# Supplementary material for: The Language of Innovation
Source: PLoS One. 2020 Apr 30;15(4):e0230107. doi: 10.1371/journal.pone.0230107 (PMC7194493; doi:10.1371/journal.pone.0230107)
Supplement: S22 File — (GZ) [file pone.0230107.s022.tar.gz › 2000-2004/V2Run_2_VS_4500_embeddings2000-2004ED32.txt]

-1.181657835841178894e-01 -3.189517185091972351e-02 -2.587696015834808350e-01 1.528004109859466553e-01 1.283026337623596191e-01 3.102442622184753418e-01 2.009381949901580811e-01 1.314785033464431763e-01 3.861732035875320435e-02 4.485478997230529785e-02 1.550067365169525146e-01 5.234954506158828735e-02 -3.099144399166107178e-01 -1.306811422109603882e-01 3.469974398612976074e-01 -2.804872095584869385e-01 9.800225496292114258e-02 3.861563503742218018e-01 9.988213330507278442e-02 5.460391193628311157e-02 9.175932407379150391e-02 1.360409855842590332e-01 9.638875722885131836e-02 2.269335538148880005e-01 -2.172586619853973389e-01 1.623792946338653564e-01 -1.437182277441024780e-01 7.125946134328842163e-02 -1.437095701694488525e-01 -3.676604852080345154e-02 2.708669379353523254e-02 2.058442868292331696e-02
-1.598406583070755005e-01 -1.930871009826660156e-01 1.681161522865295410e-01 -1.077295988798141479e-01 1.551504582166671753e-01 -4.077002871781587601e-03 -1.784912198781967163e-01 -2.458089888095855713e-01 -2.248622924089431763e-01 4.042447358369827271e-02 -3.431627899408340454e-02 -1.017351448535919189e-01 -3.732762485742568970e-02 -1.496833711862564087e-01 2.316402643918991089e-01 -3.547843992710113525e-01 9.337542951107025146e-02 3.870534598827362061e-01 -9.452474117279052734e-02 3.570258244872093201e-02 -1.486323028802871704e-01 1.321155279874801636e-01 2.893140017986297607e-01 7.970842719078063965e-02 -3.142298161983489990e-01 2.016521096229553223e-01 1.139625832438468933e-01 9.823708981275558472e-02 2.052982002496719360e-01 -8.510434627532958984e-02 5.813567340373992920e-02 -2.692129090428352356e-02
-6.213791668415069580e-02 -1.191105395555496216e-01 -1.303850710391998291e-01 3.988856375217437744e-01 2.961010932922363281e-01 7.765162736177444458e-02 -7.845532894134521484e-02 3.032323159277439117e-02 -1.966388076543807983e-01 3.097549676895141602e-01 1.336337327957153320e-01 -1.171149760484695435e-01 -2.518168389797210693e-01 -2.429956384003162384e-02 -4.179186001420021057e-02 -8.687147498130798340e-02 2.613541185855865479e-01 3.711287379264831543e-01 -8.190775662660598755e-02 -1.507585402578115463e-02 -1.896788328886032104e-01 1.318623721599578857e-01 1.122643500566482544e-01 -9.235623478889465332e-02 8.261293917894363403e-02 1.627239733934402466e-01 2.034490704536437988e-01 1.528474688529968262e-01 -6.590403616428375244e-02 -8.864609152078628540e-02 2.194588631391525269e-01 1.402779370546340942e-01
8.039674162864685059e-02 -1.736387908458709717e-01 -1.945884972810745239e-01 1.464728415012359619e-01 1.157905161380767822e-01 2.668898701667785645e-01 -1.237477455288171768e-02 -1.775788962841033936e-01 -2.994908392429351807e-02 4.584985971450805664e-01 1.000291854143142700e-01 -1.760921180248260498e-01 -1.418419778347015381e-01 -5.367684736847877502e-02 2.793736159801483154e-01 -2.241925895214080811e-01 3.986612334847450256e-02 1.877420842647552490e-01 -1.834745854139328003e-01 -1.715854927897453308e-02 8.263044804334640503e-02 2.568972408771514893e-01 -1.683977693319320679e-01 1.542508155107498169e-01 1.789038926362991333e-01 4.083894565701484680e-02 -7.134325057268142700e-02 -6.509139388799667358e-02 2.618455328047275543e-02 1.602568626403808594e-01 7.300900667905807495e-02 -3.373858034610748291e-01
4.675907269120216370e-02 1.383401453495025635e-01 1.282514631748199463e-01 2.806222140789031982e-01 -9.487020969390869141e-02 1.205351501703262329e-01 -2.351504266262054443e-01 7.305558770895004272e-02 -2.590037882328033447e-01 1.499585807323455811e-01 2.999312579631805420e-01 -1.378844976425170898e-01 -2.158259302377700806e-01 1.247407048940658569e-01 2.654545009136199951e-01 -1.141847372055053711e-01 2.228512763977050781e-01 4.610639810562133789e-01 1.747435182332992554e-01 -1.155381649732589722e-01 -1.304737925529479980e-01 -7.554946001619100571e-03 1.547824889421463013e-01 1.337443292140960693e-01 -1.508902311325073242e-01 6.827262789011001587e-02 -8.271721005439758301e-02 8.105076849460601807e-02 -1.642042845487594604e-01 1.190003231167793274e-01 7.833758741617202759e-02 4.444952309131622314e-02
8.409946411848068237e-02 -7.137620449066162109e-02 2.615205645561218262e-01 8.001090586185455322e-02 6.547342520207166672e-03 4.183527827262878418e-01 1.482732295989990234e-01 1.153482720255851746e-01 -1.757574677467346191e-01 1.932102441787719727e-01 9.140226989984512329e-02 -1.654321104288101196e-01 -2.363833039999008179e-01 2.755961008369922638e-02 4.996209144592285156e-01 6.125151365995407104e-02 2.110551148653030396e-01 3.148657977581024170e-01 1.663486361503601074e-01 -2.387274242937564850e-02 -1.853455454111099243e-01 8.322523534297943115e-02 -1.730420440435409546e-02 1.028688997030258179e-02 6.512650288641452789e-03 1.378390938043594360e-01 1.150948628783226013e-01 8.117212355136871338e-02 1.174320839345455170e-02 -1.217160448431968689e-01 1.452837586402893066e-01 1.357771176844835281e-02
-9.374097734689712524e-02 -7.270275056362152100e-02 1.838772594928741455e-01 1.023243740200996399e-01 3.096160590648651123e-01 2.119255214929580688e-01 -1.089143306016921997e-01 -9.958898648619651794e-03 -2.475474774837493896e-01 1.578065901994705200e-01 3.373634815216064453e-01 -4.081765934824943542e-02 -9.249108284711837769e-02 1.732037961483001709e-01 1.964417546987533569e-01 -6.094899028539657593e-02 8.514168113470077515e-02 4.083560705184936523e-01 1.906434074044227600e-02 1.420203037559986115e-02 -7.307755947113037109e-02 1.140605062246322632e-01 -1.889927685260772705e-01 -7.940127700567245483e-02 1.046898290514945984e-01 3.334640860557556152e-01 2.098088413476943970e-01 2.916281223297119141e-01 -1.312093287706375122e-01 -5.155403167009353638e-02 -1.088253501802682877e-02 1.515598595142364502e-02
2.655836194753646851e-02 -1.802164316177368164e-01 -2.237006276845932007e-02 8.608042448759078979e-02 7.265193760395050049e-02 1.051630452275276184e-01 -8.064439892768859863e-02 -1.738523393869400024e-01 -2.184325605630874634e-01 5.043351277709007263e-02 1.183330360800027847e-02 4.564056172966957092e-02 -2.547956705093383789e-01 1.159291565418243408e-01 4.878632426261901855e-01 -4.408153891563415527e-02 -2.205780334770679474e-02 4.338500797748565674e-01 8.272514678537845612e-03 -6.728284060955047607e-02 -1.931269317865371704e-01 -3.495487198233604431e-02 1.348108798265457153e-01 1.622248589992523193e-01 1.346639394760131836e-01 1.730785071849822998e-01 1.917507052421569824e-01 1.840304136276245117e-01 -7.672134041786193848e-02 1.688833832740783691e-01 1.974540352821350098e-01 2.580825090408325195e-01
-3.932997286319732666e-01 1.293610632419586182e-01 -1.239491105079650879e-01 1.006433963775634766e-01 1.660567671060562134e-01 2.077367454767227173e-01 -1.307270079851150513e-01 -1.606798171997070312e-01 -6.808929610997438431e-03 1.678143292665481567e-01 3.676366806030273438e-01 -1.290123164653778076e-01 -2.926555871963500977e-01 -4.097669199109077454e-02 1.832948923110961914e-01 -1.333270668983459473e-01 1.442607194185256958e-01 3.600932359695434570e-01 1.396517604589462280e-01 3.302151709794998169e-02 -1.838199347257614136e-01 -1.069510951638221741e-01 1.433723568916320801e-01 -7.120929658412933350e-02 -2.238034037873148918e-03 1.829000115394592285e-01 1.575647294521331787e-01 1.006825119256973267e-01 -1.588192731142044067e-01 -1.306155472993850708e-01 -5.227504670619964600e-02 1.240145340561866760e-01
4.296492040157318115e-02 -1.430172473192214966e-01 -2.180887758731842041e-01 1.121862605214118958e-01 3.625913560390472412e-01 9.229530394077301025e-02 -1.876310855150222778e-01 2.375331707298755646e-02 -3.418508172035217285e-02 -5.473123490810394287e-02 3.828881680965423584e-02 3.294346854090690613e-02 -2.605050802230834961e-01 7.003228366374969482e-02 2.755791544914245605e-01 -2.284833788871765137e-01 1.443530321121215820e-01 3.847332894802093506e-01 3.010042607784271240e-01 -2.595460042357444763e-02 -7.142949849367141724e-02 1.962080746889114380e-01 2.110639661550521851e-01 5.243869870901107788e-02 -1.507727950811386108e-01 2.806030511856079102e-01 9.931527823209762573e-02 -1.527834683656692505e-01 2.094441205263137817e-01 -3.088473342359066010e-02 4.868718609213829041e-02 -3.548662364482879639e-02
-7.893758267164230347e-02 -2.043212763965129852e-02 -1.476301550865173340e-01 -6.335740536451339722e-02 -4.512403532862663269e-02 8.748641610145568848e-02 -9.268502146005630493e-02 -2.373092770576477051e-01 -2.543022856116294861e-02 3.013449907302856445e-01 1.571277678012847900e-01 -1.557442843914031982e-01 1.226039044559001923e-02 -1.906648725271224976e-01 5.197765827178955078e-01 -2.913918197154998779e-01 1.110762134194374084e-01 3.341831862926483154e-01 4.453235864639282227e-02 -2.731673605740070343e-02 -1.201258152723312378e-01 2.311702072620391846e-01 -1.639244109392166138e-01 8.311165869235992432e-02 6.584822665899991989e-03 -3.568499535322189331e-02 -2.957602441310882568e-01 7.845291495323181152e-02 -1.752220690250396729e-01 -4.618284478783607483e-02 6.746079772710800171e-02 -1.544886175543069839e-02
-3.159940987825393677e-02 -1.571616828441619873e-01 1.443102359771728516e-01 2.591092884540557861e-01 4.047260880470275879e-01 1.180839538574218750e-01 -2.351529300212860107e-01 -9.734385460615158081e-02 -1.408213675022125244e-01 9.868848323822021484e-02 -7.860295474529266357e-03 -2.651300728321075439e-01 -3.258290290832519531e-01 -2.213252708315849304e-02 2.391918450593948364e-01 -2.297257333993911743e-01 -6.707467138767242432e-02 2.616135776042938232e-01 1.457575261592864990e-01 -8.839163929224014282e-02 1.258857101202011108e-01 1.073843240737915039e-01 2.027046829462051392e-01 -1.462682932615280151e-01 -2.163680270314216614e-02 1.567017138004302979e-01 -2.533423304557800293e-01 1.166264638304710388e-01 8.303110301494598389e-02 -5.703703686594963074e-02 -4.961474332958459854e-03 -1.497031450271606445e-01
-2.088458538055419922e-01 -9.237449849024415016e-04 3.494272008538246155e-02 2.201003134250640869e-01 1.294590979814529419e-01 3.048961162567138672e-01 -1.083602905273437500e-01 -3.560200706124305725e-02 -2.623779773712158203e-01 1.009090803563594818e-02 1.668692380189895630e-01 -2.837225608527660370e-02 -1.729149967432022095e-01 1.105921640992164612e-01 3.648280799388885498e-01 -1.409936100244522095e-01 1.738460659980773926e-01 3.726227581501007080e-01 -3.947306424379348755e-02 -1.498252898454666138e-01 -5.498737096786499023e-03 7.439950853586196899e-02 -8.360066264867782593e-02 -1.386137008666992188e-01 1.092362552881240845e-01 1.964741945266723633e-01 -8.459849655628204346e-02 3.134911656379699707e-01 -7.063880562782287598e-02 5.422708578407764435e-03 2.957422435283660889e-01 1.341200023889541626e-01
-3.488466143608093262e-02 -1.997414827346801758e-01 3.062512725591659546e-02 1.785407513380050659e-01 1.612685620784759521e-01 6.258065998554229736e-02 9.716373682022094727e-02 -4.646856710314750671e-02 -1.382488608360290527e-01 -2.070228755474090576e-02 2.686391770839691162e-01 -2.679488956928253174e-01 -3.559923768043518066e-01 1.667956262826919556e-02 1.271898001432418823e-01 -9.674037247896194458e-02 4.148947820067405701e-02 4.588373005390167236e-01 9.229726344347000122e-02 1.188200041651725769e-01 -7.696565240621566772e-02 2.171298563480377197e-01 1.663374155759811401e-01 -1.117145866155624390e-01 6.982335448265075684e-02 7.506127655506134033e-02 5.028757825493812561e-02 1.728062331676483154e-01 -3.746815323829650879e-01 -9.824796579778194427e-03 2.272800207138061523e-01 7.315254211425781250e-02
1.031314134597778320e-01 -1.369380205869674683e-01 -1.415687799453735352e-01 -1.125695705413818359e-01 1.086944062262773514e-02 3.110070228576660156e-01 -4.559008032083511353e-02 1.398696843534708023e-02 -2.167733162641525269e-01 4.868761003017425537e-01 9.985316544771194458e-02 -1.953343749046325684e-01 8.414147794246673584e-02 -1.251724064350128174e-01 2.928393483161926270e-01 -1.995131522417068481e-01 -3.250375017523765564e-02 3.158805072307586670e-01 2.223903685808181763e-02 2.129089646041393280e-02 -2.748661637306213379e-01 7.576437294483184814e-02 -1.238659396767616272e-01 1.339207589626312256e-01 -2.505026459693908691e-01 -5.967244878411293030e-02 4.921128973364830017e-02 9.894289821386337280e-02 -9.453508257865905762e-02 -1.729587465524673462e-01 5.645008385181427002e-02 -1.462565809488296509e-01
-6.078791618347167969e-02 -1.164443939924240112e-01 9.532567858695983887e-02 1.267801374197006226e-01 9.508085995912551880e-02 3.018820881843566895e-01 -7.481824606657028198e-02 -1.741113811731338501e-01 -2.053572982549667358e-01 2.366725057363510132e-01 1.889305859804153442e-01 1.076390594244003296e-02 -2.318201661109924316e-01 -7.781754713505506516e-03 2.871820926666259766e-01 -3.580050542950630188e-02 3.655638396739959717e-01 3.923679590225219727e-01 7.202570140361785889e-02 6.170340348035097122e-03 -1.451397091150283813e-01 -1.181439012289047241e-01 3.263356909155845642e-02 3.916756436228752136e-02 1.045160219073295593e-01 1.620889753103256226e-01 -1.394991576671600342e-01 3.383732736110687256e-01 -2.023112177848815918e-01 -4.563222080469131470e-02 -1.199464965611696243e-02 7.211294025182723999e-02
-2.717220485210418701e-01 -1.856180727481842041e-01 2.489553019404411316e-02 1.904065907001495361e-01 8.549474924802780151e-02 2.188023626804351807e-01 -5.853052437305450439e-02 8.375258743762969971e-02 -3.230732083320617676e-01 3.422475606203079224e-02 6.052568182349205017e-02 -1.164311617612838745e-01 -3.185429275035858154e-01 3.978452831506729126e-02 4.677689075469970703e-01 8.990321308374404907e-02 1.498993188142776489e-01 2.651044726371765137e-01 6.694016605615615845e-02 -1.195748057216405869e-02 -2.239109724760055542e-01 -1.150914803147315979e-01 -2.177426218986511230e-01 -4.494555667042732239e-02 6.872909516096115112e-02 2.055698633193969727e-01 1.895944215357303619e-02 3.876602277159690857e-02 -1.701484173536300659e-01 4.465859383344650269e-02 1.094626933336257935e-01 -1.858612746000289917e-01
4.342501237988471985e-02 1.452732384204864502e-01 1.208850443363189697e-01 7.577446103096008301e-02 2.080763578414916992e-01 5.212065204977989197e-02 -1.776032000780105591e-01 -6.056824699044227600e-02 -2.525821924209594727e-01 -1.990647055208683014e-02 1.170259714126586914e-01 1.334686726331710815e-01 -4.726132005453109741e-02 -1.605220884084701538e-01 1.082067266106605530e-01 -3.896099925041198730e-01 2.077159658074378967e-02 3.760039210319519043e-01 1.370536386966705322e-01 -3.279727697372436523e-02 -2.939075930044054985e-03 -2.103244885802268982e-02 1.154957860708236694e-01 9.662955999374389648e-02 4.746882990002632141e-02 2.880924642086029053e-01 -3.286343812942504883e-01 9.387244284152984619e-02 3.857553303241729736e-01 6.148624792695045471e-02 2.114474624395370483e-01 6.375376880168914795e-02
-7.702992856502532959e-02 -2.546903789043426514e-01 9.706325083971023560e-02 1.794066876173019409e-01 5.566834006458520889e-03 3.661205768585205078e-01 -2.223049104213714600e-01 -6.744078546762466431e-02 -1.374426931142807007e-01 6.296091526746749878e-02 1.217180937528610229e-01 -4.771855846047401428e-02 -2.511659562587738037e-01 1.656464785337448120e-01 4.307971894741058350e-01 1.102775931358337402e-01 1.214527860283851624e-01 2.913380861282348633e-01 5.131003633141517639e-02 3.860633447766304016e-02 -3.654254227876663208e-02 1.962423473596572876e-01 1.493181437253952026e-01 1.092442795634269714e-01 2.145914137363433838e-01 2.507067918777465820e-01 -4.049427807331085205e-02 9.736943244934082031e-02 -1.235352605581283569e-01 -6.825451552867889404e-02 1.802050918340682983e-01 1.452060788869857788e-01
-8.665750920772552490e-02 -2.261404693126678467e-01 1.297381669282913208e-01 2.759644389152526855e-02 -7.972373813390731812e-02 3.596297800540924072e-01 -4.655925091356039047e-03 9.099224209785461426e-02 -2.606569826602935791e-01 -9.125350974500179291e-03 2.351180762052536011e-01 -5.474516376852989197e-02 -4.023900926113128662e-01 -5.487238988280296326e-02 3.889029324054718018e-01 2.822319790720939636e-02 8.843956887722015381e-02 3.717080056667327881e-01 1.457967422902584076e-02 -1.964878439903259277e-01 -1.281705647706985474e-01 1.567971110343933105e-01 -7.796955760568380356e-03 -1.045916881412267685e-02 8.215773850679397583e-02 1.129671558737754822e-01 1.387508958578109741e-01 1.535415798425674438e-01 -1.761869639158248901e-01 1.167498975992202759e-01 1.093206740915775299e-02 -5.806192755699157715e-02
-7.445284724235534668e-02 1.418519765138626099e-01 -2.651942968368530273e-01 3.658204525709152222e-02 2.532869763672351837e-02 2.379741668701171875e-01 4.895319417119026184e-02 -4.563453420996665955e-02 -2.270338684320449829e-01 -2.409821748733520508e-01 1.087380424141883850e-01 -1.700076460838317871e-01 -7.898880541324615479e-02 6.611203402280807495e-02 1.283503025770187378e-01 -1.615128070116043091e-01 1.373302936553955078e-02 5.832560658454895020e-01 -2.200371325016021729e-01 -8.469472825527191162e-02 1.939215213060379028e-01 -6.803689524531364441e-03 1.916112452745437622e-01 2.910747937858104706e-02 1.350115537643432617e-01 2.149128317832946777e-01 1.629103869199752808e-01 1.412141323089599609e-01 1.337776333093643188e-01 -1.561989039182662964e-01 -1.135052293539047241e-01 -1.217352040112018585e-02
-1.782644656486809254e-03 -6.921284645795822144e-02 1.533904764801263809e-02 2.217400074005126953e-01 4.630044698715209961e-01 -1.377379149198532104e-02 -3.376850783824920654e-01 6.300480663776397705e-02 -2.673632502555847168e-01 2.658115625381469727e-01 7.218344509601593018e-02 -2.492164075374603271e-01 -3.732561692595481873e-02 -3.831577673554420471e-02 1.183386594057083130e-01 -3.132031261920928955e-01 -2.385671436786651611e-02 2.673073709011077881e-01 -1.455001980066299438e-01 9.751952439546585083e-02 -6.215406954288482666e-02 -2.545884251594543457e-02 1.137526705861091614e-02 3.397158160805702209e-02 -1.015055030584335327e-01 2.441368699073791504e-01 -1.736598163843154907e-01 7.640882581472396851e-02 1.133056357502937317e-01 7.096961885690689087e-02 1.637699604034423828e-01 -1.724062412977218628e-01
-2.457030490040779114e-02 4.037369042634963989e-03 6.141579244285821915e-03 3.405768275260925293e-01 2.462310045957565308e-01 3.768522143363952637e-01 -1.059853732585906982e-01 5.879268422722816467e-02 -2.279738038778305054e-01 7.543101161718368530e-02 -8.798444643616676331e-03 -5.999964848160743713e-02 -1.946894973516464233e-01 6.110351905226707458e-02 7.833070307970046997e-02 -4.303864762187004089e-02 -3.757614269852638245e-02 1.351865231990814209e-01 1.080921664834022522e-02 5.587163195013999939e-02 -3.845018148422241211e-02 -2.988576516509056091e-02 -1.371330232359468937e-03 3.090739846229553223e-01 -4.383747279644012451e-02 4.067272543907165527e-01 2.234944850206375122e-01 3.051374852657318115e-01 -1.810199320316314697e-01 9.595018625259399414e-02 2.207948118448257446e-01 1.819049119949340820e-01
3.266901895403862000e-02 5.789450556039810181e-02 -2.556587159633636475e-01 1.258757263422012329e-01 3.906125947833061218e-02 1.554399430751800537e-01 1.342039834707975388e-02 -1.511490531265735626e-02 -5.180601403117179871e-02 3.378437757492065430e-01 1.486803870648145676e-02 -2.166790366172790527e-01 -1.841039359569549561e-01 -1.836100369691848755e-01 4.282420277595520020e-01 -3.155088424682617188e-01 1.349076330661773682e-01 1.660702079534530640e-01 -2.555443346500396729e-01 -1.155808120965957642e-01 1.206935569643974304e-02 1.993294507265090942e-01 -1.980449557304382324e-01 1.975265294313430786e-01 -2.743670716881752014e-02 -4.351986944675445557e-02 7.541404920630156994e-04 2.246960848569869995e-01 -1.825684607028961182e-01 1.277765035629272461e-01 -4.210800305008888245e-02 -1.631488800048828125e-01
-7.421544939279556274e-02 -1.478067412972450256e-02 5.059334635734558105e-02 -3.510917769744992256e-03 2.087554037570953369e-01 2.421029657125473022e-01 -1.628499925136566162e-01 -8.249354362487792969e-02 -1.807476729154586792e-01 7.559224218130111694e-02 2.184030041098594666e-02 4.945011064410209656e-02 -4.106618165969848633e-01 8.844653144478797913e-03 5.917383357882499695e-02 -2.744776308536529541e-01 -2.645751647651195526e-02 3.065843582153320312e-01 -6.412751227617263794e-02 -1.320591419935226440e-01 -7.162667810916900635e-02 -2.234522625803947449e-02 2.556374967098236084e-01 1.391234546899795532e-01 2.678297460079193115e-01 2.632016241550445557e-01 -1.027646437287330627e-01 1.272504329681396484e-01 -1.763462275266647339e-01 -3.003518283367156982e-02 4.004584550857543945e-01 2.463513053953647614e-02
9.284007363021373749e-03 -1.179150193929672241e-01 -2.067518383264541626e-01 8.257185667753219604e-02 -8.777660317718982697e-03 1.966124475002288818e-01 -2.832067310810089111e-01 -1.326808631420135498e-01 -8.859359472990036011e-02 1.880889683961868286e-01 8.992770314216613770e-02 -3.622862398624420166e-01 -2.045438140630722046e-01 -2.898358702659606934e-01 3.464418351650238037e-01 -2.272718846797943115e-01 -2.182955294847488403e-01 3.626897335052490234e-01 6.381360441446304321e-02 -1.078764274716377258e-01 -1.756466925144195557e-01 1.014570146799087524e-01 -3.906163573265075684e-02 5.886529758572578430e-02 -5.080580711364746094e-02 -8.574178069829940796e-02 -1.261439770460128784e-01 6.279344856739044189e-02 -1.398746967315673828e-01 -8.865127712488174438e-02 -1.216119676828384399e-01 -8.231355994939804077e-02
-1.816262304782867432e-01 -2.196346670389175415e-01 1.008578389883041382e-01 6.861204653978347778e-02 1.422899067401885986e-01 1.193801686167716980e-01 -5.767892434960231185e-05 -2.893949300050735474e-02 -2.462131977081298828e-01 2.323849648237228394e-01 -9.679609909653663635e-03 -5.099821835756301880e-02 -3.161678612232208252e-01 8.178392052650451660e-02 1.609115302562713623e-01 3.926914359908550978e-04 -5.441374331712722778e-02 3.439102768898010254e-01 9.420915693044662476e-02 -5.337082222104072571e-02 -6.077983230352401733e-02 1.954322010278701782e-01 2.386810034513473511e-01 1.128314658999443054e-01 2.048396915197372437e-01 2.475014626979827881e-01 -1.146393492817878723e-01 2.433437258005142212e-01 -1.816030293703079224e-01 2.606058418750762939e-01 3.110417425632476807e-01 3.053637407720088959e-02
-1.948802322149276733e-01 9.358478710055351257e-03 -2.304271161556243896e-01 -4.599322751164436340e-02 6.914392858743667603e-02 3.323749899864196777e-01 -1.019129157066345215e-01 4.016822949051856995e-02 -6.952389143407344818e-03 2.664676010608673096e-01 -8.659011870622634888e-02 -1.252882331609725952e-01 5.158158391714096069e-02 9.953460097312927246e-02 5.272868871688842773e-01 -2.453880906105041504e-01 -3.510009124875068665e-02 1.285559833049774170e-01 -2.401631325483322144e-01 -1.709828227758407593e-01 -7.195599377155303955e-02 2.288791239261627197e-01 9.830462187528610229e-02 2.980934381484985352e-01 2.274185232818126678e-02 -3.748219832777976990e-02 1.314343661069869995e-01 -1.786203309893608093e-02 -1.517065218649804592e-03 3.563361242413520813e-02 6.509991735219955444e-02 -2.205006331205368042e-01
-1.848467141389846802e-01 -1.785422116518020630e-01 2.174461781978607178e-01 2.502303421497344971e-01 5.751540884375572205e-02 1.797104626893997192e-01 -2.370474338531494141e-01 -2.229273915290832520e-01 -2.410849928855895996e-01 -5.144288763403892517e-02 -4.647922888398170471e-02 -8.131235092878341675e-02 -1.924490034580230713e-01 -1.067375857383012772e-02 2.361669987440109253e-01 -1.117729172110557556e-01 1.372555643320083618e-01 5.153357982635498047e-01 -5.741558223962783813e-02 -7.923190481960773468e-03 -2.614393830299377441e-01 5.775018036365509033e-02 -1.853509992361068726e-02 5.089697614312171936e-02 -1.314633339643478394e-02 2.318010479211807251e-01 -2.684776857495307922e-02 2.065399438142776489e-01 -1.384239047765731812e-01 -1.678911298513412476e-01 8.926680311560630798e-03 2.244739420711994171e-02
1.595008522272109985e-01 -7.605616748332977295e-02 -3.058508634567260742e-01 8.867281675338745117e-02 -1.835982054471969604e-01 2.239475846290588379e-01 -1.625168621540069580e-01 -1.296342313289642334e-01 -2.043919265270233154e-02 3.000839650630950928e-01 1.768694519996643066e-01 -1.218675971031188965e-01 -1.917853057384490967e-01 -2.287914976477622986e-02 5.805249214172363281e-01 -2.927069962024688721e-01 -4.027769342064857483e-02 2.405046820640563965e-01 -7.506051659584045410e-02 -8.800987899303436279e-02 -7.699278183281421661e-03 7.275755703449249268e-02 -1.169540807604789734e-01 1.860888153314590454e-01 2.263333089649677277e-02 3.558100759983062744e-02 -4.479413852095603943e-02 6.123039126396179199e-02 3.880867734551429749e-02 3.288754727691411972e-03 1.686725392937660217e-02 8.862958103418350220e-02
-1.968539357185363770e-01 5.684150382876396179e-03 -1.986638009548187256e-01 1.238333359360694885e-01 3.218537196516990662e-02 8.603756129741668701e-02 1.249302830547094345e-02 -2.273036092519760132e-01 -2.385678738355636597e-01 1.997269131243228912e-02 4.897812381386756897e-02 -1.272661685943603516e-01 -5.392304807901382446e-02 -1.881823837757110596e-01 2.301891334354877472e-02 -3.210377693176269531e-01 1.086050271987915039e-01 4.916468262672424316e-01 5.556781217455863953e-02 -2.113844156265258789e-01 -2.868781099095940590e-03 -1.078790798783302307e-01 -8.421946316957473755e-02 1.269572377204895020e-01 1.242139562964439392e-02 7.311873883008956909e-02 2.012855559587478638e-01 2.331977337598800659e-01 3.230699598789215088e-01 -2.419229596853256226e-01 1.204340904951095581e-01 1.199389994144439697e-01
-8.272048830986022949e-02 -9.638220816850662231e-02 1.494178175926208496e-01 2.046417593955993652e-01 3.178411722183227539e-01 1.732999682426452637e-01 -2.783155143260955811e-01 9.029017388820648193e-02 -2.111111134290695190e-01 -1.007105708122253418e-01 2.670460194349288940e-02 -1.399023383855819702e-01 -2.105990946292877197e-01 -5.116308480501174927e-02 9.363836795091629028e-02 -2.925605773925781250e-01 1.603332608938217163e-01 2.526211142539978027e-01 -8.723955601453781128e-02 -1.920748800039291382e-01 -7.338540256023406982e-02 4.980622231960296631e-02 3.403813019394874573e-02 2.428180873394012451e-01 1.120828017592430115e-01 1.716359555721282959e-01 2.563118189573287964e-02 2.627872824668884277e-01 -2.515351176261901855e-01 2.804713090881705284e-03 -1.440621614456176758e-01 2.981446087360382080e-01
-8.476960659027099609e-02 -1.467198133468627930e-01 1.496940404176712036e-01 2.215101271867752075e-01 1.225632056593894958e-01 4.137775599956512451e-01 -1.468146145343780518e-01 -2.332180589437484741e-01 -2.762022614479064941e-01 3.548935800790786743e-02 2.153181433677673340e-01 -1.140003725886344910e-01 -9.583026170730590820e-02 8.732698857784271240e-02 3.406507968902587891e-01 -6.783442944288253784e-02 1.327031254768371582e-01 4.324802458286285400e-01 1.066294088959693909e-01 -6.415177881717681885e-02 -1.891995370388031006e-01 1.268660649657249451e-02 -5.575340241193771362e-02 -9.744344279170036316e-03 1.183139719069004059e-02 1.576889306306838989e-01 -1.013081446290016174e-01 7.006740570068359375e-02 -1.228989437222480774e-01 1.742773205041885376e-01 -4.471803549677133560e-03 1.352913826704025269e-01
-1.566914618015289307e-01 -1.425539106130599976e-01 -3.578122854232788086e-01 -2.157607302069664001e-02 -1.025558821856975555e-02 -3.947768732905387878e-02 -5.572494864463806152e-02 1.331721991300582886e-01 -1.090674251317977905e-01 1.608749032020568848e-01 -1.181562766432762146e-01 -1.651373505592346191e-02 -1.749306023120880127e-01 -2.266194671392440796e-02 2.691142559051513672e-01 -3.740890622138977051e-01 -1.642755717039108276e-01 3.923437297344207764e-01 -1.511833518743515015e-01 -1.106527745723724365e-01 -7.468898594379425049e-02 2.218187004327774048e-01 -4.137339815497398376e-02 4.974355548620223999e-02 1.827579289674758911e-01 1.513467729091644287e-01 2.432124316692352295e-02 -9.539081156253814697e-02 -4.658871889114379883e-02 2.544575929641723633e-01 1.460531502962112427e-01 -2.817819416522979736e-01
-1.067662239074707031e-01 5.452228337526321411e-02 -2.271279692649841309e-01 1.821293681859970093e-01 6.260845065116882324e-02 3.778608888387680054e-02 -2.301640212535858154e-01 -9.652458876371383667e-02 -2.317756861448287964e-01 2.738755047321319580e-01 9.302016347646713257e-02 -9.038310497999191284e-02 -1.631232351064682007e-01 -2.391185844317078590e-03 -1.552951782941818237e-01 -2.149518132209777832e-01 2.268017679452896118e-01 5.037782192230224609e-01 -6.871931999921798706e-02 -8.978098630905151367e-02 -2.547824569046497345e-02 1.413492709398269653e-01 1.987323537468910217e-02 1.866693049669265747e-01 -2.529231905937194824e-01 2.255654484033584595e-01 -1.133939772844314575e-01 -9.919067472219467163e-02 2.422647923231124878e-01 -4.962791129946708679e-02 -1.137605756521224976e-01 -7.223144918680191040e-02
-6.506567448377609253e-02 -7.961303740739822388e-02 7.580368220806121826e-02 7.638783752918243408e-02 1.698763072490692139e-01 1.913456022739410400e-01 -6.828424520790576935e-03 -6.645037978887557983e-02 -2.310633510351181030e-01 2.727260589599609375e-01 3.057465851306915283e-01 -2.721012830734252930e-01 -2.449808567762374878e-01 1.816208362579345703e-01 2.193939834833145142e-01 -2.133788317441940308e-01 3.947058320045471191e-01 3.114771246910095215e-01 6.276654452085494995e-02 -2.969796396791934967e-02 8.293478190898895264e-02 -1.438060193322598934e-03 7.639000564813613892e-02 1.134949922561645508e-02 -4.370965063571929932e-02 3.655927628278732300e-02 1.192002072930335999e-01 -4.967763274908065796e-02 -2.230794131755828857e-01 -2.341059744358062744e-01 1.197754144668579102e-01 -1.290003061294555664e-01
-9.359493106603622437e-02 -1.366441510617733002e-02 1.277523785829544067e-01 -3.934790194034576416e-02 2.908087670803070068e-01 3.531869649887084961e-01 3.578118339646607637e-04 1.388465333729982376e-02 -1.196148097515106201e-01 -5.657311156392097473e-02 -4.260512813925743103e-02 -2.409094572067260742e-01 -1.679511219263076782e-01 2.951765060424804688e-02 -7.441293913871049881e-03 -2.748647332191467285e-01 6.737460941076278687e-02 3.951094448566436768e-01 4.797559976577758789e-02 5.115138739347457886e-02 -2.418953776359558105e-01 6.765669584274291992e-02 2.215839177370071411e-01 6.500210613012313843e-03 -5.841195955872535706e-02 1.833532154560089111e-01 -1.939242929220199585e-01 5.050384625792503357e-02 4.629942774772644043e-01 1.015225350856781006e-01 4.438902810215950012e-02 -2.233865903690457344e-03
-2.927313186228275299e-02 -1.084170583635568619e-02 -3.127344250679016113e-01 5.358437821269035339e-02 1.033091023564338684e-01 2.253743410110473633e-01 -9.182514250278472900e-02 -1.172206476330757141e-01 -1.437652409076690674e-01 4.196913540363311768e-01 -2.114999108016490936e-02 -2.021255046129226685e-01 -1.004405245184898376e-01 -2.126064449548721313e-01 4.428458809852600098e-01 -3.731790781021118164e-01 -2.562083303928375244e-02 1.492463499307632446e-01 -9.015557169914245605e-02 -5.926636606454849243e-02 3.365465998649597168e-02 1.271617412567138672e-01 -2.200355082750320435e-01 1.141793057322502136e-01 5.245988816022872925e-02 1.490312516689300537e-01 1.011906042695045471e-01 -1.272293776273727417e-01 3.183115273714065552e-02 2.958347089588642120e-02 6.175161525607109070e-02 -1.245744898915290833e-01
1.379117835313081741e-02 -1.171875149011611938e-01 -3.405006825923919678e-01 1.664579212665557861e-01 1.586011238396167755e-02 1.267603412270545959e-02 -5.023571476340293884e-02 1.955073885619640350e-02 5.316356942057609558e-02 1.509669423103332520e-01 1.656933873891830444e-01 1.548775434494018555e-01 4.326522815972566605e-03 9.082114696502685547e-02 5.121625065803527832e-01 -7.002309709787368774e-02 -4.033366590738296509e-02 4.374958276748657227e-01 -1.059215813875198364e-01 8.341060578823089600e-02 -7.293164730072021484e-02 9.637676179409027100e-02 6.004376336932182312e-02 1.747868955135345459e-01 2.203408777713775635e-01 9.776656329631805420e-02 1.236821264028549194e-01 -1.085136458277702332e-01 -2.683613598346710205e-01 -1.061885133385658264e-01 -1.161366850137710571e-01 -2.112780958414077759e-01
1.179538890719413757e-01 -1.847518533468246460e-01 -3.341344594955444336e-01 9.986544400453567505e-02 1.717292517423629761e-01 -4.366516321897506714e-02 -7.790233939886093140e-02 -2.040910273790359497e-01 -6.874513626098632812e-02 5.506779626011848450e-02 2.402763515710830688e-01 -1.420554816722869873e-01 -1.643959581851959229e-01 -1.345260720700025558e-02 6.031498685479164124e-02 -1.333434432744979858e-01 7.538101077079772949e-02 2.628083527088165283e-01 2.525016367435455322e-01 2.199809625744819641e-02 -1.545604616403579712e-01 2.940043509006500244e-01 1.637428998947143555e-01 2.248765379190444946e-01 -1.470658332109451294e-01 3.585198223590850830e-01 7.643243670463562012e-02 1.715344488620758057e-01 1.181748434901237488e-01 -1.271761655807495117e-01 2.383802980184555054e-01 -1.335053592920303345e-01
-1.966985166072845459e-01 -2.288553267717361450e-01 -2.232637852430343628e-01 -1.850902736186981201e-01 1.984608322381973267e-01 -2.102346345782279968e-02 -2.117538899183273315e-01 -1.171973049640655518e-01 -1.085561811923980713e-01 8.507744967937469482e-02 -9.815080463886260986e-02 -5.697923526167869568e-02 -4.286395311355590820e-01 8.649589121341705322e-02 1.733538210391998291e-01 -1.805985718965530396e-01 2.117717871442437172e-03 1.174455210566520691e-01 2.637294353917241096e-03 2.124367356300354004e-01 -2.672470211982727051e-01 7.045628875494003296e-02 2.431587725877761841e-01 6.928768754005432129e-02 -1.986498534679412842e-01 3.903582692146301270e-01 7.685106992721557617e-02 1.403608173131942749e-01 8.263374119997024536e-02 -8.406645804643630981e-02 4.205584898591041565e-02 -9.101373702287673950e-02
-1.443994417786598206e-02 -3.553834685590118170e-04 -7.042457163333892822e-02 2.463452219963073730e-01 -1.395404040813446045e-01 1.787470281124114990e-01 -2.607399597764015198e-02 -4.099425673484802246e-02 -1.107187420129776001e-01 1.028849929571151733e-01 -9.010366350412368774e-02 -1.890637278556823730e-01 -1.291628926992416382e-01 -3.561471104621887207e-01 3.278123140335083008e-01 -8.206922560930252075e-02 -1.810434460639953613e-02 3.002403974533081055e-01 2.885156311094760895e-02 6.688071787357330322e-02 -1.759260594844818115e-01 3.158239424228668213e-01 3.285682499408721924e-01 -1.208284422755241394e-01 3.602818846702575684e-01 -1.571118235588073730e-01 -1.424663364887237549e-01 -7.189791649580001831e-04 1.339928358793258667e-01 7.860574871301651001e-02 -8.713843673467636108e-02 -1.990803703665733337e-02
-3.923702612519264221e-02 1.256261169910430908e-01 -1.839121431112289429e-01 8.550450950860977173e-02 2.974704653024673462e-02 1.841880083084106445e-01 -5.070919170975685120e-02 -3.857555240392684937e-02 -3.267517685890197754e-02 4.631813466548919678e-01 3.978376835584640503e-02 -1.862903535366058350e-01 -1.774424165487289429e-01 -5.130838602781295776e-02 4.464780092239379883e-01 -3.690266907215118408e-01 -1.060494706034660339e-01 2.661781609058380127e-01 -6.244895979762077332e-02 3.176385536789894104e-02 4.358211532235145569e-02 1.701968461275100708e-01 -2.448309063911437988e-01 1.164826601743698120e-01 -1.646588090807199478e-03 8.487492054700851440e-02 7.632359862327575684e-02 -4.912341386079788208e-02 -7.502597570419311523e-02 1.698808223009109497e-01 4.595677368342876434e-03 -1.995092928409576416e-01
-2.643867433071136475e-01 2.507290840148925781e-01 -7.108064740896224976e-02 1.603748649358749390e-01 6.405905634164810181e-02 1.743163913488388062e-01 1.380927413702011108e-01 -6.685913354158401489e-02 -2.040988355875015259e-01 -7.121692597866058350e-02 1.628247052431106567e-01 -1.501731574535369873e-01 -1.455992311239242554e-01 1.651285290718078613e-01 1.712245345115661621e-01 -2.785454094409942627e-01 1.725581437349319458e-01 4.319780468940734863e-01 2.709468640387058258e-02 -3.387253880500793457e-01 8.507958799600601196e-02 9.384386241436004639e-02 9.090131521224975586e-02 -9.023486822843551636e-02 2.321445643901824951e-01 1.754257827997207642e-02 -2.857375517487525940e-02 1.798341572284698486e-01 1.665195971727371216e-01 -1.940462738275527954e-01 9.074600040912628174e-02 4.465778544545173645e-02
1.594953685998916626e-01 4.772233776748180389e-03 -2.300139218568801880e-01 1.738561242818832397e-01 -1.810779273509979248e-01 7.995482534170150757e-02 -1.223316863179206848e-01 -2.538488991558551788e-02 -3.425351083278656006e-01 2.814159691333770752e-01 2.058513462543487549e-01 -3.503453433513641357e-01 -1.391860693693161011e-01 -1.004669582471251488e-03 1.576216220855712891e-01 -3.001314997673034668e-01 1.280678510665893555e-01 1.544114053249359131e-01 1.879526227712631226e-01 9.488031268119812012e-02 -1.059282273054122925e-01 1.379545405507087708e-02 1.052849665284156799e-01 -4.829979687929153442e-02 -3.075170814990997314e-01 2.010564059019088745e-01 1.024216562509536743e-01 1.558936536312103271e-01 -7.811516523361206055e-02 -1.718006134033203125e-01 -1.400082260370254517e-01 -7.918773591518402100e-02
-2.424632459878921509e-01 -2.121754437685012817e-01 2.525181174278259277e-01 2.268740385770797729e-01 -1.309448182582855225e-01 2.056848257780075073e-01 -9.031713008880615234e-02 -9.550078213214874268e-02 -3.144063055515289307e-01 7.209209352731704712e-02 3.467183709144592285e-01 -1.670045964419841766e-02 -7.413388043642044067e-02 -2.743728458881378174e-02 2.614146769046783447e-01 -2.110087424516677856e-01 1.154838949441909790e-01 3.941393494606018066e-01 1.553164143115282059e-02 2.858941256999969482e-02 -2.146268934011459351e-01 -4.306024312973022461e-02 -3.147495444864034653e-03 4.627695679664611816e-02 4.236344248056411743e-02 2.125632762908935547e-01 6.002404168248176575e-02 7.005254179239273071e-02 -1.362842768430709839e-01 1.884094066917896271e-02 2.505246102809906006e-01 5.985779687762260437e-02
-2.350151389837265015e-01 8.135976642370223999e-02 -4.686512798070907593e-02 1.352860406041145325e-02 5.688800662755966187e-02 1.318443864583969116e-01 -9.621189534664154053e-02 1.183968707919120789e-01 1.600104123353958130e-01 2.565518021583557129e-02 3.646295890212059021e-02 -8.963075280189514160e-02 -8.506306260824203491e-02 -8.101235330104827881e-02 1.482460200786590576e-01 -3.022697269916534424e-01 2.567040026187896729e-01 3.177392184734344482e-01 1.065821796655654907e-01 1.752505600452423096e-01 -1.820822656154632568e-01 4.155277311801910400e-01 -3.914488013833761215e-03 2.601326107978820801e-01 -8.465889096260070801e-02 2.527662515640258789e-01 -1.072106659412384033e-01 3.430410325527191162e-01 -1.290980353951454163e-02 -9.948576241731643677e-02 -2.742279879748821259e-02 -1.887685656547546387e-01
4.835845902562141418e-02 -6.979680061340332031e-02 1.117433235049247742e-01 2.329454720020294189e-01 1.152335256338119507e-01 1.977892369031906128e-01 8.682691305875778198e-02 -1.287205219268798828e-01 -3.182165026664733887e-01 9.368021786212921143e-02 7.435020059347152710e-02 -1.903729327023029327e-02 -3.020697236061096191e-01 1.340186595916748047e-01 3.764133155345916748e-01 -3.308841958642005920e-02 8.286507427692413330e-02 2.935547232627868652e-01 -4.470681771636009216e-02 5.290131666697561741e-04 -2.376436628401279449e-02 5.043099820613861084e-02 1.681260168552398682e-01 -4.861728474497795105e-02 3.201381862163543701e-01 3.549763262271881104e-01 1.094610020518302917e-01 1.077177226543426514e-01 -2.631835937500000000e-01 1.070761978626251221e-01 1.386001110076904297e-01 -2.854937873780727386e-02
-7.063980400562286377e-02 1.621260643005371094e-01 -1.118570342659950256e-01 -1.654963642358779907e-01 1.973602771759033203e-01 3.091314733028411865e-01 -2.780437767505645752e-01 -1.724868454039096832e-02 -1.295343339443206787e-01 1.200491935014724731e-01 1.417685896158218384e-01 -2.594384849071502686e-01 -1.339147388935089111e-01 2.680768491700291634e-03 3.082664310932159424e-01 -2.828698456287384033e-01 1.006868854165077209e-01 1.581363976001739502e-01 -8.668667078018188477e-02 -1.448521614074707031e-01 -1.673883646726608276e-01 1.660939604043960571e-01 1.787741929292678833e-01 -2.722153663635253906e-01 1.168531998991966248e-01 -5.643926560878753662e-02 -6.076431646943092346e-02 1.531985849142074585e-01 -3.399678170680999756e-01 -5.089854449033737183e-02 1.151527017354965210e-01 -6.620400398969650269e-02
-2.243681401014328003e-01 1.702231764793395996e-01 2.896797657012939453e-02 2.752475440502166748e-01 1.838397048413753510e-02 3.999856710433959961e-01 1.358178555965423584e-01 -1.709713786840438843e-01 -1.863788962364196777e-01 3.256015852093696594e-02 1.529047638177871704e-01 -5.206641927361488342e-02 -2.325215041637420654e-01 -1.666726917028427124e-02 1.580913662910461426e-01 -1.333882659673690796e-01 1.863958388566970825e-01 3.650032877922058105e-01 1.169609650969505310e-01 -1.684881299734115601e-01 5.191152915358543396e-02 -1.810247451066970825e-01 1.294837594032287598e-01 2.301904857158660889e-01 -3.925720974802970886e-02 2.082265913486480713e-01 1.474223881959915161e-01 2.370924651622772217e-01 -9.883568435907363892e-02 -1.196053773164749146e-01 -1.109710857272148132e-01 -5.069058761000633240e-02
-1.744705289602279663e-01 1.256904602050781250e-01 -9.687629342079162598e-02 3.385511785745620728e-02 3.897253051400184631e-02 1.217709928750991821e-01 -2.095855772495269775e-01 1.785501837730407715e-01 -6.432201713323593140e-02 1.852253526449203491e-01 6.505829095840454102e-02 -1.606891155242919922e-01 -1.004181206226348877e-01 4.190789163112640381e-02 1.690861582756042480e-01 -2.176442146301269531e-01 1.706228405237197876e-01 3.296374380588531494e-01 7.837271690368652344e-02 8.833855390548706055e-02 1.134022250771522522e-01 3.399347960948944092e-01 9.495418518781661987e-02 2.670018970966339111e-01 1.401281356811523438e-01 2.341140508651733398e-01 2.227369397878646851e-01 2.546078264713287354e-01 2.292425036430358887e-01 2.805810570716857910e-01 -1.443558000028133392e-02 -1.181929260492324829e-01
-8.875883370637893677e-02 1.264307796955108643e-01 -1.562527120113372803e-01 1.511760652065277100e-01 7.530715316534042358e-02 2.804857492446899414e-01 3.147862106561660767e-02 -8.889428526163101196e-02 1.022896319627761841e-01 3.621639013290405273e-01 7.458338886499404907e-02 -7.898656278848648071e-02 -5.851145088672637939e-02 -2.522397637367248535e-01 3.571274280548095703e-01 -3.400571644306182861e-01 -1.296753585338592529e-01 3.923118412494659424e-01 -2.280963659286499023e-01 -8.013471215963363647e-02 -4.560626670718193054e-02 1.412948071956634521e-01 -2.326451241970062256e-01 7.642062008380889893e-02 1.838653348386287689e-02 1.483076601289212704e-03 1.329384446144104004e-01 -6.824841350317001343e-02 1.840569451451301575e-02 1.252752542495727539e-01 8.914568275213241577e-02 -1.189304292201995850e-01
-2.634887993335723877e-01 1.101756468415260315e-01 -1.040637269616127014e-01 -8.042566478252410889e-03 -3.030231595039367676e-02 -5.178328603506088257e-03 -1.982975453138351440e-01 3.239847719669342041e-01 3.701653331518173218e-02 1.001127287745475769e-01 1.078944429755210876e-01 -1.789903193712234497e-01 -3.473849594593048096e-01 -4.727903753519058228e-02 1.863307207822799683e-01 -2.105157822370529175e-01 1.192330196499824524e-02 3.394995331764221191e-01 -1.785070635378360748e-02 2.216033264994621277e-02 -9.721178561449050903e-03 2.630054056644439697e-01 1.414307802915573120e-01 3.280939459800720215e-01 1.609686315059661865e-01 1.415705829858779907e-01 1.003522574901580811e-01 2.647108137607574463e-01 2.459618598222732544e-01 1.474932674318552017e-02 -6.790923327207565308e-02 -2.720800787210464478e-02
-2.324528545141220093e-01 -3.010006912518292665e-04 -1.819196492433547974e-01 1.220332011580467224e-01 3.632465898990631104e-01 1.684321761131286621e-01 -1.375804394483566284e-01 -8.284725993871688843e-02 -1.908475756645202637e-01 -7.653564214706420898e-02 1.075513809919357300e-01 1.334584783762693405e-03 4.472823068499565125e-02 -3.348156064748764038e-02 1.512452811002731323e-01 -3.464339971542358398e-01 2.755760252475738525e-01 1.472830325365066528e-01 2.434558868408203125e-01 2.931875921785831451e-02 -1.014312170445919037e-02 2.054068297147750854e-01 1.758144646883010864e-01 8.440198376774787903e-03 -1.269235610961914062e-01 3.657650053501129150e-01 -6.256872415542602539e-02 2.044011056423187256e-01 -5.764134228229522705e-03 1.272020209580659866e-02 2.918312251567840576e-01 4.013143014162778854e-03
2.701386064291000366e-02 -1.087455898523330688e-01 -5.349256470799446106e-02 7.567964494228363037e-02 1.722346544265747070e-01 2.319920361042022705e-01 -2.801520228385925293e-01 -9.358224458992481232e-03 -1.833467930555343628e-01 3.213493824005126953e-01 1.825147718191146851e-01 -9.655925631523132324e-02 3.968633245676755905e-03 7.715975493192672729e-02 1.987595409154891968e-01 -7.891653478145599365e-02 9.201957285404205322e-02 1.854213625192642212e-01 -1.626320183277130127e-01 -3.882875293493270874e-02 -2.104643881320953369e-01 -3.030991181731224060e-02 1.788354367017745972e-01 1.363427937030792236e-01 -1.416459530591964722e-01 4.623845517635345459e-01 -3.166215717792510986e-01 2.143422812223434448e-01 -1.077795252203941345e-01 -1.071450486779212952e-01 -8.901915699243545532e-02 8.894845843315124512e-02
8.045347034931182861e-02 -1.903182864189147949e-01 8.841214329004287720e-02 4.353627264499664307e-01 4.539213702082633972e-02 2.997584044933319092e-01 -1.332648992538452148e-01 -1.179156303405761719e-01 -8.595012128353118896e-02 1.163910981267690659e-02 1.152706071734428406e-01 6.220624968409538269e-02 -3.422780036926269531e-01 -3.511044755578041077e-02 -1.149358507245779037e-02 -2.465855330228805542e-01 -2.867396548390388489e-02 3.164702653884887695e-01 1.227163430303335190e-02 -5.257441848516464233e-02 -1.180565878748893738e-01 7.470877468585968018e-02 -1.887639909982681274e-01 2.087500244379043579e-01 -9.666364639997482300e-02 3.909168764948844910e-02 -1.272901892662048340e-01 1.526256650686264038e-01 -2.426169961690902710e-01 -2.416788488626480103e-01 2.329604774713516235e-01 8.852715045213699341e-02
-1.847706288099288940e-01 -1.279730349779129028e-01 -1.095356196165084839e-01 1.510742157697677612e-01 4.824071004986763000e-02 9.399048238992691040e-02 -1.327435672283172607e-01 2.822738885879516602e-01 -2.230579107999801636e-01 2.259374856948852539e-01 -1.594340056180953979e-01 6.340466905385255814e-03 3.585620224475860596e-02 -3.031694293022155762e-01 2.116414159536361694e-01 -1.733395904302597046e-01 5.196932703256607056e-02 2.922008335590362549e-01 -1.251247823238372803e-01 3.449490666389465332e-01 -1.866925656795501709e-01 1.481551080942153931e-01 2.109315693378448486e-01 1.447160542011260986e-01 4.991646483540534973e-02 2.112744562327861786e-02 -1.053635478019714355e-01 3.374255448579788208e-02 -1.186843737959861755e-01 -5.783495306968688965e-02 -3.397676348686218262e-01 1.374202668666839600e-01
3.701220452785491943e-02 1.904709264636039734e-02 -2.213159650564193726e-01 1.750626713037490845e-01 1.902509480714797974e-01 2.131124734878540039e-01 -1.932711526751518250e-02 -1.579248905181884766e-01 -4.365218058228492737e-02 3.677349686622619629e-01 -3.010844625532627106e-02 -1.633739024400711060e-01 -8.195386826992034912e-02 -7.070758938789367676e-02 4.483739435672760010e-01 -3.070905804634094238e-01 -1.331328451633453369e-01 2.711304426193237305e-01 1.110589317977428436e-02 2.865282632410526276e-02 1.275859326124191284e-01 2.000771611928939819e-01 -2.643085122108459473e-01 1.057501733303070068e-01 4.333685711026191711e-02 1.004873514175415039e-01 1.299642771482467651e-01 -8.627901226282119751e-02 -7.761153578758239746e-02 1.094359382987022400e-01 8.267168700695037842e-02 -2.219118773937225342e-01
-9.493249654769897461e-02 -2.364687174558639526e-01 1.207749694585800171e-01 2.663783133029937744e-01 8.274228125810623169e-02 1.732237488031387329e-01 -1.588609963655471802e-01 4.833162575960159302e-02 -2.195360213518142700e-01 -2.774233743548393250e-02 1.539586633443832397e-01 -5.921633914113044739e-03 -2.103034406900405884e-01 1.616177111864089966e-01 4.010942876338958740e-01 9.290812537074089050e-03 2.262803614139556885e-01 4.490025341510772705e-01 -1.410537064075469971e-01 2.530571073293685913e-02 -1.320933699607849121e-01 -5.321881920099258423e-02 2.943717837333679199e-01 1.315273940563201904e-01 -1.145552247762680054e-01 9.826488792896270752e-03 -1.225655451416969299e-01 1.164279505610466003e-01 -3.186330199241638184e-02 -4.035740718245506287e-02 1.027074530720710754e-01 1.688738912343978882e-01
-4.318032786250114441e-02 9.049585461616516113e-02 -2.411043047904968262e-01 1.001733690500259399e-01 1.539065539836883545e-01 2.540640830993652344e-01 1.241408437490463257e-01 -1.411374509334564209e-01 -7.650855928659439087e-02 4.069181680679321289e-01 -2.078311517834663391e-03 -1.922384649515151978e-01 -1.531120240688323975e-01 -8.146078884601593018e-02 4.247210323810577393e-01 -3.526490330696105957e-01 -7.974728941917419434e-02 2.591757178306579590e-01 -6.249294057488441467e-02 7.188751548528671265e-02 5.989384651184082031e-02 1.414402425289154053e-01 -2.295335233211517334e-01 6.680569052696228027e-02 -3.383725881576538086e-02 1.198103129863739014e-01 8.209557831287384033e-02 -1.122055202722549438e-01 -6.056078150868415833e-02 1.313607394695281982e-01 -2.405303064733743668e-03 -1.894327551126480103e-01
2.220989167690277100e-01 9.293426573276519775e-02 -2.898777462542057037e-02 2.594847790896892548e-02 3.167791962623596191e-01 1.745474785566329956e-01 1.524503380060195923e-01 8.762143552303314209e-02 -4.859667643904685974e-02 -5.981555674225091934e-03 2.364164441823959351e-01 1.024371609091758728e-01 -8.267316222190856934e-02 -2.527330517768859863e-01 2.379227876663208008e-01 -7.061391323804855347e-02 -1.933145076036453247e-01 4.730773270130157471e-01 -1.566654890775680542e-01 -8.899019658565521240e-02 4.198794066905975342e-02 2.171931117773056030e-01 2.427531331777572632e-01 6.191960722208023071e-02 -1.489058732986450195e-01 2.113486379384994507e-01 -1.109240129590034485e-01 2.624962031841278076e-01 -5.314955115318298340e-02 1.091783642768859863e-01 2.446343190968036652e-02 9.472892433404922485e-02
7.015074044466018677e-02 8.841480314731597900e-02 1.365590691566467285e-01 6.060954649001359940e-03 2.413524389266967773e-01 2.015188038349151611e-01 -2.556272745132446289e-01 -1.026005391031503677e-02 -3.087010085582733154e-01 6.239171326160430908e-02 7.891913503408432007e-02 4.729510098695755005e-02 -1.785609573125839233e-01 -7.321242988109588623e-02 -5.280335992574691772e-02 -2.848122119903564453e-01 -6.800694763660430908e-02 3.143306076526641846e-01 1.107636466622352600e-01 -1.531194001436233521e-01 -1.735665947198867798e-01 8.562314510345458984e-02 1.073576211929321289e-01 2.136287242174148560e-01 1.657705381512641907e-02 2.833853363990783691e-01 9.430626779794692993e-02 3.052011132240295410e-01 3.667126297950744629e-01 1.428309381008148193e-01 -3.302667662501335144e-02 -5.572541803121566772e-02
-8.013196289539337158e-02 5.667550489306449890e-02 1.793046146631240845e-01 1.241364553570747375e-01 6.121742725372314453e-02 2.868762016296386719e-01 -2.853497266769409180e-01 -5.503788962960243225e-02 -2.369821965694427490e-01 2.516435086727142334e-01 1.013410314917564392e-01 6.480448693037033081e-02 -4.102350473403930664e-01 1.325060613453388214e-02 3.231891095638275146e-01 1.609322056174278259e-02 5.470326915383338928e-02 2.102382928133010864e-01 -3.241710364818572998e-02 1.221580803394317627e-01 -7.992154359817504883e-02 4.182300344109535217e-02 1.151117831468582153e-01 -2.760490216314792633e-02 2.799733579158782959e-01 1.584230810403823853e-01 9.090566635131835938e-02 2.696262598037719727e-01 -8.390770107507705688e-02 2.263915687799453735e-01 1.624536961317062378e-01 1.035802140831947327e-01
-1.985399750992655754e-03 -4.840040579438209534e-02 -1.563107669353485107e-01 -1.155469715595245361e-01 1.777544021606445312e-01 1.332777142524719238e-01 -5.282585322856903076e-02 4.219597876071929932e-01 -4.343849420547485352e-01 6.116244196891784668e-02 2.273166328668594360e-01 -1.478881984949111938e-01 -2.842808067798614502e-01 3.079983778297901154e-02 2.526983320713043213e-01 -2.798597887158393860e-02 3.545607253909111023e-02 2.820978760719299316e-01 5.765327811241149902e-02 5.466489493846893311e-02 -1.487229466438293457e-01 1.932919584214687347e-02 9.330084174871444702e-02 6.820134073495864868e-02 1.947073847986757755e-03 1.774632334709167480e-01 1.300645768642425537e-01 -3.742666915059089661e-02 -2.693032622337341309e-01 8.143930137157440186e-02 2.066285461187362671e-01 1.504225432872772217e-01
1.554331630468368530e-01 5.482499301433563232e-02 -3.128716051578521729e-01 1.594983488321304321e-01 -9.614264219999313354e-02 1.944747716188430786e-01 -5.681013315916061401e-02 -2.033640742301940918e-01 -2.440468408167362213e-02 2.296248674392700195e-01 1.852707415819168091e-01 -1.916887909173965454e-01 -1.613375991582870483e-01 -1.933237612247467041e-01 4.656249582767486572e-01 -1.323955506086349487e-01 -8.525601774454116821e-02 1.002092361450195312e-01 2.668178826570510864e-02 -6.325878202915191650e-02 -2.154117971658706665e-01 2.778364717960357666e-01 -1.698949187994003296e-01 2.084275186061859131e-01 2.650897763669490814e-02 -1.231271028518676758e-01 -1.315943710505962372e-02 1.975541263818740845e-01 -1.137431934475898743e-01 -1.119392737746238708e-02 1.885996162891387939e-01 -1.187601238489151001e-01
-1.184632703661918640e-01 -2.073944658041000366e-01 9.226372465491294861e-03 -2.799192070960998535e-02 2.230139374732971191e-01 -1.595143415033817291e-02 -1.619555205106735229e-01 -2.107716202735900879e-01 1.811373084783554077e-01 5.601171404123306274e-02 1.984947174787521362e-01 5.366967245936393738e-02 -4.260926544666290283e-01 -1.193883419036865234e-01 -4.308289662003517151e-02 -3.153856694698333740e-01 2.517601847648620605e-01 4.618692100048065186e-01 -1.693952083587646484e-01 1.618206128478050232e-02 -1.686161607503890991e-01 1.109867542982101440e-01 -1.250276118516921997e-01 1.251109391450881958e-01 -1.068773195147514343e-01 3.285383433103561401e-02 -6.493704020977020264e-02 7.911508902907371521e-03 1.102678626775741577e-01 -1.174562647938728333e-01 1.440778076648712158e-01 -6.991410255432128906e-02
-9.744694828987121582e-02 5.953584238886833191e-02 -4.249420017004013062e-02 2.155297249555587769e-01 4.349307119846343994e-01 7.016681879758834839e-02 -7.068873941898345947e-02 -1.387826055288314819e-01 -1.762366443872451782e-01 1.414652913808822632e-01 -4.580255970358848572e-02 -1.424519866704940796e-01 -1.099151670932769775e-01 4.378414526581764221e-02 7.130931317806243896e-02 -2.198518365621566772e-01 8.679840713739395142e-02 3.238475024700164795e-01 3.040575981140136719e-01 6.915330886840820312e-02 -3.328429162502288818e-02 2.525953948497772217e-01 -9.397400170564651489e-02 1.340139564126729965e-02 -1.773704439401626587e-01 2.064694911241531372e-01 -1.412454843521118164e-01 3.058747649192810059e-01 -7.075724005699157715e-02 -2.496808581054210663e-02 2.212979346513748169e-01 2.317437082529067993e-01
6.660466641187667847e-02 -2.018151432275772095e-01 -6.803231686353683472e-02 1.497545838356018066e-01 -1.553913503885269165e-01 7.019907701760530472e-03 -1.450141612440347672e-02 4.380846396088600159e-02 -2.447758615016937256e-02 2.583358585834503174e-01 1.901989616453647614e-02 -1.165380254387855530e-01 -1.869342625141143799e-01 -2.396485358476638794e-01 6.730977296829223633e-01 -2.038341462612152100e-01 -6.266120821237564087e-02 2.366733402013778687e-01 1.633165590465068817e-02 1.565338969230651855e-01 -1.526208966970443726e-01 2.037035971879959106e-01 -9.460309892892837524e-02 4.818812012672424316e-02 -7.292802631855010986e-02 3.824625164270401001e-02 -7.080218195915222168e-02 -5.767803266644477844e-02 -3.970928117632865906e-02 1.043962761759757996e-01 1.780404001474380493e-01 -1.145643517374992371e-01
-1.069446057081222534e-01 8.305298537015914917e-02 -1.095178909599781036e-02 -6.482826545834541321e-03 -6.889574229717254639e-02 7.310136407613754272e-02 -2.490365803241729736e-01 1.999573707580566406e-01 8.911187201738357544e-02 8.135295659303665161e-02 2.510246932506561279e-01 -1.148034483194351196e-01 -2.190734595060348511e-01 -3.075279109179973602e-02 9.302490204572677612e-02 -3.052938282489776611e-01 -1.997318491339683533e-02 2.952825725078582764e-01 1.168327778577804565e-01 2.279625385999679565e-01 -3.343106061220169067e-02 5.183601975440979004e-01 -5.804252810776233673e-03 2.150633484125137329e-01 7.188034802675247192e-02 2.827055156230926514e-01 -6.016337312757968903e-03 2.429241836071014404e-01 5.590579658746719360e-02 -6.073598191142082214e-02 -7.225787639617919922e-02 -4.878186061978340149e-02
-9.597374498844146729e-02 -7.562988251447677612e-02 2.074750959873199463e-01 1.651477962732315063e-01 7.499651610851287842e-02 1.563656032085418701e-01 -2.210924923419952393e-01 -1.494283229112625122e-01 -2.987966239452362061e-01 -5.023299902677536011e-02 3.251187801361083984e-01 -1.577181965112686157e-01 -2.795631587505340576e-01 1.488656401634216309e-01 3.343777060508728027e-01 -1.249988898634910583e-01 1.441417783498764038e-01 2.279850244522094727e-01 4.566670209169387817e-02 4.288417473435401917e-02 -3.361918926239013672e-01 -4.331222549080848694e-02 -6.611630320549011230e-02 4.429591819643974304e-02 2.630297243595123291e-01 1.066320762038230896e-01 -9.332527965307235718e-02 1.596743017435073853e-01 -6.425262242555618286e-02 2.845744229853153229e-02 1.968686133623123169e-01 8.345856517553329468e-02
1.303639858961105347e-01 -8.717364072799682617e-02 3.220257908105850220e-02 1.912773996591567993e-01 -4.714039340615272522e-02 3.394777178764343262e-01 2.980641461908817291e-02 7.771629095077514648e-02 -2.801410257816314697e-01 1.532875001430511475e-01 1.500490009784698486e-01 -2.922652661800384521e-01 -7.328997552394866943e-02 -1.479859277606010437e-02 4.181964695453643799e-01 -3.315116465091705322e-02 2.775430083274841309e-01 3.764058947563171387e-01 -8.929210901260375977e-02 -9.644050896167755127e-02 -8.363890647888183594e-02 3.398552536964416504e-02 4.659203067421913147e-02 -1.234683617949485779e-01 -1.490060240030288696e-01 7.554875314235687256e-02 -1.886464357376098633e-01 1.513600349426269531e-01 -2.381379008293151855e-01 5.458721891045570374e-02 4.772077873349189758e-02 -1.094232574105262756e-01
3.296333923935890198e-02 -1.441709976643323898e-02 -2.234464734792709351e-01 2.255778294056653976e-03 6.118490919470787048e-02 1.975818127393722534e-01 -1.908564716577529907e-01 -6.216572597622871399e-02 3.361560404300689697e-02 2.794517576694488525e-01 -9.450516104698181152e-02 -1.458876579999923706e-01 -1.410958021879196167e-01 -1.180618554353713989e-01 5.309286117553710938e-01 -1.164933368563652039e-01 1.814950024709105492e-03 3.902658522129058838e-01 -1.744355410337448120e-01 -2.953610010445117950e-02 -8.442379534244537354e-02 2.276568412780761719e-01 -1.597550958395004272e-01 1.417098790407180786e-01 5.439053103327751160e-02 9.470775723457336426e-02 1.697611957788467407e-01 1.536231338977813721e-01 8.077191561460494995e-02 5.371347814798355103e-02 -5.970378592610359192e-02 -2.479298710823059082e-01
-3.112886846065521240e-01 -5.738243088126182556e-02 -4.085044935345649719e-02 1.548412293195724487e-01 3.136283159255981445e-01 3.318723440170288086e-01 -1.950864642858505249e-01 -4.202554002404212952e-02 -3.520077764987945557e-01 8.656074106693267822e-02 1.214693393558263779e-02 -3.528210520744323730e-02 -1.198471188545227051e-01 2.740409411489963531e-02 1.134187802672386169e-01 3.017896041274070740e-02 1.730500757694244385e-01 3.771450817584991455e-01 1.265200674533843994e-01 -4.135331138968467712e-02 8.892452716827392578e-02 1.582621335983276367e-01 2.480923756957054138e-02 4.655491933226585388e-02 -1.358240693807601929e-01 2.720349133014678955e-01 6.845536828041076660e-02 1.249734237790107727e-01 -1.735767573118209839e-01 -1.879102885723114014e-01 2.454176396131515503e-01 -9.367811493575572968e-03
1.025357991456985474e-01 -1.406864821910858154e-01 -3.572189807891845703e-02 2.024972885847091675e-01 1.909177899360656738e-01 -1.414941102266311646e-01 1.090196706354618073e-02 9.508726000785827637e-02 -1.968648135662078857e-01 2.262757718563079834e-02 1.645035147666931152e-01 -1.677351742982864380e-01 -1.889380812644958496e-01 5.601252987980842590e-02 1.068736240267753601e-01 -6.211778521537780762e-01 7.486143708229064941e-02 2.112163752317428589e-01 3.130928874015808105e-01 -8.352087438106536865e-02 7.904443144798278809e-02 5.935910716652870178e-02 2.741561532020568848e-01 7.022335380315780640e-02 -6.734750419855117798e-02 1.337026059627532959e-01 -6.857593357563018799e-02 1.710247248411178589e-01 -1.168629825115203857e-01 1.001214459538459778e-01 -7.733665406703948975e-02 9.399004280567169189e-03
1.744353473186492920e-01 6.328165531158447266e-02 8.586455136537551880e-02 -1.277383118867874146e-01 2.690981924533843994e-01 4.253992438316345215e-01 -3.930040076375007629e-02 1.341513842344284058e-01 -2.570529580116271973e-01 4.160217195749282837e-02 9.146212786436080933e-02 1.277299374341964722e-01 -2.164919525384902954e-01 -2.200015932321548462e-01 1.101443693041801453e-01 -2.103778719902038574e-01 -2.392789348959922791e-02 1.583193540573120117e-01 -6.370937079191207886e-02 1.350010931491851807e-01 -3.199195265769958496e-01 -1.015687584877014160e-01 1.584726274013519287e-01 1.298719495534896851e-01 1.181822046637535095e-01 2.885567843914031982e-01 7.283359766006469727e-02 1.569706499576568604e-01 1.953631788492202759e-01 -1.636071801185607910e-01 1.104598119854927063e-01 1.339120119810104370e-01
-1.946505010128021240e-01 5.316419526934623718e-02 -1.513850092887878418e-01 8.634111285209655762e-02 -2.057892084121704102e-01 1.415029019117355347e-01 2.537228763103485107e-01 9.496521204710006714e-02 -3.778851330280303955e-01 9.737923741340637207e-03 -1.453619301319122314e-01 3.284863531589508057e-01 -2.206803262233734131e-01 1.050776317715644836e-01 9.417666494846343994e-02 -2.369490414857864380e-01 3.034927845001220703e-01 1.958782970905303955e-01 1.424095779657363892e-01 -2.043880231212824583e-04 -2.182601243257522583e-01 1.234779432415962219e-01 7.962479442358016968e-02 2.001376450061798096e-01 8.222458511590957642e-02 -2.924870466813445091e-03 2.971167489886283875e-02 3.209317028522491455e-01 6.779140979051589966e-02 1.454011946916580200e-01 5.529630929231643677e-03 3.571670036762952805e-03
5.711020529270172119e-02 -4.486899822950363159e-02 -2.447539865970611572e-01 6.330739706754684448e-02 5.034764483571052551e-02 1.756977662444114685e-02 6.629329919815063477e-02 -1.824804991483688354e-01 -3.632789850234985352e-02 2.162813097238540649e-01 -2.452979385852813721e-01 3.322347253561019897e-02 -2.180947214365005493e-01 -3.537023812532424927e-02 5.613669753074645996e-01 -1.300568729639053345e-01 1.832741647958755493e-01 2.923410832881927490e-01 -1.918457299470901489e-01 4.236502945423126221e-02 -2.915908396244049072e-02 1.926070451736450195e-01 -4.127591475844383240e-02 2.148710340261459351e-01 1.678637564182281494e-01 -1.486033052206039429e-01 8.792576938867568970e-02 -7.675553858280181885e-02 7.574774324893951416e-03 1.386280506849288940e-01 1.081210523843765259e-01 -2.484291195869445801e-01
2.628803253173828125e-02 4.295553267002105713e-02 -2.490340024232864380e-01 1.576903313398361206e-01 2.874174155294895172e-02 3.186759054660797119e-01 -4.639715701341629028e-02 -1.305129379034042358e-01 -5.597170442342758179e-02 2.971445024013519287e-01 3.339035436511039734e-02 -2.115827202796936035e-01 -7.126316428184509277e-02 -2.115507423877716064e-02 4.953572452068328857e-01 -3.490627706050872803e-01 3.611377626657485962e-02 2.942937314510345459e-01 -4.403598606586456299e-02 -1.079869940876960754e-01 4.380352050065994263e-02 2.436402738094329834e-01 -1.901652812957763672e-01 5.212622508406639099e-02 2.479384839534759521e-02 -3.432941809296607971e-02 9.895361214876174927e-02 -1.873747073113918304e-02 -4.879334568977355957e-02 1.901020556688308716e-01 7.088942080736160278e-02 -1.476470381021499634e-01
-9.733136743307113647e-02 5.224095284938812256e-02 -1.865794509649276733e-01 1.815492063760757446e-01 1.509914547204971313e-01 2.037236094474792480e-01 -5.129447206854820251e-02 -1.566241979598999023e-01 -1.071166247129440308e-01 2.970094978809356689e-01 -9.067174792289733887e-02 -1.177849248051643372e-01 -1.042529195547103882e-01 -5.030937120318412781e-02 5.429738163948059082e-01 -2.813305258750915527e-01 -1.615514606237411499e-01 2.358399778604507446e-01 -9.797765314579010010e-02 4.960750043392181396e-02 1.732271760702133179e-01 1.677997559309005737e-01 -1.860055178403854370e-01 1.117805838584899902e-01 7.802128791809082031e-02 -2.801368385553359985e-02 8.261744864284992218e-03 -1.201523244380950928e-01 -2.843738906085491180e-02 1.007983088493347168e-01 6.848987191915512085e-02 -2.886815965175628662e-01
-1.454110294580459595e-01 -1.359095424413681030e-01 -5.533187091350555420e-02 1.326450556516647339e-01 3.936620056629180908e-01 5.464814975857734680e-02 2.964494563639163971e-02 5.142951756715774536e-02 -1.252063829451799393e-02 2.414287775754928589e-01 1.879545003175735474e-01 6.311224400997161865e-02 5.789867043495178223e-02 -1.127539426088333130e-01 1.550433635711669922e-01 -3.103514611721038818e-01 -1.063302718102931976e-02 3.542864620685577393e-01 2.411246746778488159e-01 5.631061643362045288e-02 -1.336255818605422974e-01 9.969522058963775635e-02 -5.121383350342512131e-03 -1.310178935527801514e-01 -1.797770708799362183e-01 3.910811245441436768e-01 -7.058008015155792236e-02 -3.749962896108627319e-02 1.826732009649276733e-01 6.060437485575675964e-02 1.973289996385574341e-01 -2.109673023223876953e-01
-3.070261329412460327e-03 7.753689587116241455e-02 -1.579787880182266235e-01 1.774444431066513062e-02 5.072785913944244385e-02 3.029174804687500000e-01 1.422799080610275269e-01 -1.446324884891510010e-01 -4.277345165610313416e-02 3.864841759204864502e-01 -6.704448163509368896e-02 -2.144916355609893799e-01 -1.136815696954727173e-01 -1.407000720500946045e-01 4.225702285766601562e-01 -3.097482919692993164e-01 -1.384322047233581543e-01 3.294795751571655273e-01 -7.734550535678863525e-02 -4.991212859749794006e-03 4.651384055614471436e-02 1.639487147331237793e-01 -1.642027050256729126e-01 9.355278313159942627e-02 1.288664937019348145e-01 1.457479894161224365e-01 4.124667868018150330e-02 -1.840171813964843750e-01 -7.870147377252578735e-02 1.123608127236366272e-01 3.260066360235214233e-02 -1.802831739187240601e-01
-1.252321247011423111e-02 -1.226516962051391602e-01 1.805730164051055908e-01 -7.757206447422504425e-03 1.393840610980987549e-01 2.457051426172256470e-01 -1.476937830448150635e-01 -2.022794634103775024e-01 -2.957657575607299805e-01 2.889411449432373047e-01 1.306964010000228882e-01 -3.214479088783264160e-01 -3.443686664104461670e-01 -1.784712448716163635e-02 1.740764081478118896e-01 -2.317614406347274780e-01 2.585872709751129150e-01 3.592001497745513916e-01 1.382374316453933716e-01 -2.074942365288734436e-02 -5.557743087410926819e-02 -4.683271795511245728e-02 2.741003595292568207e-02 4.962657764554023743e-02 -3.788564354181289673e-02 2.763427793979644775e-02 1.713646501302719116e-01 -7.249606773257255554e-03 -2.048026472330093384e-01 -8.486539870500564575e-02 1.030120998620986938e-01 -9.813478682190179825e-04
-2.921008765697479248e-01 1.629829593002796173e-02 1.776208728551864624e-01 1.533700972795486450e-01 3.446725606918334961e-01 2.029509991407394409e-01 -2.221907973289489746e-01 -2.045616135001182556e-02 -3.068810701370239258e-01 -1.116732954978942871e-01 1.859413385391235352e-01 4.971622303128242493e-02 -6.035995110869407654e-02 -6.710923463106155396e-02 1.158953756093978882e-01 -2.596185207366943359e-01 -8.915539830923080444e-02 8.419518917798995972e-02 2.133842706680297852e-01 1.162091419100761414e-01 -2.944339513778686523e-01 3.808987513184547424e-02 2.534463703632354736e-01 1.960284262895584106e-01 1.086191311478614807e-01 2.255819886922836304e-01 5.057413503527641296e-02 8.066778630018234253e-02 5.274863913655281067e-02 3.863549558445811272e-03 -1.781452447175979614e-01 2.138416022062301636e-01
-1.632400974631309509e-02 9.848777949810028076e-02 -4.171550571918487549e-01 1.138487737625837326e-02 1.563159227371215820e-01 2.758795917034149170e-01 -1.127631887793540955e-01 1.653940044343471527e-02 -1.884921453893184662e-02 3.584285676479339600e-01 -2.056402899324893951e-02 -1.052650809288024902e-02 -1.142028644680976868e-01 -9.362830966711044312e-02 4.615518450736999512e-01 -2.469308823347091675e-01 1.010164543986320496e-01 1.958904713392257690e-01 -9.926822036504745483e-02 1.069764122366905212e-01 4.505758732557296753e-02 1.996343284845352173e-01 -2.064402103424072266e-01 1.219361051917076111e-01 1.412701904773712158e-01 2.853772416710853577e-02 4.997443407773971558e-02 -9.827569127082824707e-02 8.117770776152610779e-03 1.312346905469894409e-01 1.516234874725341797e-01 -1.863543540239334106e-01
2.586440369486808777e-02 -5.673804506659507751e-02 -2.523204088211059570e-01 1.511758267879486084e-01 -6.466984632425010204e-04 2.654079496860504150e-01 -6.890147179365158081e-02 7.241826504468917847e-03 1.122205331921577454e-01 2.685821652412414551e-01 1.786082237958908081e-01 -1.667750179767608643e-01 -2.162849903106689453e-01 -1.509717404842376709e-01 5.173957347869873047e-01 -3.891799151897430420e-01 5.680312216281890869e-02 1.950627714395523071e-01 1.830645836889743805e-02 -5.494159832596778870e-02 -1.550667285919189453e-01 5.834224447607994080e-02 -1.875668317079544067e-01 1.435398012399673462e-01 -2.776605263352394104e-02 -1.193117797374725342e-01 -1.823329925537109375e-01 2.517925016582012177e-02 -7.846641540527343750e-02 -1.516770198941230774e-02 4.244591295719146729e-02 -1.274218112230300903e-01
-4.082785546779632568e-02 -7.423151284456253052e-03 -2.042075991630554199e-01 2.491126954555511475e-01 -1.593274921178817749e-01 1.705800145864486694e-01 -1.655212938785552979e-01 -1.578632742166519165e-01 7.930348627269268036e-03 3.756019771099090576e-01 5.674554035067558289e-02 -2.620086371898651123e-01 -2.202153950929641724e-01 -1.428802404552698135e-02 4.003111422061920166e-01 -2.143900990486145020e-01 1.060363277792930603e-01 2.264554798603057861e-01 -1.417293399572372437e-01 4.340257495641708374e-02 -1.015126556158065796e-01 2.595918774604797363e-01 -1.849280446767807007e-01 2.553970217704772949e-01 -6.603769212961196899e-02 -4.862703382968902588e-02 -4.405219107866287231e-02 5.976174958050251007e-03 -1.990379244089126587e-01 -3.969321027398109436e-02 -7.542009651660919189e-02 -5.101543664932250977e-02
4.148929938673973083e-02 -2.127308249473571777e-01 -2.942582070827484131e-01 2.119850069284439087e-01 -1.972907632589340210e-01 2.154356539249420166e-01 -1.331421080976724625e-02 -4.099319223314523697e-03 1.065872143954038620e-02 2.197997123003005981e-01 2.819970995187759399e-02 -1.492967903614044189e-01 -8.396635949611663818e-02 -8.488769084215164185e-02 3.860810101032257080e-01 -1.524462848901748657e-01 -1.705715358257293701e-01 3.795239925384521484e-01 1.068252846598625183e-01 -1.061589717864990234e-01 -1.017689704895019531e-01 2.345592081546783447e-01 -2.549313902854919434e-01 1.739349961280822754e-01 -3.212739899754524231e-02 1.738641411066055298e-01 -1.975521743297576904e-01 -2.668226324021816254e-02 -5.343270301818847656e-02 -4.980092123150825500e-02 2.115171849727630615e-01 -1.991087011992931366e-02
-2.457150667905807495e-01 7.948967069387435913e-02 -4.489639773964881897e-02 -1.884724199771881104e-02 5.267428606748580933e-02 1.710165888071060181e-01 -1.372554153203964233e-01 2.812479138374328613e-01 8.659140020608901978e-02 2.717159390449523926e-01 1.155499890446662903e-01 -4.900677502155303955e-02 -2.163824737071990967e-01 -1.595342159271240234e-01 1.227564811706542969e-01 -3.190784454345703125e-01 3.008616156876087189e-02 2.969688475131988525e-01 1.479641646146774292e-01 6.796916574239730835e-02 9.563919901847839355e-02 3.286426663398742676e-01 2.058070898056030273e-01 2.246311455965042114e-01 7.852887362241744995e-02 2.533704638481140137e-01 2.354454249143600464e-02 1.883963346481323242e-01 1.566698551177978516e-01 2.463041432201862335e-02 1.619992218911647797e-02 -2.394514679908752441e-01
-1.046622917056083679e-01 2.161734364926815033e-02 -1.945877671241760254e-01 -1.112555526196956635e-02 1.252725720405578613e-01 -1.313690654933452606e-02 1.629447098821401596e-03 -1.358437538146972656e-01 -5.202954411506652832e-01 1.956694573163986206e-01 5.560519918799400330e-02 -4.106424748897552490e-03 -8.382605016231536865e-02 -7.812207937240600586e-02 2.602341473102569580e-01 -9.462028741836547852e-03 -1.139087881892919540e-02 3.354056775569915771e-01 -1.523507535457611084e-01 1.395398168824613094e-03 -2.478644549846649170e-01 -1.075650453567504883e-01 2.420481890439987183e-01 2.192474007606506348e-01 6.463374942541122437e-02 -2.830302715301513672e-01 -1.538246721029281616e-01 -8.258352056145668030e-03 1.690434366464614868e-01 5.121789872646331787e-02 2.167950570583343506e-01 1.466580033302307129e-01
3.429099544882774353e-02 1.726743727922439575e-01 -2.034056335687637329e-01 1.635859906673431396e-01 1.564993262290954590e-01 1.705570071935653687e-01 -3.033393062651157379e-02 -1.433268487453460693e-01 -1.083350628614425659e-01 3.514456152915954590e-01 2.032086811959743500e-02 -4.457076638936996460e-02 -2.040810137987136841e-01 -9.149209409952163696e-02 4.106181859970092773e-01 -3.016337454319000244e-01 -4.771897569298744202e-02 3.266408443450927734e-01 -1.453582197427749634e-01 -7.707955688238143921e-02 7.914634048938751221e-02 2.336452603340148926e-01 -2.036141157150268555e-01 1.461164951324462891e-01 4.491167888045310974e-02 8.541793376207351685e-02 -3.031064011156558990e-02 -1.989315003156661987e-01 -2.059717103838920593e-02 1.523180156946182251e-01 -2.505201101303100586e-02 -2.116743177175521851e-01
-3.362280875444412231e-02 -2.248608507215976715e-02 -6.927735358476638794e-02 6.630346179008483887e-02 4.990155696868896484e-01 -6.295284628868103027e-02 -5.555449426174163818e-02 -7.902473956346511841e-02 -3.008060455322265625e-01 1.827852129936218262e-01 7.525346428155899048e-02 1.373452693223953247e-01 1.189119666814804077e-01 6.194265931844711304e-02 1.907641142606735229e-01 -3.384034335613250732e-01 9.871952235698699951e-02 2.436234652996063232e-01 2.485945224761962891e-01 -1.184884160757064819e-01 4.978788271546363831e-02 2.119600474834442139e-01 -2.091204933822154999e-02 9.197440743446350098e-02 -6.520020961761474609e-02 2.068970352411270142e-01 1.298520863056182861e-01 1.529295295476913452e-01 1.704164296388626099e-01 9.031530469655990601e-02 6.333304941654205322e-02 -2.824820578098297119e-01
-5.078298971056938171e-03 -1.538715884089469910e-02 -1.384051591157913208e-01 -8.189126104116439819e-02 1.948798745870590210e-01 2.532975375652313232e-01 -2.648479342460632324e-01 -2.401208281517028809e-01 -2.852258384227752686e-01 7.945674657821655273e-02 4.564181715250015259e-02 -6.701257079839706421e-02 -1.106664761900901794e-01 1.930375955998897552e-02 1.928964257240295410e-01 -2.410795241594314575e-01 5.648232996463775635e-02 -1.613746769726276398e-02 -6.116488575935363770e-02 1.684662550687789917e-01 -2.069242745637893677e-01 3.910151720046997070e-01 -1.722980141639709473e-01 -2.392704933881759644e-01 1.275079846382141113e-01 -8.516018092632293701e-02 8.012042939662933350e-02 2.634124457836151123e-01 -1.534151136875152588e-01 1.353609561920166016e-01 -4.787588492035865784e-02 -2.829468250274658203e-01
-1.320315003395080566e-01 -2.444732636213302612e-01 1.744776070117950439e-01 1.002210229635238647e-01 1.214090138673782349e-01 2.943272888660430908e-01 -1.030270978808403015e-01 1.648334860801696777e-01 -1.564940214157104492e-01 6.387410312891006470e-02 2.003614008426666260e-01 -2.257252931594848633e-01 -1.872897744178771973e-01 3.283213824033737183e-02 1.385433822870254517e-01 -3.176798224449157715e-01 2.671758234500885010e-01 1.081119105219841003e-01 -1.269366499036550522e-02 -2.531118988990783691e-01 -2.528424859046936035e-01 -5.558977648615837097e-02 1.021877750754356384e-01 2.335776537656784058e-01 5.082449689507484436e-02 2.838640511035919189e-01 5.597668513655662537e-02 2.041091322898864746e-01 -9.812576323747634888e-02 -4.484641924500465393e-02 2.009261250495910645e-01 -8.909615129232406616e-02
-6.796833872795104980e-02 -5.096075590699911118e-03 -1.650476306676864624e-01 1.013899669051170349e-01 9.852802753448486328e-02 2.558460235595703125e-01 4.383060149848461151e-03 -1.302207261323928833e-01 -8.232541382312774658e-02 3.014064729213714600e-01 6.415600329637527466e-02 -2.014036476612091064e-01 -7.570794969797134399e-02 -1.259241700172424316e-01 5.462538599967956543e-01 -3.065560758113861084e-01 -9.291643649339675903e-02 1.951478123664855957e-01 -1.450442075729370117e-01 -3.123869560658931732e-02 8.343710005283355713e-02 1.692223697900772095e-01 -2.910889983177185059e-01 2.204266935586929321e-01 -3.179349005222320557e-03 1.839326135814189911e-02 4.210894927382469177e-02 -9.335973858833312988e-02 1.143658999353647232e-02 9.561770409345626831e-02 6.282085925340652466e-02 -2.184597998857498169e-01
6.020555645227432251e-02 1.741222105920314789e-02 -6.600888073444366455e-02 -5.707506090402603149e-02 1.737210303544998169e-01 2.494192309677600861e-02 3.527232110500335693e-01 6.693623960018157959e-02 -1.921790540218353271e-01 8.233883976936340332e-02 8.886236697435379028e-02 -1.437910944223403931e-01 3.354331851005554199e-02 -1.373075097799301147e-01 1.968523114919662476e-01 -9.257505834102630615e-02 -2.911587357521057129e-01 3.866095244884490967e-01 -1.594469398260116577e-01 1.346466690301895142e-02 -5.193971842527389526e-02 2.912317514419555664e-01 3.574489951133728027e-01 1.875046640634536743e-01 -9.684256464242935181e-02 1.362855136394500732e-01 -3.557755425572395325e-02 3.425471484661102295e-01 1.470524817705154419e-01 -7.802928984165191650e-02 -5.029540974646806717e-03 6.779859215021133423e-02
-2.154432535171508789e-01 -6.904093176126480103e-02 6.991891562938690186e-02 6.393010169267654419e-02 8.192683756351470947e-02 2.206644117832183838e-01 -4.626536369323730469e-02 8.735672384500503540e-02 -1.052887514233589172e-01 1.682551205158233643e-01 1.322012692689895630e-01 1.255833953619003296e-01 -2.403834313154220581e-01 1.346242278814315796e-01 3.828460276126861572e-01 -4.905173927545547485e-02 3.670127317309379578e-02 3.395396769046783447e-01 4.482067748904228210e-02 2.024994976818561554e-02 -8.426734060049057007e-02 6.838405132293701172e-02 2.187720686197280884e-01 8.851328492164611816e-02 2.308850884437561035e-01 2.827333807945251465e-01 1.093761548399925232e-01 2.434877455234527588e-01 -2.116417437791824341e-01 1.916659921407699585e-01 3.231377601623535156e-01 1.298371795564889908e-02
2.311518602073192596e-02 -2.401838302612304688e-01 -1.603891253471374512e-01 1.775822602212429047e-02 1.280688121914863586e-02 2.502426803112030029e-01 7.504519820213317871e-02 -2.808086276054382324e-01 -3.693836182355880737e-02 1.395830810070037842e-01 3.516082167625427246e-01 2.900386927649378777e-03 -4.078972712159156799e-02 3.295207768678665161e-02 -1.244198307394981384e-01 -2.513711452484130859e-01 1.236350759863853455e-01 3.293732404708862305e-01 1.788886338472366333e-01 -2.147486507892608643e-01 -1.846745312213897705e-01 1.607592999935150146e-01 7.714433129876852036e-03 2.532756626605987549e-01 1.254412233829498291e-01 2.116241157054901123e-01 1.324908286333084106e-01 9.155808389186859131e-02 1.866780221462249756e-01 5.427981913089752197e-02 3.712406614795327187e-03 -3.037303090095520020e-01
-1.366512179374694824e-01 -7.356870174407958984e-02 2.431201376020908356e-02 3.265250846743583679e-02 1.229195147752761841e-01 1.520175486803054810e-01 8.074799925088882446e-02 5.245613306760787964e-02 -7.454416155815124512e-02 2.214981615543365479e-01 1.191860437393188477e-01 -3.931307047605514526e-02 -4.036140739917755127e-01 1.797928214073181152e-01 5.259237289428710938e-01 2.396654523909091949e-02 8.503066003322601318e-02 2.260486483573913574e-01 -3.943543881177902222e-02 -2.049404568970203400e-02 -5.345861241221427917e-02 1.165931597352027893e-01 6.018430739641189575e-02 6.255819648504257202e-02 1.929209232330322266e-01 2.087516337633132935e-01 1.623882725834846497e-02 1.241413205862045288e-01 -2.961043417453765869e-01 1.964763700962066650e-01 2.772246003150939941e-01 1.009104028344154358e-02
-2.140136957168579102e-01 -1.262238919734954834e-01 -1.879962831735610962e-01 -4.469043016433715820e-02 1.112432256340980530e-01 9.393133968114852905e-02 -1.778585910797119141e-01 1.859471797943115234e-01 -1.227171495556831360e-01 2.173901945352554321e-01 -9.769544005393981934e-02 -1.469444185495376587e-01 -1.113123297691345215e-01 -5.131407454609870911e-02 2.236362099647521973e-01 -1.888416409492492676e-01 2.727413363754749298e-02 5.158898830413818359e-01 -7.587330788373947144e-02 2.058263868093490601e-02 3.954607993364334106e-02 2.441887557506561279e-01 -1.783861666917800903e-01 2.707233428955078125e-01 2.025088369846343994e-01 -1.709305793046951294e-01 1.228080019354820251e-01 -1.165605708956718445e-01 -7.404223829507827759e-02 2.874659188091754913e-02 1.032276228070259094e-01 -2.532457411289215088e-01
-3.305926173925399780e-02 6.287758797407150269e-02 5.958057194948196411e-02 1.435231417417526245e-01 3.189503848552703857e-01 1.634732447564601898e-02 9.724554419517517090e-02 2.024780213832855225e-01 1.257125586271286011e-01 1.042768061161041260e-01 2.555707097053527832e-01 -1.017257273197174072e-01 -2.278265058994293213e-01 -2.950445413589477539e-01 2.255780696868896484e-01 -3.076425567269325256e-02 -1.435390412807464600e-01 3.072333037853240967e-01 8.668136782944202423e-03 -7.561307400465011597e-02 -1.039538383483886719e-01 1.937633901834487915e-01 1.569194793701171875e-01 3.180267214775085449e-01 -2.428123541176319122e-02 -8.139588683843612671e-02 -2.653199434280395508e-01 2.990159392356872559e-01 -5.760286003351211548e-02 -8.424817025661468506e-02 -1.568042337894439697e-01 -1.682168692350387573e-01
1.528415232896804810e-01 -1.235834211111068726e-01 -1.920339167118072510e-01 1.119243651628494263e-01 2.585188113152980804e-02 2.281510680913925171e-01 -3.677777713164687157e-03 1.043687574565410614e-02 -5.853644013404846191e-02 2.780971527099609375e-01 -5.845046415925025940e-02 -2.555502206087112427e-02 -9.754714369773864746e-02 -8.761541545391082764e-02 4.864710867404937744e-01 -2.986976504325866699e-01 2.709397673606872559e-02 2.150590866804122925e-01 -1.885404735803604126e-01 -1.601418107748031616e-01 -1.023377552628517151e-01 4.400507807731628418e-01 -2.778560817241668701e-01 7.064743340015411377e-02 1.300952881574630737e-01 -8.466925472021102905e-02 5.469400808215141296e-02 2.392061287537217140e-03 -5.629449151456356049e-03 2.468512393534183502e-02 -5.280529335141181946e-02 -7.879044860601425171e-02
-1.426283568143844604e-01 -2.250741720199584961e-01 1.538995951414108276e-01 1.168666407465934753e-02 6.923297792673110962e-02 2.541297078132629395e-01 -1.101660281419754028e-01 1.776237040758132935e-02 -2.643594145774841309e-01 1.464913189411163330e-01 2.050373107194900513e-01 -1.441944241523742676e-01 -1.366945356130599976e-01 4.633590951561927795e-02 3.591829240322113037e-01 -5.771712213754653931e-02 2.220123559236526489e-01 4.904543459415435791e-01 -1.237559840083122253e-01 7.945311814546585083e-02 -2.403941005468368530e-02 -1.011573913274332881e-04 -8.740528672933578491e-02 -2.607866888865828514e-03 -3.396583255380392075e-03 1.507813036441802979e-01 -2.048620432615280151e-01 8.214934170246124268e-02 -1.576502770185470581e-01 -9.283984452486038208e-02 1.312695443630218506e-01 2.722872495651245117e-01
-1.024949550628662109e-01 -1.567714214324951172e-01 -1.650433689355850220e-01 2.810016572475433350e-01 2.897092401981353760e-01 -1.534886006265878677e-02 -5.548553168773651123e-02 -5.240511964075267315e-04 1.411762926727533340e-02 3.710284829139709473e-02 9.374620020389556885e-02 -3.293594345450401306e-02 9.857109189033508301e-02 -7.517220079898834229e-02 1.768350154161453247e-01 -4.939012229442596436e-01 1.416882574558258057e-01 2.281603366136550903e-01 -2.277283966541290283e-01 2.171460092067718506e-01 -1.014865562319755554e-01 8.580227196216583252e-02 1.920158565044403076e-01 3.518076613545417786e-02 -1.257886737585067749e-01 1.173460930585861206e-01 -2.912374138832092285e-01 4.192680865526199341e-02 1.186211258172988892e-01 2.306398376822471619e-02 -2.272618412971496582e-01 -2.451725304126739502e-01
8.808970451354980469e-02 6.712269783020019531e-02 -4.302377253770828247e-02 2.212773114442825317e-01 7.119693607091903687e-02 2.039569765329360962e-01 -7.330665737390518188e-02 1.000703051686286926e-01 6.566526740789413452e-02 -3.817092627286911011e-02 8.954239636659622192e-02 -1.156852170825004578e-01 -7.366526126861572266e-02 -2.514248192310333252e-01 2.187812477350234985e-01 -3.437735140323638916e-01 3.146740198135375977e-01 9.487927705049514771e-02 -9.501718729734420776e-02 2.901468575000762939e-01 -1.549509167671203613e-01 -1.046334579586982727e-02 1.277538388967514038e-01 1.957262456417083740e-01 3.090008199214935303e-01 3.368865549564361572e-01 -4.905657470226287842e-02 -5.124461278319358826e-02 -1.057393848896026611e-01 -1.038208156824111938e-01 1.255778968334197998e-01 -2.851103842258453369e-01
8.634468168020248413e-02 -8.703779894858598709e-04 -1.095435023307800293e-01 -8.961692452430725098e-02 1.766540408134460449e-01 3.179054856300354004e-01 -2.001725584268569946e-01 -2.643374353647232056e-02 -4.168121814727783203e-01 9.064232930541038513e-03 2.430101037025451660e-01 -3.274102807044982910e-01 -3.842794895172119141e-01 2.801070548593997955e-02 1.574274338781833649e-02 -3.035787045955657959e-01 1.805232912302017212e-01 1.937021315097808838e-01 1.882020682096481323e-01 1.037319749593734741e-01 -5.352658033370971680e-02 -7.289384305477142334e-02 9.665455669164657593e-02 2.375002205371856689e-02 -2.186370640993118286e-01 -4.925129469484090805e-03 2.352965064346790314e-02 -1.068226993083953857e-01 5.330218002200126648e-02 -4.429912194609642029e-02 1.143557578325271606e-01 -8.061861991882324219e-02
1.866045407950878143e-02 -7.760868757031857967e-04 5.821912363171577454e-02 -1.497404463589191437e-02 8.567728102207183838e-02 3.878509700298309326e-01 -1.183466389775276184e-01 -1.566302031278610229e-01 -3.377277255058288574e-01 2.363317310810089111e-01 2.676846086978912354e-01 -3.024046421051025391e-01 -2.054637223482131958e-01 -3.962879627943038940e-02 1.667408347129821777e-01 -1.299842298030853271e-01 2.081457078456878662e-01 2.247852385044097900e-01 1.428034752607345581e-01 5.076805129647254944e-02 -3.234346397221088409e-03 8.696554601192474365e-02 1.516996324062347412e-01 -1.298858784139156342e-02 -5.912618711590766907e-02 1.497093290090560913e-01 6.689988076686859131e-02 -7.804908603429794312e-02 -1.981145590543746948e-01 -2.721172869205474854e-01 2.799262702465057373e-01 -5.018903315067291260e-02
-1.267929524183273315e-01 -2.923248708248138428e-01 1.590777784585952759e-01 1.751469522714614868e-01 -9.492959827184677124e-02 1.721898466348648071e-01 -1.187386512756347656e-01 -2.982322359457612038e-03 9.976790845394134521e-02 -5.489238351583480835e-02 3.359511196613311768e-01 1.805062294006347656e-01 -3.579278588294982910e-01 -1.617585420608520508e-01 1.041024699807167053e-01 -2.887488305568695068e-01 1.800313442945480347e-01 4.101320207118988037e-01 -1.020311117172241211e-01 -5.827927961945533752e-02 -9.986186027526855469e-02 8.745846152305603027e-02 2.095647454261779785e-01 -8.655369281768798828e-02 -2.674070745706558228e-02 2.147468738257884979e-02 -7.599871605634689331e-02 6.937538832426071167e-02 1.625585705041885376e-01 -1.201057136058807373e-01 1.485059261322021484e-01 -1.571268141269683838e-01
-1.887031272053718567e-02 2.234442532062530518e-01 -1.929361373186111450e-01 -8.456042408943176270e-02 4.494340717792510986e-02 2.715471088886260986e-01 1.399606168270111084e-01 1.369912642985582352e-02 -3.402582406997680664e-01 1.819664090871810913e-01 9.558784216642379761e-02 -1.513355672359466553e-01 -7.892756909132003784e-02 1.114121377468109131e-01 -1.723005622625350952e-01 -2.277070283889770508e-01 -5.202488601207733154e-02 3.392734527587890625e-01 -7.315022498369216919e-02 -1.816280782222747803e-01 -1.851452142000198364e-01 3.303585052490234375e-01 1.006937921047210693e-01 1.389971077442169189e-01 -5.451066419482231140e-02 1.950186789035797119e-01 -2.431953139603137970e-02 -1.113956123590469360e-01 -2.558071352541446686e-02 5.915254820138216019e-03 2.570491731166839600e-01 2.809000611305236816e-01
3.566986322402954102e-02 -4.519288986921310425e-02 -1.934969276189804077e-01 1.180211529135704041e-01 -9.917905181646347046e-02 2.088821083307266235e-01 2.849600277841091156e-02 1.251000612974166870e-01 -8.820745348930358887e-02 2.469874769449234009e-01 1.608923077583312988e-01 -3.173102140426635742e-01 -4.235565289855003357e-02 -2.937644906342029572e-02 3.400701880455017090e-01 -3.246287703514099121e-01 1.208924222737550735e-02 1.602656990289688110e-01 -4.544305056333541870e-02 -1.587096974253654480e-02 -2.709067165851593018e-01 4.135598614811897278e-02 3.945182859897613525e-01 -1.325605786405503750e-03 -3.465250432491302490e-01 -5.876892805099487305e-02 -1.642147898674011230e-01 1.070923730731010437e-01 -1.506550610065460205e-01 -2.527049183845520020e-02 -1.094508841633796692e-01 1.272068265825510025e-02
-1.079802289605140686e-01 -1.664457917213439941e-01 -1.929218173027038574e-01 1.311623901128768921e-01 -1.609590798616409302e-01 1.041575372219085693e-01 -1.319775544106960297e-02 -7.877951860427856445e-02 -9.837444871664047241e-02 2.074027657508850098e-01 2.371194809675216675e-01 -3.110153973102569580e-01 8.839594200253486633e-03 -2.261371612548828125e-01 4.185523986816406250e-01 -2.787022888660430908e-01 -1.362461298704147339e-01 2.848187386989593506e-01 -5.297891795635223389e-02 -9.808978438377380371e-02 -1.392901986837387085e-01 1.664461195468902588e-01 -1.877614259719848633e-01 2.688544392585754395e-01 -1.681258678436279297e-01 8.601351827383041382e-02 -1.853918097913265228e-02 4.826352745294570923e-02 -1.648899763822555542e-01 -2.815519087016582489e-02 1.412096917629241943e-01 1.828146539628505707e-02
1.229734271764755249e-01 -5.550935119390487671e-02 -2.358930706977844238e-01 7.000543922185897827e-02 -2.616605721414089203e-02 2.315543144941329956e-01 -7.729443907737731934e-02 -4.687059670686721802e-02 -9.197484701871871948e-03 2.758930623531341553e-01 1.130652800202369690e-01 -1.977819800376892090e-01 -1.449625790119171143e-01 -1.888428032398223877e-01 4.580383002758026123e-01 -2.733511924743652344e-01 -6.384298950433731079e-02 3.287600576877593994e-01 -1.765387952327728271e-01 -3.472295403480529785e-02 -7.368122786283493042e-02 2.058737128973007202e-01 -2.418705374002456665e-01 1.501539647579193115e-01 -4.450596123933792114e-02 9.448069334030151367e-02 -2.685331404209136963e-01 -1.036293921060860157e-03 -1.654727309942245483e-01 -3.999457694590091705e-04 -3.662740066647529602e-02 6.591735035181045532e-02
-7.954380661249160767e-02 -1.285768393427133560e-02 -7.107744365930557251e-02 2.550238668918609619e-01 2.707086205482482910e-01 4.082186147570610046e-02 -3.609852194786071777e-01 -9.685174375772476196e-02 -1.547076255083084106e-01 3.784368187189102173e-02 1.493443548679351807e-01 -5.487832799553871155e-02 -2.993248999118804932e-01 -3.515894338488578796e-02 3.047796525061130524e-02 -2.314813137054443359e-01 1.230781599879264832e-01 4.209775626659393311e-01 7.013451308012008667e-02 2.298145592212677002e-01 -4.193935915827751160e-02 1.699565201997756958e-01 -2.663668617606163025e-02 -1.434791833162307739e-01 9.802158921957015991e-02 1.379854083061218262e-01 2.356266826391220093e-01 9.059202671051025391e-02 -6.075352802872657776e-02 -1.974129825830459595e-01 2.553012371063232422e-01 1.024292036890983582e-01
-4.138381034135818481e-02 -6.426253169775009155e-02 -1.018424928188323975e-01 -1.388473957777023315e-01 1.705223470926284790e-01 2.627457082271575928e-01 1.877535432577133179e-01 5.027100443840026855e-02 -3.545523285865783691e-01 2.336497604846954346e-01 2.024709731340408325e-01 9.238735586404800415e-02 -2.187423110008239746e-01 -3.022197820246219635e-02 1.497059613466262817e-01 6.726246327161788940e-02 2.443458884954452515e-01 3.928752839565277100e-01 -9.238453954458236694e-02 -6.616710871458053589e-02 -1.761555820703506470e-01 4.216416925191879272e-02 8.816551417112350464e-03 1.262077242136001587e-01 -1.643455177545547485e-01 8.798713982105255127e-02 1.247887909412384033e-01 1.271762400865554810e-01 -2.724283337593078613e-01 1.288248151540756226e-01 2.978203296661376953e-01 -3.602388501167297363e-02
-1.474436074495315552e-01 -7.201251387596130371e-02 2.367370575666427612e-01 1.103638261556625366e-01 1.752282083034515381e-01 2.810733914375305176e-01 7.151895761489868164e-02 1.204515993595123291e-01 -1.406244933605194092e-01 4.393027350306510925e-02 1.912313401699066162e-01 -2.802209854125976562e-01 -3.336075246334075928e-01 7.205710560083389282e-02 1.924661695957183838e-01 -1.848333775997161865e-01 6.446253508329391479e-02 2.158915549516677856e-01 -3.653669729828834534e-02 -2.440857589244842529e-01 -3.675983250141143799e-01 -1.281175464391708374e-01 -3.286178782582283020e-02 2.106241285800933838e-01 -1.112420856952667236e-02 2.645714879035949707e-01 7.728339731693267822e-02 1.578262299299240112e-01 -5.585701018571853638e-02 -1.162145473062992096e-02 1.076505035161972046e-01 -1.628445684909820557e-01
1.606887951493263245e-02 -2.977694571018218994e-02 -1.473153829574584961e-01 1.503068357706069946e-01 7.942769676446914673e-02 -1.327602863311767578e-01 -5.593450739979743958e-02 -1.649002879858016968e-01 -2.270894199609756470e-01 3.667885065078735352e-01 9.364542365074157715e-02 -2.407521605491638184e-01 3.621653839945793152e-02 -2.622022628784179688e-01 2.469144612550735474e-01 -1.632271260023117065e-01 -1.192819401621818542e-01 4.052295982837677002e-01 8.020365238189697266e-02 2.114752233028411865e-01 5.116576794534921646e-03 3.228059783577919006e-02 -1.291204094886779785e-01 2.297032922506332397e-01 1.251968890428543091e-01 1.669807732105255127e-01 -5.004433915019035339e-02 8.982753753662109375e-02 1.514006853103637695e-01 3.231706321239471436e-01 4.279204830527305603e-02 -7.987570762634277344e-02
-2.571105659008026123e-01 -1.317472159862518311e-01 -1.940087974071502686e-01 1.803804039955139160e-01 9.290882200002670288e-02 4.263650625944137573e-02 -7.878594100475311279e-02 1.099514439702033997e-01 -1.211281344294548035e-01 -2.872093953192234039e-02 2.085747569799423218e-01 3.558777505531907082e-03 -7.648111134767532349e-02 -1.028429940342903137e-01 1.355707794427871704e-01 -8.715246617794036865e-02 5.517189949750900269e-02 3.275287449359893799e-01 1.668879091739654541e-01 -2.327333092689514160e-01 -1.418706476688385010e-01 3.543798923492431641e-01 1.378226727247238159e-01 1.916770935058593750e-01 1.611273288726806641e-01 -4.023996740579605103e-02 -1.547327488660812378e-01 2.298092246055603027e-01 2.702997624874114990e-01 2.530632019042968750e-01 -5.064466595649719238e-02 -2.800232470035552979e-01
-1.118190661072731018e-01 -4.710757173597812653e-03 -6.027144938707351685e-02 1.510867327451705933e-01 7.510857284069061279e-02 3.598919510841369629e-01 -2.313561551272869110e-02 1.858842074871063232e-01 -1.224229857325553894e-02 -2.675784938037395477e-02 2.140072584152221680e-01 -6.025563925504684448e-02 -2.519097328186035156e-01 1.109853386878967285e-01 3.125992137938737869e-03 -2.457161992788314819e-01 1.211356297135353088e-01 1.060807630419731140e-01 -2.719025313854217529e-01 1.565386354923248291e-01 -4.817457869648933411e-02 3.618077933788299561e-01 8.988521993160247803e-02 1.352115869522094727e-01 -4.179452359676361084e-02 3.594057559967041016e-01 -1.104177236557006836e-01 6.539714336395263672e-02 1.418620944023132324e-01 -3.541220724582672119e-01 1.440775990486145020e-01 -8.173769712448120117e-02
-1.123593151569366455e-01 -2.673955857753753662e-01 1.055545825511217117e-02 2.563317418098449707e-01 1.648277342319488525e-01 3.651705384254455566e-01 -1.835351288318634033e-01 -2.223375290632247925e-01 -1.479753404855728149e-01 -1.227869242429733276e-01 2.763520181179046631e-01 1.467106640338897705e-01 -3.034522533416748047e-01 -2.889652736485004425e-02 6.915495544672012329e-02 -1.873268932104110718e-01 -2.359609492123126984e-02 3.624612092971801758e-01 -8.238193392753601074e-02 -2.205317094922065735e-02 -1.729659885168075562e-01 1.096466705203056335e-01 -1.981804668903350830e-01 -1.030789129436016083e-02 -1.565326750278472900e-02 -6.201030313968658447e-02 1.048596873879432678e-01 1.565403118729591370e-02 -1.613567471504211426e-01 -6.963336467742919922e-02 2.636228203773498535e-01 -5.018803477287292480e-02
-4.754979535937309265e-02 -2.961733341217041016e-01 -5.174407362937927246e-02 3.525325059890747070e-01 2.046164423227310181e-01 1.301642358303070068e-01 2.572144009172916412e-02 4.944495111703872681e-02 7.099162042140960693e-02 1.710419952869415283e-01 -1.032098475843667984e-02 -1.264758557081222534e-01 -5.283933132886886597e-02 -2.148140687495470047e-03 8.952365070581436157e-02 -4.359135925769805908e-01 1.359884291887283325e-01 1.892017573118209839e-01 -4.868918284773826599e-02 1.978566050529479980e-01 3.983069583773612976e-02 1.877741664648056030e-01 1.480736583471298218e-01 1.401281952857971191e-01 -1.817655414342880249e-01 1.608372777700424194e-01 -2.282836735248565674e-01 3.130924105644226074e-01 1.111524552106857300e-01 -1.451218128204345703e-01 -7.714246958494186401e-02 -2.174583822488784790e-01
1.487408205866813660e-02 -2.617183029651641846e-01 -4.085147976875305176e-01 2.296003513038158417e-02 3.211385011672973633e-01 1.101849302649497986e-01 -2.139428555965423584e-01 -1.417686492204666138e-01 -1.742497533559799194e-01 1.087623611092567444e-01 2.856137603521347046e-02 -9.415776468813419342e-03 -2.989744842052459717e-01 3.041291981935501099e-02 6.724217440932989120e-03 -2.163609564304351807e-01 2.548223137855529785e-01 1.436284035444259644e-01 -8.217235654592514038e-02 1.303666979074478149e-01 -1.510787457227706909e-01 -9.295460581779479980e-02 1.536407321691513062e-01 4.072324372828006744e-03 1.463367342948913574e-01 2.625880241394042969e-01 -1.370053589344024658e-01 2.331905663013458252e-01 -2.119458466768264771e-01 1.454764008522033691e-01 4.866935685276985168e-02 7.809416204690933228e-02
-2.236140370368957520e-01 5.058940872550010681e-02 1.829013824462890625e-01 1.665272861719131470e-01 -1.792303919792175293e-01 6.382586807012557983e-02 -1.190237775444984436e-01 1.242765784263610840e-01 -9.272854775190353394e-02 3.128300011157989502e-01 -4.411831963807344437e-03 1.944692432880401611e-01 -7.756746560335159302e-02 -1.445583440363407135e-02 4.150275290012359619e-01 -1.997570395469665527e-01 -1.763217002153396606e-01 2.742555439472198486e-01 2.275061905384063721e-01 2.778926491737365723e-01 -1.218114644289016724e-01 1.161585226655006409e-01 9.992973506450653076e-02 1.755145043134689331e-01 3.418264165520668030e-02 1.997045055031776428e-02 -1.688819974660873413e-01 2.331244759261608124e-02 -3.147180005908012390e-02 4.214827716350555420e-02 -2.779772877693176270e-01 -2.066108435392379761e-01
1.096295844763517380e-02 8.871103636920452118e-03 -8.961930125951766968e-02 -6.356563419103622437e-02 4.666746780276298523e-02 7.689478248357772827e-02 -1.031935662031173706e-01 -8.231807500123977661e-02 2.173859812319278717e-02 2.788541018962860107e-01 2.100263088941574097e-01 2.974261296913027763e-03 -3.063014447689056396e-01 8.320003002882003784e-02 3.435445427894592285e-01 -2.674076855182647705e-01 4.617794230580329895e-02 1.854700781404972076e-02 -1.924505531787872314e-01 -9.644945710897445679e-02 -2.128552943468093872e-01 4.761264622211456299e-01 3.874779865145683289e-02 -5.552695598453283310e-03 -1.812684983015060425e-01 -1.279393136501312256e-01 1.717735230922698975e-01 1.950090229511260986e-01 1.199976308271288872e-03 -4.095993563532829285e-02 1.736726053059101105e-02 -3.293845057487487793e-01
6.157754734158515930e-02 1.940749138593673706e-01 -1.202842891216278076e-01 2.626517713069915771e-01 -4.952858760952949524e-02 1.240398287773132324e-01 -9.386949986219406128e-02 9.116099029779434204e-02 -1.569086611270904541e-01 -2.496607229113578796e-02 1.217494066804647446e-02 1.158275753259658813e-01 1.357870846986770630e-01 -8.169176429510116577e-02 1.429866999387741089e-01 -4.093550741672515869e-01 -1.732577756047248840e-02 2.569272816181182861e-01 -7.857052236795425415e-02 7.158270478248596191e-02 -1.585155725479125977e-01 1.218570172786712646e-01 -4.490867629647254944e-02 2.475542575120925903e-01 3.066419959068298340e-01 3.379486799240112305e-01 1.171317622065544128e-01 1.321405619382858276e-01 -7.775391638278961182e-02 -1.286393254995346069e-01 9.763932228088378906e-02 -3.684556186199188232e-01
-9.349302202463150024e-02 1.164569146931171417e-02 -1.469895094633102417e-01 2.383519113063812256e-01 1.697588264942169189e-01 1.732500344514846802e-01 1.501428615301847458e-02 -1.558032333850860596e-01 -9.258486330509185791e-03 3.795074224472045898e-01 4.963538423180580139e-02 -2.168073505163192749e-01 -9.429500252008438110e-02 -5.223040282726287842e-02 4.823239147663116455e-01 -3.147177696228027344e-01 -9.142472594976425171e-02 2.137344032526016235e-01 -1.472782343626022339e-01 1.011108979582786560e-01 4.606232512742280960e-03 2.045838087797164917e-01 -2.060343176126480103e-01 2.981691807508468628e-02 1.103026494383811951e-01 -2.563980966806411743e-02 1.593995094299316406e-01 -7.123719900846481323e-02 2.990894205868244171e-02 1.600268930196762085e-01 1.634509712457656860e-01 -1.574536263942718506e-01
8.075528591871261597e-02 -4.525770992040634155e-02 1.709914067760109901e-04 2.476081848144531250e-01 -1.187916728667914867e-03 1.476956605911254883e-01 -1.362023055553436279e-01 -1.578764021396636963e-01 -2.025220394134521484e-01 6.494624167680740356e-02 6.863668560981750488e-02 1.048437207937240601e-01 -2.446727305650711060e-01 3.479845821857452393e-01 2.460506260395050049e-01 -1.706926524639129639e-01 -7.964593172073364258e-02 3.105230033397674561e-01 3.792781755328178406e-02 6.806142162531614304e-03 -3.191225826740264893e-01 1.063664928078651428e-01 1.442220211029052734e-01 1.973300576210021973e-01 8.548001945018768311e-02 1.337714344263076782e-01 -2.662651240825653076e-01 1.720324009656906128e-01 -2.181386202573776245e-01 7.248338311910629272e-02 2.621818780899047852e-01 9.402817487716674805e-02
3.640143200755119324e-02 -2.048785611987113953e-02 -2.112202793359756470e-01 5.880355834960937500e-02 -5.981971323490142822e-02 2.926344573497772217e-01 -1.211742311716079712e-02 -1.782228946685791016e-01 8.870659023523330688e-02 2.414646893739700317e-01 1.382804512977600098e-01 -1.462252587080001831e-01 -2.814322710037231445e-01 -1.360124796628952026e-01 5.130500793457031250e-01 -2.273941040039062500e-01 -2.087766118347644806e-02 3.001324534416198730e-01 -1.324671208858489990e-01 -5.750440433621406555e-02 -1.043073460459709167e-01 2.245059907436370850e-01 -1.073951274156570435e-01 2.107968181371688843e-01 -1.733673214912414551e-01 -9.790949523448944092e-02 -5.049918591976165771e-02 -3.046923084184527397e-03 -1.328662633895874023e-01 1.010694634169340134e-02 4.646695405244827271e-02 -1.378847062587738037e-01
5.049280822277069092e-02 -7.478538900613784790e-02 -3.116931617259979248e-01 9.567929804325103760e-02 4.428043067455291748e-01 9.992488473653793335e-02 -1.764815747737884521e-01 -2.545795030891895294e-02 -1.596912741661071777e-01 -2.607963420450687408e-02 1.752894371747970581e-01 -2.214439958333969116e-01 -3.800171017646789551e-01 1.270507276058197021e-01 1.483457833528518677e-01 -2.430302947759628296e-01 2.215597778558731079e-01 1.943681389093399048e-01 1.894678771495819092e-01 8.732216060161590576e-02 -6.596534699201583862e-02 5.197159945964813232e-02 -4.479935020208358765e-02 5.516105145215988159e-02 -1.352897435426712036e-01 4.471110180020332336e-02 8.459870517253875732e-02 1.027314066886901855e-01 2.023910917341709137e-02 1.130476407706737518e-02 3.361257910728454590e-01 -7.811135053634643555e-02
5.723093822598457336e-02 2.364452462643384933e-03 -2.573302090167999268e-01 2.064727097749710083e-01 2.644248493015766144e-02 -2.673257514834403992e-02 -4.071209579706192017e-02 -1.448249518871307373e-01 -3.444786369800567627e-01 2.904898524284362793e-01 -6.888606399297714233e-02 -5.481012538075447083e-02 1.318194121122360229e-01 -2.216314077377319336e-01 1.077800244092941284e-01 -3.511558771133422852e-01 -4.924587160348892212e-02 2.981882095336914062e-01 6.617270410060882568e-02 8.752977848052978516e-02 3.677937015891075134e-02 1.119406595826148987e-01 2.272181957960128784e-01 2.632894515991210938e-01 -1.077402904629707336e-01 -6.283876951783895493e-03 -2.562517225742340088e-01 1.438347697257995605e-01 -1.998622156679630280e-02 -8.107486367225646973e-02 -9.182473272085189819e-02 -3.161973953247070312e-01
-1.502391695976257324e-01 5.247594788670539856e-02 1.880776286125183105e-01 1.084722056984901428e-01 -8.394769974984228611e-04 1.757802665233612061e-01 -1.161960288882255554e-01 -4.041694477200508118e-02 -3.988457322120666504e-01 -9.163873642683029175e-02 1.235089898109436035e-01 -1.496181637048721313e-01 -3.057292401790618896e-01 1.716106086969375610e-01 4.205870926380157471e-01 -1.003922075033187866e-01 1.906149536371231079e-01 2.243166714906692505e-01 -1.945854723453521729e-02 -2.938697673380374908e-02 -4.980174079537391663e-02 -3.285038098692893982e-02 1.371512264013290405e-01 -1.017272993922233582e-01 -2.143958508968353271e-01 1.722245961427688599e-01 -1.881089210510253906e-01 1.976190060377120972e-01 -1.873254179954528809e-01 6.744286417961120605e-02 -2.148903459310531616e-01 -9.998600929975509644e-02
-1.934449672698974609e-01 1.874855905771255493e-01 -1.753580719232559204e-01 -1.075931638479232788e-01 -1.313921213150024414e-01 1.461589932441711426e-01 -6.462934613227844238e-02 1.676644235849380493e-01 -2.457876317203044891e-02 -7.828416302800178528e-03 1.420222967863082886e-01 -1.652830839157104492e-01 -2.599349319934844971e-01 2.029063552618026733e-02 5.373484641313552856e-02 -2.353410273790359497e-01 -1.234013363718986511e-01 3.382622003555297852e-01 3.565916419029235840e-02 2.145192176103591919e-01 3.831451758742332458e-02 2.787200510501861572e-01 3.048408329486846924e-01 2.239967286586761475e-01 2.653039097785949707e-01 3.470792174339294434e-01 -9.068288654088973999e-02 1.471475213766098022e-01 2.237631194293498993e-02 2.676701359450817108e-02 2.036110311746597290e-02 -1.350164860486984253e-01
-1.322511136531829834e-01 -1.412754207849502563e-01 7.681979238986968994e-02 1.214223206043243408e-01 -2.421442046761512756e-02 3.936664164066314697e-01 -1.490135639905929565e-01 2.517094016075134277e-01 -1.054153069853782654e-01 -6.555524468421936035e-02 2.834010869264602661e-02 -2.401563972234725952e-01 -2.071204036474227905e-01 -4.924581944942474365e-02 -1.768896356225013733e-03 -3.578561246395111084e-01 5.050050094723701477e-02 3.450091481208801270e-01 1.425360888242721558e-01 -1.041239425539970398e-01 -2.415806502103805542e-01 -1.163100749254226685e-01 -1.144328191876411438e-01 1.122332811355590820e-01 1.262984424829483032e-01 2.360342741012573242e-01 2.231234014034271240e-01 1.820339262485504150e-01 4.433119297027587891e-02 1.395441591739654541e-01 9.835560619831085205e-02 -1.322563588619232178e-01
-1.381459385156631470e-01 8.145365864038467407e-02 -3.403352499008178711e-01 3.037966489791870117e-01 1.331153977662324905e-02 5.924627650529146194e-03 4.289108142256736755e-02 2.039790153503417969e-02 -2.947866916656494141e-01 9.109245240688323975e-02 -1.255252212285995483e-01 -2.883679047226905823e-02 -9.773309528827667236e-02 -7.508575916290283203e-02 1.084709614515304565e-01 -9.291721135377883911e-02 -2.336120307445526123e-01 3.560207188129425049e-01 -2.091933190822601318e-01 2.011725455522537231e-01 -2.673732638359069824e-01 3.723269328474998474e-02 1.491717547178268433e-01 8.661330491304397583e-02 -1.427056267857551575e-03 -8.948130905628204346e-02 -1.997978091239929199e-01 2.688766121864318848e-01 1.055532693862915039e-01 1.628474891185760498e-01 -1.292937994003295898e-01 2.711664140224456787e-01
-1.521718222647905350e-03 -1.028219684958457947e-01 -2.073695138096809387e-02 2.371042072772979736e-01 2.343390602618455887e-03 1.498636305332183838e-01 -2.193213999271392822e-01 3.993779420852661133e-01 -1.094927489757537842e-01 2.061161696910858154e-01 -4.293834324926137924e-03 -4.038727842271327972e-03 -2.000510692596435547e-01 -1.472519934177398682e-01 7.561006397008895874e-02 -4.248736500740051270e-01 -1.674565970897674561e-01 1.556565761566162109e-01 -2.622852288186550140e-02 2.414413094520568848e-01 -6.534944474697113037e-02 1.972248964011669159e-02 2.162473462522029877e-02 -5.137774720788002014e-02 -6.233180407434701920e-03 1.039432957768440247e-01 1.026974525302648544e-02 4.223338663578033447e-01 2.458146810531616211e-01 -7.202054560184478760e-02 -9.739493578672409058e-02 -1.297342479228973389e-01
-9.155557304620742798e-02 1.275254637002944946e-01 -1.483296006917953491e-01 2.546796798706054688e-01 1.434078365564346313e-01 1.610404700040817261e-01 -2.902985736727714539e-02 -3.270068392157554626e-02 -9.448708035051822662e-03 3.521569967269897461e-01 1.807564496994018555e-02 -1.536657512187957764e-01 -1.487784385681152344e-01 -4.504726454615592957e-02 5.493452548980712891e-01 -1.992855370044708252e-01 -9.186530858278274536e-02 2.762306928634643555e-01 -9.808766841888427734e-02 2.585659734904766083e-02 -4.344848915934562683e-02 1.433128118515014648e-01 -1.964153349399566650e-01 1.564642228186130524e-02 3.757156059145927429e-02 7.571294158697128296e-02 3.781448677182197571e-02 -9.631111472845077515e-02 6.785976141691207886e-02 1.417617201805114746e-01 -9.325771778821945190e-02 -3.447400927543640137e-01
-2.336263954639434814e-01 -5.042005795985460281e-03 1.960350871086120605e-01 6.388081237673759460e-03 2.741752564907073975e-01 1.010191217064857483e-01 6.793303880840539932e-03 -1.595835946500301361e-02 -2.841216623783111572e-01 2.531394362449645996e-01 1.051546782255172729e-01 1.017697504721581936e-03 -2.498809397220611572e-01 2.846983969211578369e-01 6.282642483711242676e-02 -2.804518640041351318e-01 1.141936033964157104e-01 -4.940527677536010742e-02 8.746864646673202515e-02 9.945268929004669189e-02 -2.701029777526855469e-01 -6.151463463902473450e-02 2.256690114736557007e-01 2.629851102828979492e-01 1.687970459461212158e-01 1.189583167433738708e-01 5.115074291825294495e-02 1.619319319725036621e-01 5.782502889633178711e-02 6.918711960315704346e-02 3.131381869316101074e-01 -1.782407760620117188e-01
1.411993205547332764e-01 -5.620289593935012817e-02 -2.000805884599685669e-01 3.241316378116607666e-01 3.139320015907287598e-01 1.613671034574508667e-01 3.146469965577125549e-02 -1.584343314170837402e-01 -1.387558877468109131e-01 -1.034852117300033569e-01 2.487387955188751221e-01 -9.796644747257232666e-02 -4.004419744014739990e-01 4.713294655084609985e-02 1.560532152652740479e-01 -3.437874913215637207e-01 1.133968606591224670e-01 7.618933171033859253e-02 2.400414273142814636e-02 1.459302008152008057e-01 5.180042982101440430e-02 1.650074124336242676e-02 2.476022094488143921e-01 -1.854349486529827118e-02 -1.900419443845748901e-01 7.782135903835296631e-02 3.042841255664825439e-01 -2.104441868141293526e-03 9.025231003761291504e-03 -1.605243422091007233e-02 1.747006624937057495e-01 -6.173626333475112915e-02
-1.417018175125122070e-01 2.647459506988525391e-01 -2.850164845585823059e-02 3.683852255344390869e-01 4.057071805000305176e-01 7.996574044227600098e-02 -1.065112999640405178e-03 1.024735122919082642e-01 -3.610844612121582031e-01 -1.279718521982431412e-02 2.015450298786163330e-01 -6.712673604488372803e-02 -3.701618313789367676e-01 5.343982018530368805e-03 5.384279415011405945e-02 -1.829278618097305298e-01 5.414327606558799744e-03 1.192809939384460449e-01 5.597419664263725281e-02 1.320036649703979492e-01 -2.491127699613571167e-02 -5.186793208122253418e-02 7.505743205547332764e-02 1.099782213568687439e-01 -1.086149811744689941e-01 1.045410037040710449e-01 3.145356178283691406e-01 9.414111077785491943e-02 -7.097046077251434326e-02 -1.053213980048894882e-02 1.922375261783599854e-01 -1.193897649645805359e-01
-1.600931733846664429e-01 -1.307095587253570557e-02 2.300918847322463989e-01 2.690925002098083496e-01 -1.868007779121398926e-01 1.820630431175231934e-01 2.194233238697052002e-02 1.327615529298782349e-01 -2.420273721218109131e-01 1.673054844141006470e-01 2.676869332790374756e-01 -2.458744794130325317e-01 -3.018817603588104248e-01 -1.074944809079170227e-01 2.541073560714721680e-01 8.110512979328632355e-03 5.379937216639518738e-02 2.333708107471466064e-01 -1.132690608501434326e-01 -8.279199153184890747e-02 -2.791509330272674561e-01 -4.172746092081069946e-03 -1.604456752538681030e-01 9.622153639793395996e-02 2.000607997179031372e-01 3.272603452205657959e-01 -2.759129181504249573e-02 1.368741840124130249e-01 6.614898331463336945e-03 7.768812775611877441e-02 1.175973713397979736e-01 -1.349894236773252487e-02
1.068281661719083786e-02 1.458706557750701904e-01 7.917819172143936157e-02 8.115942776203155518e-02 1.841975599527359009e-01 3.039411306381225586e-01 1.154445409774780273e-01 1.207776367664337158e-01 3.441340103745460510e-02 2.180855907499790192e-02 4.334218502044677734e-01 6.166492402553558350e-02 -4.421174991875886917e-03 -1.312319785356521606e-01 1.318966597318649292e-01 -1.086286902427673340e-01 -9.138443320989608765e-02 2.092492282390594482e-01 -2.132813446223735809e-02 2.760901302099227905e-02 -1.394253373146057129e-01 3.084977865219116211e-01 3.943415582180023193e-01 3.107711672782897949e-01 -1.585199534893035889e-01 2.641630470752716064e-01 -6.761454045772552490e-02 1.800773143768310547e-01 -7.758425176143646240e-02 -1.023694798350334167e-01 -5.347775295376777649e-02 2.135102637112140656e-02
-2.463840395212173462e-01 -1.697279363870620728e-01 -1.443354785442352295e-01 2.391535788774490356e-01 4.757950454950332642e-02 1.524568498134613037e-01 9.283971786499023438e-02 1.035023713484406471e-03 -1.262946426868438721e-01 -8.901908993721008301e-02 1.293154526501893997e-02 -1.475280821323394775e-01 -4.731826111674308777e-02 -5.899159237742424011e-02 1.568905115127563477e-01 -1.255261152982711792e-01 1.859788298606872559e-01 3.428299129009246826e-01 1.051731556653976440e-01 -1.106078326702117920e-01 -1.074045449495315552e-01 3.801368474960327148e-01 6.222719326615333557e-02 1.501208245754241943e-01 -1.256052553653717041e-01 6.187634170055389404e-02 -1.770777702331542969e-01 2.972871363162994385e-01 3.008863627910614014e-01 -7.749958336353302002e-02 -2.185318060219287872e-02 -3.349836170673370361e-01
-1.340393573045730591e-01 -1.266019195318222046e-01 -1.200447157025337219e-01 1.645507365465164185e-01 1.145853698253631592e-01 1.561683118343353271e-01 -1.848775595426559448e-01 -2.768902182579040527e-01 -1.048190370202064514e-01 1.083791479468345642e-01 1.400469690561294556e-01 1.515665948390960693e-01 -4.086767733097076416e-01 2.800183594226837158e-01 2.911259233951568604e-01 -7.637288421392440796e-02 1.696611940860748291e-02 3.204161524772644043e-01 8.034688234329223633e-02 2.651120070368051529e-03 -1.512547135353088379e-01 -2.509219339117407799e-03 1.591325253248214722e-01 1.210796162486076355e-01 1.635903567075729370e-01 2.138913422822952271e-01 -1.853541284799575806e-01 1.307254433631896973e-01 -1.308083385229110718e-01 3.461342677474021912e-02 1.911311745643615723e-01 1.540695875883102417e-01
2.571195736527442932e-02 -2.352567575871944427e-02 -5.268814787268638611e-02 -3.278473764657974243e-02 1.997324377298355103e-01 1.375773847103118896e-01 -1.234998777508735657e-01 7.126562297344207764e-02 -5.624075531959533691e-01 2.145156860351562500e-01 -3.245231136679649353e-02 5.733483470976352692e-03 -3.524436429142951965e-02 9.307042509317398071e-02 3.045612871646881104e-01 -1.305620465427637100e-02 -2.621734142303466797e-01 2.619082927703857422e-01 -1.532047092914581299e-01 1.059080194681882858e-02 -2.274849861860275269e-01 9.443270415067672729e-02 2.881584689021110535e-02 1.183236390352249146e-01 9.108576923608779907e-02 -2.573134303092956543e-01 -1.801964491605758667e-01 1.319536715745925903e-01 7.031383365392684937e-02 -5.884057376533746719e-03 1.880015432834625244e-01 2.200465351343154907e-01
1.962157189846038818e-01 -3.080197870731353760e-01 -2.130778878927230835e-01 9.556437283754348755e-02 2.454371005296707153e-01 1.337387114763259888e-01 -1.643655598163604736e-01 -2.780061773955821991e-02 -1.091986000537872314e-01 1.236603632569313049e-01 1.321394592523574829e-01 -1.001153364777565002e-01 -3.376244008541107178e-01 -6.356056034564971924e-02 1.272358894348144531e-01 -4.140243530273437500e-01 -5.834137089550495148e-03 1.752363294363021851e-01 -9.297835081815719604e-02 -3.050292469561100006e-02 8.699931949377059937e-02 -6.976725906133651733e-02 1.037872955203056335e-01 -4.238228127360343933e-02 -1.128682568669319153e-01 4.169160127639770508e-01 2.511272206902503967e-02 2.398925870656967163e-01 9.711775183677673340e-02 3.835298120975494385e-02 -9.894346445798873901e-02 -1.228293478488922119e-01
7.163058966398239136e-02 -1.155632063746452332e-01 -1.692879348993301392e-01 9.612334519624710083e-02 2.901560962200164795e-01 7.408959418535232544e-02 -1.369849145412445068e-01 -2.262590676546096802e-01 -1.823465824127197266e-01 1.991920024156570435e-01 3.493370413780212402e-01 -1.483383327722549438e-01 -3.584789931774139404e-01 2.418352514505386353e-01 6.701152026653289795e-02 -2.497227638959884644e-01 2.139213681221008301e-02 1.064999401569366455e-01 1.305822134017944336e-01 8.519376814365386963e-02 1.806700043380260468e-02 -1.832694932818412781e-02 -6.550303101539611816e-02 -5.321250483393669128e-02 -2.259257808327674866e-02 2.319505065679550171e-01 2.184247374534606934e-01 2.059036940336227417e-01 3.130474984645843506e-01 -1.478503085672855377e-02 5.593482777476310730e-02 -1.533265858888626099e-01
-7.244504243135452271e-02 -1.145149245858192444e-01 -1.145386695861816406e-01 2.943571470677852631e-02 4.344769120216369629e-01 -1.806639283895492554e-01 -2.184858471155166626e-01 -4.909156262874603271e-02 -2.056985050439834595e-01 1.672410517930984497e-01 2.694367170333862305e-01 -3.221131861209869385e-02 -2.113539576530456543e-01 7.824035361409187317e-03 2.584510147571563721e-01 -3.206083178520202637e-01 3.814547881484031677e-02 4.611187428236007690e-02 2.889705002307891846e-01 -9.487319737672805786e-02 -1.312049329280853271e-01 5.394693091511726379e-02 1.913116127252578735e-01 7.013496011495590210e-02 9.010842442512512207e-02 2.685335576534271240e-01 -8.046405762434005737e-02 -1.668002223595976830e-04 1.509105265140533447e-01 -8.027368038892745972e-02 2.240595221519470215e-02 -2.524061799049377441e-01
4.205671697854995728e-02 -1.772767305374145508e-01 3.001793287694454193e-02 3.614082634449005127e-01 3.184591233730316162e-01 1.876639872789382935e-01 -3.328203558921813965e-01 -2.374343872070312500e-01 -4.077481478452682495e-02 2.072901576757431030e-01 1.535184308886528015e-02 4.654968157410621643e-02 -4.628269374370574951e-02 8.492248505353927612e-02 4.006089568138122559e-01 -2.146255671977996826e-01 1.204698234796524048e-01 3.526518940925598145e-01 6.375791854225099087e-04 4.434784350451081991e-04 -1.190511882305145264e-01 -1.002728864550590515e-01 1.690596640110015869e-01 8.547122031450271606e-02 7.936702668666839600e-02 -6.719132512807846069e-02 -1.868072599172592163e-01 6.459359824657440186e-02 1.058292239904403687e-01 -8.967567235231399536e-02 1.795874163508415222e-02 1.140907593071460724e-02
-6.253359466791152954e-02 -1.081501320004463196e-01 7.951100915670394897e-02 1.091760247945785522e-01 2.020265161991119385e-01 2.788549959659576416e-01 -6.351524591445922852e-02 1.339939534664154053e-01 -1.894289404153823853e-01 1.508274972438812256e-01 9.277180582284927368e-02 -1.012357696890830994e-01 -2.959965765476226807e-01 1.484641730785369873e-01 2.763840854167938232e-01 -9.027379006147384644e-02 8.810580521821975708e-02 3.447403609752655029e-01 -9.956893324851989746e-02 -9.400962153449654579e-04 -1.139481589198112488e-01 -2.531137503683567047e-02 2.841820418834686279e-01 1.050619110465049744e-01 2.190572172403335571e-01 1.652771830558776855e-01 6.750968843698501587e-02 1.935154348611831665e-01 -2.076648771762847900e-01 2.337867915630340576e-01 2.963915467262268066e-01 9.499900788068771362e-02
-1.628253012895584106e-01 2.031797170639038086e-02 -3.078823089599609375e-01 -6.481879949569702148e-02 -2.232795394957065582e-02 1.685988605022430420e-01 -1.582160890102386475e-01 -5.086466297507286072e-02 -1.144281402230262756e-01 9.123817086219787598e-02 3.056328892707824707e-01 -2.658223807811737061e-01 -1.866668611764907837e-01 -1.349579244852066040e-01 -8.096390962600708008e-02 -2.363605797290802002e-01 8.008770644664764404e-03 2.739502191543579102e-01 1.474000811576843262e-01 1.825375705957412720e-01 9.184467606246471405e-03 2.985086739063262939e-01 1.750514507293701172e-01 2.772021293640136719e-01 -7.281709462404251099e-02 2.954558655619621277e-02 1.118482463061809540e-02 1.641398817300796509e-01 1.262681931257247925e-01 2.188576161861419678e-01 -1.056000068783760071e-01 -2.854751944541931152e-01
-1.933450996875762939e-01 -1.457063555717468262e-01 -2.078761160373687744e-01 5.132820457220077515e-02 -1.861191391944885254e-01 1.390385776758193970e-01 -2.577060461044311523e-01 2.915787696838378906e-01 -1.486444026231765747e-01 1.569319069385528564e-01 -1.130128931254148483e-02 -9.399798512458801270e-02 9.942971169948577881e-03 -1.102411150932312012e-01 9.373049437999725342e-02 -4.375693500041961670e-01 2.239542305469512939e-01 2.775414586067199707e-01 5.420154705643653870e-02 1.681011319160461426e-01 1.501595526933670044e-01 2.819559872150421143e-01 2.406002313364297152e-04 1.803380697965621948e-01 8.314809203147888184e-02 1.556677967309951782e-01 -1.151917576789855957e-01 1.352823972702026367e-01 2.330865263938903809e-01 9.433778375387191772e-02 2.589707635343074799e-02 -4.880155622959136963e-02
-1.014457643032073975e-01 -1.439842768013477325e-02 -3.186531364917755127e-02 2.161396443843841553e-01 4.586484432220458984e-01 1.185149922966957092e-01 -1.163738034665584564e-02 -3.296410664916038513e-02 -2.205398678779602051e-01 6.327427178621292114e-02 2.629078328609466553e-01 -1.539383679628372192e-01 -2.960973381996154785e-01 -1.368663758039474487e-01 1.599811613559722900e-01 -2.039314061403274536e-01 -4.850679263472557068e-02 2.803575396537780762e-01 -9.770880639553070068e-02 -4.391078650951385498e-02 -3.733104467391967773e-02 -8.347464352846145630e-02 3.537379950284957886e-02 1.189248636364936829e-01 -4.435074329376220703e-02 4.295998066663742065e-02 3.424072265625000000e-01 1.875361651182174683e-01 -1.528908908367156982e-01 -1.177110448479652405e-01 2.933695018291473389e-01 3.727741166949272156e-02
-2.073170542716979980e-01 -2.078554630279541016e-01 -9.290737658739089966e-02 6.932270526885986328e-02 1.567438058555126190e-02 1.170917302370071411e-01 -1.825724095106124878e-01 -2.012661397457122803e-01 -3.160818815231323242e-01 -7.356633245944976807e-02 2.943324148654937744e-01 2.871077060699462891e-01 -1.266610771417617798e-01 1.106200665235519409e-01 2.334762513637542725e-01 -2.756505906581878662e-01 4.028432071208953857e-02 5.520411208271980286e-02 -2.135140001773834229e-01 1.239248439669609070e-01 1.244737207889556885e-01 1.490555405616760254e-01 -1.923963874578475952e-01 1.565416604280471802e-01 -6.639113277196884155e-02 -1.248328760266304016e-01 1.243999078869819641e-01 3.550821840763092041e-01 2.052599042654037476e-01 -1.458211056888103485e-02 -9.897460043430328369e-02 2.976813353598117828e-02
-1.431348323822021484e-01 -3.304855525493621826e-01 -1.223005428910255432e-01 1.051480770111083984e-01 2.048946619033813477e-01 1.932668536901473999e-01 -1.192584261298179626e-01 -2.277855947613716125e-02 -1.601021885871887207e-01 8.872023969888687134e-02 -3.003890998661518097e-02 5.282738059759140015e-02 -4.370173513889312744e-01 2.032197564840316772e-01 1.252448856830596924e-01 -1.043578311800956726e-01 -2.394563406705856323e-01 3.737832307815551758e-01 -3.137672692537307739e-02 -9.098976105451583862e-02 -1.438128948211669922e-01 -5.485231056809425354e-02 1.334237307310104370e-01 1.684901267290115356e-01 3.005202412605285645e-01 4.643533378839492798e-02 -9.574570506811141968e-02 1.083497703075408936e-01 -1.981641352176666260e-01 -1.927244104444980621e-02 1.577372103929519653e-01 -7.125509902834892273e-03
-2.197216302156448364e-01 -1.427960842847824097e-01 -2.559500336647033691e-01 2.805373966693878174e-01 3.837408721446990967e-01 3.183712437748908997e-02 -1.220137178897857666e-01 -7.833921164274215698e-02 -3.170412778854370117e-01 -7.479572296142578125e-02 9.736370295286178589e-02 1.844352297484874725e-02 -4.038557112216949463e-01 -7.261306047439575195e-02 -5.244430899620056152e-02 -1.648852527141571045e-01 9.341830760240554810e-02 1.656782329082489014e-01 1.927585303783416748e-01 2.163591794669628143e-02 3.833854570984840393e-02 1.728109568357467651e-01 -1.367086023092269897e-01 1.184806004166603088e-01 -2.230163961648941040e-01 2.047860920429229736e-01 1.497642844915390015e-01 1.213425993919372559e-01 -1.327848583459854126e-01 4.165171086788177490e-02 1.323568373918533325e-01 3.659984096884727478e-03
9.001416154205799103e-03 1.094349101185798645e-02 1.461832672357559204e-01 9.743328206241130829e-03 4.315359592437744141e-01 1.342932283878326416e-01 6.067570298910140991e-02 3.735750168561935425e-02 -2.434682846069335938e-01 1.829225122928619385e-01 2.679494917392730713e-01 2.281003594398498535e-01 -1.877447217702865601e-01 -1.511567533016204834e-01 3.004923462867736816e-01 -5.999686196446418762e-03 -7.070498913526535034e-02 2.276296466588973999e-01 -3.818787634372711182e-02 -2.086907178163528442e-01 -6.508313864469528198e-02 8.158357441425323486e-02 3.683092892169952393e-01 2.827875018119812012e-01 -3.606932237744331360e-02 7.428203523159027100e-02 -4.627385362982749939e-02 1.121293082833290100e-01 -1.479820758104324341e-01 -1.787545979022979736e-01 5.036872345954179764e-03 -1.613998226821422577e-02
-1.448763161897659302e-01 1.658647954463958740e-01 -1.733010634779930115e-02 -1.551160365343093872e-01 2.851580083370208740e-01 2.012960165739059448e-01 -2.305511385202407837e-02 8.152310550212860107e-02 -4.228500127792358398e-01 6.251254677772521973e-02 2.523043155670166016e-01 1.129474863409996033e-01 -1.173702776432037354e-01 9.684152156114578247e-02 2.221093513071537018e-02 -9.236185997724533081e-02 2.197022177278995514e-02 2.459419369697570801e-01 -7.891118526458740234e-02 -3.508329764008522034e-02 -2.543857693672180176e-01 1.999475806951522827e-01 2.025287002325057983e-01 1.601687967777252197e-01 -1.012460067868232727e-01 3.100882768630981445e-01 -8.091847598552703857e-02 1.917141526937484741e-01 -2.380686253309249878e-01 -6.892634183168411255e-02 -4.271741583943367004e-02 2.325341701507568359e-01
-9.280714206397533417e-03 -8.018264174461364746e-02 -4.090224802494049072e-01 -4.906497430056333542e-03 2.094035409390926361e-02 1.023904681205749512e-01 -1.497951745986938477e-01 1.508640050888061523e-01 -2.612097859382629395e-01 8.382838219404220581e-02 4.375361278653144836e-02 -1.187396645545959473e-01 -7.036197185516357422e-02 -2.138001285493373871e-02 1.773464530706405640e-01 -2.852380871772766113e-01 -2.976229228079319000e-02 3.474414944648742676e-01 -5.298256874084472656e-03 5.498199164867401123e-02 1.510152965784072876e-01 1.717671006917953491e-01 -2.474671602249145508e-01 2.792077064514160156e-01 2.056979238986968994e-01 -7.557538151741027832e-02 2.132124304771423340e-01 -1.355016045272350311e-02 1.238480061292648315e-01 1.838303208351135254e-01 2.890117764472961426e-01 -1.344008594751358032e-01
6.068257242441177368e-02 7.512805610895156860e-02 -1.107975691556930542e-01 9.801414608955383301e-02 -4.039014875888824463e-02 2.742351293563842773e-01 -4.182307049632072449e-02 2.566713392734527588e-01 -1.878946833312511444e-02 -1.099267825484275818e-01 -1.294834762811660767e-01 -2.565728873014450073e-02 -1.912716180086135864e-01 3.845787793397903442e-02 5.025098845362663269e-02 -3.891591429710388184e-01 1.456300020217895508e-01 2.790044248104095459e-01 9.645655751228332520e-02 1.252998262643814087e-01 -1.541050076484680176e-01 4.788720607757568359e-01 5.326100438833236694e-02 3.099555969238281250e-01 -2.995168417692184448e-02 4.564074333757162094e-03 -6.075075641274452209e-02 2.773102223873138428e-01 7.510441355407238007e-03 -7.207907736301422119e-02 9.309991449117660522e-02 -1.759811192750930786e-01
-3.594125434756278992e-02 6.381420791149139404e-02 -1.237119883298873901e-01 1.809605509042739868e-01 1.760812252759933472e-01 1.955187767744064331e-01 1.027840152382850647e-01 -1.199912801384925842e-01 -4.282497465610504150e-01 5.578010343015193939e-03 2.397264093160629272e-01 1.104931756854057312e-01 -2.929241955280303955e-02 1.949125081300735474e-01 1.526833325624465942e-01 -9.397125989198684692e-02 -1.141102388501167297e-01 2.213102728128433228e-01 -5.194691941142082214e-02 2.220050841569900513e-01 -4.406603053212165833e-02 2.569346129894256592e-01 1.536361724138259888e-01 -1.999057829380035400e-01 3.511680066585540771e-01 -1.860756874084472656e-01 -1.580968946218490601e-01 -4.247551783919334412e-03 5.423148721456527710e-02 -2.603858411312103271e-01 1.117075011134147644e-01 -1.288715302944183350e-01
2.836542576551437378e-02 -1.778023689985275269e-02 -9.529766440391540527e-02 1.585848033428192139e-01 -1.554756909608840942e-01 1.475251615047454834e-01 -3.192974254488945007e-02 -7.787012308835983276e-02 -1.960266530513763428e-01 2.512491643428802490e-01 1.109668835997581482e-01 -3.739069104194641113e-01 -3.369972482323646545e-02 -6.512274593114852905e-02 4.035592824220657349e-02 -4.855927526950836182e-01 -1.000554114580154419e-01 2.242099791765213013e-01 1.774743646383285522e-01 2.755023539066314697e-01 -2.358449101448059082e-01 1.454238444566726685e-01 1.341356635093688965e-01 -5.296686291694641113e-02 -2.045905590057373047e-01 -3.849927708506584167e-02 -1.719726473093032837e-01 1.229058429598808289e-01 -1.460418105125427246e-01 -1.787688881158828735e-01 -3.166706115007400513e-02 -8.713663369417190552e-02
-1.631696820259094238e-01 -8.170649409294128418e-03 2.114542573690414429e-01 8.503778278827667236e-02 -1.451233625411987305e-01 3.155833482742309570e-01 -1.133192405104637146e-01 1.668655872344970703e-01 -2.318139523267745972e-01 6.372686475515365601e-03 1.221318617463111877e-01 -2.311836183071136475e-01 -2.995451986789703369e-01 -5.284737423062324524e-02 4.598602354526519775e-01 -1.796369254589080811e-01 2.084414064884185791e-01 2.662404477596282959e-01 -2.133188769221305847e-02 -3.558267652988433838e-02 -1.214149445295333862e-01 6.747783161699771881e-03 -9.050542861223220825e-02 -1.199157387018203735e-01 2.940503954887390137e-01 3.565561026334762573e-02 -5.566438287496566772e-02 1.005107164382934570e-01 -1.593760773539543152e-02 6.814813613891601562e-02 2.048312127590179443e-01 2.052685059607028961e-02
-1.651046276092529297e-01 3.745538741350173950e-02 1.358616203069686890e-01 1.184526085853576660e-01 1.457310467958450317e-01 7.097143679857254028e-02 -3.702395409345626831e-02 1.817415505647659302e-01 2.565670572221279144e-02 -1.380295455455780029e-01 1.109338253736495972e-01 2.158164791762828827e-02 -8.095795661211013794e-02 -1.522713005542755127e-01 1.095851436257362366e-01 -2.669169008731842041e-01 1.480453312397003174e-01 2.677951157093048096e-01 3.740061074495315552e-02 1.474959850311279297e-01 -2.538924515247344971e-01 3.254807591438293457e-01 3.431002050638198853e-02 2.864679396152496338e-01 -1.533733867108821869e-02 1.453775316476821899e-01 -2.154877334833145142e-01 4.020468890666961670e-01 2.588032484054565430e-01 -8.770591765642166138e-02 1.108886897563934326e-01 -2.141403108835220337e-01
-1.777509301900863647e-01 -6.432632356882095337e-02 -2.579894661903381348e-01 2.859418690204620361e-01 1.016778498888015747e-01 2.183553874492645264e-01 7.097746431827545166e-02 -1.742764189839363098e-02 -1.866813898086547852e-01 -5.238280817866325378e-02 6.821556389331817627e-02 -1.888590902090072632e-01 -1.756663434207439423e-02 -1.305507421493530273e-01 1.859466582536697388e-01 -6.056800112128257751e-02 2.129708230495452881e-01 2.830000221729278564e-01 1.640072166919708252e-01 -1.072125695645809174e-02 -1.177357733249664307e-01 2.390398830175399780e-01 9.246165305376052856e-02 5.545330699533224106e-03 -1.903870701789855957e-01 1.730372160673141479e-01 -9.480931609869003296e-02 2.505843043327331543e-01 3.114521205425262451e-01 -1.091267988085746765e-01 -3.210138529539108276e-02 -3.729907572269439697e-01
4.514682665467262268e-02 -2.013183087110519409e-01 -2.223982214927673340e-01 2.707108855247497559e-01 2.135153561830520630e-01 1.496762633323669434e-01 3.652710234746336937e-03 8.586751669645309448e-02 -2.049323469400405884e-01 3.917865157127380371e-01 1.580540686845779419e-01 8.867427706718444824e-03 9.980969876050949097e-02 -2.462352812290191650e-01 5.495845153927803040e-02 -8.403120189905166626e-02 -1.372409611940383911e-01 1.297826468944549561e-01 -8.228980004787445068e-02 3.114583492279052734e-01 -4.792115092277526855e-02 1.015846729278564453e-01 1.595908403396606445e-01 3.558208942413330078e-01 6.607960909605026245e-02 5.293949693441390991e-02 -9.534038603305816650e-02 1.648536324501037598e-01 7.895636558532714844e-02 2.815850377082824707e-01 -2.903066202998161316e-02 -1.553287208080291748e-01
1.645898669958114624e-01 -1.278528422117233276e-01 -1.405059397220611572e-01 1.026719734072685242e-01 -2.132795006036758423e-01 1.319593936204910278e-01 3.720782697200775146e-02 -1.103345751762390137e-01 -1.674619764089584351e-01 2.165296971797943115e-01 -6.735258549451828003e-02 -2.358742356300354004e-01 -4.109166190028190613e-02 -1.145727410912513733e-01 3.945639133453369141e-01 -3.024939000606536865e-01 -1.855748593807220459e-01 3.053878247737884521e-01 2.700183689594268799e-01 -4.938190430402755737e-02 -1.595609635114669800e-01 2.353651523590087891e-01 7.633248716592788696e-02 4.729211702942848206e-02 -2.204104959964752197e-01 -3.815710172057151794e-02 -1.049937382340431213e-01 1.809544116258621216e-01 -4.873664304614067078e-02 -2.183970659971237183e-01 9.909502416849136353e-02 -8.399499207735061646e-02
-6.869417428970336914e-02 -5.156172439455986023e-02 -7.589606195688247681e-02 1.609673202037811279e-01 1.168842390179634094e-01 1.824885308742523193e-01 -7.685488462448120117e-02 -1.368898749351501465e-01 -2.783742249011993408e-01 2.646442353725433350e-01 4.076667726039886475e-01 -2.599438130855560303e-01 -1.899263113737106323e-01 1.161481142044067383e-01 1.781143806874752045e-02 -2.102612406015396118e-01 1.820353865623474121e-01 4.054189622402191162e-01 2.066685259342193604e-01 3.516495972871780396e-02 8.377107977867126465e-02 1.128461956977844238e-01 1.004357188940048218e-01 -4.909286275506019592e-02 5.058227851986885071e-02 7.634086161851882935e-02 1.087349355220794678e-01 1.807962916791439056e-02 -2.827036976814270020e-01 -9.321517497301101685e-02 8.702766150236129761e-02 -1.534308493137359619e-01
-1.856575310230255127e-01 -7.776027917861938477e-02 1.314144581556320190e-01 2.357731312513351440e-01 6.742326915264129639e-02 5.311856418848037720e-02 1.766605302691459656e-02 1.205778773874044418e-02 -5.307602882385253906e-01 2.896975539624691010e-02 1.627200841903686523e-01 3.171338438987731934e-01 -1.687106341123580933e-01 -3.131782412528991699e-01 2.388864457607269287e-01 6.206883117556571960e-02 -6.003786996006965637e-02 6.759601831436157227e-02 1.225527375936508179e-02 2.844863235950469971e-01 9.181299805641174316e-02 1.038919985294342041e-01 2.120977081358432770e-02 6.653285026550292969e-02 -3.718963591381907463e-03 2.429065555334091187e-01 1.226143166422843933e-02 1.111660301685333252e-01 2.146506458520889282e-01 -1.818520873785018921e-01 1.281890720129013062e-01 -3.579151257872581482e-02
-1.597212105989456177e-01 -7.605049759149551392e-02 -1.679745018482208252e-01 2.776308059692382812e-01 2.810015380382537842e-01 1.726675480604171753e-01 9.907534718513488770e-02 -3.353729248046875000e-01 -3.795982524752616882e-02 2.417704463005065918e-01 1.037500575184822083e-01 -7.074732333421707153e-02 -7.782242447137832642e-02 -1.199280843138694763e-01 3.389233648777008057e-01 -3.051967322826385498e-01 1.080876365303993225e-01 2.599026262760162354e-01 1.093736886978149414e-01 7.098740432411432266e-03 1.730193756520748138e-02 1.515893638134002686e-01 -2.010148763656616211e-01 1.552803665399551392e-01 -7.916638255119323730e-02 1.941511966288089752e-02 1.664402037858963013e-01 -1.421011090278625488e-01 -2.358031272888183594e-02 2.256762832403182983e-01 -9.503304958343505859e-02 -1.847392916679382324e-01
-2.311682105064392090e-01 -1.135855317115783691e-01 1.708521842956542969e-01 2.265643328428268433e-01 1.560175567865371704e-01 2.758645117282867432e-01 1.277577579021453857e-01 -9.110325574874877930e-02 -2.885515093803405762e-01 7.909876853227615356e-02 -7.487820833921432495e-02 2.197306603193283081e-02 -4.199235737323760986e-01 1.870647519826889038e-01 3.685382604598999023e-01 -1.053907796740531921e-01 -5.733974650502204895e-02 5.306110531091690063e-02 1.067909598350524902e-01 -2.120054140686988831e-02 -5.002911388874053955e-02 8.014120906591415405e-02 1.020694077014923096e-01 -4.863846674561500549e-02 -7.990647107362747192e-02 1.670415401458740234e-01 4.634083062410354614e-02 2.354247123003005981e-01 -3.387165069580078125e-01 -1.465796530246734619e-01 1.272406801581382751e-02 7.940640300512313843e-02
4.522261023521423340e-02 1.835253834724426270e-01 -2.682047486305236816e-01 -1.637185811996459961e-01 4.030440002679824829e-02 3.152014613151550293e-01 -1.157265603542327881e-01 -8.498658984899520874e-02 1.298430413007736206e-01 -3.103812783956527710e-02 -1.194670274853706360e-01 -2.626673132181167603e-02 -2.884454727172851562e-01 -8.466767519712448120e-02 2.253849059343338013e-01 -3.882367312908172607e-01 3.500886959955096245e-03 2.101531624794006348e-01 -4.015261307358741760e-02 1.199850440025329590e-01 -1.857096850872039795e-01 3.399359583854675293e-01 2.327501401305198669e-02 3.439446538686752319e-02 6.479848176240921021e-02 1.144147757440805435e-02 3.526616096496582031e-02 6.479854136705398560e-02 -1.928568333387374878e-01 1.179735437035560608e-01 -9.106385707855224609e-02 -3.716619014739990234e-01
2.977276779711246490e-02 7.326451689004898071e-02 1.232462823390960693e-01 3.463306128978729248e-01 1.367314010858535767e-01 2.606002688407897949e-01 -1.743236184120178223e-02 6.131426617503166199e-02 -6.676926463842391968e-02 6.645839661359786987e-02 2.791776359081268311e-01 -4.835035651922225952e-02 -1.180007979273796082e-01 9.351519495248794556e-02 2.735020518302917480e-01 -2.372884452342987061e-01 -4.452376440167427063e-02 1.354385167360305786e-02 3.689077123999595642e-02 9.114516526460647583e-02 6.062242388725280762e-02 1.889163702726364136e-01 -1.302837878465652466e-01 1.663921028375625610e-01 -8.899384178221225739e-03 -1.771350651979446411e-01 -2.091089934110641479e-01 4.952005445957183838e-01 2.686893045902252197e-01 -9.594719111919403076e-02 1.502918452024459839e-01 -6.896779686212539673e-02
5.864496808499097824e-03 -2.035520523786544800e-01 -1.584109961986541748e-01 1.574881821870803833e-01 -1.902032494544982910e-01 7.465410977602005005e-02 -2.950243093073368073e-02 -3.640631213784217834e-02 -1.650697588920593262e-01 1.438135653734207153e-01 2.922340109944343567e-02 -1.615917682647705078e-02 2.575722895562648773e-02 -1.953880190849304199e-01 5.680091977119445801e-01 -1.862335950136184692e-01 -1.593045592308044434e-01 2.498114556074142456e-01 1.190547794103622437e-01 2.437811344861984253e-02 -6.803197413682937622e-02 1.996737271547317505e-01 -2.248876988887786865e-01 2.963823080062866211e-01 -5.720615014433860779e-02 -2.628649398684501648e-02 -2.121815085411071777e-01 -3.316438291221857071e-03 -1.417257636785507202e-01 7.208253443241119385e-02 1.631298810243606567e-01 -1.820182800292968750e-01
-1.726290397346019745e-02 -2.073053037747740746e-03 -9.563658386468887329e-02 5.572477355599403381e-02 9.774457663297653198e-02 1.743030846118927002e-01 4.293303564190864563e-02 -2.129840254783630371e-01 -5.998482462018728256e-03 4.029349684715270996e-01 -1.268994808197021484e-02 -2.274639010429382324e-01 -1.603467911481857300e-01 -1.032159179449081421e-01 4.698990285396575928e-01 -4.280554354190826416e-01 -1.056987196207046509e-01 2.334603369235992432e-01 -7.217619568109512329e-02 4.966510459780693054e-02 -9.343796409666538239e-04 1.673954576253890991e-01 -1.160147115588188171e-01 1.241719350218772888e-01 1.277189105749130249e-01 -7.391897961497306824e-03 1.370255053043365479e-01 -1.419616490602493286e-01 -2.420988632366061211e-03 1.413535922765731812e-01 -1.882996759377419949e-03 -2.001808136701583862e-01
-2.424112558364868164e-01 6.395830214023590088e-02 -1.900804787874221802e-01 -1.333008557558059692e-01 -5.812402814626693726e-02 1.120249554514884949e-01 -1.935776919126510620e-01 5.106021836400032043e-02 4.628869518637657166e-02 2.418181002140045166e-01 1.014303788542747498e-01 -7.968891412019729614e-02 -1.886155754327774048e-01 7.239662110805511475e-02 2.381169199943542480e-01 -1.795324832201004028e-01 7.726063579320907593e-02 4.117588996887207031e-01 8.527626097202301025e-02 8.833618462085723877e-02 1.353481858968734741e-01 3.824172616004943848e-01 1.274627149105072021e-01 2.670942246913909912e-01 1.211931928992271423e-01 1.783364713191986084e-01 3.466584905982017517e-02 1.846770942211151123e-01 2.357337325811386108e-01 -4.884974285960197449e-02 -1.207244843244552612e-01 -1.522007733583450317e-01
-2.593408823013305664e-01 -1.241845339536666870e-01 -2.876246869564056396e-01 -3.840052708983421326e-02 2.682360112667083740e-01 1.151820048689842224e-01 2.322957515716552734e-01 6.283617019653320312e-02 1.291495412588119507e-01 2.171327322721481323e-01 2.547203004360198975e-01 2.587032318115234375e-02 -1.188950240612030029e-01 -2.555303461849689484e-02 2.734511718153953552e-02 -1.676945835351943970e-01 1.477418541908264160e-01 4.070226550102233887e-01 -9.671985171735286713e-03 -1.346752345561981201e-01 -1.259422898292541504e-01 -6.053183600306510925e-02 -9.182959794998168945e-03 2.924309968948364258e-01 8.335998281836509705e-03 7.243749499320983887e-02 7.361285388469696045e-02 2.109991759061813354e-01 1.697759777307510376e-01 1.117702275514602661e-01 7.339975982904434204e-02 -3.227114081382751465e-01
-6.665305793285369873e-02 -6.952473631827160716e-05 1.094225794076919556e-02 -2.851763181388378143e-02 -1.141001135110855103e-01 -1.387672871351242065e-01 -6.116708368062973022e-02 5.929704755544662476e-02 -4.089116156101226807e-01 1.145701203495264053e-02 2.451989501714706421e-01 9.741964191198348999e-02 -3.905764818191528320e-01 3.153043985366821289e-02 1.366810058243572712e-03 -2.921109199523925781e-01 3.520099818706512451e-01 1.059539616107940674e-01 -1.544328331947326660e-01 2.462142556905746460e-01 9.699545800685882568e-02 2.662109024822711945e-02 1.473647207021713257e-01 3.375036418437957764e-01 2.184828966856002808e-01 -8.415708690881729126e-02 -1.720290929079055786e-01 1.150925308465957642e-01 -4.158905893564224243e-02 9.581097215414047241e-02 2.783999405801296234e-02 6.761471927165985107e-02
8.955382555723190308e-02 -2.847353555262088776e-02 -1.918054223060607910e-01 9.078113362193107605e-03 -7.708806544542312622e-02 1.150551065802574158e-01 1.173930093646049500e-01 2.170511335134506226e-01 -7.891256362199783325e-02 3.380677998065948486e-01 -1.137132197618484497e-01 -2.532102540135383606e-02 -1.900534033775329590e-01 -2.985381484031677246e-01 2.206534296274185181e-01 -3.930992484092712402e-01 -2.240171283483505249e-02 1.270105391740798950e-01 -8.605087548494338989e-02 2.760629951953887939e-01 6.637357920408248901e-02 2.283671945333480835e-01 2.535926699638366699e-01 2.354808002710342407e-01 -8.913791924715042114e-02 -7.815643399953842163e-02 -1.250792294740676880e-01 6.388481706380844116e-02 -5.158950015902519226e-02 1.761810630559921265e-01 -5.694645643234252930e-02 -2.537422478199005127e-01
-4.464133828878402710e-02 1.939851194620132446e-01 -3.857669979333877563e-02 7.828351110219955444e-03 1.018805056810379028e-01 2.569254934787750244e-01 -1.360180228948593140e-01 -1.277700215578079224e-01 -1.630593389272689819e-01 6.395997852087020874e-02 4.587220028042793274e-02 -6.563058495521545410e-02 -1.749981641769409180e-01 1.180791705846786499e-01 2.982214987277984619e-01 -2.905654907226562500e-01 1.959933787584304810e-01 1.468942761421203613e-01 5.614424124360084534e-03 -8.897251449525356293e-03 -2.351035922765731812e-01 4.105126261711120605e-01 8.763121813535690308e-02 -2.683519721031188965e-01 -8.818146586418151855e-02 4.490149393677711487e-02 2.545872032642364502e-01 1.862788200378417969e-01 -2.165029346942901611e-01 -8.263622224330902100e-02 -8.453746140003204346e-02 -2.425803691148757935e-01
-3.926945850253105164e-02 -8.678790181875228882e-02 -1.648613959550857544e-01 -2.649929933249950409e-02 3.259556293487548828e-01 -4.967783018946647644e-02 -6.329439580440521240e-02 4.841441661119461060e-02 -2.500793039798736572e-01 2.940455377101898193e-01 8.913469314575195312e-02 1.383259296417236328e-01 -4.663320779800415039e-01 -1.832407712936401367e-01 2.389091253280639648e-01 -2.560105025768280029e-01 1.387432068586349487e-01 -1.048380583524703979e-01 1.844212412834167480e-01 -1.096251606941223145e-01 -1.311586797237396240e-01 3.605161309242248535e-01 -4.584847949445247650e-03 4.454270005226135254e-02 4.721085727214813232e-02 1.033925935626029968e-01 6.899844110012054443e-02 8.575540781021118164e-02 1.283476054668426514e-01 2.084041759371757507e-02 1.467832177877426147e-01 9.643916785717010498e-02
-2.019512280821800232e-02 5.783870071172714233e-02 2.332634292542934418e-02 2.422176301479339600e-01 1.298777014017105103e-01 1.263507083058357239e-02 1.487802714109420776e-01 -2.160579562187194824e-01 -3.213368952274322510e-01 3.803534433245658875e-02 3.457648456096649170e-01 2.681809067726135254e-01 -4.813259840011596680e-01 -1.431459910236299038e-03 -6.912034004926681519e-02 -2.435459643602371216e-01 -1.551092416048049927e-01 2.081612348556518555e-01 -2.477376013994216919e-01 2.038986682891845703e-01 3.295480832457542419e-02 1.920760273933410645e-01 1.337387692183256149e-02 5.447832494974136353e-02 -6.889065355062484741e-02 7.710858434438705444e-02 -2.984522283077239990e-02 1.707918494939804077e-01 1.602211035788059235e-03 -4.538346454501152039e-02 -7.041807472705841064e-02 -1.916566863656044006e-03
3.104093298316001892e-02 -1.991800069808959961e-01 -1.235123351216316223e-01 -3.068088181316852570e-02 -4.714720323681831360e-02 1.732780337333679199e-01 -3.298117816448211670e-01 6.594646722078323364e-02 -2.811135351657867432e-01 -5.763863027095794678e-02 3.558138012886047363e-02 -1.488925609737634659e-02 -1.123814284801483154e-01 -4.221725463867187500e-01 1.019187271595001221e-01 -3.185644745826721191e-01 -6.343266367912292480e-02 3.053258657455444336e-01 -1.003448814153671265e-01 5.021918565034866333e-03 1.026800572872161865e-01 2.662789821624755859e-01 -3.233318030834197998e-02 1.927927583456039429e-01 1.124903410673141479e-01 -1.413367595523595810e-02 -6.192261353135108948e-02 -1.475827097892761230e-01 -8.183298632502555847e-03 1.571158319711685181e-01 1.681286692619323730e-01 -3.045274615287780762e-01
3.523288294672966003e-02 7.199493050575256348e-02 -2.115084975957870483e-01 9.351786226034164429e-02 1.732120513916015625e-01 2.484398633241653442e-01 1.527910679578781128e-01 -1.965782642364501953e-01 -1.008619368076324463e-01 4.011213779449462891e-01 2.948570810258388519e-02 -1.057498827576637268e-01 -1.460141390562057495e-01 -8.158909529447555542e-02 4.846138060092926025e-01 -2.723559439182281494e-01 -1.739846356213092804e-02 1.898956447839736938e-01 -6.643071770668029785e-02 3.714542090892791748e-02 -2.976670116186141968e-02 1.808182597160339355e-01 -2.428757548332214355e-01 1.034665927290916443e-01 6.782913114875555038e-03 2.148064412176609039e-02 1.259617358446121216e-01 -1.351363062858581543e-01 3.205899149179458618e-02 1.694235354661941528e-01 5.716490000486373901e-02 -2.306191176176071167e-01
-1.724042296409606934e-01 4.964897781610488892e-02 2.660312950611114502e-01 2.141264528036117554e-01 3.764796853065490723e-01 1.544984579086303711e-01 8.352872729301452637e-02 5.921360850334167480e-02 -2.788973748683929443e-01 -1.721862852573394775e-01 2.298120856285095215e-01 1.028578281402587891e-01 -1.937652677297592163e-01 -6.404961645603179932e-02 -2.787006553262472153e-03 -2.518914043903350830e-01 4.973020777106285095e-02 2.508052289485931396e-01 4.536370187997817993e-02 5.450104922056198120e-02 -2.376740127801895142e-01 1.083158999681472778e-01 1.574716269969940186e-01 1.302296668291091919e-01 7.640856504440307617e-02 2.693461477756500244e-01 2.059490680694580078e-01 2.555695772171020508e-01 6.856004148721694946e-02 3.093757107853889465e-02 -1.512608584016561508e-02 1.636568009853363037e-01
-1.567149162292480469e-01 -9.522862732410430908e-02 -1.324052363634109497e-01 3.385077714920043945e-01 2.944491505622863770e-01 2.243495732545852661e-01 -1.672141551971435547e-01 -1.520238518714904785e-01 -2.042149193584918976e-02 8.220442384481430054e-02 2.958220243453979492e-02 1.003707349300384521e-01 -2.308272942900657654e-02 -5.789460986852645874e-02 2.947847843170166016e-01 -5.637550354003906250e-02 2.053117603063583374e-01 2.336767464876174927e-01 2.774639129638671875e-01 2.363443672657012939e-01 -1.283130049705505371e-01 2.617635428905487061e-01 1.419035643339157104e-01 -1.100368276238441467e-01 -2.234509587287902832e-01 -1.106813549995422363e-02 2.752785943448543549e-02 2.693586945533752441e-01 2.390157133340835571e-01 -8.113693445920944214e-02 -1.009182631969451904e-02 -7.319730240851640701e-03
5.369548872113227844e-02 -1.110158041119575500e-01 -2.401812225580215454e-01 2.010790854692459106e-01 2.206442058086395264e-01 -1.962177306413650513e-01 -8.611428737640380859e-02 8.541071787476539612e-03 -2.461600489914417267e-02 -8.072359114885330200e-02 2.400184869766235352e-01 -2.136047929525375366e-02 -2.509595155715942383e-01 3.816553950309753418e-02 9.322281926870346069e-02 -3.569169342517852783e-01 8.505861461162567139e-02 2.863190174102783203e-01 4.328662157058715820e-02 9.364358335733413696e-02 -7.025994360446929932e-02 4.143005609512329102e-01 1.223230063915252686e-01 9.607365727424621582e-02 -1.515445262193679810e-01 1.952316015958786011e-01 1.301151365041732788e-01 1.821713447570800781e-01 1.758858263492584229e-01 1.152679473161697388e-01 1.258424073457717896e-01 -2.332520335912704468e-01
-3.168141841888427734e-02 8.803534507751464844e-02 1.017817258834838867e-01 -1.250480413436889648e-01 2.442737668752670288e-01 2.415553778409957886e-01 2.297790795564651489e-01 3.522820025682449341e-02 -2.091384232044219971e-01 -2.390216104686260223e-02 3.660192713141441345e-02 -3.665095940232276917e-02 -2.233249098062515259e-01 1.610459983348846436e-01 1.911864578723907471e-01 -4.516722559928894043e-01 9.859654307365417480e-02 2.064572125673294067e-01 -7.637414336204528809e-02 1.277914792299270630e-01 -1.939493604004383087e-02 3.561363220214843750e-01 -5.732266977429389954e-02 -3.364002332091331482e-03 1.327835470438003540e-01 2.608374226838350296e-03 -1.038990616798400879e-01 -1.704817116260528564e-01 -5.108682438731193542e-02 -1.418304294347763062e-01 1.777172982692718506e-01 3.361636698246002197e-01
2.964772284030914307e-02 2.365134842693805695e-02 -2.901623249053955078e-01 8.286940306425094604e-02 3.951191604137420654e-01 -5.264941975474357605e-02 -1.459382027387619019e-01 1.373831927776336670e-01 -2.742168903350830078e-01 1.648354157805442810e-02 8.849550038576126099e-02 -8.636621385812759399e-02 -3.402604162693023682e-01 -2.004546970129013062e-01 3.116435408592224121e-01 -2.239113748073577881e-01 9.721980988979339600e-02 -2.836294472217559814e-02 1.639970839023590088e-01 -4.113902524113655090e-02 -1.178963184356689453e-01 3.160878419876098633e-01 -7.037038449198007584e-04 5.461386404931545258e-03 -3.346198424696922302e-02 1.725456565618515015e-01 -9.924586862325668335e-03 2.686704993247985840e-01 -2.171181701123714447e-02 4.749846830964088440e-02 1.508800089359283447e-01 1.819648742675781250e-01
-2.224653810262680054e-01 -1.566667482256889343e-02 -1.218154281377792358e-01 6.330247223377227783e-02 1.761445403099060059e-01 2.160051316022872925e-01 -1.037387177348136902e-01 1.335076689720153809e-01 8.226994425058364868e-02 -1.714139282703399658e-01 -1.048912927508354187e-01 -8.479405939579010010e-02 -2.012051194906234741e-01 2.458606380969285965e-03 4.270269721746444702e-02 -4.232746958732604980e-01 1.895284056663513184e-01 1.896803528070449829e-01 2.170510590076446533e-01 1.308397501707077026e-01 -2.253028303384780884e-01 3.410059213638305664e-01 9.458853304386138916e-02 1.928655505180358887e-01 1.115471404045820236e-02 1.910392194986343384e-01 -5.722787231206893921e-02 3.340572416782379150e-01 -2.875127457082271576e-02 -1.336330454796552658e-02 -2.469213679432868958e-02 -2.165727168321609497e-01
-7.356492569670081139e-04 4.418296366930007935e-02 -3.115874826908111572e-01 3.338577151298522949e-01 -4.160389676690101624e-02 1.246427744626998901e-01 -6.100303679704666138e-02 8.065947145223617554e-02 -1.620377004146575928e-01 2.471651285886764526e-01 -3.080167770385742188e-01 1.931015551090240479e-01 -7.398325204849243164e-02 -4.016599655151367188e-01 9.087042883038520813e-03 -3.475024700164794922e-01 -1.523232460021972656e-02 2.488641589879989624e-01 -1.014652550220489502e-01 1.476869434118270874e-01 -7.045674324035644531e-02 2.717567980289459229e-01 6.106852367520332336e-02 9.062585234642028809e-02 3.959394618868827820e-02 1.869486272335052490e-01 1.329375207424163818e-01 8.621742576360702515e-02 -2.561662346124649048e-02 -2.339595556259155273e-02 2.196457050740718842e-02 -8.069493621587753296e-02
8.478979021310806274e-02 -3.195597231388092041e-02 -3.189764916896820068e-02 -9.306446462869644165e-02 3.443349599838256836e-01 3.078917562961578369e-01 9.877936542034149170e-02 2.986184880137443542e-02 -2.356386035680770874e-01 9.485239163041114807e-03 1.224451959133148193e-01 1.806038171052932739e-01 -2.174059450626373291e-01 3.309756144881248474e-02 1.283342093229293823e-01 -4.674472287297248840e-02 2.950427830219268799e-01 2.273970283567905426e-02 -1.747561246156692505e-02 8.674167096614837646e-02 -2.922701239585876465e-01 1.761398017406463623e-01 2.797279655933380127e-01 2.346296161413192749e-01 2.947605550289154053e-01 2.699302136898040771e-01 -1.072462350130081177e-01 -2.729676896706223488e-03 1.044961363077163696e-01 -3.527539595961570740e-02 -2.257457524538040161e-01 9.128967672586441040e-02
-2.266233861446380615e-01 6.207459792494773865e-02 -2.081346213817596436e-01 -2.768129482865333557e-02 -1.014220267534255981e-01 3.585536181926727295e-01 1.177709735929965973e-02 2.948224246501922607e-01 -3.704661130905151367e-02 7.239268720149993896e-02 3.300476968288421631e-01 -2.634335458278656006e-01 -3.438083082437515259e-02 -2.041971832513809204e-01 3.373561799526214600e-02 -3.058888018131256104e-01 6.897758692502975464e-02 1.236215382814407349e-01 1.179887726902961731e-01 -5.473924800753593445e-02 -2.209601551294326782e-02 3.913687467575073242e-01 -1.569822616875171661e-02 2.592952549457550049e-01 2.324649365618824959e-03 1.078070402145385742e-01 -2.000010013580322266e-02 7.383339852094650269e-02 1.985492855310440063e-01 1.911665797233581543e-01 1.726942695677280426e-02 -2.073159068822860718e-02
-2.179181873798370361e-01 5.165461450815200806e-03 -1.806261241436004639e-01 4.605031758546829224e-02 1.840850263833999634e-01 -8.947996050119400024e-02 -7.082743942737579346e-02 -1.587896049022674561e-01 -2.839220464229583740e-01 2.367778569459915161e-01 4.654479920864105225e-01 -1.419785618782043457e-01 -2.756924629211425781e-01 2.462923377752304077e-01 3.300204575061798096e-01 2.679998613893985748e-02 2.188583649694919586e-02 1.045118495821952820e-01 -2.423902004957199097e-01 1.302148699760437012e-01 -2.829176932573318481e-02 2.018897235393524170e-01 1.162234991788864136e-01 -5.825485661625862122e-02 1.356649994850158691e-01 -3.644182346761226654e-03 -1.683562695980072021e-01 1.289046090096235275e-02 5.809913203120231628e-02 1.383893191814422607e-01 1.811380311846733093e-02 1.023979112505912781e-01
1.636363416910171509e-01 -4.514888674020767212e-02 -1.140149831771850586e-01 1.075185835361480713e-01 2.805116474628448486e-01 2.647570371627807617e-01 -1.546910107135772705e-01 -1.300303786993026733e-01 -2.869685888290405273e-01 -1.171937305480241776e-02 9.283497184514999390e-02 5.274321511387825012e-02 3.147131949663162231e-02 -2.047702968120574951e-01 1.414287537336349487e-01 -3.460365533828735352e-01 1.559079587459564209e-01 1.993187069892883301e-01 -5.476440116763114929e-02 1.938285380601882935e-01 1.512114256620407104e-01 4.981863498687744141e-02 2.594068348407745361e-01 1.220327690243721008e-01 -2.834888994693756104e-01 -7.807274162769317627e-02 -1.568657159805297852e-01 7.798505574464797974e-02 -6.492186337709426880e-02 -6.020771712064743042e-02 1.545991748571395874e-01 -3.455814421176910400e-01
-4.839343577623367310e-02 1.738384962081909180e-01 3.342666849493980408e-02 5.465137958526611328e-02 7.294202595949172974e-02 1.317547708749771118e-01 -2.497234791517257690e-01 -3.278615698218345642e-02 -2.972075641155242920e-01 3.909875750541687012e-01 3.195707872509956360e-02 1.258739503100514412e-03 -2.715952396392822266e-01 -9.246784448623657227e-02 -7.075478136539459229e-02 -3.772518336772918701e-01 5.265168845653533936e-02 3.865258991718292236e-01 1.508413404226303101e-01 -4.207079857587814331e-02 1.042405441403388977e-01 1.899709552526473999e-01 -2.878827974200248718e-02 -2.460825294256210327e-01 -5.707168579101562500e-02 -5.086789280176162720e-02 8.570779860019683838e-02 1.839773952960968018e-01 -2.007059603929519653e-01 -1.260197162628173828e-01 -3.330233320593833923e-02 -1.265018433332443237e-01
-1.257141381502151489e-01 7.206846028566360474e-02 6.995844095945358276e-02 8.778043091297149658e-02 3.390578329563140869e-01 1.010166928172111511e-01 -3.944401144981384277e-01 4.388604685664176941e-02 -1.923388391733169556e-01 1.565763503313064575e-01 5.484242364764213562e-02 -1.260537505149841309e-01 -2.567896246910095215e-01 -8.313489705324172974e-02 3.118381202220916748e-01 -4.045465588569641113e-01 2.610449865460395813e-02 1.013841573148965836e-02 1.386422663927078247e-01 -1.622992455959320068e-01 -1.150350645184516907e-01 -6.428468972444534302e-02 1.909243613481521606e-01 1.483625322580337524e-01 8.074439316987991333e-02 2.607378363609313965e-01 -1.309528201818466187e-01 1.602845788002014160e-01 1.477705389261245728e-01 -5.716193839907646179e-02 -2.919442765414714813e-02 6.397102028131484985e-02
6.636361591517925262e-03 -2.859519422054290771e-01 -2.584704160690307617e-01 1.264059841632843018e-01 1.339263468980789185e-01 5.430465936660766602e-02 5.483664572238922119e-02 1.902158856391906738e-01 -2.668164074420928955e-01 2.069852501153945923e-01 -1.984025537967681885e-01 7.707164436578750610e-02 5.978428944945335388e-02 -2.472879886627197266e-01 1.152582839131355286e-01 -2.222501039505004883e-01 -3.356648981571197510e-02 2.168501764535903931e-01 7.738978415727615356e-02 2.133583873510360718e-01 -1.382275968790054321e-01 3.068359792232513428e-01 2.664938271045684814e-01 3.031976819038391113e-01 -1.438170205801725388e-02 4.522142186760902405e-02 -1.821267604827880859e-01 2.120268046855926514e-01 1.716841757297515869e-02 1.487714499235153198e-01 3.667265921831130981e-02 -9.257668256759643555e-02
-1.982470601797103882e-01 2.056707590818405151e-01 -1.988442987203598022e-01 4.867044836282730103e-02 -6.488362699747085571e-02 5.659439414739608765e-02 -9.525883942842483521e-03 4.601466935127973557e-03 1.861200332641601562e-01 1.887523531913757324e-01 1.832390427589416504e-01 -3.549550473690032959e-02 -1.866959035396575928e-01 -1.488259434700012207e-01 1.773280203342437744e-01 -1.835291683673858643e-01 -5.103396251797676086e-02 4.005316495895385742e-01 3.061446128413081169e-03 1.480005681514739990e-01 -5.639879032969474792e-02 3.925488591194152832e-01 2.915658801794052124e-02 9.384030103683471680e-02 1.871714591979980469e-01 2.864526808261871338e-01 1.329111307859420776e-02 3.088069856166839600e-01 2.571035325527191162e-01 1.376438420265913010e-02 9.705767780542373657e-02 -3.891060873866081238e-02
-8.701746910810470581e-02 6.378000229597091675e-02 -2.396990209817886353e-01 1.801132410764694214e-01 9.547666460275650024e-02 2.822863459587097168e-01 4.875823482871055603e-02 -1.992776393890380859e-01 -6.345671415328979492e-02 3.639625608921051025e-01 -5.176363885402679443e-02 -2.115665227174758911e-01 -1.407247930765151978e-01 -3.045138157904148102e-02 2.820720374584197998e-01 -3.326191902160644531e-01 9.961500763893127441e-03 1.782164722681045532e-01 -1.070301756262779236e-01 -1.963282190263271332e-02 -1.643153093755245209e-02 3.662970960140228271e-01 -2.354045212268829346e-01 1.384879201650619507e-01 2.695170044898986816e-02 5.158913880586624146e-02 1.693186163902282715e-01 -1.534096747636795044e-01 -2.863398008048534393e-02 6.896562129259109497e-02 1.392841897904872894e-02 -2.420885413885116577e-01
-8.627522736787796021e-02 8.781671524047851562e-02 -2.117813676595687866e-01 1.499848961830139160e-01 1.787075549364089966e-01 2.081266194581985474e-01 1.255391985177993774e-01 -2.325511276721954346e-01 -8.959151059389114380e-02 4.010474979877471924e-01 -9.113086387515068054e-03 -1.053304374217987061e-01 -1.068865284323692322e-01 -4.157673195004463196e-02 3.508769571781158447e-01 -2.984331548213958740e-01 -1.112782284617424011e-01 2.807776927947998047e-01 -8.643541485071182251e-02 3.683131188154220581e-02 -2.508464083075523376e-02 2.175078541040420532e-01 -3.339835703372955322e-01 1.075566709041595459e-01 2.711380366235971451e-03 -3.173428028821945190e-02 1.116660460829734802e-01 -8.948138915002346039e-03 -7.857457385398447514e-04 1.857603900134563446e-02 2.340948209166526794e-02 -2.854376137256622314e-01
-1.251616701483726501e-02 -2.079320996999740601e-01 -3.856150578940287232e-05 3.528082072734832764e-01 2.186287008225917816e-02 1.400613933801651001e-01 -1.237808018922805786e-01 1.209670230746269226e-01 -4.352549016475677490e-01 -8.585552126169204712e-02 -5.629813671112060547e-02 -2.032007277011871338e-01 -8.392706513404846191e-02 -2.487752735614776611e-01 -1.626037620007991791e-02 -1.636779457330703735e-01 1.405063420534133911e-01 3.452095687389373779e-01 -4.664856940507888794e-02 1.668953001499176025e-01 -3.084699623286724091e-02 2.395520955324172974e-01 1.152531504631042480e-01 -6.372998654842376709e-02 3.489859774708747864e-02 5.580604821443557739e-02 -1.095929741859436035e-01 -2.759641110897064209e-01 1.831686645746231079e-01 -1.237722560763359070e-01 5.237663909792900085e-02 -2.368171066045761108e-01
3.135036677122116089e-02 -2.701092138886451721e-02 -7.321776449680328369e-02 -7.593696564435958862e-02 2.369467914104461670e-01 1.497831046581268311e-01 -1.229711249470710754e-01 -5.430474132299423218e-02 -2.485606223344802856e-01 2.116170674562454224e-01 9.594297409057617188e-02 -1.558674778789281845e-02 -3.717215955257415771e-01 1.013854518532752991e-02 1.061726510524749756e-01 -3.260251879692077637e-01 -6.955956667661666870e-02 1.875323802232742310e-01 6.901215761899948120e-02 -1.211360245943069458e-01 -2.292107641696929932e-01 2.791928350925445557e-01 -2.767672576010227203e-02 -2.273121923208236694e-01 3.386252745985984802e-02 -9.073204547166824341e-02 3.862184584140777588e-01 8.010791987180709839e-02 -1.348364949226379395e-01 -2.092353552579879761e-01 -6.027861312031745911e-02 -2.138509154319763184e-01
1.180263352580368519e-03 -3.624270483851432800e-02 -1.970605403184890747e-01 -5.373504012823104858e-02 2.604846656322479248e-01 1.481185555458068848e-01 -7.980383932590484619e-02 -3.002046607434749603e-02 -2.616576552391052246e-01 -2.080362290143966675e-01 8.442309498786926270e-02 -2.094208449125289917e-01 -3.171874582767486572e-01 1.537049282342195511e-02 2.779952883720397949e-01 -2.610292434692382812e-01 2.302838414907455444e-01 3.243296593427658081e-02 2.224225364625453949e-02 6.054080650210380554e-02 -2.112447284162044525e-02 -4.942614957690238953e-02 5.328080430626869202e-02 1.499871909618377686e-01 -3.241409063339233398e-01 1.075020208954811096e-01 -1.195851713418960571e-01 3.588097989559173584e-01 1.353687345981597900e-01 -7.214973121881484985e-02 -4.193573817610740662e-02 -2.819380462169647217e-01
-4.356267750263214111e-01 1.931632161140441895e-01 -5.864359810948371887e-02 1.655057668685913086e-01 1.592206768691539764e-02 2.847417891025543213e-01 8.848173916339874268e-02 6.136204302310943604e-02 -1.315149813890457153e-01 1.280925720930099487e-01 1.149070337414741516e-01 -1.804650574922561646e-02 -1.058867722749710083e-01 -2.478704899549484253e-01 3.271318599581718445e-02 -2.001718729734420776e-01 7.364317029714584351e-02 5.547372251749038696e-02 -1.496559679508209229e-01 7.306527346372604370e-02 -1.737730354070663452e-01 9.582530707120895386e-02 1.334974635392427444e-02 1.062627211213111877e-01 2.035428732633590698e-01 7.728616893291473389e-02 2.026611119508743286e-01 -4.486056976020336151e-03 -4.055116791278123856e-03 -1.735480427742004395e-01 1.171704605221748352e-01 -5.183548927307128906e-01
-5.421430803835391998e-03 9.076817333698272705e-02 1.311862021684646606e-01 1.705251932144165039e-01 2.614071071147918701e-01 4.997851550579071045e-01 -1.831852942705154419e-01 1.323229670524597168e-01 -2.491296976804733276e-01 4.194658622145652771e-02 2.171359956264495850e-01 -1.945842057466506958e-02 -4.076850712299346924e-01 -2.348446249961853027e-01 1.922426968812942505e-01 3.462954610586166382e-02 1.165827810764312744e-01 2.363371700048446655e-01 1.574459075927734375e-01 -1.063443571329116821e-01 -8.725899271667003632e-03 5.654558911919593811e-02 -1.775366812944412231e-01 -2.871873229742050171e-02 4.223606735467910767e-02 3.008318133652210236e-02 -8.671732991933822632e-02 6.620178930461406708e-03 -1.540130376815795898e-01 1.509694904088973999e-01 8.613379299640655518e-02 6.660000421106815338e-03
-2.703635990619659424e-01 1.397446990013122559e-01 1.235847733914852142e-02 -2.134464532136917114e-01 2.152087986469268799e-01 2.731217443943023682e-01 4.432493820786476135e-02 1.190380454063415527e-01 -2.522910237312316895e-01 2.233271151781082153e-01 1.423260718584060669e-01 -1.167643591761589050e-01 -1.713523268699645996e-01 1.027531102299690247e-01 1.259545534849166870e-01 1.409781128168106079e-01 6.702360510826110840e-02 4.665710330009460449e-01 -2.997602103278040886e-03 8.699150756001472473e-03 -1.586212366819381714e-01 2.595766782760620117e-01 -1.027122288942337036e-01 1.340930722653865814e-02 5.215103272348642349e-03 2.681516706943511963e-01 -3.643053025007247925e-02 3.821117430925369263e-02 -1.611886322498321533e-01 8.459438383579254150e-02 2.463558018207550049e-01 -8.635746687650680542e-02
2.610605955123901367e-01 -1.891212463378906250e-01 1.691527515649795532e-01 6.473332643508911133e-02 8.133541047573089600e-02 3.600734770298004150e-01 -2.982896268367767334e-01 -2.258029133081436157e-01 -2.705710828304290771e-01 3.373251557350158691e-01 2.029173821210861206e-01 -6.369699537754058838e-02 9.241290390491485596e-03 6.879152357578277588e-02 2.988109365105628967e-02 -3.178649842739105225e-01 2.948352135717868805e-02 1.752241700887680054e-01 -1.378217041492462158e-01 8.355637639760971069e-02 -2.594843320548534393e-02 2.461106330156326294e-01 1.331270188093185425e-01 -1.734522134065628052e-01 1.361277699470520020e-01 -1.539920922368764877e-03 4.666833952069282532e-02 2.119819968938827515e-01 3.579219058156013489e-02 -1.076343655586242676e-01 1.349056791514158249e-02 5.262912064790725708e-02
1.330654416233301163e-02 1.983750909566879272e-01 -1.244049146771430969e-01 3.355239331722259521e-01 3.716087937355041504e-01 2.447115629911422729e-01 1.261584311723709106e-01 1.786613166332244873e-01 -1.505917310714721680e-01 6.173082068562507629e-02 7.965178228914737701e-03 -2.177742496132850647e-02 -1.293890625238418579e-01 2.528723776340484619e-01 9.050217270851135254e-02 -4.015453159809112549e-01 1.545411348342895508e-01 4.129493981599807739e-02 5.136728659272193909e-02 7.881095260381698608e-02 -4.850493371486663818e-02 1.380210518836975098e-01 2.037056237459182739e-01 6.064782384783029556e-03 1.613553464412689209e-01 -2.166966907680034637e-02 4.170938581228256226e-02 2.756760828197002411e-02 1.318145096302032471e-01 -2.414716482162475586e-01 -2.994550764560699463e-01 -1.331470161676406860e-01
-5.965153500437736511e-02 2.333754003047943115e-01 -1.477950513362884521e-01 -1.561584025621414185e-01 -3.848041594028472900e-02 4.693788290023803711e-01 -9.239941835403442383e-02 2.044279277324676514e-01 3.433511778712272644e-02 2.138840109109878540e-01 -1.019458919763565063e-01 3.569754585623741150e-02 -1.568078994750976562e-01 9.226414561271667480e-02 1.818975508213043213e-01 -4.394185543060302734e-01 1.099188178777694702e-01 1.417910307645797729e-01 -3.441073372960090637e-02 1.593518108129501343e-01 -2.960691452026367188e-01 2.791825830936431885e-01 -6.538183242082595825e-02 -1.099581718444824219e-01 1.145752072334289551e-01 -7.162431627511978149e-02 1.173241287469863892e-01 1.115260198712348938e-01 -3.703742846846580505e-02 5.393547192215919495e-02 8.993580192327499390e-02 -9.052342176437377930e-02
-1.479719858616590500e-02 1.030371114611625671e-01 -2.177048176527023315e-01 -4.762711003422737122e-03 8.901176601648330688e-02 1.117454543709754944e-01 2.664262950420379639e-01 6.024886667728424072e-02 -2.658383846282958984e-01 -8.109593391418457031e-02 1.293125152587890625e-01 -6.905500590801239014e-02 3.018959797918796539e-02 6.696931272745132446e-02 3.380140662193298340e-01 -2.186985462903976440e-01 2.444685846567153931e-01 3.396383300423622131e-02 -1.131277009844779968e-01 1.033938899636268616e-01 -4.569283500313758850e-02 2.868272066116333008e-01 4.544643685221672058e-02 4.184880554676055908e-01 -1.253963112831115723e-01 1.900836080312728882e-01 1.407595258206129074e-02 8.549487590789794922e-02 -7.006865739822387695e-02 -1.390160322189331055e-01 1.179543137550354004e-01 3.701807558536529541e-01
-2.696669399738311768e-01 -1.574943214654922485e-01 -7.091379910707473755e-02 1.637616902589797974e-01 -1.755294352769851685e-01 3.733783960342407227e-01 -1.160701662302017212e-01 -8.726584911346435547e-02 -9.792997501790523529e-03 2.883567512035369873e-01 3.081196732819080353e-02 6.521691381931304932e-02 -2.050216682255268097e-02 -2.183829098939895630e-01 2.374298125505447388e-01 -2.973953187465667725e-01 -4.479160532355308533e-02 2.511818706989288330e-01 1.100074052810668945e-01 5.574764683842658997e-02 4.147408530116081238e-02 1.772954761981964111e-01 -1.887673139572143555e-01 1.783647537231445312e-01 -8.736918866634368896e-02 1.673289686441421509e-01 1.770149171352386475e-01 -6.856911629438400269e-02 -8.892305940389633179e-02 3.352417945861816406e-01 5.621341615915298462e-02 -1.480236053466796875e-01
-1.120297238230705261e-01 -1.324305981397628784e-01 -8.987183682620525360e-03 4.240685701370239258e-02 8.275908231735229492e-02 2.817853987216949463e-01 6.412263959646224976e-02 8.788615465164184570e-03 -1.371928751468658447e-01 1.481492519378662109e-01 1.901812106370925903e-01 7.675091177225112915e-02 -3.090250790119171143e-01 5.328055843710899353e-02 4.408534169197082520e-01 2.703495323657989502e-02 8.078832924365997314e-02 2.321054786443710327e-01 9.581990540027618408e-02 -8.431155979633331299e-02 -6.777451932430267334e-02 -3.905313089489936829e-02 2.399410605430603027e-01 1.103353649377822876e-01 3.364166319370269775e-01 2.084360420703887939e-01 -9.762930124998092651e-02 2.148290574550628662e-01 -1.944839060306549072e-01 1.282088011503219604e-01 2.863797843456268311e-01 1.450527925044298172e-02
-7.256487011909484863e-02 -1.222148090600967407e-01 9.060678631067276001e-02 1.338065415620803833e-01 4.088198766112327576e-02 2.353032976388931274e-01 -2.226706407964229584e-02 8.497750759124755859e-02 -2.689990103244781494e-01 -5.001372471451759338e-02 1.315644830465316772e-01 -2.982780635356903076e-01 -3.244585990905761719e-01 2.027994208037853241e-02 4.841987416148185730e-02 -2.968907654285430908e-01 5.717822164297103882e-02 3.111215531826019287e-01 -6.863119453191757202e-02 -1.528114080429077148e-01 -3.853968977928161621e-01 -1.680825948715209961e-01 5.441129952669143677e-02 3.374784812331199646e-02 -6.642740964889526367e-02 3.224988281726837158e-01 9.325346350669860840e-02 2.322277724742889404e-01 -6.747162435203790665e-03 4.803854227066040039e-02 1.342729032039642334e-01 -1.057266145944595337e-01
1.364614814519882202e-01 -2.057905048131942749e-01 -2.706576287746429443e-01 -2.946093678474426270e-02 3.151156604290008545e-01 -1.303631812334060669e-01 -2.510333061218261719e-01 -8.412513136863708496e-02 -2.039054930210113525e-01 1.156432181596755981e-01 3.411080315709114075e-02 -2.189216315746307373e-01 -2.921687960624694824e-01 2.500429749488830566e-01 9.648910909891128540e-02 -4.530405998229980469e-01 -2.835909370332956314e-03 1.674486398696899414e-01 8.929944783449172974e-02 2.484029382467269897e-01 -6.843374669551849365e-02 6.098460033535957336e-02 -3.034952329471707344e-03 9.986449778079986572e-02 -1.681039482355117798e-01 1.447307765483856201e-01 -2.435351908206939697e-02 1.794542521238327026e-01 9.791895002126693726e-02 1.690249890089035034e-02 4.796459153294563293e-02 -4.182529821991920471e-02
1.713370718061923981e-02 1.384029537439346313e-01 -1.332545131444931030e-01 -1.289035975933074951e-01 2.339530885219573975e-01 1.159343197941780090e-01 -1.111488416790962219e-01 -6.000440195202827454e-02 -4.998508095741271973e-01 1.986317038536071777e-01 3.898733854293823242e-01 -3.183804079890251160e-02 -6.383553892374038696e-02 6.423320621252059937e-02 2.500982880592346191e-01 2.789112366735935211e-02 -1.264930218458175659e-01 2.187736183404922485e-01 -1.620915085077285767e-01 2.960270084440708160e-02 -6.527374684810638428e-02 2.799874544143676758e-01 1.398999691009521484e-01 1.731061190366744995e-01 7.028406858444213867e-02 -5.266201123595237732e-02 -1.463353931903839111e-01 9.955347329378128052e-02 -1.166809126734733582e-01 1.188071891665458679e-01 -8.103749901056289673e-02 2.272929251194000244e-01
-1.075106188654899597e-01 5.767805501818656921e-02 1.272343099117279053e-01 2.608022987842559814e-01 -2.845192849636077881e-01 6.658798456192016602e-02 2.890300191938877106e-02 1.455892920494079590e-01 -2.946146428585052490e-01 2.409995198249816895e-01 2.736621536314487457e-02 1.095537543296813965e-01 -1.369634866714477539e-01 -2.212342023849487305e-01 2.686153054237365723e-01 -1.360316723585128784e-01 -4.821220412850379944e-02 4.480159282684326172e-01 1.600644290447235107e-01 2.242007404565811157e-01 -4.045425448566675186e-03 1.575038135051727295e-01 -2.325017936527729034e-02 2.111434638500213623e-01 1.924915239214897156e-02 -1.775243878364562988e-01 -1.821962296962738037e-01 -9.360068291425704956e-02 -3.280236572027206421e-02 -3.341600997373461723e-03 -1.347883641719818115e-01 -1.884869635105133057e-01
-1.886093616485595703e-01 -1.294623762369155884e-01 -1.388251930475234985e-01 1.446213424205780029e-01 2.487424314022064209e-01 5.975607782602310181e-02 -8.146997541189193726e-02 -2.525089867413043976e-02 -2.334385365247726440e-02 3.991644084453582764e-01 1.244899779558181763e-01 -5.073299258947372437e-02 1.330309957265853882e-01 -1.990802288055419922e-01 9.893331676721572876e-02 -4.446777999401092529e-01 3.625876829028129578e-02 3.137877881526947021e-01 1.914068609476089478e-01 -3.293433412909507751e-02 2.002311646938323975e-01 2.772495746612548828e-01 -1.414175629615783691e-01 -9.302376955747604370e-02 -3.313829377293586731e-02 1.924873739480972290e-01 2.599469199776649475e-02 2.453896403312683105e-01 8.558070659637451172e-02 -4.476851597428321838e-02 1.032839994877576828e-03 2.175119519233703613e-02
-4.355025291442871094e-02 -4.123783111572265625e-02 -9.142940491437911987e-02 1.064840238541364670e-02 -9.880672208964824677e-03 2.261622995138168335e-01 -4.541999474167823792e-02 6.523782014846801758e-02 6.529143452644348145e-02 4.804318025708198547e-02 6.430030334740877151e-03 -2.848937362432479858e-02 -2.777729332447052002e-01 5.982477962970733643e-02 2.188509106636047363e-01 -8.882694691419601440e-02 6.306639313697814941e-02 2.489734739065170288e-01 9.126611985266208649e-03 2.314141839742660522e-01 -6.729703862220048904e-03 4.836336970329284668e-01 1.582461297512054443e-01 3.066594600677490234e-01 7.627810537815093994e-02 2.903036177158355713e-01 1.258993744850158691e-01 1.073505803942680359e-01 2.049305438995361328e-01 -3.663774728775024414e-01 -1.222545579075813293e-01 -7.171630859375000000e-02
-1.968935579061508179e-01 2.608515135943889618e-02 -8.055488020181655884e-02 1.794161051511764526e-01 1.913785785436630249e-01 4.289180338382720947e-01 1.083921641111373901e-01 -7.763432711362838745e-02 -1.795085370540618896e-01 5.566135514527559280e-03 1.866555809974670410e-01 -2.129974961280822754e-01 -2.398025989532470703e-01 3.951574116945266724e-02 8.711998164653778076e-02 -1.319801509380340576e-01 1.677483618259429932e-01 4.678153395652770996e-01 1.556885093450546265e-01 -1.016672849655151367e-01 1.001134049147367477e-02 -5.627871304750442505e-02 -1.625851392745971680e-01 1.642517298460006714e-01 4.692737385630607605e-02 2.057555466890335083e-01 1.951330602169036865e-01 1.591099053621292114e-01 -1.304248422384262085e-01 -5.529695749282836914e-02 -8.395265042781829834e-02 1.169186532497406006e-01
1.859941147267818451e-02 -1.728394180536270142e-01 8.714514225721359253e-02 1.616025865077972412e-01 6.508106738328933716e-02 2.152292430400848389e-02 -5.992522090673446655e-02 -1.797387003898620605e-01 -3.419989347457885742e-01 -1.678435504436492920e-02 3.112492263317108154e-01 2.290212810039520264e-01 -4.027175605297088623e-01 2.456088550388813019e-02 8.444016426801681519e-02 -1.980201750993728638e-01 -2.207317948341369629e-01 9.820806980133056641e-02 -3.208664655685424805e-01 -1.775382086634635925e-03 -1.123614758253097534e-01 9.946706891059875488e-02 1.531681716442108154e-01 2.186315208673477173e-01 -3.007221594452857971e-02 1.240772567689418793e-02 -1.846216470003128052e-01 1.283552646636962891e-01 -3.683918714523315430e-02 -4.910144954919815063e-02 -1.020058169960975647e-01 -3.144518733024597168e-01
-3.273925930261611938e-02 1.004644110798835754e-01 -3.950459882616996765e-02 1.891318261623382568e-01 1.540338844060897827e-01 2.146683037281036377e-01 -4.070169478654861450e-02 -8.941084891557693481e-02 -3.485274612903594971e-01 1.703004091978073120e-01 2.790609896183013916e-01 -2.069552689790725708e-01 -2.008703649044036865e-01 1.105227768421173096e-01 1.684262305498123169e-01 -1.103198900818824768e-01 2.396823912858963013e-01 4.686222374439239502e-01 2.302428632974624634e-01 9.433189034461975098e-02 3.067704848945140839e-02 1.180331334471702576e-01 5.587836354970932007e-02 -2.667402476072311401e-02 1.356261782348155975e-02 -1.578661799430847168e-02 2.592169344425201416e-01 3.475595440249890089e-04 -1.577695608139038086e-01 -1.605247706174850464e-01 1.676777005195617676e-01 -6.073789671063423157e-02
-3.828560188412666321e-02 -8.816188573837280273e-02 -8.306588977575302124e-02 1.083081811666488647e-01 3.461310565471649170e-01 4.546759650111198425e-02 8.384260535240173340e-02 1.795675456523895264e-01 -3.509987592697143555e-01 1.146921962499618530e-01 7.870587706565856934e-02 1.263844072818756104e-01 -2.645331323146820068e-01 3.097075037658214569e-02 2.186693698167800903e-01 -3.863544166088104248e-01 -1.315027922391891479e-01 2.217220664024353027e-01 -1.046867594122886658e-01 -4.114854633808135986e-01 5.416561383754014969e-03 -8.521915227174758911e-02 1.266663670539855957e-01 1.182346865534782410e-01 -2.643494307994842529e-02 6.337369978427886963e-02 -1.336316466331481934e-01 1.658833324909210205e-01 3.767356649041175842e-02 -1.602112799882888794e-01 -1.465902775526046753e-01 4.151900485157966614e-02
-1.818427294492721558e-01 -3.003535866737365723e-01 2.686448097229003906e-01 3.043443262577056885e-01 2.662664353847503662e-01 1.635007746517658234e-02 -1.951135694980621338e-01 -1.226108968257904053e-01 -1.279581487178802490e-01 2.455258071422576904e-01 2.701974473893642426e-02 -4.103960818611085415e-04 -1.847889721393585205e-01 1.187782436609268188e-01 2.314823418855667114e-01 -2.797509133815765381e-01 1.423569023609161377e-01 4.105905294418334961e-01 2.209476567804813385e-02 1.269545778632164001e-02 -1.539586335420608521e-01 -4.504036158323287964e-02 8.607380092144012451e-02 1.142489612102508545e-01 -6.360322982072830200e-02 6.794811040163040161e-02 -2.629195153713226318e-01 -4.719568882137537003e-03 -1.121906787157058716e-01 -1.977538689970970154e-02 -5.205562710762023926e-02 -3.129969537258148193e-02
-2.866892330348491669e-02 -1.922118961811065674e-01 6.609927117824554443e-02 1.198827773332595825e-01 1.631381362676620483e-01 2.227969467639923096e-01 -1.700572371482849121e-01 -1.161048337817192078e-01 -6.331655383110046387e-02 1.859239041805267334e-01 5.255257338285446167e-02 1.968893781304359436e-02 -2.985618710517883301e-01 3.304356932640075684e-01 1.157155632972717285e-01 -2.697948515415191650e-01 -9.352561831474304199e-02 3.934650421142578125e-01 -5.447268486022949219e-02 -7.389397360384464264e-03 -1.853387951850891113e-01 1.195731908082962036e-01 2.766751348972320557e-01 1.928610205650329590e-01 2.182882130146026611e-01 1.326099932193756104e-01 -9.284437447786331177e-02 5.015511438250541687e-02 -1.000220775604248047e-01 -6.680575013160705566e-02 1.207421123981475830e-01 2.534043490886688232e-01
-2.058703750371932983e-01 -2.150021493434906006e-01 -1.182740554213523865e-01 1.848304457962512970e-02 -2.419888526201248169e-01 2.397958934307098389e-01 -1.071460396051406860e-01 -1.169470846652984619e-01 -1.358316987752914429e-01 2.083803713321685791e-01 5.244191363453865051e-02 1.812166571617126465e-01 -4.694247618317604065e-02 -3.273472189903259277e-01 1.756695508956909180e-01 -9.596126526594161987e-02 9.218028187751770020e-02 3.290539681911468506e-01 -8.696031570434570312e-02 7.013223320245742798e-02 2.830460108816623688e-02 3.902169167995452881e-01 3.624065592885017395e-02 1.287519335746765137e-01 4.818650335073471069e-02 1.262212991714477539e-01 1.989151686429977417e-01 5.865726247429847717e-02 -1.840188503265380859e-01 2.201300263404846191e-01 -9.814146906137466431e-02 -2.356359064579010010e-01
-2.136495560407638550e-01 -1.516874432563781738e-01 -6.081831827759742737e-02 3.089848160743713379e-01 3.373027965426445007e-02 1.556418836116790771e-01 6.944224983453750610e-02 -2.253338247537612915e-01 -3.777309656143188477e-01 2.942360937595367432e-02 -2.071753740310668945e-01 3.472670316696166992e-01 -1.256648153066635132e-01 -8.259560167789459229e-02 1.665302552282810211e-02 -3.114418685436248779e-01 -5.839372053742408752e-03 1.915718987584114075e-02 1.014417186379432678e-01 7.802253961563110352e-02 -1.339888870716094971e-01 3.306458890438079834e-01 7.492212206125259399e-02 2.099047303199768066e-01 1.329386532306671143e-01 1.919543147087097168e-01 -1.663078814744949341e-01 2.601851895451545715e-02 -4.060644656419754028e-02 -1.989959329366683960e-01 -5.339348316192626953e-02 5.982914939522743225e-02
-1.612089872360229492e-01 8.689920604228973389e-02 -1.996966823935508728e-02 6.263007223606109619e-02 2.676831185817718506e-01 1.283070594072341919e-01 3.459258750081062317e-02 9.027700871229171753e-02 -4.640306532382965088e-01 1.365199405699968338e-02 -3.045937977731227875e-02 1.930113509297370911e-02 -1.037166416645050049e-01 -1.974112726747989655e-02 1.798530519008636475e-01 -3.033848404884338379e-01 -1.851826757192611694e-01 -9.541788138449192047e-03 -2.043196260929107666e-01 2.318657785654067993e-01 1.060128286480903625e-01 2.405763268470764160e-01 2.405555844306945801e-01 1.147085055708885193e-01 9.792244434356689453e-02 2.650113701820373535e-01 -1.935516893863677979e-01 -4.091808199882507324e-02 -2.241187915205955505e-02 -2.641592323780059814e-01 3.104371391236782074e-02 2.282389104366302490e-01
-1.089491099119186401e-01 -1.539946943521499634e-01 7.645710557699203491e-02 2.074083089828491211e-01 4.196322262287139893e-01 2.318880558013916016e-01 -6.354717165231704712e-02 -9.673478454351425171e-02 -1.706053763628005981e-01 3.638966083526611328e-01 2.526443451642990112e-03 -1.426421385258436203e-02 -1.564531475305557251e-01 2.658244967460632324e-01 2.231226265430450439e-01 -3.918542265892028809e-01 1.399805396795272827e-01 8.177018910646438599e-02 -2.029025740921497345e-02 -1.189455166459083557e-01 2.949767559766769409e-02 -1.464972272515296936e-02 1.393467038869857788e-01 -1.620583795011043549e-02 2.871746197342872620e-02 2.158350497484207153e-01 -1.589391529560089111e-01 3.561698645353317261e-02 1.977144926786422729e-02 -9.457200020551681519e-02 -1.366034499369561672e-03 2.592306435108184814e-01
-8.013835549354553223e-02 -1.106477826833724976e-01 -2.399713695049285889e-01 1.880612075328826904e-01 3.569929674267768860e-02 1.707138717174530029e-01 8.102633804082870483e-02 -4.996095970273017883e-02 -1.723393946886062622e-01 -7.171835750341415405e-02 5.108965188264846802e-02 -5.220967531204223633e-02 3.400760889053344727e-02 -1.027642264962196350e-01 1.677324324846267700e-01 -1.983239799737930298e-01 1.988088041543960571e-01 3.493348062038421631e-01 6.396406888961791992e-02 -6.921301782131195068e-02 -9.431295841932296753e-02 3.920396268367767334e-01 5.817322060465812683e-02 4.041000455617904663e-02 -2.332517355680465698e-01 1.124350577592849731e-01 -1.818255484104156494e-01 2.137811630964279175e-01 3.245516121387481689e-01 -1.113601773977279663e-01 -2.604803070425987244e-02 -3.567430377006530762e-01
-2.144904434680938721e-01 -1.840706914663314819e-02 -8.320575952529907227e-02 -1.447364240884780884e-01 2.165617644786834717e-01 7.717228960245847702e-03 -4.718665964901447296e-03 3.477482870221138000e-02 -5.255472660064697266e-01 2.735216617584228516e-01 2.083123922348022461e-01 -5.844877567142248154e-03 -1.493513882160186768e-01 9.676928073167800903e-02 3.480315506458282471e-01 8.420383185148239136e-02 -1.107697114348411560e-01 1.957515329122543335e-01 -1.843777298927307129e-01 1.082673743367195129e-01 -1.132772639393806458e-01 1.660769432783126831e-01 1.506906747817993164e-01 2.047604322433471680e-01 9.103812277317047119e-02 -1.444262862205505371e-01 1.614551618695259094e-02 3.846021369099617004e-02 -1.328450292348861694e-01 -2.111879736185073853e-02 -8.056877553462982178e-02 2.577582895755767822e-01
-1.291949301958084106e-01 2.017880082130432129e-01 1.945493966341018677e-01 1.508370339870452881e-01 2.040963470935821533e-01 1.599312573671340942e-02 3.702388703823089600e-01 -2.435301244258880615e-01 -2.435583472251892090e-01 4.023692384362220764e-02 2.102092355489730835e-01 -1.428545452654361725e-02 -1.008210629224777222e-01 -7.178384065628051758e-02 2.490806430578231812e-01 -2.325004786252975464e-01 -6.823920994065701962e-04 9.024301916360855103e-02 -5.559829995036125183e-02 -6.184610351920127869e-02 -2.924826443195343018e-01 1.912586390972137451e-01 1.246095541864633560e-02 1.653462201356887817e-01 -6.560210138559341431e-02 2.737123072147369385e-01 -2.090209722518920898e-01 2.759754424914717674e-03 -2.085209488868713379e-01 5.448145419359207153e-02 2.654673755168914795e-01 4.923854023218154907e-02
9.146055206656455994e-03 -8.649663999676704407e-03 -1.415289342403411865e-01 2.312094122171401978e-01 -4.231698065996170044e-02 1.574000120162963867e-01 -1.032978817820549011e-01 2.766838110983371735e-02 -2.504415810108184814e-01 1.421381384134292603e-01 -1.047877743840217590e-01 6.199732422828674316e-02 1.202239561825990677e-02 -3.874876797199249268e-01 2.416722178459167480e-01 -3.334550857543945312e-01 1.650923937559127808e-01 1.414507180452346802e-01 -1.580251008272171021e-01 8.243981748819351196e-02 -8.756394684314727783e-02 4.014953970909118652e-01 2.367607057094573975e-01 -8.698023110628128052e-02 -6.456701457500457764e-02 -3.660926222801208496e-02 1.471380442380905151e-01 -5.125359818339347839e-02 -1.882853358983993530e-01 -4.195127263665199280e-02 -1.211964618414640427e-02 -3.033995330333709717e-01
-5.313855037093162537e-02 3.577234921976923943e-03 -1.872514188289642334e-02 4.565047845244407654e-02 -3.298634290695190430e-01 2.502801418304443359e-01 8.730763569474220276e-03 7.831027358770370483e-02 -2.720063030719757080e-01 3.720963597297668457e-01 6.589474505744874477e-04 3.720274195075035095e-03 -5.467793717980384827e-02 -2.594419419765472412e-01 2.940127551555633545e-01 -1.822860985994338989e-01 -1.415097862482070923e-01 1.578266322612762451e-01 2.064414620399475098e-01 6.503175944089889526e-02 6.214273720979690552e-02 4.583842158317565918e-01 7.858507335186004639e-02 8.012350648641586304e-02 1.228668913245201111e-01 -2.727307565510272980e-02 -1.667975187301635742e-01 1.056876927614212036e-01 7.380982488393783569e-02 -1.602548360824584961e-01 8.725432306528091431e-02 5.207888036966323853e-02
6.517870817333459854e-03 8.142356574535369873e-02 -1.014139875769615173e-01 1.194700375199317932e-01 -8.483741432428359985e-02 4.887660965323448181e-02 -6.119143217802047729e-02 -6.874295324087142944e-02 1.176017895340919495e-02 -7.648747414350509644e-02 2.821606211364269257e-02 7.179824635386466980e-03 7.838110625743865967e-02 1.147964224219322205e-02 1.445356905460357666e-01 -3.772335350513458252e-01 7.311566919088363647e-02 3.176873028278350830e-01 1.013455241918563843e-01 2.285999357700347900e-01 -5.046576261520385742e-02 3.101626336574554443e-01 5.181488767266273499e-02 3.364929854869842529e-01 2.608533203601837158e-01 3.173831701278686523e-01 1.294220685958862305e-01 2.859442234039306641e-01 -1.894784532487392426e-02 -6.223868951201438904e-02 1.279634237289428711e-01 -3.210114836692810059e-01
-2.935566008090972900e-01 1.159873455762863159e-01 -1.237583011388778687e-01 2.019821703433990479e-01 2.754876911640167236e-01 1.523795574903488159e-01 2.088326402008533478e-02 1.198889985680580139e-01 -9.703820198774337769e-02 4.307509586215019226e-02 1.873729228973388672e-01 3.322597220540046692e-02 -2.818371355533599854e-01 1.394812166690826416e-01 6.298433244228363037e-02 -3.208438158035278320e-01 -1.711475998163223267e-01 2.673336863517761230e-01 -1.587432920932769775e-01 -5.353568494319915771e-02 -1.629980951547622681e-01 -1.930580735206604004e-01 2.456529885530471802e-01 -8.907561004161834717e-02 -2.474223375320434570e-01 -1.697073131799697876e-01 -5.222910270094871521e-02 7.864271849393844604e-02 1.109623610973358154e-01 1.570190191268920898e-01 2.349285408854484558e-02 -2.822450399398803711e-01
-1.657677888870239258e-01 8.324573189020156860e-02 -9.502617269754409790e-02 1.545314192771911621e-01 -3.360682725906372070e-02 8.553878217935562134e-02 -1.136618703603744507e-01 -5.062622576951980591e-02 -1.483884751796722412e-01 1.734883897006511688e-02 7.212182879447937012e-02 -2.436877600848674774e-02 1.460054963827133179e-01 3.667852433864027262e-04 2.483869642019271851e-01 -4.135874807834625244e-01 1.372216939926147461e-01 1.457973867654800415e-01 7.821395061910152435e-03 1.992101073265075684e-01 -1.360477507114410400e-01 1.191417649388313293e-01 -4.602467268705368042e-02 2.730872035026550293e-01 2.726189196109771729e-01 2.618353664875030518e-01 1.973398476839065552e-01 1.404668241739273071e-01 -1.799234300851821899e-01 -1.456293165683746338e-01 1.895417571067810059e-01 -3.824639022350311279e-01
-3.262437134981155396e-02 -1.290552914142608643e-01 1.312717329710721970e-02 2.830894887447357178e-01 7.077339291572570801e-02 1.345410048961639404e-01 -3.185413479804992676e-01 -2.287870198488235474e-01 -3.548218607902526855e-01 1.885262131690979004e-01 3.572671115398406982e-02 -6.182207912206649780e-02 -3.119771480560302734e-01 1.708252280950546265e-01 -1.786212250590324402e-02 -7.249681651592254639e-02 -8.015265315771102905e-02 4.808894395828247070e-01 -1.058487966656684875e-01 6.776852067559957504e-03 -8.654829114675521851e-02 9.429773315787315369e-03 2.126117609441280365e-02 1.391649842262268066e-01 1.215025186538696289e-01 4.093210399150848389e-02 5.096200481057167053e-02 -3.849064558744430542e-02 -1.169954985380172729e-01 -1.766778826713562012e-01 2.846072912216186523e-01 -6.060168892145156860e-02
-2.113157808780670166e-01 1.358285695314407349e-01 -2.611277401447296143e-01 -1.559457508847117424e-03 2.014057897031307220e-02 3.599540293216705322e-01 -2.631637752056121826e-01 1.509144343435764313e-02 8.657574653625488281e-02 -1.390069425106048584e-01 -1.100596319884061813e-02 -7.977146655321121216e-02 -9.634864330291748047e-02 -4.850204288959503174e-02 1.120280548930168152e-01 -3.448678255081176758e-01 1.596047878265380859e-01 1.860257089138031006e-01 2.565303146839141846e-01 6.576746702194213867e-02 -2.998191416263580322e-01 7.072766870260238647e-02 7.008223235607147217e-02 2.856844365596771240e-01 5.787221342325210571e-02 2.594891786575317383e-01 -1.482781469821929932e-01 9.629938006401062012e-02 8.694931864738464355e-02 1.931837350130081177e-01 9.358917176723480225e-02 -1.600369065999984741e-01
-3.504729866981506348e-01 -3.206108883023262024e-02 6.663272529840469360e-02 4.861635342240333557e-02 -1.102425903081893921e-01 7.658509910106658936e-02 -9.101601690053939819e-02 5.807452276349067688e-02 -3.958097398281097412e-01 -4.525970295071601868e-02 4.172799289226531982e-01 1.460230201482772827e-01 -1.830195337533950806e-01 -7.037410885095596313e-02 5.769421160221099854e-02 -1.055001989006996155e-01 3.277676925063133240e-02 -1.308097317814826965e-02 6.834904849529266357e-02 4.863495528697967529e-01 -1.072224974632263184e-01 2.709380984306335449e-01 1.483510434627532959e-01 1.631520688533782959e-01 2.453568205237388611e-02 1.042967885732650757e-01 -3.018815442919731140e-02 1.171737238764762878e-01 1.235320344567298889e-01 -9.942139685153961182e-02 -2.709194272756576538e-02 -6.791169196367263794e-02
-1.455277800559997559e-01 9.453526139259338379e-02 -1.318937987089157104e-01 8.193255215883255005e-02 4.372147843241691589e-02 -1.591166295111179352e-02 -5.413362383842468262e-02 1.321471482515335083e-01 -8.211530745029449463e-03 -1.740708053112030029e-01 1.012072861194610596e-01 -1.173650398850440979e-01 7.110965251922607422e-02 -4.746052250266075134e-02 3.442514538764953613e-01 -2.423672229051589966e-01 -5.165267363190650940e-02 2.681601345539093018e-01 -1.105020195245742798e-01 1.595158129930496216e-01 -2.339297533035278320e-01 2.098087370395660400e-01 4.626796394586563110e-02 2.709973454475402832e-01 2.587668001651763916e-01 4.218804240226745605e-01 1.799557358026504517e-01 1.657766699790954590e-01 9.964057803153991699e-02 -1.952520608901977539e-01 1.541044712066650391e-01 -1.452799886465072632e-01
-1.402804069221019745e-02 -3.027014732360839844e-01 -1.072435528039932251e-01 1.753694713115692139e-01 1.683075875043869019e-01 3.026198446750640869e-01 -1.957485228776931763e-01 -1.564276516437530518e-01 -9.858004003763198853e-02 2.307945303618907928e-02 2.840103115886449814e-03 1.671258807182312012e-01 -1.098658591508865356e-01 2.181527763605117798e-01 1.707139313220977783e-01 -2.412273883819580078e-01 6.583608686923980713e-03 3.643997013568878174e-01 1.405236870050430298e-01 6.672274321317672729e-02 -2.923705577850341797e-01 -5.826356820762157440e-03 1.742002964019775391e-01 1.248558238148689270e-01 2.707267403602600098e-01 1.636129021644592285e-01 -1.148893684148788452e-01 5.631553009152412415e-02 -2.173845469951629639e-01 -1.600461453199386597e-02 1.499864757061004639e-01 1.520573645830154419e-01
3.053545020520687103e-02 1.512914448976516724e-01 2.119055390357971191e-01 1.871765553951263428e-01 2.421335875988006592e-01 2.879322469234466553e-01 6.672642379999160767e-02 -1.409853696823120117e-01 -3.038282096385955811e-01 3.430348634719848633e-02 -5.040645971894264221e-02 -1.665895283222198486e-01 -2.798469662666320801e-01 -2.683903090655803680e-02 1.094916015863418579e-01 5.368969962000846863e-02 7.874391973018646240e-03 4.613910913467407227e-01 -2.427186816930770874e-01 7.434959709644317627e-02 -1.281831711530685425e-01 1.871597021818161011e-01 -2.117804624140262604e-02 -1.340095698833465576e-01 -3.586367890238761902e-02 1.665988564491271973e-01 -3.303897753357887268e-02 9.089191257953643799e-02 -1.859921962022781372e-01 1.571328938007354736e-01 2.602165043354034424e-01 6.949455942958593369e-03
-1.428470611572265625e-01 -6.899363547563552856e-02 1.122801601886749268e-01 2.466781437397003174e-01 1.229777410626411438e-01 2.047820091247558594e-01 -4.502066224813461304e-02 -5.328962579369544983e-02 -3.135404884815216064e-01 -1.109523922204971313e-01 1.115999817848205566e-01 3.107573986053466797e-01 -5.079770833253860474e-02 -4.635761305689811707e-02 -1.601663082838058472e-01 -4.454746842384338379e-01 9.074939042329788208e-02 2.670496702194213867e-01 -1.038019359111785889e-01 -1.656016707420349121e-02 -2.155964970588684082e-01 9.796788915991783142e-03 -1.461738348007202148e-01 2.539704144001007080e-01 -1.010406091809272766e-01 2.688563764095306396e-01 3.622275218367576599e-02 1.481278538703918457e-01 -1.487907022237777710e-01 -1.376473903656005859e-01 1.351915299892425537e-01 -5.313977599143981934e-02
-2.290212213993072510e-01 2.285240590572357178e-02 5.032100901007652283e-02 1.074537709355354309e-01 1.241788119077682495e-01 1.936989426612854004e-01 9.439084678888320923e-02 -9.976711869239807129e-02 -4.285515546798706055e-01 1.136690452694892883e-01 -1.679677143692970276e-02 -1.135006323456764221e-01 -3.693770766258239746e-01 1.254431754350662231e-01 4.159191250801086426e-01 -5.870613385923206806e-04 -5.094923824071884155e-02 4.058091901242733002e-03 2.891078777611255646e-02 -4.175946116447448730e-03 -2.815326750278472900e-01 1.048877090215682983e-01 2.186165004968643188e-01 -1.311938911676406860e-01 2.815854921936988831e-02 1.983765661716461182e-01 1.943235993385314941e-01 9.616030007600784302e-02 -1.508255898952484131e-01 -6.356156081892549992e-04 2.380755394697189331e-01 3.039511479437351227e-02
-1.851697638630867004e-02 1.170460730791091919e-01 -8.118744939565658569e-02 1.813633143901824951e-01 1.299286931753158569e-01 2.077834755182266235e-01 -2.114827334880828857e-01 -3.412007689476013184e-01 -3.833221197128295898e-01 -1.082646995782852173e-01 2.719396054744720459e-01 -1.903819590806961060e-01 -2.496820688247680664e-01 -1.587189733982086182e-01 1.177998259663581848e-01 -2.338913828134536743e-01 2.938373684883117676e-01 1.880941838026046753e-01 1.812884807586669922e-01 1.950746960937976837e-02 9.500722587108612061e-02 -3.929776325821876526e-02 8.628260344266891479e-02 -6.617291364818811417e-03 7.396301627159118652e-02 1.161624938249588013e-01 2.493852227926254272e-01 4.003611207008361816e-02 9.189531952142715454e-02 -2.694177441298961639e-02 -6.475904583930969238e-02 -1.765135675668716431e-01
-1.086218841373920441e-02 -2.843283303081989288e-02 7.780820876359939575e-02 2.653882205486297607e-01 -5.862545594573020935e-02 1.446498632431030273e-01 1.657289564609527588e-01 9.513204917311668396e-03 -3.414767980575561523e-01 1.471533030271530151e-01 -4.230034351348876953e-02 -5.606349185109138489e-02 -1.957325935363769531e-01 8.389784023165702820e-03 1.210499629378318787e-01 -1.872752606868743896e-01 2.351986616849899292e-01 -2.466043829917907715e-02 1.006861776113510132e-01 1.305416226387023926e-01 -2.175271660089492798e-01 2.586577534675598145e-01 2.604016363620758057e-01 2.023106813430786133e-01 3.287203013896942139e-01 -1.670694351196289062e-01 -7.833513617515563965e-02 -1.212902963161468506e-01 8.059000223875045776e-02 -3.262716233730316162e-01 2.247016578912734985e-01 -1.142373532056808472e-01
-2.071823328733444214e-01 -2.310223728418350220e-01 -1.771319657564163208e-02 3.912315238267183304e-03 -2.037958502769470215e-01 -5.279108881950378418e-02 1.618903316557407379e-02 1.198619827628135681e-01 -2.880463600158691406e-01 3.279321193695068359e-01 -1.284484416246414185e-01 -1.196687519550323486e-01 -2.779777348041534424e-01 5.274832993745803833e-02 5.724106729030609131e-02 -1.971663981676101685e-01 3.957475349307060242e-02 3.045469522476196289e-01 9.140948951244354248e-02 2.294458597898483276e-01 -2.579452693462371826e-01 2.418238073587417603e-01 -1.158888712525367737e-01 -4.775413777679204941e-03 7.499349117279052734e-02 3.680942114442586899e-03 8.309022337198257446e-02 2.470793128013610840e-01 2.257402241230010986e-01 1.311135888099670410e-01 -2.315230220556259155e-01 -1.084710136055946350e-01
-2.268292941153049469e-03 8.046928048133850098e-02 -1.113357841968536377e-01 1.328304708003997803e-01 2.496277689933776855e-01 9.594018571078777313e-03 1.698702871799468994e-01 1.595921069383621216e-01 -2.270635664463043213e-01 2.573794126510620117e-01 2.220019102096557617e-01 -1.159383356571197510e-01 -2.124293241649866104e-03 -3.253218829631805420e-01 1.302146017551422119e-01 -3.072038590908050537e-01 -2.619499266147613525e-01 2.110833525657653809e-01 -9.099057316780090332e-02 2.591430246829986572e-01 -1.553533673286437988e-01 1.668831408023834229e-01 7.625214755535125732e-02 8.264090120792388916e-02 1.327473521232604980e-01 -4.603421688079833984e-02 -8.714261651039123535e-02 2.635444402694702148e-01 7.208548486232757568e-02 2.568116970360279083e-02 -2.981997728347778320e-01 -6.515099853277206421e-02
-1.329900920391082764e-01 -6.072591617703437805e-02 -1.876233816146850586e-01 1.313802599906921387e-01 5.220702290534973145e-02 5.879865959286689758e-02 -9.209413826465606689e-02 1.044097840785980225e-01 3.618477284908294678e-02 -3.386563807725906372e-02 1.456344127655029297e-01 -1.384094506502151489e-01 -8.081914484500885010e-02 -8.940277248620986938e-02 1.671190708875656128e-01 -2.868299484252929688e-01 1.204386502504348755e-01 2.748498916625976562e-01 9.125708043575286865e-02 4.130414873361587524e-02 -7.641160488128662109e-02 4.996027052402496338e-01 1.300935596227645874e-01 2.121271789073944092e-01 -1.148032322525978088e-01 1.890496760606765747e-01 1.088227704167366028e-02 3.401735424995422363e-01 1.813796758651733398e-01 -3.160195425152778625e-02 2.013772167265415192e-02 -3.413868248462677002e-01
-9.297130256891250610e-02 -1.674961894750595093e-01 2.420843392610549927e-01 1.946334391832351685e-01 1.962552405893802643e-02 2.506365478038787842e-01 1.411681156605482101e-02 7.400193810462951660e-02 -1.864859610795974731e-01 -3.715622425079345703e-02 3.320100307464599609e-01 -2.751653790473937988e-01 -2.408241629600524902e-01 -1.208658218383789062e-01 3.821250796318054199e-01 -1.685413420200347900e-01 5.506999045610427856e-02 1.863524466753005981e-01 9.900881350040435791e-02 -1.753031164407730103e-01 -3.360410928726196289e-01 -1.322428882122039795e-01 9.883944876492023468e-03 1.095961183309555054e-01 2.247138023376464844e-01 1.772469431161880493e-01 -1.348705124109983444e-02 2.462827414274215698e-02 -1.969034411013126373e-02 9.158280491828918457e-02 1.207454800605773926e-01 4.392822459340095520e-02
-3.332477062940597534e-02 -7.605628669261932373e-02 -3.025696873664855957e-01 7.766774296760559082e-02 1.379223465919494629e-01 1.782484501600265503e-01 1.232498139142990112e-02 -1.878106966614723206e-02 -1.172813549637794495e-01 3.343194127082824707e-01 -9.672699123620986938e-02 -4.159386456012725830e-02 -1.973964422941207886e-01 -1.093038171529769897e-01 4.842544198036193848e-01 -1.359802186489105225e-01 -3.966189175844192505e-02 1.786910593509674072e-01 -1.146064400672912598e-01 -1.272861957550048828e-01 3.525606542825698853e-02 4.576469957828521729e-01 8.722314611077308655e-03 9.092394262552261353e-02 5.044712498784065247e-02 -6.958705931901931763e-02 1.468898504972457886e-01 -5.018904805183410645e-02 -5.157420411705970764e-02 6.837487220764160156e-03 -3.777937591075897217e-02 -2.936404049396514893e-01
-1.926906965672969818e-02 2.066343724727630615e-01 -1.152458339929580688e-01 -3.228095918893814087e-02 1.291246712207794189e-02 2.998406589031219482e-01 5.711529403924942017e-03 -5.363932251930236816e-02 -1.012402400374412537e-01 -5.630179122090339661e-02 -1.514680963009595871e-02 -7.174755632877349854e-02 -8.301483839750289917e-02 2.191811800003051758e-01 1.738104522228240967e-01 -1.872074306011199951e-01 1.324634253978729248e-01 1.984572559595108032e-01 -6.559380888938903809e-02 2.831623256206512451e-01 -3.249695897102355957e-01 1.960286051034927368e-01 -2.108005993068218231e-02 3.291320502758026123e-01 -8.354325592517852783e-02 2.271000444889068604e-01 8.243001252412796021e-02 2.164862453937530518e-01 2.486787587404251099e-01 -3.361269235610961914e-01 1.638159304857254028e-01 -5.048005655407905579e-02
-1.807408034801483154e-01 1.166121438145637512e-01 3.084944933652877808e-02 2.032087594270706177e-01 5.974027514457702637e-02 1.584617942571640015e-01 -9.129902347922325134e-03 -1.546970456838607788e-01 -2.781573832035064697e-01 8.545179665088653564e-02 3.847122788429260254e-01 3.753307461738586426e-01 -4.549571871757507324e-01 -4.617522284388542175e-02 1.278797443956136703e-02 -1.546775102615356445e-01 -1.149367168545722961e-01 6.994373351335525513e-02 -1.250634789466857910e-01 1.528830230236053467e-01 -6.081705912947654724e-02 8.942744880914688110e-02 -5.538095906376838684e-02 9.941653907299041748e-02 -1.556163579225540161e-01 2.382989823818206787e-01 -1.069031134247779846e-01 2.156825363636016846e-01 -5.590202752500772476e-03 -1.258903145790100098e-01 -1.135373562574386597e-01 -5.054266378283500671e-02
1.595724956132471561e-03 -2.010090947151184082e-01 5.037833377718925476e-02 1.479489207267761230e-01 4.033946394920349121e-01 1.644744873046875000e-01 -2.341864407062530518e-01 1.018825639039278030e-02 -7.702483981847763062e-02 3.545171618461608887e-01 1.049887463450431824e-01 -2.388284169137477875e-02 -2.457108348608016968e-01 2.213829457759857178e-01 -2.405154705047607422e-02 -3.791999220848083496e-01 -2.816565334796905518e-01 2.826718389987945557e-01 -8.198318630456924438e-02 3.923592739738523960e-04 6.977228820323944092e-02 4.450898617506027222e-02 5.581390857696533203e-02 1.312560308724641800e-02 1.694714277982711792e-01 2.529954016208648682e-01 -1.247990578413009644e-01 -2.076435647904872894e-02 -3.014622488990426064e-03 -5.148342624306678772e-02 6.357324868440628052e-02 4.415898025035858154e-02
-1.834776997566223145e-01 3.201786056160926819e-02 -1.167807951569557190e-01 1.703071445226669312e-01 1.341111958026885986e-02 1.260749548673629761e-01 -1.606865786015987396e-02 2.626102566719055176e-01 -1.403795331716537476e-01 -3.498296067118644714e-02 1.876075267791748047e-01 -1.248861625790596008e-01 9.171392023563385010e-02 -5.378818605095148087e-04 1.820655763149261475e-01 -3.464114964008331299e-01 2.304685860872268677e-01 1.495513916015625000e-01 9.909555315971374512e-03 1.035284847021102905e-01 -2.843762934207916260e-01 4.060605540871620178e-02 1.418905053287744522e-02 1.951977312564849854e-01 2.786583304405212402e-01 3.304059207439422607e-01 7.534263283014297485e-02 1.180407479405403137e-01 -5.919105932116508484e-02 -1.600057631731033325e-01 2.191972583532333374e-01 -3.367284238338470459e-01
-1.645416468381881714e-01 1.746651530265808105e-01 5.521218106150627136e-02 -1.054155528545379639e-01 9.749160706996917725e-02 3.083931803703308105e-01 -3.619042783975601196e-02 -2.495254427194595337e-01 -1.570939421653747559e-01 1.219944935292005539e-02 2.902933061122894287e-01 -1.698784679174423218e-01 -3.453118205070495605e-01 -8.538228273391723633e-02 2.645241096615791321e-02 -2.700966000556945801e-01 1.788615286350250244e-01 3.347776234149932861e-01 -4.171211645007133484e-02 1.418603062629699707e-01 1.858855187892913818e-01 -1.505866646766662598e-01 -4.561350122094154358e-02 3.204637393355369568e-02 2.956941425800323486e-01 1.780179142951965332e-01 1.860693655908107758e-02 -3.165305033326148987e-02 1.611687391996383667e-01 -1.470273286104202271e-01 1.045587845146656036e-02 -1.658034920692443848e-01
1.118493378162384033e-01 -1.763403564691543579e-01 -8.638757467269897461e-02 6.393735855817794800e-02 1.051742732524871826e-01 3.417383730411529541e-01 -1.091735586524009705e-01 2.297610640525817871e-01 -3.363458812236785889e-02 -1.782189905643463135e-01 1.051092222332954407e-01 -1.156497374176979065e-01 -3.806589841842651367e-01 -5.141788348555564880e-02 1.849009096622467041e-01 -1.313092559576034546e-01 1.726015061140060425e-01 7.949598878622055054e-02 -3.136107027530670166e-01 1.266845017671585083e-01 7.023362815380096436e-02 2.898711562156677246e-01 1.836072839796543121e-02 2.428866177797317505e-01 -1.045381650328636169e-01 1.928818523883819580e-01 3.232175484299659729e-02 -4.344336688518524170e-02 2.659482955932617188e-01 -2.700143754482269287e-01 3.077050670981407166e-02 3.934499993920326233e-02
-4.287664778530597687e-03 -4.043750837445259094e-02 -6.780631095170974731e-02 2.935612797737121582e-01 3.547527194023132324e-01 1.375237107276916504e-01 -1.347599476575851440e-01 6.419926881790161133e-02 -2.540663778781890869e-01 1.956521272659301758e-01 1.064341589808464050e-01 8.116882294416427612e-02 -1.409653723239898682e-01 9.852860867977142334e-02 2.513936758041381836e-01 -3.064123690128326416e-01 -1.696703583002090454e-01 2.725812792778015137e-01 3.429558500647544861e-02 -1.189433932304382324e-01 1.382561624050140381e-01 -1.288818567991256714e-01 1.224539726972579956e-01 1.045593991875648499e-01 -2.909111417829990387e-02 2.491032332181930542e-01 -1.163535267114639282e-01 2.144498080015182495e-01 1.633154414594173431e-02 -2.957780957221984863e-01 -9.261332452297210693e-02 1.851877421140670776e-01
-1.035370752215385437e-01 -5.469092726707458496e-02 -1.343361586332321167e-01 6.948554515838623047e-02 -7.378081232309341431e-02 3.864023461937904358e-02 9.823327511548995972e-02 3.900390490889549255e-02 -2.507798075675964355e-01 -3.761609643697738647e-02 -8.084916323423385620e-02 1.600060760974884033e-01 -2.841762304306030273e-01 -8.174262940883636475e-02 1.549828797578811646e-01 -2.757297456264495850e-01 3.614967167377471924e-01 9.100177139043807983e-02 2.246780395507812500e-01 1.514352858066558838e-01 -2.838274836540222168e-01 3.520675003528594971e-01 -1.231213472783565521e-02 9.600480645895004272e-02 4.415595158934593201e-02 1.048383563756942749e-01 -7.669509202241897583e-02 3.047641515731811523e-01 1.670433878898620605e-01 1.005633100867271423e-01 -1.889594197273254395e-01 -2.229344397783279419e-01
1.637811772525310516e-03 2.082596719264984131e-01 1.261034011840820312e-01 9.608533233404159546e-02 1.866247504949569702e-01 3.029769957065582275e-01 4.926500469446182251e-02 1.138768047094345093e-01 -1.214897781610488892e-01 1.316802054643630981e-01 -1.133238449692726135e-01 8.524867147207260132e-02 -2.214610427618026733e-01 9.250540286302566528e-02 1.022097617387771606e-01 -4.787990450859069824e-01 1.479968428611755371e-01 1.651658862829208374e-01 -6.386042386293411255e-02 1.525311619043350220e-01 -1.255345493555068970e-01 2.858264446258544922e-01 -1.332128047943115234e-01 2.347471714019775391e-01 -1.122103258967399597e-01 -8.948519080877304077e-02 2.010305412113666534e-02 -2.832514047622680664e-01 -1.015696823596954346e-01 -1.511321216821670532e-01 9.316194802522659302e-02 2.237413078546524048e-01
-4.396645352244377136e-03 -6.204626336693763733e-02 4.138752445578575134e-02 9.174758940935134888e-02 -4.478252306580543518e-02 -3.640463948249816895e-02 1.201927885413169861e-01 5.095167830586433411e-02 -3.399181067943572998e-01 7.422465831041336060e-02 -2.940143644809722900e-01 1.029940620064735413e-01 -2.618586719036102295e-01 2.825156226754188538e-02 1.462525874376296997e-01 -2.228410542011260986e-01 1.648369580507278442e-01 2.549647986888885498e-01 1.774531900882720947e-01 5.688975378870964050e-02 -3.909204304218292236e-01 2.405124008655548096e-01 -1.429178863763809204e-01 3.825550675392150879e-01 -4.081605747342109680e-02 1.449635326862335205e-01 -4.153209924697875977e-02 1.443426162004470825e-01 -1.148941293358802795e-01 1.137098744511604309e-01 -1.407258808612823486e-01 1.076468601822853088e-01
-3.340245410799980164e-02 -7.897927612066268921e-02 2.592158038169145584e-03 1.503406316041946411e-01 4.669235646724700928e-02 1.188421696424484253e-01 -1.137039959430694580e-01 -1.105188578367233276e-02 4.426144063472747803e-03 5.984604358673095703e-02 2.451226115226745605e-02 -6.045139394700527191e-03 -3.731718957424163818e-01 1.189831420779228210e-01 3.839785456657409668e-01 -2.250204384326934814e-01 1.541723310947418213e-02 2.417459636926651001e-01 -1.821486949920654297e-01 1.628254652023315430e-01 -2.767807804048061371e-02 8.874491602182388306e-02 8.343739807605743408e-02 -4.519011825323104858e-02 1.143561825156211853e-01 4.415015578269958496e-01 -3.372542932629585266e-02 3.525098860263824463e-01 -1.306556612253189087e-01 1.521103829145431519e-01 1.014681234955787659e-01 2.550218701362609863e-01
-6.816326081752777100e-02 -8.942943811416625977e-02 -1.340515613555908203e-01 -9.736026078462600708e-02 7.543170452117919922e-02 3.437444269657135010e-01 -9.172844886779785156e-02 -4.212738946080207825e-02 -3.092880547046661377e-01 2.836068272590637207e-01 3.792205154895782471e-01 1.574022769927978516e-01 -2.804281413555145264e-01 8.889570087194442749e-02 -1.859131827950477600e-02 -3.240255117416381836e-01 1.085413023829460144e-01 1.840253025293350220e-01 -1.204367950558662415e-01 2.250084429979324341e-01 -4.878845065832138062e-02 -1.217246577143669128e-01 1.682760119438171387e-01 -2.066247463226318359e-01 -7.946304976940155029e-02 1.019881591200828552e-01 -6.284856051206588745e-02 -7.686412334442138672e-02 8.968006819486618042e-02 -1.578439623117446899e-01 1.065238714218139648e-01 1.394474804401397705e-01
-3.072638995945453644e-02 8.100520074367523193e-02 -2.735900506377220154e-02 1.018830686807632446e-01 -2.412782423198223114e-02 4.138391017913818359e-01 -2.416252344846725464e-02 1.661251634359359741e-01 -8.890138007700443268e-03 -5.328182503581047058e-02 1.781263798475265503e-01 -1.304599270224571228e-02 -3.190477490425109863e-01 5.103889852762222290e-02 -1.881028409115970135e-03 -1.724938154220581055e-01 -9.831886738538742065e-03 1.324016302824020386e-01 -6.983171682804822922e-03 2.596091330051422119e-01 -1.176700275391340256e-02 4.492866396903991699e-01 -1.808107085525989532e-02 2.312435209751129150e-01 1.426894664764404297e-01 3.555966317653656006e-01 1.618387363851070404e-02 -5.865136161446571350e-02 2.796061933040618896e-01 -1.850539892911911011e-01 -6.828089803457260132e-02 6.244762986898422241e-02
-4.458238184452056885e-02 -1.106122508645057678e-02 -1.300760060548782349e-01 2.261665016412734985e-01 -5.124113708734512329e-02 -1.572992769069969654e-03 -2.230487018823623657e-02 1.290815472602844238e-01 -1.053291857242584229e-01 -1.258982717990875244e-01 1.705558896064758301e-01 -4.909094050526618958e-02 -1.509134918451309204e-01 -6.753811985254287720e-02 1.360133588314056396e-01 -4.313290119171142578e-01 4.414182528853416443e-02 1.631194353103637695e-01 4.990997258573770523e-03 2.530660033226013184e-01 -2.051832079887390137e-01 4.680713266134262085e-02 -1.550398021936416626e-01 1.779780089855194092e-01 2.771974503993988037e-01 3.426534533500671387e-01 2.523383796215057373e-01 9.978651255369186401e-02 -2.084932923316955566e-01 -6.849388033151626587e-02 -4.273749887943267822e-02 -3.304686546325683594e-01
1.503835618495941162e-02 -2.207880169153213501e-01 -1.213205903768539429e-01 9.889029711484909058e-02 -2.047543376684188843e-01 2.738976478576660156e-01 1.236006617546081543e-01 -1.294361352920532227e-01 -1.063717678189277649e-01 6.913191080093383789e-02 -6.204852089285850525e-02 7.511433213949203491e-02 7.409972697496414185e-02 -2.778818607330322266e-01 5.186206102371215820e-01 -1.630254685878753662e-01 -4.790261760354042053e-02 2.639893889427185059e-01 -1.955692470073699951e-02 1.996641308069229126e-01 9.059544652700424194e-02 1.061070263385772705e-01 -1.215346679091453552e-01 2.528387308120727539e-02 2.620646357536315918e-01 3.264398276805877686e-01 -1.298804730176925659e-01 -4.818195477128028870e-02 -1.139716356992721558e-01 -4.491699486970901489e-02 5.388715118169784546e-02 -1.194222122430801392e-01
-7.088290899991989136e-02 -1.811929494142532349e-01 -2.377586960792541504e-01 2.330718785524368286e-01 1.319981217384338379e-01 1.496032923460006714e-01 1.118965297937393188e-01 1.485416293144226074e-01 -1.167732551693916321e-01 -4.014526680111885071e-02 1.728050261735916138e-01 7.772524375468492508e-03 4.546875506639480591e-02 -1.187508478760719299e-01 9.991465508937835693e-02 -1.319188922643661499e-01 1.618014127016067505e-01 3.406303226947784424e-01 1.128369569778442383e-01 -8.025036752223968506e-02 -1.281197071075439453e-01 3.459081649780273438e-01 3.775109350681304932e-02 1.857697367668151855e-01 -1.531851589679718018e-01 1.381179690361022949e-01 -1.571112722158432007e-01 3.563383519649505615e-01 1.853435039520263672e-01 -1.397793889045715332e-01 -4.294558987021446228e-02 -3.238161802291870117e-01
-5.755467806011438370e-03 -2.106592990458011627e-02 4.512836411595344543e-02 7.817871123552322388e-02 2.463631331920623779e-01 2.959245145320892334e-01 2.889431081712245941e-02 7.296095788478851318e-02 -3.026086091995239258e-01 2.368006706237792969e-01 2.481282651424407959e-01 -1.695773303508758545e-01 -2.253817021846771240e-01 -8.922044187784194946e-02 1.027036681771278381e-01 -6.359593570232391357e-02 2.886179685592651367e-01 5.114002823829650879e-01 1.045509949326515198e-01 8.608965575695037842e-02 1.944315880537033081e-01 5.072876811027526855e-02 -3.106018528342247009e-02 -9.059198200702667236e-02 -6.343901157379150391e-02 1.993197575211524963e-02 1.015190258622169495e-01 1.182803809642791748e-01 -2.386674284934997559e-01 9.244185686111450195e-02 1.363928765058517456e-01 8.932000026106834412e-03
5.398021545261144638e-03 -2.433202415704727173e-01 5.310657247900962830e-02 4.825523793697357178e-01 -1.469517778605222702e-02 2.130012661218643188e-01 4.825891554355621338e-02 -3.321923315525054932e-02 -1.999476104974746704e-01 -1.015908196568489075e-01 3.177847266197204590e-01 1.953978389501571655e-01 -3.004002571105957031e-01 8.055098354816436768e-02 1.212263107299804688e-02 -3.170440793037414551e-01 2.366799861192703247e-02 3.441847562789916992e-01 -2.080764174461364746e-01 8.518358319997787476e-02 -6.819799542427062988e-02 -1.849305257201194763e-02 -9.778269380331039429e-02 -3.477952210232615471e-03 -2.165555208921432495e-01 1.531580388545989990e-01 1.330920029431581497e-03 -2.266735769808292389e-02 -5.691488087177276611e-02 -9.534230828285217285e-02 5.435825791209936142e-03 4.290980845689773560e-02
5.724139139056205750e-02 -4.169917199760675430e-03 -3.511941805481910706e-02 -9.993009269237518311e-03 3.645502626895904541e-01 2.625884413719177246e-01 -9.819151461124420166e-02 3.464762866497039795e-02 -2.787561714649200439e-01 1.814631931483745575e-02 7.837367057800292969e-02 1.760218292474746704e-01 -2.717671394348144531e-01 -1.092929020524024963e-01 2.234390527009963989e-01 -7.108035683631896973e-02 -9.144114702939987183e-02 7.594581693410873413e-03 -3.339982032775878906e-02 4.138211160898208618e-02 -4.082360863685607910e-01 -1.055423729121685028e-02 2.039052098989486694e-01 1.950013190507888794e-01 -3.824248537421226501e-02 3.992635309696197510e-01 -2.267723716795444489e-02 1.068525314331054688e-01 2.899013459682464600e-01 3.024857118725776672e-02 -8.112833648920059204e-02 -6.912247836589813232e-02
-6.889323890209197998e-02 1.494687199592590332e-01 -7.373009622097015381e-02 -9.424716234207153320e-02 2.616226673126220703e-01 1.800581961870193481e-01 -1.081806123256683350e-01 2.321332544088363647e-01 7.653675973415374756e-02 3.484946787357330322e-01 3.119884729385375977e-01 6.839172542095184326e-02 -2.392929047346115112e-02 -9.044691175222396851e-02 6.842069327831268311e-02 -1.846797764301300049e-01 4.300762712955474854e-02 3.494058251380920410e-01 5.077872890979051590e-03 1.083197295665740967e-01 -1.733841747045516968e-01 1.609674394130706787e-01 2.454809397459030151e-01 1.620687246322631836e-01 6.110334768891334534e-03 1.879164874553680420e-01 -1.256761252880096436e-01 2.981738448143005371e-01 2.646857202053070068e-01 4.211186245083808899e-02 -7.673189789056777954e-02 -1.389665603637695312e-01
4.361772909760475159e-02 1.168430149555206299e-01 3.014533407986164093e-02 4.552087746560573578e-03 2.437362521886825562e-01 2.992302179336547852e-02 8.437017351388931274e-02 8.093165606260299683e-02 -2.907809913158416748e-01 3.379481732845306396e-01 3.601112365722656250e-01 2.513287365436553955e-01 -5.224793031811714172e-02 6.146892160177230835e-02 2.793226242065429688e-01 -6.267040967941284180e-02 -5.173025280237197876e-02 2.687279880046844482e-01 -1.264395266771316528e-01 -1.508126035332679749e-02 -4.278005287051200867e-02 2.334396094083786011e-01 4.687188565731048584e-02 1.668558418750762939e-01 -4.413187503814697266e-03 6.917607039213180542e-02 -3.660766184329986572e-01 2.023500204086303711e-01 -1.491165459156036377e-01 -7.992665469646453857e-02 -1.663139611482620239e-01 1.263528019189834595e-01
-1.481368094682693481e-01 -7.612515240907669067e-02 -2.514722757041454315e-02 1.324103772640228271e-01 3.176058409735560417e-03 2.801684141159057617e-01 -5.518576502799987793e-02 -5.813645943999290466e-02 -1.627812534570693970e-01 2.437460720539093018e-01 2.146660387516021729e-01 1.093760803341865540e-01 -1.336134076118469238e-01 7.861485332250595093e-02 4.312061071395874023e-01 2.294178865849971771e-02 8.658035099506378174e-02 1.841681152582168579e-01 -1.037821397185325623e-01 -4.649893194437026978e-02 -1.709364354610443115e-01 -1.606199704110622406e-02 1.567158699035644531e-01 1.205930337309837341e-01 2.451345175504684448e-01 3.350745439529418945e-01 2.985813841223716736e-02 1.706375181674957275e-01 -1.004841104149818420e-01 3.370202183723449707e-01 2.549513280391693115e-01 2.706100605428218842e-02
7.322034984827041626e-02 -1.480005681514739990e-01 -3.501602113246917725e-01 4.114267230033874512e-02 3.333917558193206787e-01 5.246302857995033264e-02 -1.594295501708984375e-01 1.189499869942665100e-01 -2.660391330718994141e-01 1.837434023618698120e-01 1.574071794748306274e-01 1.430464256554841995e-02 -1.701119840145111084e-01 -4.952068626880645752e-02 -3.940596710890531540e-03 -3.255334496498107910e-01 1.243621930480003357e-01 -9.774016216397285461e-03 2.434898614883422852e-01 1.274763345718383789e-01 -1.686096489429473877e-01 2.539378702640533447e-01 -6.408608704805374146e-02 2.165385335683822632e-01 1.437367033213376999e-02 2.823379039764404297e-01 2.462640255689620972e-01 1.617999672889709473e-01 5.456567928194999695e-02 4.749593511223793030e-02 1.425836533308029175e-01 2.727539092302322388e-02
7.535371929407119751e-02 2.012830078601837158e-01 -9.551968425512313843e-02 1.262866407632827759e-01 -6.066478788852691650e-02 2.626078426837921143e-01 -1.078459918498992920e-01 -1.859942525625228882e-01 -1.577376276254653931e-01 3.145775794982910156e-01 8.153903484344482422e-02 -8.000130206346511841e-02 -7.582426816225051880e-02 -7.638525962829589844e-02 1.652837395668029785e-01 -1.196736767888069153e-01 -2.161352485418319702e-01 1.546618938446044922e-01 -2.536292970180511475e-01 7.927824556827545166e-02 -3.384013175964355469e-01 5.205003619194030762e-01 8.513443171977996826e-03 -5.598165467381477356e-02 -1.004432663321495056e-01 4.018695279955863953e-02 1.401436775922775269e-01 6.706923246383666992e-02 -2.894790656864643097e-02 -1.250015646219253540e-01 -1.371284723281860352e-01 -1.369427442550659180e-01
-2.714111506938934326e-01 -5.167340487241744995e-02 -6.268310546875000000e-02 2.590779587626457214e-02 2.711165510118007660e-02 3.196628987789154053e-01 -2.504894696176052094e-02 -1.463295146822929382e-02 2.679892629384994507e-02 -1.238681301474571228e-01 9.477132558822631836e-02 -1.023008823394775391e-01 -1.800765097141265869e-01 -1.063389629125595093e-01 1.654958426952362061e-01 -3.004126250743865967e-01 5.879536271095275879e-02 1.910551786422729492e-01 1.889043152332305908e-01 -1.108666285872459412e-01 -4.398509562015533447e-01 1.419165581464767456e-01 -9.457891434431076050e-02 1.021809652447700500e-01 3.861936554312705994e-02 3.559078574180603027e-01 2.420875430107116699e-01 2.906798124313354492e-01 -9.558654576539993286e-02 -6.849583983421325684e-02 7.613389939069747925e-02 -8.127417415380477905e-02
-7.160507142543792725e-02 -1.361929327249526978e-01 -2.285730689764022827e-01 -8.545297384262084961e-02 5.002212151885032654e-02 7.495393604040145874e-02 8.873831480741500854e-03 3.485105466097593307e-03 2.261146530508995056e-02 2.248593717813491821e-01 -1.038892567157745361e-01 -1.845347136259078979e-01 -2.276190370321273804e-01 6.562972813844680786e-02 2.812124788761138916e-01 -3.114136457443237305e-01 -1.304375231266021729e-01 1.417702734470367432e-01 -1.684968173503875732e-01 -2.162403240799903870e-02 -1.887765899300575256e-02 5.090382695198059082e-01 -1.331683099269866943e-01 1.370513439178466797e-02 -2.381695359945297241e-01 -5.065899714827537537e-02 -1.006436068564653397e-02 3.230512142181396484e-01 1.527692973613739014e-01 5.419259518384933472e-02 -3.056887537240982056e-02 -2.147924154996871948e-01
1.292884200811386108e-01 -2.236458361148834229e-01 -2.458112239837646484e-01 6.830832362174987793e-02 2.163530886173248291e-01 -4.329475108534097672e-03 1.261950135231018066e-01 4.211361333727836609e-02 -1.702558696269989014e-01 2.642948031425476074e-01 2.847129292786121368e-02 1.046873480081558228e-01 6.155674532055854797e-02 -2.669947743415832520e-01 2.004595100879669189e-01 -1.613844484090805054e-01 -1.411759108304977417e-02 2.893373668193817139e-01 3.270355239510536194e-02 3.059612512588500977e-01 -1.637944579124450684e-02 1.207806169986724854e-01 2.378325164318084717e-01 3.275355398654937744e-01 9.524925053119659424e-02 5.672144889831542969e-02 -2.237534224987030029e-01 2.350233346223831177e-01 1.082957163453102112e-01 2.361316531896591187e-01 3.981355205178260803e-02 -8.819742500782012939e-02
-1.764658391475677490e-01 1.207795217633247375e-01 -2.718321979045867920e-01 1.101913582533597946e-02 1.514495909214019775e-01 7.653950899839401245e-02 -2.882499396800994873e-01 3.286644220352172852e-01 -2.386401593685150146e-02 3.320865705609321594e-02 8.443372696638107300e-02 5.295472592115402222e-02 -1.126974821090698242e-01 -2.127829790115356445e-01 2.400680184364318848e-01 -1.906201243400573730e-01 1.686182618141174316e-01 4.172945022583007812e-01 -1.651691049337387085e-01 -4.786639660596847534e-02 1.370414495468139648e-01 1.612362563610076904e-01 1.345710754394531250e-01 2.785639762878417969e-01 1.376911848783493042e-01 1.290034949779510498e-01 5.257379636168479919e-02 1.427243370562791824e-02 2.638421058654785156e-01 9.266951680183410645e-02 2.943956293165683746e-02 -8.089297264814376831e-02
-4.849272966384887695e-02 -2.895967662334442139e-01 -1.877398975193500519e-02 1.706321239471435547e-01 -1.937690228223800659e-01 2.424834221601486206e-01 -9.289601445198059082e-02 1.088002026081085205e-01 -8.301482349634170532e-02 1.575959175825119019e-01 2.164215743541717529e-01 -1.365506350994110107e-01 -1.829583644866943359e-01 -1.125743240118026733e-01 1.043054088950157166e-01 -4.383477866649627686e-01 2.846233248710632324e-01 1.968481950461864471e-02 -1.492828279733657837e-01 2.394578792154788971e-02 6.770735234022140503e-02 1.362420320510864258e-01 3.037375807762145996e-01 9.012946486473083496e-02 8.172550797462463379e-02 2.003505975008010864e-01 -1.859256178140640259e-01 -1.482742130756378174e-01 2.093724608421325684e-01 1.272680312395095825e-01 1.024265959858894348e-01 -1.394063681364059448e-01
-4.000025093555450439e-01 -7.363688945770263672e-02 -1.157741248607635498e-01 4.895227029919624329e-03 1.096692308783531189e-01 1.245179772377014160e-01 3.672271594405174255e-02 -4.302517324686050415e-02 -1.539305131882429123e-02 1.621787399053573608e-01 2.604793012142181396e-01 -1.777241528034210205e-01 -1.394318602979183197e-02 4.790331423282623291e-02 1.002072766423225403e-01 -4.325800836086273193e-01 3.334061475470662117e-03 2.520041465759277344e-01 -5.414748564362525940e-02 -1.894263550639152527e-02 1.477721780538558960e-01 1.332864165306091309e-01 7.833047956228256226e-02 2.132205218076705933e-01 2.473643124103546143e-01 -1.645065844058990479e-01 2.678361535072326660e-01 1.729924976825714111e-01 2.594027519226074219e-01 -9.244639426469802856e-02 -2.005555927753448486e-01 -2.836094424128532410e-02
-2.831276357173919678e-01 5.571148358285427094e-03 3.960202448070049286e-03 3.305687904357910156e-01 -3.210225328803062439e-02 1.844102740287780762e-01 -3.637478128075599670e-02 1.372119188308715820e-01 -4.888939857482910156e-01 -3.361028432846069336e-02 -1.264369040727615356e-01 1.489138752222061157e-01 -2.679173946380615234e-01 -1.056369915604591370e-01 2.736962139606475830e-01 -2.004804611206054688e-01 -5.372486636042594910e-02 1.218871846795082092e-01 -3.131633624434471130e-02 -1.900567710399627686e-01 -2.273533493280410767e-02 1.382892876863479614e-01 3.104972839355468750e-01 -5.966575816273689270e-02 1.503168195486068726e-01 1.312139183282852173e-01 -1.348882764577865601e-01 6.893464177846908569e-02 -8.526871353387832642e-02 -1.091895848512649536e-01 -1.043577566742897034e-01 1.080810204148292542e-01
-1.494375765323638916e-01 8.489099144935607910e-02 5.701257288455963135e-02 2.905122339725494385e-01 -1.820776052772998810e-02 -6.945353001356124878e-02 2.772907614707946777e-01 -1.802062988281250000e-01 -1.808936446905136108e-01 -2.441897243261337280e-02 -1.919735968112945557e-01 -5.676445737481117249e-02 -2.047041654586791992e-01 6.344175338745117188e-02 2.801049947738647461e-01 -2.801528871059417725e-01 2.284488379955291748e-01 8.585743606090545654e-02 5.832501500844955444e-02 1.505680233240127563e-01 -2.098083347082138062e-01 3.527717590332031250e-01 3.786509856581687927e-02 9.494489431381225586e-02 -3.123049065470695496e-02 2.435640990734100342e-01 1.045672073960304260e-01 2.272397726774215698e-01 9.115805476903915405e-02 2.578411996364593506e-01 -4.343694075942039490e-02 1.671165376901626587e-01
6.378982961177825928e-02 -3.414619341492652893e-02 1.864428669214248657e-01 1.203699782490730286e-01 2.529105246067047119e-01 3.679392933845520020e-01 -1.001777313649654388e-02 1.022810116410255432e-01 -2.334209978580474854e-01 -7.395361363887786865e-02 3.100990951061248779e-01 -1.956080347299575806e-01 -1.541280448436737061e-01 -2.869245409965515137e-01 3.227618634700775146e-01 -3.231757134199142456e-02 4.239737614989280701e-02 2.514528632164001465e-01 -5.746411904692649841e-02 -2.503208518028259277e-01 -1.784735918045043945e-01 1.030721813440322876e-01 -2.039798162877559662e-02 2.901905961334705353e-02 1.842331886291503906e-01 2.098613828420639038e-01 4.535220190882682800e-02 -3.241990134119987488e-02 -1.824926137924194336e-01 7.304304745048284531e-03 1.761811524629592896e-01 -9.858603030443191528e-02
-1.634779125452041626e-01 1.869720057584345341e-03 2.547172643244266510e-02 5.839029699563980103e-02 1.058483868837356567e-01 1.134825963526964188e-02 1.106060296297073364e-01 -2.097140401601791382e-01 -2.984535992145538330e-01 1.166771501302719116e-01 3.768683224916458130e-02 -2.576109170913696289e-01 -3.412338495254516602e-01 1.640725135803222656e-01 2.393439114093780518e-01 -3.585115671157836914e-01 1.001273915171623230e-01 8.038204163312911987e-03 8.190658688545227051e-02 -1.771518737077713013e-01 -4.356229603290557861e-01 1.168762566521763802e-03 1.352341175079345703e-01 1.510624424554407597e-04 7.317823171615600586e-02 2.486452460289001465e-01 1.224428787827491760e-01 2.994542755186557770e-02 -1.940285116434097290e-01 -1.600088179111480713e-02 1.569948494434356689e-01 1.269187871366739273e-02
-2.155037969350814819e-02 1.264111846685409546e-01 -7.654560357332229614e-02 4.458618164062500000e-01 2.285719960927963257e-01 1.047487258911132812e-01 1.054612249135971069e-01 1.270767450332641602e-01 -8.210740983486175537e-02 7.524300366640090942e-02 -4.807330295443534851e-02 2.152225747704505920e-02 -3.424960374832153320e-02 2.604711353778839111e-01 3.370661437511444092e-01 -3.319254517555236816e-01 1.909497827291488647e-01 1.376162469387054443e-01 -1.676609739661216736e-02 2.966653369367122650e-02 -8.868080377578735352e-02 -3.049131482839584351e-03 4.352963715791702271e-02 1.143842488527297974e-01 8.773564547300338745e-02 -2.220157533884048462e-02 1.014634072780609131e-01 1.539854109287261963e-01 1.407787799835205078e-01 -3.400450646877288818e-01 -3.262919783592224121e-01 -1.300232410430908203e-01
1.385945174843072891e-02 -1.072482019662857056e-01 -2.026191800832748413e-01 8.570964634418487549e-02 1.863198578357696533e-01 -7.591392844915390015e-03 -4.931595921516418457e-02 -7.962093502283096313e-02 -9.778049588203430176e-02 2.925471663475036621e-01 2.037178725004196167e-01 -1.471682041883468628e-01 7.431643456220626831e-02 -6.269613653421401978e-02 7.965508848428726196e-02 -1.436028480529785156e-01 1.246850118041038513e-01 3.623295426368713379e-01 9.397506713867187500e-02 1.874609738588333130e-01 -7.452693581581115723e-02 4.611756503582000732e-01 4.291430115699768066e-03 3.962942957878112793e-01 8.703647553920745850e-02 1.366624608635902405e-02 -3.272947669029235840e-02 -1.394546031951904297e-01 -6.770762801170349121e-02 2.747730612754821777e-01 1.121188327670097351e-01 -1.208017244935035706e-01
-2.656388580799102783e-01 -2.775637507438659668e-01 -3.031252026557922363e-01 1.442584861069917679e-02 6.985616683959960938e-02 1.431498378515243530e-01 4.377629607915878296e-02 1.228260695934295654e-01 -6.252887845039367676e-02 5.883723869919776917e-02 1.670484542846679688e-01 6.826698780059814453e-02 1.730086840689182281e-02 -1.141811013221740723e-01 1.965235322713851929e-01 -1.508152782917022705e-01 1.537812352180480957e-01 3.487812876701354980e-01 1.293394267559051514e-01 -1.676965206861495972e-01 -7.530667632818222046e-02 3.311833143234252930e-01 5.783498287200927734e-02 2.168990522623062134e-01 8.062326163053512573e-02 1.154786497354507446e-01 -6.464690715074539185e-02 2.172310352325439453e-01 2.926572561264038086e-01 1.868748515844345093e-01 -7.018509507179260254e-02 -2.251547724008560181e-01
-7.469215989112854004e-02 -4.116912186145782471e-02 -1.324338018894195557e-01 1.055596470832824707e-01 3.977443650364875793e-02 2.839054465293884277e-01 1.436025351285934448e-01 -3.765708953142166138e-02 -4.499563276767730713e-01 3.022572770714759827e-02 5.296465754508972168e-01 6.916003674268722534e-02 -8.687034994363784790e-02 9.069389104843139648e-02 1.507818549871444702e-01 -2.147286534309387207e-01 -1.280383318662643433e-01 1.373196393251419067e-01 -1.245515942573547363e-01 -2.682601287961006165e-02 -1.433172263205051422e-02 -8.403687179088592529e-02 -5.990304052829742432e-02 2.386879026889801025e-01 -1.299196481704711914e-01 1.307524889707565308e-01 7.172623183578252792e-03 -2.265447974205017090e-01 2.053760439157485962e-01 1.013348903506994247e-02 1.477228403091430664e-01 1.332581788301467896e-01
-3.135670349001884460e-02 -1.477874517440795898e-01 -6.785130500793457031e-02 1.658266633749008179e-01 1.776918917894363403e-01 1.477400064468383789e-01 -8.867387473583221436e-02 1.216342765837907791e-02 -2.659461200237274170e-01 4.536450281739234924e-02 8.696688711643218994e-02 6.784857809543609619e-02 -3.047903478145599365e-01 -2.322648093104362488e-02 1.893848925828933716e-01 -5.959805473685264587e-02 -9.491412341594696045e-02 4.490973651409149170e-01 2.063663303852081299e-01 4.114219546318054199e-02 -3.215129673480987549e-01 1.159048378467559814e-01 1.886830478906631470e-02 -8.420536667108535767e-02 2.498686760663986206e-01 6.603156030178070068e-02 -4.881627392023801804e-03 5.506768450140953064e-02 -2.487170696258544922e-01 -5.332818254828453064e-03 3.926637768745422363e-01 -2.648608386516571045e-02
-9.007041156291961670e-02 -9.151969850063323975e-02 -2.149375379085540771e-01 -1.218054257333278656e-02 1.902829855680465698e-01 2.159754484891891479e-01 2.013090252876281738e-02 -1.717367917299270630e-01 -4.141625463962554932e-01 2.837109565734863281e-01 5.676462128758430481e-02 -1.567426174879074097e-01 -2.432598173618316650e-01 1.724670827388763428e-01 -1.801175177097320557e-01 -2.933881580829620361e-01 1.248002275824546814e-01 7.596084475517272949e-02 6.312309950590133667e-02 -3.007903462275862694e-03 1.140200626105070114e-02 1.156579628586769104e-01 2.451326549053192139e-01 1.481366902589797974e-01 2.896678447723388672e-02 -6.549738347530364990e-02 5.135629326105117798e-02 2.242244929075241089e-01 -2.607850432395935059e-01 1.932519674301147461e-01 2.262190133333206177e-01 -4.132573679089546204e-02
-4.114284738898277283e-02 -1.197544708847999573e-01 -1.161087304353713989e-01 5.342657119035720825e-02 2.112630754709243774e-01 2.659712135791778564e-01 -3.182236850261688232e-01 -1.596641689538955688e-01 -2.476572692394256592e-01 1.478033605962991714e-03 1.263431459665298462e-01 -2.253718525171279907e-01 -6.305272877216339111e-02 -7.700929045677185059e-02 4.310187324881553650e-02 -2.146736234426498413e-01 4.392260015010833740e-01 3.920975923538208008e-01 -1.312124729156494141e-01 1.323450952768325806e-01 -9.022320061922073364e-02 7.427036017179489136e-02 1.842135787010192871e-01 8.999473415315151215e-03 -1.799562573432922363e-01 5.531179904937744141e-02 -8.356497436761856079e-02 1.406280137598514557e-02 2.328153885900974274e-02 1.027436256408691406e-01 -6.832986325025558472e-02 -2.282610833644866943e-01
-2.600493133068084717e-01 -7.499191164970397949e-02 -1.160004734992980957e-01 1.805743724107742310e-01 1.967961788177490234e-01 2.541501224040985107e-01 -4.262946918606758118e-02 -1.538531482219696045e-01 -1.143494769930839539e-01 3.325775265693664551e-01 5.058041214942932129e-02 -1.369229704141616821e-01 -1.241019666194915771e-01 -1.641085743904113770e-01 4.071511626243591309e-01 -2.820180356502532959e-01 9.642311930656433105e-02 2.413312196731567383e-01 1.330951899290084839e-01 -3.413991630077362061e-02 1.469047963619232178e-01 5.093235522508621216e-02 -9.125071763992309570e-02 1.162653937935829163e-01 -3.525756299495697021e-02 -9.194737300276756287e-03 1.177328750491142273e-01 -2.663863897323608398e-01 9.317494183778762817e-02 2.760288715362548828e-01 -3.035620786249637604e-02 -1.219282671809196472e-01
-1.528592593967914581e-02 2.977301180362701416e-02 9.605410695075988770e-02 9.165120124816894531e-02 2.092979699373245239e-01 2.467665821313858032e-01 -7.250885665416717529e-02 9.054689109325408936e-02 -1.691351979970932007e-01 1.371353119611740112e-01 1.169885247945785522e-01 3.077927976846694946e-03 -3.741199672222137451e-01 -8.939594775438308716e-02 1.484204679727554321e-01 -2.200849801301956177e-01 1.209856867790222168e-01 4.725322499871253967e-02 -1.020212993025779724e-01 -5.006758961826562881e-03 -4.555740654468536377e-01 -9.488380700349807739e-02 7.109357416629791260e-02 1.842346489429473877e-01 -1.994783990085124969e-02 3.875772356986999512e-01 -5.048380047082901001e-02 1.207158342003822327e-01 2.965348064899444580e-01 -6.236415356397628784e-02 -1.251453608274459839e-01 1.596753299236297607e-01
-5.185894295573234558e-02 8.293369412422180176e-02 -3.639226080849766731e-03 1.776699870824813843e-01 -6.798286736011505127e-02 1.009352728724479675e-01 -7.421191781759262085e-02 -2.641616947948932648e-02 -4.400984942913055420e-01 -9.875714033842086792e-02 -1.884693354368209839e-01 1.614663563668727875e-02 -2.736676931381225586e-01 -2.415099143981933594e-01 2.840441465377807617e-01 -3.287265896797180176e-01 -2.014867216348648071e-01 8.976031094789505005e-03 5.546554550528526306e-02 7.708747684955596924e-02 3.377287834882736206e-02 1.672092080116271973e-01 2.939132153987884521e-01 3.043771386146545410e-01 6.159448251128196716e-02 2.207625806331634521e-01 -1.361387968063354492e-01 -3.871223703026771545e-02 -9.594048559665679932e-02 -4.744381085038185120e-02 -1.447521299123764038e-01 1.177123114466667175e-01
-3.409336134791374207e-02 1.357328742742538452e-01 1.923838444054126740e-02 3.152168123051524162e-03 -3.390470519661903381e-03 2.721805870532989502e-01 -1.467758268117904663e-01 -1.520378440618515015e-01 -2.190437465906143188e-01 2.318415641784667969e-01 4.033528268337249756e-02 -2.052586972713470459e-01 -1.354688405990600586e-01 5.011563003063201904e-02 3.814455568790435791e-01 -1.123581454157829285e-01 -7.698506116867065430e-02 8.243367075920104980e-02 -2.567027211189270020e-01 6.847897078841924667e-03 -2.511257529258728027e-01 3.134507536888122559e-01 1.438224911689758301e-01 -5.572627484798431396e-02 1.105777621269226074e-01 -1.801132410764694214e-02 3.224163949489593506e-01 1.663574874401092529e-01 -7.061081379652023315e-02 -1.609864085912704468e-01 -4.338962957262992859e-02 -3.099502921104431152e-01
1.290564239025115967e-01 1.393781900405883789e-01 -1.362991929054260254e-01 -9.133860468864440918e-02 1.076361313462257385e-01 2.470780014991760254e-01 6.378731690347194672e-03 -1.141737699508666992e-01 -2.708707153797149658e-01 1.929058581590652466e-01 1.567004323005676270e-01 1.176918507553637028e-03 -1.089941244572401047e-02 1.311465799808502197e-01 3.288020193576812744e-01 -2.011513411998748779e-01 7.092665880918502808e-02 2.335003344342112541e-03 -2.045306563377380371e-01 1.714397072792053223e-01 -8.785257488489151001e-02 3.919783830642700195e-01 9.294933825731277466e-02 -1.940818279981613159e-01 -3.791452571749687195e-02 1.033936515450477600e-01 1.275076419115066528e-01 3.060639798641204834e-01 -1.128338184207677841e-02 8.718199282884597778e-02 -6.329356878995895386e-02 -3.640463352203369141e-01
-7.896807044744491577e-02 6.158412247896194458e-02 -1.951985359191894531e-01 -4.535183310508728027e-02 9.748481959104537964e-02 4.218737035989761353e-02 -1.143896579742431641e-01 -2.521080672740936279e-01 -9.506171941757202148e-02 3.451871871948242188e-02 1.342384368181228638e-01 -2.321186363697052002e-01 -1.744748353958129883e-01 -1.072543784976005554e-01 -7.805284578353166580e-03 -2.516904771327972412e-01 -1.141984239220619202e-01 2.476387172937393188e-01 -7.139134407043457031e-02 1.641356945037841797e-01 2.007134854793548584e-01 1.971332877874374390e-01 1.048484891653060913e-01 4.230933785438537598e-01 9.839236736297607422e-02 6.271352618932723999e-02 -6.276747584342956543e-02 2.561706900596618652e-01 -5.312036722898483276e-02 3.665548861026763916e-01 -1.558290719985961914e-01 -2.328260689973831177e-01
-2.496832758188247681e-01 -9.806960821151733398e-02 -2.703524827957153320e-01 -1.181152537465095520e-01 2.995915710926055908e-01 1.665819436311721802e-01 4.069094732403755188e-02 2.782383374869823456e-02 -4.269875884056091309e-01 2.969809062778949738e-02 1.840795278549194336e-01 -2.536638639867305756e-02 -2.190290093421936035e-01 2.396116219460964203e-02 1.684025824069976807e-01 -1.815286725759506226e-01 9.116978943347930908e-02 -5.010915920138359070e-03 1.248444691300392151e-01 -2.537298798561096191e-01 -1.212153285741806030e-01 3.091264963150024414e-01 1.444449573755264282e-01 1.812299937009811401e-01 -1.068571135401725769e-01 6.378053128719329834e-02 5.799953266978263855e-02 -1.061709746718406677e-01 -1.031502708792686462e-01 -2.036289684474468231e-02 1.973594874143600464e-01 2.471528053283691406e-01
-3.422834351658821106e-02 -8.351317793130874634e-02 -1.398813426494598389e-01 1.965522468090057373e-01 -8.319738507270812988e-02 9.672624617815017700e-02 2.699973247945308685e-02 1.467650989070534706e-03 -2.848868072032928467e-01 2.104222774505615234e-01 -1.789427548646926880e-01 2.050928622484207153e-01 -1.741025745868682861e-01 -3.785847425460815430e-01 1.929266452789306641e-01 -9.880640357732772827e-02 7.177746295928955078e-02 1.835379153490066528e-01 -1.955294311046600342e-01 2.287622541189193726e-01 -2.874308824539184570e-01 7.882039994001388550e-02 2.828028500080108643e-01 2.888185977935791016e-01 -1.396627128124237061e-01 4.474503174424171448e-02 -7.933229953050613403e-02 4.740406759083271027e-03 8.207383006811141968e-02 -1.880382150411605835e-01 -1.752414405345916748e-01 1.193713843822479248e-01
-2.232714146375656128e-01 1.085013300180435181e-01 -3.128754720091819763e-02 -1.224990114569664001e-01 1.234677284955978394e-01 1.770603805780410767e-01 -4.960831627249717712e-02 1.006279587745666504e-01 -1.123478859663009644e-01 2.671492397785186768e-01 5.539353191852569580e-02 -2.754838764667510986e-01 -2.031473908573389053e-03 -1.120749711990356445e-01 2.092371135950088501e-02 -3.223771452903747559e-01 1.042972877621650696e-01 3.027061820030212402e-01 -1.620486937463283539e-02 2.933568321168422699e-03 -1.309399604797363281e-01 2.046308219432830811e-01 2.072246372699737549e-01 2.793225944042205811e-01 -9.209086187183856964e-03 2.156514823436737061e-01 1.488121133297681808e-02 9.897249937057495117e-02 3.969241082668304443e-01 2.843157351016998291e-01 6.784856319427490234e-02 -3.119701519608497620e-02
-5.571629852056503296e-02 -2.675872109830379486e-02 2.398725450038909912e-01 2.696101367473602295e-01 2.998799979686737061e-01 3.626458942890167236e-01 1.792387105524539948e-02 6.815225630998611450e-02 -2.693107426166534424e-01 4.031435400247573853e-02 7.221599668264389038e-02 1.613922715187072754e-01 -3.020295798778533936e-01 5.200944095849990845e-02 -7.651813328266143799e-02 -2.361195087432861328e-01 -2.835501916706562042e-02 1.652755737304687500e-01 -2.011347115039825439e-01 7.460829615592956543e-02 -6.811074167490005493e-02 1.755219101905822754e-01 2.172650545835494995e-01 4.592674598097801208e-02 -9.113419055938720703e-02 5.234922841191291809e-02 1.733783632516860962e-01 3.835697844624519348e-02 -1.380256861448287964e-01 2.497410923242568970e-01 2.351071387529373169e-01 -2.010436058044433594e-01
-1.189762074500322342e-02 -8.727131783962249756e-02 -2.692376375198364258e-01 1.106652244925498962e-02 -3.022962622344493866e-02 -5.170940235257148743e-02 -5.757873505353927612e-02 -8.433107286691665649e-02 -4.532046318054199219e-01 4.288106784224510193e-02 4.216981828212738037e-01 -4.082760959863662720e-02 -1.316349506378173828e-01 1.660165637731552124e-01 2.550852298736572266e-01 -7.573437690734863281e-02 -6.656756252050399780e-02 1.471217423677444458e-01 -3.008056581020355225e-01 -7.672147452831268311e-02 6.450463086366653442e-02 2.546977102756500244e-01 -7.187870144844055176e-02 3.909751772880554199e-01 9.095852822065353394e-02 -1.401226315647363663e-02 -9.063578397035598755e-02 8.768931776285171509e-02 -3.382591158151626587e-02 4.177614673972129822e-02 -4.593679308891296387e-02 1.559269875288009644e-01
-2.128338515758514404e-01 -3.158465623855590820e-01 -2.678484022617340088e-01 -2.074884064495563507e-02 3.362395241856575012e-02 1.612185090780258179e-01 1.365470141172409058e-02 1.195144206285476685e-01 -3.877356275916099548e-02 6.264460831880569458e-02 2.246128320693969727e-01 7.542717456817626953e-02 -1.564329676330089569e-02 -1.424507051706314087e-01 1.687686145305633545e-01 -1.612177789211273193e-01 2.085058838129043579e-01 4.086107909679412842e-01 7.874943315982818604e-02 -1.762277334928512573e-01 -1.268669813871383667e-01 3.178486824035644531e-01 1.037532538175582886e-01 1.332111209630966187e-01 7.955746352672576904e-02 6.327179819345474243e-02 -1.264969557523727417e-01 2.862825393676757812e-01 2.012436687946319580e-01 1.278871148824691772e-01 -1.152789965271949768e-01 -1.812046915292739868e-01
2.001952975988388062e-01 1.263778656721115112e-02 5.714341998100280762e-02 1.078491508960723877e-01 2.304767668247222900e-01 3.919903635978698730e-01 -1.707901209592819214e-01 1.703664809465408325e-01 -6.557807326316833496e-02 3.500699698925018311e-01 -1.494909673929214478e-01 -9.775765985250473022e-02 -2.045411467552185059e-01 1.434115916490554810e-01 1.527626514434814453e-01 -2.129365950822830200e-01 -6.462950259447097778e-02 1.832547038793563843e-01 -6.701765209436416626e-02 -6.809110194444656372e-02 -1.302205622196197510e-01 3.724134862422943115e-01 -1.636400073766708374e-02 -2.639215067028999329e-02 -8.359955251216888428e-02 5.774078145623207092e-02 4.135955497622489929e-02 2.355341613292694092e-01 -2.691457867622375488e-01 -5.574633181095123291e-02 -1.071948334574699402e-01 -1.789160519838333130e-01
-2.734740972518920898e-01 3.331281840801239014e-01 -1.950502842664718628e-01 2.161483913660049438e-01 2.460644394159317017e-01 9.072827547788619995e-02 -4.037449136376380920e-02 2.641429193317890167e-02 -4.959492981433868408e-01 2.830444276332855225e-01 6.211020052433013916e-02 -9.178046882152557373e-02 -1.453824434429407120e-02 -6.316561251878738403e-02 1.498045325279235840e-01 -2.452228218317031860e-02 -1.733181923627853394e-01 9.309817850589752197e-02 -8.792690932750701904e-02 2.668202221393585205e-01 -2.075664848089218140e-01 8.226558566093444824e-02 7.298677414655685425e-02 1.670417189598083496e-01 -1.539628300815820694e-02 -1.123840063810348511e-01 -1.959278732538223267e-01 8.332858979701995850e-02 1.453422755002975464e-01 -5.432344600558280945e-02 6.656263768672943115e-02 7.310064882040023804e-02
-4.199328273534774780e-02 1.406405121088027954e-01 -1.421111524105072021e-01 -3.582100942730903625e-02 -2.575211413204669952e-02 1.933125108480453491e-01 -2.167034596204757690e-01 1.914715766906738281e-01 -6.576483696699142456e-02 1.659796088933944702e-01 1.227584034204483032e-01 -9.234724938869476318e-02 -1.095847189426422119e-01 -8.534631133079528809e-02 9.811131656169891357e-02 -2.541880607604980469e-01 1.508811414241790771e-01 1.336251497268676758e-01 -4.387671127915382385e-02 1.048738360404968262e-01 1.004252135753631592e-01 5.194913148880004883e-01 8.409472554922103882e-02 4.708391726016998291e-01 6.788498908281326294e-02 1.739622950553894043e-01 1.692734844982624054e-02 1.791526675224304199e-01 1.173723265528678894e-01 -9.244813770055770874e-02 -1.636099964380264282e-01 -8.783143758773803711e-02
-5.160377919673919678e-02 1.067408453673124313e-02 -7.947712391614913940e-02 2.421952039003372192e-01 2.087865173816680908e-01 2.971402704715728760e-01 1.982857137918472290e-01 2.152410000562667847e-01 -3.407498896121978760e-01 -1.864853650331497192e-01 -5.332897230982780457e-02 -6.323429197072982788e-02 -1.228638738393783569e-01 -1.431875079870223999e-01 2.575112581253051758e-01 -2.549845576286315918e-01 -8.844978362321853638e-02 3.157885372638702393e-02 -7.787790964357554913e-04 1.342806518077850342e-01 -2.454752475023269653e-02 1.468692570924758911e-01 2.686669826507568359e-01 -1.679402887821197510e-01 3.632107079029083252e-01 -1.591195613145828247e-01 -3.761599585413932800e-02 2.448302507400512695e-01 -1.117545068264007568e-01 3.845006600022315979e-02 -1.587002351880073547e-02 8.849920332431793213e-02
5.704845488071441650e-02 -1.398400366306304932e-01 -2.260196357965469360e-01 2.135637551546096802e-01 2.629194259643554688e-01 -3.475422784686088562e-02 -1.123740524053573608e-01 -1.338980346918106079e-01 -1.389019656926393509e-02 -2.862659282982349396e-02 2.824544310569763184e-01 -1.443108320236206055e-01 -3.865355253219604492e-01 9.956620633602142334e-02 1.563263982534408569e-01 -3.220512866973876953e-01 1.546565890312194824e-01 5.525619536638259888e-02 3.792797029018402100e-02 1.300389617681503296e-01 -1.819873973727226257e-02 1.931293010711669922e-01 5.728548765182495117e-02 9.988164156675338745e-02 -1.256086975336074829e-01 2.429574280977249146e-01 1.903986334800720215e-01 3.688825666904449463e-02 2.209477871656417847e-01 -8.929810672998428345e-02 3.356218338012695312e-01 -1.115672737360000610e-01
-1.278402563184499741e-02 -2.012211680412292480e-01 7.161424309015274048e-02 1.773587167263031006e-01 3.204419910907745361e-01 1.832151263952255249e-01 -2.445910274982452393e-01 -1.462908228859305382e-03 -3.091220855712890625e-01 1.302440613508224487e-01 -9.042245894670486450e-02 2.656080294400453568e-03 -2.910142578184604645e-02 2.441412955522537231e-01 1.261766850948333740e-01 -3.306282460689544678e-01 1.255055963993072510e-01 5.238011479377746582e-01 -8.362141437828540802e-03 3.961912542581558228e-02 2.665348909795284271e-02 -9.531991928815841675e-02 1.866949349641799927e-01 3.859123680740594864e-03 1.144103631377220154e-01 9.539811313152313232e-02 -1.888606399297714233e-01 6.655119359493255615e-02 -5.682624131441116333e-02 2.191154100000858307e-02 -1.072774529457092285e-01 7.976614683866500854e-02
-1.576806902885437012e-01 -1.601951010525226593e-02 -2.249041497707366943e-01 1.301069855690002441e-01 2.969925403594970703e-01 3.304956555366516113e-01 -4.010755103081464767e-03 -1.348170489072799683e-01 -4.028145596385002136e-02 3.420515060424804688e-01 8.362335711717605591e-02 -1.852481067180633545e-01 2.180105075240135193e-02 -2.135813683271408081e-01 2.441281080245971680e-01 -2.219689041376113892e-01 1.227225735783576965e-01 2.867570519447326660e-01 1.047359853982925415e-01 5.467044189572334290e-02 5.297764018177986145e-02 2.066430896520614624e-01 -6.743893027305603027e-02 2.716969549655914307e-01 2.449129521846771240e-02 8.738940209150314331e-02 4.907118156552314758e-02 -1.276535093784332275e-01 -2.244830504059791565e-02 2.333330214023590088e-01 -6.428635120391845703e-02 -2.360275983810424805e-01
-1.755526103079319000e-02 -2.340492457151412964e-01 -1.072506457567214966e-01 1.459233462810516357e-01 -1.187162175774574280e-01 2.505277991294860840e-01 -4.602834209799766541e-02 -7.657009363174438477e-02 -5.057297646999359131e-02 3.446501493453979492e-02 -2.553279101848602295e-01 8.379261195659637451e-02 2.412190288305282593e-01 -1.628018319606781006e-01 4.131264686584472656e-01 -3.833357393741607666e-01 -7.150881923735141754e-03 3.605632781982421875e-01 -1.769039332866668701e-01 1.049735993146896362e-01 -4.683044925332069397e-02 2.200156450271606445e-01 1.470767259597778320e-01 5.706743896007537842e-02 2.082792967557907104e-01 1.703787446022033691e-01 7.500850409269332886e-02 3.229766339063644409e-02 -1.101724654436111450e-01 -6.057018041610717773e-02 -5.560071766376495361e-02 -5.631258711218833923e-02
3.182189539074897766e-02 1.358795762062072754e-01 -7.551608234643936157e-02 2.254629731178283691e-01 3.219091594219207764e-01 1.648375391960144043e-01 8.034733682870864868e-02 3.369644517078995705e-03 -2.161112129688262939e-01 1.170334517955780029e-01 2.411926090717315674e-01 -7.935868948698043823e-02 -4.086940586566925049e-01 -1.484285295009613037e-01 1.293937861919403076e-01 -2.729433178901672363e-01 1.942281424999237061e-02 1.697836816310882568e-01 1.495073735713958740e-01 -1.890096664428710938e-01 -6.109622493386268616e-02 9.779781103134155273e-02 2.148918956518173218e-01 7.646373659372329712e-02 -8.930121362209320068e-02 1.443094462156295776e-01 3.628503382205963135e-01 -1.039004921913146973e-01 -9.361238777637481689e-02 -1.499196887016296387e-01 1.604988723993301392e-01 2.627971023321151733e-02
-9.293217957019805908e-02 -6.242945045232772827e-02 -4.321635663509368896e-01 -3.207387635484337807e-03 1.275519281625747681e-02 1.008699312806129456e-01 -1.255527138710021973e-01 1.907659918069839478e-01 -2.085381299257278442e-01 1.805515587329864502e-01 1.213977709412574768e-01 -8.011617511510848999e-02 -7.569830864667892456e-02 3.095735609531402588e-02 2.463584542274475098e-01 -1.621681898832321167e-01 5.131825059652328491e-02 4.740575850009918213e-01 -5.172116309404373169e-02 -7.169906049966812134e-02 7.602550089359283447e-02 1.309690028429031372e-01 -5.019145086407661438e-02 1.725756376981735229e-01 3.339506685733795166e-01 -3.458791971206665039e-02 2.058817744255065918e-01 -5.268110334873199463e-02 8.839083462953567505e-02 9.261881560087203979e-02 1.961222440004348755e-01 -2.100568264722824097e-01
-1.516016870737075806e-01 -7.067562639713287354e-02 1.180889382958412170e-01 3.185037076473236084e-01 2.344925552606582642e-01 -1.425688434392213821e-02 -1.752178221940994263e-01 -4.532212018966674805e-02 -2.929768711328506470e-02 9.429668635129928589e-02 5.756963416934013367e-02 -7.361700385808944702e-02 -9.739054739475250244e-02 2.804734408855438232e-01 4.083895683288574219e-01 -3.507671654224395752e-01 1.403900086879730225e-01 3.883507549762725830e-01 -3.964899107813835144e-02 -1.431306898593902588e-01 -2.094319611787796021e-01 -4.464971274137496948e-02 1.242113858461380005e-01 6.287679821252822876e-02 -1.093409433960914612e-01 -1.777432975359261036e-03 -3.055102825164794922e-01 4.699301347136497498e-02 2.644046442583203316e-03 7.072819024324417114e-02 3.106232546269893646e-02 -3.056086227297782898e-02
4.770788177847862244e-02 -1.700364202260971069e-01 -5.854753404855728149e-02 3.244726061820983887e-01 -4.039616324007511139e-03 2.830037847161293030e-02 -1.838161796331405640e-02 1.688299141824245453e-02 -3.378470540046691895e-01 -2.410840615630149841e-02 -2.643350362777709961e-01 8.831030875444412231e-02 -3.594811558723449707e-01 -1.722000986337661743e-01 1.544012427330017090e-01 -3.204228281974792480e-01 -3.360635787248611450e-02 2.913494361564517021e-03 1.073968708515167236e-01 1.164975315332412720e-01 -1.210398748517036438e-01 1.302862614393234253e-01 3.272138535976409912e-01 2.329025268554687500e-01 5.866555124521255493e-02 1.575697213411331177e-01 -2.101365625858306885e-01 -1.209895238280296326e-01 -1.947992742061614990e-01 -3.266786411404609680e-02 -1.852334737777709961e-01 3.612456098198890686e-02
-2.509358227252960205e-01 -1.291212737560272217e-01 -2.927372753620147705e-01 1.711000353097915649e-01 1.213753744959831238e-01 1.505187451839447021e-01 6.796743720769882202e-03 -2.829617857933044434e-01 -1.989691406488418579e-01 3.172835111618041992e-01 7.249459158629179001e-03 -5.606641247868537903e-02 -2.206103689968585968e-02 -2.668552100658416748e-03 3.600275218486785889e-01 -3.544747531414031982e-01 2.921452559530735016e-02 2.373637557029724121e-01 1.441295593976974487e-01 -1.255344301462173462e-01 -4.938431829214096069e-02 6.003966554999351501e-02 -6.218797340989112854e-02 1.387504935264587402e-01 -1.138493604958057404e-02 1.307333856821060181e-01 1.511094123125076294e-01 -2.092479765415191650e-01 -3.775531426072120667e-02 2.137428820133209229e-01 -2.880821749567985535e-02 -1.843820363283157349e-01
1.310689561069011688e-02 -1.698006689548492432e-02 -1.532807499170303345e-01 3.221253454685211182e-01 2.105144560337066650e-01 -4.582914337515830994e-02 -3.662429749965667725e-02 2.352029234170913696e-01 1.194204855710268021e-02 2.980864942073822021e-01 8.775147050619125366e-02 1.109994575381278992e-01 3.253239020705223083e-02 -8.457861095666885376e-02 1.840683966875076294e-01 -3.927504122257232666e-01 -1.444324105978012085e-01 2.933669090270996094e-01 8.371666818857192993e-02 1.697205454111099243e-01 5.656105652451515198e-02 2.644826471805572510e-01 2.062626928091049194e-01 2.898645997047424316e-01 -2.263372838497161865e-01 7.713142316788434982e-03 2.772574545815587044e-03 1.649695187807083130e-01 4.254482686519622803e-02 -7.045396417379379272e-02 -1.548625975847244263e-01 -1.100684478878974915e-01
-6.398196518421173096e-02 -2.657270431518554688e-01 9.123829007148742676e-02 -2.316401451826095581e-01 5.642559006810188293e-02 1.413870453834533691e-01 1.392786055803298950e-01 4.909678176045417786e-02 -4.746339023113250732e-01 3.044392466545104980e-01 7.684876024723052979e-02 -2.073871344327926636e-01 -2.339219301939010620e-01 1.347287744283676147e-01 8.078091591596603394e-02 -1.602244824171066284e-01 4.902331903576850891e-02 2.464429140090942383e-01 1.432333514094352722e-02 5.439445748925209045e-02 9.676461108028888702e-03 1.036145091056823730e-01 3.362112343311309814e-01 9.704227000474929810e-02 8.029876649379730225e-02 6.103153526782989502e-02 9.401303529739379883e-02 -4.970121011137962341e-02 -1.097949072718620300e-01 2.893899567425251007e-02 3.202978968620300293e-01 -9.917510300874710083e-02
-7.641994953155517578e-02 1.540560424327850342e-01 -2.268115878105163574e-01 5.789663642644882202e-02 -5.221869796514511108e-02 1.895890533924102783e-01 2.316891551017761230e-01 3.983172029256820679e-02 -2.466750144958496094e-01 -1.975235939025878906e-01 -2.810401320457458496e-01 9.532288461923599243e-02 -3.446320891380310059e-01 -3.312149271368980408e-02 1.449610888957977295e-01 -2.983049154281616211e-01 1.580517888069152832e-01 1.620126217603683472e-01 1.477285474538803101e-01 -5.723660066723823547e-02 -2.386365532875061035e-01 3.494059443473815918e-01 -6.388834118843078613e-02 3.735778108239173889e-02 1.681566052138805389e-02 2.676615491509437561e-02 -1.774463653564453125e-01 2.508814036846160889e-01 1.448380649089813232e-01 8.949393779039382935e-02 -1.076446548104286194e-01 -8.397720754146575928e-02
-8.389928191900253296e-02 -3.381254971027374268e-01 -3.705084323883056641e-01 -1.387831289321184158e-02 3.917719423770904541e-02 7.836774736642837524e-02 -2.212496846914291382e-01 -1.608606725931167603e-01 -2.332271039485931396e-01 9.019302204251289368e-03 1.287117600440979004e-01 8.659808337688446045e-02 -3.436844944953918457e-01 1.376052945852279663e-01 1.365789794363081455e-04 -2.186689823865890503e-01 6.468282081186771393e-03 2.622236609458923340e-01 7.364374399185180664e-02 1.414955109357833862e-01 -7.014802843332290649e-02 8.220470696687698364e-02 8.523246645927429199e-02 -1.742807030677795410e-01 1.657124012708663940e-01 3.412993550300598145e-01 -1.351463198661804199e-01 1.707528084516525269e-01 3.025473840534687042e-02 1.916026324033737183e-01 1.099770814180374146e-01 1.029237955808639526e-01
-1.648697257041931152e-01 -1.079444959759712219e-01 -1.916869133710861206e-01 -7.857266813516616821e-02 4.881357401609420776e-02 1.976155936717987061e-01 1.348945051431655884e-01 -8.552204072475433350e-02 -3.636748492717742920e-01 2.153277993202209473e-01 4.946534335613250732e-01 1.474723666906356812e-01 6.797359883785247803e-02 9.510032832622528076e-02 3.278849422931671143e-01 -1.081014424562454224e-01 -1.540584675967693329e-02 2.004261128604412079e-02 -1.429620981216430664e-01 -2.008309401571750641e-02 -1.669500470161437988e-01 1.951029151678085327e-01 1.264652013778686523e-01 2.394877001643180847e-02 -1.443712413311004639e-01 7.425240427255630493e-02 -2.172714173793792725e-01 -2.755937911570072174e-02 1.564080454409122467e-02 8.932639844715595245e-03 2.852158844470977783e-01 1.157946214079856873e-01
-2.040795534849166870e-01 -5.872964113950729370e-02 -2.227357327938079834e-01 1.146599724888801575e-01 1.379136890172958374e-01 2.562594711780548096e-01 3.794950246810913086e-02 -2.996497452259063721e-01 -1.378129124641418457e-01 2.855128943920135498e-01 -9.252551198005676270e-02 -1.503506209701299667e-02 -5.443941801786422729e-02 -4.907607659697532654e-02 3.811531364917755127e-01 -2.870756685733795166e-01 6.072029843926429749e-02 3.205187916755676270e-01 2.012385278940200806e-01 -5.212244391441345215e-02 1.669052056968212128e-02 8.971831202507019043e-02 -2.249089032411575317e-01 7.502747327089309692e-02 -1.783735060598701239e-04 1.606984436511993408e-01 -4.605380818247795105e-03 -1.312120109796524048e-01 6.230478733777999878e-02 2.600218355655670166e-01 -6.785666197538375854e-02 -2.013255655765533447e-01
-1.907925009727478027e-01 1.631758958101272583e-01 -9.821908175945281982e-02 -5.696307122707366943e-02 4.043627902865409851e-02 2.053184062242507935e-01 1.861173957586288452e-01 8.275172859430313110e-02 -1.911648660898208618e-01 -1.244680397212505341e-02 1.325845718383789062e-01 1.474262177944183350e-01 -1.357739567756652832e-01 1.170361638069152832e-01 1.736092753708362579e-02 -2.198744416236877441e-01 2.912854850292205811e-01 1.290364712476730347e-01 7.572676241397857666e-02 4.181588441133499146e-02 -2.142150700092315674e-01 5.143297314643859863e-01 9.151474386453628540e-02 2.895413637161254883e-01 -1.292759031057357788e-01 2.164227366447448730e-01 2.937154471874237061e-02 8.392684161663055420e-02 2.729487139731645584e-03 -1.640881001949310303e-01 2.030008137226104736e-01 1.754975914955139160e-01
2.073518931865692139e-02 -5.567479133605957031e-02 -5.368580669164657593e-02 1.166048347949981689e-01 2.092716470360755920e-02 2.676119804382324219e-01 2.470203489065170288e-02 1.743442863225936890e-01 7.159338891506195068e-02 -8.311305195093154907e-02 -7.562430202960968018e-02 -2.206830494105815887e-02 -2.194534838199615479e-01 8.092933893203735352e-02 -3.733003512024879456e-02 -4.488512575626373291e-01 2.199603170156478882e-01 2.145771533250808716e-01 1.638296097517013550e-01 1.924827992916107178e-01 -2.142653912305831909e-01 3.862290680408477783e-01 2.880950272083282471e-02 3.128956854343414307e-01 -6.234522536396980286e-02 1.085761561989784241e-01 -5.912568420171737671e-02 2.751801609992980957e-01 -2.970163896679878235e-02 -1.641956567764282227e-01 5.151503533124923706e-02 -1.536151468753814697e-01
-2.989318072795867920e-01 1.611748486757278442e-01 -3.320577442646026611e-01 -6.381195038557052612e-02 -8.997118473052978516e-02 8.521913737058639526e-02 -1.735944896936416626e-01 1.688703447580337524e-01 -2.381974458694458008e-02 1.699588149785995483e-01 1.494909226894378662e-01 -1.411283463239669800e-01 -2.338822484016418457e-01 -4.457095637917518616e-02 1.583716720342636108e-01 -2.581026554107666016e-01 1.995682120323181152e-01 3.117836415767669678e-01 3.233493492007255554e-02 9.482755511999130249e-02 -1.175608485937118530e-03 2.901270985603332520e-01 1.985687315464019775e-01 2.164451181888580322e-01 -2.941004931926727295e-02 1.008690148591995239e-01 5.017927661538124084e-02 1.728906780481338501e-01 1.615385115146636963e-01 1.920751631259918213e-01 -2.050085458904504776e-03 -2.285749465227127075e-01
-3.991719335317611694e-02 3.641409799456596375e-02 7.902978360652923584e-02 1.192021649330854416e-02 1.101585030555725098e-01 -4.236371815204620361e-02 -2.250369787216186523e-01 -1.445336788892745972e-01 -2.745405435562133789e-01 3.577482998371124268e-01 1.126280650496482849e-01 -2.098051644861698151e-02 -1.702183336019515991e-01 -2.101048976182937622e-01 9.388994425535202026e-02 -3.986685276031494141e-01 8.831319212913513184e-02 3.346200883388519287e-01 2.183584719896316528e-01 2.659749984741210938e-01 1.669013798236846924e-01 -7.004992663860321045e-02 8.928237110376358032e-02 -2.017065435647964478e-01 8.884528651833534241e-03 6.945723295211791992e-02 7.930997759103775024e-02 1.723452508449554443e-01 -2.082655876874923706e-01 4.024146590381860733e-03 6.262368708848953247e-02 -2.001456916332244873e-01
9.718459844589233398e-02 -6.405929476022720337e-02 2.420434653759002686e-01 1.579210013151168823e-01 -5.310687422752380371e-02 1.300056576728820801e-01 -1.197711825370788574e-01 -9.097819775342941284e-02 -4.562467336654663086e-02 1.612215638160705566e-01 2.350294739007949829e-01 6.046573445200920105e-02 -2.218999117612838745e-01 4.848406836390495300e-02 2.278229892253875732e-01 -4.169153571128845215e-01 8.125179260969161987e-02 9.854587912559509277e-02 -2.064057439565658569e-01 -8.011858910322189331e-02 -2.411328703165054321e-01 9.188400208950042725e-02 3.287991583347320557e-01 1.544481813907623291e-01 1.131068617105484009e-01 -5.221093818545341492e-02 -7.530199736356735229e-02 1.752883493900299072e-01 3.289897739887237549e-01 -2.264704257249832153e-01 7.894214987754821777e-02 -1.214317083358764648e-01
-7.902969419956207275e-02 5.675483494997024536e-02 -1.882350742816925049e-01 -5.528515949845314026e-02 1.902760118246078491e-01 -3.804354369640350342e-02 -6.721189618110656738e-02 1.080965343862771988e-02 -3.370192646980285645e-01 2.365402579307556152e-01 3.919475376605987549e-01 1.205344572663307190e-01 -2.247498482465744019e-01 -1.190433278679847717e-02 2.726674079895019531e-01 -3.049543127417564392e-02 -1.327607221901416779e-02 3.004501163959503174e-01 -2.606678009033203125e-01 -8.315621316432952881e-02 3.113785199820995331e-02 1.829035431146621704e-01 1.534422039985656738e-01 1.860591322183609009e-01 2.560578100383281708e-02 -1.749589294195175171e-02 -3.383366763591766357e-01 5.467171594500541687e-02 -3.181510046124458313e-02 -9.974282234907150269e-02 -1.540223956108093262e-01 1.874572336673736572e-01
-3.161006048321723938e-02 -2.442055642604827881e-01 -6.297222524881362915e-02 2.814773470163345337e-02 -1.466368604451417923e-02 1.292487084865570068e-01 1.350008398294448853e-01 -1.914421655237674713e-02 -1.761851012706756592e-01 1.090862378478050232e-01 -7.090484723448753357e-03 -6.627500057220458984e-02 4.264770448207855225e-02 -8.773723244667053223e-02 4.732630252838134766e-01 -1.963668912649154663e-01 -4.314060881733894348e-02 3.066325485706329346e-01 -3.072483539581298828e-01 1.585158258676528931e-01 1.026712581515312195e-01 2.894847989082336426e-01 7.592616975307464600e-02 2.346054762601852417e-01 1.768360137939453125e-01 -1.288634445518255234e-02 2.419689893722534180e-01 -1.987188458442687988e-01 -2.013308405876159668e-01 -6.137092784047126770e-02 -3.113248758018016815e-02 -1.853395551443099976e-01
-1.008751839399337769e-01 -2.666260004043579102e-01 1.017508953809738159e-01 2.701962590217590332e-01 2.132631838321685791e-01 8.199836313724517822e-02 -3.885477483272552490e-01 -2.036394327878952026e-01 -3.113331496715545654e-01 1.196575686335563660e-01 8.444779552519321442e-03 1.121630594134330750e-01 -1.417462676763534546e-01 1.197727024555206299e-01 2.445368319749832153e-01 -2.411109060049057007e-01 6.734126806259155273e-02 2.566894292831420898e-01 -8.974457532167434692e-02 -1.586920619010925293e-01 -2.047843486070632935e-01 2.484792657196521759e-02 8.572666347026824951e-02 1.910395175218582153e-01 -1.880644261837005615e-01 -2.012016065418720245e-02 -2.356554120779037476e-01 6.675821542739868164e-02 -3.356991801410913467e-03 1.624423116445541382e-01 2.319036424160003662e-02 4.127227887511253357e-02
4.033696372061967850e-03 -1.693139784038066864e-02 2.403489947319030762e-01 1.606421470642089844e-01 2.416115552186965942e-01 9.390693902969360352e-02 -1.501521170139312744e-01 2.678367197513580322e-01 -1.324036419391632080e-01 3.958252444863319397e-02 7.714504748582839966e-02 1.377837210893630981e-01 -2.985604107379913330e-01 1.640086024999618530e-01 -3.228630125522613525e-02 -3.634793460369110107e-01 7.941967248916625977e-02 2.192822098731994629e-01 1.699158251285552979e-01 -3.642272949218750000e-02 -2.161350399255752563e-01 2.785910069942474365e-01 1.420252025127410889e-01 6.249672174453735352e-02 9.890264272689819336e-02 1.698997765779495239e-01 3.068747743964195251e-02 3.986131548881530762e-01 1.237314492464065552e-01 3.458419069647789001e-02 -9.603503346443176270e-02 -6.490090489387512207e-02
4.982184246182441711e-02 -1.603471040725708008e-01 -1.437155008316040039e-01 3.951238095760345459e-01 1.303569227457046509e-01 -1.707070469856262207e-01 -2.426173388957977295e-01 9.042192995548248291e-02 -7.253905385732650757e-02 2.210906706750392914e-02 6.748680025339126587e-02 -8.990354090929031372e-02 -3.166075348854064941e-01 -2.789824306964874268e-01 2.434200048446655273e-01 -4.469050467014312744e-01 -1.093415990471839905e-01 2.791563868522644043e-01 6.221542600542306900e-03 -1.375149004161357880e-02 1.407440155744552612e-01 -5.656984075903892517e-02 1.396400034427642822e-01 5.478454381227493286e-02 -1.108127608895301819e-01 7.726774364709854126e-02 -1.018425375223159790e-01 1.665845662355422974e-01 7.306753844022750854e-02 9.707713872194290161e-02 -8.750395476818084717e-02 -1.095742434263229370e-01
6.226175278425216675e-02 -5.414343252778053284e-02 2.014338523149490356e-01 -7.728248834609985352e-02 1.016457825899124146e-01 1.276994473300874233e-03 -1.017593666911125183e-01 -3.716452047228813171e-02 -2.592870891094207764e-01 -4.037724435329437256e-02 1.470278352499008179e-01 -2.686449587345123291e-01 -2.014446556568145752e-01 1.629716008901596069e-01 3.369076251983642578e-01 -2.119845300912857056e-01 5.980423837900161743e-02 3.033006191253662109e-01 -2.646045386791229248e-02 1.916950494050979614e-01 -1.287454068660736084e-01 -1.463573612272739410e-02 -1.890770941972732544e-01 1.780801564455032349e-01 7.354708015918731689e-02 2.208138108253479004e-01 -4.425716400146484375e-02 -2.642941474914550781e-01 6.038794666528701782e-02 -2.785361409187316895e-01 -1.211322993040084839e-01 -3.117621541023254395e-01
6.312014162540435791e-02 -1.305085718631744385e-01 -3.957897126674652100e-01 1.441551093012094498e-02 -1.968213021755218506e-01 2.158677428960800171e-01 1.529187411069869995e-01 3.845723345875740051e-02 -2.429251745343208313e-02 2.864131927490234375e-01 2.651588432490825653e-02 -6.627308577299118042e-02 -5.035110190510749817e-02 -3.245950937271118164e-01 3.185939192771911621e-01 -2.891143560409545898e-01 -2.129070088267326355e-02 4.675364494323730469e-01 -1.243084892630577087e-01 -5.325310677289962769e-02 5.080237984657287598e-02 5.985254794359207153e-02 -4.829754307866096497e-02 4.439198225736618042e-02 -3.017823956906795502e-02 1.604475267231464386e-02 -2.208654284477233887e-01 6.949912756681442261e-02 1.382222399115562439e-02 -2.328456006944179535e-02 1.668427288532257080e-01 -8.541919291019439697e-03
-1.035712630255147815e-04 6.069374270737171173e-03 -1.665065437555313110e-01 3.823457658290863037e-02 -9.547461569309234619e-02 2.672838270664215088e-01 -6.454999744892120361e-02 -1.551453769207000732e-01 -2.198854982852935791e-01 -1.569961663335561752e-03 1.595586091279983521e-01 -3.394670188426971436e-01 9.204633533954620361e-02 -7.893201708793640137e-02 3.339549601078033447e-01 -2.879190146923065186e-01 -1.330639421939849854e-01 3.503237366676330566e-01 1.197544187307357788e-01 1.224116608500480652e-01 -2.846663594245910645e-01 2.699936926364898682e-02 1.635839939117431641e-01 -4.923823103308677673e-02 -1.899223923683166504e-01 -2.227784134447574615e-03 -1.642365008592605591e-01 1.023556888103485107e-01 -1.945372968912124634e-01 -1.663242131471633911e-01 -5.432872567325830460e-03 -2.098540365695953369e-01
1.142148151993751526e-01 5.063175410032272339e-02 -1.863346099853515625e-01 1.203979030251502991e-01 -1.473933905363082886e-01 1.011539697647094727e-01 -1.774521777406334877e-03 -1.806917041540145874e-01 -2.061425894498825073e-01 1.856054738163948059e-02 2.423190027475357056e-01 -2.778690457344055176e-01 1.225949674844741821e-01 -1.878171712160110474e-01 2.639263868331909180e-01 -3.918365538120269775e-01 -2.194694131612777710e-01 2.824136912822723389e-01 -1.697242143563926220e-03 7.941245287656784058e-02 -3.824121952056884766e-01 1.730523705482482910e-01 1.602616757154464722e-01 -9.002115577459335327e-02 -1.640478521585464478e-01 4.327543079853057861e-02 1.258791331201791763e-02 6.595057249069213867e-02 -8.789658546447753906e-03 -1.071849167346954346e-01 -4.314101859927177429e-02 -1.654457747936248779e-01
-1.580999940633773804e-01 -1.013057231903076172e-01 1.125993952155113220e-01 -5.429346859455108643e-02 1.220562607049942017e-01 1.655198931694030762e-01 2.234507948160171509e-01 -4.137776046991348267e-02 -3.971796035766601562e-01 1.503322087228298187e-02 2.321747988462448120e-01 -1.478531956672668457e-01 -2.567315399646759033e-01 1.308958604931831360e-02 2.105733603239059448e-01 -1.723788678646087646e-01 -1.024858057498931885e-01 4.307759553194046021e-02 -1.684272736310958862e-01 -8.302532881498336792e-02 -2.975254952907562256e-01 1.396901011466979980e-01 1.119682788848876953e-01 1.879887878894805908e-01 3.763327375054359436e-03 1.627964228391647339e-01 4.246031865477561951e-02 -6.667076610028743744e-03 -2.137445062398910522e-01 8.784602582454681396e-02 2.316992282867431641e-01 3.772442638874053955e-01
-7.312086224555969238e-02 1.446333993226289749e-02 8.227036148309707642e-02 1.020600795745849609e-01 3.682120442390441895e-01 2.576582431793212891e-01 1.733202673494815826e-02 9.380369447171688080e-04 -2.950805425643920898e-01 -3.000429086387157440e-02 2.152106314897537231e-01 6.513724476099014282e-02 -1.160868629813194275e-01 1.605579853057861328e-01 -6.268896907567977905e-02 -1.874240189790725708e-01 7.844275236129760742e-02 1.313273459672927856e-01 -4.323013871908187866e-02 -7.766021043062210083e-02 -1.979357153177261353e-01 4.363202452659606934e-01 7.451056689023971558e-02 2.262768596410751343e-01 4.623461514711380005e-02 2.714745998382568359e-01 9.688401967287063599e-02 -9.714862704277038574e-02 -2.279620766639709473e-01 -1.460168976336717606e-02 2.879426479339599609e-01 1.038648337125778198e-01
-2.807406783103942871e-01 -3.552516922354698181e-02 -1.906999498605728149e-01 1.084994450211524963e-01 2.104130387306213379e-01 3.097169101238250732e-01 -5.216477438807487488e-02 -1.400979906320571899e-01 -1.390467137098312378e-01 3.768216073513031006e-01 6.093762814998626709e-02 -1.382637172937393188e-01 -9.118267148733139038e-02 -1.311278343200683594e-01 2.989590466022491455e-01 -2.909058332443237305e-01 4.429477825760841370e-02 2.473825812339782715e-01 1.801641285419464111e-01 -1.322556287050247192e-01 8.664630353450775146e-02 3.313391655683517456e-02 -7.635569572448730469e-02 1.725738644599914551e-01 3.793862997554242611e-04 4.129793867468833923e-02 1.475624591112136841e-01 -2.201593667268753052e-01 5.184757709503173828e-02 1.518751084804534912e-01 -1.531884372234344482e-01 -2.169500291347503662e-01
-3.645755648612976074e-01 9.758533537387847900e-02 -2.271941304206848145e-02 -5.893565714359283447e-02 6.625771522521972656e-02 1.318112015724182129e-01 -2.283847481012344360e-01 2.705050110816955566e-01 -1.065041199326515198e-01 1.112910136580467224e-01 1.703184396028518677e-01 -8.203318715095520020e-02 -8.922248333692550659e-02 2.929080277681350708e-03 1.764308810234069824e-01 -2.483978569507598877e-01 -1.928591728210449219e-02 2.594215273857116699e-01 5.622990429401397705e-02 7.350996881723403931e-02 -1.031353175640106201e-01 2.393045723438262939e-01 1.355252712965011597e-01 2.460186630487442017e-01 -8.129336684942245483e-02 2.964284718036651611e-01 -4.711315035820007324e-03 7.206054776906967163e-02 3.836732804775238037e-01 2.732823789119720459e-01 -1.780617050826549530e-02 -3.575643897056579590e-02
-8.627308532595634460e-03 5.648126453161239624e-02 -9.659107029438018799e-02 3.464053571224212646e-02 -3.020031191408634186e-02 2.613179385662078857e-02 1.901616156101226807e-01 1.023202612996101379e-01 -2.477044761180877686e-01 3.658786416053771973e-02 -3.020683228969573975e-01 1.558284461498260498e-01 -3.108139336109161377e-01 4.370075091719627380e-02 1.896327137947082520e-01 -3.074667155742645264e-01 2.583019733428955078e-01 1.392303258180618286e-01 8.865406364202499390e-02 2.342822849750518799e-01 -2.134348154067993164e-01 3.311125040054321289e-01 -8.065664023160934448e-02 2.014963626861572266e-01 1.076454296708106995e-02 1.435384601354598999e-01 -1.162483319640159607e-01 2.524596154689788818e-01 2.345182895660400391e-01 9.474054723978042603e-02 -7.624690234661102295e-02 -1.088056713342666626e-01
-4.860989749431610107e-02 6.761001795530319214e-02 9.233947843313217163e-02 3.373444080352783203e-01 1.458336263895034790e-01 2.606212794780731201e-01 -4.549443349242210388e-02 -8.454353362321853638e-02 -2.855483591556549072e-01 -1.011525318026542664e-01 2.388275414705276489e-01 -1.692984700202941895e-01 3.511904925107955933e-02 1.199060827493667603e-01 3.079991340637207031e-01 -9.637100994586944580e-02 -1.882066205143928528e-02 2.111281305551528931e-01 -4.433904960751533508e-02 1.809494048357009888e-01 -1.000514067709445953e-02 3.699068352580070496e-02 -3.526940941810607910e-02 3.605333566665649414e-01 -4.735296592116355896e-02 -2.358608543872833252e-01 8.427839726209640503e-02 3.741452991962432861e-01 1.636038720607757568e-01 -1.135259196162223816e-01 4.096628725528717041e-02 -1.283378303050994873e-01
-3.481279015541076660e-01 -1.487376838922500610e-01 -6.189091503620147705e-02 3.785933852195739746e-01 5.905434861779212952e-02 1.687430143356323242e-01 9.960114210844039917e-02 -1.460818666964769363e-02 -3.277105391025543213e-01 -7.053724676370620728e-02 5.014576390385627747e-02 7.949719578027725220e-02 -4.711818322539329529e-02 3.005551174283027649e-03 2.997915148735046387e-01 -3.619802296161651611e-01 -2.971968352794647217e-01 -8.405639976263046265e-02 -5.977582186460494995e-02 -5.001501739025115967e-02 9.298852831125259399e-02 1.701018512248992920e-01 2.149963565170764923e-02 -2.174214273691177368e-02 1.275017857551574707e-01 2.457767575979232788e-01 -2.768905460834503174e-01 1.173867136240005493e-01 -6.950630247592926025e-02 -3.898943588137626648e-02 -7.211901247501373291e-02 -6.664296239614486694e-02
7.230988889932632446e-02 8.726065978407859802e-03 -2.325032800436019897e-01 -5.972590952296741307e-05 3.281653523445129395e-01 2.687366604804992676e-01 -3.211237490177154541e-01 -1.159634254872798920e-02 -7.502703368663787842e-02 2.764469087123870850e-01 -1.690360605716705322e-01 5.961852148175239563e-02 -1.847123801708221436e-01 -2.716094627976417542e-02 2.267278581857681274e-01 -3.097314536571502686e-01 2.140130549669265747e-01 1.369371414184570312e-01 -5.815773829817771912e-02 5.086541548371315002e-02 -1.401434242725372314e-01 3.291961252689361572e-01 7.176103442907333374e-02 -1.849245727062225342e-01 -6.321958452463150024e-02 -1.610929071903228760e-01 2.380121126770973206e-02 -6.739016156643629074e-03 -2.537239789962768555e-01 -1.453891489654779434e-02 -1.490809321403503418e-01 -7.644365727901458740e-02
-8.400798588991165161e-02 -1.697822660207748413e-01 1.205340549349784851e-01 1.845910400152206421e-01 2.407330572605133057e-01 2.246330529451370239e-01 2.656099386513233185e-02 -1.244880259037017822e-02 -7.856065779924392700e-02 3.936308324337005615e-01 -2.634863927960395813e-02 4.320260509848594666e-02 -2.147134840488433838e-01 2.483589649200439453e-01 -3.942016512155532837e-02 -3.506878316402435303e-01 -1.230753213167190552e-01 3.835881054401397705e-01 2.278158999979496002e-02 1.765946745872497559e-01 4.213541746139526367e-02 -1.316647678613662720e-01 1.545827239751815796e-01 2.107657194137573242e-01 -7.508417218923568726e-02 2.249465584754943848e-01 -1.799592077732086182e-01 1.440527942031621933e-02 -5.397008359432220459e-02 2.492862008512020111e-02 1.512886583805084229e-01 1.164855584502220154e-01
-8.332566171884536743e-02 1.698333472013473511e-01 2.334839999675750732e-01 1.623464673757553101e-01 2.157578468322753906e-01 3.383732438087463379e-01 -6.476925313472747803e-02 5.767500400543212891e-02 -2.255210578441619873e-01 -1.923333480954170227e-02 1.632867753505706787e-01 -7.350334525108337402e-02 -1.765303164720535278e-01 -1.539121121168136597e-01 1.197506710886955261e-01 -1.628785878419876099e-01 2.345507144927978516e-01 2.179763764142990112e-01 -1.055188477039337158e-01 -2.287090420722961426e-01 -1.531755030155181885e-01 1.885958909988403320e-01 -1.424181014299392700e-01 -1.150423660874366760e-01 2.380357682704925537e-01 3.521406054496765137e-01 -2.131992280483245850e-01 -5.314459651708602905e-02 2.122550643980503082e-02 -1.574401184916496277e-02 1.327074021100997925e-01 -1.731641739606857300e-01
-1.360828280448913574e-01 -1.221687272191047668e-01 -1.141145303845405579e-01 -1.322798579931259155e-01 2.253304719924926758e-01 2.110419571399688721e-01 1.949990987777709961e-01 4.231576249003410339e-02 -3.503273427486419678e-01 1.958269029855728149e-01 9.885584563016891479e-02 -3.035022877156734467e-02 -1.819221377372741699e-01 2.982283234596252441e-01 2.393317520618438721e-01 2.300567179918289185e-02 -6.537493318319320679e-02 3.377844393253326416e-01 6.120174378156661987e-02 1.779009588062763214e-02 -9.236880391836166382e-02 2.174739353358745575e-02 1.178342923521995544e-01 -9.074817411601543427e-03 -2.239401917904615402e-03 2.544191777706146240e-01 -4.267173819243907928e-03 9.425581991672515869e-02 -1.614194363355636597e-01 2.090882211923599243e-01 3.614358901977539062e-01 -1.727415323257446289e-01
-9.315590560436248779e-02 -1.680734455585479736e-01 1.195635646581649780e-02 2.174858003854751587e-01 1.956101655960083008e-01 1.117906570434570312e-01 2.004113746806979179e-03 1.775212958455085754e-02 -2.329214364290237427e-01 1.490692347288131714e-01 1.217528805136680603e-01 9.901514649391174316e-02 -5.307511091232299805e-01 -8.119793981313705444e-02 1.210637092590332031e-01 -2.027122303843498230e-02 -6.519471108913421631e-02 4.151201546192169189e-01 1.467115581035614014e-01 -2.682212367653846741e-02 -1.858379989862442017e-01 3.775013983249664307e-02 -8.240438252687454224e-02 -6.267040222883224487e-02 2.098825275897979736e-01 4.275759309530258179e-02 -2.847574837505817413e-02 1.348929852247238159e-01 -8.336796611547470093e-02 5.379987135529518127e-02 3.739137351512908936e-01 7.224827073514461517e-03
1.537719666957855225e-01 -7.889258116483688354e-02 -2.193986475467681885e-01 3.247521445155143738e-02 -2.325994521379470825e-02 9.381618350744247437e-02 -2.248852886259555817e-02 1.772362156771123409e-03 2.353344857692718506e-02 2.688082456588745117e-01 1.832727193832397461e-01 -4.015240073204040527e-01 -1.104683801531791687e-01 -2.317654341459274292e-01 3.882901370525360107e-01 -3.149218261241912842e-01 -3.952561691403388977e-02 3.017852008342742920e-01 -9.332557767629623413e-02 1.322924792766571045e-01 -1.599361002445220947e-01 2.042239010334014893e-01 -1.517183780670166016e-01 2.658856809139251709e-01 1.461127027869224548e-02 -1.041565313935279846e-01 -1.081794574856758118e-01 6.450399756431579590e-02 -4.505880177021026611e-02 -6.070955097675323486e-02 -3.838655725121498108e-02 -1.167880967259407043e-01
-1.309249252080917358e-01 5.614336114376783371e-03 -1.191849913448095322e-02 1.808350831270217896e-01 -1.062677577137947083e-01 1.548302471637725830e-01 -1.217877939343452454e-01 9.225606173276901245e-02 -4.196219146251678467e-01 1.085935235023498535e-01 3.160264492034912109e-01 9.609878063201904297e-02 -2.156389355659484863e-01 1.733167171478271484e-01 2.122241109609603882e-01 -2.924610674381256104e-01 5.441418848931789398e-03 4.485515505075454712e-02 -2.528595030307769775e-01 2.804101407527923584e-01 2.002565860748291016e-01 6.938425451517105103e-02 -2.311582416296005249e-01 -1.138555165380239487e-02 -1.567703038454055786e-01 1.420533284544944763e-02 1.564519107341766357e-01 2.647985517978668213e-01 1.173112764954566956e-01 9.742432087659835815e-02 3.945531696081161499e-02 2.548146294429898262e-03
-7.775695621967315674e-02 -1.010785177350044250e-01 7.782564312219619751e-02 2.698749005794525146e-01 -1.330891624093055725e-02 3.339161276817321777e-01 -2.417554259300231934e-01 -2.232479006052017212e-01 -2.607520669698715210e-02 -5.596254020929336548e-02 3.316177427768707275e-01 1.572239398956298828e-01 -2.423152476549148560e-01 3.257216513156890869e-02 1.158123649656772614e-02 -4.473974108695983887e-01 -3.240788727998733521e-02 1.945677846670150757e-01 -1.656247973442077637e-01 7.268323749303817749e-02 -2.381386011838912964e-01 1.439274996519088745e-01 -1.625601351261138916e-01 -5.916610360145568848e-02 -1.744460463523864746e-01 5.713453143835067749e-02 -2.413706108927726746e-02 7.946969568729400635e-02 1.198778972029685974e-01 -1.761191636323928833e-01 -2.066396549344062805e-02 1.446564644575119019e-01
9.920278936624526978e-02 -2.673431932926177979e-01 -2.456776350736618042e-01 1.480494886636734009e-01 1.732773333787918091e-02 2.306870967149734497e-01 -1.608325541019439697e-01 -7.491392642259597778e-02 -1.258634030818939209e-01 -4.236101731657981873e-02 8.757488429546356201e-02 5.880281329154968262e-02 -3.525254428386688232e-01 6.366602331399917603e-02 1.498923450708389282e-01 -1.299353986978530884e-01 1.540709286928176880e-01 2.398927062749862671e-01 2.741026319563388824e-02 2.266301661729812622e-01 -1.061193495988845825e-01 1.017455011606216431e-01 2.534252405166625977e-01 3.049469552934169769e-02 6.877221167087554932e-02 3.222191929817199707e-01 -2.713514491915702820e-02 3.283858895301818848e-01 -1.919327974319458008e-01 1.379351168870925903e-01 5.149489641189575195e-02 2.432311624288558960e-01
-2.970065474510192871e-01 -2.978542819619178772e-02 -1.486274600028991699e-01 1.592628657817840576e-01 1.570945829153060913e-01 1.722202003002166748e-01 3.195824027061462402e-01 1.316850334405899048e-01 -3.541302978992462158e-01 1.866349726915359497e-01 1.869360208511352539e-01 -2.313531488180160522e-01 -2.480528503656387329e-01 1.172346472740173340e-01 7.434150576591491699e-02 9.022483602166175842e-03 6.335693597793579102e-02 -5.066870711743831635e-03 -1.582699865102767944e-01 2.167982161045074463e-01 -1.681959815323352814e-02 2.136914730072021484e-01 -1.079932674765586853e-01 2.649296075105667114e-02 -5.555593594908714294e-02 2.288907766342163086e-01 -2.911608219146728516e-01 3.243750706315040588e-02 -2.078181803226470947e-01 -1.411333382129669189e-01 -1.656655408442020416e-02 1.447504311800003052e-01
-5.290248990058898926e-02 -1.170302331447601318e-01 -1.498914361000061035e-01 1.274786144495010376e-01 5.205999687314033508e-02 7.013653218746185303e-02 -1.876541227102279663e-01 4.694359377026557922e-02 -2.343878298997879028e-01 -1.274016499519348145e-01 1.131402850151062012e-01 -7.456438988447189331e-02 9.094487875699996948e-03 -4.266173541545867920e-01 8.001362532377243042e-02 -3.302078247070312500e-01 1.166705712676048279e-01 3.671708405017852783e-01 -1.039534211158752441e-01 7.759797573089599609e-02 9.583558142185211182e-02 3.544825017452239990e-01 -5.600290372967720032e-02 2.698086202144622803e-02 1.553854197263717651e-01 -1.132840812206268311e-01 -3.395997732877731323e-02 -1.716410964727401733e-01 -8.827497251331806183e-03 2.465033829212188721e-01 2.752496898174285889e-01 -6.729900091886520386e-02
2.300514467060565948e-02 1.094819158315658569e-01 -2.497426792979240417e-02 -2.597641386091709137e-02 5.340827256441116333e-02 2.634232044219970703e-01 -2.790001332759857178e-01 2.727186493575572968e-02 -1.661817282438278198e-01 2.072021514177322388e-01 1.260190755128860474e-01 -1.942710727453231812e-01 -1.252079904079437256e-01 -2.011284232139587402e-01 1.313075125217437744e-01 -3.479723930358886719e-01 1.727681159973144531e-01 2.842300534248352051e-01 8.079787343740463257e-02 2.969465553760528564e-01 1.087992265820503235e-01 -9.642019122838973999e-02 1.751013547182083130e-01 -1.437762007117271423e-02 -2.478453218936920166e-01 -2.946713566780090332e-02 -1.219756752252578735e-01 1.390973478555679321e-01 -3.830534219741821289e-01 -7.341939210891723633e-02 -8.420301973819732666e-02 -6.045693531632423401e-02
7.104337215423583984e-02 1.747662760317325592e-02 1.015199422836303711e-01 2.103146761655807495e-01 2.313343733549118042e-01 2.544118762016296387e-01 -2.059341520071029663e-01 -1.446607112884521484e-01 -1.064968556165695190e-01 1.702286154031753540e-01 1.838439851999282837e-01 -2.691685780882835388e-02 -4.254354536533355713e-01 -3.513690084218978882e-02 1.439636852592229843e-02 -4.142162576317787170e-02 -6.946334987878799438e-02 4.748179018497467041e-01 -1.593995839357376099e-01 1.190179064869880676e-01 -2.666161954402923584e-01 5.162262171506881714e-02 -2.203086949884891510e-02 -1.658200100064277649e-02 1.709919422864913940e-01 8.068532496690750122e-02 -1.037677600979804993e-01 7.891248166561126709e-02 -2.545749247074127197e-01 5.819119513034820557e-02 1.720474958419799805e-01 6.810714304447174072e-02
6.733033806085586548e-02 -1.801060326397418976e-02 -8.499436080455780029e-02 1.510274559259414673e-01 -1.261571794748306274e-01 1.382492333650588989e-01 -9.964986890554428101e-02 1.345596760511398315e-01 -1.505000293254852295e-01 1.521426886320114136e-01 -1.897410154342651367e-01 8.678601682186126709e-02 -2.455476969480514526e-01 -2.140831798315048218e-01 4.177935793995857239e-02 -2.625324428081512451e-01 -1.378026232123374939e-02 2.519161105155944824e-01 -1.571422219276428223e-01 2.780529856681823730e-01 -1.888005733489990234e-01 3.416554033756256104e-01 2.814932763576507568e-01 3.942678868770599365e-01 -3.806484490633010864e-02 -2.157612591981887817e-01 -6.083925440907478333e-02 4.296029731631278992e-02 4.380861669778823853e-02 -1.209844052791595459e-01 -7.554045319557189941e-02 8.595863729715347290e-02
-8.920257538557052612e-02 1.263731271028518677e-01 -6.203552335500717163e-02 -1.602085307240486145e-02 1.046497672796249390e-01 3.352845311164855957e-01 1.075090765953063965e-01 5.762188136577606201e-02 -3.823633790016174316e-01 3.054059445858001709e-01 4.989513382315635681e-02 -1.902015656232833862e-01 -9.893111139535903931e-02 4.286088049411773682e-02 2.537114024162292480e-01 -1.921935379505157471e-01 6.094737723469734192e-02 3.487071394920349121e-02 2.984725637361407280e-03 -1.862910762429237366e-02 -3.125599920749664307e-01 1.374302357435226440e-01 2.851242423057556152e-01 -1.574484407901763916e-01 6.437527388334274292e-02 2.133996933698654175e-01 -2.815117128193378448e-02 1.183614581823348999e-01 -2.831462025642395020e-01 -7.761899381875991821e-02 2.464327365159988403e-01 5.731298401951789856e-02
-4.458872601389884949e-02 -1.628117710351943970e-01 -1.621209383010864258e-01 2.025456875562667847e-01 2.263718545436859131e-01 2.184541076421737671e-01 -1.378420144319534302e-01 -5.543651431798934937e-02 -2.312312275171279907e-01 -7.612588815391063690e-03 -7.540307939052581787e-02 -2.973897941410541534e-02 2.611811738461256027e-03 -1.569938212633132935e-01 1.327577978372573853e-01 -3.914375901222229004e-01 -5.125280097126960754e-02 9.995986521244049072e-02 -1.852217875421047211e-02 3.031602799892425537e-01 9.589058905839920044e-02 8.938188850879669189e-02 2.935863435268402100e-01 1.772638708353042603e-01 -3.622501492500305176e-01 1.669084094464778900e-02 -3.000954389572143555e-01 4.355227574706077576e-02 -3.451550379395484924e-02 -2.551323361694812775e-02 -3.941433876752853394e-02 -2.470573335886001587e-01
1.049140319228172302e-01 -1.668388582766056061e-02 -2.686277329921722412e-01 2.114631235599517822e-01 -1.341854631900787354e-01 1.704710274934768677e-01 -1.139277145266532898e-01 -7.949854433536529541e-02 -2.205661982297897339e-01 1.031608879566192627e-01 1.558285504579544067e-01 -3.179098367691040039e-01 3.512596338987350464e-02 -1.755763292312622070e-01 2.193312048912048340e-01 -3.250157833099365234e-01 -1.718262732028961182e-01 4.390427470207214355e-01 4.745090752840042114e-02 -3.515205159783363342e-02 -2.752178907394409180e-01 4.188973829150199890e-02 3.549207001924514771e-02 -5.617925431579351425e-03 -2.759230434894561768e-01 -3.936246410012245178e-02 -4.021383449435234070e-02 1.747818589210510254e-01 -4.954778403043746948e-02 -1.145280823111534119e-01 -1.315986737608909607e-02 -6.981308758258819580e-02
-1.169983223080635071e-01 2.361082583665847778e-01 -8.288975805044174194e-03 3.145508766174316406e-01 -2.052821964025497437e-01 1.633091270923614502e-01 7.280538231134414673e-02 -7.314426451921463013e-02 2.179518155753612518e-02 -9.793263673782348633e-02 -6.850151717662811279e-02 -8.306102454662322998e-02 -7.740142941474914551e-02 8.865928649902343750e-02 3.160350620746612549e-01 -2.680340409278869629e-01 -7.013128697872161865e-02 2.098046988248825073e-01 -7.277603447437286377e-02 2.178785055875778198e-01 -2.655497491359710693e-01 1.084417998790740967e-01 -1.415557600557804108e-02 2.470584064722061157e-01 1.651738584041595459e-01 2.955676019191741943e-01 2.555091381072998047e-01 1.131181046366691589e-01 -1.658613532781600952e-01 5.869513005018234253e-02 8.911567181348800659e-02 -2.608149349689483643e-01
-4.439081251621246338e-02 3.061783686280250549e-02 1.686675250530242920e-01 -3.432052209973335266e-02 1.512789726257324219e-01 2.660114504396915436e-02 2.885340750217437744e-01 -2.361724711954593658e-02 -2.258627563714981079e-01 4.409008193761110306e-03 1.246656663715839386e-02 -2.027385681867599487e-01 -1.396941840648651123e-01 1.547153443098068237e-01 2.186156511306762695e-01 -3.242158293724060059e-01 1.049158498644828796e-01 1.154076084494590759e-01 -1.843279749155044556e-01 6.412325054407119751e-02 -9.545037150382995605e-02 3.986541330814361572e-01 1.046759411692619324e-01 3.199650645256042480e-01 -1.070595309138298035e-01 3.038665056228637695e-01 4.528352618217468262e-02 4.253695905208587646e-02 -1.950547099113464355e-02 5.297415331006050110e-02 -9.047228842973709106e-03 3.416144847869873047e-01
1.585535705089569092e-02 1.956981718540191650e-01 -8.674911223351955414e-03 1.834363043308258057e-01 1.089628487825393677e-01 3.345753848552703857e-01 -2.397599965333938599e-01 -1.326019782572984695e-02 -1.518015414476394653e-01 1.917166709899902344e-01 8.811621367931365967e-02 2.228495180606842041e-01 -2.194977253675460815e-01 5.145117640495300293e-02 2.138569653034210205e-01 -2.114534229040145874e-01 -1.028377711772918701e-01 1.040043160319328308e-01 -5.156029388308525085e-02 -2.199118137359619141e-01 -2.177652865648269653e-01 1.824522763490676880e-02 3.997180461883544922e-01 1.647299230098724365e-01 1.372852176427841187e-01 -7.835913449525833130e-03 -7.596447318792343140e-02 2.092795521020889282e-01 2.699640393257141113e-01 -1.835326254367828369e-01 6.330531835556030273e-02 -4.032959043979644775e-02
-1.925320327281951904e-01 -3.159484565258026123e-01 4.527321550995111465e-03 6.939311325550079346e-02 3.510160148143768311e-01 2.636785209178924561e-01 -2.428223937749862671e-01 -2.811399996280670166e-01 -1.947224885225296021e-01 -5.562589038163423538e-03 1.008602008223533630e-01 2.022035717964172363e-01 -1.026169508695602417e-01 1.607447713613510132e-01 5.161976441740989685e-02 -3.117650449275970459e-01 -6.374027580022811890e-02 3.640959262847900391e-01 1.458125710487365723e-01 -2.455301769077777863e-02 -1.097064614295959473e-01 1.913824700750410557e-03 1.316577941179275513e-01 6.753682345151901245e-02 2.798626422882080078e-01 -5.684173107147216797e-02 -1.105435937643051147e-01 -1.815664395689964294e-02 -5.491530895233154297e-02 -4.604412615299224854e-02 7.281124591827392578e-02 7.297508418560028076e-02
-1.537003070116043091e-01 5.105959996581077576e-02 -1.538828909397125244e-01 -8.716015145182609558e-03 -4.293678328394889832e-02 2.157751023769378662e-01 -1.191845983266830444e-01 2.245711833238601685e-01 -1.900922693312168121e-02 -2.584099769592285156e-02 -1.555551588535308838e-01 1.332956552505493164e-01 -3.261329829692840576e-01 -1.006667241454124451e-01 2.188683860003948212e-02 -3.129686415195465088e-01 4.241708666086196899e-02 3.084423243999481201e-01 -5.623399093747138977e-02 1.448617130517959595e-01 -1.588327139616012573e-01 4.451886713504791260e-01 5.750861391425132751e-02 3.465310633182525635e-01 -1.094890385866165161e-01 -1.528139412403106689e-01 2.221132814884185791e-02 2.278736084699630737e-01 -1.121945157647132874e-01 -5.881725624203681946e-02 1.914388127624988556e-02 -8.358389139175415039e-02
-1.756360679864883423e-01 -3.573971614241600037e-02 -3.485671877861022949e-01 3.021028935909271240e-01 2.713774442672729492e-01 2.064965218305587769e-01 2.876855060458183289e-02 -1.892145127058029175e-01 1.288267970085144043e-02 3.405471146106719971e-01 2.958297729492187500e-02 -1.857974976301193237e-01 -1.931311488151550293e-01 -4.383084550499916077e-02 3.203184008598327637e-01 -2.501063644886016846e-01 -1.253259927034378052e-02 2.485016733407974243e-01 1.960721164941787720e-01 -8.452114462852478027e-02 8.565844595432281494e-02 1.760413050651550293e-01 -7.038064301013946533e-02 6.703355163335800171e-02 -3.163878992199897766e-02 2.192006260156631470e-02 6.402161717414855957e-02 -2.195485234260559082e-01 6.105757132172584534e-02 3.394112735986709595e-02 -1.702106297016143799e-01 -5.809141695499420166e-02
2.600557869300246239e-03 -2.313787639141082764e-01 -1.336789876222610474e-01 8.208328485488891602e-02 8.325207978487014771e-02 2.476094812154769897e-01 -1.027227342128753662e-01 -2.381854504346847534e-02 -2.114755362272262573e-01 2.470551580190658569e-01 1.053120940923690796e-01 1.251505911350250244e-01 -3.719849586486816406e-01 1.626979559659957886e-01 1.016985401511192322e-01 -1.332361847162246704e-01 -1.361311376094818115e-01 2.423130869865417480e-01 -2.561179222539067268e-03 8.207472972571849823e-03 -1.977212876081466675e-01 -4.922987893223762512e-02 2.911841273307800293e-01 1.815388798713684082e-01 -2.806781418621540070e-02 3.547301888465881348e-01 -1.011913716793060303e-01 1.431835889816284180e-01 -2.015855312347412109e-01 6.927621364593505859e-02 2.729957103729248047e-01 5.595523864030838013e-02
-2.027531415224075317e-01 1.425382494926452637e-01 -2.749565243721008301e-01 2.241846919059753418e-02 -3.573654592037200928e-02 1.688766330480575562e-01 -1.651297062635421753e-01 1.177421510219573975e-01 1.677036168985068798e-03 1.867390125989913940e-01 2.443214803934097290e-01 -2.208797335624694824e-01 -1.094644814729690552e-01 -2.759761549532413483e-02 5.766147002577781677e-02 -1.878538727760314941e-01 4.826079308986663818e-02 3.865258097648620605e-01 6.800661981105804443e-02 2.176939249038696289e-01 3.864526050165295601e-03 2.479776889085769653e-01 1.578426659107208252e-01 2.385890185832977295e-01 -7.290109246969223022e-02 4.471503198146820068e-02 -7.041209191083908081e-02 1.839391291141510010e-01 4.092381522059440613e-02 3.303926289081573486e-01 -1.437795013189315796e-01 -2.685590982437133789e-01
-1.852364093065261841e-01 -1.040896624326705933e-01 1.198674589395523071e-01 1.956009715795516968e-01 7.272988557815551758e-02 3.773447871208190918e-01 4.090818017721176147e-02 -7.526929676532745361e-02 -5.219340324401855469e-01 5.111095681786537170e-02 -1.713307807222008705e-03 -8.389989286661148071e-02 -1.522715240716934204e-01 1.314040869474411011e-01 3.744653165340423584e-01 -2.400508709251880646e-02 9.944117814302444458e-02 1.957514286041259766e-01 9.204058349132537842e-02 -9.697835892438888550e-02 -4.409285634756088257e-02 6.267403811216354370e-02 1.748844683170318604e-01 -1.346852779388427734e-01 -6.829728186130523682e-02 -1.485844887793064117e-02 -1.585955321788787842e-01 1.894123107194900513e-01 -1.780510097742080688e-01 1.540811359882354736e-01 -1.401016861200332642e-01 1.490526944398880005e-01
-1.525249890983104706e-02 -2.817690074443817139e-01 -6.338267028331756592e-02 2.625540792942047119e-01 -8.767811208963394165e-02 4.871810972690582275e-02 4.440202191472053528e-02 -4.530703648924827576e-02 -2.834410667419433594e-01 1.545642167329788208e-01 1.383462846279144287e-01 -2.660059332847595215e-01 -1.894507557153701782e-01 7.890404015779495239e-02 9.468486160039901733e-02 -2.499385923147201538e-01 -3.513351380825042725e-01 1.192618459463119507e-01 -4.423364251852035522e-02 4.870983362197875977e-01 -1.039097458124160767e-01 1.451856344938278198e-01 -1.807126104831695557e-01 -1.471259891986846924e-01 2.058895975351333618e-01 -4.025167226791381836e-02 -1.095305904746055603e-01 4.444072488695383072e-03 3.474763035774230957e-02 6.751488149166107178e-02 -1.597500964999198914e-02 -2.340763807296752930e-02
-2.054390460252761841e-01 5.093020573258399963e-02 1.737620383501052856e-01 8.070073276758193970e-02 -4.283245652914047241e-02 2.405952066183090210e-01 6.481562554836273193e-02 2.942771017551422119e-01 -2.686323225498199463e-01 1.106090471148490906e-02 1.973764896392822266e-01 -2.262905836105346680e-01 -2.416172623634338379e-01 -1.306468844413757324e-01 3.422951102256774902e-01 -2.310858219861984253e-01 1.188789680600166321e-01 2.600947618484497070e-01 1.205377280712127686e-01 -1.235314756631851196e-01 -1.492063701152801514e-01 -2.711663395166397095e-02 -1.642764955759048462e-01 -1.044055670499801636e-01 2.169596850872039795e-01 3.125914931297302246e-01 -1.296846475452184677e-02 1.367990523576736450e-01 -6.466288864612579346e-02 9.460356831550598145e-02 9.690499305725097656e-02 2.940963581204414368e-02
7.968336343765258789e-03 -2.172098457813262939e-01 -4.470541700720787048e-02 2.220750972628593445e-02 -5.947569757699966431e-02 1.010240614414215088e-01 -2.263170778751373291e-01 6.075808778405189514e-02 -2.485742270946502686e-01 -1.148042529821395874e-01 -1.091742888092994690e-01 -2.236627601087093353e-02 -7.531215995550155640e-02 -3.299474418163299561e-01 2.667391300201416016e-01 -1.444631069898605347e-01 7.131900638341903687e-02 3.833427429199218750e-01 -2.001952528953552246e-01 1.339475661516189575e-01 -8.062267303466796875e-02 2.953641116619110107e-01 2.774198539555072784e-02 1.589906513690948486e-01 1.078096702694892883e-01 4.208047315478324890e-02 7.760313153266906738e-02 -1.117155253887176514e-01 7.094275951385498047e-02 1.650531291961669922e-01 3.549248278141021729e-01 -2.601466476917266846e-01
-2.937610447406768799e-02 -5.399841349571943283e-03 7.828681170940399170e-02 3.388251960277557373e-01 -1.049029678106307983e-01 6.676643621176481247e-03 -6.913405656814575195e-02 1.437827646732330322e-01 -2.801244556903839111e-01 -1.392347514629364014e-01 -4.387754946947097778e-02 1.759219728410243988e-02 8.240614831447601318e-02 4.969215393066406250e-02 3.508279621601104736e-01 -3.663140535354614258e-01 -7.536782324314117432e-02 1.418377161026000977e-01 -1.021588891744613647e-01 -1.124676167964935303e-01 -2.665306627750396729e-01 3.174577951431274414e-01 9.007280319929122925e-02 9.591883420944213867e-02 2.157855927944183350e-01 3.181715607643127441e-01 -1.321840658783912659e-02 1.378421038389205933e-01 -1.002671420574188232e-01 6.600963324308395386e-02 -2.172086834907531738e-01 9.208707511425018311e-02
2.225943095982074738e-02 8.247748762369155884e-02 -1.085103526711463928e-01 7.858902215957641602e-02 1.037784591317176819e-01 4.210793972015380859e-01 3.473246097564697266e-01 -2.964849174022674561e-01 -1.917165368795394897e-01 -7.128341495990753174e-02 3.237714469432830811e-01 -9.634811431169509888e-02 -8.864492923021316528e-02 -9.821599721908569336e-02 5.973887443542480469e-02 -2.144220918416976929e-01 1.646123379468917847e-01 3.879649639129638672e-01 8.131502568721771240e-02 6.070945039391517639e-02 -1.344513893127441406e-01 -1.439537703990936279e-01 -1.650530248880386353e-01 6.123655661940574646e-02 6.354320794343948364e-02 1.083446368575096130e-01 1.784077882766723633e-01 1.016829609870910645e-01 6.978796422481536865e-02 8.798020891845226288e-03 -1.303570419549942017e-01 -1.324708312749862671e-01
3.271642699837684631e-02 -1.875168830156326294e-02 -1.492353342473506927e-02 -7.644265890121459961e-02 7.895846664905548096e-02 5.252339243888854980e-01 -7.886029779911041260e-02 -9.920413792133331299e-02 -4.608388245105743408e-01 1.262246072292327881e-01 2.903681397438049316e-01 3.257192298769950867e-02 -2.320038825273513794e-01 4.462999850511550903e-02 -1.151469629257917404e-02 -3.688890039920806885e-01 1.131054759025573730e-01 1.592387259006500244e-01 -9.878501296043395996e-02 1.808520555496215820e-01 -2.180585823953151703e-02 4.278178326785564423e-03 1.079753190279006958e-01 -1.955066174268722534e-01 -1.031305789947509766e-01 -1.368399988859891891e-02 -1.225441917777061462e-01 -3.245122358202934265e-02 8.522281050682067871e-02 -9.585864841938018799e-02 7.918780297040939331e-02 8.961273729801177979e-02
-4.152581840753555298e-02 -2.158623337745666504e-01 -1.362164467573165894e-01 2.038452774286270142e-01 1.048622950911521912e-01 2.641667127609252930e-01 5.973133444786071777e-02 -6.693247705698013306e-02 -4.889019727706909180e-01 1.956881135702133179e-01 1.259435862302780151e-01 -2.000404298305511475e-01 -1.015239208936691284e-01 -7.553046941757202148e-02 1.460779756307601929e-01 -9.830147027969360352e-02 -1.097456514835357666e-01 3.778570517897605896e-02 -8.376026153564453125e-02 1.159673370420932770e-02 -2.530469000339508057e-01 3.181316656991839409e-03 1.847912371158599854e-01 -7.257234305143356323e-02 -2.580607775598764420e-03 -2.315479964017868042e-01 -1.385295391082763672e-01 3.336649537086486816e-01 -1.650936156511306763e-01 -1.555506289005279541e-01 1.976421624422073364e-01 -1.542558968067169189e-01
-2.855171859264373779e-01 9.933970123529434204e-02 -2.540837228298187256e-01 3.068124055862426758e-01 1.328780055046081543e-01 3.596003949642181396e-01 1.655752025544643402e-02 1.595805585384368896e-01 -3.065427243709564209e-01 -7.862979918718338013e-02 -2.727306075394153595e-02 -1.639909297227859497e-01 -2.086769491434097290e-01 -4.796425253152847290e-02 2.091245502233505249e-01 1.988044008612632751e-02 1.616201945580542088e-03 3.967225202359259129e-04 5.440355092287063599e-02 1.412722915410995483e-01 -1.257638186216354370e-01 1.242506876587867737e-01 1.885536015033721924e-01 3.592656180262565613e-02 -1.471656411886215210e-01 -1.229648068547248840e-01 -1.479828264564275742e-02 -9.776980429887771606e-02 1.952215582132339478e-01 -1.811447292566299438e-01 5.899801105260848999e-02 -3.840145170688629150e-01
-1.800308376550674438e-01 1.830478757619857788e-02 -5.057144165039062500e-02 5.439112335443496704e-02 6.995092332363128662e-02 3.640901744365692139e-01 -1.459761410951614380e-01 -1.408801972866058350e-01 -2.985034883022308350e-01 2.816569805145263672e-01 -1.313670426607131958e-01 -2.148522734642028809e-01 -2.001310139894485474e-01 1.583679914474487305e-01 3.454961627721786499e-02 -2.363259643316268921e-01 -7.056804001331329346e-02 2.475674152374267578e-01 -1.005144044756889343e-02 -8.130988478660583496e-02 1.007821597158908844e-02 2.340101897716522217e-01 1.932952105998992920e-01 -2.057324051856994629e-01 -7.082511484622955322e-02 -6.654895097017288208e-02 1.914622187614440918e-01 2.739851772785186768e-01 -2.105866074562072754e-01 4.602691158652305603e-02 6.054729968309402466e-02 -2.241916656494140625e-01
-1.471058279275894165e-01 -2.203870713710784912e-01 -2.195497304201126099e-01 7.544951140880584717e-02 -1.706285476684570312e-01 3.193965256214141846e-01 2.876005694270133972e-02 4.531541466712951660e-02 -6.796780508011579514e-03 4.287604689598083496e-01 -3.771692141890525818e-02 -1.540495753288269043e-01 -1.698182821273803711e-01 -9.807792305946350098e-02 4.354811608791351318e-01 -2.287479192018508911e-01 -1.035339757800102234e-01 4.740388318896293640e-02 -4.242933914065361023e-02 -1.113576367497444153e-01 -2.460951507091522217e-01 1.557756811380386353e-01 -1.052918359637260437e-01 8.421957492828369141e-02 3.073365660384297371e-03 7.618345320224761963e-02 -1.353574097156524658e-01 6.390535831451416016e-02 -2.371111065149307251e-01 1.358984038233757019e-02 1.314799040555953979e-01 -1.426032185554504395e-01
-7.804871350526809692e-02 -7.529774308204650879e-02 -3.180850064381957054e-03 8.817131072282791138e-02 -6.620908528566360474e-02 2.040790319442749023e-01 -6.778398901224136353e-02 -1.351674497127532959e-01 -1.545163542032241821e-01 1.503132134675979614e-01 1.725810021162033081e-01 7.423735409975051880e-02 -3.186210095882415771e-01 1.720787435770034790e-01 3.570470213890075684e-01 5.773833766579627991e-02 -4.425342008471488953e-02 2.583612799644470215e-01 8.644286543130874634e-03 1.141335293650627136e-01 -2.946211695671081543e-01 7.532823830842971802e-02 2.564357221126556396e-01 2.098732888698577881e-01 1.939464211463928223e-01 1.990185230970382690e-01 -1.306155025959014893e-01 7.503398507833480835e-02 -1.688170880079269409e-01 2.122203409671783447e-01 3.306467235088348389e-01 3.124083206057548523e-02
-1.189994858577847481e-03 -5.588829889893531799e-02 1.144891902804374695e-01 2.008875459432601929e-01 -3.966294229030609131e-02 2.157161086797714233e-01 4.984193947166204453e-03 -1.235844120383262634e-01 5.083921179175376892e-02 2.449760735034942627e-01 1.953187435865402222e-01 2.245732098817825317e-01 -2.410938590764999390e-02 1.207166463136672974e-01 1.966141462326049805e-01 -3.237207233905792236e-01 1.363685727119445801e-01 1.864431649446487427e-01 -1.531123965978622437e-01 -1.254700571298599243e-01 -1.518953740596771240e-01 1.124744564294815063e-01 2.158090174198150635e-01 1.596292406320571899e-01 1.846575587987899780e-01 -2.059800922870635986e-01 -8.083320409059524536e-02 3.989161550998687744e-01 3.457971215248107910e-01 1.619082689285278320e-02 6.871069222688674927e-02 -5.608961731195449829e-02
-1.364720016717910767e-01 -2.378679439425468445e-02 -2.352799326181411743e-01 9.866332262754440308e-02 -3.586410582065582275e-01 1.416032612323760986e-01 1.396631151437759399e-01 7.354892045259475708e-02 -7.021704316139221191e-02 1.166507452726364136e-01 1.005271524190902710e-01 2.860856950283050537e-01 -2.793774902820587158e-01 -3.401024341583251953e-01 2.122371345758438110e-01 -1.059009134769439697e-01 1.832025349140167236e-01 2.212707251310348511e-01 2.268099933862686157e-01 1.488221287727355957e-01 -1.526173204183578491e-01 9.947364032268524170e-02 1.307312697172164917e-01 2.415625005960464478e-02 1.109640076756477356e-01 3.556786179542541504e-01 -6.604136526584625244e-02 1.171513795852661133e-01 -7.420769333839416504e-02 -1.543359830975532532e-02 -5.329393222928047180e-02 -9.587208181619644165e-02
-1.564093977212905884e-01 -4.480566829442977905e-02 -1.942297965288162231e-01 1.534937769174575806e-01 2.269431352615356445e-01 2.860306501388549805e-01 -9.027079492807388306e-02 -2.992952764034271240e-01 -6.365377455949783325e-02 3.244043588638305664e-01 -1.328708510845899582e-02 -3.632801398634910583e-02 -1.344411224126815796e-01 8.580406196415424347e-03 2.308073639869689941e-01 -3.078818917274475098e-01 -5.347914248704910278e-02 2.229541987180709839e-01 2.674150168895721436e-01 -4.279046878218650818e-02 2.976949326694011688e-02 1.195957064628601074e-01 -1.562909036874771118e-01 2.311905473470687866e-01 -5.880033224821090698e-02 9.221793711185455322e-02 8.637036383152008057e-02 -2.134131044149398804e-01 1.789480634033679962e-02 2.511694729328155518e-01 -8.504216372966766357e-02 -2.227586060762405396e-01
-1.108071729540824890e-01 -9.235527366399765015e-02 -3.288723230361938477e-01 1.421930044889450073e-01 2.680070996284484863e-01 2.942437529563903809e-01 -2.365093305706977844e-02 -2.568157315254211426e-01 1.111980974674224854e-01 3.119593858718872070e-01 1.616644412279129028e-01 -1.119689363986253738e-02 -3.886359510943293571e-03 -5.491006374359130859e-02 3.139580488204956055e-01 -3.273893594741821289e-01 1.209985017776489258e-01 2.686390876770019531e-01 7.325667142868041992e-02 2.719337120652198792e-02 1.938578672707080841e-02 1.172460094094276428e-01 -1.545808613300323486e-01 2.009982764720916748e-01 -5.996075272560119629e-02 2.528243139386177063e-02 2.030833512544631958e-01 -1.250686645507812500e-01 6.417571753263473511e-02 6.778321415185928345e-02 -1.896314620971679688e-01 -6.358661502599716187e-02
-1.149539463222026825e-02 1.921882503665983677e-04 -1.679124683141708374e-01 -1.382302939891815186e-01 2.843684703111648560e-02 2.224352955818176270e-01 8.435667306184768677e-02 2.633469998836517334e-01 -4.962157085537910461e-02 -1.896156072616577148e-01 1.569883152842521667e-02 8.202482014894485474e-02 -2.911604642868041992e-01 -1.710789352655410767e-01 8.916779607534408569e-02 -1.440744549036026001e-01 -7.164330780506134033e-02 4.819973707199096680e-01 3.686484321951866150e-02 5.625225231051445007e-02 -1.186728477478027344e-01 4.752610921859741211e-01 2.721807360649108887e-02 1.753916442394256592e-01 -7.466514408588409424e-02 -7.905127108097076416e-02 1.792968064546585083e-02 5.353365838527679443e-02 7.811655104160308838e-02 1.808091849088668823e-01 2.210848033428192139e-01 -1.467963904142379761e-01
-1.618821173906326294e-01 -2.132746875286102295e-01 1.099727898836135864e-01 9.513757377862930298e-02 2.509109079837799072e-01 2.245064973831176758e-01 -2.786203026771545410e-01 -8.206214755773544312e-02 -2.878677248954772949e-01 1.718007028102874756e-01 -1.813851296901702881e-02 2.180341333150863647e-01 -1.029718965291976929e-01 1.496387422084808350e-01 7.798389345407485962e-02 -3.449237048625946045e-01 -3.904528915882110596e-02 4.647450447082519531e-01 1.212566867470741272e-01 3.901741001754999161e-03 -4.888989031314849854e-02 -7.324683666229248047e-02 1.681025624275207520e-01 1.370493620634078979e-01 1.259872168302536011e-01 4.832666739821434021e-02 -2.368131577968597412e-01 -8.889364078640937805e-03 -3.272901102900505066e-02 -9.584429860115051270e-02 5.214419215917587280e-02 1.294933110475540161e-01
1.296132951974868774e-01 -4.860764741897583008e-02 2.765315957367420197e-02 -2.443402707576751709e-01 3.427911102771759033e-01 8.925089985132217407e-02 -1.346118748188018799e-01 2.531495317816734314e-02 -1.048063337802886963e-01 3.813405707478523254e-02 2.420640140771865845e-01 9.129650890827178955e-02 -1.600659340620040894e-01 -9.193317033350467682e-03 1.870877146720886230e-01 -9.274210035800933838e-02 -1.366257071495056152e-01 2.495220452547073364e-01 1.175197362899780273e-01 1.644564568996429443e-01 -2.588650882244110107e-01 2.375927269458770752e-01 2.280401885509490967e-01 3.461211174726486206e-02 -3.913042694330215454e-02 2.275614142417907715e-01 -2.078819870948791504e-01 2.613534033298492432e-01 2.369867116212844849e-01 -5.077149346470832825e-02 -1.354366689920425415e-01 -2.951189577579498291e-01
-6.924390047788619995e-02 -1.182752661406993866e-02 2.343725413084030151e-01 3.391590714454650879e-01 1.635576188564300537e-01 3.444092869758605957e-01 -3.314917907118797302e-02 4.332685843110084534e-02 -1.097400635480880737e-01 7.439853996038436890e-02 5.430345237255096436e-02 1.004576683044433594e-01 -3.489858806133270264e-01 -5.273692309856414795e-02 2.218478471040725708e-01 -2.013345062732696533e-02 -5.275687947869300842e-02 4.194085299968719482e-01 -2.015341073274612427e-01 -1.168795004487037659e-01 -2.359934002161026001e-01 9.762722998857498169e-02 -8.308097720146179199e-02 -9.158554673194885254e-02 5.981799215078353882e-02 1.958244666457176208e-02 4.825853928923606873e-02 1.242153421044349670e-01 -1.869643777608871460e-01 -4.265997931361198425e-02 3.161504864692687988e-01 -4.872279241681098938e-03
-1.111065968871116638e-02 -2.086920887231826782e-01 -2.878194153308868408e-01 1.108421087265014648e-01 2.797298729419708252e-01 7.881316542625427246e-02 -1.563443392515182495e-01 -9.921720251441001892e-03 -2.065938115119934082e-01 2.428501695394515991e-01 8.542773127555847168e-02 1.154936105012893677e-01 -3.154527544975280762e-01 -1.994604766368865967e-01 1.137184500694274902e-01 -3.162884414196014404e-01 1.954927295446395874e-01 -2.338991686701774597e-02 3.014777600765228271e-01 1.094408053904771805e-02 -5.614203214645385742e-02 3.074530363082885742e-01 8.490277454257011414e-03 1.192745417356491089e-01 2.099253982305526733e-02 1.691747009754180908e-01 1.178556606173515320e-01 1.503473371267318726e-01 1.287210499867796898e-03 -1.157385334372520447e-01 1.336248666048049927e-01 1.976818591356277466e-01
1.575610227882862091e-02 2.409129217267036438e-02 2.449803799390792847e-01 6.160550564527511597e-02 -7.108598947525024414e-02 1.326549146324396133e-02 -7.691638916730880737e-02 1.862389892339706421e-01 -4.736607372760772705e-01 6.830602884292602539e-03 2.759163379669189453e-01 1.793728675693273544e-03 -1.506184190511703491e-01 9.970842301845550537e-02 3.039724528789520264e-01 -1.666181683540344238e-01 2.304220348596572876e-01 1.009809002280235291e-01 3.599566221237182617e-02 -8.614803105592727661e-02 -1.986525058746337891e-01 9.864092618227005005e-02 -1.382879167795181274e-01 -1.748077105730772018e-03 -1.188112795352935791e-02 3.966125547885894775e-01 -5.313986912369728088e-02 -7.594187557697296143e-02 -1.440675836056470871e-02 -4.538157209753990173e-02 -1.349558383226394653e-01 -3.307048678398132324e-01
-1.176364347338676453e-02 6.006404012441635132e-02 5.068451538681983948e-02 -6.478226184844970703e-02 2.756142020225524902e-01 2.915188074111938477e-01 -4.669648781418800354e-02 2.880608290433883667e-02 -1.631788164377212524e-01 -1.954731158912181854e-02 1.859487295150756836e-01 3.910882771015167236e-02 -3.723191618919372559e-01 -1.438839244656264782e-04 1.856800466775894165e-01 -1.110798045992851257e-01 4.233800247311592102e-02 8.232095837593078613e-02 -1.461642831563949585e-01 1.564087271690368652e-01 -4.611704051494598389e-01 -6.868161261081695557e-03 1.518271714448928833e-01 9.757699817419052124e-02 -2.524499297142028809e-01 2.490045726299285889e-01 -2.105559110641479492e-01 1.694124191999435425e-01 2.178361415863037109e-01 -9.675255976617336273e-03 -1.533512771129608154e-01 -8.632426708936691284e-02
1.218837648630142212e-01 -2.638846337795257568e-01 4.099849145859479904e-03 7.381428033113479614e-02 5.001368932425975800e-03 1.478866487741470337e-01 -9.603103250265121460e-02 -3.533629775047302246e-01 -1.526406109333038330e-01 1.236607134342193604e-01 1.924230158329010010e-01 7.503448426723480225e-02 -1.352312862873077393e-01 2.237303107976913452e-01 7.242807745933532715e-02 -1.263248026371002197e-01 -6.593865156173706055e-02 4.553511738777160645e-01 -1.597146093845367432e-01 -1.380249857902526855e-01 -3.283403515815734863e-01 1.515692919492721558e-01 8.847878873348236084e-02 1.904633939266204834e-01 9.748259931802749634e-02 1.516736447811126709e-01 -1.946353763341903687e-01 5.503872409462928772e-02 -1.596843451261520386e-01 -7.991679757833480835e-02 2.158583998680114746e-01 -1.511510275304317474e-02
8.614283055067062378e-03 -2.228245735168457031e-01 -1.333520859479904175e-01 1.134537234902381897e-01 1.967556625604629517e-01 1.787327527999877930e-01 -4.705426096916198730e-02 -8.591730147600173950e-02 -1.042858883738517761e-01 8.300998061895370483e-02 1.194846332073211670e-01 8.476432412862777710e-02 -2.420496344566345215e-01 2.752854526042938232e-01 2.165994197130203247e-01 -1.584282070398330688e-01 -1.497564017772674561e-01 2.440592050552368164e-01 2.052196068689227104e-03 -1.650474593043327332e-02 -1.888865679502487183e-01 5.285023525357246399e-02 1.235188618302345276e-01 2.876541316509246826e-01 2.505327761173248291e-01 1.882367730140686035e-01 -1.683346033096313477e-01 1.717454046010971069e-01 -1.817629039287567139e-01 1.977991163730621338e-01 3.643570542335510254e-01 1.185792386531829834e-01
-9.382468461990356445e-02 -2.071171253919601440e-01 -5.251435562968254089e-02 1.847394406795501709e-01 1.854568123817443848e-01 -3.551567345857620239e-02 -7.370304316282272339e-02 8.418425917625427246e-02 1.442921608686447144e-01 -2.782093361020088196e-02 -8.826790750026702881e-02 -8.664173632860183716e-02 -9.560395777225494385e-02 -5.065872892737388611e-02 8.979212492704391479e-02 -3.848421275615692139e-01 1.313422620296478271e-01 2.715686857700347900e-01 9.419841319322586060e-02 1.804694086313247681e-01 -1.989095658063888550e-01 3.862758874893188477e-01 9.882845729589462280e-02 1.976762413978576660e-01 -8.181798271834850311e-03 1.904416233301162720e-01 -1.185098513960838318e-01 3.623317778110504150e-01 -3.066647611558437347e-02 -5.065386742353439331e-02 -3.816152736544609070e-02 -3.190408945083618164e-01
7.411754131317138672e-02 2.084821611642837524e-01 -1.094440743327140808e-01 2.052444815635681152e-01 2.805346995592117310e-02 3.583530783653259277e-01 -1.373549252748489380e-01 2.367088794708251953e-01 -8.750993013381958008e-02 -1.002898905426263809e-02 2.010800689458847046e-01 -4.567575454711914062e-02 -2.821877002716064453e-01 6.456287205219268799e-02 1.143257226794958115e-02 -2.061515301465988159e-01 1.249286830425262451e-01 8.778230287134647369e-03 -7.847050577402114868e-02 2.436907142400741577e-01 -6.696653366088867188e-02 3.311025202274322510e-01 3.161519020795822144e-02 3.269132375717163086e-01 6.052149832248687744e-02 2.748381197452545166e-01 1.031275093555450439e-01 -1.803691126406192780e-02 2.841491997241973877e-01 -1.881669163703918457e-01 3.947243094444274902e-02 7.109449803829193115e-02
-1.188173145055770874e-01 1.787597090005874634e-01 -1.056757420301437378e-01 7.149746268987655640e-02 -6.376607716083526611e-02 2.801116406917572021e-01 4.688328877091407776e-02 -1.186257153749465942e-01 -2.016720473766326904e-01 -9.686119854450225830e-02 2.684014141559600830e-01 7.051985710859298706e-03 -1.859920918941497803e-01 -1.932230591773986816e-02 9.465447068214416504e-02 -3.328217566013336182e-01 1.866560727357864380e-01 2.439427375793457031e-01 -5.091122537851333618e-02 1.603954285383224487e-01 2.643365263938903809e-01 2.233875095844268799e-01 7.624159753322601318e-02 -1.757910661399364471e-02 2.128917425870895386e-01 -2.777156047523021698e-02 1.667589545249938965e-01 2.340011894702911377e-01 4.020452499389648438e-01 -1.130266711115837097e-01 -9.989492595195770264e-02 -1.979913190007209778e-02
-1.709943115711212158e-01 -2.416184395551681519e-01 2.105204015970230103e-02 -9.849205613136291504e-02 1.737104356288909912e-01 1.337432414293289185e-01 2.118974775075912476e-01 -2.894664928317070007e-02 -5.090243816375732422e-01 -1.290396600961685181e-01 8.795835822820663452e-02 6.871729344129562378e-02 -2.159407436847686768e-01 -2.480364590883255005e-01 1.939607262611389160e-01 -1.653389036655426025e-01 -1.996771693229675293e-01 2.823399007320404053e-01 -1.447620568796992302e-03 2.355826199054718018e-01 8.481007814407348633e-02 -5.434233695268630981e-02 4.606954753398895264e-02 3.470942378044128418e-02 -8.114936202764511108e-02 -1.410116702318191528e-01 -1.243597492575645447e-01 3.018698394298553467e-01 1.451031118631362915e-01 4.172985255718231201e-02 -5.097935721278190613e-02 -9.699697606265544891e-03
1.208336576819419861e-01 -1.192806586623191833e-01 -9.268971160054206848e-03 9.232529997825622559e-02 2.693566679954528809e-01 4.415915608406066895e-01 -2.190187722444534302e-01 -3.449081629514694214e-02 -1.912484019994735718e-01 1.760663986206054688e-01 1.090650330297648907e-03 9.494330734014511108e-02 -2.930379807949066162e-01 -1.396507620811462402e-01 1.189146488904953003e-01 -1.767764985561370850e-01 1.754084676504135132e-01 4.726553708314895630e-02 -5.966779962182044983e-02 -6.749724596738815308e-02 -2.402232736349105835e-01 8.460374176502227783e-02 2.625014483928680420e-01 7.069218158721923828e-02 -3.089079558849334717e-01 1.389087587594985962e-01 -2.986032366752624512e-01 8.855864405632019043e-02 6.109866872429847717e-02 1.032434254884719849e-01 -1.073918640613555908e-01 3.085824288427829742e-02
-2.254927158355712891e-01 1.766559332609176636e-01 -1.817677617073059082e-01 2.015470266342163086e-01 9.724804013967514038e-02 3.454383090138435364e-02 9.936393052339553833e-02 2.708744443953037262e-02 -1.645979732275009155e-01 -1.466220915317535400e-01 2.284103184938430786e-01 -1.960436999797821045e-01 -6.696070730686187744e-02 -1.735954135656356812e-01 2.413581162691116333e-01 -2.255869209766387939e-01 -1.039513349533081055e-01 1.631919643841683865e-03 -2.238626033067703247e-01 8.280151337385177612e-02 -1.763294041156768799e-01 1.078234910964965820e-01 -9.478392079472541809e-03 2.004489451646804810e-01 2.874862551689147949e-01 3.883467987179756165e-02 1.198533028364181519e-01 1.355478316545486450e-01 -5.515551567077636719e-02 -6.191008165478706360e-02 2.577909231185913086e-01 -4.461816251277923584e-01
1.288226842880249023e-01 -3.253409639000892639e-02 1.254916489124298096e-01 2.066929787397384644e-01 2.309803217649459839e-01 2.529276609420776367e-01 -5.494215339422225952e-02 -5.658511444926261902e-02 -2.377147078514099121e-01 1.311688721179962158e-01 -9.563216567039489746e-02 4.651864990592002869e-02 -4.576553106307983398e-01 2.234662026166915894e-01 1.773143857717514038e-01 -1.697507202625274658e-01 -6.662701256573200226e-03 2.735729813575744629e-01 -1.881901323795318604e-01 6.839480251073837280e-02 -1.920509189367294312e-01 5.137999355792999268e-02 2.661857008934020996e-01 -3.276259452104568481e-02 1.525859087705612183e-01 1.931574195623397827e-01 -7.259272783994674683e-02 2.133894413709640503e-01 -1.472356766462326050e-01 4.148833081126213074e-02 1.219754144549369812e-01 1.398594826459884644e-01
-3.383126854896545410e-02 -2.616864815354347229e-02 -3.342934548854827881e-01 1.444861441850662231e-01 1.772203445434570312e-01 2.450176775455474854e-01 7.694175094366073608e-02 -1.317931860685348511e-01 -4.873372241854667664e-02 3.460217118263244629e-01 3.627819195389747620e-02 -2.323747575283050537e-01 -1.726108640432357788e-01 -1.726039052009582520e-01 3.957369029521942139e-01 -2.726234495639801025e-01 6.962226331233978271e-02 2.415370345115661621e-01 -9.008954465389251709e-02 6.199698150157928467e-02 1.206419710069894791e-02 2.734565138816833496e-01 -2.904958724975585938e-01 -2.379105240106582642e-02 4.340680688619613647e-02 -1.235573645681142807e-02 2.811419032514095306e-02 -1.850226819515228271e-01 -1.149692689068615437e-03 -1.951785199344158173e-02 -5.449741706252098083e-02 -8.623372018337249756e-02
-1.181829720735549927e-01 8.811687678098678589e-02 -2.375891804695129395e-01 2.817629463970661163e-02 -1.098684966564178467e-01 1.856954544782638550e-01 -1.036792546510696411e-01 1.347837448120117188e-01 -3.525084853172302246e-01 1.578538268804550171e-01 1.272923499345779419e-01 -4.334316775202751160e-02 4.510986804962158203e-02 -1.138112023472785950e-01 3.090814650058746338e-01 -1.020896732807159424e-01 -1.334456503391265869e-01 2.539333105087280273e-01 2.336678355932235718e-01 1.103197932243347168e-01 5.209137126803398132e-02 2.265884429216384888e-01 2.328095734119415283e-01 2.629016817081719637e-04 3.223082423210144043e-01 -8.538762480020523071e-02 -8.874851465225219727e-02 -1.083472520112991333e-01 1.444972455501556396e-01 -1.204450204968452454e-01 9.804293513298034668e-03 -3.657368719577789307e-01
-1.700095273554325104e-02 -5.189448595046997070e-02 6.921165436506271362e-02 2.553260028362274170e-01 4.578971564769744873e-01 9.131215512752532959e-02 7.587856799364089966e-02 1.293076872825622559e-01 -1.405924260616302490e-01 2.680989205837249756e-01 2.622097730636596680e-02 7.273239642381668091e-02 -1.946856379508972168e-01 1.310380995273590088e-01 2.977255582809448242e-01 -3.540175259113311768e-01 3.976139798760414124e-02 2.072123140096664429e-01 -7.707461714744567871e-02 -1.504876613616943359e-01 9.848096221685409546e-02 -9.600598365068435669e-02 1.105915158987045288e-01 9.487447142601013184e-02 -3.180990368127822876e-02 1.661265343427658081e-01 -2.405701875686645508e-01 1.872322559356689453e-01 -6.555824726819992065e-02 -2.591967284679412842e-01 -3.245224431157112122e-02 1.120782643556594849e-01
-6.802485883235931396e-02 -2.703496813774108887e-01 1.303912848234176636e-01 2.033612430095672607e-01 -1.239687949419021606e-02 1.867910772562026978e-01 -2.801642715930938721e-01 1.391328591853380203e-02 -2.644913196563720703e-01 5.066018551588058472e-03 2.562032639980316162e-01 -1.825224608182907104e-01 -1.700358688831329346e-01 -6.574689596891403198e-02 3.232943415641784668e-01 -8.311045169830322266e-02 1.531916260719299316e-01 3.185136318206787109e-01 1.033671796321868896e-01 -1.354644820094108582e-02 -2.210785299539566040e-01 -5.760544911026954651e-02 4.594129510223865509e-03 2.247465699911117554e-01 2.356321513652801514e-01 8.536349236965179443e-02 -3.863003849983215332e-02 1.129900366067886353e-01 -2.587123215198516846e-01 -7.408451288938522339e-02 2.180051058530807495e-01 3.271274641156196594e-02
-3.872181475162506104e-01 -1.982287913560867310e-01 -7.496925443410873413e-02 3.836054801940917969e-01 3.348361253738403320e-01 1.981948763132095337e-01 -1.211888939142227173e-01 9.620179235935211182e-02 -1.022342368960380554e-01 1.044186055660247803e-01 1.193532943725585938e-01 2.145112492144107819e-02 -7.309940457344055176e-02 1.146576777100563049e-01 2.526688575744628906e-01 -5.430632084608078003e-02 -1.149743236601352692e-02 1.482320874929428101e-01 1.084955930709838867e-01 1.627414971590042114e-01 -2.422666363418102264e-02 2.172504365444183350e-01 1.530914455652236938e-01 -3.892763331532478333e-02 -2.259663939476013184e-01 -1.043892130255699158e-01 1.580982953310012817e-01 3.026893734931945801e-01 6.784690171480178833e-02 -1.994096301496028900e-02 1.748690754175186157e-01 -1.185880377888679504e-01
6.583239883184432983e-02 5.809687450528144836e-02 -6.464265286922454834e-02 3.037168681621551514e-01 1.935773878358304501e-03 1.571286842226982117e-02 -1.242198646068572998e-01 -1.957341283559799194e-01 -2.624503672122955322e-01 8.824455738067626953e-02 4.170431196689605713e-01 3.130814731121063232e-01 -4.513675868511199951e-01 6.597770843654870987e-03 1.269270181655883789e-01 -3.224649131298065186e-01 -2.182229757308959961e-01 5.187338218092918396e-02 -1.794714182615280151e-01 -3.117746487259864807e-02 -5.691403523087501526e-02 9.554615244269371033e-04 -3.075822442770004272e-02 1.882748305797576904e-01 -1.030532717704772949e-01 6.238340586423873901e-02 -8.951674401760101318e-02 1.018724218010902405e-01 -1.765438914299011230e-02 -4.907181486487388611e-02 -8.294789493083953857e-02 -6.133479624986648560e-02
-3.259759843349456787e-01 1.159976571798324585e-01 -5.370012018829584122e-03 8.329798281192779541e-02 3.954242169857025146e-01 3.850776553153991699e-01 9.003133326768875122e-02 -9.776871651411056519e-02 -1.714784204959869385e-01 -3.886250406503677368e-02 -3.419698774814605713e-02 1.365813761949539185e-01 -2.204527109861373901e-01 -3.374638035893440247e-02 1.366681158542633057e-01 -1.956157982349395752e-01 1.522547751665115356e-01 3.080870509147644043e-01 -7.519558817148208618e-02 -5.550765618681907654e-02 -5.488559976220130920e-02 2.318780273199081421e-01 7.934433221817016602e-02 -2.248842865228652954e-01 -4.021183401346206665e-02 3.185135126113891602e-01 9.236912429332733154e-02 -3.752825409173965454e-02 7.211594283580780029e-02 6.701254844665527344e-02 -1.740598492324352264e-02 1.734961867332458496e-01
1.853601038455963135e-01 9.383463114500045776e-02 -2.172736823558807373e-01 2.376028522849082947e-02 2.793006896972656250e-01 1.013902500271797180e-01 -5.454050377011299133e-02 -7.026923447847366333e-02 -2.028234899044036865e-01 1.674850732088088989e-01 1.552233938127756119e-02 -5.677781999111175537e-02 -1.162586808204650879e-01 2.414949834346771240e-01 1.449990123510360718e-01 -3.571934998035430908e-01 1.364971399307250977e-01 1.904689222574234009e-01 -1.278108060359954834e-01 -1.706508696079254150e-01 -2.192644774913787842e-01 3.892981410026550293e-01 9.929034113883972168e-02 -2.897505760192871094e-01 8.300578594207763672e-02 1.389527693390846252e-02 5.965188518166542053e-02 1.232883930206298828e-01 -7.351487874984741211e-02 3.152222931385040283e-02 -3.784037008881568909e-02 -3.037750720977783203e-01
6.733441352844238281e-02 6.046463549137115479e-02 -1.582232266664505005e-01 8.668099343776702881e-02 3.570920228958129883e-02 1.245423406362533569e-01 9.329139441251754761e-02 1.718547791242599487e-01 -3.335176408290863037e-01 9.335476160049438477e-02 -1.929022520780563354e-01 3.879502788186073303e-02 -4.389734566211700439e-01 1.277949512004852295e-01 1.558778733015060425e-01 -1.512237936258316040e-01 2.585613429546356201e-01 -6.421048194169998169e-02 2.992055714130401611e-01 1.026021689176559448e-01 -1.975597888231277466e-01 1.325999647378921509e-01 1.001787483692169189e-01 3.502558469772338867e-01 1.808086335659027100e-01 -5.361457169055938721e-02 -1.261633932590484619e-01 1.608856320381164551e-01 -5.991124361753463745e-02 1.665937341749668121e-02 -1.252563893795013428e-01 -1.791593730449676514e-01
-1.286635547876358032e-01 -1.209813207387924194e-01 -1.896607130765914917e-01 2.577002346515655518e-01 5.357294529676437378e-02 1.693103909492492676e-01 -1.844362355768680573e-02 -1.030807420611381531e-01 -2.969721257686614990e-01 -2.599418535828590393e-02 1.751681417226791382e-01 -1.364854872226715088e-01 2.149992994964122772e-02 3.377323597669601440e-02 1.582095026969909668e-01 2.870890125632286072e-02 2.033093720674514771e-01 2.478091418743133545e-01 1.231555789709091187e-01 1.192253232002258301e-01 -1.302726119756698608e-01 1.599196344614028931e-01 1.089859157800674438e-01 5.288136377930641174e-02 -1.053408011794090271e-01 1.543946415185928345e-01 -8.987654745578765869e-02 3.917885944247245789e-02 3.034632802009582520e-01 -2.611826658248901367e-01 1.217602565884590149e-01 -4.992637038230895996e-01
-1.420658528804779053e-01 1.243488490581512451e-01 -1.442423760890960693e-01 6.706368923187255859e-02 -8.698002435266971588e-03 1.036974489688873291e-01 5.313408747315406799e-02 -3.676137328147888184e-02 1.416697353124618530e-01 2.291204482316970825e-01 2.714026868343353271e-01 -2.168467789888381958e-01 4.122769460082054138e-02 -4.519092291593551636e-02 1.272020637989044189e-01 -1.507361382246017456e-01 -3.463819250464439392e-02 3.550685048103332520e-01 1.114413887262344360e-01 2.388226389884948730e-01 -4.329321533441543579e-02 5.065751075744628906e-01 -2.611879818141460419e-02 1.367937326431274414e-01 1.297251433134078979e-01 1.286268383264541626e-01 1.127555668354034424e-01 2.184492349624633789e-01 2.095616161823272705e-01 6.105425208806991577e-02 2.293904721736907959e-01 -1.395291537046432495e-01
1.194401383399963379e-01 2.683697966858744621e-03 2.839946746826171875e-02 1.023005619645118713e-01 -2.675927989184856415e-02 2.103110104799270630e-01 -1.259293854236602783e-01 -1.974445879459381104e-01 -2.712115943431854248e-01 -1.114327087998390198e-01 4.493792057037353516e-01 3.009058237075805664e-01 -3.428638577461242676e-01 3.667156398296356201e-02 2.166715115308761597e-01 -2.560212016105651855e-01 -2.088583856821060181e-01 9.345336258411407471e-02 -8.061338216066360474e-02 1.037910506129264832e-01 -1.665253490209579468e-01 2.145741693675518036e-02 1.130833029747009277e-01 1.429883539676666260e-01 2.109920606017112732e-02 9.138304740190505981e-02 -1.072489991784095764e-01 1.412958353757858276e-01 1.916795223951339722e-01 -6.764292716979980469e-02 -7.070980966091156006e-02 -2.172147482633590698e-01
-1.654716432094573975e-01 1.499426215887069702e-01 -4.518450424075126648e-02 3.002573549747467041e-02 3.092762827873229980e-01 3.373391628265380859e-01 5.423086509108543396e-02 5.361789464950561523e-02 -3.050519824028015137e-01 3.198785334825515747e-02 -6.829616148024797440e-03 2.702865898609161377e-01 -1.940890103578567505e-01 5.160541832447052002e-02 2.011547535657882690e-01 -2.081825286149978638e-01 -4.636948183178901672e-02 2.862776815891265869e-01 -1.359153687953948975e-01 -5.542494729161262512e-02 -2.158532887697219849e-01 1.630822122097015381e-01 4.793422669172286987e-02 -1.800552010536193848e-01 -1.053299307823181152e-01 3.597764372825622559e-01 1.756495684385299683e-01 9.369207173585891724e-02 8.656528592109680176e-02 3.199106827378273010e-02 -4.996828734874725342e-03 1.958245635032653809e-01
-1.276273280382156372e-01 -8.843881636857986450e-02 -3.727341890335083008e-01 -2.883742377161979675e-02 -6.362053006887435913e-02 1.241541728377342224e-01 -2.304997593164443970e-01 3.601235151290893555e-02 -1.527170836925506592e-02 1.953632533550262451e-01 1.594454050064086914e-01 -2.369909286499023438e-01 -1.551149636507034302e-01 9.206359088420867920e-02 3.950852900743484497e-02 -1.911442279815673828e-01 2.195985615253448486e-01 3.919475972652435303e-01 8.055136352777481079e-02 1.772945225238800049e-01 -8.514077216386795044e-02 2.990392148494720459e-01 2.217342406511306763e-01 1.822676658630371094e-01 1.207337621599435806e-02 -1.775067113339900970e-02 -8.276899904012680054e-02 -5.132463201880455017e-02 1.277910172939300537e-01 2.491947561502456665e-01 1.854038983583450317e-02 -2.531209588050842285e-01
2.297101020812988281e-01 -1.309883296489715576e-01 -1.272373050451278687e-01 -2.684662342071533203e-01 1.314568668603897095e-01 2.447509467601776123e-01 6.662244349718093872e-02 -6.748121231794357300e-02 -2.523959279060363770e-01 1.523622777312994003e-02 1.288168430328369141e-01 1.718100719153881073e-02 -2.227248102426528931e-01 4.685704410076141357e-02 1.383630335330963135e-01 -1.037007719278335571e-01 8.511057496070861816e-02 1.953682899475097656e-01 5.236154422163963318e-02 2.639163732528686523e-01 -4.300488829612731934e-01 2.410674095153808594e-02 2.188714593648910522e-01 1.070271804928779602e-01 1.761270761489868164e-01 3.234565258026123047e-01 -1.382174044847488403e-01 3.856565058231353760e-02 1.233257353305816650e-01 -2.601634943857789040e-03 -2.427587211132049561e-01 6.171000655740499496e-03
-1.949142515659332275e-01 7.874871045351028442e-02 -3.339490890502929688e-01 9.380400925874710083e-02 1.085918173193931580e-01 1.174681931734085083e-01 -1.422313749790191650e-01 9.728416055440902710e-02 -1.774043440818786621e-01 2.131398767232894897e-01 1.899279952049255371e-01 1.229613088071346283e-02 -3.450581431388854980e-01 -4.263162147253751755e-03 2.973244190216064453e-01 -6.401235610246658325e-02 -1.915578544139862061e-01 1.065375134348869324e-01 -1.394727826118469238e-01 3.384775221347808838e-01 -7.749283313751220703e-02 -8.392295986413955688e-02 -1.161726340651512146e-01 1.662766933441162109e-01 1.248351633548736572e-01 -4.738050699234008789e-02 -2.866714298725128174e-01 1.410412788391113281e-01 8.361095190048217773e-02 -2.149389833211898804e-01 9.156619012355804443e-02 1.943224519491195679e-01
1.434834003448486328e-01 1.210112795233726501e-01 -3.139372169971466064e-01 1.249493658542633057e-01 2.993469834327697754e-01 2.038657516241073608e-01 6.522369384765625000e-02 -1.966359764337539673e-01 -2.175040841102600098e-01 1.161136403679847717e-01 4.935891926288604736e-02 -9.330528229475021362e-02 -3.731113672256469727e-01 -9.754084050655364990e-03 4.898709431290626526e-02 -1.348899304866790771e-01 -4.176846519112586975e-02 1.692082881927490234e-01 9.036042541265487671e-02 8.593247830867767334e-02 -2.164952903985977173e-01 2.389989495277404785e-01 -1.229541259817779064e-03 -3.110033273696899414e-01 -5.442855414003133774e-03 1.206397265195846558e-01 9.969308972358703613e-02 9.970957785844802856e-02 2.419430296868085861e-03 -2.069244086742401123e-01 2.768634557723999023e-01 -2.099841982126235962e-01
-1.368239223957061768e-01 1.498532295227050781e-01 -2.151299268007278442e-01 -5.010084807872772217e-02 2.683481574058532715e-01 1.654080748558044434e-01 -9.381255507469177246e-02 1.713864505290985107e-01 -2.935773730278015137e-01 2.393092960119247437e-01 7.586239278316497803e-02 1.822929531335830688e-01 -3.771232068538665771e-01 -2.763808667659759521e-01 2.032891809940338135e-01 -2.138570547103881836e-01 1.825081110000610352e-01 -1.505673378705978394e-01 1.536749899387359619e-01 -3.685717936605215073e-03 -3.487984836101531982e-01 7.581634819507598877e-02 4.319448396563529968e-02 1.544018834829330444e-01 4.311128705739974976e-02 1.191568672657012939e-01 7.917428016662597656e-02 5.239918828010559082e-02 -8.037518709897994995e-02 5.262686684727668762e-02 4.550041630864143372e-02 1.236155033111572266e-01
3.708503022789955139e-02 -6.644626148045063019e-03 -1.111800521612167358e-01 -1.139060035347938538e-01 9.744517505168914795e-02 5.081768631935119629e-01 -2.981956116855144501e-02 -9.787424653768539429e-02 -3.798344731330871582e-01 5.986235663294792175e-02 3.091553449630737305e-01 -1.716881692409515381e-01 -1.998852342367172241e-01 1.050200685858726501e-01 8.868087083101272583e-02 -2.657548785209655762e-01 2.858530282974243164e-01 1.925129890441894531e-01 -8.326629549264907837e-02 2.304996997117996216e-01 3.006952069699764252e-02 -1.427283696830272675e-02 1.239133253693580627e-01 -1.793824881315231323e-01 -1.995293945074081421e-01 1.614649593830108643e-02 -6.779597699642181396e-02 -7.583811879158020020e-02 3.505447506904602051e-02 -4.130631685256958008e-02 -2.897200919687747955e-02 -1.047868132591247559e-01
-1.650087535381317139e-01 -6.279306113719940186e-02 1.990054398775100708e-01 1.065651476383209229e-01 1.876030415296554565e-01 2.607796490192413330e-01 -7.087880373001098633e-02 1.233343780040740967e-02 -3.611658513545989990e-01 1.237256675958633423e-01 -7.607638835906982422e-02 -2.727019041776657104e-02 -3.842678070068359375e-01 8.348330855369567871e-02 1.025642827153205872e-02 -1.591053754091262817e-01 -1.556132584810256958e-01 -4.503995180130004883e-02 -4.280226305127143860e-02 -5.103039741516113281e-02 -6.168274581432342529e-02 1.203156262636184692e-01 1.268547624349594116e-01 2.099965363740921021e-01 2.030206471681594849e-01 2.019888609647750854e-01 2.713572699576616287e-03 2.998188138008117676e-01 1.063040867447853088e-01 1.791328042745590210e-01 3.598171472549438477e-01 -1.524388194084167480e-01
7.489083707332611084e-02 -9.690330177545547485e-02 -3.091395199298858643e-01 2.322293072938919067e-01 3.097001612186431885e-01 1.778449267148971558e-01 -2.512544095516204834e-01 -9.178343415260314941e-02 -7.727604359388351440e-02 -6.744934618473052979e-02 2.507107555866241455e-01 -1.598342359066009521e-01 -3.909412622451782227e-01 5.482563003897666931e-02 1.815282851457595825e-01 -1.717915683984756470e-01 1.862277239561080933e-01 1.277988851070404053e-01 -1.267030984163284302e-01 1.378124356269836426e-01 1.621968299150466919e-01 5.624850839376449585e-02 9.977912157773971558e-02 6.861363351345062256e-02 -1.433225721120834351e-01 7.908703386783599854e-02 1.725981533527374268e-01 1.116697415709495544e-01 -2.180089242756366730e-02 -1.191699355840682983e-01 1.886272281408309937e-01 -2.639501094818115234e-01
-8.152793347835540771e-02 1.292702108621597290e-01 -1.308436691761016846e-02 1.779138743877410889e-01 -2.648469209671020508e-01 2.803535759449005127e-01 -2.406919747591018677e-02 -9.889666736125946045e-02 -1.435178220272064209e-01 1.884469240903854370e-01 3.192651644349098206e-02 1.926662214100360870e-02 -1.411900669336318970e-01 -2.113045901060104370e-01 1.849582791328430176e-01 -3.238711357116699219e-01 -9.245353192090988159e-02 1.432772912085056305e-02 6.195284426212310791e-02 2.274577692151069641e-02 -2.505763173103332520e-01 3.536362946033477783e-01 1.645045280456542969e-01 3.012065291404724121e-01 1.328554749488830566e-01 -2.470959573984146118e-01 -1.643777191638946533e-01 -1.174176707863807678e-01 1.381883770227432251e-01 -1.924785971641540527e-01 -3.104285150766372681e-02 1.707774400711059570e-01
-2.474892735481262207e-01 -4.057767242193222046e-02 -2.626570165157318115e-01 1.511710286140441895e-01 1.349538117647171021e-01 2.046360224485397339e-01 -1.826995983719825745e-02 -2.059004157781600952e-01 -2.722130715847015381e-01 5.555561929941177368e-02 1.416784971952438354e-01 -6.756872683763504028e-02 5.330597236752510071e-02 -4.133956879377365112e-02 9.218553453683853149e-02 -9.213569015264511108e-02 2.014638930559158325e-01 1.823659092187881470e-01 2.011590637266635895e-02 2.312914282083511353e-02 -1.603337526321411133e-01 1.436212658882141113e-01 -1.248087361454963684e-02 4.976342990994453430e-02 -1.179854795336723328e-01 2.377909868955612183e-01 -1.255078613758087158e-01 6.955459713935852051e-02 2.629975378513336182e-01 -3.176008164882659912e-01 3.384981676936149597e-02 -4.827958345413208008e-01
1.745865046977996826e-01 7.969453185796737671e-02 5.862906947731971741e-02 6.559082865715026855e-02 -1.871711462736129761e-01 1.791724860668182373e-01 -2.485465258359909058e-03 5.121647939085960388e-02 -3.311653137207031250e-01 2.973782122135162354e-01 3.986547887325286865e-02 -1.331555247306823730e-01 6.606072187423706055e-02 -2.466853260993957520e-01 2.784752547740936279e-01 -2.247586101293563843e-01 3.362835268490016460e-04 2.426288574934005737e-01 -2.405918687582015991e-01 3.489458933472633362e-02 -9.592436999082565308e-02 4.701066315174102783e-01 2.115475535392761230e-01 1.815989762544631958e-01 -2.175169065594673157e-02 -1.720463037490844727e-01 -6.188632920384407043e-02 2.694194205105304718e-02 9.990470856428146362e-02 3.296977281570434570e-02 -2.201555669307708740e-02 -5.359673127532005310e-02
-1.938438564538955688e-01 3.808415681123733521e-02 1.499335318803787231e-01 4.605800285935401917e-02 7.385806739330291748e-02 -2.636868655681610107e-01 4.202713668346405029e-01 -1.061925962567329407e-01 -3.327585458755493164e-01 -3.188621252775192261e-03 5.770690366625785828e-02 8.433866314589977264e-03 -2.875048816204071045e-01 2.072763442993164062e-01 1.771258711814880371e-01 -3.485337495803833008e-01 5.757350474596023560e-02 3.223698139190673828e-01 -1.356413960456848145e-01 -4.377019777894020081e-02 -7.704268395900726318e-02 1.054890677332878113e-01 1.738944500684738159e-01 4.644245654344558716e-02 -1.075062379240989685e-01 2.412188202142715454e-01 3.817128017544746399e-02 -1.951363682746887207e-02 9.208470582962036133e-03 1.488004028797149658e-01 5.744029954075813293e-02 8.216904848814010620e-02
5.820621922612190247e-02 1.596783101558685303e-01 -9.948458522558212280e-03 1.259843409061431885e-01 2.689260840415954590e-01 1.000559031963348389e-01 1.248171702027320862e-01 2.245185673236846924e-01 -1.196462288498878479e-01 1.389327496290206909e-01 2.585111856460571289e-01 -2.896032296121120453e-02 1.567040383815765381e-02 -2.327616363763809204e-01 1.966222226619720459e-01 -1.093789935111999512e-01 -1.759997904300689697e-01 4.333746731281280518e-01 2.329420857131481171e-02 -1.541456431150436401e-01 2.181788347661495209e-02 1.976224929094314575e-01 2.369612306356430054e-01 2.971468269824981689e-01 -2.292139530181884766e-01 1.393689215183258057e-01 7.546272873878479004e-02 3.007685840129852295e-01 -3.397887572646141052e-02 -4.221300035715103149e-02 2.723716199398040771e-02 -4.029687121510505676e-02
-4.770072549581527710e-02 -2.396034076809883118e-02 -4.101429879665374756e-01 1.194843128323554993e-01 2.301681600511074066e-02 6.298838555812835693e-02 -1.509974896907806396e-01 1.872117370367050171e-01 -1.374218165874481201e-01 8.506032824516296387e-02 1.110551133751869202e-01 9.023021906614303589e-02 -3.013244085013866425e-02 -2.467708848416805267e-02 3.431790173053741455e-01 -8.062711358070373535e-02 9.709909558296203613e-03 4.916132092475891113e-01 -1.195480599999427795e-01 -2.743478864431381226e-02 2.990015223622322083e-02 1.007602736353874207e-01 -1.515289694070816040e-01 2.481341809034347534e-01 2.460643649101257324e-01 1.165786571800708771e-02 1.928045451641082764e-01 1.931005343794822693e-02 1.198644712567329407e-01 2.509049773216247559e-01 5.015186220407485962e-02 -2.223966866731643677e-01
-2.505114674568176270e-01 1.353356838226318359e-01 -1.229094527661800385e-02 3.660501837730407715e-01 1.155016869306564331e-01 6.829083710908889771e-02 1.352886408567428589e-01 1.500128060579299927e-01 -3.009673357009887695e-01 3.071937263011932373e-01 4.336834419518709183e-03 8.682085573673248291e-02 -7.380351424217224121e-02 -1.127135232090950012e-01 3.686936795711517334e-01 -2.809367179870605469e-01 -2.212517559528350830e-01 1.215325444936752319e-01 2.126875221729278564e-01 1.638286262750625610e-01 -9.574007242918014526e-02 -1.734953224658966064e-01 -6.034481525421142578e-02 1.127587854862213135e-01 8.227393031120300293e-03 -1.333079785108566284e-01 1.399635523557662964e-01 4.080596938729286194e-02 1.000868231058120728e-01 -8.412168361246585846e-03 -2.443721294403076172e-01 -1.162011642009019852e-02
-2.315417230129241943e-01 -2.067607082426548004e-02 7.407127320766448975e-02 1.972833275794982910e-01 -9.056162834167480469e-02 1.227352544665336609e-01 -5.071610957384109497e-02 -5.398910492658615112e-02 -3.059547841548919678e-01 7.313420996069908142e-03 2.603627145290374756e-01 8.745079487562179565e-02 -1.397622227668762207e-01 -9.623574465513229370e-02 1.549665629863739014e-01 -2.366223186254501343e-01 -3.798146843910217285e-01 7.203279435634613037e-02 -3.160564005374908447e-01 2.672311067581176758e-01 1.079587191343307495e-01 2.408113926649093628e-01 1.095350757241249084e-01 2.342994324862957001e-02 3.309633582830429077e-02 2.337757945060729980e-01 -2.660910189151763916e-01 1.582792699337005615e-01 5.355400592088699341e-02 -1.044129803776741028e-01 1.439515203237533569e-01 -7.657714933156967163e-02
-2.166332304477691650e-01 1.497196555137634277e-01 -4.504416510462760925e-02 6.587716192007064819e-02 9.849092364311218262e-02 3.418941497802734375e-01 1.914351582527160645e-01 -9.103861451148986816e-02 -2.076397091150283813e-01 -4.419790580868721008e-02 2.034226804971694946e-01 -2.378007024526596069e-01 -3.518098592758178711e-01 -2.841780893504619598e-02 5.572427809238433838e-02 -3.441046476364135742e-01 1.752688139677047729e-01 3.107927143573760986e-01 8.479274809360504150e-02 8.513786643743515015e-02 9.928868710994720459e-02 -9.454979002475738525e-02 -1.868424415588378906e-01 3.628203179687261581e-03 2.836148738861083984e-01 1.068420931696891785e-01 4.906569421291351318e-02 -1.165313720703125000e-01 3.385423123836517334e-02 -1.280971318483352661e-01 -9.907477349042892456e-02 -1.816259175539016724e-01
6.914670765399932861e-02 -9.468662552535533905e-03 -5.271298810839653015e-02 1.042655706405639648e-01 4.530952125787734985e-02 3.020358681678771973e-01 -1.146908178925514221e-01 2.533202469348907471e-01 3.416375070810317993e-02 -4.990661516785621643e-02 5.609440058469772339e-02 9.574461728334426880e-03 -2.751275300979614258e-01 1.318754851818084717e-01 2.062840908765792847e-01 -2.147798091173171997e-01 7.962576299905776978e-02 1.396223753690719604e-01 -7.181839644908905029e-02 2.376995533704757690e-01 2.415401861071586609e-02 4.481250941753387451e-01 2.412696555256843567e-02 3.186161816120147705e-01 -1.222358047962188721e-01 2.542131543159484863e-01 -5.612515378743410110e-03 4.318621009588241577e-02 2.851245403289794922e-01 -2.527674436569213867e-01 -5.151009932160377502e-02 -4.375692456960678101e-02
-1.075026690959930420e-01 6.861768197268247604e-04 5.095224082469940186e-02 -1.118515804409980774e-02 5.936821177601814270e-02 2.576402723789215088e-01 3.482868149876594543e-02 -6.493111699819564819e-02 -1.512561179697513580e-02 5.061304196715354919e-02 2.204901278018951416e-01 4.279503598809242249e-03 -3.412370383739471436e-01 1.415255218744277954e-01 4.282944500446319580e-01 5.768402293324470520e-02 2.213210798799991608e-02 2.922629415988922119e-01 1.321772206574678421e-02 1.120527684688568115e-01 -2.621814906597137451e-01 4.008183628320693970e-02 2.551321983337402344e-01 1.528167128562927246e-01 1.917448043823242188e-01 2.222047001123428345e-01 1.677787862718105316e-02 1.912633925676345825e-01 -1.096863970160484314e-01 2.007894963026046753e-01 3.207503855228424072e-01 -8.196063339710235596e-03
2.841082215309143066e-02 -1.776513159275054932e-01 1.120758354663848877e-01 1.560633927583694458e-01 1.251869201660156250e-01 2.299662232398986816e-01 -1.658411920070648193e-01 2.680799365043640137e-01 -6.842653453350067139e-02 2.859665825963020325e-02 8.833406865596771240e-02 2.143756002187728882e-01 -2.395415008068084717e-01 1.435054540634155273e-01 3.036085665225982666e-01 -2.125157713890075684e-01 -1.378321498632431030e-01 1.848641037940979004e-01 -2.474355101585388184e-01 1.231329813599586487e-01 5.049192160367965698e-02 1.837645024061203003e-01 5.507700517773628235e-02 1.852826178073883057e-01 -3.245255351066589355e-02 -1.358243674039840698e-01 -8.018556237220764160e-02 2.488893568515777588e-01 3.874842226505279541e-01 -5.923740938305854797e-02 -6.381452083587646484e-02 -1.984235346317291260e-01
1.073341444134712219e-01 1.016247123479843140e-01 7.816156744956970215e-02 1.787705719470977783e-01 7.708873599767684937e-02 1.997918337583541870e-01 -3.012227453291416168e-02 1.760881841182708740e-01 -4.743891581892967224e-02 2.637113332748413086e-01 -3.545356914401054382e-02 6.749913445673882961e-04 -1.033324450254440308e-01 4.787785559892654419e-02 7.127651572227478027e-02 -3.778996169567108154e-01 -1.521363854408264160e-01 4.183596968650817871e-01 6.362965703010559082e-02 -8.563648909330368042e-02 -2.463885992765426636e-01 3.941770642995834351e-02 2.652199566364288330e-01 5.454599112272262573e-02 -6.931475549936294556e-02 1.702564060688018799e-01 -5.278278142213821411e-02 2.224031388759613037e-01 4.144990146160125732e-01 -4.352867137640714645e-03 4.250743240118026733e-02 -1.536003351211547852e-01
-2.024941146373748779e-02 1.662851427681744099e-03 1.306392550468444824e-01 1.969838887453079224e-01 2.141828835010528564e-01 2.861844003200531006e-01 2.379421591758728027e-01 1.839386075735092163e-01 -1.302093863487243652e-01 -1.744918823242187500e-01 -9.506715834140777588e-02 9.961459040641784668e-02 9.688384085893630981e-02 1.887780427932739258e-01 3.525512516498565674e-01 -2.827562391757965088e-01 -1.535691414028406143e-02 3.505231738090515137e-01 -1.795090138912200928e-01 3.536965698003768921e-02 -5.381735414266586304e-02 4.993927106261253357e-02 6.816811859607696533e-02 7.987015694379806519e-02 3.078120052814483643e-01 2.729989960789680481e-02 -2.621961757540702820e-02 1.396179646253585815e-01 -1.414501368999481201e-01 -1.096663177013397217e-01 -1.557401418685913086e-01 -2.547654807567596436e-01
-1.894928514957427979e-01 8.163711428642272949e-02 -6.793921813368797302e-03 8.054077625274658203e-03 6.997162476181983948e-03 6.996997445821762085e-02 -1.222474202513694763e-01 2.342240512371063232e-01 5.733891203999519348e-02 1.537788957357406616e-01 1.285146623849868774e-01 -9.885233640670776367e-02 -2.931327819824218750e-01 -6.365289911627769470e-03 1.068478375673294067e-01 -2.185868918895721436e-01 1.232012659311294556e-01 3.700159490108489990e-01 -2.820973470807075500e-02 1.818984746932983398e-01 9.509289264678955078e-02 3.799637854099273682e-01 1.752388626337051392e-01 1.748268753290176392e-01 1.606880426406860352e-01 1.761308908462524414e-01 1.457133237272500992e-02 3.203229904174804688e-01 3.433539569377899170e-01 5.890471488237380981e-02 2.961996197700500488e-02 4.020719602704048157e-02
-1.323544979095458984e-01 -8.521758951246738434e-03 2.327937074005603790e-02 1.450276374816894531e-01 9.880684316158294678e-02 8.709322661161422729e-02 -1.342701315879821777e-01 1.726716160774230957e-01 -1.702505946159362793e-01 3.004709817469120026e-02 1.729188859462738037e-02 -1.316056121140718460e-02 -3.441717624664306641e-01 -1.020048856735229492e-01 2.237178832292556763e-01 1.821368746459484100e-02 2.572985887527465820e-01 3.022670447826385498e-01 1.927105039358139038e-01 -1.568268239498138428e-01 -2.287899106740951538e-01 3.039406239986419678e-01 -2.857751846313476562e-01 -7.984399795532226562e-02 9.848964959383010864e-02 3.568844795227050781e-01 7.090219855308532715e-02 2.432421594858169556e-01 -1.015084013342857361e-01 -5.807287991046905518e-02 1.053959205746650696e-01 -8.904596418142318726e-02
5.410266295075416565e-02 4.737639054656028748e-02 7.258044928312301636e-02 1.570546478033065796e-01 1.708505600690841675e-01 5.322618484497070312e-01 -2.764437906444072723e-02 -4.140396043658256531e-02 -2.938925623893737793e-01 -3.149644285440444946e-02 1.928897798061370850e-01 -7.387186400592327118e-03 -1.586448401212692261e-01 -1.645052433013916016e-01 1.612179428339004517e-01 1.112102270126342773e-01 3.157330304384231567e-02 2.579020559787750244e-01 -6.600571423768997192e-02 -1.852641850709915161e-01 -1.872669905424118042e-01 4.706876724958419800e-02 -3.127889633178710938e-01 4.559792578220367432e-02 1.710165590047836304e-01 9.631382673978805542e-02 -1.051030233502388000e-01 1.305133551359176636e-01 8.241488784551620483e-02 9.869924932718276978e-02 2.007202655076980591e-01 -2.605607211589813232e-01
-2.690980732440948486e-01 3.641569614410400391e-02 -1.255949288606643677e-01 1.125937104225158691e-01 1.391471624374389648e-01 7.959688454866409302e-02 2.963685244321823120e-02 -4.287958517670631409e-02 -3.679625689983367920e-01 4.153699055314064026e-02 9.337899833917617798e-02 -4.846631735563278198e-02 -1.916852444410324097e-01 -2.172027975320816040e-01 1.310980170965194702e-01 -1.256200969219207764e-01 -1.681031733751296997e-01 6.084192171692848206e-02 -3.198601603507995605e-01 1.365048736333847046e-01 -3.698258399963378906e-01 2.398712188005447388e-01 -1.979881674051284790e-01 1.692714244127273560e-01 2.991058863699436188e-02 -2.262731790542602539e-01 -2.479891479015350342e-01 -4.877490177750587463e-02 7.340914011001586914e-02 -2.113365530967712402e-01 -1.439045518636703491e-01 -5.017990618944168091e-02
-1.216647475957870483e-01 -1.887127943336963654e-02 9.490356780588626862e-03 2.817587256431579590e-01 -2.952895462512969971e-01 2.335158586502075195e-01 1.207999885082244873e-02 -2.284037880599498749e-02 -2.548698782920837402e-01 8.405747264623641968e-02 9.258996695280075073e-02 -1.436280012130737305e-01 -1.308090537786483765e-01 -1.842657327651977539e-01 2.173875421285629272e-01 -2.776396274566650391e-01 -1.770764775574207306e-02 -2.001849189400672913e-02 -1.194362491369247437e-01 1.542948335409164429e-01 -1.631113439798355103e-01 3.904193639755249023e-01 1.353425085544586182e-01 2.719733119010925293e-01 9.709651768207550049e-02 -2.983819246292114258e-01 -1.294397264719009399e-01 -8.585669845342636108e-02 8.690036833286285400e-03 -1.766831725835800171e-01 3.446986898779869080e-02 1.454863250255584717e-01
-5.294443666934967041e-02 4.008104279637336731e-02 -1.086451932787895203e-01 -2.103695273399353027e-01 7.542972266674041748e-02 2.550749480724334717e-01 5.562923103570938110e-02 3.752469271421432495e-02 -3.740807771682739258e-01 1.893164813518524170e-01 1.027691587805747986e-01 -6.028786301612854004e-02 -2.928186655044555664e-01 2.516222000122070312e-01 1.033943593502044678e-01 -1.108817607164382935e-01 4.749424383044242859e-02 2.695544362068176270e-01 -6.432122737169265747e-02 1.276834607124328613e-01 -1.315730661153793335e-01 -1.253975648432970047e-02 6.949591636657714844e-02 -1.185240503400564194e-02 6.837679445743560791e-02 2.827309668064117432e-01 -3.884372115135192871e-02 1.510235220193862915e-01 -1.482299268245697021e-01 2.290100008249282837e-01 4.221490323543548584e-01 -1.513585746288299561e-01
2.811140567064285278e-02 -4.245615750551223755e-02 -1.780495345592498779e-01 1.151887848973274231e-01 1.620174050331115723e-01 2.040512114763259888e-01 -7.510256022214889526e-02 -3.759557604789733887e-01 -3.844958543777465820e-02 2.124595791101455688e-01 6.534221023321151733e-02 4.666313901543617249e-02 -5.504040792584419250e-02 -1.010687928646802902e-02 -9.003847092390060425e-02 -3.225497901439666748e-01 3.036544024944305420e-01 3.481374084949493408e-01 1.650259345769882202e-01 1.068280637264251709e-01 1.407137420028448105e-02 1.604339033365249634e-01 8.394157886505126953e-02 2.514292299747467041e-01 1.001160964369773865e-01 7.192243635654449463e-02 1.154955103993415833e-01 -1.042029112577438354e-01 2.881694436073303223e-01 -7.938209921121597290e-02 1.875636577606201172e-01 -2.388678789138793945e-01
-7.468526810407638550e-02 -1.845899522304534912e-01 -1.165641322731971741e-01 -5.397935584187507629e-02 4.112217724323272705e-01 2.078952938318252563e-01 3.954212367534637451e-02 1.445292681455612183e-01 -2.455649226903915405e-01 -4.878322780132293701e-02 -4.618877917528152466e-02 8.687315136194229126e-02 -1.465358436107635498e-01 -1.443522721529006958e-01 2.097496092319488525e-01 -1.643755435943603516e-01 2.904149591922760010e-01 1.421122401952743530e-01 2.994449734687805176e-01 -8.452073484659194946e-02 -7.780767977237701416e-02 2.539372742176055908e-01 -1.574565619230270386e-01 7.440163195133209229e-02 3.465775772929191589e-02 2.649562656879425049e-01 1.356567293405532837e-01 2.229546159505844116e-01 8.782204240560531616e-02 -8.010517060756683350e-02 2.565765678882598877e-01 4.117312282323837280e-02
-2.408749610185623169e-01 5.561589449644088745e-02 -1.217616945505142212e-01 -4.766091331839561462e-02 1.347433123737573624e-02 9.221474081277847290e-02 -8.286954462528228760e-02 3.026504814624786377e-01 -2.763378201052546501e-03 1.069641262292861938e-01 2.600286528468132019e-02 -4.685409367084503174e-02 -2.645833492279052734e-01 5.698179453611373901e-02 1.764888465404510498e-01 -3.677540421485900879e-01 -9.193429350852966309e-02 3.947344720363616943e-01 1.190857812762260437e-01 1.287086401134729385e-02 1.924153715372085571e-01 1.688002198934555054e-01 1.160524189472198486e-01 2.690408229827880859e-01 1.156515851616859436e-01 1.066806390881538391e-01 1.427908390760421753e-01 3.031805157661437988e-01 2.545214593410491943e-01 1.330959498882293701e-01 -1.017635613679885864e-01 -2.789268642663955688e-02
-1.561160236597061157e-01 -1.066562533378601074e-01 -1.925421133637428284e-02 1.102683618664741516e-01 1.577344238758087158e-01 2.508029937744140625e-01 5.025663226842880249e-02 -4.693621397018432617e-02 -2.251914888620376587e-01 1.940084099769592285e-01 5.091666243970394135e-03 1.518936157226562500e-01 -1.329596061259508133e-02 1.127260327339172363e-01 2.355574816465377808e-01 -1.917847543954849243e-01 -4.914815351366996765e-02 3.781985342502593994e-01 -1.986129730939865112e-01 -2.704952955245971680e-01 -1.588328480720520020e-01 -6.616833060979843140e-02 2.815667390823364258e-01 1.014761626720428467e-01 -2.024950236082077026e-01 3.662495315074920654e-01 -1.438729912042617798e-01 2.075458317995071411e-01 -6.270784139633178711e-02 4.035167768597602844e-02 -1.236380338668823242e-01 7.482056319713592529e-02
-2.846603095531463623e-01 1.302415411919355392e-02 -1.000958755612373352e-01 8.204184472560882568e-02 -5.691472440958023071e-02 -1.818309351801872253e-02 5.202516913414001465e-02 -2.057927697896957397e-01 -1.954329013824462891e-01 1.234687939286231995e-01 2.511911690235137939e-01 4.170082975178956985e-03 -2.403429001569747925e-01 -2.740751802921295166e-01 3.016639351844787598e-01 -3.133790194988250732e-01 -1.674834191799163818e-01 -7.375767081975936890e-02 -3.255544602870941162e-01 1.705438345670700073e-01 1.002911031246185303e-01 7.184140849858522415e-03 2.441182546317577362e-02 1.570760086178779602e-02 8.857599459588527679e-03 3.046435415744781494e-01 -2.148377299308776855e-01 2.890402376651763916e-01 4.837982356548309326e-02 4.700160771608352661e-02 -8.791896700859069824e-02 -1.999298855662345886e-02
-1.739473640918731689e-02 -9.453677339479327202e-04 -2.374266460537910461e-02 3.567766025662422180e-02 1.213215664029121399e-01 1.535441428422927856e-01 2.836010158061981201e-01 -3.495329990983009338e-02 -4.086305499076843262e-01 -1.472630947828292847e-01 1.991319209337234497e-01 8.766309916973114014e-02 -1.206747591495513916e-01 -7.582689821720123291e-02 9.366605430841445923e-03 -2.013987898826599121e-01 3.331131637096405029e-01 1.986603140830993652e-01 4.200673475861549377e-02 3.312482833862304688e-01 -2.592151463031768799e-01 3.146470189094543457e-01 -3.375001251697540283e-02 2.117160707712173462e-01 5.385961383581161499e-02 1.529006510972976685e-01 -8.222372084856033325e-02 2.354389131069183350e-01 -6.159712374210357666e-02 2.498514764010906219e-02 -4.170044884085655212e-02 1.106413304805755615e-01
7.137259840965270996e-02 4.287741705775260925e-02 2.106580324470996857e-02 -4.767755046486854553e-02 -4.322550445795059204e-02 -3.762768954038619995e-02 -2.188229188323020935e-02 -1.747326105833053589e-01 -3.704782128334045410e-01 6.804604083299636841e-02 2.681185603141784668e-01 3.088153302669525146e-01 -4.216112792491912842e-01 6.147814542055130005e-02 7.514447718858718872e-02 -3.162474036216735840e-01 -2.560237050056457520e-01 1.891389340162277222e-01 -1.450312286615371704e-01 5.474641174077987671e-02 -7.916471362113952637e-02 -6.132702901959419250e-02 1.813657730817794800e-01 1.182487756013870239e-01 3.130353987216949463e-02 1.579080224037170410e-01 -2.304524779319763184e-01 1.130961179733276367e-01 7.938683778047561646e-02 -1.421975493431091309e-01 -8.353229612112045288e-03 -2.430204749107360840e-01
-2.021046131849288940e-01 -2.331416308879852295e-02 -2.137088626623153687e-01 -1.687632054090499878e-01 2.410733997821807861e-01 1.761727035045623779e-01 7.815387845039367676e-02 6.890691071748733521e-02 -4.173893034458160400e-01 2.211017310619354248e-01 2.470708340406417847e-01 8.936560899019241333e-02 -7.140435278415679932e-02 1.630260795354843140e-01 1.816052794456481934e-01 -1.471635848283767700e-01 2.963830530643463135e-02 1.675890535116195679e-01 -1.636895909905433655e-02 -4.546135291457176208e-02 -5.328777059912681580e-02 4.396145641803741455e-01 -1.364084929227828979e-01 7.179038599133491516e-03 -1.329435855150222778e-01 -7.040838897228240967e-02 -1.555423736572265625e-01 -5.359065532684326172e-02 -1.540671139955520630e-01 1.526860296726226807e-01 1.123957857489585876e-01 2.248706519603729248e-01
-1.192946061491966248e-01 -9.200817346572875977e-02 -2.691810429096221924e-01 2.370808720588684082e-01 2.833597064018249512e-01 1.279688328504562378e-01 4.199513047933578491e-02 -1.819108426570892334e-01 -3.801034763455390930e-02 2.599507868289947510e-01 1.126196086406707764e-01 -2.725914120674133301e-01 -1.596687547862529755e-02 -1.321830302476882935e-01 2.917770147323608398e-01 -3.466013669967651367e-01 1.625950075685977936e-02 1.966921091079711914e-01 2.353648990392684937e-01 -9.247746318578720093e-02 -4.039093106985092163e-02 1.698677092790603638e-01 -1.281191259622573853e-01 2.952543199062347412e-01 -4.779263585805892944e-02 5.216183885931968689e-02 1.727732568979263306e-01 -5.805588141083717346e-02 1.327269524335861206e-01 1.666561812162399292e-01 1.298942510038614273e-02 -1.317159533500671387e-01
-1.069939807057380676e-01 -2.695151865482330322e-01 -4.265284538269042969e-02 1.838415563106536865e-01 2.591701596975326538e-02 1.254662126302719116e-02 6.119687110185623169e-03 3.291205465793609619e-01 -1.293056458234786987e-01 1.469156593084335327e-01 -2.909227833151817322e-02 -2.517772838473320007e-02 -2.102965712547302246e-01 -9.344664961099624634e-02 1.436289548873901367e-01 -3.517681062221527100e-01 1.727222204208374023e-01 2.381025999784469604e-01 -3.375615179538726807e-02 1.234748587012290955e-01 -2.937469482421875000e-01 1.623741239309310913e-01 4.606348648667335510e-02 1.199122294783592224e-01 -1.844242960214614868e-01 -6.105512008070945740e-02 -8.994195610284805298e-02 2.723201513290405273e-01 3.491372168064117432e-01 3.919395804405212402e-02 -9.141521155834197998e-02 -2.239555120468139648e-01
-4.017329588532447815e-02 1.284296810626983643e-01 8.802527189254760742e-02 -6.303698569536209106e-02 -9.107230603694915771e-02 2.888171374797821045e-01 3.674439191818237305e-01 9.255104511976242065e-02 -3.603846132755279541e-01 2.723464071750640869e-01 -1.474231928586959839e-01 -7.957645505666732788e-02 -3.240391314029693604e-01 -1.626317352056503296e-01 3.849404305219650269e-02 -1.298375427722930908e-01 -1.195391714572906494e-01 3.877068310976028442e-02 1.740667670965194702e-01 1.537135243415832520e-02 -3.545776903629302979e-01 1.678811907768249512e-01 -1.142002791166305542e-01 2.194891870021820068e-01 4.098078235983848572e-02 2.215253412723541260e-01 -2.701684646308422089e-02 7.355634868144989014e-02 1.275199353694915771e-01 8.544494956731796265e-02 -1.973338983952999115e-02 -1.033147349953651428e-01
-7.708912249654531479e-03 1.299702096730470657e-02 -2.257643491029739380e-01 1.937887370586395264e-01 -1.036249101161956787e-02 1.427271366119384766e-01 -1.524170041084289551e-01 1.547180563211441040e-01 -5.043919682502746582e-01 1.177040711045265198e-01 -8.914992958307266235e-02 8.448872715234756470e-02 4.524730518460273743e-02 3.345414623618125916e-02 1.262788772583007812e-01 2.555656805634498596e-02 -1.772301197052001953e-01 1.332894414663314819e-01 -1.261415481567382812e-01 3.040642738342285156e-01 -2.665466666221618652e-01 1.064076721668243408e-01 -3.474906086921691895e-02 3.101487159729003906e-01 6.736449152231216431e-02 5.603463947772979736e-02 -1.515664905309677124e-01 3.225662112236022949e-01 1.345662921667098999e-01 -3.890562057495117188e-02 9.392781555652618408e-02 2.000682055950164795e-01
-1.935108453035354614e-01 2.582583343610167503e-03 2.405407605692744255e-03 2.436086684465408325e-01 3.687817230820655823e-02 -1.719348877668380737e-01 4.011450707912445068e-01 -1.104760468006134033e-01 -2.375103980302810669e-01 7.000653445720672607e-02 -1.103572100400924683e-01 3.150973096489906311e-02 -3.911534249782562256e-01 7.695024460554122925e-02 6.641385704278945923e-02 -3.492339253425598145e-01 1.288264393806457520e-01 2.522677481174468994e-01 3.242103010416030884e-02 -1.795862428843975067e-02 -1.282063126564025879e-01 3.122076094150543213e-01 8.145892061293125153e-03 2.489230036735534668e-02 5.945556797087192535e-03 2.137082815170288086e-01 1.566969007253646851e-01 1.332765221595764160e-01 1.122980490326881409e-01 1.145961880683898926e-01 9.351310878992080688e-02 1.437166929244995117e-01
-1.479965746402740479e-01 2.701395377516746521e-02 -9.194274246692657471e-02 -2.850128803402185440e-03 9.201181679964065552e-02 2.801066339015960693e-01 1.538424193859100342e-01 -2.198691852390766144e-02 -4.464665949344635010e-01 9.373334795236587524e-02 4.874292612075805664e-01 5.101777613162994385e-02 -1.951758265495300293e-01 -3.778196172788739204e-03 9.608748555183410645e-02 -1.742015480995178223e-01 -8.236652612686157227e-02 2.360820174217224121e-01 -2.722578682005405426e-02 -7.935370318591594696e-03 5.984539911150932312e-02 5.403438583016395569e-02 1.428867280483245850e-01 1.877220124006271362e-01 -1.145491674542427063e-01 6.840787082910537720e-02 9.430854115635156631e-04 -3.120580911636352539e-01 -6.964883953332901001e-02 2.686845362186431885e-01 -1.948069408535957336e-02 1.172549873590469360e-01
-1.774437576532363892e-01 -9.706234186887741089e-02 -2.975150384008884430e-02 5.860495194792747498e-02 2.359592467546463013e-01 1.849293895065784454e-02 1.300929337739944458e-01 -7.363200187683105469e-02 -2.369259297847747803e-01 1.960452049970626831e-01 2.577636837959289551e-01 -1.175165027379989624e-01 -4.201149195432662964e-02 -1.353628486394882202e-01 1.545966118574142456e-01 -2.159309089183807373e-01 1.690555959939956665e-01 2.030972093343734741e-01 -7.316879928112030029e-02 6.247160583734512329e-02 2.859432399272918701e-01 2.883615344762802124e-02 1.019465178251266479e-01 2.040110379457473755e-01 1.439678072929382324e-01 1.793432086706161499e-01 1.853958815336227417e-01 -3.723372519016265869e-02 4.041344821453094482e-01 -1.258967816829681396e-01 -2.186579108238220215e-01 -2.857379019260406494e-01
-8.196067810058593750e-02 -1.103668734431266785e-01 -1.751600503921508789e-01 -1.562298927456140518e-02 -5.807882547378540039e-02 1.424776464700698853e-01 2.147426158189773560e-01 -2.484049834311008453e-02 2.265904098749160767e-02 3.319291174411773682e-01 -1.254407614469528198e-01 3.035749122500419617e-02 -8.737551420927047729e-02 -1.962804198265075684e-01 4.642139375209808350e-01 -1.703253686428070068e-01 2.689583785831928253e-02 4.744803011417388916e-01 1.558379642665386200e-02 -7.341628521680831909e-02 -7.061082869768142700e-03 2.616530656814575195e-01 -5.927090067416429520e-03 7.866156846284866333e-02 1.608540713787078857e-01 2.641482092440128326e-02 -1.041797921061515808e-02 1.095394883304834366e-02 -2.928907275199890137e-01 -8.271590620279312134e-02 4.917722940444946289e-02 -1.835497766733169556e-01
-1.392569243907928467e-01 -1.300876736640930176e-01 -2.077251374721527100e-01 9.118778258562088013e-02 4.139869511127471924e-01 1.708124279975891113e-01 1.777107082307338715e-02 8.470565825700759888e-02 -2.602273225784301758e-01 2.453414797782897949e-01 -7.438137382268905640e-02 -2.107893675565719604e-02 -2.127134501934051514e-01 -9.509444236755371094e-02 2.448909729719161987e-01 -2.748966515064239502e-01 -5.240968987345695496e-02 5.875227600336074829e-02 1.935140788555145264e-01 -2.417420893907546997e-01 7.824405096471309662e-03 1.881813257932662964e-01 6.493908911943435669e-02 -1.532638818025588989e-01 -2.392552234232425690e-02 3.284817337989807129e-01 -3.725348412990570068e-02 1.372932940721511841e-01 -1.618060916662216187e-01 -7.331331819295883179e-02 8.368334919214248657e-02 2.188944369554519653e-01
8.848376572132110596e-03 -1.526009640656411648e-03 -1.359435915946960449e-01 -7.048091292381286621e-02 1.907745301723480225e-01 3.936988487839698792e-02 -1.778723448514938354e-01 -1.173938661813735962e-01 -4.271801412105560303e-01 1.975243538618087769e-01 4.008750617504119873e-01 -2.839394146576523781e-03 -2.775180339813232422e-01 1.821588724851608276e-01 1.755432933568954468e-01 -6.388423591852188110e-02 6.337095052003860474e-02 2.913761138916015625e-01 -1.082209348678588867e-01 4.640155285596847534e-02 -2.019912153482437134e-01 3.304975628852844238e-01 -3.624008968472480774e-02 2.502009645104408264e-02 3.818789555225521326e-04 -1.365563571453094482e-01 -2.346286028623580933e-01 -5.029003694653511047e-02 7.643448654562234879e-03 1.307235751301050186e-02 -1.216234266757965088e-01 1.407328546047210693e-01
1.039649322628974915e-01 -1.560936421155929565e-01 -1.402479857206344604e-01 5.309662222862243652e-02 1.781004965305328369e-01 1.215045247226953506e-02 8.332036435604095459e-02 -8.921942859888076782e-02 -1.121932268142700195e-01 2.458018958568572998e-01 2.186493426561355591e-01 -1.683461219072341919e-01 -5.880205705761909485e-02 -2.713323235511779785e-01 3.997364640235900879e-02 -2.326637208461761475e-01 -1.320868134498596191e-01 2.551497519016265869e-01 -7.632320374250411987e-02 1.544203162193298340e-01 6.786320358514785767e-03 2.673578560352325439e-01 1.946674734354019165e-01 3.775874674320220947e-01 6.884138286113739014e-02 1.654506623744964600e-01 2.137954160571098328e-02 -1.075459364801645279e-02 4.181884229183197021e-02 4.130401909351348877e-01 -1.207111552357673645e-01 -1.725783199071884155e-01
1.556596010923385620e-01 1.691185310482978821e-02 -1.971902996301651001e-01 5.256232619285583496e-01 1.592702567577362061e-01 2.121677622199058533e-02 1.854829341173171997e-01 1.247675046324729919e-01 -3.063977062702178955e-01 -1.991829872131347656e-01 -2.168074250221252441e-01 2.533217072486877441e-01 -1.223325952887535095e-01 8.959771133959293365e-03 2.191756814718246460e-01 -1.354862004518508911e-01 5.318575538694858551e-03 3.029659986495971680e-01 -1.029356122016906738e-01 2.231092900037765503e-01 -1.347279995679855347e-01 -3.125819377601146698e-03 1.610477715730667114e-01 7.264180481433868408e-02 1.121193319559097290e-01 9.729068726301193237e-02 4.861945286393165588e-02 1.252021789550781250e-01 -7.581816613674163818e-02 -5.167829245328903198e-02 -4.230690747499465942e-02 -8.069711923599243164e-02
2.025086283683776855e-01 -6.464373320341110229e-02 -2.612509727478027344e-01 2.903299964964389801e-02 -1.155785620212554932e-01 3.047732412815093994e-01 -1.665598452091217041e-01 -5.999055877327919006e-02 -1.568008214235305786e-01 2.634513676166534424e-01 2.492591924965381622e-02 -2.949547469615936279e-01 5.662185326218605042e-02 -4.625960811972618103e-02 1.014678627252578735e-01 -4.441592097282409668e-01 -1.665685474872589111e-01 3.101114034652709961e-01 7.202015072107315063e-02 7.657867670059204102e-02 -2.714991271495819092e-01 2.243889123201370239e-02 2.221409380435943604e-01 2.393922209739685059e-01 4.334349557757377625e-02 -1.245608255267143250e-01 6.181288883090019226e-02 -5.620753020048141479e-02 -6.201921775937080383e-02 -3.707742691040039062e-02 -7.078053057193756104e-02 5.619173869490623474e-02
-1.864664852619171143e-01 -6.028836220502853394e-02 -2.041246443986892700e-01 7.760320603847503662e-02 -2.898219227790832520e-01 2.564761042594909668e-01 1.595865339040756226e-01 1.240036934614181519e-01 -8.261841535568237305e-02 1.341035515069961548e-01 -9.313142299652099609e-02 3.124680556356906891e-02 -2.889389395713806152e-01 -3.904586434364318848e-01 3.096616864204406738e-01 -9.344470500946044922e-02 -1.248166244477033615e-02 1.278654187917709351e-01 2.503904998302459717e-01 -9.608070366084575653e-03 -1.557710915803909302e-01 8.717778325080871582e-02 -8.142614364624023438e-02 1.203873455524444580e-01 1.232778877019882202e-01 1.814904063940048218e-01 -2.181278765201568604e-01 2.508162856101989746e-01 -1.880510151386260986e-01 3.716420009732246399e-02 -1.006534248590469360e-01 -1.023630648851394653e-01
-2.395354956388473511e-02 -4.439870640635490417e-02 -1.319663375616073608e-01 2.531273663043975830e-01 -4.099944233894348145e-02 7.095981389284133911e-02 -7.396306842565536499e-02 4.339676816016435623e-03 -3.435567319393157959e-01 2.720915898680686951e-02 -2.218808829784393311e-01 2.570405900478363037e-01 -1.918936073780059814e-01 -2.440057992935180664e-01 1.621337532997131348e-01 -3.818548321723937988e-01 -2.209237068891525269e-01 3.690858557820320129e-02 4.892500489950180054e-02 1.236071586608886719e-01 -5.044807866215705872e-02 1.075047776103019714e-01 3.123008310794830322e-01 2.077245414257049561e-01 2.160377055406570435e-01 2.595922648906707764e-01 -1.729725450277328491e-01 -1.173270270228385925e-01 -9.191831201314926147e-02 -3.711527585983276367e-02 -9.294878691434860229e-02 -4.887413606047630310e-02
-1.069407239556312561e-01 -3.606663271784782410e-02 2.968057692050933838e-01 4.256198927760124207e-02 6.950464099645614624e-02 2.174825966358184814e-01 4.809963703155517578e-02 4.158837348222732544e-02 -3.329736590385437012e-01 4.244225844740867615e-02 2.169350981712341309e-01 -3.781771957874298096e-01 -2.162813246250152588e-01 -5.264716222882270813e-02 2.016616463661193848e-01 -2.795352041721343994e-01 -1.453601289540529251e-02 4.142705351114273071e-02 -8.684130758047103882e-02 -8.556510508060455322e-02 -3.057756423950195312e-01 6.562680006027221680e-02 -3.307242691516876221e-02 1.374396532773971558e-01 -1.497463230043649673e-02 2.211758494377136230e-01 -6.868910789489746094e-02 8.845655620098114014e-02 -2.998529076576232910e-01 6.564786285161972046e-02 2.130752503871917725e-01 1.849023550748825073e-01
8.859680965542793274e-03 -1.324802730232477188e-02 8.654026687145233154e-02 8.615252375602722168e-02 2.253713309764862061e-01 3.533823490142822266e-01 -2.758571803569793701e-01 -3.682366013526916504e-02 -4.068390429019927979e-01 1.328275948762893677e-01 1.973767876625061035e-01 -1.400300115346908569e-01 -4.763650894165039062e-02 -1.969396136701107025e-02 7.090813666582107544e-02 -2.830773033201694489e-02 2.884819805622100830e-01 4.278178215026855469e-01 1.507191061973571777e-01 1.160119771957397461e-01 9.587868116796016693e-03 2.782763242721557617e-01 -2.916767448186874390e-02 -1.510444097220897675e-02 5.563400685787200928e-03 -9.969732724130153656e-03 1.242771968245506287e-01 1.611052826046943665e-02 -2.677771449089050293e-01 -6.823534495197236538e-04 9.258031100034713745e-02 -6.597160547971725464e-02
-1.609931327402591705e-02 1.114899143576622009e-01 -1.055840775370597839e-01 2.769611775875091553e-01 3.479042351245880127e-01 3.933770209550857544e-02 -5.224250257015228271e-03 -1.651752181351184845e-02 -1.747787147760391235e-01 8.626356720924377441e-02 1.415970325469970703e-01 -2.099710404872894287e-01 -4.448336660861968994e-01 -1.970856264233589172e-02 1.550140380859375000e-01 -2.112601697444915771e-01 -7.084726821631193161e-04 1.623717397451400757e-01 -1.612881869077682495e-01 9.064569324254989624e-02 4.365134611725807190e-02 1.306169629096984863e-01 2.634298503398895264e-01 9.990671277046203613e-02 -1.726209372282028198e-01 1.179598197340965271e-01 2.783917486667633057e-01 -3.667503967881202698e-02 -1.900733262300491333e-01 -2.128821462392807007e-01 1.889060586690902710e-01 -9.427639842033386230e-02
3.697367757558822632e-02 3.757805377244949341e-02 -6.562270224094390869e-02 -2.714681625366210938e-01 1.115584969520568848e-01 1.464843899011611938e-01 -1.138872578740119934e-01 1.544798612594604492e-01 -2.431430965662002563e-01 1.178450789302587509e-02 1.972880512475967407e-01 9.101160615682601929e-02 -2.794846892356872559e-01 6.184266880154609680e-02 1.383068710565567017e-01 -7.858232408761978149e-02 -4.966460913419723511e-02 1.967020779848098755e-01 1.651126891374588013e-03 1.831592023372650146e-01 -2.020503282546997070e-01 1.434807926416397095e-01 3.299592137336730957e-01 -2.119761146605014801e-02 1.546767950057983398e-01 4.337680637836456299e-01 -7.605257630348205566e-02 2.900885641574859619e-01 1.864650696516036987e-01 1.054966449737548828e-01 -1.245171725749969482e-01 -1.609932631254196167e-01
-6.043639406561851501e-02 -1.495137810707092285e-01 -8.003583550453186035e-02 9.140864014625549316e-02 4.753228649497032166e-02 2.171678394079208374e-01 3.993623424321413040e-03 -4.183008149266242981e-02 -6.994580477476119995e-02 5.909512564539909363e-02 1.732853651046752930e-01 1.079133991152048111e-02 -1.776692569255828857e-01 1.425465941429138184e-01 4.058150947093963623e-01 -4.912713170051574707e-02 1.351621467620134354e-02 1.771284043788909912e-01 -3.517257282510399818e-03 1.760179549455642700e-01 -2.699778974056243896e-01 -1.986694708466529846e-02 3.056537508964538574e-01 2.611882090568542480e-01 1.541786938905715942e-01 2.653281986713409424e-01 -1.656408756971359253e-01 1.615089476108551025e-01 -2.283177226781845093e-01 2.568866312503814697e-01 2.942930459976196289e-01 -2.514809183776378632e-02
1.222889646887779236e-01 -8.035022020339965820e-02 -1.562733799219131470e-01 2.845689356327056885e-01 6.060811877250671387e-02 1.756766736507415771e-01 1.933349110186100006e-02 5.667815450578927994e-03 -5.129178985953330994e-02 -8.377563208341598511e-02 -6.018194835633039474e-03 -9.782458096742630005e-02 -1.891853660345077515e-01 -6.878815591335296631e-02 1.483930945396423340e-01 -3.721336126327514648e-01 3.876649141311645508e-01 2.310324162244796753e-01 1.304146051406860352e-01 -1.786538809537887573e-01 -2.293089479207992554e-01 1.238092035055160522e-01 -1.178230568766593933e-01 2.863413989543914795e-01 -1.161625906825065613e-01 5.025452375411987305e-02 -3.700799867510795593e-02 2.301218956708908081e-01 2.624778449535369873e-01 6.093284173402935266e-05 1.750253587961196899e-01 -1.781050711870193481e-01
-3.455961868166923523e-02 5.037254840135574341e-02 -1.347851604223251343e-01 1.596082597970962524e-01 -3.538035601377487183e-02 2.230691723525524139e-02 1.317939311265945435e-01 -2.160885930061340332e-01 -4.344910979270935059e-01 8.342709392309188843e-02 4.249409437179565430e-01 -1.048892363905906677e-01 -2.525855898857116699e-01 4.612050950527191162e-02 1.322318464517593384e-01 -1.421812325716018677e-01 2.507999353110790253e-02 1.970904469490051270e-01 -2.117550522089004517e-01 9.671939909458160400e-02 1.948188543319702148e-01 2.022747695446014404e-01 -2.036532610654830933e-01 2.008750140666961670e-01 1.983727328479290009e-02 -1.334718018770217896e-01 -1.662956327199935913e-01 9.263282269239425659e-02 2.391717135906219482e-01 2.758466638624668121e-02 -7.403749227523803711e-02 1.536699831485748291e-01
-1.187986955046653748e-01 2.195981740951538086e-01 -9.999162703752517700e-02 1.868218928575515747e-01 7.960142195224761963e-02 -2.324878424406051636e-02 3.544928878545761108e-02 7.035180926322937012e-02 -2.127366662025451660e-01 -9.428399056196212769e-02 1.643526703119277954e-01 -1.272697001695632935e-01 4.447423666715621948e-02 -2.939851582050323486e-01 2.459788620471954346e-01 -2.969529032707214355e-01 3.396819531917572021e-02 1.467218101024627686e-01 -2.235203981399536133e-01 2.605447769165039062e-01 -2.203031182289123535e-01 1.707488000392913818e-01 -1.931153386831283569e-01 8.004955202341079712e-02 1.940279006958007812e-01 1.243989989161491394e-01 1.394135504961013794e-01 1.920360326766967773e-01 -7.113316655158996582e-02 -2.494339942932128906e-01 1.646313369274139404e-01 -2.819566726684570312e-01
-2.342973053455352783e-01 1.573742926120758057e-01 1.249110996723175049e-01 2.270578742027282715e-01 1.469883173704147339e-01 4.784261882305145264e-01 3.005401231348514557e-02 -1.625361740589141846e-01 -6.036577001214027405e-02 5.565070360898971558e-02 1.637004464864730835e-01 -1.563792973756790161e-01 -2.184448838233947754e-01 -7.259540259838104248e-02 6.153535097837448120e-02 -1.655666828155517578e-01 9.268593788146972656e-02 4.948103427886962891e-01 6.813254207372665405e-02 -5.019119754433631897e-02 4.605605453252792358e-02 -8.783343248069286346e-03 -2.102733403444290161e-01 8.443786948919296265e-02 3.905708342790603638e-02 2.095114141702651978e-01 1.794386506080627441e-01 1.506069600582122803e-01 -7.760339975357055664e-02 -1.112650036811828613e-01 -1.731437630951404572e-02 -6.763902027159929276e-03
-4.075501114130020142e-02 -1.271990835666656494e-01 1.288912631571292877e-02 3.393527269363403320e-01 9.727530181407928467e-02 2.605889225378632545e-03 -5.658859014511108398e-02 1.795020252466201782e-01 -3.640709519386291504e-01 -6.675282120704650879e-02 3.542206436395645142e-02 -6.777540780603885651e-03 7.363224029541015625e-02 -6.830097734928131104e-02 4.908892810344696045e-01 -3.557038307189941406e-01 -6.005304306745529175e-02 -8.475802838802337646e-02 -1.209178641438484192e-01 -8.366570621728897095e-02 -1.733942180871963501e-01 2.256409078836441040e-01 -6.302285194396972656e-02 3.730542957782745361e-02 2.563121914863586426e-01 2.536260485649108887e-01 -3.899407014250755310e-02 1.147794537246227264e-02 -1.026017740368843079e-01 -1.078813672065734863e-01 -1.607844531536102295e-01 8.721274137496948242e-02
-4.765395075082778931e-02 -7.893697172403335571e-02 -1.751280426979064941e-01 1.039734855294227600e-01 2.836199700832366943e-01 1.730866134166717529e-01 -3.354679048061370850e-02 -2.282465249300003052e-01 -8.091890811920166016e-02 1.968975812196731567e-01 8.221133798360824585e-02 -8.907977491617202759e-02 4.458421468734741211e-02 -2.125129997730255127e-01 2.622537314891815186e-01 -3.033063709735870361e-01 -1.024782657623291016e-01 3.127277195453643799e-01 6.904906779527664185e-02 7.905474305152893066e-02 -9.768072515726089478e-02 2.343005537986755371e-01 -1.488128006458282471e-01 2.963004708290100098e-01 7.772537320852279663e-02 9.397636167705059052e-03 7.274024933576583862e-02 -2.385453879833221436e-01 -3.752103820443153381e-02 3.285803496837615967e-01 -8.030593395233154297e-02 -2.015516459941864014e-01
-1.407833546400070190e-01 -1.263876166194677353e-02 -8.018899708986282349e-02 4.617859125137329102e-01 -6.673593074083328247e-02 2.451852709054946899e-01 2.587008178234100342e-01 2.082373350858688354e-01 -1.640166491270065308e-01 9.647057205438613892e-02 -2.236737906932830811e-01 6.612811121158301830e-04 -3.072440437972545624e-02 1.320206075906753540e-01 7.650706917047500610e-02 -2.378190606832504272e-01 1.269198358058929443e-01 2.129378914833068848e-01 -8.099342137575149536e-02 4.672113433480262756e-02 -2.132970839738845825e-01 4.273084998130798340e-01 1.213665232062339783e-01 -1.372912228107452393e-01 1.041364818811416626e-01 -4.531876370310783386e-02 -1.423611789941787720e-01 -8.608805388212203979e-02 -4.237546585500240326e-03 -6.947730481624603271e-02 1.961853057146072388e-01 -5.188164860010147095e-02
-2.384171932935714722e-01 1.860335818491876125e-03 -9.602341800928115845e-02 1.599731594324111938e-01 -1.227322667837142944e-01 -3.714432241395115852e-03 -8.025908470153808594e-02 -2.146417647600173950e-01 -3.610977828502655029e-01 -1.088664866983890533e-04 2.296348065137863159e-01 -4.093407467007637024e-02 -1.355268508195877075e-01 -9.281671047210693359e-02 2.034453302621841431e-01 -2.676346302032470703e-01 -3.249743282794952393e-01 -1.842887699604034424e-02 -2.231760919094085693e-01 6.631718575954437256e-02 1.105401515960693359e-01 8.148526400327682495e-02 -1.142076104879379272e-01 1.686663478612899780e-01 2.341360971331596375e-02 3.387850224971771240e-01 -2.728468775749206543e-01 2.787469029426574707e-01 1.117816045880317688e-01 4.821661394089460373e-03 5.860301852226257324e-02 -1.096652820706367493e-01
-8.759459853172302246e-02 -1.302054226398468018e-01 -1.689001619815826416e-01 1.289082020521163940e-01 3.706878796219825745e-02 2.526100575923919678e-01 6.282320246100425720e-03 -8.193376660346984863e-02 -2.761461399495601654e-02 1.958261728286743164e-01 -2.895881421864032745e-02 1.642322838306427002e-01 -2.555313706398010254e-01 1.226367130875587463e-01 2.715809643268585205e-01 -2.624724991619586945e-02 7.290014624595642090e-02 1.988563984632492065e-01 -4.642756655812263489e-02 7.322753965854644775e-02 -2.739123404026031494e-01 7.548776268959045410e-02 2.054759562015533447e-01 2.592509090900421143e-01 2.315232902765274048e-01 1.483017802238464355e-01 -1.184757351875305176e-01 3.271732628345489502e-01 -2.177185267210006714e-01 7.966233044862747192e-02 3.769667446613311768e-01 3.908349201083183289e-02
6.841807812452316284e-02 -7.582875341176986694e-02 8.362751454114913940e-02 3.424648344516754150e-01 -8.462000638246536255e-03 1.830405890941619873e-01 -6.101305782794952393e-02 -8.601486682891845703e-02 -9.174306690692901611e-02 4.225042089819908142e-02 1.384538505226373672e-02 7.663819007575511932e-03 -4.763225615024566650e-01 4.794462025165557861e-02 3.562320172786712646e-01 -1.781591475009918213e-01 6.239967048168182373e-02 1.771756261587142944e-01 -1.281343400478363037e-01 1.554558724164962769e-01 6.220025941729545593e-03 3.970080241560935974e-02 1.096261590719223022e-01 2.276727929711341858e-02 1.087474226951599121e-01 2.291321307420730591e-01 -1.835286244750022888e-02 1.836516708135604858e-01 -1.951186060905456543e-01 3.638173043727874756e-01 1.328609883785247803e-01 2.140583544969558716e-01
-1.997462362051010132e-01 -1.756439357995986938e-01 -1.108693424612283707e-02 1.919654943048954010e-02 1.499840468168258667e-01 1.994152218103408813e-01 -9.822867810726165771e-02 -3.766131028532981873e-02 -3.732549250125885010e-01 1.068298742175102234e-01 -3.737650066614151001e-02 -2.315678820013999939e-02 -3.771282434463500977e-01 8.836679160594940186e-02 -3.198437020182609558e-02 -2.095704972743988037e-01 -6.104537099599838257e-02 1.237691566348075867e-02 4.211085662245750427e-02 -1.090724691748619080e-01 -1.343481056392192841e-02 -9.882800281047821045e-02 2.935419678688049316e-01 3.752610981464385986e-01 2.616862058639526367e-01 1.897067129611968994e-01 1.304810587316751480e-02 1.353904604911804199e-01 -3.667417913675308228e-02 1.430004835128784180e-01 2.421981990337371826e-01 -2.233375608921051025e-01
7.185477018356323242e-02 -5.904931575059890747e-02 -1.195106729865074158e-01 1.130908876657485962e-01 1.932762414216995239e-01 2.149579226970672607e-01 -1.123393326997756958e-01 -4.836889728903770447e-02 -1.734424382448196411e-01 6.699023395776748657e-02 1.495319325476884842e-02 -9.309767745435237885e-03 -3.367576301097869873e-01 3.126028478145599365e-01 6.777619570493698120e-02 -1.232473459094762802e-02 -1.734534949064254761e-01 4.409272372722625732e-01 5.271308496594429016e-02 5.623598024249076843e-02 -1.378663927316665649e-01 4.635921120643615723e-02 1.848717331886291504e-01 2.731100320816040039e-01 2.749968469142913818e-01 2.261674962937831879e-02 -1.592424660921096802e-01 1.701346188783645630e-01 -7.073473185300827026e-02 1.791566424071788788e-02 3.257108032703399658e-01 1.130740419030189514e-01
-1.470117717981338501e-01 -1.130755320191383362e-01 1.267241835594177246e-01 2.473351657390594482e-01 -5.114444345235824585e-02 1.859641820192337036e-01 -1.895692646503448486e-01 2.764199674129486084e-02 -5.594597384333610535e-02 -7.832212001085281372e-02 3.238623440265655518e-01 6.999140977859497070e-02 -1.195045411586761475e-01 -6.570304185152053833e-02 -2.972524147480726242e-03 -4.860391914844512939e-01 7.232161611318588257e-02 3.648820221424102783e-01 -9.912584722042083740e-02 -8.493706583976745605e-02 -2.862433195114135742e-01 5.494742467999458313e-02 -1.413605809211730957e-01 2.019643634557723999e-01 -7.661534845829010010e-02 1.815575510263442993e-01 1.854991316795349121e-01 -2.207656018435955048e-02 -1.219137087464332581e-01 -2.213824391365051270e-01 4.171136021614074707e-02 -9.893353097140789032e-03
-2.556542456150054932e-01 2.295646071434020996e-01 3.137117251753807068e-02 9.333469718694686890e-02 1.179566383361816406e-01 1.830906569957733154e-01 -1.096471101045608521e-01 -1.158493943512439728e-02 -2.241381108760833740e-01 2.329715937376022339e-01 2.283589541912078857e-01 2.021265923976898193e-01 -9.307008236646652222e-02 -7.861594110727310181e-02 3.080035150051116943e-01 -1.056656390428543091e-01 1.553408354520797729e-01 2.795698344707489014e-01 -2.834633290767669678e-01 2.071262001991271973e-01 -9.693829715251922607e-02 -5.326158925890922546e-02 -1.274547278881072998e-01 1.809530407190322876e-01 -6.297453306615352631e-03 -1.533570885658264160e-01 -2.888614237308502197e-01 6.498142331838607788e-02 2.076891958713531494e-01 -1.732674539089202881e-01 6.481444090604782104e-02 1.375432312488555908e-01
1.676234155893325806e-01 -2.466164678335189819e-01 -2.869006991386413574e-01 -7.177756726741790771e-02 1.672811359167098999e-01 4.399544745683670044e-02 -4.796493798494338989e-02 -1.987803168594837189e-02 -2.116012126207351685e-01 1.965208798646926880e-01 1.579625755548477173e-01 -3.465752303600311279e-01 -3.380900025367736816e-01 -2.617047401145100594e-03 1.984782665967941284e-01 -3.508006632328033447e-01 2.297344207763671875e-01 2.962609231472015381e-01 1.444077193737030029e-01 8.699766360223293304e-03 -1.314246803522109985e-01 -6.138231232762336731e-02 2.563254535198211670e-02 -1.339315176010131836e-01 -9.602626413106918335e-02 2.151476219296455383e-02 4.886772483587265015e-02 1.285580098628997803e-01 -2.516001835465431213e-02 -2.128880918025970459e-01 3.897863626480102539e-02 -9.268404543399810791e-02
-7.697873562574386597e-02 9.846392087638378143e-03 -1.573908179998397827e-01 1.371262371540069580e-01 1.483501940965652466e-01 1.793582439422607422e-01 8.068590611219406128e-02 -1.991773247718811035e-01 5.364122334867715836e-03 5.289673805236816406e-01 -2.601560018956661224e-02 -1.128118187189102173e-01 -1.194044500589370728e-01 -5.669294297695159912e-02 3.666796386241912842e-01 -3.173385858535766602e-01 9.447738528251647949e-02 3.081384897232055664e-01 -6.295245885848999023e-02 6.343618780374526978e-02 1.007644739001989365e-02 1.277996301651000977e-01 -2.409143447875976562e-01 2.145132869482040405e-01 2.877432294189929962e-02 5.074148252606391907e-02 -8.868411183357238770e-02 -1.840825080871582031e-01 -1.030668392777442932e-01 7.607849687337875366e-02 -8.265974372625350952e-02 -5.852746590971946716e-02
1.137328073382377625e-01 1.757084280252456665e-01 -2.959232330322265625e-01 -1.089118048548698425e-01 3.003661036491394043e-01 3.887808918952941895e-01 -4.307436943054199219e-02 6.580048799514770508e-02 -9.310959279537200928e-02 -8.557842671871185303e-02 -1.413414031267166138e-01 1.604868322610855103e-01 -3.228057026863098145e-01 2.203864604234695435e-02 1.615587770938873291e-01 -2.417749017477035522e-01 -2.354900687932968140e-01 5.487323179841041565e-02 2.713721431791782379e-02 5.795991420745849609e-02 -2.229581177234649658e-01 2.936151921749114990e-01 9.269687533378601074e-02 1.477445960044860840e-01 9.917144663631916046e-03 5.810023471713066101e-02 5.724020302295684814e-02 -9.858968667685985565e-03 -1.776715964078903198e-01 1.873256079852581024e-02 2.189563512802124023e-01 -2.064460068941116333e-01
-1.759298741817474365e-01 -1.409206390380859375e-01 -3.019246459007263184e-01 -1.163788139820098877e-01 5.350624024868011475e-02 1.997996717691421509e-01 7.668796926736831665e-02 -2.204067073762416840e-02 -6.373011320829391479e-02 -1.256108731031417847e-01 2.450173050165176392e-01 -1.446125805377960205e-01 -7.751579582691192627e-02 -7.824719697237014771e-02 2.092346549034118652e-01 -6.193685904145240784e-02 2.176539599895477295e-01 2.466836422681808472e-01 -9.763292036950588226e-03 -8.623071014881134033e-02 -1.888438314199447632e-01 4.570075571537017822e-01 9.632059186697006226e-02 2.629070281982421875e-01 9.996018558740615845e-02 -8.661145716905593872e-02 -5.568246915936470032e-02 2.656791806221008301e-01 2.780378460884094238e-01 1.594036519527435303e-01 -4.064756445586681366e-03 -4.713895916938781738e-02
3.309812769293785095e-02 2.460272610187530518e-01 -1.183362156152725220e-01 9.775763005018234253e-02 -1.467798054218292236e-01 1.832843273878097534e-01 2.905578166246414185e-02 1.435569766908884048e-02 -1.393761932849884033e-01 1.557202786207199097e-01 1.475472897291183472e-01 -2.356177270412445068e-01 -1.885942183434963226e-02 -2.661245688796043396e-02 3.044586181640625000e-01 -3.284915387630462646e-01 8.196360617876052856e-02 -2.658268436789512634e-03 -2.506894171237945557e-01 1.568833589553833008e-01 -1.475847065448760986e-01 2.483344525098800659e-01 -1.147970743477344513e-02 1.017482653260231018e-01 1.244004368782043457e-01 2.034374922513961792e-01 2.921538352966308594e-01 1.531657725572586060e-01 -4.758081957697868347e-02 -1.590637303888797760e-02 -3.062069229781627655e-02 -4.227912127971649170e-01
-2.687941491603851318e-01 -2.358851768076419830e-02 -1.422829031944274902e-01 2.028743177652359009e-01 2.643933296203613281e-01 2.620011866092681885e-01 -1.849727630615234375e-01 2.025017142295837402e-01 -1.468508541584014893e-01 -4.246791824698448181e-03 -2.441688254475593567e-02 7.853537797927856445e-02 2.104964666068553925e-02 -1.382623799145221710e-02 2.035841345787048340e-01 -1.369959264993667603e-01 1.522522792220115662e-02 2.428490668535232544e-01 3.857740163803100586e-01 1.594968885183334351e-01 -1.873680949211120605e-01 1.405059993267059326e-01 1.552138328552246094e-01 6.377045810222625732e-02 -2.304653525352478027e-01 -5.834070220589637756e-02 2.010840028524398804e-01 1.844041347503662109e-01 1.593840420246124268e-01 -7.150441408157348633e-02 2.437752038240432739e-01 -1.595297157764434814e-01
-5.751424655318260193e-02 -2.106039077043533325e-01 -1.932514756917953491e-01 3.185996785759925842e-02 1.358339041471481323e-01 1.629811674356460571e-01 -1.412854492664337158e-01 -1.044157817959785461e-01 -6.736456602811813354e-02 1.157167777419090271e-01 6.543373316526412964e-02 -3.370529115200042725e-01 -1.847920753061771393e-02 -1.602997481822967529e-01 1.232127174735069275e-01 -7.640179991722106934e-02 -1.471836268901824951e-01 3.109757602214813232e-01 9.207294206134974957e-04 2.697759866714477539e-01 -1.136859580874443054e-01 3.794015347957611084e-01 1.642273552715778351e-02 2.132749706506729126e-01 2.814167141914367676e-01 2.319458425045013428e-01 3.669849783182144165e-02 -1.436264663934707642e-01 -1.889295876026153564e-03 2.688007056713104248e-01 -1.702465116977691650e-01 7.240583002567291260e-02
2.132738567888736725e-02 -1.645511537790298462e-01 -2.351085543632507324e-01 3.932850435376167297e-02 3.301121294498443604e-02 1.766139566898345947e-01 -8.692803792655467987e-03 4.854660481214523315e-02 1.022753342986106873e-01 1.845361143350601196e-01 2.545907795429229736e-01 -4.505161941051483154e-01 -1.177483052015304565e-01 4.641262441873550415e-02 5.242951512336730957e-01 -2.024985104799270630e-01 -3.292717412114143372e-02 2.125739455223083496e-01 -6.544019281864166260e-02 8.728126436471939087e-02 -1.519082784652709961e-01 1.781868040561676025e-01 -1.935312896966934204e-01 1.819939464330673218e-01 -5.948709324002265930e-03 -8.052588440477848053e-03 -1.522817611694335938e-01 -1.797417923808097839e-02 -2.235440909862518311e-02 8.359285444021224976e-02 -6.140260398387908936e-02 -1.352025717496871948e-01
8.113428205251693726e-02 -5.183296278119087219e-02 -5.893956497311592102e-02 6.433418393135070801e-02 2.571868598461151123e-01 1.864753067493438721e-01 -7.738801836967468262e-02 1.274830847978591919e-02 -1.633170992136001587e-01 3.638545572757720947e-01 -1.346019189804792404e-02 -2.429519742727279663e-01 6.937418133020401001e-02 -1.721627265214920044e-01 8.687422424554824829e-02 -1.610800996422767639e-02 -2.949342429637908936e-01 3.470813035964965820e-01 -8.123026229441165924e-03 9.465955942869186401e-02 -7.857794314622879028e-02 3.388128876686096191e-01 -1.583705469965934753e-02 3.256207108497619629e-01 2.827251851558685303e-01 6.219669803977012634e-02 -1.309943050146102905e-01 -4.891115799546241760e-02 -7.609871681779623032e-03 2.529421746730804443e-01 -6.363422423601150513e-02 1.877329684793949127e-02
[truncated: 3,265,512 more chars]
