# Supplementary material for: The Language of Innovation
Source: PLoS One. 2020 Apr 30;15(4):e0230107. doi: 10.1371/journal.pone.0230107 (PMC7194493; doi:10.1371/journal.pone.0230107)
Supplement: S22 File — (GZ) [file pone.0230107.s022.tar.gz › 2000-2004/V2Run_3_VS_4500_embeddings2000-2004ED32.txt]

-2.119530923664569855e-02 -1.622641533613204956e-01 3.479009568691253662e-01 -1.566266566514968872e-01 -7.197748869657516479e-02 2.411944121122360229e-01 9.540244936943054199e-02 -4.154779016971588135e-02 1.552319824695587158e-01 2.808950543403625488e-01 1.101196035742759705e-01 2.938609942793846130e-02 1.053316146135330200e-01 5.550440773367881775e-02 4.772393405437469482e-01 -1.489358115941286087e-02 -3.443024307489395142e-02 1.672154814004898071e-01 -3.105835914611816406e-01 -6.815873086452484131e-02 -2.736019790172576904e-01 -3.637447487562894821e-03 -3.133360762149095535e-03 -1.079330816864967346e-01 -9.871497005224227905e-02 1.551419496536254883e-01 -1.243721768260002136e-01 2.046187967061996460e-01 -1.429964303970336914e-01 -1.941178292036056519e-01 -1.710235178470611572e-01 3.555106464773416519e-03
-2.674414515495300293e-01 -8.662698417901992798e-02 1.672792881727218628e-01 5.777925997972488403e-02 -5.253873392939567566e-02 4.197677373886108398e-01 3.689830005168914795e-01 6.060070171952247620e-02 1.384415775537490845e-01 1.948219388723373413e-01 2.786690182983875275e-02 -2.427157014608383179e-01 -6.107644736766815186e-02 -9.075045585632324219e-02 6.666505336761474609e-02 -3.360107839107513428e-01 -4.236162081360816956e-02 6.574837025254964828e-03 3.577003628015518188e-02 4.391354694962501526e-02 -1.073163151741027832e-01 -8.217208087444305420e-02 -8.237938396632671356e-03 2.171140722930431366e-02 -5.332553759217262268e-02 -2.542532682418823242e-01 1.500458717346191406e-01 -3.232082724571228027e-01 -1.996076405048370361e-01 -1.187429055571556091e-01 1.167554557323455811e-01 -1.970959007740020752e-01
-3.373606503009796143e-01 -2.724086344242095947e-01 -4.816996678709983826e-02 -6.174656003713607788e-02 -1.811691075563430786e-01 2.222879081964492798e-01 1.972680985927581787e-01 5.555814132094383240e-02 2.441326826810836792e-01 3.842648863792419434e-01 2.777427732944488525e-01 -1.755052208900451660e-01 -2.010956555604934692e-01 3.729790449142456055e-02 1.638568043708801270e-01 1.561506092548370361e-01 6.248536705970764160e-02 2.379458546638488770e-01 -1.152525246143341064e-01 -6.084251031279563904e-02 -1.166318058967590332e-01 -1.812310367822647095e-01 2.940411567687988281e-01 3.105867095291614532e-02 -1.356168687343597412e-01 9.941232204437255859e-02 -3.019161522388458252e-02 1.998249255120754242e-02 1.047074049711227417e-01 -7.177259027957916260e-02 4.961895942687988281e-02 -1.174903661012649536e-01
-1.388536244630813599e-01 -3.776201605796813965e-01 1.752100884914398193e-01 -2.034906148910522461e-01 -6.459350883960723877e-02 3.386454880237579346e-01 9.511134028434753418e-02 -9.477030485868453979e-02 7.569855451583862305e-02 5.829906836152076721e-02 2.485441714525222778e-01 -2.916048467159271240e-01 1.316842138767242432e-01 -9.780496358871459961e-02 -7.831091433763504028e-02 -3.735174536705017090e-01 2.170373499393463135e-01 1.805426925420761108e-01 -8.949045836925506592e-02 -1.377170383930206299e-01 -5.796240642666816711e-02 4.318386316299438477e-02 -6.919758766889572144e-02 8.737301826477050781e-02 -1.362027674913406372e-01 -8.195894956588745117e-02 -8.884133771061897278e-03 1.241776496171951294e-01 3.068239092826843262e-01 7.833974808454513550e-02 -1.873771995306015015e-01 -1.288783736526966095e-02
-6.959383189678192139e-02 -2.837677001953125000e-01 2.381796538829803467e-01 -1.432480216026306152e-01 -7.884647697210311890e-02 2.534785866737365723e-01 2.200635820627212524e-01 -4.113851785659790039e-01 1.630241870880126953e-01 3.793822601437568665e-02 1.252180188894271851e-01 -4.150788486003875732e-02 -1.833504736423492432e-01 3.352920711040496826e-02 3.694456517696380615e-01 2.171405404806137085e-01 -1.497007757425308228e-01 3.037946522235870361e-01 -1.551713794469833374e-01 5.850325152277946472e-02 -1.859689801931381226e-01 1.446595340967178345e-01 2.112894356250762939e-01 -1.284811794757843018e-01 -3.663190081715583801e-02 2.999323979020118713e-02 4.757934063673019409e-02 -3.654276579618453979e-02 -9.582741558551788330e-02 -9.412979334592819214e-02 3.172236680984497070e-02 -4.116726666688919067e-02
-1.264491081237792969e-01 -2.105312645435333252e-01 1.016813367605209351e-01 -1.627754122018814087e-01 -4.833960160613059998e-02 3.697344958782196045e-01 3.200494349002838135e-01 -1.123874112963676453e-01 -3.486326709389686584e-02 -7.929646968841552734e-02 3.128802776336669922e-01 3.888263553380966187e-02 -6.498056650161743164e-02 -5.882463604211807251e-02 2.503082156181335449e-01 1.331933140754699707e-01 1.242026463150978088e-01 2.032480835914611816e-01 -1.866995841264724731e-01 3.537881001830101013e-02 -3.961966335773468018e-01 -9.189452975988388062e-02 1.150355935096740723e-01 1.633784025907516479e-01 1.394156217575073242e-01 -8.901930600404739380e-02 8.784563094377517700e-02 -1.636221446096897125e-02 -2.737916707992553711e-01 2.146264538168907166e-02 -1.964055299758911133e-01 -7.894676178693771362e-02
-1.616870909929275513e-01 -1.721111387014389038e-01 -1.231831163167953491e-01 -1.457019746303558350e-01 -1.903424561023712158e-01 3.023376762866973877e-01 3.005055189132690430e-01 1.338296681642532349e-01 2.517451047897338867e-01 2.028131932020187378e-01 1.430728286504745483e-01 -8.636347204446792603e-02 -6.301791220903396606e-02 9.737274795770645142e-02 3.340398669242858887e-01 -5.879091564565896988e-03 -1.733230501413345337e-01 3.952861726284027100e-01 -1.799139529466629028e-01 1.314746737480163574e-01 -1.963936090469360352e-01 7.579331099987030029e-02 1.152931433171033859e-02 3.938310220837593079e-02 -9.672094136476516724e-02 -1.154941022396087646e-01 1.459513455629348755e-01 3.990493714809417725e-02 -4.047235997859388590e-04 -2.529350519180297852e-01 -6.933098775334656239e-04 -1.515322625637054443e-01
-6.107665970921516418e-02 -8.456497639417648315e-02 1.902048438787460327e-01 -3.233614265918731689e-01 -2.242342084646224976e-01 2.631283104419708252e-01 2.332437932491302490e-01 -1.606988459825515747e-01 3.032398037612438202e-02 1.757024042308330536e-02 2.891972064971923828e-01 1.468794420361518860e-02 -2.470299601554870605e-01 -1.984434276819229126e-01 1.601522415876388550e-01 8.629832416772842407e-02 -3.456430882215499878e-02 3.526310026645660400e-01 7.954688370227813721e-02 -7.181986421346664429e-02 -1.851480305194854736e-01 -8.285614848136901855e-02 3.107632696628570557e-02 -3.354952111840248108e-02 -1.222663596272468567e-01 -2.213044017553329468e-01 -1.713418960571289062e-01 1.953587085008621216e-01 -9.541251510381698608e-02 -2.968210577964782715e-01 1.034646928310394287e-01 -1.021299213171005249e-01
-2.494744956493377686e-01 -1.317867934703826904e-01 2.783942269161343575e-03 -2.730883099138736725e-02 -3.523971438407897949e-01 3.788635134696960449e-01 1.319875270128250122e-01 -1.271241009235382080e-01 6.717041879892349243e-02 1.083247065544128418e-01 9.166556596755981445e-02 -1.449083685874938965e-01 -1.032928451895713806e-01 2.490789890289306641e-01 8.554874360561370850e-02 1.074555143713951111e-01 -1.726429313421249390e-01 1.222556680440902710e-01 -2.377992309629917145e-02 -1.006695404648780823e-01 -2.452785819768905640e-01 1.010402366518974304e-01 2.928738296031951904e-01 2.350163459777832031e-01 -6.620752811431884766e-02 -2.127137631177902222e-01 1.837099939584732056e-01 -1.100346297025680542e-01 1.409358829259872437e-01 -1.495267301797866821e-01 4.855541512370109558e-03 -2.766838669776916504e-01
-5.359090864658355713e-02 -8.139184117317199707e-02 1.364459246397018433e-01 -2.447606027126312256e-01 -1.018607914447784424e-01 3.350874483585357666e-01 7.444152981042861938e-02 -1.019610315561294556e-01 -5.211344733834266663e-02 3.995949923992156982e-01 1.185836642980575562e-01 -3.012172579765319824e-01 5.932738259434700012e-02 1.026586368680000305e-01 3.080431818962097168e-01 1.580838300287723541e-02 -2.439062744379043579e-01 2.652141749858856201e-01 -5.220910161733627319e-02 3.702880349010229111e-03 -2.935157530009746552e-02 -1.452767103910446167e-01 -4.622616991400718689e-02 2.877242863178253174e-01 -8.695070445537567139e-02 -7.201446592807769775e-02 -1.285032629966735840e-01 -1.659612804651260376e-01 -1.358325779438018799e-01 -1.233275383710861206e-01 2.425898909568786621e-01 -9.069892764091491699e-02
-1.284918338060379028e-01 -1.462408900260925293e-01 2.923051416873931885e-01 -4.064916446805000305e-02 2.430036664009094238e-02 3.797518014907836914e-01 1.085561662912368774e-01 -3.446088433265686035e-01 1.842322200536727905e-02 2.184735089540481567e-01 2.320651412010192871e-01 5.748915020376443863e-03 2.420957386493682861e-01 -1.248969361186027527e-01 -2.509490586817264557e-02 -1.354113072156906128e-01 7.758869230747222900e-02 3.364107310771942139e-01 -3.295259922742843628e-02 -1.595483422279357910e-01 -2.790352404117584229e-01 3.280168026685714722e-02 2.370906174182891846e-01 -1.613360457122325897e-02 -2.395833134651184082e-01 5.485158041119575500e-02 1.277632173150777817e-02 1.469717174768447876e-01 1.118988022208213806e-01 3.326529264450073242e-02 1.040833890438079834e-01 1.294512897729873657e-01
-4.903847724199295044e-02 1.741501875221729279e-02 1.978397220373153687e-01 -1.874453723430633545e-01 -2.397177517414093018e-01 4.152093827724456787e-01 2.941318750381469727e-01 -2.237652391195297241e-01 1.111344322562217712e-01 3.842333257198333740e-01 8.480530232191085815e-02 -1.476071923971176147e-01 -7.779441773891448975e-02 8.141762018203735352e-02 3.171418607234954834e-02 -2.160442918539047241e-01 -2.281775884330272675e-02 1.508044898509979248e-01 7.760501652956008911e-02 2.580087780952453613e-01 8.503410965204238892e-02 -7.956653833389282227e-02 1.511415988206863403e-01 -1.915120631456375122e-01 -1.237134188413619995e-01 1.378489732742309570e-01 -2.512107789516448975e-01 -1.373404264450073242e-01 3.495462238788604736e-02 -9.006266295909881592e-02 -7.202423363924026489e-02 -8.664280921220779419e-02
-1.113655716180801392e-01 -2.268560081720352173e-01 6.282889097929000854e-02 -2.079453319311141968e-01 -2.272907048463821411e-01 4.012942314147949219e-01 2.255290895700454712e-01 -6.372909992933273315e-02 1.668152511119842529e-01 -1.054598111659288406e-02 1.649680137634277344e-01 8.533789962530136108e-02 -2.135743796825408936e-01 1.295205554924905300e-03 3.813251852989196777e-01 -1.115992963314056396e-01 2.120211347937583923e-02 2.646291851997375488e-01 5.551548674702644348e-02 5.912655591964721680e-02 -1.000275611877441406e-01 4.411406442523002625e-02 3.579111397266387939e-01 -4.801370948553085327e-02 -1.362767070531845093e-01 -1.603175699710845947e-01 -1.638186872005462646e-01 4.417492076754570007e-02 -1.059555821120738983e-02 -8.001329004764556885e-02 -1.710933893918991089e-01 -1.647611409425735474e-01
-2.664948105812072754e-01 -1.167086437344551086e-01 9.929575771093368530e-02 -1.065963357686996460e-01 -1.514816731214523315e-01 3.452122807502746582e-01 3.783009648323059082e-01 1.036826893687248230e-01 5.825098976492881775e-02 5.367678776383399963e-02 3.383518010377883911e-02 -2.104405760765075684e-01 -1.782626211643218994e-01 7.826760411262512207e-02 1.309653967618942261e-01 -5.140118300914764404e-02 -1.420626193284988403e-01 3.364963829517364502e-01 -5.701133981347084045e-03 -9.207572042942047119e-02 -3.210271596908569336e-01 -1.704155355691909790e-01 3.094453811645507812e-01 1.922387443482875824e-02 -1.266422867774963379e-01 1.934876479208469391e-02 -2.020408399403095245e-02 1.699119061231613159e-01 -5.144456773996353149e-02 -1.534289121627807617e-01 1.890311539173126221e-01 1.048660725355148315e-01
-1.811285875737667084e-02 -9.810296446084976196e-02 2.937652170658111572e-01 6.826778501272201538e-02 2.253179997205734253e-02 4.875411689281463623e-01 2.349499613046646118e-01 -3.369828760623931885e-01 2.032580524682998657e-01 1.247472688555717468e-01 7.315391302108764648e-02 -4.144900292158126831e-02 1.161771640181541443e-01 -1.941834092140197754e-01 1.724649369716644287e-01 -1.467382013797760010e-01 3.242978593334555626e-03 1.392174363136291504e-01 -1.095202751457691193e-02 -1.375947743654251099e-01 -1.398781538009643555e-01 2.534185647964477539e-01 1.386134773492813110e-01 2.484523206949234009e-01 1.106956750154495239e-01 2.176314443349838257e-01 9.253051131963729858e-02 -1.061407662928104401e-02 1.270428001880645752e-01 -8.307605236768722534e-02 1.756106615066528320e-01 -1.883428357541561127e-02
-4.590829461812973022e-02 -9.323901683092117310e-02 1.300988197326660156e-01 -2.357004135847091675e-01 -3.266671299934387207e-01 2.772327363491058350e-01 1.379560828208923340e-01 -3.065463341772556305e-02 2.756488919258117676e-01 -2.900913171470165253e-02 3.047001957893371582e-01 -2.310438752174377441e-01 -5.415904521942138672e-02 -1.431441307067871094e-01 3.749553263187408447e-01 -2.878930419683456421e-02 -8.058948069810867310e-02 2.231107950210571289e-01 -9.366022050380706787e-02 1.518456786870956421e-01 -2.959981858730316162e-01 7.886160910129547119e-02 2.480574548244476318e-01 2.428806386888027191e-02 -2.463687211275100708e-02 -1.505117863416671753e-01 8.433922380208969116e-02 7.817541062831878662e-02 2.476453408598899841e-02 -4.997851699590682983e-02 2.448870055377483368e-02 -2.025622874498367310e-01
8.528876304626464844e-02 -1.814503669738769531e-01 8.333441615104675293e-02 1.210027933120727539e-02 -2.971378266811370850e-01 4.269204437732696533e-01 2.139080613851547241e-01 -4.267151653766632080e-02 8.900590986013412476e-02 -8.185726404190063477e-02 1.798268109560012817e-01 -1.704409420490264893e-01 -2.643060311675071716e-02 -1.971750985831022263e-03 1.966038644313812256e-01 2.388360500335693359e-01 1.203251704573631287e-01 3.846347332000732422e-01 -5.496784672141075134e-02 9.501179307699203491e-02 -1.856320202350616455e-01 9.635002911090850830e-02 1.374597549438476562e-01 2.239540517330169678e-01 -1.647772341966629028e-01 -7.482672482728958130e-02 -9.665022045373916626e-02 1.366423666477203369e-01 -2.190655469894409180e-01 -9.786497056484222412e-02 -2.086067795753479004e-01 -1.142866611480712891e-01
-1.969100534915924072e-02 -9.017071127891540527e-02 1.214672252535820007e-01 -1.742779016494750977e-01 6.379952281713485718e-02 2.787472009658813477e-01 2.559843063354492188e-01 -1.235521398484706879e-02 4.392407462000846863e-02 3.956636488437652588e-01 1.527579277753829956e-01 -2.738101184368133545e-01 -3.621557354927062988e-02 -3.588802367448806763e-02 6.859771162271499634e-02 6.055004894733428955e-02 -8.329249173402786255e-02 -9.646207839250564575e-02 -2.534594237804412842e-01 4.582848399877548218e-02 -4.132831841707229614e-02 1.125435903668403625e-01 -1.200339421629905701e-01 -2.423486709594726562e-01 -1.564569473266601562e-01 -9.138935059309005737e-02 -1.209559217095375061e-01 -2.190687358379364014e-01 -3.154956996440887451e-01 -3.707869052886962891e-01 -1.137512028217315674e-01 -1.250375062227249146e-01
-3.392807021737098694e-02 -1.531640291213989258e-01 -4.935078695416450500e-02 -2.839830815792083740e-01 3.332741186022758484e-02 4.415502548217773438e-01 1.691471934318542480e-01 -2.520786784589290619e-02 5.884948000311851501e-02 6.715247035026550293e-02 1.107856109738349915e-01 -9.258872270584106445e-02 -2.000324577093124390e-01 -1.249803006649017334e-01 3.370325863361358643e-01 2.186368592083454132e-02 1.175019443035125732e-01 2.883580327033996582e-01 2.505111135542392731e-02 -3.800720348954200745e-02 -3.776981234550476074e-01 -9.813337028026580811e-02 2.087719589471817017e-01 4.662493988871574402e-02 -2.343541197478771210e-02 -1.633749902248382568e-01 -3.363938257098197937e-02 2.626005411148071289e-01 -6.313443183898925781e-02 -5.559943243861198425e-02 5.072733387351036072e-02 -2.537852823734283447e-01
-1.101785376667976379e-01 7.086292654275894165e-02 1.282831430435180664e-01 -7.924708724021911621e-02 -1.148144453763961792e-01 2.757809162139892578e-01 4.103120863437652588e-01 -1.143281757831573486e-01 1.061936393380165100e-01 -7.289045304059982300e-02 1.881572306156158447e-01 -1.396387815475463867e-01 -1.356516033411026001e-01 2.209082059562206268e-02 3.200812637805938721e-01 1.893474012613296509e-01 7.771480828523635864e-02 4.103790223598480225e-01 4.257515072822570801e-02 1.811892539262771606e-02 -3.450494408607482910e-01 1.805407255887985229e-01 1.248956769704818726e-01 -1.534476131200790405e-02 -5.434431135654449463e-02 1.237679831683635712e-02 8.477369695901870728e-02 -3.588394075632095337e-02 -1.112471073865890503e-01 1.816791482269763947e-02 -2.591679692268371582e-01 -1.587999314069747925e-01
-1.334423571825027466e-01 -2.999334828928112984e-04 3.173045217990875244e-01 -1.357247382402420044e-01 2.875995449721813202e-02 2.238973826169967651e-01 1.199525520205497742e-01 1.125883758068084717e-01 7.033033668994903564e-02 7.091625034809112549e-02 -5.668558180332183838e-02 1.732428073883056641e-01 1.541900038719177246e-01 7.491911947727203369e-02 1.894986182451248169e-01 3.524250164628028870e-02 -7.906607538461685181e-02 1.946402937173843384e-01 -1.698503792285919189e-01 -1.689701080322265625e-01 -2.287839800119400024e-01 -2.377348840236663818e-01 1.806976646184921265e-01 1.162194237112998962e-01 -3.428445458412170410e-01 -2.337108403444290161e-01 2.683220207691192627e-01 -1.104522347450256348e-01 1.814253777265548706e-01 -3.587738871574401855e-01 1.830316521227359772e-02 -2.106040716171264648e-02
-1.797078177332878113e-02 -6.687932461500167847e-02 2.293348312377929688e-01 -7.141881436109542847e-02 -1.757672578096389771e-01 3.316113352775573730e-01 1.105874180793762207e-01 -1.678639277815818787e-02 2.852484583854675293e-01 4.522010982036590576e-01 1.110365614295005798e-01 -2.782384753227233887e-01 -2.464168667793273926e-01 -6.060337275266647339e-02 1.612457185983657837e-01 -1.268245428800582886e-01 1.725762635469436646e-01 1.902142167091369629e-01 -1.095175445079803467e-01 1.419545412063598633e-01 8.253907412290573120e-02 -5.872762575745582581e-02 -1.109776943922042847e-01 -1.689932048320770264e-01 -7.859309017658233643e-02 -1.329949498176574707e-02 -2.959172800183296204e-02 -1.480470895767211914e-01 2.737844586372375488e-01 -1.772923469543457031e-01 -2.208459749817848206e-02 -1.295740455389022827e-01
-1.269426792860031128e-01 5.375581234693527222e-02 1.075724512338638306e-02 -2.892196178436279297e-01 -1.197488531470298767e-01 2.541213631629943848e-01 2.775893211364746094e-01 3.547219932079315186e-02 1.594019383192062378e-01 1.041576340794563293e-01 1.285375207662582397e-01 -1.331435889005661011e-01 -2.028799504041671753e-01 2.395669221878051758e-01 3.689264059066772461e-01 3.151694238185882568e-01 1.560098677873611450e-01 2.031286060810089111e-01 9.176021814346313477e-02 -5.642686784267425537e-02 -2.486613392829895020e-01 -7.554632425308227539e-02 4.061037674546241760e-02 -4.993120953440666199e-02 -7.900463044643402100e-02 -2.473699152469635010e-01 -5.947006493806838989e-02 1.745836585760116577e-01 2.195719033479690552e-01 -1.102021634578704834e-01 -1.519392579793930054e-01 4.152984917163848877e-02
-2.247420549392700195e-01 -2.515203058719635010e-01 2.983353137969970703e-01 -9.558502584695816040e-02 -1.425947528332471848e-02 3.475987315177917480e-01 8.315416425466537476e-02 -2.592868506908416748e-01 -3.422828391194343567e-02 4.577763378620147705e-02 2.693019807338714600e-01 -3.217712342739105225e-01 1.232286915183067322e-01 -1.991422027349472046e-01 -5.135831609368324280e-02 -2.765475809574127197e-01 -1.231924593448638916e-01 2.031844407320022583e-01 -4.440189898014068604e-02 -1.935242265462875366e-01 -1.507059335708618164e-01 4.580705240368843079e-02 8.408486843109130859e-02 4.013162106275558472e-02 9.774068742990493774e-02 -1.221238076686859131e-01 2.082321941852569580e-01 2.567518055438995361e-01 1.152775343507528305e-02 -1.244209930300712585e-01 -1.643829047679901123e-02 2.491806633770465851e-02
-4.088656231760978699e-02 -4.022032767534255981e-02 -3.247261047363281250e-02 -2.832691669464111328e-01 -3.143598139286041260e-01 4.877745211124420166e-01 1.111957579851150513e-01 -7.555579394102096558e-02 -3.180643543601036072e-02 2.632455229759216309e-01 7.726627588272094727e-02 -2.319962978363037109e-01 -1.902838796377182007e-01 1.580402851104736328e-01 1.854488849639892578e-01 1.077624335885047913e-01 2.115799039602279663e-01 5.311813950538635254e-02 1.724431663751602173e-02 1.289148777723312378e-01 -1.936468034982681274e-01 7.999072223901748657e-02 2.196925580501556396e-01 -4.899140074849128723e-02 1.434632837772369385e-01 -1.647424399852752686e-01 -1.707555353641510010e-01 1.638227403163909912e-01 -6.047451868653297424e-02 -2.165150195360183716e-01 9.317939728498458862e-02 -3.609261661767959595e-02
9.371194988489151001e-02 -1.419170051813125610e-01 3.840569853782653809e-01 1.145473308861255646e-02 -4.585972800850868225e-02 3.423538506031036377e-01 2.753094732761383057e-01 -3.109537363052368164e-01 -8.707538992166519165e-02 1.570639014244079590e-01 2.492001652717590332e-01 -2.060317993164062500e-01 1.436044126749038696e-01 6.134236603975296021e-02 1.801226586103439331e-01 -1.779324561357498169e-01 -5.007889494299888611e-02 1.535625159740447998e-01 6.647855788469314575e-02 -2.084486335515975952e-01 -1.395817250013351440e-01 2.641322314739227295e-01 2.503891885280609131e-01 9.610376507043838501e-02 -2.783066220581531525e-02 -3.762413933873176575e-02 -4.820678383111953735e-02 1.202329173684120178e-01 1.151593625545501709e-01 1.271925121545791626e-01 4.710249230265617371e-02 1.434998661279678345e-01
-1.936930567026138306e-01 -1.167846769094467163e-01 -4.066767543554306030e-02 -3.356903195381164551e-01 -2.133514881134033203e-01 2.465630322694778442e-01 6.023463606834411621e-02 -1.115922257304191589e-01 2.159642726182937622e-01 1.628752499818801880e-01 1.507650762796401978e-01 -2.555952370166778564e-01 -8.615072816610336304e-02 -6.543652713298797607e-02 1.922197341918945312e-01 -1.374147646129131317e-02 1.947711425600573421e-04 2.550231218338012695e-01 1.598293185234069824e-01 1.410482674837112427e-01 -4.248550832271575928e-01 9.818505495786666870e-02 1.349301636219024658e-01 1.084860116243362427e-01 5.025219917297363281e-02 -1.376885324716567993e-01 -1.071368753910064697e-01 2.870191931724548340e-01 -1.190837100148200989e-01 -1.699079871177673340e-01 3.451336547732353210e-02 1.089186072349548340e-01
-1.842186897993087769e-01 -1.627202033996582031e-01 3.194892704486846924e-01 -1.662927418947219849e-01 -1.232367306947708130e-01 2.258054167032241821e-01 1.920882463455200195e-01 -3.772174715995788574e-01 -3.284888342022895813e-02 -9.201020002365112305e-02 8.452937006950378418e-02 -1.764004677534103394e-01 3.250851929187774658e-01 7.538245618343353271e-02 1.049534007906913757e-01 -3.715895414352416992e-01 7.999581284821033478e-03 1.369011849164962769e-01 -1.337855458259582520e-01 -7.579968124628067017e-02 -1.987339928746223450e-02 3.999620676040649414e-02 -6.269661244004964828e-03 -1.998192816972732544e-01 3.803572431206703186e-02 1.586894840002059937e-01 7.613842189311981201e-02 1.627243012189865112e-01 1.338388174772262573e-01 -1.880905926227569580e-01 -2.441187053918838501e-01 -5.145507864654064178e-03
-9.421351365745067596e-03 -5.346143618226051331e-02 9.749566018581390381e-02 -2.190757691860198975e-01 -1.985979080200195312e-01 3.442269265651702881e-01 2.745875120162963867e-01 2.384709753096103668e-02 1.988209784030914307e-01 5.159611627459526062e-02 -5.725386366248130798e-02 -1.227014735341072083e-01 -1.809802651405334473e-01 -2.536195218563079834e-01 1.122199222445487976e-01 -6.053478643298149109e-02 3.969826921820640564e-02 3.635479211807250977e-01 -1.835700869560241699e-01 7.618183642625808716e-02 -2.075927704572677612e-01 -6.778088212013244629e-02 3.504543006420135498e-01 3.608076367527246475e-03 -2.312139570713043213e-01 -2.190972119569778442e-01 -7.376291602849960327e-02 -2.936638146638870239e-02 -7.027057558298110962e-02 -1.167924106121063232e-01 2.491246350109577179e-02 -2.471077442169189453e-01
-1.375214308500289917e-01 -2.508895993232727051e-01 3.877987563610076904e-01 -5.671172402799129486e-03 -1.233941391110420227e-01 3.342280387878417969e-01 1.363977491855621338e-01 -2.631202340126037598e-01 6.087107583880424500e-02 5.574586801230907440e-03 1.827811449766159058e-01 -1.534460633993148804e-01 -8.223127573728561401e-02 -5.170965939760208130e-02 3.523118048906326294e-02 -3.210688233375549316e-01 6.825502216815948486e-02 1.047652065753936768e-01 7.719126879237592220e-04 -2.682453095912933350e-01 -2.794950008392333984e-01 -4.694778099656105042e-02 1.639274209737777710e-01 1.225769147276878357e-01 -1.306516081094741821e-01 6.475390493869781494e-02 -1.017494220286607742e-02 2.065055370330810547e-01 2.140277028083801270e-01 -1.109095662832260132e-01 3.711996972560882568e-02 2.125810831785202026e-01
-4.161164909601211548e-02 -1.478843986988067627e-01 2.834277153015136719e-01 -7.339158654212951660e-02 -7.960344105958938599e-02 2.136088609695434570e-01 1.512957811355590820e-01 -5.794751923531293869e-03 7.386475801467895508e-02 1.231942325830459595e-01 -4.368000477552413940e-02 4.727452248334884644e-02 8.223035186529159546e-02 1.400409638881683350e-01 9.308984130620956421e-02 -2.676222622394561768e-01 -2.001658529043197632e-01 1.687147468328475952e-01 -1.425006091594696045e-01 -1.547301560640335083e-01 -1.779600679874420166e-01 -1.102903857827186584e-01 3.970172405242919922e-01 9.565131366252899170e-02 -1.144475862383842468e-01 8.853892982006072998e-02 -1.733905673027038574e-01 -1.311340779066085815e-01 1.057595312595367432e-01 -2.533589899539947510e-01 -1.733613461256027222e-01 -4.328315258026123047e-01
-1.836312860250473022e-01 -5.959303304553031921e-02 1.189614906907081604e-01 -3.182485699653625488e-01 -7.026056945323944092e-02 3.693721294403076172e-01 1.041239574551582336e-01 6.791312992572784424e-02 9.574510157108306885e-02 1.611731797456741333e-01 1.492951214313507080e-01 -9.085012227296829224e-02 -4.371252357959747314e-01 6.964020431041717529e-02 3.931200802326202393e-01 5.476135015487670898e-02 7.651782035827636719e-02 8.972571045160293579e-02 -8.149414509534835815e-02 1.400299519300460815e-01 4.728860035538673401e-02 -4.065448790788650513e-02 1.873453259468078613e-01 3.713690675795078278e-03 -1.618590503931045532e-01 -2.428720444440841675e-01 1.220230907201766968e-01 -6.041205301880836487e-02 -6.060481816530227661e-02 -2.168702483177185059e-01 -5.170623585581779480e-02 -1.872188597917556763e-01
5.281535163521766663e-02 -1.131855025887489319e-01 8.439653366804122925e-02 -1.759100258350372314e-01 -1.759109199047088623e-01 3.297607004642486572e-01 3.512064814567565918e-01 -1.859295517206192017e-01 8.154398947954177856e-02 1.871562562882900238e-02 3.167300820350646973e-01 -1.162262335419654846e-01 -8.709392696619033813e-02 8.317968994379043579e-02 2.736263871192932129e-01 -2.689974941313266754e-02 4.265353549271821976e-03 2.267903834581375122e-01 -1.447222679853439331e-01 9.387151896953582764e-02 -8.903159201145172119e-02 1.477430108934640884e-02 2.652823030948638916e-01 -3.560674563050270081e-02 -2.657305896282196045e-01 -2.129164785146713257e-01 5.202826485037803650e-02 1.696215867996215820e-01 -1.225244998931884766e-01 -1.052968651056289673e-01 1.386349946260452271e-01 -2.899393737316131592e-01
-2.988308668136596680e-01 -3.768745660781860352e-01 2.645713984966278076e-01 -1.990441381931304932e-01 -3.142822384834289551e-01 4.483663439750671387e-01 8.982163667678833008e-02 -2.345622926950454712e-01 7.120146602392196655e-02 -7.001570612192153931e-02 -1.779391318559646606e-01 -1.315359175205230713e-01 7.857564091682434082e-02 8.286638557910919189e-02 1.080304831266403198e-01 -2.042695134878158569e-01 4.821119084954261780e-02 -2.262329123914241791e-02 -1.243772264569997787e-02 -1.395306587219238281e-01 4.957100749015808105e-02 -6.353439390659332275e-02 -2.626190781593322754e-01 1.035716906189918518e-01 -7.304888963699340820e-02 4.887715727090835571e-02 1.675265431404113770e-01 1.509504616260528564e-01 -3.064650483429431915e-02 -2.620304003357887268e-02 -2.036258578300476074e-02 3.894107416272163391e-02
-3.388907015323638916e-02 -2.075402736663818359e-01 2.817073762416839600e-01 4.113392531871795654e-02 -1.457710750401020050e-03 2.201281487941741943e-01 2.694440484046936035e-01 -1.620951741933822632e-01 -7.991782575845718384e-02 2.568256556987762451e-01 1.025903150439262390e-01 -2.488137483596801758e-01 6.456296145915985107e-02 5.344589799642562866e-02 1.827345490455627441e-01 2.724401466548442841e-02 -2.421717941761016846e-01 -3.463338594883680344e-03 -1.971600949764251709e-01 1.781569607555866241e-02 -3.804643750190734863e-01 -2.273670583963394165e-01 -1.119040697813034058e-01 -6.699626799672842026e-03 -2.802431583404541016e-01 5.696248635649681091e-02 2.263643778860569000e-02 -1.274487376213073730e-01 -3.272157907485961914e-02 -7.385527342557907104e-02 -3.442062065005302429e-02 -3.582515716552734375e-01
-2.248177379369735718e-01 -1.235987693071365356e-01 2.204622477293014526e-01 2.110203653573989868e-01 -5.805941671133041382e-02 3.389108777046203613e-01 2.912487983703613281e-01 8.409401029348373413e-02 1.017372384667396545e-01 1.830655634403228760e-01 2.734016478061676025e-01 -1.343565881252288818e-01 -2.279187319800257683e-03 1.049928888678550720e-01 2.580703794956207275e-01 2.411786466836929321e-01 -2.514366507530212402e-01 1.844258159399032593e-01 -1.535514891147613525e-01 1.371778398752212524e-01 -2.006992399692535400e-01 9.657560288906097412e-02 1.698218286037445068e-01 5.647270753979682922e-02 2.405667304992675781e-02 1.811862736940383911e-02 -1.330788340419530869e-02 2.571667432785034180e-01 4.412510618567466736e-02 -2.370674461126327515e-01 -4.024725779891014099e-02 -1.010275408625602722e-01
-2.181521654129028320e-01 -3.291763365268707275e-01 1.932154893875122070e-01 -2.031500637531280518e-01 -1.556038018316030502e-02 1.889996826648712158e-01 2.630323469638824463e-01 -1.866143792867660522e-01 2.754377722740173340e-01 3.227002024650573730e-01 -2.772800438106060028e-02 -1.803270429372787476e-01 2.340627610683441162e-01 4.818648099899291992e-02 8.231715112924575806e-02 -3.260150924324989319e-02 1.719277501106262207e-01 3.240171121433377266e-03 -1.348333209753036499e-01 1.249538734555244446e-01 7.430685311555862427e-02 -3.746045008301734924e-02 -1.644916646182537079e-02 9.821328520774841309e-02 -8.723159879446029663e-02 -3.153414726257324219e-01 -5.646680295467376709e-02 -1.726201325654983521e-01 -8.163295686244964600e-02 -1.722353994846343994e-01 2.703566253185272217e-01 -1.325902193784713745e-01
-1.499625593423843384e-01 -2.095596641302108765e-01 2.777405679225921631e-01 -1.659459024667739868e-01 -8.189801126718521118e-02 4.114119112491607666e-01 2.946871817111968994e-01 -2.048147171735763550e-01 -3.995863720774650574e-02 1.299195885658264160e-01 2.704518735408782959e-01 -2.171035408973693848e-01 1.380288153886795044e-01 -1.080254018306732178e-01 -1.266748607158660889e-01 -3.651061654090881348e-01 2.484342455863952637e-02 1.316484808921813965e-01 -1.821723878383636475e-01 -1.762019097805023193e-01 -7.997009903192520142e-02 1.136233881115913391e-01 -1.729763597249984741e-01 2.178699895739555359e-02 -6.374639272689819336e-02 9.079331159591674805e-02 -4.849221557378768921e-02 2.015317082405090332e-01 1.220891177654266357e-01 1.449481351301074028e-03 1.014220062643289566e-03 5.719617009162902832e-02
-9.615092724561691284e-02 -1.780423969030380249e-01 3.312033414840698242e-01 -1.571608632802963257e-01 6.131232716143131256e-03 3.943203687667846680e-01 1.262124627828598022e-01 -9.304378926753997803e-02 -3.162987530231475830e-02 1.145712286233901978e-01 4.213986545801162720e-02 -8.243243396282196045e-02 1.517660915851593018e-01 1.669256836175918579e-01 -1.108005419373512268e-01 -1.154400110244750977e-01 1.781189292669296265e-01 3.723132312297821045e-01 2.730431556701660156e-01 -5.507329106330871582e-02 4.724798724055290222e-02 -1.132570393383502960e-02 -6.917993724346160889e-02 -1.640824973583221436e-01 -2.641938924789428711e-01 8.553736656904220581e-02 1.485489308834075928e-01 2.432462126016616821e-01 4.243385046720504761e-02 -2.785995602607727051e-01 -1.537628173828125000e-01 4.403448477387428284e-02
-2.166411429643630981e-01 -3.269781768321990967e-01 2.133791148662567139e-01 2.998464368283748627e-02 -2.638946473598480225e-01 1.876344829797744751e-01 1.539302319288253784e-01 2.172038704156875610e-02 -7.345957309007644653e-02 3.305448293685913086e-01 -1.792872101068496704e-01 -3.349042534828186035e-01 3.893554583191871643e-02 1.495793312788009644e-01 9.131886065006256104e-02 -1.525817997753620148e-02 -2.917832694947719574e-02 3.088460266590118408e-01 -2.790813148021697998e-02 -5.115883424878120422e-02 -2.084895670413970947e-01 -8.204115927219390869e-02 3.304700925946235657e-02 1.083074733614921570e-01 -1.722850352525711060e-01 -1.160815879702568054e-01 -2.797673940658569336e-01 -2.510350942611694336e-01 3.926992043852806091e-02 -1.016619205474853516e-01 1.375986635684967041e-01 3.708402812480926514e-02
-1.782689839601516724e-01 1.183193624019622803e-01 2.217917889356613159e-01 -6.218126416206359863e-02 -1.213650852441787720e-01 1.426305174827575684e-01 1.684593707323074341e-01 -1.817131787538528442e-01 8.089730888605117798e-02 3.764277398586273193e-01 -1.045074984431266785e-01 -2.906010150909423828e-01 -1.930255591869354248e-01 -1.173843219876289368e-01 1.064287275075912476e-01 9.982500970363616943e-02 3.459606319665908813e-02 1.656546741724014282e-01 2.796154022216796875e-01 -1.700643748044967651e-01 -1.389722675085067749e-01 -4.676631465554237366e-02 3.435160592198371887e-02 2.809692919254302979e-01 -5.297066643834114075e-02 -1.833533644676208496e-01 -9.961426258087158203e-02 -1.271917968988418579e-01 2.486435025930404663e-01 -1.247539892792701721e-01 2.116215825080871582e-01 -2.582309544086456299e-01
-1.047165170311927795e-01 1.128839179873466492e-01 4.578881263732910156e-01 7.964643090963363647e-02 8.604881167411804199e-02 2.988567948341369629e-01 -1.322091519832611084e-01 -7.485172897577285767e-02 1.410310566425323486e-01 2.095720544457435608e-02 4.214217886328697205e-03 -4.272190928459167480e-01 -1.492398232221603394e-01 3.442643582820892334e-02 1.332502067089080811e-01 -2.621396780014038086e-01 2.307647466659545898e-01 3.352488279342651367e-01 1.717536337673664093e-02 -8.156013675034046173e-03 1.128932163119316101e-01 -1.211658343672752380e-01 1.602368205785751343e-01 1.105271000415086746e-02 -8.646856993436813354e-02 2.105141282081604004e-01 9.711678326129913330e-02 4.091001302003860474e-02 -1.652954518795013428e-01 2.975295856595039368e-02 -8.555512875318527222e-02 -1.001791954040527344e-01
-4.619525000452995300e-02 -3.411154448986053467e-01 1.754283159971237183e-01 -1.362938731908798218e-01 -1.347572803497314453e-01 3.037193715572357178e-01 2.394278049468994141e-01 -2.551360726356506348e-01 -3.275001188740134239e-03 1.098231375217437744e-01 2.492492347955703735e-01 -2.368073761463165283e-01 9.830252826213836670e-02 -1.553484611213207245e-02 -2.159209921956062317e-02 -4.341231584548950195e-01 -3.529586596414446831e-03 2.215070724487304688e-01 -9.243313968181610107e-02 -2.330155074596405029e-01 -2.585293948650360107e-01 8.772084861993789673e-02 -1.386420279741287231e-01 6.025204062461853027e-02 -4.138363152742385864e-02 7.217752188444137573e-02 7.131402939558029175e-02 1.942744553089141846e-01 4.154657945036888123e-02 -6.726796180009841919e-02 -3.038030676543712616e-02 6.320257484912872314e-02
-2.925715744495391846e-01 -1.066887006163597107e-01 4.031325578689575195e-01 -1.789872646331787109e-01 -1.785392612218856812e-01 5.298000201582908630e-02 1.119690313935279846e-01 1.139763593673706055e-01 1.983366161584854126e-01 1.279036402702331543e-01 1.628815531730651855e-01 1.634347736835479736e-01 6.118090823292732239e-02 8.758816868066787720e-02 1.948063373565673828e-01 -1.079367250204086304e-01 -2.124057263135910034e-01 1.234012097120285034e-01 -1.538520213216543198e-02 -3.391687572002410889e-02 -1.306664794683456421e-01 1.552141606807708740e-01 2.849022746086120605e-01 8.500084280967712402e-02 -3.184874653816223145e-01 -1.245117932558059692e-01 6.446650624275207520e-02 -6.444299221038818359e-02 1.680948287248611450e-01 -3.271808326244354248e-01 -1.555464416742324829e-01 -4.763004928827285767e-02
-1.653948277235031128e-01 -2.009157389402389526e-01 4.331163465976715088e-01 2.750508785247802734e-01 -7.950001209974288940e-02 1.793731451034545898e-01 2.740398943424224854e-01 -2.257800847291946411e-01 3.636540845036506653e-02 2.361879497766494751e-01 1.588269323110580444e-01 -6.895484030246734619e-02 -9.206935018301010132e-02 6.286016106605529785e-02 1.924329400062561035e-01 2.540387585759162903e-02 -4.409754276275634766e-02 1.294712126255035400e-01 1.482748836278915405e-01 -2.045771852135658264e-02 -3.858347833156585693e-01 -1.000181809067726135e-01 1.483023017644882202e-01 1.874088682234287262e-02 2.037120759487152100e-01 1.415352672338485718e-01 -4.714966285973787308e-03 -2.644017711281776428e-02 1.394006907939910889e-01 -3.731966018676757812e-02 -1.463135629892349243e-01 -2.011463791131973267e-01
-6.866904348134994507e-02 -2.518115341663360596e-01 -2.175852097570896149e-02 -2.440771907567977905e-01 -2.300231903791427612e-01 2.612363994121551514e-01 4.082817435264587402e-01 -4.843086004257202148e-02 9.469979256391525269e-02 2.039448171854019165e-02 5.806327611207962036e-02 -1.996906250715255737e-01 -1.194551140069961548e-01 -9.430467337369918823e-02 1.511824578046798706e-01 3.419205918908119202e-02 1.953970827162265778e-02 3.604704439640045166e-01 -1.154176518321037292e-01 -3.160656243562698364e-02 -1.331139504909515381e-01 1.258522868156433105e-01 2.710103094577789307e-01 -2.479360103607177734e-01 -7.878415286540985107e-02 -4.969950020313262939e-02 1.737185567617416382e-02 1.947458386421203613e-01 1.781677361577749252e-03 -1.446098089218139648e-01 -1.538479924201965332e-01 -2.778615355491638184e-01
-2.690208256244659424e-01 -7.792075723409652710e-02 1.260339617729187012e-01 -6.416361778974533081e-02 -1.231382414698600769e-02 2.190521955490112305e-01 2.630813121795654297e-01 -4.597127437591552734e-02 -2.492289394140243530e-01 2.159280180931091309e-01 -2.693427503108978271e-01 -4.402595758438110352e-01 1.424177885055541992e-01 6.696118414402008057e-02 3.740572929382324219e-01 -1.926006376743316650e-01 5.136795714497566223e-02 -1.403500675223767757e-03 -3.474729508161544800e-02 3.924107551574707031e-02 4.237018153071403503e-02 6.837841868400573730e-02 1.377638280391693115e-01 4.425900522619485855e-03 -9.146880358457565308e-02 -6.764554977416992188e-02 -5.912490561604499817e-02 -1.100850552320480347e-01 8.796881139278411865e-02 -1.648450344800949097e-01 -3.291993439197540283e-01 -5.000615119934082031e-02
-4.406247287988662720e-02 -2.800842747092247009e-02 1.403241753578186035e-01 -3.279958963394165039e-01 -2.485646605491638184e-01 2.621648013591766357e-01 3.406139835715293884e-02 -1.483498793095350266e-02 1.471424400806427002e-01 3.826356306672096252e-02 2.302785515785217285e-01 -2.048688940703868866e-02 -1.284008771181106567e-01 1.133672893047332764e-01 2.806058526039123535e-01 -4.287961125373840332e-02 1.497461646795272827e-01 4.920581579208374023e-01 -5.477905645966529846e-02 3.322153165936470032e-02 -2.880387306213378906e-01 -6.052206456661224365e-02 1.687038689851760864e-01 3.384231775999069214e-02 1.715847551822662354e-01 2.169321291148662567e-02 -1.467542797327041626e-01 1.677371561527252197e-01 -2.099308967590332031e-01 -1.869432628154754639e-01 6.934772245585918427e-03 -8.994462341070175171e-02
-4.990035295486450195e-02 -4.363442957401275635e-02 8.957256376743316650e-02 1.250071227550506592e-01 -7.692761719226837158e-02 2.515077292919158936e-01 4.872796237468719482e-01 -1.125940494239330292e-02 5.698882415890693665e-02 1.329230368137359619e-01 7.375048846006393433e-02 -7.605620473623275757e-02 -1.233082357794046402e-02 7.727341260761022568e-03 2.577982246875762939e-01 -1.730262041091918945e-01 -3.146405518054962158e-02 4.605261981487274170e-01 1.732319407165050507e-02 2.064659632742404938e-02 4.629325866699218750e-02 -5.260321870446205139e-02 2.430210560560226440e-01 -2.748824283480644226e-02 -1.252421736717224121e-01 9.742018766701221466e-03 2.096089273691177368e-01 2.378507703542709351e-01 3.257582783699035645e-01 -7.585624605417251587e-02 -1.076669543981552124e-01 1.348488181829452515e-01
-1.516535580158233643e-01 -4.838482942432165146e-03 2.853180468082427979e-01 -1.570622473955154419e-01 -1.060419231653213501e-01 1.718696206808090210e-01 4.984687268733978271e-02 -6.659888476133346558e-02 2.374020963907241821e-01 2.126883156597614288e-02 3.666195645928382874e-02 -1.501157879829406738e-01 1.421701908111572266e-01 2.745840847492218018e-01 2.225987762212753296e-01 1.492904424667358398e-01 -1.129082292318344116e-01 2.910441458225250244e-01 -1.972396522760391235e-01 1.002344489097595215e-02 -2.086340039968490601e-01 -3.036026842892169952e-02 4.642567336559295654e-01 4.643498361110687256e-02 -1.087031811475753784e-01 -2.383083701133728027e-01 8.102454245090484619e-02 5.043747648596763611e-02 8.675726503133773804e-02 -1.215819641947746277e-01 -1.133271381258964539e-01 -2.521777153015136719e-01
-4.714182317256927490e-01 -1.475024968385696411e-01 9.751646220684051514e-02 -2.550401091575622559e-01 6.400407850742340088e-02 2.909607291221618652e-01 4.935762286186218262e-02 -1.555424332618713379e-01 -1.296915560960769653e-01 3.009175360202789307e-01 -1.932213753461837769e-01 -2.689538598060607910e-01 1.109734699130058289e-01 1.797114461660385132e-01 2.398099005222320557e-01 -2.053900063037872314e-01 3.683325275778770447e-02 5.501992627978324890e-02 8.416233211755752563e-02 8.746837079524993896e-02 -1.843577027320861816e-01 5.871229991316795349e-02 -2.303874194622039795e-01 6.316886097192764282e-02 -1.263102591037750244e-01 -5.612808093428611755e-02 6.246656551957130432e-02 -7.330194115638732910e-02 8.856689184904098511e-02 -1.330457776784896851e-01 -1.519096642732620239e-01 -1.187362447381019592e-01
-1.855124384164810181e-01 -2.457908242940902710e-01 1.398204267024993896e-01 -8.242121338844299316e-02 -7.353203743696212769e-02 3.192992210388183594e-01 2.553838491439819336e-01 -1.745922565460205078e-01 -1.329905241727828979e-01 9.287164360284805298e-02 2.068543285131454468e-01 -1.799456775188446045e-01 1.859415173530578613e-01 -1.346421241760253906e-01 -6.766548752784729004e-02 -3.631838858127593994e-01 1.004702784121036530e-02 1.221114620566368103e-01 1.961540617048740387e-02 -3.762468099594116211e-01 -1.587705463171005249e-01 2.606135420501232147e-02 -1.834793835878372192e-01 5.658866092562675476e-02 -2.214848250150680542e-01 4.711826145648956299e-02 8.137343823909759521e-02 3.007115125656127930e-01 6.788232177495956421e-02 -9.202130883932113647e-02 -4.051746055483818054e-02 -4.844266176223754883e-02
-5.125917196273803711e-01 -2.278021574020385742e-01 2.321023046970367432e-01 -1.974978297948837280e-01 4.568840563297271729e-02 1.798802465200424194e-01 2.640903228893876076e-03 -2.899593710899353027e-01 -1.470282375812530518e-01 2.067862302064895630e-01 -1.715207397937774658e-01 -1.938726305961608887e-01 -1.164710596203804016e-01 8.807038515806198120e-02 1.608749926090240479e-01 -1.774758398532867432e-01 1.060856506228446960e-01 3.900767490267753601e-02 -2.821594104170799255e-02 -3.990237414836883545e-02 -1.064086854457855225e-01 -3.055114997550845146e-03 3.051820956170558929e-02 -1.864741207100450993e-03 -1.506504416465759277e-01 6.589074619114398956e-04 -2.388748899102210999e-02 -2.172298729419708252e-01 1.885325312614440918e-01 -3.025426864624023438e-01 -1.483100950717926025e-01 -1.300316751003265381e-01
-6.529100704938173294e-03 -1.330638676881790161e-01 5.442454293370246887e-02 -1.301073282957077026e-01 -4.415079951286315918e-02 3.532029092311859131e-01 4.486992359161376953e-01 1.729538105428218842e-02 4.246709868311882019e-02 2.911342978477478027e-01 -1.227124556899070740e-01 -3.268427848815917969e-01 -8.545969426631927490e-02 1.883220523595809937e-01 3.652907013893127441e-01 9.092568606138229370e-02 -8.655861020088195801e-02 1.033678427338600159e-01 -1.607860922813415527e-01 -2.316232025623321533e-01 -1.881126686930656433e-02 -1.177676096558570862e-01 4.790073726326227188e-03 -2.533696126192808151e-03 -9.792827069759368896e-02 -1.681894510984420776e-01 -2.174916118383407593e-01 -1.363925933837890625e-01 3.006350994110107422e-02 6.435027718544006348e-02 -5.266130715608596802e-02 -1.325773000717163086e-01
4.604896157979965210e-02 -2.808579988777637482e-02 -5.136624723672866821e-02 -3.552595153450965881e-02 4.523242264986038208e-02 2.538460195064544678e-01 3.595048189163208008e-01 -1.637896597385406494e-01 1.811876744031906128e-01 1.992447823286056519e-01 3.314134478569030762e-01 -9.721242636442184448e-02 -6.762419641017913818e-02 4.216626402921974659e-04 4.319020211696624756e-01 -1.408834010362625122e-01 2.742126584053039551e-01 1.706490665674209595e-02 3.819033876061439514e-02 4.828461259603500366e-02 -2.180014103651046753e-01 -1.510798484086990356e-01 1.392638832330703735e-01 -1.742481738328933716e-01 -1.143953129649162292e-01 -1.139980927109718323e-01 4.927491769194602966e-03 -8.754444122314453125e-02 1.677504926919937134e-01 -2.284875661134719849e-01 1.896407008171081543e-01 -1.356518119573593140e-01
-1.542089432477951050e-01 -1.252730786800384521e-01 2.540718205273151398e-02 -2.381956726312637329e-01 -4.288113713264465332e-01 2.768051624298095703e-01 1.811183691024780273e-01 -1.233689039945602417e-01 -2.080771885812282562e-02 2.055463194847106934e-01 -9.290600568056106567e-02 -7.323714345693588257e-02 -4.907342419028282166e-02 -1.372922211885452271e-01 2.458589076995849609e-01 4.861288890242576599e-02 -3.871430177241563797e-03 -5.252609401941299438e-02 -6.063200160861015320e-02 2.588143944740295410e-01 -3.645113706588745117e-01 -1.720478832721710205e-01 3.148021996021270752e-01 -6.035993248224258423e-02 -2.685673832893371582e-01 -6.853201985359191895e-02 4.193405434489250183e-02 1.322768777608871460e-01 -7.146072387695312500e-02 -9.531105309724807739e-02 -6.385825574398040771e-02 -2.962763793766498566e-02
-2.399035096168518066e-01 -4.021821171045303345e-02 7.000000774860382080e-02 2.954346835613250732e-01 1.074905544519424438e-01 3.980956375598907471e-01 -5.586567148566246033e-02 -1.763967275619506836e-01 -1.544029414653778076e-01 1.050343737006187439e-01 5.569932609796524048e-02 -2.284206897020339966e-01 -2.354322560131549835e-02 1.133409515023231506e-01 1.102435439825057983e-01 -8.898011595010757446e-02 2.934323251247406006e-01 2.613174319267272949e-01 -2.523128092288970947e-01 -1.153385266661643982e-01 -8.884415775537490845e-02 1.348441094160079956e-01 2.472756952047348022e-01 -2.733710110187530518e-01 -1.237854585051536560e-01 -9.168114513158798218e-02 -5.251106992363929749e-02 -7.518477737903594971e-02 -2.257822901010513306e-01 1.508914083242416382e-01 -1.263445913791656494e-01 -7.482685148715972900e-02
-1.201711520552635193e-01 -1.469601839780807495e-01 1.695048362016677856e-01 -1.466716974973678589e-01 -8.970907889306545258e-03 3.979039192199707031e-01 2.557200491428375244e-01 -1.622442305088043213e-01 -5.541004240512847900e-02 1.367419399321079254e-02 2.566848397254943848e-01 -3.161746859550476074e-01 4.205726832151412964e-02 -5.658031627535820007e-02 -7.795223593711853027e-02 -3.430795669555664062e-01 8.796037733554840088e-02 3.428751826286315918e-01 -8.867107331752777100e-02 -3.139010369777679443e-01 -1.706284135580062866e-01 9.292921423912048340e-02 -1.939569115638732910e-01 3.854703903198242188e-02 5.575540475547313690e-03 2.584522776305675507e-02 7.637578994035720825e-02 1.435405462980270386e-01 1.377549171447753906e-01 -8.907672017812728882e-02 -8.415559306740760803e-03 5.533758550882339478e-02
1.012870073318481445e-01 -9.951681643724441528e-02 2.649973332881927490e-01 -1.565581858158111572e-01 -5.534226819872856140e-02 3.168262839317321777e-01 2.904965281486511230e-01 1.807050197385251522e-03 2.674176990985870361e-01 -1.053469441831111908e-02 1.235221698880195618e-01 -6.747926771640777588e-02 -1.401588171720504761e-01 -2.335496693849563599e-01 3.580851554870605469e-01 1.887548901140689850e-02 -1.211252734065055847e-01 7.848276942968368530e-02 3.112626075744628906e-02 -7.984661310911178589e-02 -2.927406430244445801e-01 2.592103555798530579e-02 2.512328624725341797e-01 -1.751137226819992065e-01 -1.702231913805007935e-01 -6.256507337093353271e-02 -1.432874351739883423e-01 1.099573895335197449e-01 -1.898636072874069214e-01 -2.387915253639221191e-01 9.640522766858339310e-04 -1.901442557573318481e-01
-4.009962081909179688e-03 -3.115463554859161377e-01 1.043659150600433350e-01 -8.361198753118515015e-02 -7.481151819229125977e-02 3.914470672607421875e-01 2.940394878387451172e-01 -1.533663719892501831e-01 -4.276980832219123840e-02 6.301596015691757202e-02 1.798644959926605225e-01 -2.810170054435729980e-01 1.693436652421951294e-01 5.811624228954315186e-03 -9.874768555164337158e-03 -3.880234956741333008e-01 9.033980965614318848e-02 2.616006731986999512e-01 -1.255992054939270020e-01 -2.454594224691390991e-01 -1.527101546525955200e-01 1.270534098148345947e-01 -2.219483554363250732e-01 1.512944605201482773e-02 -7.783780246973037720e-02 7.767918705940246582e-02 5.480496957898139954e-02 2.442675381898880005e-01 2.172629162669181824e-02 -5.092094466090202332e-02 -1.825292222201824188e-02 -1.720268977805972099e-03
-3.447524607181549072e-01 -3.157149627804756165e-02 6.799580063670873642e-03 -2.344683744013309479e-02 1.058493107557296753e-01 3.215279281139373779e-01 -7.233837991952896118e-02 -1.247554272413253784e-01 4.465959072113037109e-01 8.828768134117126465e-02 1.578862518072128296e-01 -3.638530671596527100e-01 6.609315425157546997e-02 6.746836751699447632e-02 3.239021301269531250e-01 -1.053900569677352905e-01 -2.670347876846790314e-02 -1.535304486751556396e-01 -6.295388191938400269e-02 -6.124979350715875626e-03 -1.247150078415870667e-01 -1.676522642374038696e-01 6.440124660730361938e-02 3.286327049136161804e-02 1.532228197902441025e-02 7.068800181150436401e-02 3.903595358133316040e-02 7.866580039262771606e-02 -2.527468502521514893e-01 -2.579736411571502686e-01 1.681469678878784180e-01 7.648364454507827759e-02
-2.307230085134506226e-01 4.179732874035835266e-02 1.438286304473876953e-01 -2.803872227668762207e-01 6.960505992174148560e-02 2.997619509696960449e-01 1.751154214143753052e-01 1.843322184868156910e-03 2.211883068084716797e-01 3.391456604003906250e-01 -6.769514083862304688e-02 -1.623224169015884399e-01 6.053745001554489136e-02 5.629032105207443237e-02 2.707920074462890625e-01 2.693291008472442627e-02 1.098624989390373230e-01 1.091239899396896362e-01 -1.326600015163421631e-01 6.615871191024780273e-02 -2.543828487396240234e-01 2.581257373094558716e-03 1.451909355819225311e-02 -1.800949424505233765e-01 1.073166280984878540e-01 -1.872427761554718018e-01 -8.820961415767669678e-02 -2.983969748020172119e-01 -1.969787478446960449e-01 -2.989367842674255371e-01 7.325018942356109619e-02 -1.560110449790954590e-01
-6.074887141585350037e-02 -1.668399423360824585e-01 4.052078723907470703e-02 -3.976688385009765625e-01 -3.404693007469177246e-01 3.495981097221374512e-01 8.168444782495498657e-02 -1.813780367374420166e-01 1.727297902107238770e-01 -1.475014258176088333e-02 7.175277173519134521e-02 -1.171508431434631348e-02 -5.504806712269783020e-02 -1.665085740387439728e-02 3.798880577087402344e-01 9.479703009128570557e-02 1.167418807744979858e-01 3.525392711162567139e-01 1.530573423951864243e-02 -1.437858045101165771e-01 -1.245881244540214539e-01 1.511651277542114258e-01 9.180791676044464111e-02 1.154057458043098450e-01 1.448750644922256470e-01 -1.651327162981033325e-01 -4.281868785619735718e-02 7.617107033729553223e-02 3.049747087061405182e-02 -1.650306880474090576e-01 1.898297816514968872e-01 4.877187020611017942e-04
-1.640226691961288452e-01 -2.731906473636627197e-01 9.990140795707702637e-02 5.768422037363052368e-02 4.284813255071640015e-02 2.132490277290344238e-01 3.352297842502593994e-01 -1.601472944021224976e-01 1.184355765581130981e-01 1.545891910791397095e-01 1.759017445147037506e-02 -3.979908302426338196e-02 -4.104534983634948730e-01 2.227677553892135620e-01 1.473593860864639282e-01 -1.639477722346782684e-02 3.159199357032775879e-01 3.569323420524597168e-01 -4.291162639856338501e-02 8.040951192378997803e-02 -1.389775723218917847e-01 6.005533784627914429e-02 1.123642772436141968e-01 2.252179533243179321e-01 -1.325018703937530518e-01 -1.856062002480030060e-02 -1.916605830192565918e-01 1.634120643138885498e-01 -3.449006006121635437e-02 -1.714574359357357025e-02 1.538379956036806107e-02 1.227875649929046631e-01
-2.168737165629863739e-02 -1.941962987184524536e-01 3.265400528907775879e-01 -1.353050768375396729e-01 -3.731807693839073181e-02 2.682192623615264893e-01 1.818988770246505737e-01 -2.991223633289337158e-01 -2.509417198598384857e-02 2.229445576667785645e-01 1.533553749322891235e-01 -3.395605385303497314e-01 6.688437610864639282e-02 -1.266943961381912231e-01 -6.745647639036178589e-02 -1.497686654329299927e-01 2.179047837853431702e-02 9.301098436117172241e-02 -5.982129648327827454e-02 -2.969523668289184570e-01 -2.035065144300460815e-01 3.372601047158241272e-02 2.590610980987548828e-01 1.149164047092199326e-02 -1.843898594379425049e-01 8.770698308944702148e-02 2.167689204216003418e-01 1.913103610277175903e-01 2.027436345815658569e-01 -8.452519029378890991e-02 -3.345683217048645020e-02 1.378231644630432129e-01
-2.692936956882476807e-01 -2.337464392185211182e-01 3.613237664103507996e-02 -1.172774061560630798e-01 -1.689442545175552368e-01 1.083424538373947144e-01 2.720524072647094727e-01 1.447855383157730103e-01 8.850914239883422852e-02 3.765979111194610596e-01 -9.339746832847595215e-02 -1.832117885351181030e-01 1.351962238550186157e-01 -1.341004818677902222e-01 1.997648328542709351e-01 -6.465585529804229736e-02 -2.323085963726043701e-01 -4.592356458306312561e-02 -9.378230571746826172e-02 -3.012535348534584045e-02 -1.614238917827606201e-01 1.235934868454933167e-01 1.817638576030731201e-01 -4.948898404836654663e-02 -2.014953196048736572e-01 2.144888937473297119e-01 -1.073846966028213501e-01 4.213330894708633423e-02 -1.624618023633956909e-01 -3.188362121582031250e-01 2.106486558914184570e-01 -1.878736019134521484e-01
-7.350964844226837158e-02 6.990508735179901123e-02 1.386208683252334595e-01 -1.740884780883789062e-01 -2.945742309093475342e-01 3.530553281307220459e-01 3.594613373279571533e-01 1.609496772289276123e-01 4.164245910942554474e-03 2.853558361530303955e-01 1.168994084000587463e-01 -8.594439923763275146e-02 -2.517076730728149414e-01 1.065667495131492615e-01 2.401315122842788696e-01 -1.442552208900451660e-01 -8.573800325393676758e-02 1.667147278785705566e-01 -1.590435504913330078e-01 -1.514497548341751099e-01 -8.482436090707778931e-02 6.583367288112640381e-02 1.376003324985504150e-01 -1.008825004100799561e-01 -1.182502508163452148e-01 -1.032216250896453857e-01 -2.769320905208587646e-01 -2.156071215867996216e-01 1.850758492946624756e-01 9.886536747217178345e-02 1.068713609129190445e-02 -4.461491480469703674e-02
-3.900349512696266174e-02 -2.154589146375656128e-01 3.739345967769622803e-01 -1.183677241206169128e-01 -2.120695561170578003e-01 2.345898300409317017e-01 -1.506603062152862549e-01 -3.626155257225036621e-01 -1.736841350793838501e-02 2.393869310617446899e-01 1.136012449860572815e-01 -1.506493091583251953e-01 -9.966569393873214722e-02 -1.637222915887832642e-01 4.063259437680244446e-02 -1.199614629149436951e-01 5.279929377138614655e-03 3.152101933956146240e-01 1.391257792711257935e-01 -3.881679773330688477e-01 -8.068337291479110718e-02 1.306823268532752991e-02 9.599137306213378906e-02 2.008815854787826538e-02 -1.461715847253799438e-01 1.861374527215957642e-01 1.556346714496612549e-01 1.603446006774902344e-01 6.955851614475250244e-02 -1.811414957046508789e-02 2.708225324749946594e-02 2.180711552500724792e-02
-5.075890421867370605e-01 -1.410576980561017990e-02 1.640183776617050171e-01 -1.345151066780090332e-01 8.196627348661422729e-02 2.369016110897064209e-01 5.631106719374656677e-02 -1.544198095798492432e-01 -2.490358650684356689e-01 3.052170574665069580e-01 -1.059446632862091064e-01 -3.420413136482238770e-01 8.787718601524829865e-03 -1.044542118906974792e-01 2.565604448318481445e-01 -9.092853218317031860e-02 1.013017296791076660e-01 -1.010633930563926697e-01 3.069759160280227661e-02 1.470984052866697311e-02 -1.754836291074752808e-01 4.801890254020690918e-02 -3.423520550131797791e-02 -5.043588951230049133e-02 -1.300099045038223267e-01 -2.333277091383934021e-02 -5.057824030518531799e-02 -3.594844415783882141e-02 2.336350679397583008e-01 -2.980796992778778076e-01 -7.456252723932266235e-02 -1.004197522997856140e-01
-1.470310091972351074e-01 -9.892890602350234985e-02 -3.965431824326515198e-02 -1.392944455146789551e-01 -1.399555653333663940e-01 3.937204480171203613e-01 1.903305500745773315e-01 -4.027152433991432190e-02 -1.314366981387138367e-02 -9.650593996047973633e-02 2.307415306568145752e-01 -2.480548322200775146e-01 -8.173868060111999512e-02 -8.532070368528366089e-02 2.681678235530853271e-01 8.413451910018920898e-02 7.740065455436706543e-02 2.834914922714233398e-01 -1.311195343732833862e-01 9.794339537620544434e-02 -1.976513415575027466e-01 1.748069524765014648e-01 3.393188416957855225e-01 -1.748946905136108398e-01 -1.298750489950180054e-01 -1.179393082857131958e-01 -5.455477908253669739e-02 7.796767354011535645e-02 5.319446697831153870e-02 -3.390412926673889160e-01 7.540397346019744873e-02 -1.617621183395385742e-01
1.580691151320934296e-02 -2.769715487957000732e-01 1.455161869525909424e-01 2.663105726242065430e-02 1.081278249621391296e-01 2.762609422206878662e-01 3.991153836250305176e-01 -1.199153810739517212e-01 2.475813031196594238e-01 6.266939640045166016e-02 3.549025356769561768e-01 -4.414907470345497131e-02 -3.596238046884536743e-02 -1.360946744680404663e-01 3.028174340724945068e-01 -4.362953454256057739e-02 -4.393700510263442993e-02 3.570020794868469238e-01 -9.166802465915679932e-02 5.528959259390830994e-02 -2.041628509759902954e-01 4.122404381632804871e-02 2.298454344272613525e-01 7.623545080423355103e-02 -6.904050707817077637e-02 6.968641281127929688e-02 -2.561617828905582428e-02 1.836348325014114380e-01 -1.279981732368469238e-01 6.586083769798278809e-02 -1.565040946006774902e-01 -2.904422208666801453e-02
-2.772279977798461914e-01 -3.329613208770751953e-01 2.920978963375091553e-01 -9.046614170074462891e-02 3.853432461619377136e-02 2.969578802585601807e-01 7.860814779996871948e-02 -2.918902039527893066e-01 -7.723235338926315308e-02 1.447551399469375610e-01 1.353492587804794312e-01 -2.155123651027679443e-01 2.637633085250854492e-01 5.052249133586883545e-02 4.308876767754554749e-02 -1.181072294712066650e-01 1.288896054029464722e-01 1.190719380974769592e-01 -5.046931654214859009e-02 -3.222152590751647949e-01 -1.162502914667129517e-01 -6.637106835842132568e-02 -2.034058272838592529e-01 1.245781928300857544e-01 1.109913811087608337e-01 1.326617784798145294e-02 1.042723730206489563e-01 1.883330494165420532e-01 1.953948587179183960e-01 -1.987698823213577271e-01 -9.153254330158233643e-02 3.517626598477363586e-02
-9.162748605012893677e-02 -2.213001847267150879e-01 2.630808576941490173e-02 -1.513155549764633179e-01 -1.206649243831634521e-01 3.337639868259429932e-01 3.189407885074615479e-01 -5.136299412697553635e-03 1.906427294015884399e-01 3.136246502399444580e-01 5.742569267749786377e-02 -1.522606462240219116e-01 -2.254111617803573608e-01 1.428990662097930908e-01 2.394259274005889893e-01 -7.919465191662311554e-03 -1.177512109279632568e-01 2.902666330337524414e-01 -1.494125723838806152e-01 1.263197660446166992e-01 -1.851156204938888550e-01 -1.917564310133457184e-02 1.939069181680679321e-01 1.059134230017662048e-01 -5.558441206812858582e-02 -2.156415581703186035e-01 -1.671402752399444580e-01 1.666425019502639771e-01 9.581084549427032471e-02 1.845311820507049561e-01 -8.436404913663864136e-02 -1.613413393497467041e-01
7.533836364746093750e-02 4.350302740931510925e-02 7.756602019071578979e-02 -4.353062435984611511e-02 -1.182790547609329224e-01 3.931949734687805176e-01 1.935433894395828247e-01 -2.498421221971511841e-01 -6.969638913869857788e-02 3.572979569435119629e-01 1.025038957595825195e-02 -2.038698792457580566e-01 -1.322409361600875854e-01 1.373626440763473511e-01 1.910160630941390991e-01 2.575732022523880005e-02 -6.420598179101943970e-02 1.874897330999374390e-01 4.932679980993270874e-02 -1.465197354555130005e-01 -1.115164160728454590e-01 -3.157203793525695801e-01 3.640305250883102417e-02 -1.899405121803283691e-01 -9.569062292575836182e-02 1.114680692553520203e-01 2.225391753017902374e-02 -2.802852988243103027e-01 8.043255656957626343e-03 -3.887563049793243408e-01 -5.958983302116394043e-02 -1.660574413836002350e-02
-2.539223292842507362e-03 -3.410795703530311584e-02 1.412455141544342041e-01 -2.624222934246063232e-01 9.838256984949111938e-02 2.053934782743453979e-01 3.817785978317260742e-01 -1.401037275791168213e-01 2.412907928228378296e-01 1.817175894975662231e-01 1.311995536088943481e-01 -2.464396804571151733e-01 7.416097819805145264e-02 2.187048047780990601e-01 7.791583240032196045e-02 1.791396588087081909e-01 1.769277602434158325e-01 6.721582030877470970e-04 -1.275055855512619019e-01 -1.965675503015518188e-01 -1.742230355739593506e-01 -7.398191839456558228e-02 4.297597706317901611e-02 -1.020930334925651550e-02 7.384356111288070679e-02 -2.648331820964813232e-01 -5.806731432676315308e-02 -2.031725272536277771e-02 -2.044565044343471527e-02 -4.735362231731414795e-01 4.301305487751960754e-02 -4.717516526579856873e-02
-1.173367574810981750e-01 -4.912184551358222961e-03 2.032229602336883545e-01 -3.662587702274322510e-01 -6.356996484100818634e-03 3.532036766409873962e-02 2.623860239982604980e-01 -2.409484088420867920e-01 -2.207121402025222778e-01 1.512692272663116455e-01 -1.583179086446762085e-01 -8.512568473815917969e-02 9.344010800123214722e-02 -9.945925325155258179e-02 2.524940371513366699e-01 -2.205532193183898926e-01 8.663351088762283325e-02 1.421677228063344955e-02 -7.530309259891510010e-02 -1.699714064598083496e-01 9.040576964616775513e-02 7.609335333108901978e-02 2.751016020774841309e-01 -6.089028716087341309e-02 -9.913897514343261719e-02 -9.988073259592056274e-02 2.697858400642871857e-02 -4.088067449629306793e-03 -4.556209743022918701e-01 -1.761908233165740967e-01 -1.564925163984298706e-01 -1.683811098337173462e-01
-2.148030251264572144e-01 -3.068026304244995117e-01 2.957926988601684570e-01 -1.537597030401229858e-01 -2.653243243694305420e-01 2.747851610183715820e-01 9.990289062261581421e-02 -2.787096798419952393e-01 7.639795541763305664e-02 6.723892688751220703e-02 2.204578965902328491e-01 -2.600558996200561523e-01 1.968733221292495728e-01 1.037429645657539368e-01 -1.391328424215316772e-01 2.910997532308101654e-02 2.222076058387756348e-01 9.340154379606246948e-02 -2.927798032760620117e-02 -2.540432512760162354e-01 -7.397918403148651123e-02 -1.228794753551483154e-01 -1.114619076251983643e-01 -9.252773225307464600e-02 4.091277346014976501e-02 1.590141057968139648e-01 9.916131198406219482e-02 2.421234399080276489e-01 5.254672095179557800e-02 -2.639131993055343628e-02 -2.259729206562042236e-01 -6.104951724410057068e-02
-7.914063334465026855e-02 -2.653912901878356934e-01 2.991583347320556641e-01 -1.866536140441894531e-01 1.473076734691858292e-02 3.339509963989257812e-01 2.525351643562316895e-01 -1.759396791458129883e-01 1.270246505737304688e-02 2.853779308497905731e-02 2.301073223352432251e-01 -1.246511787176132202e-01 1.593513488769531250e-01 -8.079119771718978882e-02 1.438369881361722946e-02 -3.673005998134613037e-01 6.136941909790039062e-02 1.950655132532119751e-01 -1.921493560075759888e-01 -2.538980841636657715e-01 -2.173430472612380981e-01 -1.042096242308616638e-01 -8.145624399185180664e-02 4.066960513591766357e-02 1.933287270367145538e-02 7.126960158348083496e-02 1.084627434611320496e-01 2.985028326511383057e-01 1.053672060370445251e-01 -8.692020177841186523e-02 -1.422683447599411011e-01 3.452646359801292419e-02
-1.795748472213745117e-01 -2.811366915702819824e-01 8.620174229145050049e-02 -1.770204603672027588e-01 -2.476678043603897095e-02 3.403544425964355469e-01 2.219897061586380005e-01 -2.770965993404388428e-01 -1.499405410140752792e-02 1.367159634828567505e-01 2.903101444244384766e-01 -2.575357556343078613e-01 6.696241348981857300e-02 5.018013715744018555e-02 -1.269880086183547974e-01 -3.497810959815979004e-01 1.633464992046356201e-01 2.273553162813186646e-01 -1.850152164697647095e-01 -1.504236608743667603e-01 -6.644408404827117920e-02 6.491290032863616943e-02 -1.826931089162826538e-01 -2.793443575501441956e-02 7.437831908464431763e-02 1.654897183179855347e-01 4.121705517172813416e-02 1.090390831232070923e-01 3.712729737162590027e-02 -1.480280458927154541e-01 -1.503107100725173950e-01 1.484207659959793091e-01
-6.580707430839538574e-02 -2.423406243324279785e-01 1.438914388418197632e-01 -1.841383576393127441e-01 -1.747496426105499268e-01 4.321612119674682617e-01 7.267270982265472412e-02 -1.024581119418144226e-01 2.321140915155410767e-01 3.292819857597351074e-01 2.570799589157104492e-01 -2.633756697177886963e-01 1.912075653672218323e-02 1.262865066528320312e-01 2.327301204204559326e-01 -1.910320371389389038e-01 -2.254463285207748413e-01 -3.736082091927528381e-02 1.843160716816782951e-04 -1.205184683203697205e-01 -5.385767295956611633e-02 -1.527277231216430664e-01 -2.286430448293685913e-02 1.244712099432945251e-01 -1.922937780618667603e-01 -2.680349349975585938e-02 -6.561987847089767456e-02 -2.399433702230453491e-01 9.761267155408859253e-02 7.403252273797988892e-02 -5.836662277579307556e-02 -1.324368119239807129e-01
2.860191278159618378e-02 -1.909704953432083130e-01 2.066648304462432861e-01 -2.265574783086776733e-01 -1.405383646488189697e-01 3.511122465133666992e-01 1.519115865230560303e-01 -1.880161464214324951e-01 -1.536373887211084366e-02 1.501687318086624146e-01 2.959886789321899414e-01 -2.060024440288543701e-01 2.006974667310714722e-01 7.495792210102081299e-02 -2.525596693158149719e-02 -4.264861643314361572e-01 1.135888248682022095e-01 2.602953314781188965e-01 -1.079374253749847412e-01 -1.712182611227035522e-01 -9.734103083610534668e-02 8.368723094463348389e-02 -2.510134875774383545e-01 7.539504766464233398e-02 -1.021602600812911987e-01 2.553403005003929138e-02 7.408764958381652832e-02 2.035793960094451904e-01 5.808907747268676758e-02 -5.861065536737442017e-02 -7.882288098335266113e-02 9.009852260351181030e-02
-1.924782395362854004e-01 -9.593503177165985107e-02 2.745875418186187744e-01 2.428536117076873779e-02 -9.591447561979293823e-02 4.068941473960876465e-01 4.072773158550262451e-01 -1.860807277262210846e-02 5.393834784626960754e-02 1.603328436613082886e-01 1.652551442384719849e-01 -5.813111737370491028e-02 -1.042589694261550903e-01 -5.935542657971382141e-02 2.069355696439743042e-01 1.462182849645614624e-01 -1.107567995786666870e-01 2.763806879520416260e-01 -1.551100164651870728e-01 9.435957670211791992e-02 -1.877788156270980835e-01 4.143142700195312500e-02 2.696370780467987061e-01 4.596566036343574524e-02 1.344575881958007812e-01 2.211916632950305939e-02 -1.614644676446914673e-01 1.938467323780059814e-01 1.436084210872650146e-01 -1.101659163832664490e-01 8.346442133188247681e-03 -2.245476245880126953e-01
-3.444941937923431396e-01 1.893567144870758057e-01 8.431925624608993530e-02 -2.966369688510894775e-01 7.117938250303268433e-02 1.809835135936737061e-01 3.613007366657257080e-01 5.157155171036720276e-02 1.074183583259582520e-01 2.556611001491546631e-01 2.008522301912307739e-01 -1.094811931252479553e-01 -2.177044190466403961e-02 2.751814126968383789e-01 5.255290493369102478e-02 -8.006381243467330933e-02 1.106577180325984955e-02 1.506329178810119629e-01 4.284195601940155029e-03 -1.152575537562370300e-01 5.486018583178520203e-02 -1.646188199520111084e-01 7.890302687883377075e-02 -3.011648952960968018e-01 -1.198677346110343933e-01 -2.573145925998687744e-01 -4.290431737899780273e-02 1.485723885707557201e-03 -9.948773682117462158e-02 -2.368687689304351807e-01 -1.240011230111122131e-01 -1.944018453359603882e-01
-1.785720735788345337e-01 -2.927761971950531006e-01 2.979682385921478271e-01 -2.458010166883468628e-01 -1.077185496687889099e-01 3.613550662994384766e-01 9.989442676305770874e-02 -3.308743834495544434e-01 -7.991970516741275787e-03 2.386014722287654877e-02 9.603059291839599609e-02 -2.088634222745895386e-01 1.352723836898803711e-01 -2.965200133621692657e-02 -9.445059299468994141e-02 -2.764764130115509033e-01 6.570069491863250732e-02 1.220688223838806152e-01 -2.435860037803649902e-01 -4.744520038366317749e-02 -1.731121242046356201e-01 -2.358620055019855499e-02 -2.141914516687393188e-01 6.775091588497161865e-02 -2.401150763034820557e-02 7.256039232015609741e-02 1.237635239958763123e-01 2.667450606822967529e-01 1.086983531713485718e-01 -4.504856094717979431e-02 -2.132904529571533203e-01 9.600716643035411835e-03
-1.994289755821228027e-01 -2.146696597337722778e-01 3.520638346672058105e-01 -3.891847282648086548e-02 1.378948893398046494e-02 1.760345995426177979e-01 1.964239031076431274e-01 -2.278334051370620728e-01 1.102314516901969910e-01 8.776604384183883667e-02 3.737854361534118652e-01 -1.877684295177459717e-01 8.548357337713241577e-02 -1.302453130483627319e-01 1.091169845312833786e-02 -3.710175454616546631e-01 2.339951880276203156e-02 1.911205202341079712e-01 5.094717815518379211e-02 -3.610203266143798828e-01 -8.936376869678497314e-02 5.584884807467460632e-02 1.988178640604019165e-01 2.443113923072814941e-02 -1.898905038833618164e-01 9.098311513662338257e-02 -7.815806893631815910e-04 1.870420873165130615e-01 -2.575161121785640717e-02 -6.567986309528350830e-02 6.568868458271026611e-02 1.709082350134849548e-02
-7.906903326511383057e-02 -3.489158749580383301e-01 1.646263748407363892e-01 9.644291549921035767e-02 -4.109792783856391907e-02 4.356461465358734131e-01 1.615707278251647949e-01 -4.059823155403137207e-01 -9.849248453974723816e-03 2.409165352582931519e-02 2.514683306217193604e-01 -2.339892387390136719e-01 6.295615434646606445e-02 -1.593278944492340088e-01 7.241049781441688538e-03 -1.877629160881042480e-01 -9.734303690493106842e-03 1.626124083995819092e-01 -4.671480134129524231e-02 -2.414857447147369385e-01 -1.907641589641571045e-01 -4.143232479691505432e-02 6.364132463932037354e-02 -9.273790568113327026e-02 -1.088598519563674927e-01 -2.964964695274829865e-02 -9.418323636054992676e-02 2.349678725004196167e-01 5.960702151060104370e-02 -1.553527265787124634e-01 -9.835042059421539307e-02 1.338468194007873535e-01
3.357535228133201599e-02 -3.818163275718688965e-01 4.807004332542419434e-01 -1.057176068425178528e-01 2.686757966876029968e-02 3.256913125514984131e-01 6.117978319525718689e-02 -1.795085370540618896e-01 7.761444896459579468e-02 8.402716368436813354e-02 1.320670694112777710e-01 -1.403462979942560196e-02 -5.631905421614646912e-02 -2.237840443849563599e-01 1.275344341993331909e-01 -4.868691414594650269e-02 8.434046804904937744e-02 1.656300872564315796e-01 -1.792372390627861023e-02 -3.385749161243438721e-01 -1.132722720503807068e-01 9.528923034667968750e-02 8.165895938873291016e-02 5.394906178116798401e-02 -3.101654946804046631e-01 3.572021052241325378e-02 7.162719219923019409e-02 2.296645492315292358e-01 7.741921395063400269e-02 -7.603471726179122925e-02 2.524110861122608185e-02 1.292666047811508179e-01
-5.016133189201354980e-01 -1.458574235439300537e-01 2.819811403751373291e-01 -2.005631923675537109e-01 1.125655621290206909e-01 2.688397169113159180e-01 5.545644555240869522e-03 -1.546121835708618164e-01 -1.799523979425430298e-01 3.099123239517211914e-01 -1.491799056529998779e-01 -2.156106382608413696e-01 1.362282335758209229e-01 7.126705348491668701e-02 2.515432536602020264e-01 -1.089886501431465149e-01 8.696091361343860626e-03 1.406186223030090332e-01 -1.502880007028579712e-01 -2.798661030828952789e-02 -1.393981873989105225e-01 9.738361090421676636e-02 -5.713574588298797607e-02 -4.254698753356933594e-02 -4.038501530885696411e-02 1.765571832656860352e-01 -4.054878279566764832e-02 -9.919136017560958862e-02 9.731115400791168213e-02 -2.175855040550231934e-01 -1.556252837181091309e-01 -8.027823059819638729e-04
1.758014708757400513e-01 1.426125913858413696e-01 1.412457376718521118e-01 2.157030552625656128e-01 -1.351933926343917847e-01 1.710263937711715698e-01 1.846400797367095947e-01 1.917461678385734558e-02 1.279134899377822876e-01 1.689770519733428955e-01 -2.062029577791690826e-02 -2.745186686515808105e-01 -2.710854634642601013e-02 -4.805523157119750977e-02 1.409157412126660347e-03 -2.463164627552032471e-01 1.877968199551105499e-02 5.625376477837562561e-02 -3.165248632431030273e-01 2.090869285166263580e-02 -3.586366474628448486e-01 2.257949113845825195e-01 2.450233101844787598e-01 -2.093985825777053833e-01 -2.496771663427352905e-01 -9.499835968017578125e-02 -3.225827589631080627e-02 2.738181650638580322e-01 -8.840217441320419312e-02 -2.008593678474426270e-01 -1.331477165222167969e-01 1.223663836717605591e-01
-1.296135038137435913e-01 -2.113788276910781860e-01 1.121464893221855164e-01 -1.172075942158699036e-01 -1.143103912472724915e-01 4.833444058895111084e-01 2.130496948957443237e-01 -1.635366529226303101e-01 1.751269772648811340e-02 6.793156266212463379e-02 2.750631272792816162e-01 -2.580038309097290039e-01 1.654826104640960693e-01 7.438339293003082275e-02 -1.383448839187622070e-01 -3.406367599964141846e-01 -1.537699438631534576e-02 1.413649171590805054e-01 -1.277173310518264771e-01 -3.024161458015441895e-01 -1.909487396478652954e-01 -7.924675010144710541e-03 -1.678420305252075195e-01 -1.313491375185549259e-03 -8.567525446414947510e-02 2.778356149792671204e-02 6.024318933486938477e-02 1.614233106374740601e-01 9.678822755813598633e-02 -1.052133366465568542e-01 -1.439413279294967651e-01 8.064934611320495605e-02
-1.417325902730226517e-02 -1.864982023835182190e-02 1.185279488563537598e-01 -1.689900755882263184e-01 -4.402335733175277710e-02 4.982157349586486816e-01 1.434504687786102295e-01 1.827129274606704712e-01 3.177694678306579590e-01 3.291367888450622559e-01 7.214327901601791382e-02 -3.799135386943817139e-01 1.126358434557914734e-01 -5.625993385910987854e-02 1.924354285001754761e-01 -6.150722503662109375e-02 -1.366856247186660767e-01 5.987641960382461548e-02 -1.629582047462463379e-01 -3.774816915392875671e-02 -4.948959499597549438e-02 4.584035277366638184e-02 -8.961059153079986572e-02 1.898928135633468628e-01 -6.950088590383529663e-02 4.928058758378028870e-02 -1.720811277627944946e-01 -2.434081882238388062e-01 1.327022314071655273e-01 -1.095205172896385193e-01 -9.794925898313522339e-02 5.483194068074226379e-02
-1.967080831527709961e-01 1.047327220439910889e-01 1.062815934419631958e-01 -4.616446048021316528e-02 -9.961303323507308960e-02 1.545693576335906982e-01 4.236876368522644043e-01 -3.814026713371276855e-01 1.363334059715270996e-01 7.293382287025451660e-02 -8.969963341951370239e-02 -1.288804113864898682e-01 1.697905212640762329e-01 -5.666491016745567322e-02 1.700095087289810181e-01 -6.285127997398376465e-02 -9.147171676158905029e-02 2.524754106998443604e-01 -4.326204583048820496e-02 -2.640099823474884033e-01 -5.988865345716476440e-02 -3.430399894714355469e-01 -1.018380653113126755e-02 9.887417405843734741e-02 4.876045137643814087e-02 -5.402703210711479187e-02 1.648672223091125488e-01 1.769899725914001465e-01 3.450664579868316650e-01 -7.407415658235549927e-02 -2.076348289847373962e-02 -3.228023275732994080e-02
-1.773176640272140503e-01 -1.915732473134994507e-01 3.052155375480651855e-01 -2.808645963668823242e-01 -8.115018904209136963e-02 2.396422326564788818e-01 3.257361352443695068e-01 4.971225932240486145e-02 5.648211762309074402e-02 1.094501316547393799e-01 1.116757318377494812e-01 -2.242546677589416504e-01 -3.641972690820693970e-02 -1.281219441443681717e-02 1.889594942331314087e-01 1.850945651531219482e-01 1.317647248506546021e-01 2.629279792308807373e-01 5.264765769243240356e-02 2.025615274906158447e-01 -7.806263864040374756e-02 7.665455341339111328e-02 2.988249361515045166e-01 -1.265963762998580933e-01 1.014411747455596924e-01 -7.813482731580734253e-02 4.150370135903358459e-02 -1.324620544910430908e-01 -9.657615423202514648e-02 -2.982045710086822510e-01 -1.635854095220565796e-01 -1.719721406698226929e-01
-1.427844613790512085e-01 -2.797983586788177490e-01 2.214909046888351440e-01 -1.281981617212295532e-01 -1.414578408002853394e-01 3.759899139404296875e-01 2.268842756748199463e-01 -2.223653346300125122e-01 3.878345713019371033e-02 6.369594484567642212e-02 2.890068590641021729e-01 -2.179295718669891357e-01 1.867338567972183228e-01 -1.261341422796249390e-01 -6.477281451225280762e-02 -3.085846900939941406e-01 1.010609939694404602e-01 7.175304740667343140e-02 -9.103502333164215088e-02 -2.980411946773529053e-01 -2.017133086919784546e-01 1.599399596452713013e-01 -1.159671172499656677e-01 4.663775488734245300e-02 -1.202375814318656921e-01 7.909825444221496582e-02 8.538135141134262085e-02 2.215832322835922241e-01 1.017047017812728882e-01 -2.531816251575946808e-02 -3.178709000349044800e-02 5.730426684021949768e-02
-2.831969857215881348e-01 2.192823886871337891e-01 2.327386736869812012e-01 1.090505570173263550e-01 2.255917713046073914e-02 5.104239583015441895e-01 -1.794285178184509277e-01 -2.092226743698120117e-01 2.072779983282089233e-01 5.727105960249900818e-02 5.200398340821266174e-02 -2.165669947862625122e-01 2.160622924566268921e-02 1.569724529981613159e-01 3.319082856178283691e-01 -6.979180965572595596e-03 -1.208050735294818878e-02 -2.185981720685958862e-01 -1.324297636747360229e-01 -6.699851155281066895e-02 -2.002393901348114014e-01 1.598053053021430969e-02 1.512750983238220215e-01 7.207498128991574049e-05 -1.305787824094295502e-02 -3.388013318181037903e-02 -5.895597394555807114e-03 -1.139729395508766174e-01 -2.551196813583374023e-01 -1.301352381706237793e-01 1.349089946597814560e-02 8.796095103025436401e-02
-2.984517216682434082e-01 -1.079879999160766602e-01 2.842186205089092255e-02 -3.301514983177185059e-01 -1.779380887746810913e-01 4.144678413867950439e-01 8.804568648338317871e-02 6.828883290290832520e-02 1.538686603307723999e-01 -7.010658155195415020e-04 1.222889050841331482e-01 -2.076658159494400024e-01 -2.094509601593017578e-01 6.013708561658859253e-02 2.368303090333938599e-01 1.676003448665142059e-02 1.415660828351974487e-01 4.072201251983642578e-01 1.372413486242294312e-01 4.191340506076812744e-02 -2.081109285354614258e-01 1.092896610498428345e-02 2.253608033061027527e-02 1.234431937336921692e-01 3.852033987641334534e-02 -2.166541367769241333e-01 -4.905024543404579163e-02 1.987871825695037842e-01 -1.227647587656974792e-01 -3.363215923309326172e-02 1.147203892469406128e-01 5.138087645173072815e-02
-2.447807639837265015e-01 -4.718406796455383301e-01 1.824542582035064697e-01 -7.677013427019119263e-02 -2.470257282257080078e-01 3.454735279083251953e-01 1.663128286600112915e-02 1.058691516518592834e-01 -3.573809191584587097e-02 1.271675527095794678e-01 -2.027939558029174805e-01 -2.408749610185623169e-01 2.255095690488815308e-01 1.577713191509246826e-01 1.917926128953695297e-03 -6.513419747352600098e-02 -8.548222482204437256e-02 1.660577356815338135e-01 -5.442863702774047852e-02 -1.073257252573966980e-01 -2.582079470157623291e-01 -6.958777457475662231e-02 1.180603206157684326e-01 -3.020858205854892731e-02 6.437379121780395508e-02 -2.477274835109710693e-01 4.412241280078887939e-02 -7.978601008653640747e-02 -9.480369836091995239e-02 -7.431122660636901855e-02 -1.568383723497390747e-01 -2.028734236955642700e-01
-1.093573495745658875e-01 -1.594238877296447754e-01 -6.910895556211471558e-02 -3.046204745769500732e-01 -2.459121793508529663e-01 3.318744897842407227e-01 2.810639142990112305e-01 -4.046988859772682190e-02 9.345133602619171143e-02 -6.074693053960800171e-02 2.333180755376815796e-01 -1.647909432649612427e-01 -1.143059208989143372e-01 1.279277354478836060e-01 2.264427393674850464e-01 -2.856579050421714783e-02 1.821022331714630127e-01 3.423389196395874023e-01 7.286562025547027588e-02 9.359498508274555206e-03 -3.203329741954803467e-01 4.205566644668579102e-02 -9.760380536317825317e-02 1.704071760177612305e-01 1.482436060905456543e-02 -7.112896442413330078e-02 1.294939685612916946e-02 2.190178483724594116e-01 -1.305265575647354126e-01 -2.511832714080810547e-01 5.891669169068336487e-02 5.048316344618797302e-02
-2.418008744716644287e-01 -2.367375642061233521e-01 3.777280747890472412e-01 -2.737392485141754150e-01 -3.552328422665596008e-02 2.926076948642730713e-01 6.714465469121932983e-02 -3.158062100410461426e-01 1.789840906858444214e-01 -1.805139631032943726e-01 7.836721837520599365e-03 -2.745519280433654785e-01 2.081818282604217529e-01 2.648299932479858398e-02 4.217038303613662720e-02 2.986691705882549286e-02 8.032792806625366211e-02 2.485804706811904907e-01 -6.134235486388206482e-02 -1.053283140063285828e-01 5.575379729270935059e-02 -2.379542775452136993e-02 -2.594446241855621338e-01 1.490879356861114502e-01 -2.367686033248901367e-01 4.023361578583717346e-02 -1.548337191343307495e-02 1.989556401968002319e-01 -7.422304898500442505e-02 -2.013008296489715576e-02 -4.078330099582672119e-02 -9.266364574432373047e-02
-3.612004220485687256e-01 -4.123651306144893169e-04 -1.215731352567672729e-01 2.374729700386524200e-02 4.420625790953636169e-02 2.528060078620910645e-01 -1.826306581497192383e-01 -3.920355141162872314e-01 2.627210319042205811e-01 3.802101314067840576e-02 1.035470366477966309e-01 -2.895655930042266846e-01 3.612050041556358337e-02 -9.594677388668060303e-02 3.667469322681427002e-01 -2.443673312664031982e-01 -4.693403374403715134e-03 2.046742737293243408e-01 -3.538385778665542603e-02 1.778618060052394867e-02 -1.796331852674484253e-01 6.624321918934583664e-03 3.642505034804344177e-02 -1.463061273097991943e-01 -2.278620153665542603e-01 -7.483225315809249878e-02 -2.030176967382431030e-01 -1.198992505669593811e-01 8.264106512069702148e-02 -1.046652719378471375e-01 -3.111213631927967072e-02 -3.347082436084747314e-02
-1.802085638046264648e-01 -2.216878235340118408e-01 3.594387471675872803e-01 -5.137050524353981018e-02 -1.756958663463592529e-01 2.933479249477386475e-01 4.004204273223876953e-02 -1.899227350950241089e-01 -3.514947369694709778e-02 7.283806055784225464e-02 3.507627546787261963e-02 -1.039591506123542786e-01 1.563916355371475220e-01 -1.369976997375488281e-01 -8.438368141651153564e-02 -1.672174036502838135e-01 5.199833959341049194e-02 3.058640062808990479e-01 -2.118230611085891724e-01 -4.454305171966552734e-01 -3.370517119765281677e-02 4.454115033149719238e-02 1.784669584594666958e-03 -5.842348933219909668e-02 -1.149027422070503235e-02 6.756113469600677490e-02 1.326879411935806274e-01 2.006259113550186157e-01 1.811965405941009521e-01 -1.411992013454437256e-01 -2.272621393203735352e-01 1.483887732028961182e-01
-3.486266732215881348e-02 -2.013020068407058716e-01 1.285826861858367920e-01 -1.190721467137336731e-01 -1.286281347274780273e-01 3.671424686908721924e-01 4.400281310081481934e-01 1.317895054817199707e-01 1.923982650041580200e-01 7.661781739443540573e-03 2.792457640171051025e-01 -4.804151877760887146e-02 -2.552036345005035400e-01 -1.864170432090759277e-01 1.684755384922027588e-01 -1.176289021968841553e-01 5.814213678240776062e-02 5.949188396334648132e-02 -1.368470340967178345e-01 1.224625110626220703e-01 -2.038319706916809082e-01 2.042382955551147461e-01 1.804295927286148071e-01 -6.036262214183807373e-02 -2.416412830352783203e-01 -1.715365946292877197e-01 -6.945472210645675659e-03 1.463319659233093262e-01 -5.446615442633628845e-02 -1.730491593480110168e-02 -1.489179860800504684e-02 -1.813503205776214600e-01
-1.842394024133682251e-01 3.590151667594909668e-02 2.219403684139251709e-01 5.478050187230110168e-02 -3.614628911018371582e-01 3.218156099319458008e-01 2.545345127582550049e-01 -2.026487886905670166e-01 9.621950984001159668e-02 3.029824495315551758e-01 7.637982070446014404e-02 -2.389682233333587646e-01 1.758028566837310791e-01 -2.554148808121681213e-02 3.006852865219116211e-01 5.019559338688850403e-02 -5.489266291260719299e-02 -6.013150326907634735e-03 9.896300733089447021e-02 -1.208650842308998108e-01 1.069836392998695374e-01 1.467367857694625854e-01 -1.451402753591537476e-01 -1.997353732585906982e-01 -2.547139823436737061e-01 1.391239278018474579e-02 4.921896010637283325e-02 -3.018459975719451904e-01 -4.894870892167091370e-02 -2.990585193037986755e-02 7.714778184890747070e-03 -2.454536780714988708e-02
-2.299401611089706421e-01 -8.766039460897445679e-02 2.659263908863067627e-01 -1.008112281560897827e-01 -2.529943287372589111e-01 3.215217888355255127e-01 1.802273839712142944e-01 -1.465388014912605286e-02 -7.059470564126968384e-02 9.505701810121536255e-02 1.462609171867370605e-01 -1.976218670606613159e-01 1.170584633946418762e-01 -1.844861730933189392e-02 2.141149491071701050e-01 2.609671652317047119e-01 2.294040471315383911e-01 -6.758646667003631592e-02 1.539574414491653442e-01 3.502449020743370056e-02 2.670129239559173584e-01 6.447366625070571899e-02 3.041738271713256836e-02 2.355753779411315918e-01 -2.131659090518951416e-01 1.369217634201049805e-01 -1.444050222635269165e-01 -5.345737189054489136e-02 3.419974446296691895e-02 -3.689848780632019043e-01 -8.942951261997222900e-02 -9.388205409049987793e-02
-1.263021379709243774e-01 -2.656989172101020813e-02 3.260779380798339844e-01 1.323553174734115601e-01 -3.087376356124877930e-01 1.351745128631591797e-01 3.325977027416229248e-01 -2.689091265201568604e-01 8.287713862955570221e-03 3.149162828922271729e-01 9.818440675735473633e-02 1.488710101693868637e-02 -3.592591732740402222e-02 1.120925918221473694e-01 3.120211958885192871e-01 -4.063044674694538116e-03 -5.133939161896705627e-02 1.893388926982879639e-01 -4.463047161698341370e-02 2.087007910013198853e-01 -1.791775077581405640e-01 5.969433486461639404e-02 1.214994769543409348e-02 2.369938939809799194e-01 1.023062840104103088e-01 9.181268513202667236e-03 -1.817134767770767212e-02 2.790007367730140686e-02 1.098761335015296936e-01 -2.690947055816650391e-01 2.124447077512741089e-01 -1.592139303684234619e-01
-1.310339570045471191e-01 -1.714415699243545532e-01 2.077997922897338867e-01 7.711474597454071045e-02 -1.406366825103759766e-01 3.447095155715942383e-01 4.067091047763824463e-01 -6.396463140845298767e-03 -1.201588436961174011e-01 2.394058555364608765e-01 1.706963032484054565e-01 2.405261620879173279e-03 -2.025047242641448975e-01 7.046622037887573242e-02 2.445858567953109741e-01 1.045975610613822937e-01 3.265751525759696960e-02 2.051025629043579102e-01 -2.768678665161132812e-01 1.857127398252487183e-01 -2.811226546764373779e-01 1.952276565134525299e-02 1.886803805828094482e-01 1.855834424495697021e-01 7.244410365819931030e-02 4.554277751594781876e-03 4.062396287918090820e-02 1.505456268787384033e-01 1.380285024642944336e-01 -1.662976145744323730e-01 3.515920042991638184e-02 -3.692940995097160339e-02
-2.425192296504974365e-01 -3.990656733512878418e-01 1.686345934867858887e-01 3.299048170447349548e-02 -6.144130975008010864e-02 2.757061123847961426e-01 1.642552465200424194e-01 3.251441195607185364e-02 1.346881389617919922e-01 3.658377230167388916e-01 -2.576951384544372559e-01 6.905330717563629150e-02 1.446054130792617798e-02 -2.092597335577011108e-01 1.889092326164245605e-01 2.503960207104682922e-02 -9.604027867317199707e-02 1.183610782027244568e-01 -8.312698453664779663e-02 -6.783616729080677032e-03 4.230306297540664673e-02 -1.038694158196449280e-01 1.671629995107650757e-01 -7.637156546115875244e-02 -2.902151048183441162e-01 -4.937732219696044922e-02 2.385333552956581116e-02 -1.179509796202182770e-02 -2.858506143093109131e-01 -2.653338611125946045e-01 1.395562738180160522e-01 -7.490050047636032104e-02
-2.912715971469879150e-01 -1.046231314539909363e-01 2.667728364467620850e-01 -2.191348187625408173e-02 -2.842659950256347656e-01 -8.532993495464324951e-03 1.766395568847656250e-01 -8.075620979070663452e-02 9.497842192649841309e-02 8.107103407382965088e-02 -3.688319399952888489e-02 -9.913531690835952759e-02 -3.899697363376617432e-01 -3.316483646631240845e-02 4.163643121719360352e-01 -2.055630981922149658e-01 7.412514835596084595e-02 2.252664975821971893e-02 -2.279526740312576294e-01 2.262858301401138306e-01 -2.131242118775844574e-02 1.782471835613250732e-01 1.470666825771331787e-01 3.195988386869430542e-02 1.052222847938537598e-01 3.287698328495025635e-02 -2.350825816392898560e-01 2.023095041513442993e-01 1.033093333244323730e-01 -1.394762843847274780e-01 6.673573050647974014e-03 1.258091777563095093e-01
-1.514731645584106445e-01 2.214019373059272766e-02 3.769071996212005615e-01 2.215139716863632202e-01 2.514686584472656250e-01 3.220708072185516357e-01 2.165531069040298462e-01 -2.798097431659698486e-01 2.517569251358509064e-02 1.803287714719772339e-01 1.485194414854049683e-01 3.835471812635660172e-03 -1.454619765281677246e-01 -8.973252773284912109e-02 3.100634217262268066e-01 -3.266448080539703369e-01 4.317387565970420837e-02 8.065695315599441528e-02 -3.285024687647819519e-02 -6.237014196813106537e-03 -1.230791583657264709e-01 -1.495554447174072266e-01 3.282059431076049805e-01 -1.129268929362297058e-01 1.442520767450332642e-01 -9.407904930412769318e-03 2.531644143164157867e-02 4.802717640995979309e-02 5.138378217816352844e-02 -7.530838251113891602e-02 -2.275012247264385223e-02 -7.656789571046829224e-02
1.510344259440898895e-02 -3.345866501331329346e-01 3.138246238231658936e-01 -1.006291061639785767e-01 -1.847055368125438690e-02 4.819429516792297363e-01 1.608804613351821899e-01 -3.441998064517974854e-01 -1.318513005971908569e-01 2.664499878883361816e-01 1.021983027458190918e-01 5.472871474921703339e-03 5.702630430459976196e-02 -2.031977623701095581e-01 6.253301352262496948e-02 -2.112224102020263672e-01 -1.454381644725799561e-01 5.488344654440879822e-02 -1.523609738796949387e-02 -2.114740163087844849e-01 -1.901663541793823242e-01 1.596811413764953613e-01 7.530486583709716797e-02 5.499504506587982178e-02 -1.715392768383026123e-01 5.975058302283287048e-02 6.736724078655242920e-02 1.443168222904205322e-01 7.860729098320007324e-02 -3.307409584522247314e-02 6.827996671199798584e-02 2.351671084761619568e-02
-1.568230688571929932e-01 -3.036797046661376953e-01 3.014281690120697021e-01 4.250829108059406281e-03 -3.414826467633247375e-02 3.761179149150848389e-01 3.378035267814993858e-03 -3.543611764907836914e-01 2.480998635292053223e-02 1.147468090057373047e-01 3.113922178745269775e-01 -5.905183032155036926e-02 -6.886714138090610504e-03 -6.523740291595458984e-02 2.359262481331825256e-02 -1.432915925979614258e-01 6.254244595766067505e-02 1.777652651071548462e-01 2.873596549034118652e-02 -3.336398303508758545e-01 -2.223529815673828125e-01 2.090101540088653564e-01 1.002039983868598938e-01 8.486092090606689453e-02 -7.911480963230133057e-02 -4.555347561836242676e-02 6.543045490980148315e-02 2.755432426929473877e-01 1.280383765697479248e-01 -3.839343041181564331e-02 -5.139182507991790771e-02 1.318977624177932739e-01
-2.895010411739349365e-01 -1.388963311910629272e-01 -5.759262014180421829e-03 5.675523541867733002e-03 -1.223540082573890686e-01 4.283559024333953857e-01 1.739307641983032227e-01 1.199314370751380920e-01 7.494270056486129761e-02 3.068796992301940918e-01 -9.338449686765670776e-02 -4.386359453201293945e-02 -4.078678488731384277e-01 5.798488482832908630e-02 2.177186161279678345e-01 -1.125569082796573639e-02 -1.118502542376518250e-01 3.147178590297698975e-01 -9.528462588787078857e-02 -1.386220455169677734e-01 -2.381235510110855103e-01 -2.147158384323120117e-01 1.545846909284591675e-01 -3.989017568528652191e-03 -1.194590609520673752e-02 1.329455077648162842e-01 -4.733710736036300659e-02 3.766643628478050232e-02 1.178575903177261353e-01 -7.716324180364608765e-02 -4.178504273295402527e-02 -1.281238943338394165e-01
-3.767293393611907959e-01 -1.191924661397933960e-01 7.958775013685226440e-02 -8.459571748971939087e-02 -8.633380383253097534e-02 2.625178992748260498e-01 2.624029219150543213e-01 -1.277689635753631592e-01 2.455575615167617798e-01 1.505606919527053833e-01 2.561635375022888184e-01 -9.033752977848052979e-02 -3.043872416019439697e-01 9.352828562259674072e-02 1.164047569036483765e-01 1.572088152170181274e-01 -4.939290136098861694e-02 1.708482354879379272e-01 -4.680282995104789734e-02 -1.831814832985401154e-02 -1.206052750349044800e-01 3.695589005947113037e-01 -3.082186542451381683e-02 2.675977051258087158e-01 -1.131613850593566895e-01 -5.548471584916114807e-02 -4.213740676641464233e-02 2.674893438816070557e-01 -1.165542826056480408e-01 -7.103929668664932251e-02 7.081176340579986572e-02 4.156896099448204041e-02
-2.430853247642517090e-01 -6.820782274007797241e-02 5.644795298576354980e-02 -2.255893349647521973e-01 2.703179232776165009e-02 2.485920041799545288e-01 2.873055636882781982e-01 -6.573200691491365433e-03 1.537412703037261963e-01 8.965547382831573486e-02 1.242720633745193481e-01 -1.791128367185592651e-01 -4.334071651101112366e-02 -8.841969817876815796e-02 1.301774568855762482e-02 4.242703318595886230e-02 7.271756231784820557e-02 3.218710124492645264e-01 7.128547877073287964e-02 3.010112941265106201e-01 -2.927961051464080811e-01 6.986191868782043457e-02 2.867372632026672363e-01 5.793765932321548462e-02 -2.537390962243080139e-02 -7.803156226873397827e-02 -9.839788824319839478e-02 2.437081933021545410e-02 -1.301193088293075562e-01 -3.163082003593444824e-01 -3.154923319816589355e-01 -1.786304712295532227e-01
-4.700403660535812378e-02 -3.370374739170074463e-01 9.122867137193679810e-02 1.209774017333984375e-01 4.626972973346710205e-02 4.511521458625793457e-01 -1.532791554927825928e-02 -1.991525496123358607e-04 -5.176015943288803101e-02 1.109755486249923706e-01 1.784324347972869873e-01 -2.855087816715240479e-01 -1.223612669855356216e-02 7.827503234148025513e-02 2.346639037132263184e-01 -2.910941541194915771e-01 1.239750087261199951e-01 -1.604110561311244965e-02 -1.025210246443748474e-01 -2.710751295089721680e-01 -2.244030833244323730e-01 2.746325433254241943e-01 -1.496814787387847900e-01 -1.534980442374944687e-02 -3.243906199932098389e-01 -2.636816166341304779e-02 -6.952336430549621582e-02 -2.714668959379196167e-02 7.627521455287933350e-02 2.830306999385356903e-02 7.695458829402923584e-02 -9.391962736845016479e-02
-1.327816247940063477e-01 -2.670040726661682129e-01 3.594052195549011230e-01 -2.893307507038116455e-01 4.111568257212638855e-02 1.496029496192932129e-01 -3.052089735865592957e-02 -1.566772609949111938e-01 2.488530799746513367e-02 2.324061095714569092e-01 -1.489104330539703369e-01 -2.331687062978744507e-01 5.608912929892539978e-02 -5.667912587523460388e-02 1.643669009208679199e-01 -2.298173457384109497e-01 -1.102953255176544189e-01 1.404780596494674683e-01 3.304469212889671326e-02 -1.117549836635589600e-01 -1.575542427599430084e-02 1.680532842874526978e-01 2.251187339425086975e-02 5.895672366023063660e-02 -4.206636250019073486e-01 -1.797346323728561401e-01 -1.496034413576126099e-01 -2.059855312108993530e-01 5.842665676027536392e-03 -6.197461485862731934e-02 -2.629460394382476807e-01 -7.896338403224945068e-02
-3.835572600364685059e-01 2.612943649291992188e-01 3.610480427742004395e-01 4.182762652635574341e-02 -2.156337797641754150e-01 -3.030755789950489998e-03 2.825615108013153076e-01 1.467442885041236877e-02 -1.117478683590888977e-01 1.789196431636810303e-01 -1.974052339792251587e-01 -9.188261628150939941e-02 -3.989053890109062195e-03 -1.871156506240367889e-02 3.312276005744934082e-01 8.006958663463592529e-02 3.824406489729881287e-02 2.397561371326446533e-01 -2.015766054391860962e-01 8.547885715961456299e-02 -1.743281930685043335e-01 -1.611073315143585205e-01 -8.791545033454895020e-02 -7.935876399278640747e-02 -1.530752331018447876e-01 -9.876566380262374878e-02 -1.088203340768814087e-01 -4.518668726086616516e-02 3.529779613018035889e-02 -2.978205382823944092e-01 -5.367815867066383362e-02 1.968215592205524445e-02
-2.333631366491317749e-01 2.141640894114971161e-02 -3.821927355602383614e-03 -6.246981397271156311e-02 -4.408380389213562012e-01 3.766026198863983154e-01 2.513466179370880127e-01 1.115653812885284424e-01 -9.988428652286529541e-02 2.327618896961212158e-01 -5.330752953886985779e-02 6.327997148036956787e-02 -2.265820093452930450e-02 -1.244559809565544128e-01 2.510406076908111572e-01 7.531645148992538452e-02 -6.791385263204574585e-02 1.747072041034698486e-01 1.233440265059471130e-02 4.322026297450065613e-02 -9.471384435892105103e-02 -3.961645439267158508e-02 3.777224421501159668e-01 -6.704772263765335083e-02 -3.524554073810577393e-01 -1.804160885512828827e-02 4.015813022851943970e-02 1.546565294265747070e-01 -1.203265935182571411e-01 -7.831342518329620361e-02 -5.196461081504821777e-02 -7.362340390682220459e-02
-2.259330749511718750e-01 6.467376649379730225e-02 1.659725978970527649e-02 1.009479984641075134e-01 -1.662321686744689941e-01 3.596206903457641602e-01 1.603517830371856689e-01 -1.333755403757095337e-01 6.337545812129974365e-02 5.001780986785888672e-01 -5.436816439032554626e-02 -2.975982725620269775e-01 2.517053186893463135e-01 4.313167184591293335e-03 2.940575778484344482e-01 -7.682162523269653320e-02 -1.111061945557594299e-01 9.312283247709274292e-02 -3.470178693532943726e-02 -1.738149486482143402e-02 1.104633137583732605e-01 -6.528308242559432983e-02 -3.597109392285346985e-02 -3.604349195957183838e-01 -2.018588632345199585e-01 -1.111833304166793823e-01 -1.143913995474576950e-02 -2.107858285307884216e-02 6.594096869230270386e-02 3.164479136466979980e-02 -3.342733532190322876e-02 -4.514405503869056702e-02
3.985930979251861572e-02 -1.497987657785415649e-01 2.154070138931274414e-02 -8.710622042417526245e-02 -3.023535311222076416e-01 1.219618543982505798e-01 2.049234509468078613e-01 -1.320535782724618912e-02 8.203192055225372314e-02 4.141672849655151367e-01 8.344282209873199463e-02 -2.221095710992813110e-01 -2.168889902532100677e-02 3.088178299367427826e-02 2.504729926586151123e-01 -1.139141097664833069e-01 -2.116320282220840454e-02 1.947957873344421387e-01 2.344005703926086426e-01 -3.003052175045013428e-01 -2.904081046581268311e-01 1.392187029123306274e-01 1.270166635513305664e-01 -7.348968833684921265e-02 1.084310486912727356e-01 -4.230578988790512085e-02 -2.048039734363555908e-01 4.527948424220085144e-02 3.462581371422857046e-04 -2.704117298126220703e-01 1.483119726181030273e-01 -2.152432054281234741e-01
-6.863901764154434204e-02 -4.695449396967887878e-02 1.131154298782348633e-01 1.003242135047912598e-01 1.214456930756568909e-01 3.181126713752746582e-01 -9.659580886363983154e-02 -6.991404294967651367e-02 1.233146712183952332e-02 2.759633660316467285e-01 -3.579514101147651672e-02 -2.431229054927825928e-01 4.577187076210975647e-02 -2.007909119129180908e-01 2.979910075664520264e-01 1.021295934915542603e-01 2.232782542705535889e-01 3.834419250488281250e-01 1.073548346757888794e-01 -1.309826225042343140e-01 -2.307762354612350464e-01 5.015109479427337646e-02 -1.054440587759017944e-01 3.021202050149440765e-02 -3.062774240970611572e-01 6.602615863084793091e-02 2.422684729099273682e-01 7.003286480903625488e-02 -2.612789571285247803e-01 8.772542327642440796e-02 -4.325236752629280090e-02 1.695812344551086426e-01
-2.058784812688827515e-01 -2.299447208642959595e-01 1.102515608072280884e-01 1.422944366931915283e-01 -2.991843735799193382e-03 -6.181626580655574799e-03 1.587828993797302246e-01 -2.642849087715148926e-01 1.292482316493988037e-01 1.260554194450378418e-01 -4.203069582581520081e-02 -2.644693851470947266e-01 2.064563482999801636e-01 -1.208716854453086853e-01 2.208582013845443726e-01 -5.594060570001602173e-02 -6.410197168588638306e-02 4.677203893661499023e-01 -3.147532939910888672e-01 -2.788589000701904297e-01 -6.216657534241676331e-02 -1.605308353900909424e-01 -6.844197213649749756e-02 4.714404791593551636e-02 7.877805829048156738e-02 -7.315058261156082153e-02 1.398683786392211914e-01 1.265273690223693848e-01 1.516848206520080566e-01 -1.395512968301773071e-01 -8.740589022636413574e-02 1.740294694900512695e-01
-1.505664438009262085e-01 -8.187233656644821167e-02 2.377953976392745972e-01 -1.416279003024101257e-02 -1.996352225542068481e-01 4.592962563037872314e-01 1.286419779062271118e-01 3.138497099280357361e-02 -2.206054478883743286e-01 -6.491143256425857544e-02 6.872344017028808594e-02 -1.703948676586151123e-01 2.108316421508789062e-01 -1.238927617669105530e-01 3.265268206596374512e-01 -3.833165392279624939e-02 2.092759013175964355e-01 6.191353127360343933e-02 -1.476454883813858032e-01 -5.167882191017270088e-04 1.564975976943969727e-01 -1.221600994467735291e-01 -1.137968897819519043e-02 -1.107466779649257660e-02 5.894123017787933350e-02 5.050573125481605530e-02 2.762782387435436249e-03 -5.751056224107742310e-02 -9.412410669028759003e-03 -4.686116278171539307e-01 -2.141583263874053955e-01 8.382975310087203979e-02
-8.897813409566879272e-02 -2.231568247079849243e-01 2.102338224649429321e-01 -1.891826242208480835e-01 -5.793280899524688721e-02 2.457182854413986206e-01 3.275219202041625977e-01 -2.058111876249313354e-01 7.302243728190660477e-03 1.058015227317810059e-01 1.847891211509704590e-01 -3.013698458671569824e-01 1.359960138797760010e-01 -9.158949553966522217e-02 -8.485877513885498047e-02 -3.619828224182128906e-01 1.750681251287460327e-01 1.992156803607940674e-01 -1.259800046682357788e-01 -3.119050264358520508e-01 -1.017443984746932983e-01 1.692377626895904541e-01 -1.953835040330886841e-01 -3.457653522491455078e-02 -6.542485952377319336e-02 -2.454367280006408691e-02 5.814807116985321045e-02 2.624388337135314941e-01 5.266752094030380249e-02 1.523593626916408539e-02 -7.196406833827495575e-03 7.448410987854003906e-02
-1.125596836209297180e-01 -1.275437772274017334e-01 1.674207299947738647e-01 -2.624188661575317383e-01 -2.445381134748458862e-01 1.112156733870506287e-01 1.324905306100845337e-01 -1.164214015007019043e-01 -1.008682232350111008e-02 2.071281075477600098e-01 1.977462768554687500e-01 -9.072022885084152222e-02 -3.223346173763275146e-01 -9.231361746788024902e-02 1.848376840353012085e-01 -1.188794076442718506e-01 1.360539942979812622e-01 1.311071515083312988e-01 9.675347805023193359e-02 -9.328471869230270386e-02 -4.495288729667663574e-01 6.962902098894119263e-02 2.386218011379241943e-01 -1.937017589807510376e-01 -4.558528587222099304e-02 -2.113332152366638184e-01 -8.324079215526580811e-03 1.141944378614425659e-01 -8.376442641019821167e-02 -1.476735472679138184e-01 2.361505031585693359e-01 -1.422997713088989258e-01
-1.441819965839385986e-01 -2.860170304775238037e-01 1.991392523050308228e-01 -6.196672469377517700e-02 -6.085621425881981850e-04 2.833801209926605225e-01 1.500380188226699829e-01 -3.473899364471435547e-01 1.044262051582336426e-01 1.729788035154342651e-01 2.433974295854568481e-01 -2.461659163236618042e-01 1.317877918481826782e-01 -4.791532456874847412e-02 7.501380145549774170e-02 -2.722899913787841797e-01 -8.775705844163894653e-02 2.269567847251892090e-01 9.067005664110183716e-02 -2.620651721954345703e-01 -2.157193273305892944e-01 9.765181690454483032e-02 1.243725568056106567e-01 7.736038416624069214e-02 -1.243556067347526550e-01 1.658218652009963989e-01 7.898418605327606201e-02 2.207079380750656128e-01 1.173878535628318787e-01 -1.263311058282852173e-01 -1.208019480109214783e-01 1.201513931155204773e-01
-2.078726291656494141e-01 -1.279611736536026001e-01 1.347978264093399048e-01 7.019545882940292358e-02 -2.089701741933822632e-01 3.247454464435577393e-01 2.671912908554077148e-01 8.118125796318054199e-02 -1.310491114854812622e-01 4.723733663558959961e-01 3.738292679190635681e-02 -2.242862880229949951e-01 -5.966478958725929260e-02 2.106790095567703247e-01 1.882756203413009644e-01 3.723131492733955383e-02 -1.396253407001495361e-01 2.987010180950164795e-01 -2.862554602324962616e-02 -9.191481769084930420e-02 3.431239863857626915e-03 -3.991334140300750732e-02 7.719343900680541992e-02 1.402179896831512451e-01 -1.118898484855890274e-02 -1.001942623406648636e-02 -3.029786944389343262e-01 1.075365021824836731e-01 -1.086158528923988342e-01 -1.108661945909261703e-02 1.117631420493125916e-01 -2.005203068256378174e-01
-6.791686266660690308e-02 -9.632322005927562714e-03 3.661422729492187500e-01 2.673047780990600586e-01 -6.023489311337471008e-02 4.192073643207550049e-01 -7.696595788002014160e-02 -9.858248382806777954e-02 -2.647158503532409668e-01 2.756648659706115723e-01 1.693087220191955566e-01 -3.488620370626449585e-02 7.429129630327224731e-02 -5.033269058912992477e-03 3.561348021030426025e-01 -1.572313755750656128e-01 1.404207851737737656e-02 2.852164208889007568e-02 -1.202375888824462891e-01 -2.579427659511566162e-01 -8.771341294050216675e-02 -4.080522432923316956e-02 1.378946006298065186e-01 -1.470383405685424805e-01 -2.113032490015029907e-01 3.169042617082595825e-02 2.048595845699310303e-01 -1.687814742326736450e-01 9.075445123016834259e-03 -6.771650165319442749e-02 -1.607049629092216492e-02 -9.327623248100280762e-02
-1.355005544610321522e-03 -1.582631915807723999e-01 1.012629941105842590e-01 1.313726454973220825e-01 -2.313769608736038208e-01 3.217328339815139771e-02 3.308807909488677979e-01 -1.770713329315185547e-01 2.940612137317657471e-01 1.332391053438186646e-01 2.572584450244903564e-01 -1.029268372803926468e-03 9.702209383249282837e-03 -1.095300167798995972e-01 4.114145338535308838e-01 4.675094410777091980e-02 -5.722007155418395996e-02 3.748957812786102295e-01 -6.973891705274581909e-02 -5.635053291916847229e-02 -6.144846975803375244e-02 2.288042604923248291e-01 1.284888088703155518e-01 -3.343962505459785461e-02 -1.229456290602684021e-01 -2.409436255693435669e-01 -3.478449210524559021e-02 -1.090900525450706482e-01 -2.233421653509140015e-01 -1.576061099767684937e-01 -2.546075731515884399e-02 -1.040213182568550110e-01
-3.942005634307861328e-01 6.906300317496061325e-03 2.488157600164413452e-01 -2.255971133708953857e-01 1.192379966378211975e-01 2.551867663860321045e-01 5.234177689999341965e-03 -2.145615965127944946e-01 -8.600807189941406250e-02 1.477020680904388428e-01 -1.743370741605758667e-01 -2.600966691970825195e-01 6.818921118974685669e-02 1.151102185249328613e-01 3.190188407897949219e-01 -1.066084355115890503e-01 2.044074237346649170e-01 1.186581701040267944e-02 -5.633432790637016296e-02 1.593217700719833374e-01 -1.266389787197113037e-01 1.404499858617782593e-01 -4.390084370970726013e-02 1.580723822116851807e-01 -1.777030676603317261e-01 1.448090970516204834e-01 -4.831012710928916931e-02 -2.053831517696380615e-02 4.883771389722824097e-02 -3.321578204631805420e-01 -7.614391297101974487e-02 2.026910632848739624e-01
-1.451028436422348022e-01 -2.669448852539062500e-01 -1.411946024745702744e-02 -1.899679899215698242e-01 1.455493867397308350e-01 3.748614788055419922e-01 2.386477738618850708e-01 3.609574865549802780e-03 1.185975894331932068e-01 1.927746385335922241e-01 -1.331797242164611816e-01 -1.844517141580581665e-01 1.305025815963745117e-01 -1.340622305870056152e-01 2.042145133018493652e-01 3.083826601505279541e-01 1.535753309726715088e-01 2.884225547313690186e-01 2.613851055502891541e-02 1.245632693171501160e-01 -1.457140147686004639e-01 6.310555338859558105e-02 1.892427951097488403e-01 1.587232053279876709e-01 -7.616917137056589127e-03 1.124867144972085953e-02 -1.281093806028366089e-01 -5.173333734273910522e-02 5.290487408638000488e-02 -2.089047282934188843e-01 -2.187323272228240967e-01 -2.349110096693038940e-01
-1.566881686449050903e-01 1.531117409467697144e-02 2.231150567531585693e-01 3.756733536720275879e-01 -6.256426125764846802e-02 2.458870857954025269e-01 8.004932105541229248e-02 -3.020706214010715485e-02 1.976568698883056641e-01 1.322175115346908569e-01 -7.588988542556762695e-02 -2.384094446897506714e-01 3.230024874210357666e-02 3.219848149456083775e-04 1.502756029367446899e-01 9.837352484464645386e-02 1.127365976572036743e-01 6.618259102106094360e-02 -4.726991653442382812e-01 -3.278726339340209961e-01 -7.776494137942790985e-03 2.566442191600799561e-01 1.811683923006057739e-01 -1.937386840581893921e-01 -6.690134108066558838e-02 3.989830985665321350e-02 -3.462151065468788147e-02 4.308109357953071594e-02 -2.329031378030776978e-01 -1.005794256925582886e-01 -2.839388512074947357e-02 -3.937230259180068970e-02
-4.046441018581390381e-01 -7.435903418809175491e-03 3.176843822002410889e-01 -8.688722550868988037e-02 -3.999915719032287598e-02 2.492994070053100586e-03 -3.871402889490127563e-02 -3.345056772232055664e-01 1.155958175659179688e-01 4.636972546577453613e-01 -2.281539374962449074e-03 -2.003109157085418701e-01 -8.066259324550628662e-03 -1.362011581659317017e-01 7.959155738353729248e-02 -2.294431328773498535e-01 -8.765855804085731506e-03 5.852138996124267578e-02 -2.638071589171886444e-02 -7.925841957330703735e-02 -1.236673444509506226e-01 1.848740689456462860e-02 2.066288888454437256e-01 -3.758878111839294434e-01 1.811934169381856918e-03 -1.002800017595291138e-01 1.119267269968986511e-01 -6.571267545223236084e-02 3.293783217668533325e-02 5.166267976164817810e-02 -1.224540472030639648e-01 -1.042984351515769958e-01
-6.718761473894119263e-02 -1.531235575675964355e-01 1.085093915462493896e-01 -2.080372273921966553e-01 -5.064582824707031250e-02 3.868095576763153076e-01 2.841539680957794189e-01 -2.474468201398849487e-01 -1.745262928307056427e-02 4.899683594703674316e-02 2.893501818180084229e-01 -2.047684043645858765e-01 1.512315273284912109e-01 -3.376979753375053406e-02 -4.050622135400772095e-02 -4.408663511276245117e-01 1.200925782322883606e-01 1.673091500997543335e-01 -2.697398886084556580e-02 -3.044753968715667725e-01 -1.757708340883255005e-01 -7.388660684227943420e-03 -2.403877079486846924e-01 -3.535290434956550598e-02 1.587420515716075897e-02 1.244281046092510223e-02 1.383061707019805908e-02 8.698564022779464722e-02 1.947071403264999390e-02 -1.084755659103393555e-01 -1.630162298679351807e-01 4.162381216883659363e-02
-2.644702792167663574e-01 -2.276767641305923462e-01 -1.427472531795501709e-01 -2.519968748092651367e-01 -6.547461450099945068e-02 1.413556486368179321e-01 2.525016665458679199e-01 -1.544765830039978027e-01 -3.978397697210311890e-02 3.809891343116760254e-01 1.270879656076431274e-01 -2.030600756406784058e-01 2.705899439752101898e-02 9.737159311771392822e-02 2.847115881741046906e-02 8.478821069002151489e-02 2.131347358226776123e-01 2.322362214326858521e-01 -3.264796733856201172e-02 3.176495060324668884e-02 -1.032589450478553772e-01 1.832659989595413208e-01 -6.960356608033180237e-03 -3.768689930438995361e-02 2.652869522571563721e-01 -3.115864694118499756e-01 -8.181047439575195312e-02 2.167085260152816772e-01 -1.450952887535095215e-01 -2.303570657968521118e-01 -1.125059947371482849e-01 7.121629267930984497e-02
-1.722585558891296387e-01 -7.076916098594665527e-02 2.341558784246444702e-01 1.792206019163131714e-01 -2.480254471302032471e-01 2.756997644901275635e-01 9.706122428178787231e-02 2.262500301003456116e-02 6.414378294721245766e-04 3.747043013572692871e-01 -1.185853928327560425e-01 -2.516217231750488281e-01 -1.925214976072311401e-01 2.301982194185256958e-01 4.514167830348014832e-02 5.309532396495342255e-03 -1.017005071043968201e-01 2.736851274967193604e-01 -2.317870855331420898e-01 8.627670258283615112e-02 -8.298095315694808960e-03 -3.080614805221557617e-01 3.064975515007972717e-02 7.943858206272125244e-02 1.024556383490562439e-01 -1.893722265958786011e-02 -1.355483084917068481e-01 1.301833093166351318e-01 -1.121691539883613586e-01 -2.971566319465637207e-01 -4.188413545489311218e-02 -1.534840166568756104e-01
-2.862116098403930664e-01 -8.289250731468200684e-02 -4.086219519376754761e-02 -4.600560665130615234e-02 -2.176098376512527466e-01 1.629401892423629761e-01 3.064806163311004639e-01 -3.841245546936988831e-02 -1.670522540807723999e-01 2.151521146297454834e-01 2.479702085256576538e-01 -2.604998350143432617e-01 -1.783758401870727539e-01 4.699437916278839111e-01 1.611285656690597534e-01 5.239342898130416870e-02 -4.553615301847457886e-02 8.909551054239273071e-02 -2.635844945907592773e-01 6.547018140554428101e-02 -1.850620806217193604e-01 -1.843534111976623535e-01 7.927119731903076172e-02 -1.310651451349258423e-01 -9.922453761100769043e-02 -2.584108337759971619e-02 -1.034357491880655289e-02 6.504600495100021362e-02 4.950129613280296326e-02 -1.663288772106170654e-01 -1.809898763895034790e-01 1.478286110796034336e-03
-2.624410204589366913e-02 -2.864212393760681152e-01 1.602910012006759644e-01 -2.274626791477203369e-01 -1.273676902055740356e-01 2.356717735528945923e-01 2.518510818481445312e-01 -1.247029975056648254e-01 -3.854736685752868652e-02 -1.748152971267700195e-01 1.754087656736373901e-01 -2.431465983390808105e-01 -1.063889861106872559e-01 7.167443633079528809e-02 7.863833010196685791e-02 8.948042988777160645e-02 2.297073304653167725e-01 3.874668180942535400e-01 -1.527639627456665039e-01 4.250521771609783173e-03 -2.959162890911102295e-01 2.510071694850921631e-01 1.786108464002609253e-01 8.728487789630889893e-02 -1.106578856706619263e-01 -3.305621910840272903e-03 -6.320796161890029907e-02 -1.634793430566787720e-01 -6.213847175240516663e-02 -1.775293946266174316e-01 -1.581972986459732056e-01 -1.295884996652603149e-01
-4.146736860275268555e-01 7.989889383316040039e-02 -3.095174580812454224e-02 -5.040641501545906067e-02 -4.373296163976192474e-03 3.013632893562316895e-01 4.359541088342666626e-02 -1.115031316876411438e-01 2.636801302433013916e-01 -4.818703606724739075e-02 3.039039485156536102e-02 -3.012290000915527344e-01 -1.506340340711176395e-03 2.931471727788448334e-02 3.190616667270660400e-01 -1.197180822491645813e-01 2.723177149891853333e-02 -1.135314926505088806e-01 -3.010443411767482758e-03 -1.808436065912246704e-01 -2.641596496105194092e-01 -2.888378500938415527e-01 1.388975679874420166e-01 -1.865323781967163086e-01 1.152628734707832336e-01 -1.910078227519989014e-01 -1.369200944900512695e-01 -1.745707704685628414e-03 1.203043162822723389e-01 -2.706993818283081055e-01 -1.083225011825561523e-01 1.041192933917045593e-01
-1.229907944798469543e-01 -5.715760216116905212e-02 3.362122178077697754e-01 -7.048866897821426392e-02 -7.761019468307495117e-02 1.899867504835128784e-01 8.587626367807388306e-02 -1.718558818101882935e-01 1.203970909118652344e-01 2.183933556079864502e-01 -1.830806136131286621e-01 -2.638858556747436523e-01 3.627268970012664795e-01 -5.819680541753768921e-02 3.467732071876525879e-01 -1.669958233833312988e-01 -5.700751766562461853e-02 7.694037258625030518e-02 1.387888472527265549e-02 -5.940543487668037415e-02 -6.473445147275924683e-02 5.369789432734251022e-03 7.995534688234329224e-03 1.799038797616958618e-01 -3.369103074073791504e-01 -2.135239839553833008e-01 -1.447419524192810059e-01 -2.014443427324295044e-01 -1.284392327070236206e-01 -1.503888634033501148e-03 -2.007994800806045532e-01 -9.559727460145950317e-02
-1.209723725914955139e-01 5.073016136884689331e-02 6.210769992321729660e-03 -1.850198209285736084e-01 -2.933482229709625244e-01 3.472934663295745850e-01 1.164923608303070068e-01 -1.929180324077606201e-01 -3.157878294587135315e-02 1.482292562723159790e-01 1.691707819700241089e-01 -1.318052709102630615e-01 -2.675972878932952881e-01 -1.826902292668819427e-02 3.229511380195617676e-01 2.235138043761253357e-02 4.671689495444297791e-02 1.617926657199859619e-01 1.711362898349761963e-01 -2.048732191324234009e-01 -3.233373463153839111e-01 1.021814122796058655e-01 2.163185030221939087e-01 -1.482156366109848022e-01 -4.375223442912101746e-02 -1.176759153604507446e-01 -1.528295129537582397e-01 7.940139621496200562e-02 -7.417412102222442627e-02 -1.488113850355148315e-01 2.253236174583435059e-01 -1.953394562005996704e-01
1.346226483583450317e-01 -7.055528461933135986e-03 2.102034538984298706e-02 1.824150532484054565e-01 -1.382069736719131470e-01 2.301194965839385986e-01 1.611054986715316772e-01 -5.700268596410751343e-02 2.080549746751785278e-01 1.221973001956939697e-01 -3.534574806690216064e-02 -1.500590443611145020e-01 -8.878676593303680420e-02 -1.487766653299331665e-01 2.049748897552490234e-01 -3.397600054740905762e-01 -6.435867398977279663e-02 5.323012173175811768e-02 -4.157141447067260742e-01 -1.663088947534561157e-01 -1.967285573482513428e-01 1.734927296638488770e-01 3.571403622627258301e-01 -7.978584617376327515e-02 -6.064178422093391418e-02 -3.983955085277557373e-02 -1.043530330061912537e-01 2.217163145542144775e-01 -1.228200420737266541e-01 -1.651166379451751709e-01 -2.324682474136352539e-01 7.431549578905105591e-02
-2.114395610988140106e-02 -1.089302673935890198e-01 8.508448302745819092e-02 3.368647024035453796e-02 -2.831571698188781738e-01 2.431811690330505371e-01 -4.101595655083656311e-02 -1.437643617391586304e-01 9.352523088455200195e-02 5.370996594429016113e-01 -1.343858148902654648e-02 -3.236942589282989502e-01 -1.038009077310562134e-01 1.747965812683105469e-01 5.324464663863182068e-02 -2.621328271925449371e-02 1.160893472842872143e-03 3.656665384769439697e-01 1.454583108425140381e-01 2.600681968033313751e-02 -7.536180317401885986e-02 -2.822121232748031616e-02 -8.128202706575393677e-02 -7.756790518760681152e-02 2.567413635551929474e-02 -3.810089826583862305e-02 8.435019105672836304e-02 -7.252459228038787842e-02 -9.515428543090820312e-02 -2.196956723928451538e-01 -4.149308800697326660e-02 -3.499148786067962646e-01
-1.506150960922241211e-01 -8.161408454179763794e-02 2.383641749620437622e-01 6.353829056024551392e-02 -1.019238233566284180e-01 2.399022281169891357e-01 3.060549963265657425e-03 1.245098710060119629e-01 9.155120700597763062e-03 5.625484585762023926e-01 1.571010798215866089e-01 -1.431338191032409668e-01 -1.875389367341995239e-02 1.592741310596466064e-01 -3.756318613886833191e-02 -2.999221347272396088e-02 -1.990064531564712524e-01 3.307002782821655273e-01 -2.994161471724510193e-02 8.428834378719329834e-02 -1.276363879442214966e-01 -1.113899126648902893e-01 -5.905354022979736328e-02 1.368850916624069214e-01 8.975255489349365234e-02 -1.786806881427764893e-01 -1.815265268087387085e-01 1.895328462123870850e-01 7.625233381986618042e-02 -2.343563884496688843e-01 -6.897177547216415405e-02 -2.331540286540985107e-01
-9.629207849502563477e-02 -4.761861637234687805e-02 3.668178319931030273e-01 -2.095026224851608276e-01 -1.723465025424957275e-01 3.023020625114440918e-01 1.777731031179428101e-01 -1.407765597105026245e-01 2.257914096117019653e-01 4.642537236213684082e-01 4.505320265889167786e-02 -1.521543711423873901e-01 -9.080581367015838623e-02 1.848802119493484497e-01 6.459090113639831543e-02 1.196817308664321899e-01 -9.170134365558624268e-02 1.774226874113082886e-01 -1.902789250016212463e-02 -2.344160079956054688e-01 1.625023484230041504e-01 -1.423487998545169830e-02 -1.045071780681610107e-01 -2.749038487672805786e-02 8.795128017663955688e-02 1.659715324640274048e-01 -1.341539621353149414e-01 -2.213774323463439941e-01 8.641156554222106934e-02 -1.735296845436096191e-01 -8.226503431797027588e-02 -6.902110576629638672e-02
1.830626875162124634e-01 -1.770638972520828247e-01 2.644948959350585938e-01 -2.959290742874145508e-01 -3.429305851459503174e-01 3.653800785541534424e-01 2.136288583278656006e-01 -1.281215399503707886e-01 2.933279275894165039e-01 2.556094527244567871e-01 3.891202062368392944e-02 -1.246360912919044495e-01 -3.916419669985771179e-02 -1.616235822439193726e-01 1.849544793367385864e-01 2.854144945740699768e-02 1.071498245000839233e-01 -7.068845629692077637e-02 -3.367625176906585693e-02 -8.109462261199951172e-02 1.926762796938419342e-02 -2.281653583049774170e-01 2.182686030864715576e-01 -1.971019655466079712e-01 -7.090079784393310547e-02 6.676639616489410400e-02 1.262483894824981689e-01 -1.031683906912803650e-01 -6.159967556595802307e-02 -1.106679216027259827e-01 -2.793899551033973694e-02 -1.317000240087509155e-01
-1.662989854812622070e-01 -2.139252871274948120e-01 9.385149180889129639e-02 -3.679828047752380371e-01 -1.535108983516693115e-01 3.479218184947967529e-01 1.950467824935913086e-01 3.535016253590583801e-02 2.041953951120376587e-01 1.328154802322387695e-01 2.010767608880996704e-01 -1.145642623305320740e-01 -1.870703697204589844e-01 9.406887739896774292e-02 2.437237054109573364e-01 4.722121171653270721e-03 6.921035796403884888e-02 3.673845529556274414e-01 7.024975121021270752e-02 2.269035391509532928e-02 -2.249163091182708740e-01 6.431796401739120483e-02 1.506305336952209473e-01 -5.754483118653297424e-02 8.090320229530334473e-02 -1.559659540653228760e-01 -9.998186677694320679e-02 2.938639521598815918e-01 -9.082718938589096069e-02 -1.146813929080963135e-01 8.225774019956588745e-02 3.106786310672760010e-02
-1.255691200494766235e-01 -1.046378090977668762e-01 5.305624604225158691e-01 -1.679783612489700317e-01 -8.867369964718818665e-03 2.514023184776306152e-01 1.241849455982446671e-02 -5.230984836816787720e-02 -1.494901925325393677e-01 1.224153041839599609e-01 -9.270117431879043579e-02 -3.701226115226745605e-01 -3.962637856602668762e-02 1.786146759986877441e-01 2.995815277099609375e-01 -3.145236670970916748e-01 -1.171160936355590820e-01 -5.483072251081466675e-02 -2.266968786716461182e-02 1.200084295123815536e-02 -3.406654000282287598e-01 -5.841439124196767807e-03 -8.876502513885498047e-02 -1.752322912216186523e-02 5.070472136139869690e-03 -3.956050798296928406e-02 2.181405574083328247e-02 -1.187940761446952820e-01 2.625636197626590729e-02 -1.082771793007850647e-01 -1.439463496208190918e-01 -3.696648031473159790e-02
-2.137218415737152100e-01 -1.039832755923271179e-01 3.965010941028594971e-01 -2.050457149744033813e-01 1.388165801763534546e-01 3.071981966495513916e-01 1.277094632387161255e-01 -1.477989107370376587e-01 -1.426061987876892090e-01 3.224546909332275391e-01 -2.437196969985961914e-01 -1.773130148649215698e-01 3.224763274192810059e-02 -1.228795051574707031e-01 2.685727775096893311e-01 -1.600356847047805786e-01 1.343177706003189087e-01 -5.588962510228157043e-02 -3.174958750605583191e-02 -3.970488905906677246e-02 4.093280807137489319e-02 -1.436216980218887329e-01 -2.329583168029785156e-01 -8.387415111064910889e-02 -1.924012303352355957e-01 3.488669171929359436e-02 -1.367800123989582062e-02 1.653585350140929222e-03 -1.066659390926361084e-02 -1.821560412645339966e-02 -2.289280295372009277e-01 -2.545355856418609619e-01
-2.882913649082183838e-01 -2.232674211263656616e-01 9.352410212159156799e-03 -1.901962459087371826e-01 -2.464976012706756592e-01 2.658436596393585205e-01 3.088312745094299316e-01 -4.262131638824939728e-03 -2.287995629012584686e-02 3.375118970870971680e-01 2.155148386955261230e-01 -1.284784376621246338e-01 -1.842002868652343750e-01 2.791487872600555420e-01 7.635173853486776352e-03 1.288899406790733337e-02 -1.259476095438003540e-01 3.983263671398162842e-02 -2.728985548019409180e-01 5.003628320991992950e-03 -2.062245011329650879e-01 -2.294685691595077515e-01 1.483609080314636230e-01 6.587683688849210739e-03 -7.128199934959411621e-02 1.111996173858642578e-02 4.753128439188003540e-02 9.661050140857696533e-02 5.921479687094688416e-02 -2.796449363231658936e-01 -8.175058662891387939e-02 1.021275855600833893e-02
-5.946836620569229126e-02 -7.295200228691101074e-02 1.422591414302587509e-02 -4.630102217197418213e-02 -1.915217936038970947e-01 2.598281502723693848e-01 -1.289585256017744541e-03 5.990545451641082764e-02 3.953500688076019287e-01 3.364777863025665283e-01 -1.880320459604263306e-01 4.656539857387542725e-02 1.104858145117759705e-01 -1.698624044656753540e-01 1.573849320411682129e-01 8.107441663742065430e-02 2.041206322610378265e-02 -1.383057534694671631e-01 -2.693290114402770996e-01 -1.467005014419555664e-01 -1.199580281972885132e-01 2.454090304672718048e-02 -3.126781284809112549e-01 1.748764216899871826e-01 -2.288159132003784180e-01 -9.632956981658935547e-02 7.470681518316268921e-02 1.325459778308868408e-01 -1.413396745920181274e-01 -2.774442136287689209e-01 -1.895291060209274292e-01 -1.642011404037475586e-01
-1.207639798521995544e-01 -5.181188136339187622e-02 -6.399644166231155396e-02 -1.630771011114120483e-01 -1.675682812929153442e-01 4.202249944210052490e-01 8.676388859748840332e-02 -1.534474790096282959e-01 -2.337316609919071198e-02 3.682304322719573975e-01 1.426313221454620361e-01 -3.018627688288688660e-02 -1.798142343759536743e-01 -2.908767387270927429e-02 7.648352533578872681e-02 4.661009646952152252e-03 3.201140835881233215e-02 1.676165163516998291e-01 2.451792061328887939e-01 -9.960725158452987671e-02 -3.465334773063659668e-01 1.467652320861816406e-01 2.076788246631622314e-01 -2.460748255252838135e-01 -1.345423460006713867e-01 -2.254313528537750244e-01 -1.564194113016128540e-01 2.568373084068298340e-01 6.578487157821655273e-02 -9.667573124170303345e-02 4.823801666498184204e-02 -6.055360659956932068e-03
-1.271343678236007690e-01 -1.331360042095184326e-01 3.082310594618320465e-02 -8.739967644214630127e-02 -2.669842839241027832e-01 2.801025211811065674e-01 2.962243854999542236e-01 1.773407012224197388e-01 -2.291599810123443604e-01 4.025844931602478027e-01 1.061672642827033997e-01 -2.338374853134155273e-01 -1.496249586343765259e-01 8.324695378541946411e-02 1.602581292390823364e-01 -3.636361286044120789e-02 -1.866983920335769653e-01 1.768913492560386658e-02 -5.897151678800582886e-02 -2.062507569789886475e-01 -2.129695415496826172e-01 -1.751531660556793213e-01 4.081945866346359253e-02 2.301468849182128906e-01 -9.973862767219543457e-02 -1.768008470535278320e-01 -2.712118327617645264e-01 -4.209077358245849609e-02 2.286362461745738983e-02 -1.571169495582580566e-02 -1.253217011690139771e-01 -8.282519131898880005e-02
-1.691842675209045410e-01 1.620100885629653931e-01 -1.492209453135728836e-02 -1.186989471316337585e-01 1.869392208755016327e-02 4.382707476615905762e-01 9.158065170049667358e-02 -1.447970420122146606e-01 2.883895933628082275e-01 9.339710325002670288e-02 3.168894946575164795e-01 -7.185339182615280151e-02 -1.216244399547576904e-01 1.744293421506881714e-01 3.041354417800903320e-01 -8.310058712959289551e-02 -2.132254838943481445e-02 5.292451754212379456e-02 -2.997330762445926666e-02 -1.513178348541259766e-01 -3.252713009715080261e-02 -1.049047634005546570e-01 2.268327027559280396e-01 -7.748828828334808350e-02 4.934098944067955017e-02 -1.543118059635162354e-01 -3.834812641143798828e-01 9.815817326307296753e-02 -9.564369916915893555e-03 -2.457300424575805664e-01 -9.892698377370834351e-02 1.310162693262100220e-01
-2.273183315992355347e-01 7.954212278127670288e-02 1.556563228368759155e-01 -9.443687647581100464e-02 -3.994879126548767090e-02 5.587619915604591370e-02 2.396698594093322754e-01 -2.424326092004776001e-01 3.165850937366485596e-01 2.511506155133247375e-02 7.930132560431957245e-03 -1.208070665597915649e-01 -4.466078877449035645e-01 2.665934264659881592e-01 3.138181865215301514e-01 -6.103777140378952026e-02 1.473073065280914307e-01 3.482051566243171692e-02 -1.458709388971328735e-01 -5.252159759402275085e-02 -2.098011076450347900e-01 1.018577292561531067e-01 2.092763930559158325e-01 -4.940628074109554291e-03 -5.521006509661674500e-02 -2.389904111623764038e-01 -1.113524287939071655e-01 -2.323911339044570923e-02 -3.312100842595100403e-02 -2.821377217769622803e-01 1.587594114243984222e-02 -2.122531644999980927e-02
-2.365685403347015381e-01 -2.301292121410369873e-01 4.340049922466278076e-01 -3.260278701782226562e-01 -8.352837711572647095e-02 4.231909215450286865e-01 -1.230509877204895020e-01 -1.223039254546165466e-01 1.338520646095275879e-01 -9.177003800868988037e-02 -1.515264529734849930e-02 -1.577686667442321777e-01 2.247928082942962646e-01 8.765295147895812988e-02 5.395315587520599365e-03 -1.717811226844787598e-01 -1.178997848182916641e-02 1.155575737357139587e-01 -1.662533879280090332e-01 6.735474616289138794e-02 -1.214138343930244446e-01 -4.410035908222198486e-02 -1.307431012392044067e-01 2.769530415534973145e-01 -1.428736597299575806e-01 -3.633946646004915237e-03 -6.101913005113601685e-02 1.193369328975677490e-01 -1.902132332324981689e-01 -7.753432542085647583e-02 -5.333187058568000793e-02 3.824415430426597595e-02
-3.746562302112579346e-01 -1.077938824892044067e-01 3.482966423034667969e-01 -8.382060378789901733e-02 3.119675256311893463e-02 1.926380023360252380e-02 1.281874179840087891e-01 -2.021070718765258789e-01 -1.169456019997596741e-01 1.029765307903289795e-01 -1.594552993774414062e-01 -2.447231262922286987e-01 1.193985342979431152e-01 -1.520587801933288574e-01 5.564003586769104004e-01 3.830374404788017273e-02 2.017069458961486816e-01 7.393415272235870361e-02 -1.676714867353439331e-01 -9.618236124515533447e-02 1.714706867933273315e-01 -2.292205393314361572e-02 2.116643339395523071e-01 -2.476455457508563995e-02 -4.447395727038383484e-02 -4.758704453706741333e-02 -6.395691633224487305e-02 7.797157764434814453e-02 6.385514140129089355e-02 -1.053366735577583313e-01 -1.206431612372398376e-01 5.539365578442811966e-03
-1.293763965368270874e-01 2.906605005264282227e-01 1.760316342115402222e-01 1.009197309613227844e-01 -1.757152974605560303e-01 3.106874823570251465e-01 1.721810847520828247e-01 -3.952697813510894775e-01 1.928222030401229858e-01 9.590432047843933105e-02 -4.759442433714866638e-02 9.452982991933822632e-02 -5.224240943789482117e-02 6.959565728902816772e-02 -1.689587235450744629e-01 -3.493592441082000732e-01 4.901304841041564941e-02 2.702736556529998779e-01 -1.889098137617111206e-01 -2.454299665987491608e-02 -1.170440018177032471e-01 -3.104373440146446228e-02 6.161173433065414429e-02 1.147327870130538940e-01 -1.244504470378160477e-02 -3.243480995297431946e-02 -1.802866309881210327e-01 -1.627863757312297821e-02 -1.256888061761856079e-01 -2.057455331087112427e-01 -2.978003919124603271e-01 6.646199524402618408e-02
-1.517564207315444946e-01 -5.942542105913162231e-02 4.451879560947418213e-01 3.709079027175903320e-01 1.816277764737606049e-02 2.831173539161682129e-01 3.468089699745178223e-01 -2.173725515604019165e-01 -1.099163442850112915e-01 2.620649933815002441e-01 1.953441351652145386e-01 -1.996805425733327866e-03 6.021751090884208679e-02 2.356607280671596527e-02 2.704140841960906982e-01 -5.025097727775573730e-02 1.326903104782104492e-01 1.098852977156639099e-01 -6.289426982402801514e-02 -1.574323773384094238e-01 -1.519409418106079102e-01 -1.185677293688058853e-02 1.634911894798278809e-01 -2.340039471164345741e-03 5.053867399692535400e-02 1.777577698230743408e-01 1.832838952541351318e-01 1.021434739232063293e-02 5.371310934424400330e-02 5.731071531772613525e-02 -8.979964256286621094e-02 -2.100156806409358978e-02
-5.469814687967300415e-02 -1.302026808261871338e-01 1.194521188735961914e-01 -2.181206345558166504e-01 -1.644924134016036987e-01 3.427444100379943848e-01 1.971246898174285889e-01 -1.846754252910614014e-01 -8.384039392694830894e-04 -8.239550888538360596e-02 1.943703740835189819e-01 -5.825082212686538696e-02 1.276449412107467651e-01 -8.450838923454284668e-02 1.292446553707122803e-01 8.168774843215942383e-02 2.184785753488540649e-01 4.404332935810089111e-01 -4.978116229176521301e-02 1.084621697664260864e-01 -2.214850336313247681e-01 3.071841597557067871e-01 3.053367137908935547e-01 7.481787353754043579e-02 -5.191895365715026855e-02 -2.177571356296539307e-01 1.153756231069564819e-01 -6.570325791835784912e-02 1.739861257374286652e-02 -5.409592017531394958e-02 -1.557328701019287109e-01 -1.118662878870964050e-01
-3.044757843017578125e-01 -4.139640182256698608e-02 5.392158403992652893e-02 -8.526021242141723633e-02 1.977109350264072418e-03 2.398207783699035645e-01 1.549721956253051758e-01 -1.925356239080429077e-01 -3.479728475213050842e-02 2.017888426780700684e-01 -1.685978323221206665e-01 -3.349753022193908691e-01 2.097833603620529175e-01 -9.413135051727294922e-02 2.700742781162261963e-01 -8.377171307802200317e-02 -5.520359054207801819e-02 1.045018527656793594e-02 -1.587674319744110107e-01 -1.193911507725715637e-01 1.135316267609596252e-01 1.064941212534904480e-01 -2.398059703409671783e-03 -8.831383287906646729e-02 -2.970630675554275513e-02 -3.579269349575042725e-01 -2.089931517839431763e-01 -1.765907406806945801e-01 -5.032815411686897278e-02 -3.396050035953521729e-01 -2.192994505167007446e-01 -1.301617920398712158e-01
-4.773013666272163391e-02 3.877788409590721130e-02 3.721880018711090088e-01 -8.980134502053260803e-03 -1.800405234098434448e-01 1.912803202867507935e-01 1.601725667715072632e-01 -1.483563780784606934e-01 -2.853231318295001984e-02 2.010943740606307983e-01 -8.073076605796813965e-02 -2.477617561817169189e-01 3.320696353912353516e-01 -9.052204340696334839e-02 2.074921429157257080e-01 -1.604000478982925415e-01 -1.385895162820816040e-01 7.216530293226242065e-02 -2.636740170419216156e-02 -8.882374502718448639e-03 -1.237326860427856445e-01 2.084290236234664917e-02 8.388654887676239014e-02 1.248909905552864075e-01 -2.624261379241943359e-01 -2.772762775421142578e-01 -1.505857259035110474e-01 -2.161256223917007446e-01 8.765751123428344727e-02 6.044680625200271606e-02 -3.610886037349700928e-01 -1.552975028753280640e-01
-1.629919856786727905e-01 -2.951132319867610931e-02 1.068517938256263733e-01 3.772582113742828369e-02 1.764389127492904663e-02 3.172299265861511230e-01 -7.323832064867019653e-02 -6.368626654148101807e-02 5.669479817152023315e-02 2.019801288843154907e-01 5.960224568843841553e-02 -2.862510979175567627e-01 -1.786129027605056763e-01 1.833630949258804321e-01 3.222354352474212646e-01 -1.824871599674224854e-01 5.192688480019569397e-02 -1.380790490657091141e-02 -1.947461515665054321e-01 -4.418696165084838867e-01 -1.126269772648811340e-01 1.231808811426162720e-01 -2.047216892242431641e-02 -3.235640227794647217e-01 -3.547946214675903320e-01 6.562585383653640747e-02 5.365557596087455750e-02 2.254740521311759949e-02 1.583794690668582916e-02 9.757232666015625000e-02 -6.774662435054779053e-02 -1.500157359987497330e-02
-1.734206676483154297e-01 -1.343041658401489258e-01 5.058609843254089355e-01 1.755512207746505737e-01 1.652690768241882324e-02 3.005490303039550781e-01 1.396553218364715576e-01 5.764532461762428284e-02 5.528039485216140747e-02 3.131605982780456543e-01 7.164353132247924805e-02 -5.948582291603088379e-02 1.534233568236231804e-03 -1.621113419532775879e-01 1.015061959624290466e-01 -1.613802611827850342e-01 -4.459859337657690048e-03 2.550376355648040771e-01 1.874756067991256714e-01 -2.353898733854293823e-01 -1.751076243817806244e-02 1.395269781351089478e-01 2.652544379234313965e-01 1.406119614839553833e-01 -1.291742622852325439e-01 1.002950221300125122e-01 2.261400967836380005e-01 2.244872599840164185e-02 1.568610966205596924e-01 2.399095706641674042e-02 -1.007922068238258362e-01 8.031759411096572876e-03
-3.271226882934570312e-01 -1.085731536149978638e-01 2.387856692075729370e-01 8.284874260425567627e-02 -2.077287137508392334e-01 4.088443219661712646e-01 2.158648222684860229e-01 7.003929931670427322e-03 4.764810949563980103e-02 2.573321759700775146e-01 1.849657595157623291e-01 -4.897382855415344238e-02 -5.366412177681922913e-02 1.197485327720642090e-01 6.603603065013885498e-02 8.176776021718978882e-02 -2.411552965641021729e-01 3.616123795509338379e-01 -2.204058617353439331e-01 1.460017561912536621e-01 -9.088452160358428955e-02 9.655072540044784546e-02 1.867735534906387329e-01 -2.643257938325405121e-02 6.524764746427536011e-02 -6.735251843929290771e-02 5.462835542857646942e-03 1.120391562581062317e-01 2.496352344751358032e-01 -1.599626541137695312e-01 -4.564037546515464783e-02 -6.046922132372856140e-02
-2.688898742198944092e-01 1.852453202009201050e-01 -8.930101757869124413e-04 -5.705391615629196167e-02 -1.601132601499557495e-01 2.479147911071777344e-01 1.239090338349342346e-01 -8.115704357624053955e-02 1.486859172582626343e-01 2.748982310295104980e-01 5.570583418011665344e-02 -1.576646566390991211e-01 7.263898104429244995e-02 5.167827010154724121e-02 -1.268780976533889771e-01 3.799083828926086426e-02 1.616013199090957642e-01 -1.427505016326904297e-01 -3.579965233802795410e-02 -2.392727434635162354e-01 7.696482539176940918e-02 1.780094057321548462e-01 2.487080395221710205e-01 9.578654915094375610e-02 -1.491020321846008301e-01 -2.185317426919937134e-01 1.544233411550521851e-01 1.849722564220428467e-01 -2.498639971017837524e-01 2.086014300584793091e-02 -2.829481959342956543e-01 -3.812075257301330566e-01
-4.059969633817672729e-02 -1.519155502319335938e-01 2.288177609443664551e-01 -1.826051771640777588e-01 -1.006068810820579529e-01 3.477126657962799072e-01 1.307031661272048950e-01 1.260583195835351944e-02 1.358156204223632812e-01 1.633340492844581604e-02 1.479253405705094337e-03 -3.628565669059753418e-01 1.402900964021682739e-01 4.188171774148941040e-02 1.074570119380950928e-01 -4.524054229259490967e-01 3.937852755188941956e-02 2.277442067861557007e-01 -1.494273841381072998e-01 -2.198724895715713501e-01 -1.550312340259552002e-01 -1.290846914052963257e-01 -8.922273665666580200e-02 -2.205516993999481201e-01 2.601592428982257843e-02 4.193687811493873596e-02 -2.267283648252487183e-01 2.639205753803253174e-01 2.232263237237930298e-02 2.114008739590644836e-02 5.780893564224243164e-02 -6.400059908628463745e-02
7.022601366043090820e-02 1.460748761892318726e-01 8.171167224645614624e-02 -4.019442945718765259e-02 -2.340400218963623047e-01 3.620296716690063477e-01 1.011391803622245789e-01 3.522520139813423157e-02 1.970041543245315552e-02 6.972238421440124512e-02 4.612412676215171814e-02 -1.424723267555236816e-01 -2.879126965999603271e-01 6.755678355693817139e-02 3.180876076221466064e-01 2.779178507626056671e-02 -4.399807006120681763e-02 3.263028264045715332e-01 7.674826309084892273e-03 -1.916017532348632812e-01 -1.666318923234939575e-01 -8.891573548316955566e-02 2.576785087585449219e-01 1.367565542459487915e-01 1.116923913359642029e-01 -2.796387672424316406e-01 -4.555957019329071045e-02 2.080800384283065796e-01 -2.743785679340362549e-01 -2.110629677772521973e-01 -1.601451784372329712e-01 5.972594767808914185e-02
-2.965689897537231445e-01 -2.172713577747344971e-01 1.113123223185539246e-01 -1.630475372076034546e-01 2.053902000188827515e-01 1.701647341251373291e-01 2.527151703834533691e-01 -1.203242968767881393e-02 -3.521671518683433533e-02 -8.993829786777496338e-02 7.774806767702102661e-02 -3.741901218891143799e-01 3.544842600822448730e-01 -4.799275845289230347e-02 3.284511268138885498e-01 -3.075922466814517975e-02 1.023900434374809265e-01 1.730576455593109131e-01 -2.030483335256576538e-01 -2.292175441980361938e-01 -6.646868586540222168e-02 -1.507532596588134766e-01 1.095776259899139404e-01 1.555922627449035645e-01 -4.829648882150650024e-02 3.666615858674049377e-02 2.167928218841552734e-01 1.344063580036163330e-01 1.322542279958724976e-01 -7.338317483663558960e-02 -6.227285042405128479e-02 7.399361580610275269e-02
-3.900618553161621094e-01 -1.078698113560676575e-01 -5.132366716861724854e-02 3.175052255392074585e-02 -2.275450974702835083e-01 3.584826290607452393e-01 -8.790316432714462280e-02 -2.135885953903198242e-01 2.553721368312835693e-01 4.219552874565124512e-01 -1.090678572654724121e-01 1.319026947021484375e-01 1.180136278271675110e-01 -1.798306107521057129e-01 9.765039384365081787e-02 -1.621295660734176636e-01 1.153995841741561890e-01 1.312169730663299561e-01 4.098803550004959106e-02 -2.102153450250625610e-01 8.731309324502944946e-02 7.903178781270980835e-02 -1.390901058912277222e-01 -1.292505185119807720e-03 -5.075308308005332947e-02 -3.150668442249298096e-01 -1.337759047746658325e-01 7.824648916721343994e-02 -4.610203613992780447e-04 -8.701472729444503784e-02 3.473952412605285645e-02 -5.819525569677352905e-03
-1.732671409845352173e-01 -3.113612830638885498e-01 4.251915216445922852e-01 -3.824054822325706482e-02 -9.403959661722183228e-02 3.289266526699066162e-01 -4.413174465298652649e-02 -1.812205910682678223e-01 -3.600607812404632568e-02 2.651400268077850342e-01 -7.234814576804637909e-03 -1.121367961168289185e-01 -3.157239779829978943e-02 -1.238499209284782410e-01 -9.865431115031242371e-03 -2.021981328725814819e-01 9.196247160434722900e-02 1.680017411708831787e-01 6.441133469343185425e-02 -2.027414292097091675e-01 3.241465892642736435e-04 2.346509546041488647e-01 1.895781904458999634e-01 -1.001662909984588623e-01 -1.532015055418014526e-01 1.566992700099945068e-01 1.135404929518699646e-01 3.318138420581817627e-01 -1.866472512483596802e-02 -7.960577309131622314e-02 1.266736388206481934e-01 1.438763588666915894e-01
-7.362549006938934326e-02 -2.966590225696563721e-01 1.972952634096145630e-01 -1.135833933949470520e-01 8.036768063902854919e-03 3.536204993724822998e-01 2.411983311176300049e-01 -2.569270730018615723e-01 3.454679623246192932e-02 1.735663861036300659e-01 1.917586028575897217e-01 -3.050203919410705566e-01 2.197486907243728638e-01 2.928558737039566040e-02 -7.586503028869628906e-02 -3.833141326904296875e-01 1.053587272763252258e-01 2.365135699510574341e-01 -1.468198299407958984e-01 -2.179306596517562866e-01 -8.233840018510818481e-02 6.780155748128890991e-02 -1.236568689346313477e-01 2.824524976313114166e-02 -3.266038745641708374e-02 5.501388013362884521e-02 6.620644778013229370e-02 1.992742121219635010e-01 8.478118479251861572e-02 -8.696777373552322388e-02 -7.737200707197189331e-02 1.000351384282112122e-01
-3.645590245723724365e-01 -1.725324988365173340e-01 3.421583771705627441e-01 -1.518733352422714233e-01 4.097389057278633118e-02 2.683022618293762207e-01 -9.958497434854507446e-02 -1.903226226568222046e-01 -2.769367098808288574e-01 2.201775461435317993e-01 -8.216416090726852417e-02 -2.371391654014587402e-01 1.450446546077728271e-01 1.043795719742774963e-01 1.635816395282745361e-01 -1.375990808010101318e-01 4.186358302831649780e-02 1.147266700863838196e-01 -3.060989826917648315e-02 -2.935189008712768555e-02 -3.227341771125793457e-01 -4.812689032405614853e-03 -1.323278099298477173e-01 8.613026002421975136e-04 -1.018362715840339661e-01 -1.584551930427551270e-01 1.525382995605468750e-01 -1.226397156715393066e-01 1.151310801506042480e-01 -2.327345311641693115e-01 -1.616815328598022461e-01 7.648134976625442505e-02
-9.026246517896652222e-02 -3.529610037803649902e-01 4.301675558090209961e-01 -3.246759474277496338e-01 -8.333385735750198364e-02 2.240248918533325195e-01 -1.087145786732435226e-02 1.267129778861999512e-01 4.390438273549079895e-02 2.581270635128021240e-01 -8.346483111381530762e-02 -9.123371541500091553e-02 1.745911538600921631e-01 -1.775571890175342560e-02 1.358833014965057373e-01 1.338198632001876831e-01 -9.838803112506866455e-02 2.728216163814067841e-02 -4.972624406218528748e-02 -2.171490937471389771e-01 -1.914806962013244629e-01 2.007062882184982300e-01 -1.324360668659210205e-01 2.121143043041229248e-02 8.006823807954788208e-02 -1.432377398014068604e-01 -1.147876158356666565e-01 -3.357671201229095459e-02 1.905300319194793701e-01 -1.084939166903495789e-01 -2.660929858684539795e-01 -1.933714598417282104e-01
-1.661764830350875854e-01 6.755387783050537109e-02 5.423595663160085678e-03 -6.995063275098800659e-02 9.499330818653106689e-02 2.121402919292449951e-01 1.552356332540512085e-01 -1.851134598255157471e-01 4.521849378943443298e-02 3.359381482005119324e-02 -1.554913967847824097e-01 1.561386585235595703e-01 -6.339876353740692139e-02 5.026756227016448975e-02 4.150325953960418701e-01 -4.346107318997383118e-02 1.542521119117736816e-01 2.408301457762718201e-02 -4.636608958244323730e-01 -7.125407457351684570e-02 -7.999665103852748871e-03 -2.636172473430633545e-01 1.789315976202487946e-02 1.164245083928108215e-01 -3.423555791378021240e-01 -1.596834808588027954e-01 7.041202485561370850e-02 9.096598625183105469e-02 -1.588805168867111206e-01 -2.610633671283721924e-01 3.325248509645462036e-02 -1.994564086198806763e-01
-1.745804250240325928e-01 -1.982561498880386353e-01 1.347659826278686523e-01 1.263957470655441284e-01 -6.316070258617401123e-02 2.593557834625244141e-01 -8.458068966865539551e-02 -3.835254907608032227e-01 -6.635519117116928101e-02 4.321271553635597229e-02 -6.617584079504013062e-02 -2.279389500617980957e-01 -7.953512668609619141e-02 9.668833017349243164e-02 3.557915985584259033e-01 -2.386922240257263184e-01 7.098431885242462158e-02 7.467718422412872314e-02 -1.463913321495056152e-01 -2.038294374942779541e-01 -9.604350477457046509e-02 6.361920386552810669e-02 1.226002499461174011e-01 -8.477370440959930420e-02 -1.808942705392837524e-01 1.963580697774887085e-01 3.478126227855682373e-01 -5.427780002355575562e-02 6.048348173499107361e-02 9.421325474977493286e-02 -3.023551702499389648e-01 -2.242108620703220367e-02
-1.160053908824920654e-01 -5.014726147055625916e-02 1.397668570280075073e-01 1.026386469602584839e-01 -1.482236683368682861e-01 1.231752634048461914e-01 4.134194850921630859e-01 -2.064307183027267456e-01 1.161551699042320251e-01 1.908879280090332031e-01 9.743384271860122681e-02 -3.299536406993865967e-01 7.512126117944717407e-02 -1.478811651468276978e-01 1.626268476247787476e-01 1.709854006767272949e-01 -1.215387322008609772e-02 3.793751895427703857e-01 -1.355657726526260376e-01 -2.133220434188842773e-03 1.378889828920364380e-01 -1.672184765338897705e-01 -2.104162424802780151e-02 2.203806191682815552e-01 2.788499929010868073e-02 4.260582849383354187e-02 1.013758406043052673e-01 1.498053073883056641e-01 2.665061056613922119e-01 -1.706630736589431763e-01 -2.161475121974945068e-01 1.057061478495597839e-01
-1.510050985962152481e-02 -1.092294603586196899e-01 1.246478185057640076e-01 -1.719160526990890503e-01 -2.484432607889175415e-01 1.051879748702049255e-01 1.308289170265197754e-01 -2.052552066743373871e-02 1.156686022877693176e-01 4.284429550170898438e-01 -4.140447080135345459e-02 -3.708330988883972168e-01 -2.011966556310653687e-01 1.349910944700241089e-01 6.089605018496513367e-02 -1.617631167173385620e-01 2.426270991563796997e-01 8.754649013280868530e-02 -2.057978957891464233e-01 -3.188176453113555908e-01 -7.678913325071334839e-02 -1.253811866044998169e-01 3.331536054611206055e-02 3.227884173393249512e-01 7.976102828979492188e-02 -6.384259462356567383e-02 -2.090023905038833618e-01 -1.079779863357543945e-01 -9.873463958501815796e-02 -7.288260012865066528e-02 1.697534881532192230e-02 9.535995125770568848e-02
-2.241002768278121948e-01 9.803316742181777954e-02 3.154653124511241913e-03 2.267851494252681732e-02 1.694120466709136963e-02 2.126359343528747559e-01 1.251081004738807678e-02 8.285906165838241577e-02 3.288184106349945068e-01 4.073941111564636230e-01 -4.159136861562728882e-02 1.775593124330043793e-02 -9.325065463781356812e-02 1.649820208549499512e-01 1.726451963186264038e-01 -1.037191152572631836e-01 1.893271058797836304e-01 4.822167754173278809e-02 -1.220998633652925491e-02 -7.310716807842254639e-02 -9.537834674119949341e-02 -5.865269526839256287e-02 1.661821454763412476e-01 1.190661191940307617e-01 -3.347033560276031494e-01 -8.333235979080200195e-02 -1.417869925498962402e-01 3.714731633663177490e-01 -7.111573219299316406e-02 -1.340370178222656250e-01 -1.681044846773147583e-01 -3.288803994655609131e-01
-2.984989583492279053e-01 -3.323564827442169189e-01 4.987111985683441162e-01 -1.186257898807525635e-01 -2.590153180062770844e-02 4.717025756835937500e-01 -8.057387545704841614e-03 -2.145145088434219360e-01 -3.484392166137695312e-02 5.588192865252494812e-02 1.891500130295753479e-02 -2.229804694652557373e-01 2.398333884775638580e-02 -4.982823878526687622e-02 1.521289050579071045e-01 -1.583918184041976929e-02 5.088777467608451843e-02 -2.976832212880253792e-03 -2.402652427554130554e-02 1.392889916896820068e-01 1.234210133552551270e-01 -8.569208532571792603e-02 -7.358914613723754883e-02 1.729489713907241821e-01 -1.747384816408157349e-01 -3.158659487962722778e-02 -9.725784510374069214e-02 1.638524979352951050e-01 -6.630064547061920166e-02 1.863694190979003906e-01 1.497212797403335571e-03 8.981061168015003204e-03
-2.527869865298271179e-02 -1.851219981908798218e-01 1.621570885181427002e-01 -7.869622856378555298e-02 -2.375827869400382042e-03 4.352002739906311035e-01 1.888025850057601929e-01 -1.556851565837860107e-01 4.632299020886421204e-02 1.322108060121536255e-01 1.728016883134841919e-01 -3.145240843296051025e-01 2.115203738212585449e-01 4.622044786810874939e-02 -9.179630130529403687e-02 -3.931818902492523193e-01 5.933387577533721924e-02 2.393523156642913818e-01 -8.097599446773529053e-02 -3.450873792171478271e-01 -7.978451997041702271e-02 4.902521893382072449e-02 -1.339623481035232544e-01 1.413114089518785477e-02 -4.218953847885131836e-02 -2.075358759611845016e-03 7.492946088314056396e-02 2.748302221298217773e-01 9.565031528472900391e-02 -9.359947592020034790e-02 -9.597054868936538696e-02 -3.986111283302307129e-02
-3.146853148937225342e-01 1.252932250499725342e-01 -7.025700062513351440e-02 -3.248993456363677979e-01 -6.058884784579277039e-02 1.268514841794967651e-01 2.754129469394683838e-01 1.442465484142303467e-01 1.148461624979972839e-01 2.291508764028549194e-01 1.745755970478057861e-01 -1.796465069055557251e-01 -4.246110562235116959e-03 3.382528424263000488e-01 2.772580683231353760e-01 -4.677775129675865173e-02 1.115958243608474731e-01 1.132965385913848877e-01 -1.248946636915206909e-01 -1.316996756941080093e-02 -9.969323582481592894e-05 -3.348819911479949951e-02 1.524847894906997681e-01 -6.097046285867691040e-02 -1.907169446349143982e-02 -2.755728960037231445e-01 -1.148810796439647675e-02 -5.683716759085655212e-02 -1.409393548965454102e-01 -3.521847128868103027e-01 -1.080093011260032654e-01 -1.789749413728713989e-01
-3.206363692879676819e-02 -1.670971363782882690e-01 6.575002521276473999e-02 -3.545865416526794434e-02 -1.575117930769920349e-02 2.863171100616455078e-01 1.524839103221893311e-01 1.373488083481788635e-02 -6.623438000679016113e-02 4.860055446624755859e-01 9.045916050672531128e-02 1.520104147493839264e-02 1.550169289112091064e-01 -1.348497718572616577e-01 3.355184793472290039e-01 -3.271158039569854736e-01 -1.417131274938583374e-01 2.272239923477172852e-01 -2.482100427150726318e-01 -8.264619857072830200e-02 -2.158905863761901855e-01 -7.205799967050552368e-02 5.619299132376909256e-03 7.258946448564529419e-02 -4.650792106986045837e-03 -1.797343194484710693e-01 -1.126245781779289246e-01 -2.877679467201232910e-01 -6.449705362319946289e-02 9.813747555017471313e-02 -9.760348498821258545e-02 2.486275695264339447e-02
-3.714746534824371338e-01 -2.552096843719482422e-01 2.439001500606536865e-01 4.946329817175865173e-02 -1.151247471570968628e-01 1.951121389865875244e-01 1.099475920200347900e-01 -3.465127572417259216e-02 -7.355665415525436401e-02 3.694339394569396973e-01 -6.203350424766540527e-02 -4.290313422679901123e-01 9.339302778244018555e-03 1.567381247878074646e-02 3.000132441520690918e-01 -9.219741821289062500e-02 -2.280524820089340210e-01 2.131620645523071289e-01 -3.453309461474418640e-02 -1.482960730791091919e-01 -9.710712730884552002e-02 -1.117888316512107849e-01 -4.387828335165977478e-02 2.868750505149364471e-02 -1.723850816488265991e-01 3.453296795487403870e-02 -1.684605777263641357e-01 -1.285026967525482178e-01 -9.454403817653656006e-02 -8.302935212850570679e-02 5.854211002588272095e-02 3.624876216053962708e-02
-3.287806212902069092e-01 -1.557961851358413696e-01 1.338820010423660278e-01 3.350519016385078430e-02 -1.762379556894302368e-01 -1.833114027976989746e-01 3.409921824932098389e-01 4.754972085356712341e-02 -2.700722776353359222e-02 3.344898670911788940e-02 2.166644632816314697e-01 -1.183896213769912720e-01 -2.986359894275665283e-01 -6.102916225790977478e-02 3.081471025943756104e-01 -2.341204583644866943e-01 3.942144289612770081e-02 -2.919516153633594513e-02 -2.432195097208023071e-01 -3.124327957630157471e-01 2.124881371855735779e-02 4.386899620294570923e-02 1.548202484846115112e-01 9.132891148328781128e-02 -2.360340356826782227e-01 -6.433811783790588379e-02 -1.510999258607625961e-02 1.616072207689285278e-01 8.372579514980316162e-02 -2.697195112705230713e-01 -9.032832458615303040e-03 1.418087049387395382e-03
-8.374436944723129272e-02 9.152408689260482788e-02 2.221251428127288818e-01 -1.244097352027893066e-01 -2.090601921081542969e-01 1.549809724092483521e-01 1.264086514711380005e-01 1.429153829813003540e-01 -2.012627758085727692e-02 4.984035193920135498e-01 1.023184731602668762e-01 -3.263479471206665039e-01 -1.519442796707153320e-01 2.380887717008590698e-01 1.415831148624420166e-01 -1.254535764455795288e-01 1.953383833169937134e-01 9.656055271625518799e-02 -9.405856579542160034e-02 -2.449558079242706299e-01 -1.274868994951248169e-01 -2.748514292761683464e-03 1.285632848739624023e-01 1.740099638700485229e-01 1.665943264961242676e-01 1.193366050720214844e-01 -2.466991096735000610e-01 -1.399248093366622925e-01 -1.426946073770523071e-01 6.420562416315078735e-02 -4.617979750037193298e-02 -7.662932574748992920e-02
-2.646180987358093262e-01 -4.418291896581649780e-02 1.950553655624389648e-01 -9.227419644594192505e-02 4.686097614467144012e-03 2.411887347698211670e-01 1.545267999172210693e-01 6.135919317603111267e-02 -1.617421209812164307e-01 2.780263423919677734e-01 -1.952992975711822510e-01 -3.671256899833679199e-01 1.200170740485191345e-01 -1.896411925554275513e-02 4.883523881435394287e-01 -3.208009153604507446e-02 6.773223727941513062e-02 9.776303172111511230e-02 4.099565558135509491e-03 -6.233981251716613770e-02 2.113877534866333008e-01 -8.162792026996612549e-02 1.888278573751449585e-01 6.095280498266220093e-02 -2.967447973787784576e-02 -2.045333683490753174e-01 -1.904077082872390747e-01 -7.488969713449478149e-02 1.264619827270507812e-01 -1.540342569351196289e-01 -1.655360907316207886e-01 -6.705610454082489014e-02
-2.373062670230865479e-01 -2.041903436183929443e-01 2.357652634382247925e-01 7.869519293308258057e-02 1.461731456220149994e-02 2.528611123561859131e-01 2.034595012664794922e-01 3.893886134028434753e-02 2.604651078581809998e-02 4.658804275095462799e-03 -5.698742810636758804e-03 -2.631473541259765625e-01 2.096606642007827759e-01 1.713191419839859009e-01 2.640735208988189697e-01 -7.412242889404296875e-02 9.872265905141830444e-02 1.894772648811340332e-01 -2.206335812807083130e-01 -2.654844820499420166e-01 1.146098673343658447e-01 -6.579308956861495972e-02 -4.563630744814872742e-02 -5.158033221960067749e-02 -1.617708206176757812e-01 2.441246509552001953e-01 -7.841027691029012203e-04 2.215212583541870117e-02 -3.473523855209350586e-01 2.113724797964096069e-01 -2.574254572391510010e-01 9.878914803266525269e-02
-1.617967933416366577e-01 1.153641790151596069e-01 2.428951114416122437e-01 -1.597340553998947144e-01 1.961716711521148682e-01 -9.701900929212570190e-02 1.287946403026580811e-01 -4.694369062781333923e-02 1.576916128396987915e-01 1.993523985147476196e-01 1.874149590730667114e-01 -3.562446832656860352e-01 1.200101524591445923e-01 1.346140056848526001e-01 1.645595580339431763e-01 1.128342002630233765e-01 1.934137046337127686e-01 6.259301304817199707e-02 -1.150536835193634033e-01 -2.553759217262268066e-01 3.543088585138320923e-02 -4.538183286786079407e-02 1.308915913105010986e-01 9.528863430023193359e-02 -1.303773820400238037e-01 -3.812106251716613770e-01 -1.652837991714477539e-01 8.569525927305221558e-02 -2.222696393728256226e-01 -3.239102959632873535e-01 -7.789249718189239502e-02 6.045916676521301270e-02
-4.071626365184783936e-01 -1.074004024267196655e-01 3.216911256313323975e-01 -9.833579510450363159e-02 2.852660119533538818e-01 4.020336642861366272e-02 3.573023155331611633e-02 3.794118762016296387e-02 -6.563003640621900558e-03 1.051361933350563049e-01 -1.945488601922988892e-01 -2.814545631408691406e-01 1.399601697921752930e-01 1.440035849809646606e-01 2.217000126838684082e-01 -3.237131237983703613e-01 -1.135488077998161316e-01 1.939869523048400879e-01 -1.094075068831443787e-01 -1.740718781948089600e-01 -1.082659959793090820e-01 -1.427008062601089478e-01 2.114059589803218842e-02 3.534295782446861267e-02 -2.604169845581054688e-01 -6.080736592411994934e-02 4.938473179936408997e-02 1.555307954549789429e-01 -9.055114537477493286e-02 -1.798640638589859009e-01 2.045666053891181946e-02 -1.889477968215942383e-01
-5.244540795683860779e-02 8.076542988419532776e-03 4.317317530512809753e-02 1.715506911277770996e-01 2.166551649570465088e-01 3.871335089206695557e-01 1.378014534711837769e-01 -2.490983307361602783e-01 8.778633177280426025e-02 9.367036074399948120e-02 1.859296709299087524e-01 -7.610613945871591568e-03 -2.539040446281433105e-01 -9.351139888167381287e-03 4.903149232268333435e-02 -1.756613999605178833e-01 4.108449444174766541e-02 1.065821871161460876e-01 -2.938674986362457275e-01 -1.831119298003613949e-04 -1.466673985123634338e-02 9.146503359079360962e-02 -8.857154846191406250e-02 1.864130198955535889e-01 -2.733208835124969482e-01 -1.283609420061111450e-01 -5.402406305074691772e-02 2.712990343570709229e-01 -1.089171022176742554e-01 -4.445878267288208008e-01 -1.054027453064918518e-01 -1.415834017097949982e-02
-1.410721540451049805e-01 -1.824322193861007690e-01 2.121556252241134644e-01 2.420751750469207764e-01 -3.785569965839385986e-01 4.037371277809143066e-01 9.792266041040420532e-02 -1.159884631633758545e-01 -6.329725682735443115e-02 3.236368596553802490e-01 1.093441471457481384e-01 -3.940387442708015442e-02 -4.032829031348228455e-02 -8.333833515644073486e-02 3.480565249919891357e-01 -2.937785089015960693e-01 7.330842316150665283e-03 -6.314540654420852661e-02 -1.734901815652847290e-01 1.649124175310134888e-01 1.487320512533187866e-01 -6.210868246853351593e-03 1.091599538922309875e-01 1.626699604094028473e-02 2.155156806111335754e-02 4.047690425068140030e-03 -1.392934918403625488e-01 -1.447168737649917603e-01 -4.600892215967178345e-02 4.112822189927101135e-02 -8.978327363729476929e-02 -1.649433374404907227e-01
-2.854629792273044586e-02 -3.023559749126434326e-01 -4.074279218912124634e-02 1.958258450031280518e-01 -1.431869417428970337e-01 4.683729410171508789e-01 2.495260089635848999e-01 -1.531380712985992432e-01 8.288121968507766724e-02 1.612903773784637451e-01 1.806174218654632568e-02 -2.355208992958068848e-01 -9.922130964696407318e-03 8.227360434830188751e-03 2.327235788106918335e-01 -9.400655329227447510e-02 -1.214874163269996643e-01 1.693037003278732300e-01 -2.189609557390213013e-01 5.440329760313034058e-02 1.001531779766082764e-01 -9.457064419984817505e-02 2.627587020397186279e-01 2.083307653665542603e-01 1.043011397123336792e-01 -1.296015530824661255e-01 4.311491921544075012e-02 2.069855630397796631e-01 2.659917771816253662e-01 -1.255288124084472656e-01 -7.538329809904098511e-02 3.259948221966624260e-03
2.814909256994724274e-02 -1.277875453233718872e-01 6.829968094825744629e-02 -2.397036254405975342e-01 -1.352908909320831299e-01 3.171311914920806885e-01 2.986961901187896729e-01 -3.046246170997619629e-01 1.371075063943862915e-01 4.362669289112091064e-01 7.688440382480621338e-02 -1.860202401876449585e-01 -1.041506752371788025e-01 2.116644531488418579e-01 1.446924060583114624e-01 -3.683484345674514771e-02 1.712913662195205688e-01 5.671277642250061035e-03 -4.382457211613655090e-02 -9.367591701447963715e-03 2.982133813202381134e-02 3.861413896083831787e-02 3.226193413138389587e-02 -6.764248758554458618e-02 1.960048079490661621e-01 -1.928286626935005188e-02 7.129167206585407257e-03 -2.529946863651275635e-01 5.366238579154014587e-02 -3.182082474231719971e-01 -1.193731948733329773e-01 -1.779581904411315918e-01
-9.995059669017791748e-02 1.640521734952926636e-02 1.302940398454666138e-01 8.328557759523391724e-02 -7.455023378133773804e-02 3.541049361228942871e-01 -1.077562104910612106e-02 -2.228855639696121216e-01 -7.464187592267990112e-02 2.310628890991210938e-01 -1.294574886560440063e-01 -4.200224578380584717e-01 3.598953038454055786e-02 1.581161469221115112e-01 2.757584154605865479e-01 -1.098622232675552368e-01 7.739091664552688599e-02 3.035401459783315659e-03 -9.866467118263244629e-02 -3.164375424385070801e-01 5.355337634682655334e-02 2.553605437278747559e-01 1.164032295346260071e-01 -2.071887850761413574e-01 -2.233096957206726074e-01 -3.515988960862159729e-02 4.495050385594367981e-02 -1.119957119226455688e-01 -1.008503660559654236e-01 1.053691282868385315e-01 -2.802764475345611572e-01 -1.123500391840934753e-01
-4.761262238025665283e-01 -1.875510960817337036e-01 1.352475583553314209e-01 -2.835430800914764404e-01 3.198883682489395142e-02 2.016035169363021851e-01 4.184918478131294250e-02 -1.390941590070724487e-01 -1.743561178445816040e-01 2.109072804450988770e-01 -1.864972859621047974e-01 -2.090995758771896362e-01 1.829631328582763672e-01 -4.250883683562278748e-02 2.385083436965942383e-01 -1.198543682694435120e-01 1.020009163767099380e-02 1.968779563903808594e-01 -3.603402897715568542e-02 -3.498642705380916595e-03 -9.369663894176483154e-02 1.636098623275756836e-01 -2.215237915515899658e-02 -6.362418830394744873e-02 -1.924081891775131226e-01 5.835136771202087402e-02 -1.717061921954154968e-02 -1.053543090820312500e-01 1.044442877173423767e-01 -4.040396213531494141e-01 5.699557811021804810e-02 8.524829894304275513e-02
-1.973063200712203979e-01 -1.739820390939712524e-01 1.390139609575271606e-01 -9.675163030624389648e-02 -9.709445387125015259e-02 3.704749643802642822e-01 2.793771326541900635e-01 -1.752058714628219604e-01 5.090233683586120605e-02 8.303425461053848267e-02 1.573575735092163086e-01 -2.718096673488616943e-01 1.988180577754974365e-01 -4.362125694751739502e-02 -3.151307255029678345e-02 -3.936218023300170898e-01 7.797595858573913574e-02 2.676564455032348633e-01 -1.463273614645004272e-01 -3.019276261329650879e-01 -1.486458033323287964e-01 6.894842535257339478e-02 -2.330467700958251953e-01 -5.691373348236083984e-02 6.535491556860506535e-04 7.530879974365234375e-02 -1.595010235905647278e-02 1.978122889995574951e-01 1.063769534230232239e-01 5.047213658690452576e-02 -3.667541593313217163e-02 7.899711281061172485e-02
-4.263053461909294128e-02 -1.677229106426239014e-01 1.481557190418243408e-01 -1.581916064023971558e-01 -7.885058969259262085e-02 3.417431712150573730e-01 2.470502257347106934e-01 -1.622267514467239380e-01 5.791914090514183044e-02 9.615348279476165771e-02 2.178291976451873779e-01 -2.941656112670898438e-01 2.174690961837768555e-01 -8.305347710847854614e-02 -6.724485754966735840e-02 -3.600965738296508789e-01 1.479662358760833740e-01 1.822646856307983398e-01 -1.290031373500823975e-01 -2.230913043022155762e-01 -2.463362812995910645e-01 7.742061465978622437e-02 -2.215136885643005371e-01 6.595334410667419434e-02 -7.953032106161117554e-02 1.718482822179794312e-01 1.023703664541244507e-01 1.786045730113983154e-01 7.887618988752365112e-02 -7.081644237041473389e-02 -1.774316728115081787e-01 1.232085451483726501e-01
-7.635210454463958740e-02 1.321049332618713379e-01 5.503618717193603516e-01 -4.236495867371559143e-02 -2.589556872844696045e-01 2.027068734169006348e-01 2.550960779190063477e-01 -3.791553154587745667e-02 1.234945841133594513e-02 1.406742781400680542e-01 7.774247974157333374e-02 -1.354227066040039062e-01 1.822135448455810547e-01 -7.631108909845352173e-02 2.450903505086898804e-01 3.383348509669303894e-02 1.631819009780883789e-01 1.439455449581146240e-01 -9.994095191359519958e-03 6.560223549604415894e-02 -3.489748574793338776e-03 -2.973163127899169922e-01 -2.275655046105384827e-02 -5.682052299380302429e-02 -1.888621449470520020e-01 -6.193845719099044800e-02 -5.234082415699958801e-02 -5.108813568949699402e-02 -6.602773815393447876e-02 3.547943234443664551e-01 -4.454013425856828690e-03 -1.837956607341766357e-01
-1.017654314637184143e-01 4.567322507500648499e-02 -7.145453989505767822e-02 2.229776233434677124e-01 -1.109046489000320435e-01 1.999616324901580811e-01 3.070738613605499268e-01 -3.095019459724426270e-01 -1.012025251984596252e-01 3.104910254478454590e-01 2.365207672119140625e-01 -2.309055030345916748e-01 8.493195474147796631e-02 -3.845717757940292358e-03 1.212145909667015076e-01 1.148585751652717590e-01 -9.177994728088378906e-02 4.143780469894409180e-01 -2.090072184801101685e-01 -6.626090407371520996e-02 3.533119335770606995e-02 -1.501701474189758301e-01 1.496718525886535645e-01 2.005729377269744873e-01 1.423321515321731567e-01 -1.015039831399917603e-01 -3.480035066604614258e-02 1.355259120464324951e-01 1.033021211624145508e-01 -1.745012700557708740e-01 -1.582626700401306152e-01 9.163101017475128174e-02
-1.379416286945343018e-01 3.848288580775260925e-02 -7.665332406759262085e-02 1.223887279629707336e-01 -3.057799637317657471e-01 1.355766952037811279e-01 1.812248826026916504e-01 -2.572642862796783447e-01 4.760922119021415710e-02 3.696303665637969971e-01 -3.412703424692153931e-02 -2.669222950935363770e-01 1.980258226394653320e-01 -1.496732532978057861e-01 1.425644606351852417e-01 3.926466777920722961e-02 -1.053136661648750305e-01 2.573352158069610596e-01 -1.310846507549285889e-01 6.661825813353061676e-03 -4.814536869525909424e-02 1.435196101665496826e-01 -8.938118070363998413e-02 -1.845411770045757294e-02 1.296229809522628784e-01 -2.527188062667846680e-01 -1.401391774415969849e-01 -6.605650484561920166e-02 1.796964928507804871e-02 -2.037625610828399658e-01 -7.337729446589946747e-03 -4.249540567398071289e-01
-2.770554721355438232e-01 4.470216855406761169e-02 2.603760659694671631e-01 1.131347194314002991e-01 -2.691398859024047852e-01 3.499499857425689697e-01 7.544092833995819092e-02 7.333362102508544922e-02 -1.174051612615585327e-01 -1.985162496566772461e-01 2.401395440101623535e-01 -2.814852297306060791e-01 2.754405736923217773e-01 1.307660341262817383e-01 1.471056789159774780e-01 -9.546654671430587769e-02 1.843163184821605682e-02 6.408283859491348267e-02 -2.389444038271903992e-02 9.295992553234100342e-02 -8.246460556983947754e-02 -5.365974456071853638e-02 -1.220737993717193604e-01 3.655329942703247070e-01 -1.557283848524093628e-02 -1.827497221529483795e-02 -8.106128126382827759e-02 3.406007960438728333e-02 -7.507352158427238464e-03 -1.378703564405441284e-01 -3.370082378387451172e-01 -8.977688848972320557e-02
3.504696115851402283e-02 -5.253463611006736755e-02 9.564172942191362381e-04 -2.811651229858398438e-01 -2.274958044290542603e-01 1.890311539173126221e-01 3.086583316326141357e-01 2.088330499827861786e-02 -2.152490802109241486e-02 2.141507863998413086e-01 2.470417320728302002e-01 -1.669625192880630493e-01 -1.592610031366348267e-01 3.802615776658058167e-02 2.366614788770675659e-01 1.062223240733146667e-01 5.805221945047378540e-02 4.020876288414001465e-01 -1.963662952184677124e-01 9.939745068550109863e-02 -9.495022147893905640e-02 1.880631148815155029e-01 2.309699505567550659e-01 1.450870633125305176e-01 -3.386727273464202881e-01 -5.669775232672691345e-02 3.877176344394683838e-02 1.505852937698364258e-01 5.104265362024307251e-02 1.134474501013755798e-01 -1.156153902411460876e-01 3.509488329291343689e-02
-2.229986488819122314e-01 -7.849044352769851685e-02 1.359443813562393188e-01 -1.479821801185607910e-01 -2.088185697793960571e-01 3.251245915889739990e-01 3.293167650699615479e-01 -5.449761450290679932e-02 2.939092814922332764e-01 -6.978474557399749756e-03 1.814327389001846313e-01 -1.893998682498931885e-01 -2.724486887454986572e-01 2.213855236768722534e-01 1.030648648738861084e-01 1.110922470688819885e-01 7.592377066612243652e-02 1.296218782663345337e-01 -6.893695145845413208e-02 2.266433387994766235e-01 -2.258764207363128662e-01 1.149896606802940369e-01 -8.801075071096420288e-02 3.030548095703125000e-01 -1.093960851430892944e-01 3.273481875658035278e-02 7.724401354789733887e-02 1.424060910940170288e-01 6.539194379001855850e-03 2.221546694636344910e-02 -1.929345130920410156e-01 1.483698189258575439e-01
-8.585495501756668091e-02 -2.458932995796203613e-01 1.918132454156875610e-01 1.013700515031814575e-01 -2.569557726383209229e-01 3.538986444473266602e-01 2.674294710159301758e-01 -9.404451400041580200e-02 4.175200760364532471e-01 2.441326528787612915e-01 -4.944380372762680054e-03 3.695604577660560608e-02 3.573264554142951965e-02 -2.371380627155303955e-01 1.660652011632919312e-01 -5.979842040687799454e-03 8.493800461292266846e-02 -5.849793553352355957e-02 1.430955082178115845e-01 1.787684112787246704e-01 -7.359280437231063843e-02 -8.752716332674026489e-02 5.340824648737907410e-02 8.227355778217315674e-02 5.412984639406204224e-02 -3.613427653908729553e-02 1.652692817151546478e-02 1.240755990147590637e-01 2.789662778377532959e-01 -6.078311800956726074e-02 -2.852481305599212646e-01 1.564263403415679932e-01
-1.014513745903968811e-01 -4.010777175426483154e-02 3.154365718364715576e-01 3.361220657825469971e-02 -3.331098705530166626e-02 -6.146159395575523376e-02 -1.604261249303817749e-01 6.091505754739046097e-03 5.518243834376335144e-02 4.315053522586822510e-01 3.258134126663208008e-01 -1.211861521005630493e-01 3.893556073307991028e-02 2.577717974781990051e-02 3.504668474197387695e-01 -1.751627326011657715e-01 3.356689959764480591e-02 1.458775904029607773e-02 -1.702727526426315308e-01 7.740732282400131226e-02 7.562089711427688599e-02 -1.365697681903839111e-01 1.781390756368637085e-01 5.094322189688682556e-02 5.829562991857528687e-02 2.615820243954658508e-02 1.195676028728485107e-01 -4.786415770649909973e-02 -3.356293588876724243e-02 -3.181854784488677979e-01 -4.158977568149566650e-01 -2.002497669309377670e-03
-2.155525982379913330e-01 -1.643936038017272949e-01 1.468878537416458130e-01 -1.663443148136138916e-01 -1.693902723491191864e-02 -5.126893147826194763e-02 2.606343328952789307e-01 -4.433360323309898376e-02 -1.408883333206176758e-01 1.637514680624008179e-01 -7.703669369220733643e-02 -2.689813077449798584e-01 1.474950462579727173e-01 -1.007123962044715881e-01 3.139701485633850098e-01 -6.766003556549549103e-03 1.141144409775733948e-01 1.212376877665519714e-01 -3.956959769129753113e-02 -4.468156024813652039e-02 -1.819954812526702881e-02 -6.932251900434494019e-02 6.969995051622390747e-02 2.121011018753051758e-01 -1.150982826948165894e-01 -2.903723716735839844e-02 2.548855543136596680e-01 4.099423587322235107e-01 3.099978268146514893e-01 -1.839315332472324371e-02 -3.423098027706146240e-01 4.467659071087837219e-02
-3.181145191192626953e-01 1.024490445852279663e-01 2.145607024431228638e-01 -4.838259145617485046e-02 -1.746662110090255737e-01 -1.217628270387649536e-01 1.622492522001266479e-01 -9.289415180683135986e-02 -6.061424687504768372e-02 -7.688784599304199219e-02 5.326991155743598938e-02 -2.292708456516265869e-01 -2.010908871889114380e-01 1.104847788810729980e-01 2.162459939718246460e-01 -3.344037532806396484e-01 1.030890494585037231e-01 2.122370898723602295e-02 -1.975135505199432373e-01 -2.375151515007019043e-01 -6.757880747318267822e-02 2.307061105966567993e-01 1.685069687664508820e-02 1.758915632963180542e-01 -2.677654027938842773e-01 -1.899551749229431152e-01 -2.989111244678497314e-01 1.223575025796890259e-01 -1.645407527685165405e-01 -1.005862802267074585e-01 1.345183104276657104e-01 -1.432355940341949463e-01
-2.168307825922966003e-02 -3.233260810375213623e-01 1.265638321638107300e-01 -1.931715607643127441e-01 1.740965433418750763e-02 3.351312577724456787e-01 -8.957012556493282318e-03 -1.632065922021865845e-01 -1.540042310953140259e-01 1.221032589673995972e-01 1.252722144126892090e-01 -2.430439740419387817e-01 2.380567230284214020e-02 -1.701501756906509399e-01 1.994240283966064453e-01 -2.768119871616363525e-01 6.140511482954025269e-02 1.551197171211242676e-01 -2.059629857540130615e-01 -2.532778680324554443e-01 -1.442789733409881592e-01 -2.480012625455856323e-01 -1.255810707807540894e-01 4.193818662315607071e-03 -1.852106302976608276e-01 1.047744005918502808e-01 -2.987105548381805420e-01 2.273250669240951538e-01 -1.212422847747802734e-01 6.253617256879806519e-02 -5.507895722985267639e-02 5.176117271184921265e-02
-2.106719166040420532e-01 -1.553058624267578125e-01 5.381130427122116089e-02 -3.664783239364624023e-01 -2.673020958900451660e-01 2.623732984066009521e-01 1.660026162862777710e-01 -2.166338497772812843e-03 3.450810909271240234e-02 -1.432558428496122360e-02 1.798717379570007324e-01 -1.681197285652160645e-01 -1.896458715200424194e-01 3.788248822093009949e-02 2.757049202919006348e-01 -3.789701312780380249e-02 2.492044419050216675e-01 2.587822079658508301e-01 1.766527444124221802e-01 -1.153759751468896866e-02 -3.234569430351257324e-01 1.696812808513641357e-01 9.618804603815078735e-02 1.154916957020759583e-01 3.359726816415786743e-02 -1.900441795587539673e-01 -1.808792948722839355e-01 1.623798906803131104e-01 -1.318451315164566040e-01 -1.263002157211303711e-01 5.197254195809364319e-02 -2.822156436741352081e-02
-1.382195055484771729e-01 -1.141828000545501709e-01 6.344136595726013184e-02 -1.336850076913833618e-01 2.599480003118515015e-02 2.832175195217132568e-01 4.026947021484375000e-01 7.279897481203079224e-02 1.531836241483688354e-01 2.641712427139282227e-01 1.998241059482097626e-02 -1.655249744653701782e-01 2.886731550097465515e-02 -5.435411259531974792e-02 4.525995254516601562e-02 9.473844617605209351e-02 5.017089471220970154e-02 3.624620735645294189e-01 7.693429291248321533e-02 1.021311432123184204e-01 -3.162847757339477539e-01 9.695652127265930176e-02 3.510667681694030762e-01 1.383429467678070068e-01 -2.861841581761837006e-03 -1.413946300745010376e-01 -4.202245175838470459e-02 -5.149821564555168152e-02 -1.504748314619064331e-02 -3.214418292045593262e-01 -7.853361964225769043e-02 -1.598233282566070557e-01
-5.469869356602430344e-03 -1.313829272985458374e-01 2.484747767448425293e-01 1.197214350104331970e-01 -2.669576704502105713e-01 3.041653335094451904e-01 2.238495796918869019e-01 -9.225237183272838593e-03 -1.372553501278162003e-02 4.713452160358428955e-01 -4.409354180097579956e-02 -2.646850943565368652e-01 -1.586679182946681976e-02 -2.451400645077228546e-02 7.222719490528106689e-02 3.187362570315599442e-03 -2.251218259334564209e-02 3.126297295093536377e-01 2.031735479831695557e-01 -2.300691157579421997e-01 5.602531135082244873e-02 -1.000729054212570190e-01 -8.702681958675384521e-02 -8.651742339134216309e-02 3.161449730396270752e-02 -1.900749951601028442e-01 -7.014353573322296143e-02 4.364283010363578796e-02 9.033840149641036987e-02 -1.974138468503952026e-01 2.105566859245300293e-01 -1.900902837514877319e-01
-8.420872688293457031e-02 1.106372475624084473e-01 4.155527800321578979e-02 4.978910088539123535e-02 9.497381746768951416e-03 2.772428691387176514e-01 2.150060236454010010e-01 -3.437172472476959229e-01 1.708749681711196899e-01 1.618194729089736938e-01 2.274854034185409546e-01 -2.862368524074554443e-02 -2.666911482810974121e-01 1.154625266790390015e-01 1.454863846302032471e-01 -3.186345398426055908e-01 7.704562693834304810e-02 2.710200101137161255e-02 -2.326144427061080933e-01 -2.015246152877807617e-01 -9.778041392564773560e-02 2.070214301347732544e-01 1.126016899943351746e-01 -7.530825585126876831e-02 -1.744192093610763550e-01 -4.057890549302101135e-02 -1.629585921764373779e-01 3.265391290187835693e-01 -8.251003175973892212e-02 -2.639436721801757812e-01 -4.188838973641395569e-02 6.629110127687454224e-02
-7.244449853897094727e-02 -3.455288708209991455e-02 2.152099311351776123e-01 -6.409680098295211792e-02 -7.201945781707763672e-02 3.291365802288055420e-01 -3.981962427496910095e-02 -4.140921682119369507e-02 -5.136713385581970215e-02 1.087427362799644470e-01 -8.813182264566421509e-02 -3.126685023307800293e-01 -1.429687738418579102e-01 -3.621040582656860352e-01 1.982862949371337891e-01 -1.672457605600357056e-01 3.846560120582580566e-01 2.350255548954010010e-01 1.037464439868927002e-01 -6.650982797145843506e-02 -1.557727754116058350e-01 1.008707731962203979e-01 3.630820289254188538e-02 -3.109326027333736420e-02 -1.981759369373321533e-01 2.857812494039535522e-02 3.914384841918945312e-01 -7.639901340007781982e-02 -7.644094526767730713e-02 5.041372776031494141e-02 -9.358014911413192749e-02 1.267804056406021118e-01
-7.641839981079101562e-02 -2.749084532260894775e-01 -5.652237683534622192e-02 -9.025493264198303223e-02 -9.522492438554763794e-02 4.710034430027008057e-01 1.125950217247009277e-01 -8.025880903005599976e-02 4.973254725337028503e-02 3.223618268966674805e-01 -3.026853501796722412e-02 -2.854786217212677002e-01 6.853577494621276855e-02 1.846953034400939941e-01 1.500118616968393326e-02 -2.609283030033111572e-01 4.319055750966072083e-02 1.909807920455932617e-01 -1.623214632272720337e-01 -7.891973853111267090e-02 -2.373799234628677368e-01 9.229556781065184623e-07 1.105548962950706482e-01 -1.830767653882503510e-02 -1.396880149841308594e-01 1.608131974935531616e-01 -4.650967568159103394e-02 -3.585737049579620361e-01 1.661661416292190552e-01 4.495321959257125854e-02 -1.252987533807754517e-01 -4.961330443620681763e-03
-3.649086058139801025e-01 6.035066395998001099e-02 2.101665884256362915e-01 1.962672453373670578e-03 -1.680446714162826538e-01 -1.794028654694557190e-02 -2.912837453186511993e-02 -2.002843022346496582e-01 -3.202508687973022461e-01 1.611488461494445801e-01 -1.484823077917098999e-01 -3.726323246955871582e-01 1.641331613063812256e-01 8.138816803693771362e-02 2.946229279041290283e-01 -1.328355967998504639e-01 2.215302586555480957e-01 1.969568729400634766e-01 -1.346150189638137817e-01 -5.565913394093513489e-02 -2.453249990940093994e-01 2.403000928461551666e-02 1.599082350730895996e-02 1.486219651997089386e-02 -4.108230397105216980e-02 -1.233934909105300903e-01 6.338661164045333862e-02 -1.034963428974151611e-01 8.020264655351638794e-02 -3.349497318267822266e-01 -1.626173965632915497e-02 3.468411415815353394e-02
-1.172895953059196472e-01 -7.719337940216064453e-02 2.319973558187484741e-01 -1.945142298936843872e-01 -2.767071127891540527e-01 2.954967916011810303e-01 2.169377952814102173e-01 -2.247594855725765228e-02 4.479280486702919006e-02 3.893752396106719971e-02 5.572689697146415710e-02 -4.771865904331207275e-02 -5.095912516117095947e-02 1.079265475273132324e-01 2.722616195678710938e-01 6.195610016584396362e-02 -2.131776660680770874e-01 2.516960501670837402e-01 -1.334367394447326660e-01 8.686450868844985962e-02 -1.695143729448318481e-01 -5.307906121015548706e-02 2.174223959445953369e-01 2.414237111806869507e-01 -1.630184650421142578e-01 -2.472299039363861084e-01 8.217597007751464844e-02 1.157324239611625671e-01 2.077445536851882935e-01 -1.042025312781333923e-01 -2.106712162494659424e-01 -3.139406740665435791e-01
-3.434494435787200928e-01 2.684301882982254028e-02 4.960269108414649963e-02 8.668715506792068481e-02 8.443992584943771362e-03 3.737136721611022949e-01 6.086465716361999512e-02 -1.876637935638427734e-01 2.731153964996337891e-01 4.070814847946166992e-01 -1.726474016904830933e-01 1.257201880216598511e-01 1.363426540046930313e-02 2.842310070991516113e-01 8.139044046401977539e-02 1.217990219593048096e-01 7.726066559553146362e-02 4.160841554403305054e-02 1.006183214485645294e-02 -1.259925365447998047e-01 -7.335100322961807251e-02 -5.553339421749114990e-02 -2.847189828753471375e-02 1.141315046697854996e-02 -1.719714999198913574e-01 -7.823349535465240479e-02 -2.759144008159637451e-01 3.004026710987091064e-01 -1.278851777315139771e-01 -1.678301244974136353e-01 -1.395124047994613647e-01 -7.216076552867889404e-02
-2.574951946735382080e-01 -1.188497319817543030e-01 1.195297762751579285e-01 1.278670132160186768e-01 -1.725030690431594849e-01 4.099496006965637207e-01 2.209439575672149658e-01 -5.938212946057319641e-02 1.215936839580535889e-01 1.669742763042449951e-01 1.565821021795272827e-01 1.147375907748937607e-02 -1.354108303785324097e-01 2.076770067214965820e-01 2.233460992574691772e-01 1.175965890288352966e-01 -2.009185850620269775e-01 3.472703695297241211e-01 -3.257649242877960205e-01 9.428849816322326660e-02 -2.172280102968215942e-01 4.118424654006958008e-02 1.430677175521850586e-01 1.317326873540878296e-01 -6.120402738451957703e-02 8.026107214391231537e-03 -9.149409085512161255e-02 9.998926520347595215e-02 1.606069356203079224e-01 -1.716659367084503174e-01 -6.394827365875244141e-02 -4.544242098927497864e-02
1.392122940160334110e-03 -2.399061247706413269e-02 7.610726356506347656e-02 -1.237818598747253418e-01 -2.765377424657344818e-02 4.112239778041839600e-01 5.565575510263442993e-02 -1.048829331994056702e-01 2.299265414476394653e-01 3.884520828723907471e-01 1.781028509140014648e-01 1.298017352819442749e-01 2.186000905930995941e-02 2.453998178243637085e-01 2.367314100265502930e-01 -1.228682622313499451e-01 3.959938883781433105e-03 -8.259210735559463501e-02 -6.110738590359687805e-02 -1.408205032348632812e-01 -6.242067739367485046e-02 -1.521392017602920532e-01 1.283544898033142090e-01 3.151473775506019592e-02 -1.492607146501541138e-01 -2.542282640933990479e-01 2.693945914506912231e-02 -5.470164120197296143e-02 -1.859395205974578857e-01 -3.945278525352478027e-01 -1.325802505016326904e-01 1.919074058532714844e-01
8.113995939493179321e-02 -5.665490403771400452e-02 1.813976019620895386e-01 -4.199072122573852539e-01 -3.289799988269805908e-01 3.602385222911834717e-01 1.047799214720726013e-01 -1.377078294754028320e-01 1.383806914091110229e-01 2.719909846782684326e-01 6.368408352136611938e-02 -5.558600649237632751e-02 -1.640186011791229248e-01 -2.174550890922546387e-01 1.437650620937347412e-01 -3.181818872690200806e-02 -6.030755117535591125e-02 9.617228806018829346e-02 -1.114613190293312073e-01 6.474458612501621246e-03 8.520484901964664459e-03 -5.948981642723083496e-02 2.113491445779800415e-01 -1.448612660169601440e-01 -2.398654371500015259e-01 -8.088498562574386597e-02 1.290985345840454102e-01 -1.221020072698593140e-01 -3.164926776662468910e-03 -2.969596683979034424e-01 9.346119314432144165e-02 -1.723210960626602173e-01
1.463863532990217209e-02 5.119222775101661682e-02 2.526165843009948730e-01 -3.169008493423461914e-01 -2.258325517177581787e-01 3.460269868373870850e-01 7.157338410615921021e-02 -1.542412955313920975e-02 1.076618060469627380e-01 3.444792032241821289e-01 2.262969315052032471e-01 -1.263758093118667603e-01 -7.130932062864303589e-02 -3.061357513070106506e-02 1.033248752355575562e-01 6.083902716636657715e-02 2.834376692771911621e-02 7.100757956504821777e-02 1.493163555860519409e-01 -1.428717821836471558e-01 -2.766985893249511719e-01 1.376102119684219360e-01 3.124732375144958496e-01 -1.001727953553199768e-01 -1.949363499879837036e-01 -1.686981767416000366e-01 8.625384420156478882e-03 1.171554401516914368e-01 -3.934958577156066895e-02 -2.343890964984893799e-01 2.209009230136871338e-01 4.148885980248451233e-02
-1.223714575171470642e-01 -2.818378210067749023e-01 1.155369803309440613e-01 -1.151594594120979309e-01 4.373391345143318176e-02 4.055231213569641113e-01 -6.213509291410446167e-02 -2.124431133270263672e-01 -9.318214654922485352e-02 1.404486447572708130e-01 -9.369150549173355103e-02 -2.631618380546569824e-01 2.010878324508666992e-01 -1.175773516297340393e-02 1.735694557428359985e-01 -1.454783380031585693e-01 1.373454928398132324e-01 1.564343124628067017e-01 -2.012814953923225403e-02 -8.970262855291366577e-02 5.608762800693511963e-02 -2.848264276981353760e-01 -8.290703408420085907e-03 1.854425519704818726e-01 -3.361550867557525635e-01 1.900324076414108276e-01 -1.214380562305450439e-01 2.101473808288574219e-01 -1.620071083307266235e-01 5.918134376406669617e-02 -1.011920273303985596e-01 2.163209170103073120e-01
-3.373104035854339600e-01 1.339499950408935547e-01 7.149664312601089478e-02 -7.878507673740386963e-02 -2.383699119091033936e-01 1.502225082367658615e-02 -1.546639669686555862e-02 -1.810903549194335938e-01 4.717341437935829163e-02 1.818335056304931641e-01 1.036268919706344604e-01 -3.027424961328506470e-02 1.136727482080459595e-01 2.493608146905899048e-01 1.946599632501602173e-01 -5.421508103609085083e-02 2.858817577362060547e-01 2.135933637619018555e-01 -1.023793127387762070e-02 -1.295693665742874146e-01 -3.008011355996131897e-02 8.099699765443801880e-02 1.616273820400238037e-01 -3.938631713390350342e-02 -3.224186301231384277e-01 -6.955685466527938843e-02 -4.452844709157943726e-02 1.088718790560960770e-02 -4.307990670204162598e-01 7.393087446689605713e-02 -3.471482396125793457e-01 -4.648818820714950562e-02
-3.167208433151245117e-01 1.686605811119079590e-02 2.501188814640045166e-01 1.873061060905456543e-01 -2.302742451429367065e-01 1.875582337379455566e-02 7.356594502925872803e-02 -8.153853006660938263e-03 4.925105720758438110e-02 7.096471637487411499e-02 1.401470899581909180e-01 -5.364092811942100525e-02 -2.348006963729858398e-01 2.194329053163528442e-01 1.250522285699844360e-01 -6.336905807256698608e-02 4.040300473570823669e-02 1.676045805215835571e-01 -2.316898554563522339e-01 1.780228316783905029e-02 1.025483831763267517e-01 3.773197997361421585e-03 5.388291925191879272e-02 -1.649648398160934448e-01 -1.737010926008224487e-01 -1.416844129562377930e-01 -1.929856389760971069e-01 2.003362774848937988e-01 -3.217693865299224854e-01 -3.023155927658081055e-01 -3.768996298313140869e-01 3.180480375885963440e-02
1.967154741287231445e-01 1.321404278278350830e-01 1.198864653706550598e-01 -1.154627650976181030e-01 -1.760048717260360718e-01 3.507415056228637695e-01 3.030839264392852783e-01 8.284147083759307861e-02 2.291390597820281982e-01 3.840171098709106445e-01 1.816866993904113770e-01 -1.564802080392837524e-01 -1.456906348466873169e-01 1.468844562768936157e-01 2.999506890773773193e-01 -1.676799207925796509e-01 4.727515950798988342e-02 1.718089878559112549e-01 -6.792447064071893692e-03 8.075497299432754517e-02 -2.719851955771446228e-02 3.107239864766597748e-02 1.123858541250228882e-01 -1.063144057989120483e-01 -9.821235388517379761e-02 -3.157488703727722168e-01 6.738036125898361206e-02 -3.608679771423339844e-02 6.944199651479721069e-02 -2.253359109163284302e-01 -3.629401698708534241e-02 9.486582130193710327e-02
-6.920495536178350449e-03 -9.807889163494110107e-02 3.407661616802215576e-01 6.614167243242263794e-02 -7.374716550111770630e-02 2.245577871799468994e-01 9.027050435543060303e-02 -1.382539719343185425e-01 5.024291574954986572e-03 2.732392847537994385e-01 -3.794181346893310547e-02 -3.637742698192596436e-01 3.530165553092956543e-01 -1.597679555416107178e-01 3.040697276592254639e-01 -1.992821544408798218e-01 -1.503004431724548340e-01 1.083432883024215698e-01 2.132687158882617950e-02 -1.402039080858230591e-02 -1.139689013361930847e-01 -5.111550539731979370e-02 8.372689038515090942e-02 1.354908198118209839e-01 -1.979227215051651001e-01 -2.293409854173660278e-01 -6.766545027494430542e-02 -1.831478476524353027e-01 3.258046135306358337e-02 2.663358114659786224e-02 -2.845942080020904541e-01 -8.559998869895935059e-02
-1.128395572304725647e-01 1.032352969050407410e-01 1.075513847172260284e-02 1.348632127046585083e-01 -5.603451747447252274e-03 2.837142050266265869e-01 1.001667305827140808e-01 -2.135527580976486206e-01 1.206548586487770081e-01 8.427599817514419556e-02 2.036247700452804565e-01 -9.182679653167724609e-02 -1.957415193319320679e-01 9.670598059892654419e-02 9.458693116903305054e-02 -1.399657726287841797e-01 -4.365047439932823181e-02 6.780669838190078735e-02 -3.851158916950225830e-01 -1.973070353269577026e-01 -3.011460900306701660e-01 2.442682534456253052e-01 1.173428222537040710e-01 -6.556171923875808716e-03 -1.198108941316604614e-01 -1.334477663040161133e-01 -1.988690942525863647e-01 3.900305628776550293e-01 -1.715082824230194092e-01 -2.446459978818893433e-01 1.033474691212177277e-02 5.708379298448562622e-02
-1.066228747367858887e-01 8.693525940179824829e-02 1.805289089679718018e-01 -2.410756051540374756e-01 -8.986873924732208252e-02 -4.691299516707658768e-03 3.273274600505828857e-01 1.508563160896301270e-01 -2.178912609815597534e-02 -3.867727145552635193e-02 -7.212260365486145020e-02 -1.555088609457015991e-01 -2.535834014415740967e-01 -2.003585994243621826e-01 1.404487807303667068e-02 -1.814920753240585327e-01 2.599162459373474121e-01 4.561407566070556641e-01 -1.327886879444122314e-01 -2.764262855052947998e-01 -1.084538474678993225e-01 1.280844658613204956e-01 8.963359892368316650e-02 1.547910273075103760e-01 -6.789459381252527237e-03 -2.711908817291259766e-01 -8.703435957431793213e-02 6.858566403388977051e-02 4.419843852519989014e-02 -2.148901522159576416e-01 -1.386182457208633423e-01 -1.956642046570777893e-02
-2.447843849658966064e-01 -3.516633063554763794e-02 2.398418635129928589e-01 9.985337406396865845e-02 -9.468998014926910400e-02 4.378395378589630127e-01 1.831466108560562134e-01 -1.390534341335296631e-01 -7.598266750574111938e-02 1.134204044938087463e-01 1.430029720067977905e-01 -2.951565086841583252e-01 1.320527791976928711e-01 9.018594026565551758e-02 2.290351688861846924e-01 -9.175343811511993408e-02 1.514253169298171997e-01 2.880413234233856201e-01 1.587700694799423218e-01 -8.048109710216522217e-02 1.884898096323013306e-01 -2.830970883369445801e-01 4.852715879678726196e-02 1.038885302841663361e-02 -7.433599233627319336e-02 8.419713377952575684e-02 1.070267260074615479e-01 1.134542450308799744e-01 -3.749998519197106361e-03 2.416084855794906616e-01 -2.036647498607635498e-01 1.123456805944442749e-01
-6.260251253843307495e-02 1.045568957924842834e-01 5.418690443038940430e-01 -9.109950810670852661e-02 1.336827035993337631e-02 3.168151378631591797e-01 1.256782561540603638e-02 -8.073297142982482910e-02 -6.573977321386337280e-02 1.813265383243560791e-01 -1.123972013592720032e-01 -1.526518315076828003e-01 -2.112277150154113770e-01 -7.843877375125885010e-02 1.450766343623399734e-02 4.159966949373483658e-03 2.888141572475433350e-01 2.696762382984161377e-01 1.575079560279846191e-01 -2.463853210210800171e-01 -1.286627203226089478e-01 6.699766963720321655e-02 1.781314164400100708e-01 -5.244150385260581970e-02 -5.900357291102409363e-02 1.719949394464492798e-01 4.483491927385330200e-02 4.610176756978034973e-02 -1.331791095435619354e-02 1.358499377965927124e-01 -3.132444024085998535e-01 2.713076956570148468e-02
-3.420313298702239990e-01 -2.315768450498580933e-01 1.940642595291137695e-01 -2.426749840378761292e-02 -6.377703696489334106e-02 3.582274317741394043e-01 7.124467939138412476e-02 8.075891062617301941e-03 -2.300769835710525513e-01 2.299499325454235077e-02 -5.754186585545539856e-02 -3.157511949539184570e-01 2.149478495121002197e-01 -1.336956471204757690e-01 2.215542644262313843e-01 1.042876839637756348e-01 2.623581886291503906e-01 7.263972610235214233e-02 -9.615528583526611328e-02 -7.695716619491577148e-02 1.696834862232208252e-01 8.330953121185302734e-02 -3.044403158128261566e-02 -2.544703893363475800e-02 -1.924924701452255249e-01 -8.602355420589447021e-02 -1.475237905979156494e-01 -6.840910017490386963e-02 1.368312537670135498e-01 -3.909775912761688232e-01 -6.200435757637023926e-02 -1.329955924302339554e-02
-2.021847516298294067e-01 5.308749526739120483e-02 6.879155337810516357e-02 5.315808579325675964e-02 -1.444101035594940186e-01 2.667791247367858887e-01 1.392026543617248535e-01 4.728334955871105194e-03 2.544344067573547363e-01 6.142663955688476562e-01 -2.350244671106338501e-02 -7.720783352851867676e-02 8.879746496677398682e-02 2.630805596709251404e-02 -1.375988405197858810e-02 -3.402513638138771057e-02 1.342300176620483398e-01 5.202507227659225464e-02 -4.500610828399658203e-01 9.965635091066360474e-02 5.607746541500091553e-02 9.256555885076522827e-02 1.522400677204132080e-01 3.179157152771949768e-02 -4.427609033882617950e-03 -1.395473629236221313e-01 2.357619255781173706e-01 -5.151758715510368347e-02 6.039985269308090210e-02 -4.834925383329391479e-02 8.226187527179718018e-02 -1.386614888906478882e-01
-2.796493172645568848e-01 -6.204821541905403137e-02 2.930811345577239990e-01 6.043079122900962830e-02 -1.791316866874694824e-01 3.810901045799255371e-01 1.217553839087486267e-01 9.964456409215927124e-02 -1.110614165663719177e-01 -1.016053557395935059e-01 3.179191425442695618e-02 -2.555150091648101807e-01 1.569578945636749268e-01 -1.057512685656547546e-01 1.220038905739784241e-01 -2.098666317760944366e-02 3.023616075515747070e-01 2.676445245742797852e-01 5.748090520501136780e-02 -7.336571067571640015e-02 2.337372303009033203e-01 -4.935609176754951477e-02 -2.751186117529869080e-02 4.149146750569343567e-02 -4.671303182840347290e-02 -2.316054189577698708e-03 -1.838337182998657227e-01 7.462404668331146240e-02 4.304646700620651245e-02 -4.192812740802764893e-01 -1.714435964822769165e-01 -7.963224500417709351e-02
-1.498467475175857544e-01 1.314304918050765991e-01 1.716003268957138062e-01 -4.057211428880691528e-02 -3.821119666099548340e-01 3.532917797565460205e-01 3.404374420642852783e-02 2.654087916016578674e-02 2.883957140147686005e-02 2.488831281661987305e-01 1.646603792905807495e-01 1.259082406759262085e-01 -2.078935652971267700e-01 -1.615730524063110352e-01 2.257691621780395508e-01 8.681414276361465454e-02 -1.404398493468761444e-02 1.793121993541717529e-01 -5.799509957432746887e-02 1.026973053812980652e-01 -3.795240223407745361e-01 9.927605092525482178e-02 3.037698566913604736e-01 -1.351685225963592529e-01 -1.336839050054550171e-01 2.827190235257148743e-02 4.030386451631784439e-03 1.824778020381927490e-01 1.902204900979995728e-01 -1.537876278162002563e-01 -1.010936591774225235e-02 -1.714325509965419769e-02
-1.530389934778213501e-01 -2.427658587694168091e-01 3.090447783470153809e-01 -2.484011799097061157e-01 1.547415852546691895e-01 1.730014383792877197e-01 1.528672575950622559e-01 -6.719070672988891602e-02 -1.370516568422317505e-01 1.683635860681533813e-01 -1.520412229001522064e-02 -2.889752984046936035e-01 1.905190050601959229e-01 -1.940197870135307312e-02 2.904886603355407715e-01 -7.392536103725433350e-02 2.587195038795471191e-01 1.091121658682823181e-01 -4.047590866684913635e-02 2.208790779113769531e-01 -8.270152658224105835e-02 -2.407240271568298340e-01 4.484500735998153687e-02 5.682892352342605591e-02 -1.010084524750709534e-01 -1.541036665439605713e-01 -3.372130990028381348e-01 -3.552412241697311401e-02 9.265130013227462769e-02 -1.538344472646713257e-01 -1.725360453128814697e-01 -1.051014065742492676e-01
-2.629000544548034668e-01 2.338509857654571533e-01 3.005779534578323364e-02 1.076598167419433594e-01 4.457762464880943298e-02 2.263667732477188110e-01 1.583699882030487061e-01 -1.404609829187393188e-01 1.528516560792922974e-01 8.203486353158950806e-02 -2.739000916481018066e-01 -2.170507460832595825e-01 -1.744426339864730835e-01 -1.495665609836578369e-01 1.179776620119810104e-02 2.023994177579879761e-02 2.937276661396026611e-01 1.511936932802200317e-01 -2.512826323509216309e-01 1.229757163673639297e-02 -1.176088601350784302e-01 -1.123951673507690430e-01 -2.486677914857864380e-01 5.220748484134674072e-02 -2.257015109062194824e-01 -2.485273927450180054e-01 9.888087958097457886e-02 7.704985793679952621e-03 -6.763336062431335449e-02 -3.031041622161865234e-01 -1.948104649782180786e-01 -1.992284804582595825e-01
-4.064451456069946289e-01 2.319725044071674347e-02 2.131176143884658813e-01 8.400369435548782349e-03 -2.630581557750701904e-01 3.864934146404266357e-01 1.543258428573608398e-01 -9.646838903427124023e-02 -1.567816883325576782e-01 -3.365350887179374695e-02 -2.455674298107624054e-02 -2.264285087585449219e-01 2.650161087512969971e-01 -8.095656335353851318e-02 1.647405624389648438e-01 1.194982696324586868e-02 2.143943458795547485e-01 3.269399330019950867e-02 2.557240193709731102e-03 -2.574712224304676056e-02 -8.252188563346862793e-02 -2.616508863866329193e-03 -1.293514966964721680e-01 6.211548671126365662e-02 -6.182776391506195068e-02 9.233807027339935303e-02 -1.774007230997085571e-01 -1.974333673715591431e-01 -1.252377056516706944e-03 -4.141974151134490967e-01 -1.929428055882453918e-02 1.599255204200744629e-01
-1.410867832601070404e-02 -9.512971341609954834e-02 8.792794309556484222e-03 -2.609848380088806152e-01 -2.789767086505889893e-01 3.048189878463745117e-01 9.066290408372879028e-02 7.351743429899215698e-02 -7.456512749195098877e-02 3.863978087902069092e-01 3.356184661388397217e-01 -1.165144369006156921e-01 -6.805880367755889893e-02 -5.491732805967330933e-02 2.499317824840545654e-01 -5.977934226393699646e-03 6.854094564914703369e-02 1.605158448219299316e-01 6.659472733736038208e-02 -1.239395067095756531e-01 -2.172415554523468018e-01 1.013053115457296371e-02 2.526681423187255859e-01 -2.024872452020645142e-01 -1.436868757009506226e-01 -2.839277386665344238e-01 5.093276035040616989e-03 1.753164529800415039e-01 -2.392300218343734741e-02 -1.262775063514709473e-01 1.826565265655517578e-01 -5.160728842020034790e-02
-1.895043253898620605e-01 1.327387690544128418e-01 1.688841730356216431e-01 -2.034952044486999512e-01 -4.127129316329956055e-01 2.929086387157440186e-01 3.481686711311340332e-01 -4.265629127621650696e-02 3.259342014789581299e-01 -2.745972946286201477e-02 2.215356566011905670e-02 9.016882628202438354e-02 -9.755664505064487457e-03 2.564962394535541534e-02 8.093395829200744629e-02 -1.251759589649736881e-03 1.388724595308303833e-01 2.650183141231536865e-01 -1.618611216545104980e-01 1.465582251548767090e-01 -2.682484686374664307e-01 7.945147901773452759e-02 2.392467409372329712e-01 1.528590023517608643e-01 -6.640741229057312012e-02 -1.558806151151657104e-01 -1.100950688123703003e-01 1.428342759609222412e-01 2.560140937566757202e-02 -3.093014284968376160e-02 7.845527678728103638e-02 9.686511754989624023e-02
-2.538131475448608398e-01 4.930867999792098999e-02 -1.549439132213592529e-01 -1.945452094078063965e-01 -2.172372341156005859e-01 2.728625237941741943e-01 2.917679250240325928e-01 3.012827634811401367e-01 9.004446119070053101e-02 1.961375474929809570e-01 -1.192293316125869751e-01 -9.824497997760772705e-02 9.568476676940917969e-02 -6.997970491647720337e-02 3.207942247390747070e-01 -7.733763754367828369e-02 1.702836602926254272e-01 3.165095299482345581e-02 -9.634590893983840942e-02 9.328077733516693115e-02 -9.012212976813316345e-03 -2.456697970628738403e-01 2.070309221744537354e-01 -3.487358987331390381e-02 -2.105957567691802979e-01 -9.646508842706680298e-02 -3.206717595458030701e-02 3.962359949946403503e-02 -2.367432862520217896e-01 -2.565016150474548340e-01 -1.237735897302627563e-01 -1.856018453836441040e-01
-1.147201210260391235e-01 -5.939007923007011414e-02 9.075468033552169800e-02 -8.754394948482513428e-02 -2.649380266666412354e-01 1.995903998613357544e-01 2.748556435108184814e-01 -2.703152298927307129e-01 8.726643770933151245e-02 8.645965717732906342e-03 1.298398077487945557e-01 -2.944001182913780212e-02 -2.484597861766815186e-01 1.168141700327396393e-02 1.397783458232879639e-01 3.164111450314521790e-02 7.499554008245468140e-02 3.532264530658721924e-01 6.732123345136642456e-02 -2.833937108516693115e-01 -2.059193104505538940e-01 1.118106618523597717e-01 2.449007779359817505e-01 1.517774760723114014e-01 2.999617457389831543e-01 -6.851355731487274170e-02 -9.656941890716552734e-02 1.601421982049942017e-01 -4.364316537976264954e-02 -3.235401511192321777e-01 -9.251286834478378296e-02 5.482588708400726318e-02
-1.486924141645431519e-01 -6.864527612924575806e-02 2.893888354301452637e-01 -1.103055011481046677e-02 -3.428725004196166992e-01 2.269578725099563599e-01 1.211535409092903137e-01 -8.978379890322685242e-03 -5.406492576003074646e-02 2.099519371986389160e-01 7.176641374826431274e-02 4.057545959949493408e-02 9.746277704834938049e-03 1.937685906887054443e-01 2.097820043563842773e-01 -1.344716250896453857e-01 -2.011907286942005157e-02 2.931023836135864258e-01 -3.604317605495452881e-01 2.538831532001495361e-01 -2.316700965166091919e-01 -6.649355590343475342e-02 1.016387566924095154e-01 1.049915999174118042e-01 -3.028042241930961609e-02 3.016413934528827667e-02 -9.590736776590347290e-02 -1.650585532188415527e-01 1.831935048103332520e-01 -1.783933043479919434e-01 -5.398524180054664612e-02 -2.919815182685852051e-01
-2.056916356086730957e-01 3.825123310089111328e-01 3.044885993003845215e-01 -1.458701193332672119e-01 -1.014682650566101074e-01 1.410587131977081299e-01 8.346549421548843384e-02 -2.617625892162322998e-01 2.178900390863418579e-01 9.709441661834716797e-02 1.320461332798004150e-01 -1.238606274127960205e-01 8.962725102901458740e-02 -1.758110821247100830e-01 1.566142737865447998e-01 -7.444398105144500732e-02 2.641754448413848877e-01 6.250673532485961914e-02 2.317161262035369873e-01 -7.208253443241119385e-02 -1.642998680472373962e-02 1.473157107830047607e-02 3.478724509477615356e-02 2.667761743068695068e-01 2.394636720418930054e-02 5.419797077775001526e-02 -5.789807811379432678e-02 3.229149430990219116e-02 -1.343043744564056396e-01 3.818275034427642822e-02 -4.328144192695617676e-01 -1.132714748382568359e-01
-1.752038002014160156e-01 -1.128542050719261169e-01 2.710467576980590820e-01 -1.352606564760208130e-01 1.162747070193290710e-01 8.340089768171310425e-02 1.386474072933197021e-01 -4.134381711483001709e-01 -4.577221348881721497e-02 1.746590882539749146e-01 -2.866896986961364746e-01 -2.984165847301483154e-01 -1.132150217890739441e-01 -2.505356073379516602e-01 1.011509522795677185e-01 -1.747371852397918701e-01 2.408517450094223022e-01 1.362500935792922974e-01 4.833639413118362427e-02 -2.297101169824600220e-01 -2.878914177417755127e-01 -2.487824670970439911e-02 4.234189540147781372e-02 -3.264635056257247925e-02 2.978402748703956604e-02 -2.489628493785858154e-01 1.507142186164855957e-01 -1.353561133146286011e-02 -1.707517653703689575e-01 1.571102812886238098e-02 -2.778934314846992493e-02 -1.695374143309891224e-03
-4.255644381046295166e-01 1.167478039860725403e-01 7.357931137084960938e-02 3.440797626972198486e-01 -4.894166812300682068e-02 3.919742107391357422e-01 -1.922134608030319214e-01 -8.916358347050845623e-04 1.401407718658447266e-01 1.190983206033706665e-01 1.622538417577743530e-01 -3.765232563018798828e-01 -5.972585454583168030e-02 4.958974570035934448e-02 1.612420529127120972e-01 -6.745275110006332397e-02 3.656344860792160034e-02 1.081471070647239685e-01 -3.374804183840751648e-02 -2.150258272886276245e-01 -2.369613498449325562e-01 1.841479390859603882e-01 -3.479839116334915161e-02 -2.284887284040451050e-01 -5.546065047383308411e-02 2.457988820970058441e-02 -5.155266821384429932e-02 -1.801795326173305511e-02 -9.447743743658065796e-02 -7.095618546009063721e-02 -1.529060155153274536e-01 4.570340737700462341e-02
-4.502000212669372559e-01 -1.832450479269027710e-01 2.546879053115844727e-01 -1.534505933523178101e-02 -6.701736245304346085e-03 2.297658175230026245e-01 8.926364779472351074e-02 -5.647096410393714905e-02 -1.663540452718734741e-01 2.279925048351287842e-01 -1.287259906530380249e-01 -4.249958097934722900e-01 1.202053278684616089e-01 -5.070312321186065674e-02 2.800156772136688232e-01 -1.059377565979957581e-01 -6.494152545928955078e-02 7.271813601255416870e-02 8.122166246175765991e-02 -5.917472764849662781e-02 -6.631176918745040894e-02 5.704734846949577332e-02 6.134347617626190186e-02 -4.654647491406649351e-04 -2.217590957880020142e-01 -1.523176878690719604e-01 -2.311807125806808472e-02 -2.504469752311706543e-01 1.332277357578277588e-01 -2.114161700010299683e-01 -1.437284648418426514e-01 -3.726737201213836670e-02
-7.612193468958139420e-03 -3.513269498944282532e-02 6.334903836250305176e-02 -2.948830127716064453e-01 -1.024508476257324219e-01 2.756036818027496338e-01 3.136672079563140869e-01 -3.901326656341552734e-02 -1.609193384647369385e-01 -5.683766677975654602e-02 2.192676663398742676e-01 -1.327783316373825073e-01 -1.099198088049888611e-01 -7.891492545604705811e-02 6.706362962722778320e-02 1.674287766218185425e-01 1.155520752072334290e-01 3.070049583911895752e-01 -4.646549001336097717e-02 1.282622963190078735e-01 -2.940157353878021240e-01 2.533522844314575195e-01 1.889081001281738281e-01 -4.090460389852523804e-02 -1.225978359580039978e-01 -1.183632761240005493e-01 3.917015343904495239e-02 -1.342555973678827286e-02 6.075545027852058411e-02 -2.853057980537414551e-01 -3.744199872016906738e-01 -7.389086484909057617e-02
-2.617557942867279053e-01 -2.037677764892578125e-01 1.109252497553825378e-01 -1.700184792280197144e-01 -1.019270196557044983e-01 3.838197886943817139e-01 1.239904761314392090e-01 -3.788789808750152588e-01 7.507342845201492310e-02 2.825423888862133026e-02 1.053036600351333618e-01 -2.713721692562103271e-01 2.042790353298187256e-01 -8.076497167348861694e-02 8.576674759387969971e-02 -1.123451888561248779e-01 9.555038064718246460e-02 2.929907739162445068e-01 -9.872113168239593506e-02 -2.418893128633499146e-01 3.424696996808052063e-02 -1.723954081535339355e-02 -1.687447726726531982e-01 -1.324946284294128418e-01 7.117722183465957642e-02 2.298670560121536255e-01 8.319993317127227783e-02 1.068706363439559937e-01 1.481857746839523315e-01 -2.154791541397571564e-02 -2.514517009258270264e-01 9.831700474023818970e-03
-2.574946284294128418e-01 1.432175934314727783e-01 2.531527578830718994e-01 1.181977912783622742e-01 -2.110877186059951782e-01 2.029481716454029083e-02 1.024747863411903381e-01 -9.615846909582614899e-03 -8.516132831573486328e-02 1.816905885934829712e-01 -1.417323648929595947e-01 -3.736786842346191406e-01 2.162152826786041260e-01 -4.006570205092430115e-03 3.251790106296539307e-01 -1.225581094622612000e-01 2.571685016155242920e-01 1.195055618882179260e-01 -1.528136879205703735e-01 6.817336380481719971e-02 -5.405149236321449280e-02 -1.716822236776351929e-01 1.623076498508453369e-01 2.069283835589885712e-02 9.907746315002441406e-02 -2.161257714033126831e-01 -1.327734589576721191e-01 3.688760101795196533e-02 1.439171582460403442e-01 -3.374145030975341797e-01 -7.222381979227066040e-02 -1.707973778247833252e-01
-2.495000511407852173e-01 2.493279427289962769e-01 1.077858358621597290e-02 -1.301070451736450195e-01 -1.207886636257171631e-02 2.958965301513671875e-01 7.635015994310379028e-02 -5.186275020241737366e-02 2.440593093633651733e-01 3.532978296279907227e-01 -1.904042065143585205e-01 -9.009778499603271484e-03 -4.646610468626022339e-02 1.214022263884544373e-01 1.168449372053146362e-01 -1.031252592802047729e-01 5.844062194228172302e-02 -3.226167522370815277e-03 4.915339499711990356e-02 9.310677647590637207e-02 -1.387662142515182495e-01 -6.688275188207626343e-02 1.151459068059921265e-01 7.473022490739822388e-02 -2.857413887977600098e-01 -1.895710825920104980e-01 -1.044902876019477844e-01 3.916002511978149414e-01 -9.470706433057785034e-02 -1.377053111791610718e-01 -1.238887533545494080e-01 -3.438009321689605713e-01
1.521132513880729675e-02 2.176044434309005737e-01 9.851855039596557617e-02 -6.572419404983520508e-02 -3.593539893627166748e-01 4.247947931289672852e-01 1.411705315113067627e-01 -1.156275197863578796e-01 2.593111991882324219e-01 4.672424495220184326e-01 4.649653658270835876e-02 -2.088956385850906372e-01 -9.728106111288070679e-02 1.721529476344585419e-02 1.175412163138389587e-02 1.112904697656631470e-01 1.148441657423973083e-01 1.104746535420417786e-01 2.462142705917358398e-01 2.560538426041603088e-02 -1.810750365257263184e-01 -4.544946551322937012e-02 1.695517301559448242e-01 -1.334315389394760132e-01 -4.410846531391143799e-02 -2.078032195568084717e-01 1.192932724952697754e-01 -5.943670868873596191e-03 2.515608631074428558e-02 -7.234591990709304810e-02 -2.621413674205541611e-03 9.231385588645935059e-02
-2.809889912605285645e-01 -1.825373061001300812e-02 2.532140314579010010e-01 3.680433705449104309e-02 -3.352557420730590820e-01 3.191934823989868164e-01 2.977323830127716064e-01 2.263781242072582245e-02 -4.925459250807762146e-02 -8.964873105287551880e-02 -5.060236155986785889e-02 -2.057935595512390137e-01 5.376368761062622070e-02 -1.144047453999519348e-01 2.009542286396026611e-01 1.536770015954971313e-01 1.971576660871505737e-01 1.633495390415191650e-01 1.297085732221603394e-01 4.664614051580429077e-02 6.558419764041900635e-02 -6.921322643756866455e-02 -2.933396399021148682e-02 1.957823038101196289e-01 -5.983549356460571289e-02 -6.755817681550979614e-02 -1.417828053236007690e-01 -1.327663213014602661e-01 7.057689875364303589e-02 -3.880815804004669189e-01 -2.861082553863525391e-01 -1.709127053618431091e-02
-3.749575912952423096e-01 -2.758465707302093506e-01 2.814705371856689453e-01 6.798094511032104492e-02 4.879243206232786179e-03 9.028869122266769409e-02 1.531897764652967453e-02 9.106528013944625854e-02 1.196301132440567017e-01 1.177754253149032593e-01 1.906680911779403687e-01 1.184478309005498886e-02 1.398459821939468384e-01 2.030854970216751099e-01 1.424460858106613159e-02 5.803603678941726685e-02 1.587358862161636353e-01 1.909306496381759644e-01 -2.122184485197067261e-01 3.103675320744514465e-02 -3.309117555618286133e-01 4.417605325579643250e-02 1.629506498575210571e-01 1.323871314525604248e-01 -2.709358632564544678e-01 -1.676747798919677734e-01 2.712201140820980072e-02 -4.370061215013265610e-03 1.475654542446136475e-01 -1.890624016523361206e-01 -7.616664469242095947e-02 -3.534597754478454590e-01
-3.578137755393981934e-01 6.429139524698257446e-02 3.017036020755767822e-01 1.832428947091102600e-02 -3.600358963012695312e-01 -1.629837751388549805e-01 1.342437714338302612e-01 3.721843007951974869e-03 -8.967676013708114624e-02 3.615802526473999023e-01 6.060265749692916870e-02 -3.325305581092834473e-01 1.276390254497528076e-01 -1.513803601264953613e-01 2.230189740657806396e-01 8.607269823551177979e-02 -5.977405607700347900e-02 -1.109849959611892700e-01 -2.456767112016677856e-01 -2.569347806274890900e-02 -2.371784001588821411e-01 1.902250945568084717e-02 -1.059380546212196350e-01 1.389208137989044189e-01 -1.346353292465209961e-01 -1.988976895809173584e-01 -2.709121257066726685e-02 -3.458308055996894836e-02 -1.169799175113439560e-02 -1.651700437068939209e-01 -4.174605756998062134e-02 6.517528090626001358e-03
9.586636722087860107e-02 -6.008617207407951355e-02 -7.230044901371002197e-02 1.891340315341949463e-02 -1.989973485469818115e-01 3.684348762035369873e-01 6.174783036112785339e-02 -1.182242333889007568e-01 2.528952658176422119e-01 3.448464274406433105e-01 9.877416491508483887e-02 -9.521403908729553223e-02 2.328074164688587189e-02 2.968463003635406494e-01 2.704952955245971680e-01 -2.526153624057769775e-01 1.278750449419021606e-01 1.474012285470962524e-01 -1.171793043613433838e-01 1.054053567349910736e-02 -9.904519654810428619e-03 -1.481502503156661987e-01 2.794444859027862549e-01 -5.084125325083732605e-02 -1.581347584724426270e-01 -2.270314693450927734e-01 2.476094290614128113e-02 -8.676495403051376343e-02 -3.345225472003221512e-03 -3.230912089347839355e-01 -2.607062831521034241e-02 1.293426156044006348e-01
-9.391610324382781982e-02 -1.369956433773040771e-01 1.318866163492202759e-01 -2.630409896373748779e-01 -1.140460148453712463e-01 2.613477036356925964e-02 1.310567259788513184e-01 -2.663365304470062256e-01 -1.319405883550643921e-01 2.079912722110748291e-01 -1.440524011850357056e-01 -2.580348551273345947e-01 9.480398893356323242e-02 -2.486482113599777222e-01 3.597482740879058838e-01 -3.856839239597320557e-02 1.105062887072563171e-01 1.329385936260223389e-01 -1.760397292673587799e-02 -3.072158098220825195e-01 -2.246526256203651428e-02 -2.125152945518493652e-01 1.444297879934310913e-01 4.654662683606147766e-02 -1.412326097488403320e-02 -1.843076646327972412e-01 -1.181550621986389160e-01 -1.022684648633003235e-01 -2.842712402343750000e-01 -7.952359318733215332e-02 -3.034898042678833008e-01 -5.662871524691581726e-02
-4.033749103546142578e-01 -6.474791467189788818e-02 2.285543084144592285e-01 -1.351376324892044067e-01 -2.321864068508148193e-01 -8.044262230396270752e-02 3.121791183948516846e-01 1.846593320369720459e-01 -6.999364588409662247e-03 2.574153542518615723e-01 1.274566352367401123e-01 -2.719175256788730621e-02 -1.456852816045284271e-02 -1.204045265913009644e-01 2.643618285655975342e-01 -9.207009524106979370e-02 1.679821759462356567e-01 -7.460064440965652466e-02 -2.744811475276947021e-01 -2.827351987361907959e-01 1.068764254450798035e-01 -8.948130160570144653e-02 8.296577632427215576e-02 1.045895293354988098e-01 -5.513466894626617432e-02 3.667634353041648865e-02 2.460119500756263733e-02 3.493484556674957275e-01 -1.610898375511169434e-01 -3.189361095428466797e-02 -1.888566836714744568e-02 1.166973412036895752e-01
-2.262151539325714111e-01 1.031314656138420105e-01 -1.278467383235692978e-02 -2.861740887165069580e-01 1.407130435109138489e-02 -7.198806386440992355e-03 2.964825332164764404e-01 -3.783682286739349365e-01 -2.451607733964920044e-01 1.328495144844055176e-01 1.010055765509605408e-01 -2.113747000694274902e-01 -2.384554408490657806e-02 -7.676122337579727173e-02 2.378869354724884033e-01 -2.780880630016326904e-01 2.992469668388366699e-01 6.970694661140441895e-02 -1.037737876176834106e-01 -2.215769886970520020e-01 -1.116976588964462280e-01 -6.094726175069808960e-02 1.259655356407165527e-01 8.241545408964157104e-02 1.246318370103836060e-01 -8.290456235408782959e-02 -1.068999022245407104e-01 -2.760904282331466675e-02 -2.233344316482543945e-01 7.083790749311447144e-02 -2.239805459976196289e-01 -1.378977298736572266e-01
4.500265419483184814e-02 -2.614970877766609192e-02 1.526101678609848022e-01 -1.492290496826171875e-01 -3.378087282180786133e-01 3.405365347862243652e-01 1.765722781419754028e-02 -5.285839736461639404e-02 2.109458744525909424e-01 1.487605180591344833e-02 -3.984219580888748169e-02 -1.614032089710235596e-01 -2.002353370189666748e-01 1.503123939037322998e-01 2.006238996982574463e-01 -1.108699291944503784e-01 1.209786012768745422e-01 4.544076323509216309e-01 2.013121098279953003e-01 -1.405182778835296631e-01 -1.871524006128311157e-01 -8.958594501018524170e-02 5.595487356185913086e-02 -3.964729979634284973e-02 -5.825669970363378525e-03 -2.426671087741851807e-01 -1.149951815605163574e-01 1.711041629314422607e-01 3.761699795722961426e-02 -1.605055779218673706e-01 1.463555395603179932e-01 -2.275753766298294067e-01
5.730694904923439026e-02 -8.600623905658721924e-02 1.250623762607574463e-01 2.111476808786392212e-01 -2.238807640969753265e-02 2.574941217899322510e-01 4.426005780696868896e-01 4.032157361507415771e-02 1.443088352680206299e-01 4.998272955417633057e-01 -1.024946197867393494e-01 6.825888901948928833e-02 -1.817561089992523193e-01 -7.685363292694091797e-02 1.420485526323318481e-01 -8.120416849851608276e-02 9.297507256269454956e-02 1.153201386332511902e-01 -1.511880010366439819e-02 -1.781998574733734131e-02 -2.056444436311721802e-01 -9.357010945677757263e-03 -8.597773499786853790e-03 -2.874276228249073029e-02 -2.555406093597412109e-02 -5.882450193166732788e-02 8.814961649477481842e-03 2.523018121719360352e-01 5.672867968678474426e-02 -3.708101809024810791e-01 -1.197842285037040710e-01 -1.567120999097824097e-01
-4.742427468299865723e-01 7.375860959291458130e-02 1.649126112461090088e-01 -1.051821932196617126e-01 -2.729005515575408936e-01 -1.210362613201141357e-01 3.607928007841110229e-02 -5.605113878846168518e-02 -1.246838569641113281e-01 1.833441257476806641e-01 -1.633573174476623535e-01 -2.523387968540191650e-01 2.212766110897064209e-01 4.528594203293323517e-03 3.553258180618286133e-01 -1.576028466224670410e-01 1.873800009489059448e-01 -7.731220126152038574e-02 -1.705047637224197388e-01 -5.920806154608726501e-02 -3.106154799461364746e-01 1.156043633818626404e-02 7.470811903476715088e-02 5.845896899700164795e-02 -7.722842693328857422e-02 -6.122540682554244995e-02 -3.936607018113136292e-02 4.769056662917137146e-02 8.219426870346069336e-02 -3.045447468757629395e-01 -1.390806213021278381e-02 7.557553052902221680e-02
-2.169481515884399414e-01 -2.134522348642349243e-01 3.077378496527671814e-02 7.518119364976882935e-02 -2.524450421333312988e-01 4.443344175815582275e-01 1.782232224941253662e-01 1.007302254438400269e-01 -9.665692597627639771e-02 -1.020432412624359131e-01 -4.600996151566505432e-02 -2.103554755449295044e-01 1.280207037925720215e-01 -8.390842005610466003e-03 1.080256849527359009e-01 1.762207299470901489e-01 3.604519069194793701e-01 7.525961101055145264e-02 2.604545094072818756e-02 -7.087582349777221680e-02 -1.048436039127409458e-03 -1.491660773754119873e-01 -8.114203810691833496e-02 1.265164762735366821e-01 -1.580361276865005493e-01 -7.673301547765731812e-02 -1.639241427183151245e-01 6.034562364220619202e-02 5.690061673521995544e-02 -3.984251022338867188e-01 -2.366031259298324585e-01 -8.321863412857055664e-02
-1.175373210571706295e-03 -1.137168481945991516e-01 3.488819599151611328e-01 -1.218106076121330261e-01 -4.134746193885803223e-01 3.168754577636718750e-01 -2.142653465270996094e-01 -2.048865258693695068e-01 -1.593460291624069214e-01 1.351805627346038818e-01 9.634614735841751099e-02 -2.153229564428329468e-01 1.376109290868043900e-02 -8.129727095365524292e-02 8.600051701068878174e-02 -6.155476346611976624e-02 4.826882109045982361e-02 1.922870427370071411e-01 -6.585894525051116943e-02 3.790158405900001526e-02 1.555801033973693848e-01 2.568212151527404785e-01 1.717257648706436157e-01 -9.379639476537704468e-02 -1.637323796749114990e-01 1.984779983758926392e-01 5.636804923415184021e-02 2.621874809265136719e-01 5.595005676150321960e-02 -2.122737169265747070e-01 -4.591144993901252747e-02 1.095819026231765747e-01
-1.512775719165802002e-01 -1.482596695423126221e-01 1.815778613090515137e-01 -1.282893586903810501e-02 1.203130744397640228e-02 2.894854545593261719e-01 7.079780846834182739e-02 -1.059243753552436829e-01 1.568214148283004761e-01 2.437686473131179810e-01 -9.100224077701568604e-02 -2.862260937690734863e-01 2.979345321655273438e-01 -3.668044507503509521e-02 4.232581555843353271e-01 3.945937845855951309e-03 -1.760630458593368530e-01 3.018165007233619690e-03 1.243828013539314270e-01 -1.436527967453002930e-01 -9.873336553573608398e-02 -8.267726749181747437e-02 6.962142884731292725e-02 6.573102623224258423e-02 -1.684824675321578979e-01 -1.996237784624099731e-01 -1.429545581340789795e-01 -2.273198962211608887e-01 5.077447369694709778e-02 -4.478953033685684204e-02 -3.723433613777160645e-01 -4.344958811998367310e-02
-2.710613608360290527e-01 -1.160072386264801025e-01 2.342142462730407715e-01 -8.538983762264251709e-02 -1.769089847803115845e-01 4.475271999835968018e-01 3.140470087528228760e-01 -5.613538995385169983e-02 1.459894627332687378e-01 1.358670145273208618e-01 2.184712290763854980e-01 5.325403064489364624e-02 -2.361706495285034180e-01 1.239962503314018250e-01 1.424637883901596069e-01 7.279376685619354248e-02 -1.587523221969604492e-01 3.138996064662933350e-01 -2.050218582153320312e-01 2.295969277620315552e-01 -5.078357830643653870e-02 1.067039519548416138e-01 1.075306385755538940e-01 1.854285597801208496e-01 -9.865549951791763306e-02 8.918671309947967529e-02 -5.013086274266242981e-02 8.315206319093704224e-02 4.073883220553398132e-02 -4.490849096328020096e-03 -5.432257801294326782e-02 -1.426208019256591797e-01
-1.149007678031921387e-01 -4.899490252137184143e-02 8.537869900465011597e-03 -8.825794607400894165e-02 -3.393154740333557129e-01 1.953437924385070801e-01 1.229050904512405396e-01 4.606207087635993958e-02 1.695960909128189087e-01 3.449134230613708496e-01 -2.712913453578948975e-01 -3.851445391774177551e-02 -1.119371876120567322e-01 7.213327568024396896e-03 9.561715275049209595e-02 -6.736500561237335205e-02 3.959782421588897705e-02 1.697099953889846802e-01 1.276019262149930000e-03 1.193952932953834534e-01 -1.213042512536048889e-01 -6.438440829515457153e-02 3.532582819461822510e-01 -4.086969420313835144e-02 -2.806901335716247559e-01 -5.538019910454750061e-02 4.435652401298284531e-03 2.763653695583343506e-01 -1.887744367122650146e-01 -2.591189146041870117e-01 -2.318950593471527100e-01 -2.284448891878128052e-01
-1.194533854722976685e-01 1.909345984458923340e-01 2.536379098892211914e-01 -3.111497461795806885e-01 2.178504616022109985e-01 1.162442043423652649e-01 2.426858991384506226e-01 -6.444412469863891602e-02 1.791421622037887573e-01 2.973174154758453369e-01 2.455674707889556885e-01 -2.326139360666275024e-01 7.290530204772949219e-02 3.721809014678001404e-02 7.408509403467178345e-02 1.569256372749805450e-02 1.818972826004028320e-01 -8.069183677434921265e-04 -1.746722459793090820e-01 -8.019544929265975952e-02 -1.740583181381225586e-01 -1.287985444068908691e-01 7.112984359264373779e-02 8.312483131885528564e-02 -5.178787559270858765e-02 -3.904365897178649902e-01 -1.954482942819595337e-01 -2.269425429403781891e-02 4.762237891554832458e-03 -3.021895885467529297e-01 2.540259435772895813e-02 -4.540963470935821533e-02
-3.514540791511535645e-01 -1.073503792285919189e-01 1.758820861577987671e-01 -4.472705535590648651e-03 2.587576210498809814e-01 3.002287149429321289e-01 -5.639080703258514404e-02 -1.934336274862289429e-01 1.472996622323989868e-01 3.256239891052246094e-01 -4.998200386762619019e-02 -3.272557854652404785e-01 6.296341121196746826e-02 4.921008273959159851e-02 1.302041262388229370e-01 -1.253362745046615601e-01 -9.469977021217346191e-02 6.738905608654022217e-02 2.749642357230186462e-02 -3.596032038331031799e-02 -2.920129001140594482e-01 -5.685517191886901855e-02 2.244811691343784332e-02 -2.303432673215866089e-01 -1.187202259898185730e-01 -2.063693702220916748e-01 -9.394847601652145386e-02 -1.059534996747970581e-01 1.361147463321685791e-01 -2.456077486276626587e-01 -1.917723119258880615e-01 9.977211803197860718e-02
-2.247823625802993774e-01 8.500382304191589355e-02 -1.055558100342750549e-01 2.250464260578155518e-01 2.653309889137744904e-02 3.247385621070861816e-01 2.508099377155303955e-01 -1.864658296108245850e-01 1.515931189060211182e-01 1.053439173847436905e-02 1.585749685764312744e-01 -1.229652240872383118e-01 -2.343243509531021118e-01 1.192567944526672363e-01 2.980495989322662354e-01 -1.641312986612319946e-01 9.551302343606948853e-02 -1.751332432031631470e-01 -6.402719020843505859e-02 -2.540735006332397461e-01 -1.542381495237350464e-01 -2.777056954801082611e-02 3.278132900595664978e-02 -1.271064877510070801e-01 -2.735787630081176758e-01 -5.688241124153137207e-02 -1.503114849328994751e-01 1.574051380157470703e-01 -1.513026058673858643e-01 -3.321537077426910400e-01 -1.247614249587059021e-01 6.237781420350074768e-02
-2.100612372159957886e-01 -2.411203384399414062e-01 3.551043942570686340e-02 -3.121053874492645264e-01 -3.094463348388671875e-01 2.747026979923248291e-01 5.414992198348045349e-02 4.211075231432914734e-02 1.548021137714385986e-01 -7.751592248678207397e-02 1.646777987480163574e-01 -1.131404861807823181e-01 -2.376179844141006470e-01 -6.037642713636159897e-03 2.541729211807250977e-01 -1.186006423085927963e-02 1.940434128046035767e-01 3.361378908157348633e-01 4.646810889244079590e-02 -4.993803799152374268e-02 -3.399571180343627930e-01 8.651800453662872314e-02 -7.813781499862670898e-02 7.701767235994338989e-02 -1.317018084228038788e-02 -2.234078943729400635e-01 -1.263383030891418457e-01 1.743824779987335205e-01 -1.292658895254135132e-01 -1.406598538160324097e-01 4.016721621155738831e-02 -8.398562669754028320e-02
-8.997697383165359497e-02 -1.026869788765907288e-01 9.368694573640823364e-02 -1.078734248876571655e-01 -7.716723531484603882e-02 7.850814610719680786e-02 2.370505034923553467e-01 2.149189561605453491e-01 -9.758069366216659546e-02 4.468815028667449951e-01 9.841156750917434692e-02 -3.715654015541076660e-01 4.121783003211021423e-02 1.895743757486343384e-01 8.769427984952926636e-02 -8.344989269971847534e-02 1.283554732799530029e-01 3.339480459690093994e-01 5.359455198049545288e-02 -3.541725277900695801e-01 -1.469079852104187012e-01 -6.458780914545059204e-02 3.517379518598318100e-04 2.857505977153778076e-01 1.133508631028234959e-03 -7.452467083930969238e-02 -1.803450286388397217e-01 -1.385913491249084473e-01 4.542827233672142029e-02 -8.195310086011886597e-02 -8.560465276241302490e-02 -8.526822552084922791e-03
-2.841025292873382568e-01 1.925178319215774536e-01 3.377448320388793945e-01 8.358079940080642700e-02 1.109893098473548889e-01 2.771402597427368164e-01 1.962033957242965698e-01 -8.674084395170211792e-02 7.868538796901702881e-02 1.196064129471778870e-01 4.798612091690301895e-03 -2.627692520618438721e-01 1.259885728359222412e-01 5.811996292322874069e-03 7.218282669782638550e-02 -1.060378327965736389e-01 1.595981568098068237e-01 3.445089459419250488e-01 -1.842241138219833374e-01 -4.583070799708366394e-02 -1.991921849548816681e-02 -1.987511850893497467e-02 8.048792928457260132e-02 1.230529695749282837e-01 1.398219317197799683e-01 5.960072576999664307e-02 1.958845704793930054e-01 2.142726182937622070e-01 3.348030745983123779e-01 6.575118750333786011e-02 -2.677739560604095459e-01 7.731001824140548706e-02
-2.647651731967926025e-01 -1.544491499662399292e-01 3.413844853639602661e-02 -7.175401598215103149e-02 1.251822244375944138e-02 3.297089040279388428e-01 3.565270006656646729e-01 6.761002540588378906e-02 4.779602587223052979e-02 1.648155972361564636e-02 -1.299260407686233521e-01 -3.078534305095672607e-01 1.546015143394470215e-01 2.002852037549018860e-02 2.488568276166915894e-01 2.592419087886810303e-01 1.044269055128097534e-01 1.811255812644958496e-01 2.424303069710731506e-02 -1.167468074709177017e-02 -1.930396705865859985e-01 2.533832192420959473e-02 1.582901775836944580e-01 1.566406041383743286e-01 5.380358546972274780e-02 -2.928571030497550964e-02 -2.001006156206130981e-01 -1.323401629924774170e-01 4.605187475681304932e-02 -2.481591999530792236e-01 -3.400701582431793213e-01 -1.376299709081649780e-01
-3.696427941322326660e-01 -1.192197725176811218e-01 2.106362432241439819e-01 1.174269523471593857e-02 8.989180624485015869e-02 3.268557786941528320e-02 2.212378829717636108e-01 -4.001054167747497559e-01 7.860910147428512573e-02 2.265574187040328979e-01 3.921947441995143890e-03 -3.576013743877410889e-01 1.399509161710739136e-01 -2.504825592041015625e-01 7.340366393327713013e-02 5.639867484569549561e-02 -1.784230917692184448e-01 1.600858718156814575e-01 8.398590609431266785e-03 -2.076407223939895630e-01 -5.559551715850830078e-02 9.918455779552459717e-02 -1.559457927942276001e-01 -2.995446696877479553e-02 -1.353075057268142700e-01 -1.040634885430335999e-02 9.692798554897308350e-02 1.312988996505737305e-01 2.641357481479644775e-01 -7.623401284217834473e-02 -1.998858153820037842e-01 1.038785129785537720e-01
-9.297619014978408813e-02 -1.219462882727384567e-02 1.290815323591232300e-01 1.142591461539268494e-01 -7.207842171192169189e-02 3.320156335830688477e-01 -1.858824640512466431e-01 -2.139983624219894409e-01 2.773042209446430206e-02 2.445141822099685669e-01 -3.644843026995658875e-02 -4.699721336364746094e-01 4.860241338610649109e-02 8.631276339292526245e-02 2.328708618879318237e-01 -7.487134635448455811e-02 2.912871539592742920e-02 -4.899008944630622864e-02 -8.949550241231918335e-02 -3.732312023639678955e-01 -4.930743947625160217e-02 2.306245118379592896e-01 1.674775220453739166e-02 -1.608702093362808228e-01 -3.652764856815338135e-01 -1.173336580395698547e-01 5.426563322544097900e-02 -3.711628168821334839e-02 4.774092882871627808e-02 2.358890697360038757e-02 -1.006689593195915222e-01 -1.283849328756332397e-01
-5.274996757507324219e-01 -1.653648912906646729e-01 2.872111797332763672e-01 -2.929866909980773926e-01 3.528083115816116333e-02 2.275385558605194092e-01 1.008442863821983337e-01 -2.380902767181396484e-01 4.529470112174749374e-03 1.457040607929229736e-01 -1.011232435703277588e-01 -2.384225875139236450e-01 1.452335119247436523e-01 1.517106443643569946e-01 3.877756744623184204e-02 -6.746099144220352173e-02 -3.234783560037612915e-02 1.166455000638961792e-01 -1.567233949899673462e-01 1.082739308476448059e-01 -1.561252586543560028e-02 -2.137260511517524719e-02 -3.200258612632751465e-01 -3.447922319173812866e-02 -2.425710707902908325e-01 -3.746086498722434044e-03 8.441302925348281860e-03 -6.794959306716918945e-02 -3.153584524989128113e-02 2.972493320703506470e-02 -2.009363621473312378e-01 -8.164856582880020142e-02
-1.210823208093643188e-01 -2.410838454961776733e-01 2.301507741212844849e-01 -4.035231843590736389e-02 -1.096495464444160461e-01 5.095505714416503906e-02 2.338253855705261230e-01 -1.380435079336166382e-01 -1.043051853775978088e-01 1.950744688510894775e-01 8.172526210546493530e-02 -1.330142021179199219e-01 -1.406127959489822388e-01 -4.051102697849273682e-01 1.690887361764907837e-01 -1.254458874464035034e-01 2.263379544019699097e-01 7.063594460487365723e-02 -3.666203096508979797e-02 1.546308398246765137e-01 -6.932775676250457764e-02 4.639097303152084351e-02 -3.037565350532531738e-01 -5.207358393818140030e-03 -3.316254019737243652e-01 -5.791917070746421814e-02 -6.625481694936752319e-02 -1.992589980363845825e-01 2.981437556445598602e-02 -8.207190036773681641e-02 -2.101763188838958740e-01 -3.046330511569976807e-01
-1.016122996807098389e-01 -2.568466365337371826e-01 3.020657896995544434e-01 3.392525017261505127e-02 -4.195968434214591980e-02 1.245723962783813477e-01 -1.468120366334915161e-01 5.607839301228523254e-02 1.327066868543624878e-01 1.859631240367889404e-01 4.595898464322090149e-02 -1.318607926368713379e-01 2.417847663164138794e-01 1.814872622489929199e-01 2.121130377054214478e-01 -1.801446527242660522e-01 -4.642469063401222229e-02 8.705352991819381714e-02 1.507175415754318237e-01 -1.360620707273483276e-01 -3.985722064971923828e-01 1.542409509420394897e-01 1.109267771244049072e-01 1.502707786858081818e-02 -1.956834942102432251e-01 5.625267699360847473e-02 2.186096310615539551e-01 -7.346574962139129639e-02 2.097925543785095215e-02 -4.198935925960540771e-01 -1.212134063243865967e-01 -1.287173926830291748e-01
-9.778268635272979736e-02 -3.797473013401031494e-02 1.061430945992469788e-01 5.966675281524658203e-02 -3.008640408515930176e-01 2.028598785400390625e-01 1.208997443318367004e-01 -1.260180920362472534e-01 1.776936203241348267e-01 2.028837203979492188e-01 2.139958292245864868e-01 7.982642948627471924e-02 -4.154518712311983109e-03 2.128959149122238159e-01 1.894957721233367920e-01 -8.877660334110260010e-02 1.479985658079385757e-02 2.904959619045257568e-01 8.452382683753967285e-02 -1.897779256105422974e-01 1.062484085559844971e-01 -8.113382756710052490e-02 2.908032536506652832e-01 -7.428584247827529907e-02 -1.218163669109344482e-01 -1.410288512706756592e-01 5.845304578542709351e-03 1.644604802131652832e-01 -4.030842781066894531e-01 7.542496919631958008e-02 -3.557967245578765869e-01 7.533983886241912842e-02
-2.675049901008605957e-01 2.293712086975574493e-02 -5.719512328505516052e-02 -1.678312569856643677e-01 -5.182477831840515137e-02 3.044129535555839539e-02 1.476523429155349731e-01 -1.670922040939331055e-01 -2.155725508928298950e-01 1.517667919397354126e-01 -4.702638089656829834e-02 -1.457310467958450317e-01 -9.128267318010330200e-02 -5.233327299356460571e-02 3.447580635547637939e-01 -2.686518430709838867e-01 2.100170850753784180e-01 3.570511341094970703e-01 1.341086030006408691e-01 -3.639608919620513916e-01 1.408787816762924194e-01 2.919901162385940552e-02 1.470770835876464844e-01 1.235948652029037476e-01 1.933605759404599667e-03 -2.320233732461929321e-01 -9.033067524433135986e-02 -7.022706419229507446e-02 -6.733308732509613037e-02 -6.359216570854187012e-02 -1.680123209953308105e-01 -2.543576359748840332e-01
-1.817410625517368317e-02 6.339213345199823380e-03 -2.018722295761108398e-01 -2.128730714321136475e-01 -2.498006224632263184e-01 3.755407333374023438e-01 2.029197663068771362e-01 6.754957139492034912e-02 -4.313308000564575195e-02 2.558633685111999512e-02 2.654044032096862793e-01 -1.878267675638198853e-01 -1.969235576689243317e-02 1.123119369149208069e-01 1.318326890468597412e-01 -3.745708242058753967e-02 1.520969122648239136e-01 3.544694185256958008e-01 -2.815793454647064209e-01 1.016334593296051025e-01 -2.279100716114044189e-01 1.985683888196945190e-01 2.205180078744888306e-01 1.969871968030929565e-01 -6.358981132507324219e-02 4.674655199050903320e-02 7.598261535167694092e-02 -1.155629977583885193e-01 6.061689928174018860e-02 -1.403029859066009521e-01 -2.414347380399703979e-01 1.278412155807018280e-02
-6.224006414413452148e-02 -2.360830456018447876e-02 -7.066042628139257431e-03 -1.189273223280906677e-01 -1.871739774942398071e-01 1.897839754819869995e-01 3.264426589012145996e-01 -1.189876943826675415e-01 -8.391759544610977173e-02 1.245942339301109314e-01 5.221883952617645264e-02 -1.659040749073028564e-01 -1.914148330688476562e-01 2.085323072969913483e-02 2.343916594982147217e-01 -7.641738653182983398e-02 2.166770249605178833e-01 3.272471427917480469e-01 1.174711342900991440e-02 4.713907465338706970e-02 -1.377806961536407471e-01 2.930836193263530731e-02 2.768478095531463623e-01 1.616645455360412598e-01 3.527460396289825439e-01 -5.873090773820877075e-02 -1.820371896028518677e-01 1.223418191075325012e-01 1.270870119333267212e-01 -3.257597386837005615e-01 -2.371254414319992065e-01 -7.364837080240249634e-02
-2.444359958171844482e-01 -1.325236856937408447e-01 1.789730340242385864e-01 8.607720583677291870e-02 -1.833253055810928345e-01 4.380694404244422913e-02 -1.939061582088470459e-01 -1.470987685024738312e-02 1.433160006999969482e-01 3.720406293869018555e-01 2.674123644828796387e-01 -7.483273744583129883e-02 8.503097295761108398e-02 -1.603943854570388794e-02 2.990049719810485840e-01 -1.666001826524734497e-01 1.154982075095176697e-01 2.286202907562255859e-01 5.828660726547241211e-02 1.429651081562042236e-01 1.206979006528854370e-01 1.477114409208297729e-01 2.269245497882366180e-02 4.218613356351852417e-02 2.797406166791915894e-02 -2.353133261203765869e-01 2.869583368301391602e-01 -9.885776042938232422e-02 -3.920974582433700562e-02 -2.879835963249206543e-01 -2.757836878299713135e-01 1.107630208134651184e-01
-6.000820174813270569e-02 -2.614113986492156982e-01 4.038815200328826904e-01 -4.875599965453147888e-02 1.143426597118377686e-01 3.987566232681274414e-01 -1.508174091577529907e-02 1.249850019812583923e-01 2.998089604079723358e-02 1.429422646760940552e-01 8.431187272071838379e-02 -2.862702012062072754e-01 1.198053881525993347e-01 2.105269730091094971e-01 1.510318964719772339e-01 -3.383481502532958984e-02 2.045664638280868530e-01 -7.052520662546157837e-02 -1.616116613149642944e-01 -1.925412565469741821e-01 -2.056565582752227783e-01 -4.401792585849761963e-02 -1.351659446954727173e-01 4.257157817482948303e-02 -3.176174163818359375e-01 2.259328812360763550e-01 -8.754952251911163330e-02 9.080308675765991211e-02 9.530583024024963379e-02 -4.513490945100784302e-02 1.032736003398895264e-01 -1.329159438610076904e-01
-1.949786245822906494e-01 -2.060243785381317139e-01 3.005355894565582275e-01 -2.075930833816528320e-01 7.446567714214324951e-02 3.322645723819732666e-01 2.995340852066874504e-03 -1.228851899504661560e-01 3.235869575291872025e-03 1.768362522125244141e-01 -2.466848343610763550e-01 -1.163393110036849976e-01 1.625071614980697632e-01 8.978456258773803711e-03 2.063198834657669067e-01 -1.089258119463920593e-01 -1.546690464019775391e-01 2.366024851799011230e-01 2.075043767690658569e-01 -1.800371408462524414e-01 -8.217475563287734985e-02 1.083372980356216431e-01 3.609120473265647888e-02 -3.054131381213665009e-02 -3.671445548534393311e-01 -7.107654213905334473e-02 -1.082314923405647278e-01 -1.323184520006179810e-01 -1.086049526929855347e-01 -5.853341147303581238e-02 -2.667326629161834717e-01 -1.921925991773605347e-01
1.996636204421520233e-02 8.142005652189254761e-03 2.119164764881134033e-01 -1.312315650284290314e-02 -3.685114905238151550e-03 1.087616309523582458e-01 2.514759004116058350e-01 -9.163344651460647583e-02 2.325747460126876831e-01 1.667411178350448608e-01 -2.381553053855895996e-01 2.998142838478088379e-01 7.300806045532226562e-02 1.589368134737014771e-01 2.418757230043411255e-01 -1.936089992523193359e-01 3.920524567365646362e-02 2.424871474504470825e-01 -1.181529313325881958e-01 -5.213232338428497314e-02 -2.522355020046234131e-01 9.950238466262817383e-02 -1.075000762939453125e-01 2.075744420289993286e-01 -2.681297063827514648e-01 -1.191783417016267776e-02 -1.436796635389328003e-01 2.332414388656616211e-01 -8.866749703884124756e-02 -3.399939239025115967e-01 -1.985243260860443115e-01 2.761714719235897064e-02
-1.689864695072174072e-01 -1.356812119483947754e-01 -1.644979603588581085e-02 -1.155228093266487122e-01 -3.535263538360595703e-01 3.637576401233673096e-01 2.814311385154724121e-01 -8.611188828945159912e-02 -1.413809787482023239e-02 1.264911442995071411e-01 9.924589842557907104e-02 -1.163743883371353149e-01 -2.238489091396331787e-01 -1.125841364264488220e-01 1.902272701263427734e-01 2.141024619340896606e-01 8.079735934734344482e-02 1.587337106466293335e-01 4.981537163257598877e-02 -7.464895397424697876e-02 -3.737544119358062744e-01 -1.190854981541633606e-01 2.386036962270736694e-01 1.531826565042138100e-04 -1.475733220577239990e-01 5.188840441405773163e-03 -2.186304181814193726e-01 1.764138489961624146e-01 -1.930198967456817627e-01 -3.938080370426177979e-02 -4.593249782919883728e-02 1.373644769191741943e-01
-7.327256351709365845e-02 2.156394068151712418e-03 2.397180050611495972e-01 -1.038238778710365295e-01 -2.829838693141937256e-01 1.317988932132720947e-01 4.505778551101684570e-01 1.715255528688430786e-02 8.827009797096252441e-02 4.190060496330261230e-01 -3.005951410159468651e-03 -1.608792841434478760e-01 1.013183146715164185e-01 1.735326796770095825e-01 2.067184075713157654e-02 -3.790007904171943665e-02 3.821423277258872986e-02 8.450432866811752319e-02 1.745292246341705322e-01 1.276220232248306274e-01 -6.077710539102554321e-02 2.315439730882644653e-01 1.395134329795837402e-01 1.781795620918273926e-01 -2.837417181581258774e-03 -2.636326011270284653e-03 -5.392536148428916931e-02 4.213591814041137695e-01 -3.596931695938110352e-02 -8.606272935867309570e-02 8.150798827409744263e-02 1.201965436339378357e-01
-7.431700080633163452e-02 -1.231270059943199158e-01 3.776966333389282227e-01 -3.543746098875999451e-02 -2.186392098665237427e-01 2.295935899019241333e-01 4.191186726093292236e-01 5.002188310027122498e-02 -4.598676040768623352e-02 2.443414926528930664e-01 4.552360996603965759e-02 -1.438519954681396484e-01 4.701060801744461060e-02 -1.516761779785156250e-01 3.510914146900177002e-01 -1.169115528464317322e-01 -9.824118763208389282e-02 6.763832643628120422e-03 -3.231171965599060059e-01 1.576311290264129639e-01 -6.055580824613571167e-02 8.289826661348342896e-02 3.145672753453254700e-02 6.217123940587043762e-02 -2.052529715001583099e-02 3.519955277442932129e-02 5.814540386199951172e-02 -1.792231202125549316e-01 -9.332905709743499756e-02 -4.724836722016334534e-02 1.562557667493820190e-01 -2.883243858814239502e-01
-5.732035636901855469e-02 -1.766396313905715942e-01 1.442379206418991089e-01 -2.579132914543151855e-01 -1.244590431451797485e-02 3.166757524013519287e-01 8.993935585021972656e-02 -1.051050424575805664e-01 1.408727616071701050e-01 1.609954088926315308e-01 1.517031639814376831e-01 -4.299100935459136963e-01 1.192251965403556824e-01 -4.241326451301574707e-02 -3.513468801975250244e-02 -4.047675728797912598e-01 7.718530297279357910e-02 1.447007209062576294e-01 -1.558296233415603638e-01 -1.606138050556182861e-01 -1.802663356065750122e-01 -1.601186841726303101e-01 -1.317889392375946045e-01 -1.413996070623397827e-01 -5.624601989984512329e-02 1.044044494628906250e-01 -7.816085219383239746e-02 2.557578384876251221e-01 3.226411342620849609e-02 -6.137689948081970215e-02 9.970734268426895142e-02 -2.261015623807907104e-01
-1.513299643993377686e-01 2.304526232182979584e-02 2.510844469070434570e-01 -2.862963974475860596e-01 1.716475337743759155e-01 1.173720508813858032e-01 2.088473737239837646e-01 -5.372728034853935242e-02 7.924325764179229736e-02 3.061480224132537842e-01 3.222982287406921387e-01 -2.082921415567398071e-01 5.222789477556943893e-04 6.389968097209930420e-02 -1.904495060443878174e-02 1.102027446031570435e-01 2.292073220014572144e-01 -4.636051133275032043e-02 -1.005106493830680847e-01 -2.516408264636993408e-02 -2.059931308031082153e-01 -9.408433735370635986e-02 2.506397068500518799e-01 -6.204432994127273560e-02 9.720686078071594238e-02 -2.668835222721099854e-01 -2.004082351922988892e-01 -4.501408338546752930e-02 3.305041790008544922e-02 -2.995637357234954834e-01 -1.164714172482490540e-01 -2.594604790210723877e-01
-2.039716690778732300e-01 -4.271931014955043793e-03 8.471042662858963013e-02 -1.545244269073009491e-02 -3.055315911769866943e-01 1.802522838115692139e-01 2.726483717560768127e-02 -1.721017509698867798e-01 2.096899226307868958e-02 1.389163434505462646e-01 1.374883353710174561e-01 -1.768419891595840454e-01 -2.349834330379962921e-02 3.791461512446403503e-02 2.056112289428710938e-01 2.761595882475376129e-02 -9.911109693348407745e-03 1.857825070619583130e-01 -1.658773869276046753e-01 -1.125643998384475708e-01 2.786426842212677002e-01 -1.373495440930128098e-02 7.576180994510650635e-02 -5.395362153649330139e-02 -3.204133510589599609e-01 -2.194570899009704590e-01 5.825321003794670105e-02 1.884652823209762573e-01 -4.374955892562866211e-01 1.257499009370803833e-01 -3.485821783542633057e-01 8.585633710026741028e-03
-1.995634138584136963e-01 5.582217127084732056e-02 1.406476050615310669e-01 1.243710294365882874e-01 -1.210262402892112732e-01 2.629238963127136230e-01 2.959255874156951904e-01 -1.761987060308456421e-01 4.042584821581840515e-02 3.885001689195632935e-02 7.775958627462387085e-02 -9.407037496566772461e-02 1.879891902208328247e-01 -5.001667514443397522e-02 1.303191632032394409e-01 -1.622952967882156372e-01 2.220839112997055054e-01 3.184022307395935059e-01 -1.196617931127548218e-01 -2.105864509940147400e-02 -9.883461147546768188e-02 -6.872764229774475098e-02 -6.852409988641738892e-02 2.562679946422576904e-01 2.781958281993865967e-01 4.401569254696369171e-03 1.531012654304504395e-01 1.235176399350166321e-01 3.032081425189971924e-01 -1.706959307193756104e-01 -3.300953209400177002e-01 1.540845185518264771e-01
-2.757639884948730469e-01 1.049411073327064514e-01 1.021383181214332581e-01 1.193536370992660522e-01 6.997204571962356567e-02 1.254380494356155396e-01 3.028948009014129639e-01 -3.185713887214660645e-01 1.504415571689605713e-01 1.204170510172843933e-01 3.014384210109710693e-02 -2.647128105163574219e-01 1.327953636646270752e-01 -1.372939795255661011e-01 2.047710567712783813e-01 1.709791868925094604e-01 -3.545439988374710083e-02 3.306610584259033203e-01 -1.883912235498428345e-01 -1.755797564983367920e-01 -1.082319859415292740e-02 -3.012976050376892090e-02 -8.403567969799041748e-02 -2.822137065231800079e-02 1.125157922506332397e-01 3.305831551551818848e-02 1.899789720773696899e-01 2.181688398122787476e-01 2.808463275432586670e-01 -2.691547274589538574e-01 -1.539216935634613037e-01 1.966557838022708893e-02
-1.573469489812850952e-01 -8.162675052881240845e-02 3.882444500923156738e-01 -2.251563370227813721e-01 -1.390796061605215073e-02 2.301859855651855469e-01 5.312683433294296265e-02 3.074399568140506744e-02 -5.073552019894123077e-03 -1.030945498496294022e-02 1.438478976488113403e-01 -5.118618011474609375e-01 -5.135842412710189819e-02 -9.446308249607682228e-04 2.036848515272140503e-01 -1.287633478641510010e-01 4.168280586600303650e-02 -1.618652194738388062e-01 -1.147625669836997986e-01 1.247077062726020813e-01 -4.577186703681945801e-01 1.477890759706497192e-01 -1.209553107619285583e-01 -3.794587031006813049e-02 -1.579582244157791138e-01 5.421217903494834900e-02 2.781101502478122711e-02 -1.329680085182189941e-01 4.273203387856483459e-02 -1.019632965326309204e-01 7.617395836859941483e-03 6.299018859863281250e-02
-1.495448499917984009e-01 -9.454832226037979126e-02 1.182337999343872070e-01 1.969177275896072388e-02 -9.018690139055252075e-02 8.001492172479629517e-02 2.569906711578369141e-01 -1.453875899314880371e-01 1.500459760427474976e-01 2.720006704330444336e-01 4.276835545897483826e-02 -1.230026334524154663e-01 -4.883403778076171875e-01 2.820099294185638428e-01 2.315444052219390869e-01 -1.020279433578252792e-02 2.089365124702453613e-01 2.243221364915370941e-02 -1.599892228841781616e-01 -1.805493533611297607e-01 -1.918111890554428101e-01 1.797047257423400879e-01 6.014205887913703918e-02 2.284440547227859497e-01 1.681133955717086792e-01 -4.242919757962226868e-02 -2.688356637954711914e-01 -1.421959884464740753e-02 1.286672651767730713e-01 -9.255826473236083984e-02 -7.588169723749160767e-02 8.230069279670715332e-02
-3.495503664016723633e-01 4.651145637035369873e-02 1.254119426012039185e-01 1.532093733549118042e-01 -1.263409405946731567e-01 1.075734198093414307e-01 9.106349200010299683e-02 -1.122315824031829834e-01 -1.249502599239349365e-01 3.348249569535255432e-02 -6.649279966950416565e-03 -2.756820917129516602e-01 -9.423846751451492310e-02 6.511048227548599243e-02 8.129522949457168579e-02 -1.230621933937072754e-01 2.610366046428680420e-01 2.264934331178665161e-01 -4.055285453796386719e-01 -3.601238131523132324e-02 -1.118210107088088989e-01 -3.730022162199020386e-02 2.361453771591186523e-01 -3.149098753929138184e-01 -1.045553758740425110e-01 1.696518994867801666e-02 2.191496193408966064e-01 -2.585571072995662689e-02 -2.271254211664199829e-01 1.517605930566787720e-01 -1.358270049095153809e-01 -2.310337573289871216e-01
-2.073993384838104248e-01 -9.794293344020843506e-02 1.649537086486816406e-01 -2.256527096033096313e-01 1.684710234403610229e-01 3.635582029819488525e-01 1.905561387538909912e-01 -2.518677115440368652e-01 -1.408531963825225830e-01 2.271533012390136719e-01 -2.683835327625274658e-01 -1.704570651054382324e-01 1.159576177597045898e-01 2.319476157426834106e-01 1.048009544610977173e-01 -2.436419427394866943e-01 8.009582012891769409e-02 1.293730884790420532e-01 -1.262733899056911469e-02 3.406724706292152405e-02 -1.098207309842109680e-01 3.498823940753936768e-02 -1.343061476945877075e-01 -9.282013773918151855e-02 -2.429280132055282593e-01 -1.992025822401046753e-01 -2.870847098529338837e-02 -1.645043343305587769e-01 3.069327431148849428e-05 -2.068851739168167114e-01 6.639431416988372803e-02 -2.462542355060577393e-01
-3.098687827587127686e-01 2.176223695278167725e-01 1.752355135977268219e-02 -3.232843875885009766e-01 -3.089900910854339600e-01 1.978922188282012939e-01 3.349485695362091064e-01 -1.187738701701164246e-01 1.964474171400070190e-01 2.674348354339599609e-01 -9.281288087368011475e-02 -1.227120533585548401e-01 -1.580213569104671478e-02 2.276038527488708496e-01 2.520413994789123535e-01 9.521262347698211670e-02 1.281034350395202637e-01 1.240814626216888428e-01 -9.646758437156677246e-02 -6.900141388177871704e-02 -3.951681312173604965e-03 -1.060702279210090637e-01 1.540790051221847534e-01 -1.277422159910202026e-01 1.391685009002685547e-01 -5.264092236757278442e-02 -6.507877260446548462e-02 2.867378890514373779e-01 1.901869475841522217e-02 5.844329670071601868e-02 1.452330797910690308e-01 -4.215964674949645996e-02
-2.799182198941707611e-02 8.571048825979232788e-02 1.032286956906318665e-01 -4.959835484623908997e-02 7.388361729681491852e-03 2.414999902248382568e-01 7.121206074953079224e-02 -1.832358986139297485e-01 2.091141492128372192e-01 -2.676474303007125854e-02 1.652298718690872192e-01 -4.846645519137382507e-02 -1.551977694034576416e-01 2.116264961659908295e-02 2.024403959512710571e-01 -3.495622575283050537e-01 1.970694214105606079e-01 -1.073435544967651367e-01 -1.914473623037338257e-01 -1.001723185181617737e-01 -8.909773081541061401e-02 2.368247956037521362e-01 -1.584526896476745605e-02 8.109930902719497681e-02 -3.686058521270751953e-01 -1.058243736624717712e-01 -1.153668202459812164e-02 3.568508327007293701e-01 1.829468063078820705e-03 -3.857958316802978516e-01 6.163772568106651306e-02 -1.576133072376251221e-01
-1.620003432035446167e-01 -2.287718057632446289e-01 3.313182890415191650e-01 -3.329627811908721924e-01 4.036138765513896942e-03 2.308439165353775024e-01 -6.950731854885816574e-03 -1.053986698389053345e-01 1.282146126031875610e-01 2.291684001684188843e-01 -2.351859509944915771e-01 -2.805887162685394287e-01 2.320000529289245605e-01 3.549864143133163452e-02 1.644407063722610474e-01 -6.717066466808319092e-02 -6.683131307363510132e-02 2.208374887704849243e-01 9.696862101554870605e-02 -2.143307924270629883e-01 -6.197348609566688538e-02 -3.901525586843490601e-02 4.515599831938743591e-02 -5.740304663777351379e-02 -3.268679380416870117e-01 -7.034165412187576294e-02 -1.345982998609542847e-01 -1.305001527070999146e-01 -7.861354202032089233e-02 -5.611713230609893799e-02 -2.638021111488342285e-01 -3.940946981310844421e-02
-2.296682596206665039e-01 5.713077727705240250e-03 7.457544654607772827e-02 -2.406092286109924316e-01 1.686198450624942780e-02 3.428756892681121826e-01 2.791727185249328613e-01 -1.847859770059585571e-01 2.003973573446273804e-01 1.614847034215927124e-01 1.981214284896850586e-01 -9.189032763242721558e-02 1.523838937282562256e-01 -1.307332813739776611e-01 2.931960523128509521e-01 -3.270512446761131287e-02 -1.405863761901855469e-01 2.111780792474746704e-01 -3.843408450484275818e-02 -1.483060270547866821e-01 2.274712920188903809e-02 -1.992272436618804932e-01 2.922076918184757233e-02 1.810896955430507660e-02 1.397841572761535645e-01 -6.189393624663352966e-02 2.138741314411163330e-01 1.851876676082611084e-01 1.626714766025543213e-01 -8.325402741320431232e-04 -2.247322946786880493e-01 3.208716809749603271e-01
-1.632151901721954346e-01 2.135801762342453003e-01 3.111473023891448975e-01 1.387722790241241455e-01 -1.511519104242324829e-01 2.950563728809356689e-01 1.646862477064132690e-01 -8.363385684788227081e-03 1.114662038162350655e-03 1.059406846761703491e-01 -1.623081043362617493e-02 -5.587371811270713806e-02 -1.220676153898239136e-01 -1.809474378824234009e-01 -1.922601275146007538e-02 -9.147242456674575806e-02 9.134167432785034180e-02 -8.192387968301773071e-02 -3.833391666412353516e-01 -1.654387116432189941e-01 -3.051251769065856934e-01 1.958665400743484497e-01 1.950709223747253418e-01 -2.454906105995178223e-01 -3.807093948125839233e-02 6.259255111217498779e-02 -9.845008701086044312e-02 4.657301306724548340e-02 -1.051668673753738403e-01 -1.970932185649871826e-01 -3.391644656658172607e-01 -4.757852852344512939e-02
-5.837838053703308105e-01 -3.531404212117195129e-02 2.528314292430877686e-01 -1.925385743379592896e-02 1.268619894981384277e-01 3.181642666459083557e-02 9.746874868869781494e-02 -2.590173184871673584e-01 -2.158695310354232788e-01 7.580347359180450439e-02 -1.265504024922847748e-02 -2.797003090381622314e-01 2.310056053102016449e-02 9.400426596403121948e-02 3.303583264350891113e-01 -1.307428777217864990e-01 1.339847296476364136e-01 -4.017294198274612427e-02 -3.474948555231094360e-02 -2.888389630243182182e-03 -1.596020162105560303e-01 -1.238266527652740479e-01 -5.504534021019935608e-02 -8.051841706037521362e-02 -3.024914264678955078e-01 -2.322860620915889740e-02 6.465208530426025391e-02 1.393862720578908920e-02 1.663662642240524292e-01 -1.181069388985633850e-01 -1.563990265130996704e-01 4.052821081131696701e-03
-1.060731634497642517e-01 1.622863113880157471e-01 2.385424971580505371e-01 -1.709922403097152710e-01 -1.810891330242156982e-01 2.610881030559539795e-01 -1.019233986735343933e-01 3.962693735957145691e-02 1.367004811763763428e-01 2.117861062288284302e-02 2.690910100936889648e-01 1.744073927402496338e-01 -1.041394546627998352e-01 -1.629590541124343872e-01 1.999619752168655396e-01 -1.221585646271705627e-01 1.843591779470443726e-01 3.035055398941040039e-01 9.248077124357223511e-02 -2.283231168985366821e-01 2.986168488860130310e-02 -2.421933561563491821e-01 2.255208045244216919e-01 -1.960128545761108398e-01 -2.065169811248779297e-01 -7.700983434915542603e-02 -1.445648819208145142e-01 5.524192377924919128e-02 -8.247494697570800781e-02 -7.174982875585556030e-02 -3.281280696392059326e-01 1.459914296865463257e-01
-3.637548387050628662e-01 -1.134552508592605591e-01 3.421849906444549561e-01 4.074945673346519470e-02 -2.806684970855712891e-01 1.307044774293899536e-01 9.376320242881774902e-02 6.628375500440597534e-02 -1.237753480672836304e-01 4.852440357208251953e-01 -6.201994419097900391e-02 -2.830656766891479492e-01 -1.698314100503921509e-01 4.752503335475921631e-02 1.335634738206863403e-01 -5.010369699448347092e-03 -2.156062424182891846e-01 2.313734292984008789e-01 -1.149186939001083374e-01 -8.201493322849273682e-02 -1.629883795976638794e-01 -1.933448761701583862e-01 -2.796136029064655304e-02 8.160533756017684937e-02 3.303986787796020508e-02 -9.263940155506134033e-02 -7.286745309829711914e-02 -7.302071154117584229e-02 -9.494702517986297607e-02 -1.022069081664085388e-01 8.480945974588394165e-02 -7.060342282056808472e-02
2.753713726997375488e-01 -1.277050469070672989e-02 5.160279944539070129e-02 -1.571902632713317871e-01 -1.345967948436737061e-01 3.870191574096679688e-01 1.093946248292922974e-01 -2.245679348707199097e-01 2.040888518095016479e-01 4.399134814739227295e-01 1.076086312532424927e-01 -8.582153171300888062e-02 -2.198732644319534302e-01 -1.831999421119689941e-01 2.733830213546752930e-01 4.372392967343330383e-02 7.547708600759506226e-02 1.345789283514022827e-01 -6.589054316282272339e-02 1.843757741153240204e-02 -1.022132709622383118e-01 1.186041510663926601e-03 1.250284314155578613e-01 -1.149691119790077209e-01 -2.012861967086791992e-01 -3.568332493305206299e-01 8.156833937391638756e-04 -9.450334310531616211e-02 4.003101959824562073e-02 -2.160817012190818787e-02 -3.403504565358161926e-02 -7.659005373716354370e-02
-7.458126544952392578e-02 -1.900083273649215698e-01 7.027961313724517822e-02 -1.976039558649063110e-01 2.118077501654624939e-02 4.867345988750457764e-01 4.634959995746612549e-02 -1.745753139257431030e-01 6.804379820823669434e-02 1.320615857839584351e-01 3.745584562420845032e-02 -3.910275101661682129e-01 8.866292983293533325e-02 1.023662015795707703e-01 7.320811599493026733e-02 -3.066646158695220947e-01 5.551517754793167114e-02 1.057535782456398010e-01 -1.575889140367507935e-01 -1.852921843528747559e-01 -2.246023565530776978e-01 5.736009776592254639e-02 -1.362844407558441162e-01 -1.077750995755195618e-01 -2.534271404147148132e-02 7.664386183023452759e-02 -5.665550380945205688e-02 1.850833296775817871e-01 1.958800405263900757e-01 6.757695972919464111e-02 -2.672540396451950073e-02 -3.244304060935974121e-01
-1.258032768964767456e-01 -1.842962056398391724e-01 1.425833702087402344e-01 2.511735819280147552e-02 -1.780035346746444702e-01 5.392975211143493652e-01 -6.416366994380950928e-02 -2.400653511285781860e-01 -7.984521985054016113e-02 1.028895080089569092e-01 2.429361343383789062e-01 -1.686554849147796631e-01 1.823374480009078979e-01 -3.370707482099533081e-02 1.811621487140655518e-01 1.907901652157306671e-02 2.043169438838958740e-01 1.284227818250656128e-01 7.053257524967193604e-02 -7.782649714499711990e-03 2.270321846008300781e-01 -6.675399094820022583e-02 -1.551720947027206421e-01 -5.080213397741317749e-02 -1.342645585536956787e-01 2.049535214900970459e-01 1.269846409559249878e-01 8.383843302726745605e-02 -1.518893688917160034e-01 -3.007525801658630371e-01 -1.173668280243873596e-01 1.287042349576950073e-01
-3.069133758544921875e-01 -4.939553886651992798e-02 4.355004802346229553e-02 -5.728557333350181580e-02 -2.522052228450775146e-01 3.071671426296234131e-01 2.700676321983337402e-01 -5.832597613334655762e-02 -7.148537784814834595e-02 3.091965019702911377e-01 1.651168018579483032e-01 -9.263882040977478027e-02 -2.032242864370346069e-01 3.172604143619537354e-01 9.559682756662368774e-02 -3.941646590828895569e-02 6.140682101249694824e-02 9.149303287267684937e-02 -3.061067461967468262e-01 -5.562184751033782959e-02 -9.740031510591506958e-02 -2.042189985513687134e-01 2.553225159645080566e-01 1.416232138872146606e-01 1.087785363197326660e-01 6.847641617059707642e-02 -1.605386286973953247e-01 -1.121508609503507614e-02 9.516825526952743530e-02 -2.780197858810424805e-01 -2.307497709989547729e-02 1.760812709107995033e-03
-3.744839131832122803e-01 -2.557337880134582520e-01 4.404041767120361328e-01 -2.615771889686584473e-01 -1.731044799089431763e-01 3.606776893138885498e-01 -3.767880797386169434e-02 -1.696626842021942139e-01 5.808274820446968079e-02 -7.676221430301666260e-02 -6.180425733327865601e-02 -1.416886746883392334e-01 1.381538063287734985e-01 1.722644567489624023e-01 -9.597818553447723389e-02 -1.921204328536987305e-01 -7.146795839071273804e-02 2.052402049303054810e-01 -1.652442663908004761e-01 -2.640231885015964508e-02 -4.100890457630157471e-02 -1.032526120543479919e-01 -9.093930572271347046e-02 8.885639905929565430e-02 -2.452674061059951782e-01 1.266937851905822754e-01 6.216945592314004898e-03 8.079161494970321655e-02 -7.316385209560394287e-02 -6.455633789300918579e-02 -1.159342378377914429e-01 -6.483083218336105347e-02
1.217098459601402283e-01 -4.933619871735572815e-02 1.005884557962417603e-01 -2.907946705818176270e-01 -1.507719457149505615e-01 4.385398030281066895e-01 1.442869156599044800e-01 -3.140598535537719727e-01 1.302770078182220459e-01 2.450673431158065796e-01 8.055836707353591919e-02 -1.594246625900268555e-01 -1.719469130039215088e-01 -2.625102102756500244e-01 1.729596704244613647e-01 2.997951582074165344e-02 -5.081662908196449280e-03 -4.172830656170845032e-02 -1.182616651058197021e-01 -1.052367780357599258e-02 2.367060072720050812e-02 -1.460870821028947830e-02 2.542250454425811768e-01 -3.037769906222820282e-02 -1.318413615226745605e-01 4.965749755501747131e-02 1.249045729637145996e-01 -2.010154128074645996e-01 -4.398983716964721680e-02 -2.728667259216308594e-01 1.598702743649482727e-02 -2.839904129505157471e-01
-6.055082008242607117e-02 5.878186970949172974e-02 1.355090886354446411e-01 3.719177842140197754e-02 -1.636319309473037720e-01 5.320392549037933350e-02 -5.221024528145790100e-02 -1.959621757268905640e-01 3.660552669316530228e-03 2.348908483982086182e-01 2.314244806766510010e-01 -1.575021147727966309e-01 5.012162029743194580e-02 1.341103464365005493e-01 3.764573335647583008e-01 1.083828806877136230e-01 1.542568951845169067e-01 2.566795051097869873e-01 -1.105304136872291565e-01 -2.269532233476638794e-01 2.599598169326782227e-01 -2.034082449972629547e-02 2.264938503503799438e-01 5.937326699495315552e-02 -3.123165667057037354e-01 -3.664829954504966736e-02 1.072629094123840332e-01 3.067233972251415253e-02 -3.710377812385559082e-01 3.758466243743896484e-02 -2.329989522695541382e-01 -1.181535050272941589e-01
1.509519573301076889e-02 -6.140626221895217896e-02 5.385008454322814941e-02 -2.568297386169433594e-01 -1.620959043502807617e-01 2.997994720935821533e-01 8.873339742422103882e-02 -2.031217366456985474e-01 1.179376617074012756e-01 2.231056801974773407e-02 1.481620669364929199e-01 -4.386460185050964355e-01 1.881288290023803711e-01 -4.785129427909851074e-02 3.535874933004379272e-02 -2.584921717643737793e-01 5.733001232147216797e-02 1.678476631641387939e-01 -1.803469061851501465e-01 -2.192571014165878296e-01 -2.987186312675476074e-01 -6.621722131967544556e-02 -1.012096256017684937e-01 -6.926226429641246796e-03 6.308300793170928955e-02 8.600302040576934814e-02 -2.157721072435379028e-01 2.927857935428619385e-01 7.736424356698989868e-02 1.547673046588897705e-01 -5.956875625997781754e-03 -1.942555904388427734e-01
-1.705603897571563721e-01 7.588113658130168915e-03 7.488187402486801147e-02 1.286638379096984863e-01 1.514881700277328491e-01 3.576858043670654297e-01 -1.163248252123594284e-02 -1.690308153629302979e-01 1.056590601801872253e-01 3.222332894802093506e-01 7.101345807313919067e-02 -2.379555553197860718e-01 6.661308556795120239e-02 3.103905357420444489e-03 4.374809563159942627e-01 -2.959787547588348389e-01 2.011070959270000458e-02 5.305591225624084473e-02 -1.000979095697402954e-01 -1.600333154201507568e-01 -1.281828433275222778e-01 2.023774757981300354e-02 -1.135980859398841858e-01 -2.435893416404724121e-01 3.110015578567981720e-02 9.496719390153884888e-02 6.221102550625801086e-02 -2.543868124485015869e-01 1.274208724498748779e-02 -8.343731611967086792e-02 -2.904837727546691895e-01 1.048207283020019531e-01
-1.805908679962158203e-01 -1.359423547983169556e-01 2.671939730644226074e-01 -8.242854475975036621e-02 -1.043009012937545776e-01 1.738607585430145264e-01 4.423381388187408447e-01 -1.098310947418212891e-01 1.998809166252613068e-02 2.839981019496917725e-01 1.678152754902839661e-02 -2.532919645309448242e-01 -2.561139464378356934e-01 7.053533196449279785e-02 2.364691719412803650e-02 9.788824245333671570e-04 1.735992580652236938e-01 3.813571482896804810e-02 1.263216733932495117e-01 1.696378737688064575e-01 -7.134088128805160522e-02 2.739076614379882812e-01 1.913686245679855347e-01 1.324485689401626587e-01 1.091077923774719238e-01 -5.899601429700851440e-02 -1.349401078186929226e-03 3.486972153186798096e-01 -9.163437038660049438e-02 -1.480427533388137817e-01 7.507411390542984009e-02 1.474233567714691162e-01
-9.141679853200912476e-02 -3.085498325526714325e-02 2.681085467338562012e-01 -2.775432169437408447e-01 -8.560655266046524048e-02 3.730843076482415199e-03 8.077462017536163330e-02 -6.616396456956863403e-02 -2.259948104619979858e-01 8.646319061517715454e-02 2.528359554708003998e-02 -2.333713471889495850e-01 1.085577830672264099e-01 3.187664318829774857e-03 4.522935450077056885e-01 -2.248983234167098999e-01 1.889059841632843018e-01 -6.926266849040985107e-02 -1.814589276909828186e-02 -1.666931658983230591e-01 -1.342315822839736938e-01 -1.498769968748092651e-01 3.102717697620391846e-01 4.364372044801712036e-02 -1.747945547103881836e-01 -1.353389620780944824e-01 -1.687953919172286987e-01 -1.392395943403244019e-01 -3.453933596611022949e-01 -2.863368391990661621e-02 -1.302365809679031372e-01 4.311216995120048523e-02
7.055786997079849243e-02 9.720158576965332031e-02 -2.765826648101210594e-03 -1.563538052141666412e-02 -1.742157787084579468e-01 2.411362677812576294e-01 1.032467409968376160e-01 1.655572839081287384e-02 -9.852501749992370605e-02 3.149842321872711182e-01 9.214016795158386230e-02 -3.710461854934692383e-01 -5.141837522387504578e-02 -9.274910390377044678e-02 3.366931378841400146e-01 -8.273174054920673370e-03 -8.584260195493698120e-02 3.030755519866943359e-01 2.779841423034667969e-01 -2.846668064594268799e-01 -2.662568688392639160e-01 1.149387806653976440e-01 4.836766421794891357e-02 -4.412287846207618713e-02 -4.213979840278625488e-02 -1.196078881621360779e-01 -4.700449854135513306e-02 1.580348908901214600e-01 1.175316274166107178e-01 -1.729940474033355713e-01 2.336505204439163208e-01 -1.363883018493652344e-01
4.809922724962234497e-02 -5.655978340655565262e-03 3.281862139701843262e-01 5.639797449111938477e-02 3.100915253162384033e-02 1.705504357814788818e-01 2.009494900703430176e-01 -2.474021464586257935e-01 3.933601081371307373e-01 7.080318778753280640e-02 -2.695770375430583954e-02 6.141938269138336182e-02 -2.340258508920669556e-01 -4.279086366295814514e-02 2.558041810989379883e-01 -8.780816197395324707e-02 1.167236492037773132e-01 1.047610938549041748e-01 -3.243307769298553467e-01 3.937062993645668030e-02 -2.106588929891586304e-01 1.220220625400543213e-01 -1.563925594091415405e-01 1.932322382926940918e-01 -1.101016178727149963e-01 -1.472005248069763184e-01 -1.438990235328674316e-01 2.981541752815246582e-01 -7.630387693643569946e-02 -1.582701355218887329e-01 -1.467314660549163818e-01 1.137617230415344238e-01
-2.963097207248210907e-02 -1.764452606439590454e-01 6.192920729517936707e-02 -2.690048515796661377e-01 1.555418875068426132e-02 4.164486825466156006e-01 9.888666123151779175e-02 -1.501364111900329590e-01 5.506655946373939514e-02 1.209737136960029602e-01 4.090889357030391693e-03 -2.978265583515167236e-01 1.803264021873474121e-01 -7.687672972679138184e-03 5.841228365898132324e-02 -4.934802353382110596e-01 6.787700206041336060e-02 1.327497810125350952e-01 -1.514312624931335449e-01 -1.634386032819747925e-01 -1.868001967668533325e-01 -8.875152468681335449e-02 -7.156050205230712891e-02 -1.619082391262054443e-01 9.211632423102855682e-03 -2.963279001414775848e-02 -6.722661852836608887e-02 3.037106096744537354e-01 9.537626057863235474e-03 4.278855398297309875e-02 1.180754154920578003e-01 -2.008427530527114868e-01
-3.395752310752868652e-01 4.481138195842504501e-03 1.968612968921661377e-01 4.776249115820974112e-04 -1.321757584810256958e-01 -4.118914902210235596e-02 3.702002167701721191e-01 2.237460343167185783e-03 1.778457313776016235e-02 2.330766990780830383e-02 -2.962625622749328613e-01 -3.071702718734741211e-01 -8.895573765039443970e-02 1.039664819836616516e-01 4.126727581024169922e-01 6.194527726620435715e-03 1.593400686979293823e-01 -3.834121301770210266e-02 -1.752586215734481812e-01 -2.211853116750717163e-01 -3.505686670541763306e-02 1.896911412477493286e-01 1.115614250302314758e-01 1.549142599105834961e-01 -5.730648711323738098e-02 -1.744507551193237305e-01 -2.629949152469635010e-01 -2.541903220117092133e-02 -1.148124113678932190e-01 -1.100372895598411560e-01 -9.288392961025238037e-02 -6.985042244195938110e-03
-2.995282709598541260e-01 -1.014593392610549927e-01 1.582911014556884766e-01 -2.262755669653415680e-02 -1.447118222713470459e-01 1.314887255430221558e-01 1.197164133191108704e-01 -1.391779035329818726e-01 -1.693668812513351440e-01 1.722051948308944702e-01 -2.367649823427200317e-01 -3.601558804512023926e-01 1.901330351829528809e-01 -7.299195230007171631e-02 5.357345342636108398e-01 7.264968007802963257e-02 7.479866594076156616e-02 4.991914331912994385e-02 -4.899866133928298950e-02 -3.161827102303504944e-02 5.998680368065834045e-02 -1.473410725593566895e-01 2.798136472702026367e-01 -3.894028067588806152e-02 -1.280078291893005371e-02 -9.828930348157882690e-02 -7.612239569425582886e-02 2.681186236441135406e-02 4.265678673982620239e-02 -1.352517753839492798e-01 -2.357793301343917847e-01 -1.263335943222045898e-01
-2.794268131256103516e-01 -2.738103866577148438e-01 3.441423475742340088e-01 -2.161953300237655640e-01 1.529145538806915283e-01 2.286045849323272705e-01 1.435864623636007309e-02 -2.265610545873641968e-01 -1.362115144729614258e-01 2.067116200923919678e-01 -2.057285904884338379e-01 -3.091229200363159180e-01 -5.418997630476951599e-02 1.333910226821899414e-01 3.157709538936614990e-01 -8.515699952840805054e-02 2.171091735363006592e-03 1.090891435742378235e-01 -4.968977347016334534e-02 4.629476740956306458e-02 -1.534989625215530396e-01 -1.240706890821456909e-01 -1.972576230764389038e-01 1.490447670221328735e-01 -1.220146343111991882e-01 -1.045372113585472107e-01 6.888285279273986816e-02 -7.716734707355499268e-02 1.256761252880096436e-01 -2.089576572179794312e-01 -1.152095869183540344e-01 4.351738095283508301e-02
-1.845631599426269531e-01 -3.015753328800201416e-01 3.778986260294914246e-02 1.514549255371093750e-01 -1.060241609811782837e-01 4.949875473976135254e-01 2.008635401725769043e-01 -2.955849170684814453e-01 2.329555153846740723e-01 2.076791077852249146e-01 3.040068969130516052e-02 -1.948887109756469727e-01 -1.067969352006912231e-01 7.598359882831573486e-02 1.804532706737518311e-01 -1.177707761526107788e-01 -3.128910660743713379e-01 8.234539628028869629e-02 1.395356841385364532e-02 4.168030619621276855e-02 1.928611844778060913e-02 -6.154658272862434387e-02 1.389959603548049927e-01 -8.518593758344650269e-02 1.430824249982833862e-01 9.999896585941314697e-02 6.977773737162351608e-04 5.388296768069267273e-02 1.378869116306304932e-01 -1.082676723599433899e-01 -2.409446686506271362e-01 -8.496769517660140991e-02
-2.780765295028686523e-01 -2.363988906145095825e-01 1.224443018436431885e-01 1.853069663047790527e-01 3.364156931638717651e-02 3.783377707004547119e-01 6.259411573410034180e-02 -1.036696806550025940e-01 2.475350946187973022e-01 4.625680446624755859e-01 -5.818897485733032227e-02 5.483794212341308594e-02 7.018221169710159302e-02 -2.210216075181961060e-01 9.884362667798995972e-02 2.649082429707050323e-02 1.916158795356750488e-01 1.603416055440902710e-01 1.421524584293365479e-02 7.812634855508804321e-02 -5.874234810471534729e-02 4.283630847930908203e-02 1.805789470672607422e-01 -1.929344385862350464e-01 -9.059389680624008179e-02 -2.699422240257263184e-01 -1.391243636608123779e-01 -6.318528205156326294e-02 8.069462329149246216e-02 -2.213944941759109497e-01 -9.399612993001937866e-02 -9.128032252192497253e-04
-1.891680210828781128e-01 1.018204167485237122e-01 -2.280634269118309021e-02 9.548912942409515381e-02 7.001102436333894730e-03 3.362352252006530762e-01 1.312753558158874512e-01 -2.879824638366699219e-01 5.736738443374633789e-02 9.588610380887985229e-02 2.203315347433090210e-01 -2.666698023676872253e-02 -1.826972067356109619e-01 4.217899963259696960e-02 2.379455268383026123e-01 -2.008786946535110474e-01 1.414387077093124390e-01 -2.452978640794754028e-01 -2.050644308328628540e-01 -1.862551458179950714e-02 -1.702467799186706543e-01 1.639070808887481689e-01 1.511262059211730957e-01 -5.284276977181434631e-02 -3.287694752216339111e-01 -1.579588502645492554e-01 -1.392100900411605835e-01 3.219115138053894043e-01 3.887764411047101021e-03 -2.574749588966369629e-01 -1.031703352928161621e-01 3.867910942062735558e-03
-9.986044466495513916e-02 -1.675621569156646729e-01 3.389821052551269531e-01 -3.512053564190864563e-02 -2.014741152524948120e-01 5.016047358512878418e-01 3.855269029736518860e-02 -2.721820175647735596e-01 -1.714459210634231567e-01 -6.136066094040870667e-02 2.726613776758313179e-03 -1.816972494125366211e-01 -5.473082885146141052e-03 1.148597002029418945e-01 -6.060039997100830078e-02 -3.451184555888175964e-02 3.591772615909576416e-01 3.404792845249176025e-01 -4.959110170602798462e-02 -1.018741354346275330e-01 4.418894648551940918e-02 -2.490690164268016815e-02 -1.783109456300735474e-01 -1.812510639429092407e-01 -3.851337358355522156e-02 1.119197010993957520e-01 8.606722205877304077e-02 1.025170981884002686e-01 3.580466285347938538e-02 -1.563418209552764893e-01 -8.226532489061355591e-02 6.605243682861328125e-02
-3.273620456457138062e-02 -1.209137067198753357e-01 3.154644072055816650e-01 -1.674339175224304199e-01 -1.218689084053039551e-01 3.125839829444885254e-01 -8.802335709333419800e-03 -2.529646158218383789e-01 2.630881369113922119e-01 2.286520600318908691e-01 2.141604423522949219e-01 4.873390716966241598e-04 -1.806362271308898926e-01 -2.623769044876098633e-01 7.282605767250061035e-02 -4.914123564958572388e-02 8.120422810316085815e-02 -9.719475172460079193e-03 3.872630372643470764e-02 -6.542620062828063965e-02 -6.843734532594680786e-02 -1.029618382453918457e-01 3.449562788009643555e-01 -1.609609723091125488e-01 -1.083092465996742249e-01 -7.188074290752410889e-02 7.269510626792907715e-02 -8.877130597829818726e-02 -9.348341822624206543e-02 -2.741454243659973145e-01 4.580026865005493164e-02 -3.389145731925964355e-01
-3.543806970119476318e-01 -3.422910720109939575e-02 -1.836747117340564728e-02 -2.808027863502502441e-01 1.346057802438735962e-01 2.555103898048400879e-01 8.739362657070159912e-02 -1.098483055830001831e-01 1.152425780892372131e-01 3.940997719764709473e-01 -1.085904464125633240e-01 -1.938437968492507935e-01 -2.686729095876216888e-02 4.468217864632606506e-02 3.352316915988922119e-01 1.564494073390960693e-01 6.900392472743988037e-02 1.710949391126632690e-01 -9.285663068294525146e-02 -6.594936829060316086e-03 6.331946700811386108e-02 -1.855431497097015381e-01 1.558484435081481934e-01 -1.284124404191970825e-01 1.155587136745452881e-01 -3.678313493728637695e-01 -2.778671868145465851e-02 -9.242845326662063599e-02 -1.558652222156524658e-01 -1.529366374015808105e-01 -6.781663745641708374e-02 3.524687513709068298e-02
-6.511811167001724243e-02 -1.867801994085311890e-01 1.890172660350799561e-01 -6.008413620293140411e-03 -2.859168946743011475e-01 2.610611617565155029e-01 -1.798795014619827271e-01 -3.272023499011993408e-01 3.521374613046646118e-02 5.493192672729492188e-01 9.721507132053375244e-02 -2.500730454921722412e-01 -1.804017722606658936e-01 -6.235839799046516418e-02 1.424957513809204102e-01 -2.780134677886962891e-01 -2.201585285365581512e-02 -3.760788589715957642e-02 4.296841099858283997e-02 -2.116279304027557373e-02 -2.469947375357151031e-02 5.690412223339080811e-02 -5.167579278349876404e-02 -1.052999943494796753e-01 -9.492000564932823181e-03 1.222134232521057129e-01 -3.311709314584732056e-02 -1.573359370231628418e-01 3.491287585347890854e-03 -1.508696824312210083e-01 -1.922247745096683502e-02 -2.023862749338150024e-01
-3.675899803638458252e-01 -1.744033843278884888e-01 2.942360043525695801e-01 1.196430623531341553e-01 -4.977276548743247986e-02 -2.151108114048838615e-03 4.426615834236145020e-01 -2.293173165526241064e-04 1.475585401058197021e-01 4.372934810817241669e-03 2.990545630455017090e-01 -5.811818316578865051e-02 2.059350460767745972e-01 -1.367082297801971436e-01 -1.226114691235125065e-03 2.157820574939250946e-02 4.060153961181640625e-01 1.229943111538887024e-01 -1.685662753880023956e-02 9.905225038528442383e-02 -1.515652537345886230e-01 7.750266045331954956e-02 -1.886723190546035767e-02 -1.491569913923740387e-02 -2.355296760797500610e-01 -1.111632958054542542e-02 1.025282405316829681e-02 -5.655071139335632324e-02 3.907853737473487854e-02 -1.532279103994369507e-01 -5.508974194526672363e-03 -2.353826761245727539e-01
-1.258322000503540039e-01 -3.127326965332031250e-01 5.067484974861145020e-01 -1.304658055305480957e-01 5.146035924553871155e-02 2.163827866315841675e-01 2.422464080154895782e-02 -2.149355560541152954e-01 -1.535938587039709091e-02 1.174500212073326111e-01 2.839997708797454834e-01 -8.065928518772125244e-02 -6.231570243835449219e-02 -1.808418184518814087e-01 7.191217690706253052e-02 -1.582814604043960571e-01 1.397765725851058960e-01 2.166296392679214478e-01 2.448631823062896729e-01 -8.931890130043029785e-02 -1.702435165643692017e-01 1.651219278573989868e-01 8.491643518209457397e-02 1.229988411068916321e-01 -1.937533915042877197e-01 1.950572878122329712e-01 -8.122004568576812744e-02 1.252958774566650391e-01 1.244475096464157104e-01 -7.707207649946212769e-02 1.450280006974935532e-02 -1.256231069564819336e-01
-1.069068610668182373e-01 4.329797625541687012e-02 4.446718692779541016e-01 2.989171147346496582e-01 2.805500850081443787e-02 4.377845525741577148e-01 2.355358302593231201e-01 -3.837783634662628174e-02 -1.408207714557647705e-01 1.736564338207244873e-01 2.013530135154724121e-01 5.871289968490600586e-02 5.357180163264274597e-02 -7.027316093444824219e-02 2.036972641944885254e-01 -8.954063802957534790e-02 -6.006057374179363251e-03 1.352146565914154053e-01 2.221208363771438599e-01 -8.380839973688125610e-02 -1.860453635454177856e-01 1.410361826419830322e-01 2.028452008962631226e-01 2.262796312570571899e-01 -8.330675773322582245e-03 -4.986654222011566162e-02 1.277873814105987549e-01 -7.283087354153394699e-03 5.455750599503517151e-02 1.513712480664253235e-02 -1.739971041679382324e-01 -1.580218523740768433e-01
-2.692972123622894287e-01 1.231266558170318604e-01 4.626068770885467529e-01 2.849500477313995361e-01 8.428677171468734741e-02 3.432805538177490234e-01 2.434996962547302246e-01 -7.756300270557403564e-02 -1.433726996183395386e-01 2.410646229982376099e-01 1.855112761259078979e-01 1.715915463864803314e-02 7.020923495292663574e-02 -1.210436522960662842e-01 2.043852508068084717e-01 -8.511018007993698120e-02 -1.188840717077255249e-02 1.233467832207679749e-01 2.138555645942687988e-01 -1.671596765518188477e-01 -1.934830099344253540e-01 8.925789594650268555e-02 1.264850646257400513e-01 1.509973108768463135e-01 7.535894215106964111e-02 9.205304086208343506e-02 8.449663966894149780e-02 -3.683507069945335388e-02 7.317914813756942749e-02 -3.804859146475791931e-02 -1.818802952766418457e-01 -9.551078081130981445e-02
-1.821146905422210693e-01 -1.806525513529777527e-02 1.600323617458343506e-01 -1.233592703938484192e-01 1.544004529714584351e-01 1.237493529915809631e-01 1.741916686296463013e-01 4.031818732619285583e-02 2.031934559345245361e-01 8.499020338058471680e-02 3.403181210160255432e-02 -1.026392877101898193e-01 -3.216941654682159424e-01 -6.651008874177932739e-02 1.947760283946990967e-01 -3.108824230730533600e-02 1.981318593025207520e-01 3.825078606605529785e-01 -1.742779016494750977e-01 -1.094787269830703735e-01 -1.144358739256858826e-01 1.936737596988677979e-01 2.419752478599548340e-01 6.807978451251983643e-02 1.361606270074844360e-01 3.518529701977968216e-04 -2.349699139595031738e-01 3.325981497764587402e-01 -2.832749299705028534e-02 -3.408653140068054199e-01 -3.385388478636741638e-02 -5.753975734114646912e-02
-3.155044615268707275e-01 -1.006177365779876709e-01 6.244314834475517273e-02 -1.309066861867904663e-01 -2.682830989360809326e-01 3.084884397685527802e-02 3.124564588069915771e-01 1.122177094221115112e-01 1.118431165814399719e-01 2.150132209062576294e-01 -9.442831575870513916e-02 -1.703160703182220459e-01 -3.106656968593597412e-01 1.701989769935607910e-01 3.582888543605804443e-01 3.581624478101730347e-02 1.689168065786361694e-01 2.162435054779052734e-01 -2.031840831041336060e-01 7.966055721044540405e-02 3.645186498761177063e-02 6.716884206980466843e-03 9.558621048927307129e-02 1.248748041689395905e-02 -6.948824971914291382e-02 -9.197518229484558105e-02 -2.742925286293029785e-01 2.055483013391494751e-01 -1.801901757717132568e-01 -1.697977930307388306e-01 3.174974769353866577e-02 8.761762082576751709e-02
4.161122813820838928e-02 -8.280736953020095825e-02 1.996663510799407959e-01 -3.408762812614440918e-01 -3.149178624153137207e-02 4.621428847312927246e-01 9.921355545520782471e-02 -3.733888268470764160e-02 1.631695628166198730e-01 5.335832759737968445e-02 5.920269526541233063e-03 -2.837867736816406250e-01 2.418963313102722168e-01 -1.314698755741119385e-01 4.162615910172462463e-02 -2.986677289009094238e-01 9.149388968944549561e-02 1.441502273082733154e-01 -1.792660504579544067e-01 -2.336925119161605835e-01 -2.763347029685974121e-01 -8.761385083198547363e-02 -1.258040368556976318e-01 -2.621685899794101715e-02 6.285082548856735229e-02 9.999506175518035889e-02 -1.498196423053741455e-01 1.479157656431198120e-01 1.205822527408599854e-01 -1.118016839027404785e-01 3.201132267713546753e-02 -1.731456220149993896e-01
-3.873159289360046387e-01 -1.679980009794235229e-01 1.140836700797080994e-01 -2.348961830139160156e-01 1.857131272554397583e-01 3.521229922771453857e-01 1.818883419036865234e-01 -1.682719886302947998e-01 -5.906226858496665955e-02 2.800526022911071777e-01 -1.956838965415954590e-01 -1.250147223472595215e-01 -7.711405307054519653e-02 9.887928515672683716e-02 1.919244378805160522e-01 -4.991694539785385132e-02 -2.261989517137408257e-03 1.194170638918876648e-01 -7.281532883644104004e-02 -1.892885379493236542e-02 -1.390092670917510986e-01 -1.509285299107432365e-03 -2.800770699977874756e-01 -9.060797095298767090e-02 -1.567823588848114014e-01 -6.999439746141433716e-02 -6.161251664161682129e-02 -1.765407621860504150e-01 -4.957138746976852417e-02 -3.063897192478179932e-01 -6.765788048505783081e-02 -2.270393967628479004e-01
-1.250282675027847290e-01 2.742306329309940338e-03 1.121717542409896851e-01 -1.732919663190841675e-01 -1.573825925588607788e-01 -3.486213507130742073e-03 9.802109748125076294e-02 -3.582264780998229980e-01 -2.732195258140563965e-01 1.282514333724975586e-01 -9.777081757783889771e-02 -3.107740283012390137e-01 1.264609582722187042e-02 -1.137861832976341248e-01 4.313543438911437988e-01 -1.140004023909568787e-01 1.606014519929885864e-01 7.760588824748992920e-02 -1.382639352232217789e-02 -2.728208303451538086e-01 -6.479232758283615112e-02 -3.981454297900199890e-02 1.613128483295440674e-01 -7.574032526463270187e-03 -4.612505144905298948e-04 -2.527025043964385986e-01 -3.071654215455055237e-02 -7.808778434991836548e-02 -3.004498183727264404e-01 -1.505663841962814331e-01 -1.827621757984161377e-01 -1.186702251434326172e-01
-2.474320977926254272e-01 -6.004857271909713745e-02 5.991740152239799500e-02 2.182517759501934052e-02 -1.991799473762512207e-01 3.305337727069854736e-01 -4.608774185180664062e-02 -7.342379540205001831e-02 2.204145938158035278e-01 1.248448714613914490e-01 -4.211796075105667114e-02 1.800780594348907471e-01 8.793633431196212769e-02 -1.995261013507843018e-01 2.964123189449310303e-01 -2.722833752632141113e-01 4.063229716848582029e-04 2.096898555755615234e-01 -1.465473622083663940e-01 4.549233242869377136e-03 -8.545143157243728638e-02 -9.115417301654815674e-02 -2.535333037376403809e-01 -4.994056746363639832e-02 -1.299301087856292725e-01 -4.948068857192993164e-01 1.384260803461074829e-01 1.612088531255722046e-01 4.503687843680381775e-02 -9.921208769083023071e-02 1.279523130506277084e-02 -1.043126467266120017e-04
-1.981699317693710327e-01 2.454767748713493347e-02 2.032707780599594116e-01 -4.723079130053520203e-02 -2.872453629970550537e-01 4.049244523048400879e-01 3.358621895313262939e-02 -1.796477437019348145e-01 7.174531370401382446e-02 1.336974948644638062e-01 9.567719697952270508e-02 1.371649801731109619e-01 -2.570246532559394836e-02 2.150704115629196167e-01 -4.582615941762924194e-02 3.144364431500434875e-02 -2.330975607037544250e-02 -2.698121406137943268e-02 6.204565614461898804e-02 -4.852596670389175415e-02 -1.976339817047119141e-01 5.106931552290916443e-02 -7.457032799720764160e-02 -5.143403634428977966e-02 -1.735533773899078369e-01 -1.387948095798492432e-01 1.800532452762126923e-02 1.454728543758392334e-01 -5.271226167678833008e-01 -1.089203357696533203e-01 -3.430399298667907715e-01 9.326007217168807983e-03
1.417823508381843567e-02 -9.272319078445434570e-02 4.417929425835609436e-02 -3.387458249926567078e-02 -1.701351553201675415e-01 2.892134487628936768e-01 3.025445640087127686e-01 -9.625957906246185303e-02 -7.665701210498809814e-02 2.540513575077056885e-01 1.131562050431966782e-02 -2.233458608388900757e-01 1.064205169677734375e-01 5.526659078896045685e-03 1.410696208477020264e-01 -2.129849642515182495e-01 -1.531592756509780884e-01 3.164612948894500732e-01 -3.273461461067199707e-01 -1.154943257570266724e-01 6.246249750256538391e-02 -2.874411046504974365e-01 4.407745972275733948e-02 1.715623401105403900e-02 2.033942639827728271e-01 1.850136071443557739e-01 2.594420909881591797e-01 3.100751526653766632e-02 5.876087397336959839e-02 -1.326346993446350098e-01 -2.806240320205688477e-01 3.372020274400711060e-02
1.388309001922607422e-01 -2.345529757440090179e-02 1.374778300523757935e-01 -8.392740041017532349e-02 -1.804914176464080811e-01 4.824285507202148438e-01 1.900231242179870605e-01 5.217073857784271240e-02 1.289602220058441162e-01 4.894682466983795166e-01 -1.326760742813348770e-03 -8.869370818138122559e-02 -1.448400914669036865e-01 -3.778158128261566162e-02 9.737221151590347290e-02 1.488719880580902100e-01 2.574138641357421875e-01 1.832517832517623901e-01 6.257643550634384155e-02 -1.512029916048049927e-01 -9.298252314329147339e-02 1.346099227666854858e-01 1.172848939895629883e-01 -1.797184646129608154e-01 -1.050508394837379456e-01 -1.915954500436782837e-01 -1.067690849304199219e-01 1.055527385324239731e-02 -4.040552303194999695e-02 -1.477368026971817017e-01 4.376292228698730469e-02 2.188320904970169067e-01
2.617675624787807465e-02 -9.541521221399307251e-02 -6.771259754896163940e-02 -2.187395542860031128e-01 -2.523762546479701996e-02 2.061760425567626953e-01 1.789881289005279541e-01 5.008393153548240662e-02 8.747863024473190308e-02 3.115341365337371826e-01 1.376099884510040283e-01 -3.938972949981689453e-02 1.448260396718978882e-01 9.978992491960525513e-02 2.339481860399246216e-01 1.861127093434333801e-02 1.854492723941802979e-01 4.802213311195373535e-01 -2.404841631650924683e-01 -8.305713534355163574e-03 1.395846018567681313e-03 3.181911706924438477e-01 2.647539675235748291e-01 2.093705534934997559e-01 -1.321803778409957886e-01 -4.135855287313461304e-02 9.770518168807029724e-03 -1.930629909038543701e-01 -1.259254068136215210e-01 -5.014746636152267456e-02 -1.362825036048889160e-01 -1.315428316593170166e-01
-1.965925693511962891e-01 -1.818832904100418091e-01 1.605843007564544678e-01 -2.947487533092498779e-01 -1.976479589939117432e-01 1.191636770963668823e-01 2.291724681854248047e-01 -1.823341101408004761e-01 2.423115819692611694e-01 2.391313165426254272e-01 2.173460721969604492e-01 -1.315965503454208374e-01 -2.584304213523864746e-01 1.234162002801895142e-01 -4.584146291017532349e-02 2.140123583376407623e-02 1.008004173636436462e-01 1.990004777908325195e-01 4.415424540638923645e-02 1.632164567708969116e-01 -3.036791980266571045e-01 1.610442399978637695e-01 6.173669360578060150e-03 2.050659060478210449e-01 -3.657000884413719177e-02 8.767275512218475342e-02 2.565035969018936157e-02 3.173884153366088867e-01 -1.766701638698577881e-01 -1.374853551387786865e-01 3.448321670293807983e-02 1.059428229928016663e-01
-2.421619892120361328e-01 -1.289919465780258179e-01 -1.098497062921524048e-01 -8.793530613183975220e-02 -4.338349401950836182e-01 3.144875764846801758e-01 2.727179825305938721e-01 -8.061847090721130371e-02 -5.732260271906852722e-02 1.218621730804443359e-01 1.185755729675292969e-01 -1.285363584756851196e-01 -2.943510413169860840e-01 -1.228147298097610474e-01 1.005301177501678467e-01 1.302396953105926514e-01 8.615113794803619385e-02 2.991824448108673096e-01 -4.146741703152656555e-02 -1.022611744701862335e-02 -3.629120886325836182e-01 -7.428389787673950195e-02 1.418113261461257935e-01 -2.578712441027164459e-02 -2.070669680833816528e-01 -1.084663346409797668e-01 -5.875419452786445618e-02 5.341659858822822571e-02 -1.459538787603378296e-01 1.673234067857265472e-02 -3.439634665846824646e-02 1.376555860042572021e-01
-2.421644926071166992e-01 -2.004482299089431763e-01 2.814796566963195801e-01 5.439676344394683838e-02 -6.856913864612579346e-02 3.228851258754730225e-01 1.081947088241577148e-01 -3.855724930763244629e-01 1.142583042383193970e-02 4.699191823601722717e-02 2.024766206741333008e-01 -2.242982983589172363e-01 1.420285850763320923e-01 2.361896447837352753e-02 1.086800396442413330e-01 -3.430081009864807129e-01 -4.469020292162895203e-03 1.623568683862686157e-01 1.543245161883533001e-03 -2.480313926935195923e-01 -9.556359052658081055e-02 2.448926866054534912e-01 1.418167948722839355e-01 1.134382858872413635e-01 -1.518316119909286499e-01 2.002290263772010803e-02 1.749712973833084106e-01 2.516596950590610504e-02 5.055194720625877380e-02 1.280821561813354492e-01 2.010286450386047363e-01 4.189637303352355957e-02
-1.199808418750762939e-01 -7.778348773717880249e-02 -1.869989093393087387e-03 7.555107027292251587e-02 -2.580268979072570801e-01 1.327849924564361572e-01 1.135049834847450256e-01 -3.370364010334014893e-02 3.195342719554901123e-01 3.203536272048950195e-01 -1.034739837050437927e-01 1.050486788153648376e-01 -6.812548637390136719e-02 -5.611206218600273132e-02 1.302615106105804443e-01 -9.994892030954360962e-02 2.153512537479400635e-01 -3.901198506355285645e-02 -2.345112860202789307e-01 -1.554304063320159912e-01 -1.880999058485031128e-01 -2.921917103230953217e-02 -1.742506921291351318e-01 -5.199480056762695312e-02 -5.588036403059959412e-02 -9.400844573974609375e-02 2.203890383243560791e-01 2.939965724945068359e-01 1.093982905149459839e-01 -2.967044711112976074e-01 -2.514620423316955566e-01 -3.283918201923370361e-01
-1.905030459165573120e-01 -1.650304496288299561e-01 -7.441378384828567505e-02 -1.409846637398004532e-02 -2.837966978549957275e-01 1.635237187147140503e-01 1.855202764272689819e-01 5.881794169545173645e-02 1.935837864875793457e-01 4.121912717819213867e-01 -1.157206818461418152e-01 5.946133658289909363e-02 1.949625313282012939e-01 -7.912495732307434082e-02 1.608301997184753418e-01 -3.439527750015258789e-02 8.243819326162338257e-02 6.389532983303070068e-02 -6.136525422334671021e-02 4.598119482398033142e-02 -1.908220201730728149e-01 -2.400929927825927734e-01 1.761588603258132935e-01 -1.966157257556915283e-01 -3.244229555130004883e-01 -1.322269588708877563e-01 9.350845217704772949e-02 9.624243527650833130e-02 -1.345787495374679565e-01 -3.473343253135681152e-01 -2.457334473729133606e-02 -1.713260561227798462e-01
1.124770715832710266e-01 -1.655762046575546265e-01 1.134843453764915466e-01 -2.135077863931655884e-01 -2.994025349617004395e-01 1.431293189525604248e-01 1.259187757968902588e-01 -6.747346371412277222e-02 2.386702410876750946e-02 1.936350166797637939e-01 -2.621234022080898285e-02 -1.324027627706527710e-01 -6.780592352151870728e-02 6.879524886608123779e-02 3.610706031322479248e-01 -1.838024109601974487e-01 6.084455922245979309e-02 3.618381917476654053e-01 3.006625473499298096e-01 -2.077349722385406494e-01 -2.412229329347610474e-01 -1.166871413588523865e-01 1.554149538278579712e-01 1.004993333481252193e-03 -1.119803339242935181e-01 -1.946882903575897217e-01 -7.525629550218582153e-02 1.167053654789924622e-01 -5.446492880582809448e-02 -2.262407988309860229e-01 2.078247666358947754e-01 -9.978222101926803589e-02
-2.402607351541519165e-01 -1.108409911394119263e-01 1.213387474417686462e-01 9.514234215021133423e-02 -1.158212870359420776e-01 -3.848664055112749338e-04 7.336999475955963135e-02 -1.678668856620788574e-01 1.520099639892578125e-01 1.640720106661319733e-02 2.136464044451713562e-02 -1.710104569792747498e-02 -1.881907582283020020e-01 8.421958982944488525e-02 3.850229084491729736e-02 -1.366408616304397583e-01 4.646340012550354004e-01 1.811074465513229370e-01 -2.797790765762329102e-01 -1.113754957914352417e-01 -8.052519708871841431e-02 2.244200855493545532e-01 2.019817531108856201e-01 4.710168018937110901e-02 3.846957907080650330e-02 -1.882898248732089996e-02 -7.485735416412353516e-02 1.971446722745895386e-01 -2.928482890129089355e-01 -3.891924619674682617e-01 2.296677045524120331e-02 -2.217162549495697021e-01
-5.376584082841873169e-02 -2.864249646663665771e-01 3.895105421543121338e-01 -1.004692837595939636e-01 4.228835552930831909e-02 4.504429101943969727e-01 -1.278454512357711792e-01 -2.269270718097686768e-01 3.041081596165895462e-03 1.179618760943412781e-01 -4.303970187902450562e-02 -2.457905858755111694e-01 2.095157280564308167e-02 1.209232769906520844e-02 1.544386744499206543e-01 6.442593783140182495e-02 3.782648220658302307e-02 3.012946806848049164e-02 -1.991959810256958008e-01 7.518845796585083008e-02 -3.713145852088928223e-03 -2.506865859031677246e-01 -2.220406383275985718e-01 1.800654381513595581e-01 -2.196150720119476318e-01 -1.976063549518585205e-01 1.834393106400966644e-02 2.613000273704528809e-01 -3.868958726525306702e-02 1.600439548492431641e-01 -1.894417218863964081e-02 1.832785457372665405e-02
1.271968358196318150e-03 -1.612937897443771362e-01 1.398873478174209595e-01 2.750563621520996094e-01 -2.224340885877609253e-01 4.987539947032928467e-01 3.302012979984283447e-01 -3.136221766471862793e-01 1.965589262545108795e-02 1.455767750740051270e-01 7.054976373910903931e-02 -9.698566049337387085e-03 9.410017519257962704e-04 6.846860051155090332e-02 2.923414111137390137e-01 -2.685830295085906982e-01 -7.229728996753692627e-02 7.964577525854110718e-02 -5.372210219502449036e-02 2.369440495967864990e-01 -7.456979155540466309e-02 -3.896909207105636597e-02 9.744345396757125854e-02 -2.236919477581977844e-02 1.049286499619483948e-01 7.945378869771957397e-02 5.642468482255935669e-02 -8.695535361766815186e-03 1.139358282089233398e-01 -7.646976411342620850e-02 -1.646352261304855347e-01 -1.732187867164611816e-01
-2.187552452087402344e-01 -3.625234961509704590e-02 1.109445616602897644e-01 -2.170017361640930176e-01 -4.527054429054260254e-01 3.399909138679504395e-01 2.750977873802185059e-01 -1.070508137345314026e-01 2.084946334362030029e-01 2.028665319085121155e-02 -1.403097957372665405e-01 6.190520897507667542e-02 -1.518587861210107803e-02 -5.875105038285255432e-02 1.599248200654983521e-01 1.476916670799255371e-01 1.463375389575958252e-01 1.056628674268722534e-01 -1.818955689668655396e-02 -3.309510275721549988e-02 -2.870184779167175293e-01 -5.710341408848762512e-02 3.266191482543945312e-01 -1.124340370297431946e-01 -9.991055727005004883e-02 -3.482327610254287720e-02 6.808934360742568970e-02 1.862686425447463989e-01 8.298631757497787476e-02 -2.164896130561828613e-01 1.303074061870574951e-01 7.112153619527816772e-02
-3.666768372058868408e-01 2.963226661086082458e-02 2.086712121963500977e-01 4.593352973461151123e-02 -4.150668904185295105e-02 1.780737936496734619e-01 -4.840884730219841003e-02 -1.462788283824920654e-01 -1.476021409034729004e-01 6.202033907175064087e-02 -1.491924822330474854e-01 -2.148250192403793335e-01 1.401673406362533569e-01 -6.755992770195007324e-02 2.085507959127426147e-01 -1.455623507499694824e-01 2.681583464145660400e-01 1.998422741889953613e-01 -3.220182061195373535e-01 -8.774378895759582520e-02 4.591083899140357971e-02 1.613034307956695557e-01 3.784376084804534912e-01 -1.398104429244995117e-01 -1.887301951646804810e-01 -5.836648121476173401e-02 1.989312916994094849e-01 -2.930716425180435181e-02 2.163052558898925781e-02 2.230264246463775635e-01 -1.675243228673934937e-01 -8.395113795995712280e-02
-7.516527175903320312e-02 8.590725809335708618e-02 2.573249936103820801e-01 4.544145986437797546e-02 -1.891944259405136108e-01 1.822283864021301270e-01 2.332325577735900879e-01 -1.190931871533393860e-01 1.613240242004394531e-01 -2.126633375883102417e-02 2.208818644285202026e-01 -1.296235322952270508e-01 -2.312688976526260376e-01 8.006653934717178345e-02 3.457596302032470703e-01 -8.239908516407012939e-02 6.394606828689575195e-02 2.732141911983489990e-01 6.044309958815574646e-02 -5.649350211024284363e-02 -1.501959115266799927e-01 7.284730207175016403e-03 2.485722601413726807e-01 2.400618642568588257e-01 3.025852739810943604e-01 -5.585097149014472961e-02 4.129230231046676636e-02 1.897663474082946777e-01 1.394915953278541565e-02 -2.684389054775238037e-01 -1.857221424579620361e-01 1.898753792047500610e-01
-9.551998227834701538e-02 5.560940876603126526e-02 1.055270135402679443e-01 2.610397338867187500e-01 -1.950249373912811279e-01 4.485741555690765381e-01 9.418035298585891724e-02 -6.556431949138641357e-02 -1.436529755592346191e-01 4.281823635101318359e-01 2.652128934860229492e-01 -1.631071120500564575e-01 2.152679860591888428e-01 -1.141747310757637024e-01 3.143710196018218994e-01 -2.010349035263061523e-01 6.739352364093065262e-03 -3.307992964982986450e-02 -8.986013382673263550e-02 5.207639932632446289e-02 1.525298878550529480e-02 2.639357931911945343e-02 9.621384553611278534e-03 -1.968854069709777832e-01 -1.492013931274414062e-01 -5.330818891525268555e-02 -7.524570077657699585e-02 -1.532295197248458862e-01 -2.106269150972366333e-01 1.229953300207853317e-02 -3.670944646000862122e-02 -6.874904781579971313e-02
-3.935442864894866943e-02 -7.331370562314987183e-02 4.739052355289459229e-01 2.522490322589874268e-01 6.653800606727600098e-02 4.087754786014556885e-01 1.726238280534744263e-01 -1.376938074827194214e-01 -1.137415841221809387e-01 3.307547271251678467e-01 1.536245495080947876e-01 2.399747446179389954e-02 1.350703556090593338e-02 -8.436694741249084473e-02 1.998909115791320801e-01 -2.649993300437927246e-01 -1.658855751156806946e-02 1.135461404919624329e-01 3.175155445933341980e-02 -1.060188338160514832e-01 -2.043075114488601685e-01 2.392055988311767578e-01 1.750535070896148682e-01 9.304508566856384277e-02 1.010727211833000183e-01 4.150814190506935120e-02 9.791614487767219543e-03 -9.836403280496597290e-02 8.819949626922607422e-02 -6.886097043752670288e-02 -1.502255052328109741e-01 1.036070752888917923e-02
-6.739806383848190308e-02 1.492158323526382446e-01 1.568196117877960205e-01 -5.096887052059173584e-02 -2.262476980686187744e-01 3.282792568206787109e-01 2.334449291229248047e-01 1.521457284688949585e-01 -7.771056145429611206e-02 -5.612070113420486450e-02 -4.144366085529327393e-02 -2.889927625656127930e-01 2.724193930625915527e-01 -8.254728280007839203e-03 2.720233500003814697e-01 1.015082672238349915e-01 2.985307574272155762e-01 2.477406561374664307e-01 4.445920512080192566e-02 -5.649430677294731140e-02 7.623403519392013550e-02 8.370172977447509766e-02 -7.956290245056152344e-02 -1.806795783340930939e-02 -1.523238420486450195e-01 1.261274367570877075e-01 -2.751971185207366943e-01 1.350549608469009399e-01 1.462997794151306152e-01 -2.468251883983612061e-01 -2.543696165084838867e-01 3.384037315845489502e-02
-3.053136169910430908e-01 -3.773772343993186951e-02 6.941937655210494995e-02 -5.579170584678649902e-02 3.137844800949096680e-02 -1.801292598247528076e-01 2.652959823608398438e-01 -3.510099649429321289e-02 1.249384954571723938e-01 9.570679068565368652e-02 -8.648151159286499023e-02 -8.424612134695053101e-02 -2.025374025106430054e-01 6.477893143892288208e-02 3.971788585186004639e-01 -1.416136175394058228e-01 1.607006490230560303e-01 2.820918560028076172e-01 -1.162173375487327576e-01 -3.851856887340545654e-01 3.792902920395135880e-03 2.751765251159667969e-01 9.151802957057952881e-02 1.128010824322700500e-01 -7.661638408899307251e-02 -1.453858464956283569e-01 -1.528716534376144409e-01 1.113895401358604431e-01 -7.425335049629211426e-02 -2.583124339580535889e-01 1.580344326794147491e-02 -1.750124543905258179e-01
-3.214561641216278076e-01 -2.077168077230453491e-01 1.973956823348999023e-01 2.208839543163776398e-02 1.107450108975172043e-03 3.527286350727081299e-01 1.531890779733657837e-01 -1.069223880767822266e-01 1.528521329164505005e-01 3.906776905059814453e-01 1.168233081698417664e-01 5.025884881615638733e-02 7.430098950862884521e-02 2.916604839265346527e-02 -6.742134690284729004e-02 -9.255116432905197144e-02 2.154113054275512695e-01 -8.870964497327804565e-02 -5.994760990142822266e-02 2.040381915867328644e-02 -1.700873225927352905e-01 6.616090238094329834e-02 1.347772926092147827e-01 -6.190977245569229126e-02 -2.514399960637092590e-02 -2.965826988220214844e-01 -2.439723163843154907e-01 -1.423623412847518921e-01 -1.231474354863166809e-01 -2.622972130775451660e-01 -8.701883256435394287e-02 2.638047635555267334e-01
-6.268329918384552002e-02 1.108414307236671448e-01 5.840376019477844238e-02 -3.759571611881256104e-01 -2.523362338542938232e-01 3.657435178756713867e-01 1.978766620159149170e-01 -8.103762567043304443e-02 8.722770959138870239e-02 4.326196610927581787e-01 1.037942096590995789e-01 -1.753322482109069824e-01 -7.650361210107803345e-02 -2.420992255210876465e-01 8.760070055723190308e-02 1.189106702804565430e-02 -1.336554139852523804e-01 -3.703801706433296204e-02 1.473927348852157593e-01 -1.080249175429344177e-01 9.012693539261817932e-03 -3.525083186104893684e-03 2.839740514755249023e-01 -1.978349536657333374e-01 -1.238491088151931763e-01 -1.354464441537857056e-01 8.600316196680068970e-02 2.474431544542312622e-01 4.800836369395256042e-02 -7.113877683877944946e-02 4.431400075554847717e-02 -5.622718483209609985e-02
-3.832688331604003906e-01 -2.039261598838493228e-04 9.052190184593200684e-02 -9.329836070537567139e-02 -8.975802361965179443e-02 1.248468458652496338e-01 1.560938656330108643e-01 -1.892929822206497192e-01 -1.272799223661422729e-01 -1.040694713592529297e-01 -2.333087325096130371e-01 -4.657007753849029541e-01 1.226345449686050415e-01 -1.733866333961486816e-01 4.870149195194244385e-01 -2.555750682950019836e-02 1.136571392416954041e-01 7.424103468656539917e-02 -1.720911264419555664e-01 1.491308119148015976e-02 9.077329188585281372e-02 4.017680510878562927e-02 9.063172340393066406e-02 -9.523399919271469116e-02 -8.861964941024780273e-02 2.361515304073691368e-03 2.291083522140979767e-02 2.285858094692230225e-01 1.577873528003692627e-02 9.141476452350616455e-02 -1.198699772357940674e-01 -1.098697781562805176e-01
-1.308566033840179443e-01 -1.894276142120361328e-01 2.226047068834304810e-01 -1.840731650590896606e-01 -1.637278348207473755e-01 3.002908825874328613e-01 1.843984276056289673e-01 -6.207645311951637268e-02 2.242266982793807983e-01 1.787758320569992065e-01 7.803006470203399658e-02 -3.084150254726409912e-01 2.224328815937042236e-01 5.120250955224037170e-02 3.050999902188777924e-02 -4.064114987850189209e-01 5.008795857429504395e-02 1.213157773017883301e-01 -1.338284760713577271e-01 -1.350698471069335938e-01 -2.523087859153747559e-01 -6.763309985399246216e-02 -8.952067047357559204e-02 -6.780172139406204224e-02 2.914529480040073395e-02 2.468735575675964355e-01 -1.024930849671363831e-01 1.982626467943191528e-01 1.063653156161308289e-01 7.122436165809631348e-02 9.666743874549865723e-02 -1.884376853704452515e-01
-1.186134666204452515e-01 -4.576922953128814697e-02 1.707603782415390015e-01 -1.289507001638412476e-01 -2.628050744533538818e-01 3.055807054042816162e-01 1.097940728068351746e-01 -4.983120784163475037e-02 1.202936023473739624e-01 3.031596839427947998e-01 1.971908956766128540e-01 -9.954875707626342773e-02 -2.535183727741241455e-01 -5.110725760459899902e-02 1.661795228719711304e-01 -4.411521181464195251e-02 2.055641263723373413e-01 2.709086537361145020e-01 3.766990303993225098e-01 7.313861511647701263e-03 -2.352910041809082031e-01 9.460351616144180298e-02 1.548846065998077393e-01 -2.551606483757495880e-02 5.331881716847419739e-02 -1.995707601308822632e-01 -1.409213989973068237e-01 1.557865440845489502e-01 -6.589271128177642822e-02 -2.382477372884750366e-01 1.224060729146003723e-01 -2.534760627895593643e-03
-2.426236569881439209e-01 -1.453541070222854614e-01 4.540393650531768799e-01 -1.638603955507278442e-01 9.592638164758682251e-02 3.411816358566284180e-01 2.684932434931397438e-03 -1.037953495979309082e-01 -1.363540291786193848e-01 5.942775681614875793e-02 -8.377506583929061890e-02 -3.533194065093994141e-01 6.347753107547760010e-03 2.038172334432601929e-01 2.674862444400787354e-01 -1.638472378253936768e-01 -1.728153205476701260e-03 -3.331954032182693481e-02 -3.193080797791481018e-02 4.033181816339492798e-02 -3.799485564231872559e-01 -3.175043687224388123e-02 -1.056040599942207336e-01 -1.751267723739147186e-02 -9.917728602886199951e-02 -2.037207782268524170e-02 8.435106277465820312e-02 -4.721694439649581909e-02 1.376098841428756714e-01 -1.511230915784835815e-01 -1.720554232597351074e-01 7.142965495586395264e-02
8.280523121356964111e-02 -1.015768945217132568e-01 1.845746487379074097e-01 1.250052452087402344e-01 -2.433986216783523560e-01 1.432276070117950439e-01 2.499900758266448975e-01 -1.799368262290954590e-01 2.581332027912139893e-01 2.768305316567420959e-02 2.906550467014312744e-01 1.095815282315015793e-02 -2.482996433973312378e-01 1.431764662265777588e-02 3.266961872577667236e-01 -1.528673171997070312e-01 3.550236299633979797e-02 3.142838776111602783e-01 -1.760753542184829712e-01 -7.825976610183715820e-02 -1.310073286294937134e-01 3.459341824054718018e-02 2.889175415039062500e-01 1.712798513472080231e-02 3.737460821866989136e-02 -1.706416308879852295e-01 -3.954605013132095337e-02 6.630480289459228516e-02 -2.995330691337585449e-01 -1.136441454291343689e-01 -1.595144420862197876e-01 -1.034509837627410889e-01
1.237866356968879700e-01 2.740756869316101074e-01 3.481212854385375977e-01 -8.536389470100402832e-02 7.653023302555084229e-02 2.212754487991333008e-01 1.767599880695343018e-01 -1.520210653543472290e-01 -9.396746754646301270e-03 2.025846689939498901e-01 2.679718844592571259e-02 -2.302026003599166870e-01 -1.209442391991615295e-01 1.082474961876869202e-01 -1.205221414566040039e-01 -1.112814322113990784e-01 9.034311026334762573e-02 1.126205399632453918e-01 -8.915991336107254028e-02 -2.334914058446884155e-01 -2.490008920431137085e-01 7.141393423080444336e-02 -6.718856841325759888e-02 1.043235063552856445e-01 -1.805001497268676758e-01 -1.894192248582839966e-01 4.125483036041259766e-01 1.296563297510147095e-01 -8.332827687263488770e-02 -2.291004173457622528e-02 -1.207466199994087219e-01 -2.837049067020416260e-01
-2.067189663648605347e-01 -1.432173848152160645e-01 1.544951051473617554e-01 -2.514137625694274902e-01 -1.561493128538131714e-01 2.186200469732284546e-01 2.929994761943817139e-01 -8.974806964397430420e-02 1.342213749885559082e-01 -5.724576860666275024e-02 2.238130271434783936e-01 -1.006009057164192200e-01 -3.067159466445446014e-02 2.437706291675567627e-02 1.171788647770881653e-01 1.459271013736724854e-01 1.932296901941299438e-01 4.430489838123321533e-01 -6.289003044366836548e-02 5.683945491909980774e-02 -1.565560102462768555e-01 2.082541584968566895e-01 2.397827953100204468e-01 5.015532299876213074e-02 2.589806169271469116e-02 -1.042212545871734619e-01 9.057642519474029541e-02 -1.460640281438827515e-01 -1.188730075955390930e-02 -1.533398330211639404e-01 -3.456448018550872803e-01 -1.123781427741050720e-01
-1.467390060424804688e-01 -1.314737498760223389e-01 4.421780705451965332e-01 -1.736476421356201172e-01 -1.571071594953536987e-01 5.014720559120178223e-01 -5.733477324247360229e-02 -2.452453374862670898e-01 -1.093744412064552307e-01 -6.719101220369338989e-02 1.000306457281112671e-01 -2.372577190399169922e-01 6.578973680734634399e-02 2.868383191525936127e-02 2.167268544435501099e-01 6.783007085323333740e-02 2.823060192167758942e-02 -1.342738978564739227e-02 3.932667523622512817e-02 1.203914731740951538e-01 4.075318574905395508e-02 -2.591501772403717041e-01 -6.680771708488464355e-02 4.633856564760208130e-02 -2.568480670452117920e-01 -2.121023833751678467e-01 -7.994667440652847290e-02 1.399524509906768799e-01 4.662286117672920227e-02 1.136240139603614807e-01 -1.026412844657897949e-01 3.763804957270622253e-02
-3.691408634185791016e-01 9.404831379652023315e-02 8.392452448606491089e-02 -1.689100861549377441e-01 -2.657455764710903168e-02 3.225353062152862549e-01 1.450059264898300171e-01 -3.270652517676353455e-02 -2.935551665723323822e-02 -2.569021098315715790e-02 1.056960150599479675e-01 3.322883695363998413e-02 -2.293145470321178436e-02 1.553530693054199219e-01 2.274713814258575439e-01 4.689880181103944778e-03 3.701524809002876282e-02 4.043279290199279785e-01 8.152964711189270020e-02 -2.940276563167572021e-01 2.917903065681457520e-01 1.203106567263603210e-01 -5.332488194108009338e-02 -7.310225814580917358e-02 2.728322334587574005e-02 -3.471206873655319214e-02 1.231089234352111816e-01 -6.037180870771408081e-02 -2.903150320053100586e-01 -2.187645137310028076e-01 -2.373608499765396118e-01 -1.651550084352493286e-01
-2.000584602355957031e-01 -1.085713878273963928e-01 1.880085766315460205e-01 -1.753527224063873291e-01 -1.738774329423904419e-01 8.663153648376464844e-02 1.246650516986846924e-01 6.413983646780252457e-03 3.332321066409349442e-04 2.377697825431823730e-01 1.639527231454849243e-01 5.141388997435569763e-02 3.957919478416442871e-01 1.099171414971351624e-01 1.953438818454742432e-01 1.141115054488182068e-01 -1.133248284459114075e-01 1.965729743242263794e-01 -9.670373052358627319e-02 -9.655083715915679932e-02 -3.031066656112670898e-01 1.246777772903442383e-01 2.120132744312286377e-01 1.432584375143051147e-01 -1.282438039779663086e-01 -1.858620196580886841e-01 5.338234081864356995e-02 1.734420061111450195e-01 1.081161350011825562e-01 -4.011947289109230042e-02 -1.180032789707183838e-01 -4.106158614158630371e-01
3.068800643086433411e-02 -5.308898538351058960e-02 1.920789480209350586e-01 2.445717304944992065e-01 -2.151934951543807983e-01 2.140011042356491089e-01 3.858779966831207275e-01 -1.721228212118148804e-01 1.766361594200134277e-01 3.578380942344665527e-01 -1.408583968877792358e-01 8.230300247669219971e-02 -1.037817299365997314e-01 -1.263458728790283203e-01 3.079482614994049072e-01 -6.369417905807495117e-02 4.132741317152976990e-02 1.776790991425514221e-02 -1.334446072578430176e-01 1.203665807843208313e-01 -1.649081110954284668e-01 -2.692024782299995422e-02 9.829338639974594116e-02 2.020765095949172974e-01 -4.090556502342224121e-02 -2.337987720966339111e-01 5.571345984935760498e-02 1.909656673669815063e-01 9.452719241380691528e-02 -3.113353550434112549e-01 -5.089769139885902405e-02 -1.770048215985298157e-02
1.933162659406661987e-02 2.826719582080841064e-01 2.737594842910766602e-01 2.326310724020004272e-01 -2.754347920417785645e-01 4.135855138301849365e-01 3.609678149223327637e-01 -2.745867669582366943e-01 8.770567178726196289e-02 2.554919421672821045e-01 5.031450092792510986e-02 -4.439215734601020813e-02 -9.778203815221786499e-02 -1.942034959793090820e-01 -1.565095782279968262e-02 9.028186649084091187e-02 9.047528728842735291e-03 1.347616612911224365e-01 -6.471727043390274048e-02 -1.284302473068237305e-01 -1.380109339952468872e-01 4.450986161828041077e-02 1.571742892265319824e-01 -1.398518308997154236e-02 8.347375690937042236e-02 6.997107714414596558e-02 1.270389109849929810e-01 2.066347151994705200e-01 -1.717565357685089111e-01 -1.383699923753738403e-01 -1.488948240876197815e-02 2.200080454349517822e-02
-6.831753253936767578e-02 1.150728613138198853e-01 3.768383264541625977e-01 2.876688726246356964e-02 -3.420489132404327393e-01 2.489357143640518188e-01 1.391373425722122192e-01 -1.185953393578529358e-01 -6.758699566125869751e-02 1.909310519695281982e-01 1.238610446453094482e-01 -1.262000054121017456e-01 3.147439062595367432e-01 -1.141539067029953003e-01 3.168984875082969666e-02 -1.725836992263793945e-01 5.916065722703933716e-02 5.566889420151710510e-02 -2.378056943416595459e-01 8.771407604217529297e-02 -5.156282335519790649e-02 -1.476288735866546631e-01 9.095464646816253662e-02 3.129938840866088867e-01 -2.180549204349517822e-01 2.932107634842395782e-02 -1.139800325036048889e-01 -2.174881100654602051e-01 -1.180724948644638062e-01 7.710869610309600830e-02 -2.853653728961944580e-01 1.162916701287031174e-02
-1.291830986738204956e-01 -5.896127223968505859e-02 2.346059828996658325e-01 -2.270774915814399719e-02 -2.596414089202880859e-01 2.512925863265991211e-01 4.228029251098632812e-01 -7.567612826824188232e-02 5.285440012812614441e-02 2.082445919513702393e-01 -3.166001522913575172e-03 -1.124124675989151001e-01 4.199749976396560669e-02 2.659167721867561340e-02 3.664306551218032837e-02 -7.564730197191238403e-02 6.663993746042251587e-02 3.470451831817626953e-01 -2.099133431911468506e-01 1.102456077933311462e-01 1.299470663070678711e-01 -1.231992319226264954e-01 2.008897513151168823e-01 -1.293063163757324219e-02 2.116581648588180542e-01 -5.159586295485496521e-02 1.976425498723983765e-01 4.000444710254669189e-01 1.769227832555770874e-01 5.726017430424690247e-02 6.039910390973091125e-02 -4.910930246114730835e-02
-3.930559381842613220e-03 -3.395138680934906006e-01 3.511418998241424561e-01 -3.989391028881072998e-03 -1.436409801244735718e-01 2.301936447620391846e-01 1.832514256238937378e-01 -2.508759796619415283e-01 -1.213640272617340088e-01 1.246672198176383972e-01 1.263743638992309570e-01 -1.303177922964096069e-01 -2.252315636724233627e-03 -2.011850029230117798e-01 -2.961903065443038940e-02 -1.851954609155654907e-01 2.806921489536762238e-02 3.820876777172088623e-01 -8.905032277107238770e-02 -3.548563122749328613e-01 -3.021299839019775391e-02 1.225810572504997253e-01 2.409190386533737183e-01 5.863729864358901978e-02 5.410217493772506714e-02 1.516543030738830566e-01 -9.741081297397613525e-02 2.033877372741699219e-01 6.304315291345119476e-03 -6.776475813239812851e-03 -1.291685849428176880e-01 2.783057093620300293e-02
-1.305856555700302124e-01 -4.029965028166770935e-02 6.405808031558990479e-02 -3.399554193019866943e-01 -2.811194062232971191e-01 2.024895250797271729e-01 9.390244632959365845e-02 6.191581115126609802e-02 3.321340074762701988e-03 2.402427978813648224e-02 1.583003550767898560e-01 -9.621480107307434082e-02 -1.668490171432495117e-01 -9.207331389188766479e-02 2.936838567256927490e-01 -9.029728919267654419e-02 2.387360930442810059e-01 2.378468215465545654e-01 2.219420075416564941e-01 -4.637171700596809387e-02 -3.994762003421783447e-01 8.388970047235488892e-02 1.010708585381507874e-01 1.299613248556852341e-02 -1.254886388778686523e-01 -9.893167018890380859e-02 -2.099570035934448242e-01 2.219320535659790039e-01 -2.147063016891479492e-01 -2.369935959577560425e-01 1.518618687987327576e-02 -8.609231445007026196e-04
-3.671632707118988037e-01 -2.765964865684509277e-01 3.073318861424922943e-03 5.744681879878044128e-02 7.854080945253372192e-02 3.090000152587890625e-01 3.825163468718528748e-02 -2.185256481170654297e-01 2.466763556003570557e-01 3.796612918376922607e-01 -2.446957528591156006e-01 5.474226176738739014e-02 1.088722273707389832e-01 -1.061127707362174988e-01 2.195583730936050415e-01 2.243106064270250499e-05 4.369221627712249756e-02 1.342336684465408325e-01 -6.218820810317993164e-02 2.291721524670720100e-03 -5.285847932100296021e-02 1.756353080272674561e-01 -3.901774063706398010e-03 -2.972508072853088379e-01 2.849275991320610046e-02 -1.753511726856231689e-01 -3.499324619770050049e-02 3.992862626910209656e-02 -9.666731208562850952e-02 -1.644814014434814453e-01 -2.429603487253189087e-01 1.403694152832031250e-01
-2.235189080238342285e-01 -1.817508041858673096e-01 6.602366454899311066e-03 -4.303697869181632996e-02 -7.112795114517211914e-02 9.214401245117187500e-02 1.755159944295883179e-01 -2.021649628877639771e-01 -2.710185050964355469e-01 1.627777367830276489e-01 -4.596338421106338501e-02 -3.664678037166595459e-01 -1.102448850870132446e-01 -1.433749347925186157e-01 8.996333181858062744e-02 -4.315435420721769333e-03 8.957324177026748657e-02 3.260261192917823792e-02 7.566813379526138306e-02 -3.021494150161743164e-01 4.130860790610313416e-02 8.463595807552337646e-02 5.606356263160705566e-02 1.032422706484794617e-01 -3.196309804916381836e-01 1.472682952880859375e-01 -5.181389302015304565e-02 -6.692571938037872314e-02 -3.490178287029266357e-01 -3.119311034679412842e-01 -2.588143944740295410e-01 8.252039551734924316e-02
8.709127083420753479e-03 -1.017726510763168335e-01 1.777685880661010742e-01 -3.713287115097045898e-01 -6.629207730293273926e-02 3.693177998065948486e-01 1.214209944009780884e-01 -8.344173431396484375e-02 5.166312679648399353e-02 7.865561544895172119e-02 9.051755070686340332e-02 -4.155564904212951660e-01 1.350509077310562134e-01 2.133865607902407646e-03 8.015176653861999512e-02 -4.082977175712585449e-01 6.990303751081228256e-03 1.851936876773834229e-01 -2.446408271789550781e-01 -1.517897546291351318e-01 -2.802087962627410889e-01 -8.064781874418258667e-02 -5.528758838772773743e-02 -1.657974272966384888e-01 4.415138810873031616e-02 -4.176726937294006348e-02 -5.100083723664283752e-02 1.488941162824630737e-01 2.888583205640316010e-02 7.845256477594375610e-02 8.208448439836502075e-02 -3.847035020589828491e-02
1.553041487932205200e-02 -9.899379312992095947e-02 3.431644737720489502e-01 -2.775351703166961670e-01 -1.969618499279022217e-01 3.422375619411468506e-01 1.154919043183326721e-01 -7.653587311506271362e-02 6.775491684675216675e-02 1.391066014766693115e-01 -2.085768990218639374e-02 -2.568961977958679199e-01 2.252774685621261597e-01 6.732257455587387085e-02 5.314196646213531494e-02 -4.066880941390991211e-01 -5.428705364465713501e-02 1.479854732751846313e-01 -8.885060250759124756e-02 -6.715783476829528809e-02 -3.051714301109313965e-01 -4.757835343480110168e-02 1.765497401356697083e-02 -1.817961931228637695e-01 1.644807308912277222e-02 2.177164256572723389e-01 -1.400812268257141113e-01 1.104791015386581421e-01 1.888280957937240601e-01 5.129780620336532593e-02 4.185771103948354721e-03 -1.495674848556518555e-01
-3.895861208438873291e-01 -3.404211699962615967e-01 3.116725981235504150e-01 -1.416508257389068604e-01 1.365744173526763916e-01 2.131632715463638306e-01 -1.361883431673049927e-01 -9.419663995504379272e-02 -1.090864613652229309e-01 -5.439072474837303162e-02 -7.711730897426605225e-02 -3.097946047782897949e-01 -1.881011761724948883e-02 -2.365308105945587158e-01 3.985675573348999023e-01 -1.311139911413192749e-01 -1.196963712573051453e-01 5.916393920779228210e-02 -1.177403703331947327e-01 -3.642497211694717407e-02 2.218497544527053833e-02 2.805342525243759155e-02 3.322449326515197754e-02 1.102729514241218567e-01 -1.365240216255187988e-01 -1.759518086910247803e-01 6.833438575267791748e-02 2.153960168361663818e-01 -3.195064142346382141e-02 -9.621723741292953491e-02 -2.499520406126976013e-02 -1.239665374159812927e-01
1.498202085494995117e-01 7.757032662630081177e-02 2.036995999515056610e-02 -1.904516965150833130e-01 -3.055343329906463623e-01 4.764173328876495361e-01 1.746039539575576782e-01 -5.541040375828742981e-02 1.475323587656021118e-01 4.278305470943450928e-01 1.912786811590194702e-01 -1.758340299129486084e-01 -1.711162924766540527e-02 -1.106012463569641113e-01 2.374139130115509033e-01 1.297024916857481003e-02 -3.186669945716857910e-02 5.621744785457849503e-04 1.112765446305274963e-01 -7.482513785362243652e-02 -1.720667001791298389e-03 8.967610448598861694e-02 2.017425894737243652e-01 -1.976147890090942383e-01 -1.075288653373718262e-01 -3.006083071231842041e-01 3.705152124166488647e-02 1.157290711998939514e-01 4.777495190501213074e-02 -1.032833382487297058e-01 4.395600780844688416e-02 -3.507451340556144714e-02
-3.840800523757934570e-01 8.534587919712066650e-02 1.379148066043853760e-01 4.311058204621076584e-03 2.592008113861083984e-01 2.114726155996322632e-01 9.221379458904266357e-02 -2.247761785984039307e-01 2.108265161514282227e-01 3.230910003185272217e-01 1.331751942634582520e-01 -2.079421430826187134e-01 1.537059396505355835e-01 1.198748312890529633e-02 1.817843317985534668e-01 6.110933795571327209e-02 6.957929581403732300e-02 1.044633835554122925e-01 1.557591278105974197e-02 -1.527728438377380371e-01 -1.333070248365402222e-01 1.424742862582206726e-02 2.007481008768081665e-01 1.037726365029811859e-02 -2.880643606185913086e-01 -2.245740890502929688e-01 -1.506063491106033325e-01 -3.207092881202697754e-01 1.243007034063339233e-01 -7.615810632705688477e-02 8.334154635667800903e-02 -6.948758382350206375e-04
-1.273167282342910767e-01 5.061670765280723572e-02 -2.272728458046913147e-02 -2.964948713779449463e-01 -4.941688776016235352e-01 2.617441117763519287e-01 3.897445499897003174e-01 -3.781702602282166481e-03 1.822075992822647095e-01 6.810907274484634399e-02 -5.653103813529014587e-02 -7.599392533302307129e-02 -1.709952354431152344e-01 1.916327886283397675e-02 2.096222341060638428e-01 1.182525306940078735e-01 1.857211440801620483e-01 2.482987344264984131e-01 -8.455844223499298096e-02 -4.958723857998847961e-02 -2.159031480550765991e-01 6.604740023612976074e-02 2.759845256805419922e-01 4.707939922809600830e-02 -1.274492889642715454e-01 7.430791854858398438e-02 1.440662294626235962e-01 8.072385191917419434e-02 -7.371894270181655884e-02 -4.533555731177330017e-02 -4.613032937049865723e-02 -8.097199723124504089e-03
3.264906629920005798e-02 -1.199316754937171936e-01 1.460269391536712646e-01 -1.657571494579315186e-01 -1.218869313597679138e-01 1.645289212465286255e-01 1.584730446338653564e-01 1.610571891069412231e-01 -1.299717575311660767e-01 5.338767170906066895e-01 2.269418910145759583e-02 -2.076996564865112305e-01 -1.709788888692855835e-01 2.383598387241363525e-01 1.857300698757171631e-01 1.759749837219715118e-02 8.412498235702514648e-02 1.849528998136520386e-01 -1.424811631441116333e-01 -3.453986942768096924e-01 -1.714736074209213257e-01 -1.225169524550437927e-01 -4.096569120883941650e-02 2.577901482582092285e-01 -4.869358241558074951e-02 5.094379186630249023e-02 -1.427530050277709961e-01 -1.487333327531814575e-01 -1.276320405304431915e-02 -4.807073622941970825e-02 -1.815838515758514404e-01 4.962461025570519269e-05
-1.488443017005920410e-01 -2.381054461002349854e-01 4.909243062138557434e-02 4.094358906149864197e-02 3.052937611937522888e-02 6.717244535684585571e-02 5.413426756858825684e-01 -1.132745593786239624e-01 7.525724172592163086e-02 -3.182172030210494995e-02 2.173495143651962280e-01 -1.680280715227127075e-01 1.234973967075347900e-01 2.036363258957862854e-02 2.638851702213287354e-01 -7.593466341495513916e-02 2.767318189144134521e-01 1.514921933412551880e-01 6.631950289011001587e-02 9.032636135816574097e-02 7.086325436830520630e-02 1.803915053606033325e-01 -7.005986291915178299e-03 1.393990777432918549e-02 -1.367996782064437866e-01 5.317196249961853027e-02 1.551648974418640137e-02 -1.161981895565986633e-01 -3.741220831871032715e-01 -2.529122829437255859e-01 -7.840300351381301880e-02 -1.930348128080368042e-01
-1.595693826675415039e-01 1.438143700361251831e-01 4.147809445858001709e-01 -2.188095152378082275e-01 4.688698425889015198e-02 7.733149826526641846e-02 1.594958752393722534e-01 -1.664957851171493530e-01 1.776484996080398560e-01 2.506625950336456299e-01 1.680659353733062744e-01 -6.704445928335189819e-02 1.124016717076301575e-01 3.136071190237998962e-02 2.992861904203891754e-03 -5.759131535887718201e-02 1.356479078531265259e-01 1.952594146132469177e-02 -1.419406235218048096e-01 9.471815079450607300e-03 -1.537011116743087769e-01 -1.553348749876022339e-01 8.728951215744018555e-02 -3.502729581668972969e-03 -4.562876373529434204e-02 -3.519977927207946777e-01 -3.494618535041809082e-01 1.074084732681512833e-02 2.937021479010581970e-02 -3.523622155189514160e-01 1.561976671218872070e-01 -1.909832209348678589e-01
-1.513672918081283569e-01 -8.351641148328781128e-02 -1.105143921449780464e-03 -5.298656597733497620e-02 -2.575043439865112305e-01 2.874535322189331055e-01 1.435199528932571411e-01 -1.104788109660148621e-01 -2.752295508980751038e-02 2.652516067028045654e-01 1.406991928815841675e-01 -7.663197815418243408e-02 -8.360097557306289673e-02 -1.971457898616790771e-01 6.715393811464309692e-02 -1.384179890155792236e-01 1.800138950347900391e-01 1.748567968606948853e-01 5.283271521329879761e-02 1.005761399865150452e-01 -2.444912791252136230e-01 -3.365100920200347900e-02 2.858893573284149170e-01 -2.766722142696380615e-01 -6.991009414196014404e-02 -7.334180176258087158e-02 3.154303506016731262e-02 2.270930111408233643e-01 -1.910646706819534302e-01 -3.635694086551666260e-01 2.613984644412994385e-01 -1.559731811285018921e-01
-1.609017103910446167e-01 -8.463487774133682251e-02 9.348288178443908691e-02 -3.157168328762054443e-01 -2.438758909702301025e-01 2.318808883428573608e-01 1.884265393018722534e-01 -1.782698743045330048e-02 1.830117404460906982e-02 2.814293801784515381e-01 8.691022545099258423e-02 -1.413699984550476074e-01 -2.956371903419494629e-01 -6.822172552347183228e-02 1.077380254864692688e-01 -6.368774920701980591e-02 2.879029810428619385e-01 1.263153105974197388e-01 2.813699245452880859e-01 -2.393659390509128571e-02 -3.885931670665740967e-01 1.155899092555046082e-01 3.726863116025924683e-02 -2.269685864448547363e-01 -1.109110563993453979e-01 -1.233222261071205139e-01 -8.992408961057662964e-02 2.081539481878280640e-01 2.548780106008052826e-02 -1.211155652999877930e-01 5.780122801661491394e-02 3.508032113313674927e-02
-3.092160522937774658e-01 -1.134300380945205688e-01 1.778177469968795776e-01 -1.914431340992450714e-02 -4.832289367914199829e-02 3.074304759502410889e-01 1.916020512580871582e-01 -5.111536011099815369e-02 -5.141948536038398743e-02 3.055319190025329590e-01 -1.954885274171829224e-01 -3.741007149219512939e-01 1.275081485509872437e-01 -7.430809736251831055e-02 3.680875897407531738e-01 -1.444176733493804932e-01 1.218166109174489975e-02 5.494979768991470337e-02 -3.250012546777725220e-02 -1.124848648905754089e-01 2.836228311061859131e-01 -2.360778860747814178e-02 1.423149108886718750e-01 -1.287120580673217773e-01 -2.051694542169570923e-01 -3.494388610124588013e-02 -1.247040033340454102e-01 -2.085562944412231445e-01 1.979131810367107391e-02 -1.067271009087562561e-01 -1.490744203329086304e-01 3.272820729762315750e-03
-4.635571241378784180e-01 1.623934805393218994e-01 2.995268106460571289e-01 -7.219436112791299820e-03 -2.714115679264068604e-01 -1.879588365554809570e-01 1.128329038619995117e-01 -1.278508156538009644e-01 -3.911031410098075867e-02 2.677177786827087402e-01 -1.672526746988296509e-01 -1.949128359556198120e-01 1.573628745973110199e-02 1.446045748889446259e-02 3.372907042503356934e-01 2.733806893229484558e-02 1.264937072992324829e-01 -3.456043824553489685e-02 -1.386807262897491455e-01 -5.367053300142288208e-02 -1.893276721239089966e-01 -1.228434965014457703e-02 5.602542310953140259e-02 3.629507124423980713e-02 -1.819286942481994629e-01 -4.975658655166625977e-02 -1.089208200573921204e-01 1.535756047815084457e-02 1.414756178855895996e-01 -3.297926783561706543e-01 -1.127677932381629944e-01 -8.854620903730392456e-02
-3.192097246646881104e-01 2.690908126533031464e-02 2.690081894397735596e-01 -4.869219288229942322e-02 -1.295931339263916016e-01 2.423765324056148529e-02 -1.595355570316314697e-01 -9.865381568670272827e-02 2.032224088907241821e-01 9.777107834815979004e-02 -1.019202992320060730e-01 -4.075025394558906555e-02 1.875524669885635376e-01 -1.323820352554321289e-01 1.911715269088745117e-01 -1.626751571893692017e-01 -1.245650276541709900e-01 4.450371488928794861e-02 -4.665486887097358704e-02 4.588912799954414368e-02 -2.871621847152709961e-01 7.066797465085983276e-02 2.740331739187240601e-02 1.360722035169601440e-01 -2.229650020599365234e-01 -1.122912317514419556e-01 1.151996180415153503e-01 -7.762809284031391144e-03 1.018297672271728516e-01 -5.017575621604919434e-01 -2.017363458871841431e-01 -2.906503081321716309e-01
-2.425215207040309906e-02 -8.061286062002182007e-03 1.184352934360504150e-01 1.441214233636856079e-01 -2.631602585315704346e-01 2.352470755577087402e-01 1.212933659553527832e-01 -6.108944863080978394e-02 1.108340919017791748e-01 2.281939089298248291e-01 6.972762197256088257e-02 -2.094050198793411255e-01 5.901808664202690125e-02 -3.174946904182434082e-01 -2.150880545377731323e-02 2.045992910861968994e-01 2.418092340230941772e-01 -9.896963834762573242e-02 -1.226626038551330566e-01 -3.239731788635253906e-01 -2.420319616794586182e-02 1.140465587377548218e-01 -1.079934183508157730e-02 -1.498852521181106567e-01 -3.405303061008453369e-01 -2.965947687625885010e-01 7.576040178537368774e-02 9.982423484325408936e-02 -2.159982323646545410e-01 -1.490968763828277588e-01 -1.514604538679122925e-01 -1.610169261693954468e-01
-3.014561347663402557e-02 -3.347947075963020325e-02 3.155169486999511719e-01 -1.451480835676193237e-01 1.203031316399574280e-01 2.015701830387115479e-01 2.280490398406982422e-01 -7.422636449337005615e-02 3.570878803730010986e-01 3.908086419105529785e-01 2.970812618732452393e-01 -4.532208293676376343e-02 2.676421776413917542e-02 -1.046964600682258606e-01 2.879315912723541260e-01 -4.518095031380653381e-02 1.914166510105133057e-01 -1.791101098060607910e-01 8.386272192001342773e-02 -1.003820355981588364e-02 -1.476886123418807983e-01 -1.986431330442428589e-01 6.073150783777236938e-02 4.410266410559415817e-03 8.440256118774414062e-02 -9.588303975760936737e-03 -2.067951858043670654e-01 3.168791159987449646e-02 -6.303627043962478638e-02 -2.192763537168502808e-01 5.899789556860923767e-02 -2.240540385246276855e-01
-3.366110622882843018e-01 1.569852679967880249e-01 2.991355061531066895e-01 1.333034485578536987e-01 -2.294068783521652222e-01 3.855756819248199463e-01 1.794082820415496826e-01 4.595492966473102570e-03 -1.969031393527984619e-01 -1.221312433481216431e-01 1.770053505897521973e-01 -2.009867578744888306e-01 6.794675439596176147e-02 -9.168380871415138245e-03 3.075210750102996826e-02 -1.581830531358718872e-02 7.456232607364654541e-02 8.568566292524337769e-03 -2.276116982102394104e-02 -2.561960220336914062e-01 -7.500259578227996826e-02 -8.075227588415145874e-02 -1.213122829794883728e-01 3.366962373256683350e-01 5.997962877154350281e-02 -1.023554727435112000e-01 -1.784570366144180298e-01 1.112049911171197891e-03 8.586332201957702637e-02 -2.819423973560333252e-01 -2.031383514404296875e-01 -6.257399916648864746e-02
-2.437143772840499878e-02 -6.667167693376541138e-02 8.992418646812438965e-02 -1.952011883258819580e-01 -2.442508637905120850e-01 2.876691222190856934e-01 4.333760961890220642e-02 -1.941770911216735840e-01 1.946196109056472778e-01 2.325943410396575928e-01 4.924942925572395325e-02 -1.108683049678802490e-01 -1.694456785917282104e-01 7.373097538948059082e-02 2.231325805187225342e-01 2.764298114925622940e-03 2.174728661775588989e-01 2.454577386379241943e-01 2.247646450996398926e-02 -1.063535138964653015e-01 -2.014104276895523071e-01 -4.852967709302902222e-02 3.171319961547851562e-01 -8.498422056436538696e-02 7.939843088388442993e-02 -2.778782844543457031e-01 -2.024374157190322876e-01 1.037743911147117615e-01 -1.090665981173515320e-01 -2.849604189395904541e-01 2.480188310146331787e-01 1.272001862525939941e-01
7.289272546768188477e-02 -1.523072421550750732e-01 2.974864840507507324e-01 -1.636311560869216919e-01 2.731836959719657898e-02 4.916632771492004395e-01 2.801880538463592529e-01 -1.318213194608688354e-01 7.443911582231521606e-02 -2.651487477123737335e-02 2.255663275718688965e-01 -2.340365052223205566e-01 1.636676490306854248e-01 9.591396898031234741e-03 -7.462034374475479126e-02 -3.071670234203338623e-01 1.331825852394104004e-01 1.357673108577728271e-01 -8.707788586616516113e-02 -2.978270351886749268e-01 -1.479998230934143066e-01 -1.126210764050483704e-01 -1.323854327201843262e-01 5.335552617907524109e-02 -9.613981097936630249e-02 4.743359982967376709e-02 2.158772200345993042e-02 1.924293935298919678e-01 9.730347245931625366e-02 -1.414717584848403931e-01 -7.931149005889892578e-02 8.356895297765731812e-02
-1.187821328639984131e-01 1.133787631988525391e-01 6.232908368110656738e-01 -4.287250712513923645e-02 -8.146666735410690308e-02 3.363016843795776367e-01 -2.232490032911300659e-01 -2.348376438021659851e-02 -2.313826680183410645e-01 1.717884689569473267e-01 8.745462447404861450e-02 -4.349937662482261658e-02 6.893199682235717773e-02 -1.510311216115951538e-01 1.412965059280395508e-01 -1.252353340387344360e-01 2.070539444684982300e-01 2.116709351539611816e-01 -5.347487982362508774e-03 -1.589744389057159424e-01 -1.645138710737228394e-01 2.112416550517082214e-02 -6.377964466810226440e-02 1.784674674272537231e-01 1.078719156794250011e-03 -4.160774499177932739e-02 1.327888518571853638e-01 -1.152859181165695190e-01 -8.626502007246017456e-02 -9.685883298516273499e-03 -1.926606446504592896e-01 -5.533925816416740417e-02
1.690145730972290039e-01 5.741972476243972778e-02 -2.825476601719856262e-02 -7.954143732786178589e-02 -2.808972895145416260e-01 2.856355011463165283e-01 1.235870122909545898e-01 -1.463838517665863037e-01 2.476091831922531128e-01 3.534718155860900879e-01 2.094186842441558838e-01 -7.365205138921737671e-02 7.481379061937332153e-02 1.298508048057556152e-01 2.891379594802856445e-01 -1.998901814222335815e-01 3.619967028498649597e-04 6.001652032136917114e-02 -4.692929983139038086e-02 -8.278545737266540527e-02 -1.441638022661209106e-01 -1.633423194289207458e-02 2.713461220264434814e-01 -1.785163953900337219e-02 -1.384644806385040283e-01 -1.774638891220092773e-01 5.475093796849250793e-02 -1.986154019832611084e-01 -4.434721916913986206e-02 -3.882834017276763916e-01 -7.644773274660110474e-02 1.514218449592590332e-01
-3.424163535237312317e-02 -2.520040571689605713e-01 9.143385291099548340e-02 -1.877477616071701050e-01 -2.194926887750625610e-01 3.904382288455963135e-01 2.596531212329864502e-01 1.581455208361148834e-02 2.784037217497825623e-02 -3.341851755976676941e-02 -3.322957549244165421e-03 -2.887471020221710205e-01 -1.547850370407104492e-01 -6.093550100922584534e-02 2.244684994220733643e-01 1.978065073490142822e-01 1.732292026281356812e-01 2.681546211242675781e-01 -1.776683926582336426e-01 1.561879813671112061e-01 -1.335767060518264771e-01 8.403682708740234375e-02 2.750432789325714111e-01 -1.661634892225265503e-01 -1.118090525269508362e-01 -1.458687633275985718e-01 1.400758326053619385e-01 1.710493862628936768e-01 5.153331160545349121e-02 -1.665729582309722900e-01 -1.070265769958496094e-01 -1.020055934786796570e-01
-1.144533902406692505e-01 -1.101298108696937561e-01 -6.840110570192337036e-02 -9.869860112667083740e-02 -1.409769207239151001e-01 2.937616705894470215e-01 1.946287900209426880e-01 -2.616933882236480713e-01 -3.233823459595441818e-03 5.888686180114746094e-01 -9.400010854005813599e-02 1.135459542274475098e-01 4.834764823317527771e-02 -1.417044363915920258e-02 2.371725738048553467e-01 -9.152115881443023682e-02 -2.399261146783828735e-01 2.884990870952606201e-01 -8.094329386949539185e-02 -3.385259956121444702e-02 -7.736171036958694458e-02 -2.971739275380969048e-03 -9.391827881336212158e-02 3.623498231172561646e-02 -1.180790141224861145e-01 -1.392587572336196899e-01 -6.107884645462036133e-02 -1.047496348619461060e-01 1.445990204811096191e-01 7.929128408432006836e-02 -1.917802989482879639e-01 1.884440332651138306e-01
-1.242975518107414246e-01 4.090876132249832153e-02 -8.082868158817291260e-02 2.319928072392940521e-02 -7.586532831192016602e-02 3.254977464675903320e-01 1.051179692149162292e-01 -1.789466887712478638e-01 2.287093997001647949e-01 4.540962278842926025e-01 -2.511935532093048096e-01 -3.713330999016761780e-02 1.220823638141155243e-02 1.460888385772705078e-01 1.139262244105339050e-01 7.627716660499572754e-02 5.496884509921073914e-02 3.063117712736129761e-02 1.929064095020294189e-02 -1.692256890237331390e-02 -5.668217316269874573e-02 6.210119277238845825e-02 5.931244045495986938e-02 1.086489409208297729e-01 -4.174332916736602783e-01 -1.206243336200714111e-01 -2.139442265033721924e-01 3.650560379028320312e-01 -1.056930869817733765e-01 -3.137258440256118774e-02 -1.603844314813613892e-01 -1.581920683383941650e-01
-1.501664221286773682e-01 4.477076604962348938e-02 1.884158253669738770e-01 -2.580547630786895752e-01 -1.188247501850128174e-01 1.011440530419349670e-01 2.197352349758148193e-01 -1.002975832670927048e-02 1.606362313032150269e-01 1.229136735200881958e-01 2.006937712430953979e-01 -2.678817808628082275e-01 -2.996813356876373291e-01 3.318645954132080078e-01 1.961825191974639893e-01 -1.257220208644866943e-01 -1.276739537715911865e-01 1.363188028335571289e-01 -1.727599501609802246e-01 1.430985424667596817e-02 6.727210432291030884e-02 8.451925218105316162e-02 1.217377260327339172e-01 1.440608203411102295e-01 -5.404135212302207947e-02 -4.474269449710845947e-01 -9.255924075841903687e-02 1.075690984725952148e-01 1.644111126661300659e-01 -6.638325750827789307e-02 -1.593476086854934692e-01 -3.429831564426422119e-02
-1.315605044364929199e-01 6.666073203086853027e-02 -3.111344203352928162e-02 1.557141076773405075e-02 -1.062646955251693726e-01 9.583227336406707764e-02 3.300287127494812012e-01 -8.592741563916206360e-03 1.163917332887649536e-01 3.475050628185272217e-01 1.832570284605026245e-01 -2.609740197658538818e-01 2.061623036861419678e-01 -1.894384026527404785e-01 4.670753329992294312e-02 -1.437183022499084473e-01 -1.556787937879562378e-01 4.733446836471557617e-01 -1.739164739847183228e-01 -1.847342401742935181e-01 3.882683813571929932e-02 -1.890051364898681641e-01 3.029257059097290039e-02 1.032719612121582031e-01 1.211802363395690918e-01 -1.374897919595241547e-02 1.387236416339874268e-01 2.421306818723678589e-01 1.191024407744407654e-01 -8.832122385501861572e-02 -1.485605090856552124e-01 -1.098449230194091797e-01
-1.791632622480392456e-01 1.052234619855880737e-01 1.219498142600059509e-01 -3.073120415210723877e-01 -5.932435393333435059e-02 7.830691337585449219e-02 -3.954632207751274109e-02 -4.340361356735229492e-01 -2.762588262557983398e-01 1.540954858064651489e-01 3.393161296844482422e-02 -1.421570330858230591e-01 -3.669481351971626282e-02 -2.098312228918075562e-01 2.640756368637084961e-01 -4.342978447675704956e-02 1.719891093671321869e-02 1.382776498794555664e-01 -2.143037468194961548e-01 -9.545812010765075684e-02 -2.031879872083663940e-01 -6.362398713827133179e-02 1.112884357571601868e-01 1.541339606046676636e-01 1.434172987937927246e-01 -1.903375536203384399e-01 -8.662638068199157715e-02 7.831940799951553345e-02 -3.579905629158020020e-01 -1.329373717308044434e-01 -1.917519420385360718e-01 2.296774275600910187e-02
7.627798616886138916e-02 7.032217830419540405e-02 3.793850839138031006e-01 7.247976958751678467e-02 -2.193614840507507324e-01 2.665208280086517334e-01 2.178110331296920776e-01 -1.142200008034706116e-01 3.178232116624712944e-03 2.202173173427581787e-01 -3.166959434747695923e-02 -2.384221255779266357e-01 3.400210142135620117e-01 3.282913938164710999e-03 2.103337198495864868e-01 -7.538321614265441895e-02 2.255794219672679901e-02 -1.341162528842687607e-02 -3.366708382964134216e-02 1.448844075202941895e-01 -2.463993281126022339e-01 -1.121050566434860229e-01 1.027598977088928223e-02 2.743266820907592773e-01 -1.931048035621643066e-01 -1.998777389526367188e-01 -9.612633287906646729e-02 -1.118422448635101318e-01 1.221113279461860657e-01 9.504549205303192139e-02 -2.146886140108108521e-01 -2.191516160964965820e-01
-3.952533304691314697e-01 -2.071045637130737305e-01 1.734172254800796509e-01 -5.264716222882270813e-02 8.424326777458190918e-02 2.943098247051239014e-01 6.280971574597060680e-04 3.793239593505859375e-02 -3.499317169189453125e-01 5.709311738610267639e-02 4.444816336035728455e-02 -1.858116537332534790e-01 7.422226667404174805e-02 6.279498338699340820e-02 2.154758125543594360e-01 -2.131492197513580322e-01 -1.161515265703201294e-01 2.614201009273529053e-01 -3.873429074883460999e-02 -2.669201493263244629e-01 -2.220968455076217651e-01 2.085641920566558838e-01 -3.138953819870948792e-02 -1.180901452898979187e-01 -1.659936159849166870e-01 -3.012169525027275085e-02 -5.422170460224151611e-02 -1.697491705417633057e-01 1.663082093000411987e-01 -2.192615270614624023e-01 -3.352763503789901733e-02 9.972742199897766113e-02
-2.875707745552062988e-01 -2.501522749662399292e-02 1.014138907194137573e-01 4.694489389657974243e-02 -1.324769705533981323e-01 2.565198242664337158e-01 2.085230350494384766e-01 -1.322238296270370483e-01 3.239802718162536621e-01 3.871634900569915771e-01 -1.859007775783538818e-01 8.127095550298690796e-02 2.136015146970748901e-01 1.080578863620758057e-01 -1.495314063504338264e-03 6.643058359622955322e-02 9.114565700292587280e-02 -2.126554772257804871e-02 -3.257235139608383179e-02 6.130640953779220581e-02 -1.114560440182685852e-01 1.053715273737907410e-01 -1.124965474009513855e-01 -3.930667042732238770e-02 -2.298558056354522705e-01 -1.648809015750885010e-01 -3.714028000831604004e-01 2.620092034339904785e-01 -1.804598569869995117e-01 -1.354016214609146118e-01 -7.955157011747360229e-02 -8.360274881124496460e-02
2.503415802493691444e-03 1.052973717451095581e-01 2.070112377405166626e-01 -2.315006107091903687e-01 -1.049370318651199341e-01 7.375896722078323364e-02 3.567091226577758789e-01 -1.743452996015548706e-02 1.877257227897644043e-01 1.264583766460418701e-01 1.278242170810699463e-01 -2.652533650398254395e-01 -3.186738193035125732e-01 1.488684564828872681e-01 4.124857112765312195e-02 -1.468005180358886719e-01 -2.120044827461242676e-02 1.555966436862945557e-01 -4.330888763070106506e-02 -1.619960553944110870e-02 -1.057251989841461182e-01 -9.068064391613006592e-02 8.144830912351608276e-02 1.007837429642677307e-01 -2.147025614976882935e-01 -4.157794713973999023e-01 -1.033315435051918030e-01 -3.886863216757774353e-02 1.000878214836120605e-01 -2.340969145298004150e-01 -2.971560359001159668e-01 1.276568919420242310e-01
-5.032067745923995972e-02 -2.216559350490570068e-01 5.245887041091918945e-01 -1.370822787284851074e-01 7.550704479217529297e-02 2.150597274303436279e-01 1.331823468208312988e-01 -1.289532631635665894e-01 -7.289749383926391602e-02 1.114804297685623169e-01 -2.501498460769653320e-01 -3.592996895313262939e-01 -9.274426847696304321e-02 1.890891641378402710e-01 3.087491095066070557e-01 -8.222269266843795776e-02 -3.373449295759201050e-02 2.219565212726593018e-01 -1.155755817890167236e-01 4.871479049324989319e-02 -2.021613568067550659e-01 -1.302019655704498291e-01 -2.034937739372253418e-01 -4.551807045936584473e-02 -5.969186872243881226e-02 3.257865831255912781e-02 6.726627796888351440e-02 -4.778565838932991028e-02 1.037626564502716064e-01 -2.958995103836059570e-02 -1.376600861549377441e-01 -5.210430175065994263e-02
-1.544494777917861938e-01 1.520073860883712769e-01 2.371460944414138794e-01 -1.625341325998306274e-01 2.385143339633941650e-01 -9.858632087707519531e-02 1.792840510606765747e-01 -2.417409121990203857e-01 2.018438726663589478e-01 2.758943438529968262e-01 1.174157485365867615e-01 -1.479804515838623047e-01 1.838285923004150391e-01 1.480384021997451782e-01 1.117135211825370789e-01 1.487081348896026611e-01 1.326725333929061890e-01 1.816056072711944580e-01 7.147260755300521851e-02 -3.447741270065307617e-01 -2.015333324670791626e-01 -7.035443931818008423e-02 1.532097160816192627e-01 1.417010724544525146e-01 -8.562605082988739014e-02 -1.496639698743820190e-01 -4.308187589049339294e-02 1.105635091662406921e-01 -1.670674532651901245e-01 -3.380781114101409912e-01 1.319988965988159180e-01 -5.680273845791816711e-02
-1.395780891180038452e-01 2.465917766094207764e-01 7.626883685588836670e-02 -8.748727291822433472e-02 -1.105930134654045105e-01 4.461525380611419678e-01 1.101790666580200195e-01 4.290091246366500854e-02 5.248140916228294373e-02 1.042945161461830139e-01 -6.117829680442810059e-02 -5.555685982108116150e-02 1.517469342797994614e-02 -2.064573466777801514e-01 -9.088811464607715607e-03 -1.968861967325210571e-01 7.980459183454513550e-02 3.528277855366468430e-03 -4.719122648239135742e-01 -1.413116157054901123e-01 -1.775745749473571777e-01 2.257172614336013794e-01 5.874268710613250732e-02 -4.234459251165390015e-02 -8.614167571067810059e-02 -4.350319504737854004e-02 -2.969469428062438965e-01 2.333050519227981567e-01 8.435194194316864014e-02 -1.521151512861251831e-02 -1.110259070992469788e-01 -2.654105126857757568e-01
-1.666407436132431030e-01 4.644714668393135071e-02 8.393450826406478882e-02 6.080485507845878601e-02 -1.373095959424972534e-01 1.045207902789115906e-01 1.949943304061889648e-01 -3.164849579334259033e-01 -7.535491138696670532e-02 3.077417314052581787e-01 8.627167344093322754e-02 -3.855084776878356934e-01 -8.712022751569747925e-02 -1.255864091217517853e-02 1.131385341286659241e-01 1.638484895229339600e-01 -1.353325694799423218e-01 3.287205994129180908e-01 -2.364218682050704956e-01 4.343492537736892700e-02 -2.256021648645401001e-01 -2.649533748626708984e-01 9.277622401714324951e-02 1.994463503360748291e-01 9.573768824338912964e-02 1.626213639974594116e-01 -4.949507862329483032e-02 2.419826090335845947e-01 6.375987827777862549e-02 -1.438005119562149048e-01 1.117684245109558105e-01 6.331162527203559875e-03
-1.090049967169761658e-01 1.018584966659545898e-01 4.764092620462179184e-03 -1.490020602941513062e-01 -3.710596635937690735e-02 2.152186334133148193e-01 2.282125502824783325e-01 -3.458428010344505310e-02 5.012601241469383240e-02 3.000227510929107666e-01 1.607630103826522827e-01 -3.531749546527862549e-01 -6.072360649704933167e-02 2.103345096111297607e-01 7.434745877981185913e-02 -2.075730822980403900e-02 3.208901882171630859e-01 3.046561963856220245e-02 -1.209787353873252869e-01 -2.775923311710357666e-01 -1.813567280769348145e-01 -1.276789605617523193e-01 4.775992035865783691e-02 4.093396067619323730e-01 1.969213783740997314e-01 -1.292299926280975342e-01 -2.383456230163574219e-01 -4.418161511421203613e-02 2.411380968987941742e-02 3.044127486646175385e-02 -1.644417494535446167e-01 1.196861173957586288e-02
-4.430819675326347351e-02 -1.455168873071670532e-01 1.816906332969665527e-01 3.014867305755615234e-01 -2.441835850477218628e-01 9.451890736818313599e-02 3.868112266063690186e-01 -1.662695109844207764e-01 7.999225705862045288e-02 3.790043294429779053e-01 -1.760762743651866913e-02 -1.249957829713821411e-02 -3.482789173722267151e-02 -1.267977505922317505e-01 2.735126316547393799e-01 -9.241873025894165039e-02 3.636019304394721985e-03 6.768716871738433838e-02 -7.542514055967330933e-02 2.477304786443710327e-01 -2.656141221523284912e-01 1.547295004129409790e-01 1.315007358789443970e-02 1.810946613550186157e-01 -6.186190992593765259e-02 -9.414319694042205811e-02 2.295454218983650208e-02 1.542973965406417847e-01 1.366594433784484863e-02 -2.467353045940399170e-01 -5.295959115028381348e-02 -2.365778237581253052e-01
-1.746533364057540894e-01 -1.400365233421325684e-01 1.681701242923736572e-01 -3.116030395030975342e-01 -6.863807793706655502e-03 2.684241533279418945e-01 1.012145131826400757e-01 4.784909263253211975e-02 8.643752336502075195e-02 4.590827524662017822e-01 -2.493828767910599709e-03 -1.896498948335647583e-01 2.811537310481071472e-02 1.396975368261337280e-01 1.290965229272842407e-01 1.143410801887512207e-01 1.803422570228576660e-01 1.005736961960792542e-01 8.259238302707672119e-02 9.532710909843444824e-02 -8.939731866121292114e-02 2.244505435228347778e-01 6.022518500685691833e-02 -8.660363405942916870e-02 1.790112406015396118e-01 -2.348058074712753296e-01 -3.111451491713523865e-02 3.504388630390167236e-01 -2.020451426506042480e-01 -7.438650727272033691e-02 -2.242171615362167358e-01 9.884134633466601372e-04
-2.583936452865600586e-01 -4.782784357666969299e-02 2.874461412429809570e-01 1.664015501737594604e-01 -3.230412006378173828e-01 2.173777222633361816e-01 1.455185841768980026e-02 -6.427355110645294189e-02 1.564128883183002472e-02 3.782303333282470703e-01 -6.197151541709899902e-02 -2.059379220008850098e-01 -4.348685219883918762e-02 1.908491551876068115e-01 1.971656978130340576e-01 -1.018366310745477676e-03 -2.000089734792709351e-01 1.206518337130546570e-01 -1.122385412454605103e-01 5.955155193805694580e-02 -2.665089666843414307e-01 -3.253543376922607422e-01 2.459099888801574707e-02 1.191775277256965637e-01 -8.882219344377517700e-02 8.445243537425994873e-02 -2.205956280231475830e-01 1.261233687400817871e-01 -5.874570831656455994e-02 6.079716258682310581e-04 2.824810333549976349e-02 -2.273763567209243774e-01
-8.659999817609786987e-02 2.080427557229995728e-01 2.516668140888214111e-01 7.179223001003265381e-02 -1.616689264774322510e-01 1.666468381881713867e-01 -4.474469274282455444e-02 -7.689685374498367310e-02 -8.940146863460540771e-02 2.006954401731491089e-01 -7.062175869941711426e-02 -2.326971441507339478e-01 -6.430084817111492157e-03 -1.607178300619125366e-01 1.380028873682022095e-01 -1.875636130571365356e-01 5.196732282638549805e-01 2.437020987272262573e-01 -1.548659503459930420e-01 5.902670323848724365e-02 -3.318540379405021667e-02 4.121100157499313354e-02 2.404015809297561646e-01 1.207215860486030579e-01 -2.672597467899322510e-01 1.000831946730613708e-01 1.730042099952697754e-01 -3.647164255380630493e-02 7.587932795286178589e-02 3.867516666650772095e-02 -2.500993609428405762e-01 -1.296492516994476318e-01
7.947102934122085571e-02 1.010575890541076660e-01 3.625631332397460938e-01 5.963295698165893555e-02 -2.289556860923767090e-01 2.010444402694702148e-01 2.133435755968093872e-01 -4.739389568567276001e-02 6.079886108636856079e-02 1.703884750604629517e-01 1.311398390680551529e-02 -3.005422651767730713e-01 3.464330136775970459e-01 1.940973103046417236e-02 1.928339451551437378e-01 -1.254231631755828857e-01 -7.274375110864639282e-02 -4.390783235430717468e-02 -3.591518849134445190e-02 -1.151749771088361740e-02 -1.946395337581634521e-01 -1.622143238782882690e-01 8.249624073505401611e-02 1.580562889575958252e-01 -4.527242109179496765e-02 -2.293720096349716187e-01 -1.061183512210845947e-01 -9.938542544841766357e-02 1.182757839560508728e-01 1.963827610015869141e-01 -3.346302211284637451e-01 -2.576192021369934082e-01
-1.579439342021942139e-01 1.362510174512863159e-01 2.804675102233886719e-01 1.298183053731918335e-01 -1.696151643991470337e-01 5.061624050140380859e-01 -7.723263651132583618e-02 -3.110066354274749756e-01 -8.995810151100158691e-02 3.293399140238761902e-02 -1.548234969377517700e-01 -2.234217077493667603e-01 -9.388712793588638306e-02 7.970245182514190674e-02 7.409644871950149536e-02 -2.800414562225341797e-01 2.349958121776580811e-01 2.824102640151977539e-01 -2.003647200763225555e-02 -1.017069909721612930e-02 -6.185153871774673462e-02 1.739294640719890594e-02 4.428889974951744080e-02 9.207738563418388367e-03 -9.944671392440795898e-02 1.321508642286062241e-02 1.321917772293090820e-01 -4.222249984741210938e-02 2.705366313457489014e-01 1.535331308841705322e-01 -1.427177935838699341e-01 5.530888587236404419e-02
-3.584867343306541443e-02 4.993288218975067139e-02 -2.551408484578132629e-02 2.920255437493324280e-02 1.717853732407093048e-02 -5.676274001598358154e-02 3.140511512756347656e-01 3.836095333099365234e-02 5.437988415360450745e-02 2.410412132740020752e-01 5.484626442193984985e-02 -3.344198316335678101e-02 -2.585477530956268311e-01 -4.154136404395103455e-03 3.625244796276092529e-01 -3.110434114933013916e-01 1.680092364549636841e-01 2.970044612884521484e-01 1.026573553681373596e-01 -2.013982385396957397e-01 1.062148213386535645e-01 1.883686184883117676e-01 2.261031568050384521e-01 -9.777542436495423317e-04 -1.170026212930679321e-01 -2.003313004970550537e-01 -1.392699331045150757e-01 2.164437621831893921e-01 1.312322076410055161e-02 -1.946014016866683960e-01 -2.632120251655578613e-01 -1.951027512550354004e-01
-4.237454831600189209e-01 1.684614866971969604e-01 3.956219553947448730e-02 -1.715870648622512817e-01 1.270783245563507080e-01 2.087933272123336792e-01 7.201853394508361816e-02 -2.014681994915008545e-01 2.623044550418853760e-01 1.524141132831573486e-01 2.067437916994094849e-01 -3.680540621280670166e-01 -3.601872175931930542e-02 4.902651160955429077e-02 3.991265892982482910e-01 -2.133727967739105225e-01 5.378405563533306122e-03 -1.812654286623001099e-01 -2.049645036458969116e-02 -1.153210252523422241e-01 -1.412486582994461060e-01 -1.334032714366912842e-01 2.634340897202491760e-03 -1.581047475337982178e-01 -5.781501159071922302e-02 1.890707574784755707e-02 -8.515933901071548462e-02 1.144794821739196777e-01 6.417853385210037231e-02 -7.708574831485748291e-02 1.510695219039916992e-01 1.022959873080253601e-01
-3.770174384117126465e-01 -3.367556333541870117e-01 3.172556161880493164e-01 -2.965724170207977295e-01 -8.097549527883529663e-02 2.940513789653778076e-01 4.855925962328910828e-02 -2.746647596359252930e-01 -2.342075668275356293e-02 -1.297096814960241318e-02 1.431970484554767609e-02 -2.011451572179794312e-01 3.131421804428100586e-01 1.365024000406265259e-01 -1.603646390140056610e-02 -6.274609267711639404e-02 -5.364273488521575928e-02 3.272799029946327209e-02 -1.540388017892837524e-01 -1.475153863430023193e-01 -5.261559411883354187e-02 7.022436708211898804e-03 -1.698602288961410522e-01 1.023967936635017395e-01 -2.051489949226379395e-01 3.794026747345924377e-02 3.393959626555442810e-02 1.625476032495498657e-01 -2.026625275611877441e-01 -3.197288140654563904e-02 -1.328783333301544189e-01 -1.777492277324199677e-02
-4.001094400882720947e-02 -1.520755589008331299e-01 2.194444239139556885e-01 1.620592176914215088e-01 -2.303543090820312500e-01 2.536422312259674072e-01 -1.814629323780536652e-02 1.364599019289016724e-01 6.337144225835800171e-02 3.004160523414611816e-01 -3.638638556003570557e-02 -1.236104741692543030e-01 -3.356806561350822449e-02 -1.933113634586334229e-01 1.151338741183280945e-01 -9.768719971179962158e-02 3.546778559684753418e-01 3.028992116451263428e-01 -9.275668859481811523e-02 -8.412267267704010010e-02 -2.860439419746398926e-01 4.871289804577827454e-02 -6.578190624713897705e-02 -3.323450386524200439e-01 -5.870535224676132202e-02 -2.531744912266731262e-02 8.914425969123840332e-02 1.248149871826171875e-01 -2.022529095411300659e-01 1.238231211900711060e-01 -2.449987977743148804e-01 1.275389492511749268e-01
-2.030534297227859497e-01 -1.899758353829383850e-02 3.171530067920684814e-01 1.066501513123512268e-01 -1.063484475016593933e-01 3.537052273750305176e-01 6.604287773370742798e-02 -7.075632363557815552e-02 1.525921970605850220e-01 1.386413127183914185e-01 -2.151501625776290894e-01 3.220126777887344360e-02 -9.305316209793090820e-02 1.695441007614135742e-01 -2.077966183423995972e-01 -7.663001120090484619e-02 1.631720960140228271e-01 3.167534247040748596e-02 -1.814001500606536865e-01 -8.107349276542663574e-02 -1.237564384937286377e-01 -1.006788201630115509e-02 -1.006451919674873352e-01 3.199063008651137352e-03 -2.039733678102493286e-01 -2.860316038131713867e-01 -1.141001358628273010e-01 9.061469137668609619e-02 -3.233723342418670654e-01 -7.685026526451110840e-02 -3.215022683143615723e-01 -2.705961465835571289e-01
-3.449983298778533936e-01 -1.042845547199249268e-01 2.468026131391525269e-01 -6.150713935494422913e-02 -1.354345083236694336e-01 1.950438618659973145e-01 -3.717109188437461853e-02 3.315159305930137634e-02 1.172695234417915344e-01 1.979838311672210693e-02 2.615700066089630127e-01 5.403345823287963867e-02 3.585739433765411377e-01 2.123600542545318604e-01 -5.454023368656635284e-03 1.951286103576421738e-03 1.780296713113784790e-01 1.703281104564666748e-01 -1.215146854519844055e-01 3.372999280691146851e-02 -3.342610001564025879e-01 1.459073573350906372e-01 1.679859906435012817e-01 2.083619982004165649e-01 -4.141327738761901855e-02 -3.357956185936927795e-02 7.451172918081283569e-03 1.023207884281873703e-02 5.114046111702919006e-02 -2.783815562725067139e-01 3.881834074854850769e-02 -3.485229909420013428e-01
-4.855713546276092529e-01 3.610020503401756287e-02 1.886434257030487061e-01 2.783734537661075592e-02 -2.013015896081924438e-01 -6.556698679924011230e-02 1.037352606654167175e-01 -1.345753371715545654e-01 -1.892297863960266113e-01 2.314413487911224365e-01 -1.082484051585197449e-01 -3.298508226871490479e-01 9.476795047521591187e-02 -9.221751242876052856e-02 3.800505399703979492e-01 -4.731536656618118286e-02 1.082715764641761780e-01 2.688352949917316437e-02 -1.903995871543884277e-01 -2.835740335285663605e-02 -3.248722553253173828e-01 -8.321831375360488892e-02 -1.140750870108604431e-01 -5.037019029259681702e-02 1.568918488919734955e-02 -1.080773845314979553e-01 -8.136618137359619141e-02 -7.411611266434192657e-03 5.278063565492630005e-02 -2.667901515960693359e-01 -3.473562374711036682e-02 -8.670565485954284668e-02
-2.230964154005050659e-01 -2.566987872123718262e-01 5.411805585026741028e-02 -3.564850986003875732e-01 -2.774561643600463867e-01 2.555660009384155273e-01 2.077562361955642700e-01 4.726319760084152222e-02 1.562224328517913818e-01 -5.911462381482124329e-02 2.148034423589706421e-01 -2.213696539402008057e-01 -9.221605211496353149e-02 -1.985065266489982605e-02 2.390827536582946777e-01 4.375344887375831604e-02 2.504573166370391846e-01 2.597207427024841309e-01 1.166868656873703003e-01 -6.264816969633102417e-02 -3.108380734920501709e-01 3.209381178021430969e-02 1.682548411190509796e-02 9.417934715747833252e-02 3.478533821180462837e-03 -1.158187538385391235e-01 -1.113608479499816895e-01 1.792303323745727539e-01 1.714577712118625641e-02 -2.103683650493621826e-01 9.261542558670043945e-02 -1.000418812036514282e-01
-4.403535723686218262e-01 -2.420166134834289551e-02 2.181999534368515015e-01 5.983742326498031616e-02 1.259860303252935410e-02 8.422612398862838745e-02 9.259093552827835083e-02 -1.835186481475830078e-01 1.832972913980484009e-01 3.792466819286346436e-01 -8.783814311027526855e-02 -1.184945106506347656e-01 -6.312455236911773682e-02 -2.580736577510833740e-01 9.112784266471862793e-02 4.799482598900794983e-02 1.287009119987487793e-01 1.791784763336181641e-01 -2.728785574436187744e-01 -6.940764188766479492e-02 -6.929823011159896851e-02 -9.808297455310821533e-02 -2.679364681243896484e-01 -3.473300337791442871e-01 1.813755743205547333e-02 -2.249336093664169312e-01 -6.104570999741554260e-02 2.128519490361213684e-02 -1.643960736691951752e-02 -3.017749637365341187e-02 -1.297519356012344360e-01 1.284889727830886841e-01
-3.249628841876983643e-01 -2.908802591264247894e-02 1.440214961767196655e-01 -2.657184302806854248e-01 -5.120656639337539673e-02 1.234170943498611450e-01 1.753619909286499023e-01 -3.004010021686553955e-01 3.576535582542419434e-01 3.425669372081756592e-01 -2.245625248178839684e-03 -1.484257280826568604e-01 1.261069178581237793e-01 -1.113894954323768616e-01 1.052815690636634827e-01 5.681739374995231628e-02 7.768067717552185059e-02 4.518293216824531555e-02 -2.228809595108032227e-01 -7.013954687863588333e-03 -2.016475796699523926e-01 8.953712880611419678e-02 4.216944426298141479e-02 -2.374185025691986084e-01 -7.835979014635086060e-02 -3.433365747332572937e-02 2.826388739049434662e-02 -3.645530343055725098e-01 4.948643967509269714e-02 -1.482854783535003662e-01 1.297838985919952393e-01 8.067294955253601074e-02
-5.842046439647674561e-02 1.871369965374469757e-02 3.182913362979888916e-01 -8.314048498868942261e-02 -3.530977368354797363e-01 1.879273205995559692e-01 -2.146192826330661774e-02 1.039985846728086472e-02 7.704022526741027832e-02 8.529441058635711670e-02 3.458700478076934814e-01 -1.028816252946853638e-01 4.274990409612655640e-02 5.460666865110397339e-02 6.458996981382369995e-02 -6.607252359390258789e-02 3.929769098758697510e-01 2.984350025653839111e-01 -2.677875198423862457e-02 1.036301907151937485e-02 1.240896731615066528e-01 -2.301788330078125000e-01 -2.914364077150821686e-02 1.648595370352268219e-02 -1.342910230159759521e-01 -1.792818456888198853e-01 1.283267736434936523e-01 -1.412921398878097534e-01 5.991879105567932129e-02 -3.553075790405273438e-01 -1.637829542160034180e-01 1.166074052453041077e-01
-5.861700773239135742e-01 -7.114998996257781982e-02 7.562478631734848022e-02 -2.428809255361557007e-01 8.839711546897888184e-03 2.426541447639465332e-01 3.068544715642929077e-02 -2.645308077335357666e-01 -4.825540259480476379e-02 2.458596378564834595e-01 -2.831069827079772949e-01 -2.168684601783752441e-01 -1.995516754686832428e-02 9.267520159482955933e-03 2.218388766050338745e-01 -8.159629255533218384e-02 6.265835464000701904e-02 4.696550220251083374e-02 -4.274281114339828491e-02 7.125335745513439178e-03 -2.346301674842834473e-01 2.008807100355625153e-02 -7.905344665050506592e-02 -2.842886187136173248e-02 -1.443303525447845459e-01 -1.020448631606996059e-03 1.261422634124755859e-01 -1.261221915483474731e-01 4.725203849375247955e-03 -2.478944659233093262e-01 -1.044386029243469238e-01 -1.220205947756767273e-01
-2.325646281242370605e-01 -1.985081583261489868e-01 -5.663233622908592224e-02 -2.441164851188659668e-01 -2.502108514308929443e-01 1.507270634174346924e-01 4.016934037208557129e-01 -6.917763501405715942e-02 4.777731746435165405e-02 9.526830166578292847e-02 -8.003708906471729279e-03 -2.729143798351287842e-01 -1.891651004552841187e-02 -4.064842313528060913e-02 1.765550523996353149e-01 7.529111206531524658e-02 -1.994416676461696625e-02 3.550359308719635010e-01 -1.031495071947574615e-02 -1.655883044004440308e-01 -8.573032915592193604e-02 2.844063937664031982e-02 1.868487298488616943e-01 3.306846022605895996e-01 -8.718386292457580566e-02 4.338568821549415588e-02 -1.923605948686599731e-01 -1.945270448923110962e-01 -2.284806519746780396e-01 1.323786079883575439e-01 -5.977765843272209167e-02 -5.882398411631584167e-02
6.916903704404830933e-02 -1.013654246926307678e-01 -1.765701919794082642e-01 -1.799962520599365234e-01 -8.526821434497833252e-02 1.775691360235214233e-01 3.537801206111907959e-01 -5.770036950707435608e-02 5.720645934343338013e-02 1.981083005666732788e-01 2.149005383253097534e-01 -1.274952739477157593e-01 1.652048528194427490e-01 7.488553528673946857e-04 1.938991844654083252e-01 1.292105913162231445e-01 7.208681851625442505e-02 2.037328034639358521e-01 -2.420022636651992798e-01 -8.245058357715606689e-02 -3.096432089805603027e-01 2.821967303752899170e-01 1.586693525314331055e-01 2.483846545219421387e-01 -2.622433602809906006e-01 -6.524658203125000000e-02 -9.943553805351257324e-02 9.414419531822204590e-02 3.665019199252128601e-02 1.643448173999786377e-01 -2.686162889003753662e-01 2.816990390419960022e-02
-2.146450430154800415e-01 3.658967614173889160e-01 2.688620090484619141e-01 9.715619683265686035e-02 -1.935137063264846802e-01 3.854318559169769287e-01 -2.409350872039794922e-02 -3.368381038308143616e-02 -4.762340337038040161e-02 1.479392796754837036e-01 -1.094874888658523560e-01 -2.168405205011367798e-01 -7.584339380264282227e-02 -3.358473256230354309e-02 -1.554771810770034790e-01 -1.597214043140411377e-01 1.894572228193283081e-01 -3.820857405662536621e-02 -3.470554351806640625e-01 2.605982311069965363e-02 -1.423744559288024902e-01 5.549810454249382019e-02 3.073081374168395996e-01 2.140307873487472534e-01 -1.506849825382232666e-01 5.044710263609886169e-02 -3.970090299844741821e-02 4.353105649352073669e-02 -9.440976381301879883e-02 -2.004229873418807983e-01 4.126469139009714127e-03 -1.047621294856071472e-01
-2.529144585132598877e-01 2.489362955093383789e-01 1.891626715660095215e-01 1.498727798461914062e-01 -2.293827235698699951e-01 3.343179523944854736e-01 5.421953741461038589e-03 -6.772122532129287720e-02 7.414417713880538940e-02 1.534730195999145508e-01 -9.231102466583251953e-02 -1.705220043659210205e-01 -3.391693904995918274e-02 -1.084517985582351685e-01 -1.834691269323229790e-03 -2.814873754978179932e-01 4.603618085384368896e-01 8.334384858608245850e-02 -2.094192206859588623e-01 -1.522476971149444580e-01 -8.423991501331329346e-03 -9.833204001188278198e-02 1.691832989454269409e-01 2.007254362106323242e-01 -9.941092133522033691e-02 -1.061591971665620804e-02 2.333282381296157837e-01 -4.974763095378875732e-02 5.958151817321777344e-02 6.413354724645614624e-02 -2.208310365676879883e-01 1.043392159044742584e-02
-2.991895079612731934e-01 -6.189978122711181641e-02 7.761447131633758545e-02 -1.482005417346954346e-01 -1.307475417852401733e-01 1.852855682373046875e-01 2.822287082672119141e-01 -1.829992681741714478e-01 1.339766979217529297e-01 2.117371261119842529e-01 1.536970734596252441e-01 -9.405240416526794434e-02 -2.783365845680236816e-01 8.458294719457626343e-02 1.415850669145584106e-01 1.200924534350633621e-02 9.825376421213150024e-02 2.490461021661758423e-01 1.902693659067153931e-01 1.560597866773605347e-01 -2.597698569297790527e-01 1.004882231354713440e-01 -2.762154303491115570e-02 2.264729738235473633e-01 4.029712080955505371e-02 4.574644565582275391e-02 7.232069969177246094e-02 4.704546630382537842e-01 -1.207232698798179626e-01 -8.485002070665359497e-02 -6.371252238750457764e-03 8.800383657217025757e-03
-8.524069190025329590e-02 -1.741264015436172485e-01 2.621711194515228271e-01 -1.818913370370864868e-01 -2.030937820672988892e-01 3.572486639022827148e-01 4.389247670769691467e-02 2.883887290954589844e-02 -1.235440894961357117e-01 1.762356907129287720e-01 -5.532208085060119629e-02 -2.659605145454406738e-01 2.906021773815155029e-01 -1.238748580217361450e-01 2.705348730087280273e-01 -8.625039458274841309e-02 -7.178446650505065918e-02 5.628354102373123169e-02 -3.038579225540161133e-01 1.524531096220016479e-01 -3.612978756427764893e-01 -1.752810180187225342e-01 2.002688869833946228e-02 3.713843971490859985e-02 -8.945561200380325317e-02 5.597261339426040649e-02 -3.484338894486427307e-02 -8.419357985258102417e-02 6.133610755205154419e-02 7.226668763905763626e-03 1.945232301950454712e-01 -2.009964883327484131e-01
1.661007851362228394e-02 -2.329878360033035278e-01 1.665887795388698578e-02 -1.934650838375091553e-01 -2.467449009418487549e-01 1.120590344071388245e-01 2.168626338243484497e-01 -2.240786515176296234e-02 1.171007081866264343e-01 3.147408962249755859e-01 -6.251088529825210571e-02 -3.533968329429626465e-01 -8.658613264560699463e-02 3.115951716899871826e-01 2.649460732936859131e-01 -4.767234250903129578e-02 3.287489712238311768e-02 1.734836399555206299e-01 -7.450359314680099487e-02 -1.244482919573783875e-01 7.264769822359085083e-02 1.173469275236129761e-01 1.653540134429931641e-02 2.772573530673980713e-01 2.113610878586769104e-02 2.086144872009754181e-02 -3.233642876148223877e-01 -1.502329558134078979e-01 -7.061358541250228882e-02 -1.464366447180509567e-02 -2.932262420654296875e-01 -2.294765599071979523e-02
-4.998873770236968994e-01 -3.061805367469787598e-01 2.636491358280181885e-01 -2.665933966636657715e-01 6.389941275119781494e-02 2.806749641895294189e-01 -1.001603379845619202e-01 -1.610094904899597168e-01 -8.959066122770309448e-02 3.162467777729034424e-01 -2.000862956047058105e-01 -1.574446409940719604e-01 -6.260144989937543869e-03 -6.263685878366231918e-03 1.094447076320648193e-01 -1.150034517049789429e-01 1.031584814190864563e-01 8.850464224815368652e-02 4.792462568730115891e-03 -4.494703561067581177e-02 -1.245856136083602905e-01 1.617415845394134521e-01 4.961948469281196594e-02 -2.495671994984149933e-02 -2.225755006074905396e-01 -3.291949257254600525e-02 1.010668799281120300e-01 -1.914544254541397095e-01 1.583043113350868225e-02 -1.280805319547653198e-01 -1.341858953237533569e-01 -3.718272596597671509e-02
1.456139832735061646e-01 -1.358913928270339966e-01 7.698433846235275269e-02 -1.025122404098510742e-01 -2.720477432012557983e-02 1.259712427854537964e-01 2.104141563177108765e-01 -2.437042742967605591e-01 3.119716942310333252e-01 2.453366667032241821e-01 2.595403790473937988e-01 -7.133366912603378296e-02 -1.722734570503234863e-01 -1.013916656374931335e-01 2.813153266906738281e-01 -2.022683173418045044e-01 1.178999096155166626e-01 6.455926597118377686e-02 8.054406195878982544e-02 -6.446836050599813461e-03 -1.246852129697799683e-01 -2.045137733221054077e-01 2.317777276039123535e-01 3.596212714910507202e-02 -2.838593125343322754e-01 -2.532232999801635742e-01 9.491386823356151581e-03 -7.074309140443801880e-02 -6.893473863601684570e-02 -3.343023359775543213e-01 -1.139364168047904968e-01 1.318208128213882446e-01
-1.888664066791534424e-01 -1.610835939645767212e-01 2.011964023113250732e-01 -3.856308385729789734e-02 -1.406564563512802124e-01 4.380841851234436035e-01 -2.055450156331062317e-02 -1.743211299180984497e-01 1.724349111318588257e-01 -5.628359504044055939e-03 -4.465445876121520996e-02 1.196363866329193115e-01 -1.694115102291107178e-01 4.515311494469642639e-02 -8.170337229967117310e-02 3.313561435788869858e-03 2.070880830287933350e-01 -1.417088806629180908e-01 -1.480166614055633545e-01 -7.307144999504089355e-02 -3.760781586170196533e-01 6.214480474591255188e-02 -1.663045585155487061e-01 -4.142362251877784729e-02 -2.116475254297256470e-01 -4.035342037677764893e-01 2.795714326202869415e-02 1.150299161672592163e-01 -1.181237101554870605e-01 -1.002884656190872192e-01 -1.978864669799804688e-01 -1.438784450292587280e-01
-1.710456758737564087e-01 -1.169022098183631897e-01 2.223684042692184448e-01 -1.447449773550033569e-01 -1.877251565456390381e-01 -1.221726611256599426e-01 2.500213980674743652e-01 -1.997464001178741455e-01 1.347748190164566040e-01 4.972719773650169373e-02 -8.919300884008407593e-02 -1.589526534080505371e-01 -4.088535532355308533e-02 5.912030115723609924e-02 1.993124634027481079e-01 -8.197551220655441284e-02 3.316931724548339844e-01 1.423617079854011536e-02 -2.092052847146987915e-01 -2.765674293041229248e-01 1.606602966785430908e-01 -1.175052523612976074e-01 1.313921511173248291e-01 1.310657858848571777e-01 -1.659311540424823761e-02 -3.286830186843872070e-01 -1.984517723321914673e-01 3.496377170085906982e-02 -1.604963541030883789e-01 -2.225270271301269531e-01 -3.046590685844421387e-01 -8.416016399860382080e-02
-2.809200584888458252e-01 8.818178623914718628e-02 1.365379095077514648e-01 -1.853228174149990082e-02 -4.099826514720916748e-02 3.028638362884521484e-01 4.595771059393882751e-02 -2.496524304151535034e-01 2.346297800540924072e-01 4.309532046318054199e-01 -7.808926701545715332e-02 3.263927251100540161e-02 8.924863487482070923e-02 2.921652197837829590e-01 9.968378394842147827e-02 4.847434163093566895e-02 1.829563528299331665e-01 -7.966937124729156494e-02 5.113432183861732483e-02 1.250713169574737549e-01 -2.016088962554931641e-01 -1.301951240748167038e-02 7.269374281167984009e-02 4.966587200760841370e-02 -2.513223588466644287e-01 -7.036282122135162354e-02 -3.476960659027099609e-01 1.682900488376617432e-01 3.649824857711791992e-02 -3.610624745488166809e-02 -2.293085306882858276e-01 -6.113824620842933655e-02
-1.868040859699249268e-01 -1.788791120052337646e-01 1.014462783932685852e-01 1.238686144351959229e-01 -1.748413890600204468e-01 6.494938582181930542e-02 2.969553470611572266e-01 -3.521670401096343994e-01 2.505273222923278809e-01 -1.837096922099590302e-02 5.422127619385719299e-02 -8.667238056659698486e-02 -3.415779471397399902e-01 -2.064148150384426117e-02 1.402884125709533691e-01 -1.020607128739356995e-01 1.281088143587112427e-01 8.812884986400604248e-02 -3.184777796268463135e-01 -1.054186820983886719e-01 -4.914617165923118591e-03 1.568785607814788818e-01 -1.894740313291549683e-01 1.640947163105010986e-01 -9.057808667421340942e-02 -1.202349737286567688e-01 -1.883345991373062134e-01 3.354874551296234131e-01 -3.082394972443580627e-02 -1.712733656167984009e-01 -2.557694911956787109e-02 1.179985105991363525e-01
-6.328037381172180176e-02 -2.410826981067657471e-01 1.272871047258377075e-01 -2.351361662149429321e-01 2.169201150536537170e-02 3.904369175434112549e-01 1.885225027799606323e-01 2.373088337481021881e-02 1.523884981870651245e-01 9.612546861171722412e-02 6.327670067548751831e-02 -3.908277153968811035e-01 2.481873035430908203e-01 6.974685937166213989e-02 9.606280922889709473e-02 -2.773657143115997314e-01 -2.409830503165721893e-02 1.612182855606079102e-01 -1.472851336002349854e-01 -2.079172581434249878e-01 -2.928869426250457764e-01 -8.954926580190658569e-02 -9.688954800367355347e-02 -1.988136023283004761e-01 -1.325395554304122925e-01 1.103576458990573883e-02 -5.992418155074119568e-03 1.834092587232589722e-01 1.244955211877822876e-01 1.064465865492820740e-01 6.278673559427261353e-02 -1.385207325220108032e-01
-2.184929847717285156e-01 -1.129611954092979431e-02 3.190525770187377930e-01 -6.670507788658142090e-02 4.633518308401107788e-02 7.719339430332183838e-02 1.232139170169830322e-01 -3.375493586063385010e-01 1.342663764953613281e-01 3.428331911563873291e-01 -1.814383417367935181e-01 -2.891011238098144531e-01 5.983715876936912537e-02 -3.472889363765716553e-01 2.403979152441024780e-01 -1.034320741891860962e-01 -1.196737051941454411e-03 2.118247188627719879e-02 -1.089235246181488037e-01 -1.835368424654006958e-01 -1.700466498732566833e-02 7.127786427736282349e-02 7.606507837772369385e-02 -9.360796958208084106e-02 -7.962725311517715454e-02 -1.593174338340759277e-01 1.348003745079040527e-03 -1.777748167514801025e-01 -1.276883482933044434e-01 1.319531053304672241e-01 -2.791401147842407227e-01 -1.517879366874694824e-01
-1.493000835180282593e-01 1.057384759187698364e-01 2.701282799243927002e-01 -3.880884647369384766e-01 8.500569313764572144e-02 1.918231882154941559e-02 1.331984251737594604e-01 -3.513098359107971191e-01 6.163605675101280212e-02 9.526665508747100830e-02 -3.335281088948249817e-02 -8.775749057531356812e-02 -1.063146889209747314e-01 -1.807352900505065918e-01 1.055608689785003662e-01 2.393448948860168457e-01 2.562472522258758545e-01 1.253122538328170776e-01 -2.219036817550659180e-01 -3.053919970989227295e-01 -1.662152702920138836e-03 2.219051867723464966e-01 5.147717893123626709e-02 2.241704054176807404e-02 1.024007704108953476e-02 1.540105789899826050e-01 4.320100322365760803e-02 6.485061347484588623e-02 -2.624600529670715332e-01 -2.368103265762329102e-01 -1.542029529809951782e-01 -7.210613042116165161e-02
-3.154525533318519592e-02 3.147060573101043701e-01 1.091423556208610535e-01 7.232332974672317505e-02 -4.755503684282302856e-02 2.186310440301895142e-01 9.406198561191558838e-02 -2.720776759088039398e-02 -2.477054670453071594e-02 1.703274846076965332e-01 -8.005422353744506836e-02 -1.315914392471313477e-01 5.971379205584526062e-02 1.457363963127136230e-01 1.310396641492843628e-01 2.900314889848232269e-02 1.389065086841583252e-01 1.129260659217834473e-01 -5.433785915374755859e-01 -3.857955932617187500e-01 -6.714197248220443726e-02 2.225732058286666870e-01 7.347695529460906982e-02 -2.115362882614135742e-01 -7.292283326387405396e-02 -4.225479066371917725e-02 -2.485407702624797821e-02 -2.084415755234658718e-04 -2.285950034856796265e-01 -2.044797241687774658e-01 -1.931737959384918213e-01 -8.695947378873825073e-02
-1.365437954664230347e-01 2.474432438611984253e-02 -4.966725036501884460e-02 -6.334293633699417114e-02 8.839204162359237671e-02 -6.865596026182174683e-02 1.191457659006118774e-01 -3.287434577941894531e-02 -8.439055085182189941e-02 2.674934566020965576e-01 1.341430246829986572e-01 -2.171764075756072998e-01 -1.735407412052154541e-01 7.484828680753707886e-02 4.394766986370086670e-01 -2.448816746473312378e-01 1.786225289106369019e-01 3.618583679199218750e-01 3.681120276451110840e-02 -2.134725898504257202e-01 4.956931620836257935e-02 5.516783893108367920e-02 2.384723424911499023e-01 3.448063507676124573e-02 1.408374030143022537e-02 -2.948606014251708984e-02 -2.250013798475265503e-01 6.238585710525512695e-02 -1.120957955718040466e-01 -8.281011879444122314e-02 -3.456085324287414551e-01 -2.145135253667831421e-01
2.019386552274227142e-02 -5.637463182210922241e-02 2.748671472072601318e-01 -9.522504359483718872e-02 -1.465030610561370850e-01 3.446964547038078308e-02 3.701926767826080322e-01 -1.162662580609321594e-01 1.031268909573554993e-01 1.212153881788253784e-01 -6.169079989194869995e-02 1.807220578193664551e-01 -7.064898312091827393e-02 2.248183190822601318e-01 2.439775764942169189e-01 -2.895401120185852051e-01 1.347294449806213379e-01 1.493362896144390106e-02 -1.305698454380035400e-01 -6.189007684588432312e-02 -2.727360129356384277e-01 2.594524919986724854e-01 -3.867878112941980362e-03 2.718187309801578522e-02 -1.474913358688354492e-01 -1.817647069692611694e-01 -4.385887831449508667e-02 3.553102910518646240e-01 5.866263061761856079e-02 -2.083458453416824341e-01 -1.277918219566345215e-01 2.237084209918975830e-01
-2.323115989565849304e-02 -3.365531563758850098e-02 2.309579551219940186e-01 -1.320428121834993362e-02 -5.253063142299652100e-02 2.575576007366180420e-01 -2.177643328905105591e-01 1.612109318375587463e-02 3.144462034106254578e-02 1.824548244476318359e-01 1.143653914332389832e-01 -1.456463634967803955e-01 2.178087234497070312e-01 1.230249181389808655e-01 2.007934302091598511e-01 -4.444750845432281494e-01 -2.189900577068328857e-01 1.317406743764877319e-01 -1.065131500363349915e-01 -2.569451741874217987e-02 -2.190800011157989502e-01 -1.024957448244094849e-01 2.515942975878715515e-02 -1.211024448275566101e-02 -1.860059797763824463e-01 -8.467341959476470947e-02 1.510791629552841187e-01 -1.351588070392608643e-01 1.935356706380844116e-01 -3.687160313129425049e-01 -1.273967772722244263e-01 -2.234184890985488892e-01
-1.702279448509216309e-01 -3.308548629283905029e-01 2.596796452999114990e-01 -2.112670987844467163e-01 -2.868703939020633698e-02 2.562868893146514893e-01 2.966540865600109100e-02 -9.392116218805313110e-02 -1.314895749092102051e-01 7.544881850481033325e-02 1.249941363930702209e-01 -2.492500245571136475e-01 7.227905839681625366e-02 1.604818552732467651e-02 -1.445121131837368011e-03 -4.728669673204421997e-02 2.470658123493194580e-01 2.410685718059539795e-01 1.694573275744915009e-02 -3.318545818328857422e-01 -2.301666326820850372e-02 1.021867468953132629e-01 6.043703481554985046e-02 -1.355368345975875854e-01 -1.549701690673828125e-01 2.003491818904876709e-01 3.415714204311370850e-01 2.563390135765075684e-01 -6.560901552438735962e-02 -2.102691829204559326e-01 -2.611499652266502380e-02 8.081517368555068970e-02
7.258182018995285034e-02 -7.695856690406799316e-02 2.263361588120460510e-02 -1.440573334693908691e-01 -2.116802632808685303e-01 1.952406466007232666e-01 2.000232189893722534e-01 -9.218315593898296356e-03 2.519852221012115479e-01 3.648327291011810303e-01 2.179114818572998047e-01 -5.257697030901908875e-02 -2.129283696413040161e-01 3.152515590190887451e-01 2.131171673536300659e-01 -2.404383569955825806e-01 1.289171427488327026e-01 2.381163537502288818e-01 8.422224223613739014e-02 -3.074087202548980713e-01 -1.292099356651306152e-01 -8.896476775407791138e-02 1.525214016437530518e-01 2.011717110872268677e-01 1.621838845312595367e-02 3.932472318410873413e-02 -1.916981302201747894e-02 -1.891427040100097656e-01 2.299163024872541428e-03 -8.011875301599502563e-02 -1.977095007896423340e-01 5.478345602750778198e-02
-1.527236700057983398e-01 -1.042431965470314026e-01 -3.090085834264755249e-02 6.747740507125854492e-02 1.130528301000595093e-01 2.722685039043426514e-01 2.039505690336227417e-01 -1.494095027446746826e-01 3.854766190052032471e-01 7.516368478536605835e-02 3.178039565682411194e-02 -1.014274805784225464e-01 -2.304079681634902954e-01 -2.512583881616592407e-02 -3.524288162589073181e-02 -3.605388104915618896e-01 1.023146584630012512e-01 1.324257552623748779e-01 -2.554985880851745605e-01 -4.412636905908584595e-02 -1.184298917651176453e-01 2.739535570144653320e-01 5.515948869287967682e-03 5.665005743503570557e-02 -1.402816474437713623e-01 -3.534865379333496094e-02 5.631410703063011169e-02 2.195491492748260498e-01 -2.250147610902786255e-02 -4.447383582592010498e-01 -2.609315887093544006e-02 -1.239051390439271927e-02
-2.057112753391265869e-01 -3.432566672563552856e-02 2.499874234199523926e-01 -1.253204345703125000e-01 -5.359507352113723755e-02 3.679403662681579590e-01 -7.327912747859954834e-02 -3.457362577319145203e-02 -1.591175445355474949e-03 1.956370286643505096e-02 6.343272328376770020e-02 -4.410929679870605469e-01 -1.154796220362186432e-02 1.166771352291107178e-01 3.298090696334838867e-01 -2.179763764142990112e-01 1.262279152870178223e-01 -1.037681922316551208e-01 -1.294459849596023560e-01 -2.139385640621185303e-01 -2.248222678899765015e-01 1.779691278934478760e-01 -9.534601867198944092e-02 -1.758465170860290527e-01 -3.001846075057983398e-01 -1.235877070575952530e-02 5.547995120286941528e-02 7.144792936742305756e-03 1.451719701290130615e-01 3.643804788589477539e-02 1.033608093857765198e-01 -1.629249155521392822e-01
-5.032624304294586182e-02 -1.110951602458953857e-01 2.936762869358062744e-01 -6.253992766141891479e-02 -2.243540287017822266e-01 3.890156000852584839e-02 -1.704307049512863159e-01 1.815740466117858887e-01 1.479325145483016968e-01 1.584999263286590576e-01 1.421548873186111450e-01 -5.031684786081314087e-02 -9.309540688991546631e-02 1.147047057747840881e-01 2.451019734144210815e-01 -1.349508166313171387e-01 2.985205054283142090e-01 3.497946560382843018e-01 -1.635830998420715332e-01 -1.649439334869384766e-01 1.926199197769165039e-01 -1.149004474282264709e-01 7.524839043617248535e-02 8.785100281238555908e-02 -2.080646604299545288e-01 -2.982663512229919434e-01 2.452839016914367676e-01 -1.379030495882034302e-01 -1.722579449415206909e-01 -7.602057605981826782e-02 -1.835713833570480347e-01 3.925156965851783752e-02
-1.656671166419982910e-01 -8.353500813245773315e-02 3.526870906352996826e-01 2.938733994960784912e-01 1.823697090148925781e-01 4.252522587776184082e-01 1.620283871889114380e-01 -2.293775826692581177e-01 7.567074894905090332e-02 5.895854532718658447e-02 -2.384497970342636108e-02 -7.637694478034973145e-02 1.155961155891418457e-01 1.913338303565979004e-01 2.785627543926239014e-01 -3.780997991561889648e-01 1.418732106685638428e-01 7.857175916433334351e-02 9.092792868614196777e-02 -1.687005348503589630e-02 -1.295849233865737915e-01 1.944154351949691772e-01 1.817774772644042969e-01 2.492732368409633636e-02 7.461527734994888306e-02 -5.021143006160855293e-04 1.713817864656448364e-01 1.156699508428573608e-01 5.370567366480827332e-02 1.352386735379695892e-02 -7.851594127714633942e-03 -3.425583615899085999e-02
-4.918836429715156555e-02 -1.415199041366577148e-01 1.287049502134323120e-01 -1.844625920057296753e-01 1.125506870448589325e-02 6.939586251974105835e-02 1.152877807617187500e-01 -2.238931059837341309e-01 -2.202303260564804077e-01 3.132094740867614746e-01 1.066536009311676025e-01 -3.606899678707122803e-01 1.946536265313625336e-02 -2.278153002262115479e-01 6.322095543146133423e-02 -2.643183059990406036e-02 2.437112480401992798e-01 8.871666155755519867e-03 7.701520621776580811e-02 -1.577362716197967529e-01 -1.168515346944332123e-02 2.320791035890579224e-01 1.375606954097747803e-01 4.404434934258460999e-02 -3.534528613090515137e-01 2.418868988752365112e-01 -1.338790450245141983e-02 1.272004544734954834e-01 -2.723659574985504150e-01 -1.203607097268104553e-01 -1.613996773958206177e-01 1.840870231389999390e-01
-1.351179927587509155e-01 -2.493037469685077667e-02 1.896213144063949585e-01 1.066200807690620422e-01 -3.202602863311767578e-01 1.783974915742874146e-01 -2.591466158628463745e-02 -2.444227188825607300e-01 -7.230188697576522827e-02 1.196258887648582458e-01 1.279758960008621216e-01 -1.221349462866783142e-01 -4.114959761500358582e-02 1.430762410163879395e-01 2.711975574493408203e-01 3.108295612037181854e-02 1.305280439555644989e-02 2.332064509391784668e-01 -5.411740392446517944e-02 -1.792543232440948486e-01 1.469811052083969116e-01 -5.843409895896911621e-02 1.570252329111099243e-01 -1.647785305976867676e-01 -2.926740646362304688e-01 -6.345533579587936401e-02 1.262135952711105347e-01 4.861592873930931091e-02 -3.261706829071044922e-01 7.143895328044891357e-02 -4.480483829975128174e-01 -6.942866742610931396e-02
-6.933716684579849243e-02 -5.206642299890518188e-02 1.132869794964790344e-01 -1.121125966310501099e-01 3.979117609560489655e-03 2.421209961175918579e-01 2.596281468868255615e-01 1.205040737986564636e-01 6.034809723496437073e-02 3.660182282328605652e-02 4.680989682674407959e-02 -2.887758612632751465e-01 -3.142004013061523438e-01 -6.796650588512420654e-02 3.094871155917644501e-02 -4.291187599301338196e-02 2.020295858383178711e-01 3.992711305618286133e-01 -2.107871919870376587e-01 7.966674864292144775e-02 -2.035139203071594238e-01 1.903733760118484497e-01 2.870760858058929443e-01 1.315965652465820312e-01 2.143493592739105225e-01 -1.924407929182052612e-01 6.034500151872634888e-02 1.000383198261260986e-01 7.755482196807861328e-02 -2.369517982006072998e-01 -1.871814876794815063e-01 -8.705930411815643311e-02
-7.483277469873428345e-02 -4.716233815997838974e-03 -6.202194490469992161e-04 -7.423633337020874023e-02 -3.847719728946685791e-02 4.478859007358551025e-01 3.669306337833404541e-01 -1.515811681747436523e-01 1.889898180961608887e-01 2.270355075597763062e-01 1.228704079985618591e-01 -5.812105163931846619e-02 -2.168865203857421875e-01 5.362652987241744995e-02 1.000188365578651428e-01 7.309142500162124634e-02 -1.499380171298980713e-01 3.592028915882110596e-01 -2.780158221721649170e-01 -6.511344574391841888e-03 -1.023015826940536499e-01 1.672865003347396851e-01 1.239492595195770264e-01 1.925242245197296143e-01 -1.233318522572517395e-01 1.651175022125244141e-01 -4.611535742878913879e-02 1.042161658406257629e-01 1.941099166870117188e-01 1.227212604135274887e-02 -3.716280311346054077e-02 -2.092243432998657227e-01
-2.634378373622894287e-01 -1.181613467633724213e-02 -6.956589967012405396e-02 7.667748630046844482e-02 -3.242121934890747070e-01 2.046875059604644775e-01 1.628701388835906982e-01 -2.365375123918056488e-02 -1.045000478625297546e-01 3.868488967418670654e-01 1.325398981571197510e-01 -3.307623565196990967e-01 -1.742847561836242676e-01 3.126227855682373047e-01 5.907921865582466125e-02 -1.697192192077636719e-01 -1.504050567746162415e-02 1.596126407384872437e-01 -3.059489727020263672e-01 9.376706182956695557e-02 -2.684484608471393585e-02 -1.359054148197174072e-01 1.106937304139137268e-01 -3.006850183010101318e-02 -1.227940618991851807e-01 2.476785890758037567e-02 4.392810165882110596e-03 2.060970366001129150e-01 1.511687487363815308e-01 -2.061272412538528442e-01 1.170944049954414368e-01 -3.598895156756043434e-03
-2.589924037456512451e-01 1.067659035325050354e-01 1.657301485538482666e-01 -2.850535213947296143e-01 2.887371480464935303e-01 9.127150475978851318e-02 8.681502193212509155e-02 -2.164773046970367432e-01 7.310695946216583252e-02 3.732778728008270264e-01 -1.370599567890167236e-01 -1.697042286396026611e-01 9.165161848068237305e-02 1.987067461013793945e-01 6.673663109540939331e-02 -8.479687385261058807e-03 3.315059095621109009e-02 1.776501536369323730e-01 -3.991557657718658447e-02 -6.991729885339736938e-02 -2.200008034706115723e-01 8.615375310182571411e-02 1.178567036986351013e-01 3.125635161995887756e-02 -1.588734090328216553e-01 -2.535639703273773193e-01 -1.674001961946487427e-01 -4.723213613033294678e-02 5.231287702918052673e-02 -4.004973769187927246e-01 -4.593348875641822815e-02 1.648124605417251587e-01
-1.368838995695114136e-01 -1.679861098527908325e-01 1.370358169078826904e-01 -3.496693074703216553e-01 -2.090374380350112915e-01 2.568168640136718750e-01 -6.817394495010375977e-02 7.863889634609222412e-02 6.114041432738304138e-02 6.323783099651336670e-02 2.630454897880554199e-01 -2.056992202997207642e-01 -2.238996773958206177e-01 -3.395031765103340149e-02 3.201508224010467529e-01 -1.441382989287376404e-02 2.952224612236022949e-01 1.409842967987060547e-01 2.485893368721008301e-01 -1.303721070289611816e-01 -2.717053890228271484e-01 1.211005821824073792e-01 -2.618234045803546906e-02 3.936453163623809814e-02 -4.674522578716278076e-02 -5.744210630655288696e-02 -1.280598193407058716e-01 1.851031631231307983e-01 -1.626369059085845947e-01 -1.949863582849502563e-01 5.663363263010978699e-02 -1.338158547878265381e-01
-8.670435100793838501e-02 -2.731355726718902588e-01 2.334759533405303955e-01 -8.421701937913894653e-02 -2.683272659778594971e-01 1.532243937253952026e-01 1.353239417076110840e-01 -1.076953187584877014e-01 -3.346738172695040703e-03 2.635235786437988281e-01 -2.212092131376266479e-01 -1.154385209083557129e-01 2.383064478635787964e-01 -2.546879947185516357e-01 3.656206727027893066e-01 -5.075646564364433289e-03 1.841741800308227539e-02 1.939399242401123047e-01 -1.834476888179779053e-01 -8.835570886731147766e-03 3.085740655660629272e-02 -7.733618468046188354e-02 1.113197430968284607e-01 4.578920081257820129e-02 1.818142682313919067e-01 -2.917799539864063263e-02 -2.964801788330078125e-01 -1.858182251453399658e-01 -1.292597353458404541e-01 -1.070668548345565796e-01 -1.891189962625503540e-01 -1.744509190320968628e-01
-1.176990196108818054e-01 1.193507760763168335e-01 8.452308177947998047e-02 9.026868641376495361e-02 -8.715452253818511963e-02 2.702213227748870850e-01 6.639859825372695923e-02 -5.430432967841625214e-03 2.709159255027770996e-01 1.153812855482101440e-01 2.970952913165092468e-02 7.071377336978912354e-02 -1.839757859706878662e-01 -4.110899567604064941e-02 9.517981857061386108e-02 -3.503063321113586426e-01 2.005208432674407959e-01 3.137774020433425903e-02 -8.478388190269470215e-02 -1.376566439867019653e-01 -6.629659235477447510e-02 1.551496088504791260e-01 -5.318403989076614380e-02 1.268575787544250488e-01 -3.774067461490631104e-01 -5.445095524191856384e-02 -3.096547350287437439e-02 1.155827641487121582e-01 9.545009583234786987e-02 -3.843604624271392822e-01 -2.820004522800445557e-01 -3.175660669803619385e-01
-2.884793281555175781e-01 1.328049600124359131e-01 3.815398812294006348e-01 1.122791245579719543e-01 -2.584945857524871826e-01 3.806944191455841064e-01 1.791181266307830811e-01 7.397223263978958130e-02 -1.306451559066772461e-01 2.640738897025585175e-02 2.387916296720504761e-02 -2.701479196548461914e-01 7.963916659355163574e-02 -5.326842144131660461e-02 -3.824162483215332031e-02 7.996932417154312134e-02 2.670145034790039062e-01 6.133939325809478760e-02 8.293661475181579590e-02 -5.567781999707221985e-02 -1.046053878962993622e-02 5.507851485162973404e-03 -8.235265314579010010e-02 2.325924634933471680e-01 1.167611591517925262e-02 -1.300299167633056641e-01 -1.287557333707809448e-01 8.918625861406326294e-02 7.291717082262039185e-02 -3.311121761798858643e-01 -1.961441189050674438e-01 2.055422812700271606e-01
-2.204417586326599121e-01 -1.502795666456222534e-01 8.425377309322357178e-02 -1.823295205831527710e-01 -1.068328619003295898e-01 3.089728951454162598e-01 1.926240921020507812e-01 6.733623147010803223e-02 6.067884620279073715e-03 6.981741636991500854e-02 8.944332599639892578e-02 -6.191570311784744263e-02 3.555569052696228027e-02 2.647411227226257324e-01 2.372659891843795776e-01 1.599173620343208313e-02 -1.563396155834197998e-01 2.085181027650833130e-01 -1.990955919027328491e-01 9.719916433095932007e-02 -2.454788088798522949e-01 1.291396170854568481e-01 2.972634434700012207e-01 2.832129299640655518e-01 -1.741024106740951538e-01 -2.365076541900634766e-01 2.992501482367515564e-02 1.859331130981445312e-01 1.334294825792312622e-01 -6.437970697879791260e-02 -1.744145900011062622e-01 -2.423050701618194580e-01
-2.850936055183410645e-01 1.324189603328704834e-01 2.565431781113147736e-02 -8.874972164630889893e-02 -1.532939672470092773e-01 4.599057734012603760e-01 2.178287059068679810e-01 -8.633857220411300659e-02 1.730372197926044464e-02 7.092121988534927368e-02 3.536304235458374023e-01 2.039064317941665649e-01 8.514029532670974731e-02 1.908697634935379028e-01 3.428173065185546875e-02 -8.140943199396133423e-02 1.776463836431503296e-01 3.434863090515136719e-01 1.007641553878784180e-01 -1.841429173946380615e-01 1.223678290843963623e-01 3.033202141523361206e-02 -7.116880267858505249e-02 -7.598228007555007935e-02 -6.172207742929458618e-02 -2.392105944454669952e-02 -4.167793318629264832e-03 6.950194365344941616e-04 -3.057162463665008545e-01 -1.690453290939331055e-01 -1.754652410745620728e-01 -4.159391671419143677e-02
-7.142181694507598877e-02 -2.314648777246475220e-01 2.213954478502273560e-01 -1.917535364627838135e-01 2.018046565353870392e-03 4.723967015743255615e-01 2.771800756454467773e-02 -1.341248601675033569e-01 5.697966087609529495e-03 8.399916440248489380e-02 1.471332907676696777e-01 -4.106028079986572266e-01 1.463558226823806763e-01 1.963422596454620361e-01 1.270498484373092651e-01 -3.040796220302581787e-01 2.368124872446060181e-01 1.045158952474594116e-01 -2.187357395887374878e-01 -1.178181022405624390e-01 -1.264072060585021973e-01 1.188274472951889038e-01 -9.611796587705612183e-02 -8.566830307245254517e-02 -2.601889520883560181e-02 4.126832634210586548e-02 -4.315043985843658447e-02 1.778577864170074463e-01 6.785862147808074951e-02 3.600672259926795959e-02 1.506131738424301147e-01 -8.855510503053665161e-02
-1.823221892118453979e-01 3.088179528713226318e-01 2.026964128017425537e-01 -2.756170332431793213e-01 -2.888496816158294678e-01 2.651650607585906982e-01 -6.606531329452991486e-03 -9.300608932971954346e-02 -4.233344271779060364e-02 2.641434781253337860e-02 4.518969450145959854e-03 -1.374975312501192093e-03 -5.825283750891685486e-02 -1.971872597932815552e-01 3.380376696586608887e-01 -1.902234554290771484e-01 1.807243525981903076e-01 1.807052195072174072e-01 -1.077088862657546997e-01 -2.018037289381027222e-01 1.059507653117179871e-01 -2.206184864044189453e-01 5.304046347737312317e-02 2.837405502796173096e-01 3.678785637021064758e-02 -5.560284107923507690e-02 -2.496816404163837433e-02 -9.742144495248794556e-03 -4.517595842480659485e-02 7.364889234304428101e-02 -3.181180655956268311e-01 1.482138633728027344e-01
-3.875501751899719238e-01 -1.128548458218574524e-01 1.361483633518218994e-01 6.634770333766937256e-02 -1.822419315576553345e-01 2.310493588447570801e-01 7.879719883203506470e-02 -5.972947925329208374e-02 -6.134053319692611694e-02 1.899005919694900513e-01 -1.829924434423446655e-02 7.604154944419860840e-02 -8.130367845296859741e-02 2.602135203778743744e-02 -1.268006414175033569e-01 2.793263830244541168e-02 1.102757006883621216e-01 -7.192640751600265503e-02 -1.535419821739196777e-01 -1.247183512896299362e-02 -3.449925482273101807e-01 6.929839402437210083e-02 -1.378384083509445190e-01 4.046069458127021790e-02 -1.472462862730026245e-01 -3.245229721069335938e-01 -9.731720387935638428e-02 2.955554723739624023e-01 -9.060442447662353516e-02 1.151397302746772766e-01 -4.468472003936767578e-01 -1.310994178056716919e-01
-2.050301879644393921e-01 -8.348730206489562988e-02 7.208266109228134155e-02 -3.324085175991058350e-01 -2.085369229316711426e-01 1.907445192337036133e-01 1.470831967890262604e-02 3.839640319347381592e-02 4.399247467517852783e-02 1.494156122207641602e-01 2.227163910865783691e-01 -7.830736041069030762e-02 -2.050348818302154541e-01 -8.038745075464248657e-02 3.690868020057678223e-01 -1.415470093488693237e-01 2.667850255966186523e-01 1.654471457004547119e-01 2.834854722023010254e-01 -3.790396079421043396e-02 -2.221288979053497314e-01 8.440179377794265747e-02 5.176546052098274231e-03 5.315813794732093811e-02 -1.485529094934463501e-01 -2.583894431591033936e-01 -8.788018673658370972e-02 3.117793202400207520e-01 -1.127032265067100525e-01 -6.641435623168945312e-02 1.355236619710922241e-01 -8.682087995111942291e-03
-1.420653164386749268e-01 -2.009697109460830688e-01 1.479793190956115723e-01 -3.001551330089569092e-01 -3.141935169696807861e-01 2.328101396560668945e-01 6.180485710501670837e-02 -1.355263739824295044e-01 1.993577033281326294e-01 -1.437106281518936157e-01 -3.024201095104217529e-02 -6.117418780922889709e-02 -6.437441706657409668e-02 4.110562801361083984e-02 2.407063096761703491e-01 -8.783145248889923096e-02 4.329935461282730103e-02 3.584046959877014160e-01 1.044283956289291382e-01 -1.498043835163116455e-01 -3.701991736888885498e-01 -6.466123461723327637e-02 4.713326320052146912e-02 -1.720332950353622437e-01 5.304871127009391785e-02 -2.731035053730010986e-01 -2.328813448548316956e-02 1.018942594528198242e-01 3.927687928080558777e-02 -2.596395313739776611e-01 1.379005610942840576e-01 -5.267274007201194763e-02
-1.836108118295669556e-01 -1.345180571079254150e-01 1.690609306097030640e-01 -2.385100722312927246e-01 5.739410594105720520e-02 2.662776410579681396e-01 6.622740626335144043e-02 -1.712100394070148468e-02 -1.152203828096389771e-01 4.841990172863006592e-01 4.381590709090232849e-02 -2.600560151040554047e-02 -1.365984790027141571e-02 1.106790006160736084e-01 1.246868222951889038e-01 3.223627433180809021e-02 2.679773271083831787e-01 2.361476719379425049e-01 1.538353413343429565e-01 1.435527205467224121e-01 -1.260902583599090576e-01 2.349549978971481323e-01 1.190099269151687622e-01 1.006861627101898193e-01 9.830781817436218262e-02 -2.453162223100662231e-01 -1.249045804142951965e-01 3.041568696498870850e-01 -2.120025008916854858e-01 -1.166237816214561462e-01 1.945391297340393066e-02 1.917575299739837646e-02
-7.517465949058532715e-02 -6.046279519796371460e-02 -1.250785682350397110e-02 -2.841432094573974609e-01 -1.929904967546463013e-01 3.371621072292327881e-01 1.705516725778579712e-01 2.191332867369055748e-03 -1.479249000549316406e-01 2.840051054954528809e-01 1.102599948644638062e-01 -1.210377365350723267e-01 -2.570233941078186035e-01 -1.111780107021331787e-01 8.037998527288436890e-02 -9.288758039474487305e-02 1.663086563348770142e-01 1.393066197633743286e-01 1.193390563130378723e-01 -1.292006969451904297e-01 -4.229334592819213867e-01 1.590377390384674072e-01 1.773279309272766113e-01 -1.826474666595458984e-01 -7.932309806346893311e-02 -9.006031602621078491e-02 -1.557940393686294556e-01 2.049536406993865967e-01 -9.665891528129577637e-02 -2.172487676143646240e-01 1.106246635317802429e-01 1.024456471204757690e-01
-2.875596284866333008e-01 -2.509828805923461914e-01 -1.094616651535034180e-01 -2.377805486321449280e-02 -2.629586756229400635e-01 2.903021574020385742e-01 2.899947762489318848e-01 2.442292869091033936e-01 -5.502552725374698639e-03 1.628562808036804199e-01 -1.189009696245193481e-01 -1.242672726511955261e-01 1.400761753320693970e-01 -8.553995937108993530e-02 2.670033574104309082e-01 -2.675400581210851669e-03 1.181264445185661316e-01 2.055529803037643433e-01 -8.266885578632354736e-02 1.664615869522094727e-01 -2.328889444470405579e-02 -1.742613166570663452e-01 1.123707070946693420e-01 -7.978586107492446899e-02 -1.669454723596572876e-01 -5.430487543344497681e-02 1.265681385993957520e-01 1.026159152388572693e-01 -1.755949556827545166e-01 -3.341017663478851318e-01 -4.512992873787879944e-02 -2.184453010559082031e-01
-9.403729438781738281e-02 1.745232045650482178e-01 2.048214524984359741e-01 -7.225077599287033081e-02 -1.129812970757484436e-01 2.402330040931701660e-01 2.426460981369018555e-01 -1.513096243143081665e-01 2.840203344821929932e-01 1.742868274450302124e-01 -6.227121874690055847e-02 1.112194657325744629e-01 9.937394410371780396e-02 -1.049545928835868835e-01 -1.171003375202417374e-02 -1.206085756421089172e-01 -9.906366467475891113e-03 4.782657697796821594e-02 -5.383270978927612305e-01 -2.129245102405548096e-01 2.671485953032970428e-02 3.326014280319213867e-01 2.296723052859306335e-02 1.475678943097591400e-02 -2.286159694194793701e-01 -1.219255998730659485e-01 -2.341746836900711060e-01 5.164886265993118286e-02 7.497286796569824219e-02 -1.219197288155555725e-01 -4.608403146266937256e-02 -3.958047181367874146e-02
-1.281041838228702545e-02 -1.694362461566925049e-01 2.899068593978881836e-01 1.579754203557968140e-01 -7.576387375593185425e-02 3.001235425472259521e-01 2.658829391002655029e-01 7.340702414512634277e-02 -3.305136039853096008e-02 3.869123160839080811e-01 2.511377334594726562e-01 -1.126323267817497253e-01 -1.638174802064895630e-02 1.000307779759168625e-02 3.050203919410705566e-01 -6.210857257246971130e-02 -1.771702468395233154e-01 3.328386247158050537e-01 1.093191802501678467e-01 -6.352561712265014648e-02 -1.180406734347343445e-01 -8.411479741334915161e-02 8.613292127847671509e-02 2.861749231815338135e-01 2.867966517806053162e-02 6.651569902896881104e-02 -2.206872031092643738e-02 3.680901834741234779e-03 1.748435012996196747e-02 -2.437942028045654297e-01 7.115108519792556763e-02 -1.654786467552185059e-01
1.981558650732040405e-02 -7.319830358028411865e-02 2.906837165355682373e-01 -1.726287752389907837e-01 -6.654832395724952221e-04 3.478941023349761963e-01 2.154329568147659302e-01 -9.697234630584716797e-02 1.264040023088455200e-01 1.688104355707764626e-03 1.772444546222686768e-01 -3.050106763839721680e-01 2.275678664445877075e-01 -3.772181272506713867e-02 -7.340518385171890259e-02 -4.669636189937591553e-01 1.279572546482086182e-01 1.282348930835723877e-01 -6.297361105680465698e-02 -3.207847476005554199e-01 -2.160428911447525024e-01 3.122729063034057617e-02 1.054388005286455154e-02 -5.013111047446727753e-03 -6.952946633100509644e-02 9.247922152280807495e-02 5.957971885800361633e-02 1.767745614051818848e-01 5.582624673843383789e-02 -1.628714948892593384e-01 -1.381170153617858887e-01 4.058444127440452576e-02
-2.490544617176055908e-01 -1.130687668919563293e-01 5.463618785142898560e-02 -2.005963623523712158e-01 -4.209113866090774536e-02 1.595997065305709839e-01 9.051445126533508301e-02 -2.467610314488410950e-02 7.379525899887084961e-02 -6.777624040842056274e-02 -2.832359820604324341e-02 -2.353231161832809448e-01 5.650446191430091858e-02 -4.940777271986007690e-02 4.272018671035766602e-01 1.186482086777687073e-01 -9.744715690612792969e-02 1.200263127684593201e-01 -1.759083420038223267e-01 -2.403887212276458740e-01 -7.705797255039215088e-02 -5.596461147069931030e-02 2.340179383754730225e-01 3.209736943244934082e-02 -1.163788586854934692e-01 -1.761454902589321136e-02 1.505728904157876968e-02 2.767550945281982422e-01 1.321608871221542358e-01 -7.293033599853515625e-02 -4.384977221488952637e-01 3.070004582405090332e-01
-1.662261039018630981e-01 -2.344304770231246948e-01 3.165579736232757568e-01 -1.243588626384735107e-01 3.104730742052197456e-03 8.748617023229598999e-02 1.956165730953216553e-01 -1.344837993383407593e-01 -4.558344557881355286e-02 -1.269513275474309921e-02 -3.267418444156646729e-01 -1.555628180503845215e-01 1.104343831539154053e-01 5.620798468589782715e-02 2.685603201389312744e-01 -2.466166466474533081e-01 -1.719838231801986694e-01 1.463267058134078979e-01 9.742926061153411865e-02 -2.059921771287918091e-01 -1.398178189992904663e-01 2.849060110747814178e-02 -3.413515910506248474e-02 -1.241035237908363342e-01 -4.349916279315948486e-01 -1.145236566662788391e-01 -1.855231523513793945e-01 -6.573913991451263428e-02 -7.558848708868026733e-02 -1.879752278327941895e-01 -1.700112521648406982e-01 -7.317442446947097778e-02
-3.374477624893188477e-01 8.061784505844116211e-02 2.333238571882247925e-01 5.985231325030326843e-02 6.251659215195104480e-05 3.399513065814971924e-01 3.391122817993164062e-01 -4.883908852934837341e-02 -1.376278251409530640e-01 -1.353900432586669922e-01 6.786701083183288574e-02 -1.314870268106460571e-01 2.593910694122314453e-01 -1.493907626718282700e-02 2.045119851827621460e-01 2.896925993263721466e-02 1.295336782932281494e-01 3.015154004096984863e-01 4.961924254894256592e-02 -2.094618827104568481e-01 -1.698259636759757996e-02 8.178316801786422729e-02 -6.890732329338788986e-03 1.214203834533691406e-01 1.265438348054885864e-01 2.449780143797397614e-02 1.086936295032501221e-01 2.376489900052547455e-02 2.797779440879821777e-01 -2.537292540073394775e-01 -2.629706859588623047e-01 5.220785364508628845e-02
-1.232820078730583191e-01 -7.023121416568756104e-02 -2.268148213624954224e-02 -2.524418532848358154e-01 -3.740014135837554932e-02 2.319406270980834961e-01 3.017858266830444336e-01 -1.400322467088699341e-01 1.593828946352005005e-01 4.958990514278411865e-01 -2.041682749986648560e-01 -8.003146946430206299e-02 1.703486293554306030e-01 -1.129647810012102127e-02 2.497344762086868286e-01 -1.652082502841949463e-01 -1.528204828500747681e-01 2.700659930706024170e-01 -1.188132390379905701e-01 6.553789973258972168e-02 -1.634152233600616455e-01 -1.401018649339675903e-01 -1.561056673526763916e-01 1.752145141363143921e-01 -3.917191177606582642e-02 -6.963399797677993774e-02 -5.841371044516563416e-02 -1.294618099927902222e-01 2.794434083625674248e-03 1.923814117908477783e-01 -1.770142316818237305e-01 2.282529883086681366e-02
-2.037365585565567017e-01 -3.263398110866546631e-01 1.891852021217346191e-01 -5.849562585353851318e-02 8.212952315807342529e-02 2.326747626066207886e-01 4.371069371700286865e-02 -3.135941922664642334e-02 -1.484154444187879562e-02 2.381077408790588379e-01 1.371800154447555542e-01 -3.418769836425781250e-01 8.966821245849132538e-03 3.119295835494995117e-01 2.014835476875305176e-01 -1.812264770269393921e-01 1.122474223375320435e-01 -1.160918474197387695e-01 -1.975835710763931274e-01 -1.129773166030645370e-02 -1.346842199563980103e-01 2.384571582078933716e-01 -1.199751943349838257e-01 4.249843955039978027e-02 -3.700942695140838623e-01 1.277494728565216064e-01 1.075386106967926025e-01 2.123410105705261230e-01 4.258351400494575500e-02 1.158448085188865662e-01 -4.001147672533988953e-02 -4.846136644482612610e-02
[truncated: 3,274,982 more chars]
