# Supplementary material for: The Language of Innovation
Source: PLoS One. 2020 Apr 30;15(4):e0230107. doi: 10.1371/journal.pone.0230107 (PMC7194493; doi:10.1371/journal.pone.0230107)
Supplement: S22 File — (GZ) [file pone.0230107.s022.tar.gz › 2000-2004/V2Run_18_VS_4500_embeddings2000-2004ED32.txt]

-3.084930479526519775e-01 -3.399278968572616577e-02 1.247501075267791748e-01 2.294029295444488525e-01 2.932494282722473145e-01 1.526394784450531006e-01 3.427978754043579102e-01 -2.973074279725551605e-02 2.990769594907760620e-02 -9.247829765081405640e-02 1.690956056118011475e-01 8.427232503890991211e-02 1.749431639909744263e-01 1.774824261665344238e-01 -1.910760253667831421e-01 1.450723707675933838e-01 1.671236455440521240e-01 -1.841387152671813965e-02 2.113739550113677979e-01 2.415072917938232422e-01 -9.063808247447013855e-03 2.039660699665546417e-02 -1.436602883040904999e-02 2.786987125873565674e-01 -2.006112188100814819e-01 -1.744312047958374023e-01 8.330049365758895874e-02 -2.812406979501247406e-02 1.076541095972061157e-01 1.709459871053695679e-01 3.045353293418884277e-01 -1.462550014257431030e-01
-2.676870441064238548e-03 -3.116651177406311035e-01 -7.712539285421371460e-02 1.915639638900756836e-01 3.855776786804199219e-01 -1.448181923478841782e-02 6.597182154655456543e-02 -1.370979100465774536e-01 1.971721351146697998e-01 2.588542401790618896e-01 -1.363442540168762207e-01 -1.324448287487030029e-01 -1.719467528164386749e-02 -1.379087269306182861e-01 -3.385740518569946289e-02 -1.842273282818496227e-03 2.410689443349838257e-01 -2.407262567430734634e-03 -2.408795617520809174e-02 -1.098800450563430786e-01 3.142397617921233177e-03 4.119153693318367004e-02 5.094162002205848694e-02 2.311024665832519531e-01 -1.888239383697509766e-01 -4.923145174980163574e-01 2.179675251245498657e-01 1.078863721340894699e-02 1.690415292978286743e-01 -1.576916724443435669e-01 -3.819838631898164749e-03 -1.345817297697067261e-01
-2.681795954704284668e-01 -1.592601276934146881e-02 -6.535571068525314331e-03 1.237180158495903015e-01 2.336193621158599854e-01 2.946741282939910889e-01 3.104595243930816650e-01 -1.226886808872222900e-01 4.758847132325172424e-02 8.636979013681411743e-02 -1.016581663861870766e-03 -1.467889845371246338e-01 -1.991560757160186768e-01 8.713109791278839111e-02 1.170176416635513306e-01 1.711497157812118530e-01 2.507225275039672852e-01 1.517500877380371094e-01 5.808698013424873352e-02 2.066055536270141602e-01 1.765199750661849976e-02 1.561117265373468399e-02 -3.802234828472137451e-01 -7.879784703254699707e-02 3.780698403716087341e-02 -3.652043044567108154e-01 -2.265454828739166260e-02 -9.728015959262847900e-02 2.324020117521286011e-01 -6.593312323093414307e-02 1.671907156705856323e-01 1.540813595056533813e-01
-2.016284316778182983e-01 -7.507778704166412354e-02 2.917933166027069092e-01 1.453914195299148560e-01 -1.332241445779800415e-01 6.473849713802337646e-02 1.908386126160621643e-02 -7.666994631290435791e-02 5.972654372453689575e-02 7.182633876800537109e-02 7.313355803489685059e-02 2.435016334056854248e-01 -2.875974401831626892e-03 1.572661399841308594e-01 -1.563468016684055328e-02 -1.069192141294479370e-01 1.718868464231491089e-01 4.343727976083755493e-02 -4.221801832318305969e-02 2.554585635662078857e-01 2.696912288665771484e-01 -5.793706327676773071e-02 1.639035344123840332e-01 9.660047362558543682e-04 3.275255486369132996e-02 -4.410713911056518555e-01 4.930060729384422302e-02 -2.300258167088031769e-02 2.704495489597320557e-01 3.024041652679443359e-01 3.610984086990356445e-01 -1.202988699078559875e-01
-3.858740031719207764e-01 -2.752768993377685547e-01 1.093047186732292175e-01 2.758982777595520020e-01 1.762721985578536987e-01 4.374177008867263794e-02 3.392933607101440430e-01 1.689127087593078613e-01 2.023645043373107910e-01 -2.296187542378902435e-02 3.563698753714561462e-02 1.457435488700866699e-01 -3.915352374315261841e-02 9.807549649849534035e-04 -1.971976011991500854e-01 2.528573758900165558e-02 2.827993594110012054e-02 2.099481374025344849e-01 8.378907293081283569e-02 6.523160636425018311e-02 8.698055893182754517e-02 -1.897223889827728271e-01 -2.157385796308517456e-01 -8.209978789091110229e-02 1.637008599936962128e-02 -2.186280488967895508e-01 2.690883576869964600e-01 -9.345986694097518921e-02 1.383593082427978516e-01 8.684974908828735352e-02 1.203367188572883606e-01 2.866981923580169678e-01
-2.739205956459045410e-01 -1.539391577243804932e-01 -2.868336439132690430e-01 9.878007695078849792e-03 1.349204778671264648e-01 -1.760541349649429321e-01 2.491658329963684082e-01 2.509342730045318604e-01 2.607330083847045898e-01 -8.751873672008514404e-02 1.110176220536231995e-01 7.669205963611602783e-02 -5.770403891801834106e-02 1.510673761367797852e-01 -1.523306518793106079e-01 9.534219652414321899e-02 1.447906494140625000e-01 -1.146101132035255432e-01 2.344009131193161011e-01 1.931088715791702271e-01 -1.070433412678539753e-03 3.752055391669273376e-02 -1.401144117116928101e-01 -2.367856651544570923e-01 -1.898484677076339722e-01 -2.941770553588867188e-01 4.456441849470138550e-02 -4.953011125326156616e-02 2.848168909549713135e-01 1.385449171066284180e-01 2.232175171375274658e-01 1.083924621343612671e-01
-3.567179441452026367e-01 -2.839058637619018555e-01 -3.225734923034906387e-03 1.714101582765579224e-01 4.374192655086517334e-01 5.939817056059837341e-02 2.825697064399719238e-01 -4.205673187971115112e-02 -4.522231221199035645e-02 7.531265914440155029e-02 1.534202545881271362e-01 1.906578801572322845e-02 1.543545126914978027e-01 1.606449931859970093e-01 -5.671034753322601318e-02 7.239954173564910889e-02 1.193937510251998901e-01 -2.499988861382007599e-02 -5.939712747931480408e-02 -1.019507460296154022e-02 -1.006264090538024902e-01 1.586487889289855957e-01 -1.338650286197662354e-01 -9.151437133550643921e-02 6.877245847135782242e-03 -4.364486038684844971e-01 6.798303872346878052e-02 -6.795275956392288208e-02 8.501304686069488525e-02 1.189747825264930725e-01 2.722318172454833984e-01 1.456138640642166138e-01
-3.466564416885375977e-01 -2.173624783754348755e-01 -2.490622550249099731e-01 1.295537948608398438e-01 2.192007005214691162e-01 -1.429279744625091553e-01 6.116027757525444031e-02 9.636063873767852783e-02 2.751146443188190460e-02 1.765836328268051147e-01 4.862170666456222534e-02 6.797302514314651489e-02 -5.063271522521972656e-02 2.351409345865249634e-01 -2.107301950454711914e-01 -1.415366679430007935e-01 1.119217872619628906e-01 5.011936649680137634e-02 -8.497163653373718262e-02 2.669841945171356201e-01 1.319774389266967773e-01 -2.293450385332107544e-01 -3.593781888484954834e-01 7.171297818422317505e-02 -1.649902611970901489e-01 -3.038332164287567139e-01 -6.196543946862220764e-02 2.907047979533672333e-02 1.167896986007690430e-01 4.718795046210289001e-02 2.301070988178253174e-01 1.419742852449417114e-01
-7.353446632623672485e-02 -2.441073060035705566e-01 -1.096517667174339294e-01 2.830773591995239258e-01 1.215386912226676941e-01 1.530733555555343628e-01 2.829309403896331787e-01 -2.269919514656066895e-01 2.098874151706695557e-01 8.474667370319366455e-02 2.488718926906585693e-01 3.544558072462677956e-03 1.529606431722640991e-01 2.097596228122711182e-01 -2.485370077192783356e-02 8.142494410276412964e-02 6.444678455591201782e-02 3.033691085875034332e-02 1.386157423257827759e-01 2.578415907919406891e-02 8.004054427146911621e-02 -9.423331916332244873e-02 -1.672409623861312866e-01 -1.211521849036216736e-01 2.675901353359222412e-02 -5.067238211631774902e-01 -1.846166402101516724e-01 1.013268306851387024e-01 9.036743640899658203e-02 1.555522084236145020e-01 1.539625227451324463e-01 2.108367532491683960e-01
-2.073579877614974976e-01 -1.364668905735015869e-01 5.413002520799636841e-02 2.609319686889648438e-01 2.653686702251434326e-01 1.001472920179367065e-01 1.894816756248474121e-01 -1.060048118233680725e-01 1.129776164889335632e-01 5.391914844512939453e-01 -2.951625734567642212e-02 2.357345670461654663e-01 3.772633150219917297e-02 -1.835267096757888794e-01 1.990333839785307646e-04 2.628630772233009338e-02 1.971881389617919922e-01 -1.137311384081840515e-02 -1.897936128079891205e-02 -1.183386817574501038e-01 1.687674820423126221e-01 -2.564803659915924072e-01 -2.253940515220165253e-02 6.550190504640340805e-03 1.066196486353874207e-01 -2.273491472005844116e-01 1.332336515188217163e-01 -1.670516729354858398e-01 8.090261369943618774e-02 -8.211846649646759033e-02 1.983579248189926147e-01 1.857527047395706177e-01
-2.534738183021545410e-01 -2.388145178556442261e-01 2.435218840837478638e-01 1.144464686512947083e-01 7.589418441057205200e-03 -5.365102365612983704e-02 2.371803373098373413e-01 -2.555000185966491699e-01 1.976058185100555420e-01 3.316312283277511597e-02 -9.235437214374542236e-02 2.208817005157470703e-01 -1.628989130258560181e-01 9.481786936521530151e-02 1.300484985113143921e-01 -2.304621040821075439e-01 1.614349335432052612e-01 -1.385166943073272705e-01 3.014195263385772705e-01 1.773079037666320801e-01 5.767603870481252670e-03 -1.160776801407337189e-02 -1.781130209565162659e-02 -3.696792572736740112e-02 -2.446736544370651245e-01 -2.019042819738388062e-01 2.278174161911010742e-01 2.232890129089355469e-01 1.172948256134986877e-01 2.009162306785583496e-01 2.273954600095748901e-01 -3.484145179390907288e-02
-1.591927111148834229e-01 -6.415052711963653564e-02 2.793829888105392456e-02 1.130356863141059875e-01 1.893959194421768188e-01 3.797046840190887451e-01 1.201043874025344849e-01 -1.311756223440170288e-01 2.800151705741882324e-01 5.635479465126991272e-02 -2.822489477694034576e-02 9.322381019592285156e-02 3.118524700403213501e-02 -1.454918086528778076e-01 -3.260490894317626953e-01 -3.678306564688682556e-02 3.197095394134521484e-01 -1.962760090827941895e-01 -5.180854350328445435e-02 3.477694466710090637e-02 3.946074470877647400e-02 1.218774244189262390e-01 -1.585054397583007812e-02 -3.119985386729240417e-02 -1.123461425304412842e-01 -2.316503524780273438e-01 2.469949610531330109e-02 -1.645214259624481201e-01 2.754699885845184326e-01 -7.530732452869415283e-02 4.302677810192108154e-01 -3.897255659103393555e-02
-3.944168984889984131e-01 -2.574021816253662109e-01 -1.605337858200073242e-01 1.172798052430152893e-01 2.082541286945343018e-01 -3.781152772717177868e-04 2.119905948638916016e-01 -4.821969568729400635e-02 -5.266867950558662415e-02 5.390623956918716431e-02 -6.295424699783325195e-02 -6.637349724769592285e-02 -9.427063912153244019e-02 1.087751761078834534e-01 -2.930830717086791992e-01 -8.773543685674667358e-02 2.972492575645446777e-01 -6.988061126321554184e-03 1.169580742716789246e-01 -1.062504947185516357e-01 2.832692675292491913e-02 -1.552724838256835938e-01 -1.681802868843078613e-01 -1.653341948986053467e-01 5.452668759971857071e-03 -4.237935245037078857e-01 7.966841571033000946e-03 -1.302772462368011475e-01 2.741084098815917969e-01 1.430234909057617188e-01 1.271371245384216309e-01 1.316379010677337646e-01
-5.844475701451301575e-02 -7.674521207809448242e-02 8.121225982904434204e-02 2.567610442638397217e-01 3.396331965923309326e-01 -6.088318303227424622e-02 3.749762475490570068e-01 -2.664819546043872833e-02 2.172216922044754028e-01 1.501015275716781616e-01 -1.276289671659469604e-01 2.541343308985233307e-02 -1.159735769033432007e-01 1.550970971584320068e-01 -1.324341595172882080e-01 -8.756583184003829956e-02 2.675493955612182617e-01 1.708985120058059692e-01 -1.076452508568763733e-01 1.402984261512756348e-01 1.358548402786254883e-01 -3.311612829566001892e-02 -1.803597211837768555e-01 -3.090762495994567871e-01 -6.592260301113128662e-02 -2.830495536327362061e-01 -2.414425015449523926e-01 -3.873330354690551758e-02 1.385718584060668945e-01 2.560920827090740204e-02 2.162884771823883057e-01 1.336718052625656128e-01
-2.411513328552246094e-01 -2.521788775920867920e-01 1.180670410394668579e-01 1.528865247964859009e-01 1.992071568965911865e-01 2.383428625762462616e-02 1.632689535617828369e-01 -2.253909856081008911e-01 2.328885495662689209e-01 -3.152575492858886719e-01 -5.670017749071121216e-02 4.322135448455810547e-02 -1.607745587825775146e-01 5.094492807984352112e-02 -2.498619072139263153e-02 -1.496743708848953247e-01 5.086653307080268860e-02 3.792762011289596558e-02 1.613496392965316772e-01 2.162642180919647217e-01 1.366060674190521240e-01 -2.532085180282592773e-01 2.070735581219196320e-02 1.938865184783935547e-01 -1.224096864461898804e-01 -9.515013545751571655e-02 1.635560542345046997e-01 1.680514514446258545e-01 7.066479325294494629e-02 1.783518344163894653e-01 4.343747496604919434e-01 -1.044516041874885559e-01
-2.434231340885162354e-01 -3.055804371833801270e-01 -1.067972183227539062e-01 2.599661350250244141e-01 3.781502842903137207e-01 5.459104850888252258e-02 3.653821945190429688e-01 7.220926880836486816e-02 -2.712381258606910706e-02 1.204797253012657166e-01 -2.617116272449493408e-02 -5.401303246617317200e-02 -1.652389168739318848e-01 -3.311720862984657288e-02 -1.228488460183143616e-01 -1.851603575050830841e-02 7.078695297241210938e-02 -1.126335486769676208e-01 2.116850018501281738e-01 1.548754274845123291e-01 8.549430966377258301e-02 -1.719551719725131989e-02 -2.467608302831649780e-01 -1.592454165220260620e-01 -2.463125064969062805e-02 -3.071247339248657227e-01 1.045423187315464020e-02 2.446797303855419159e-02 9.855525940656661987e-02 2.616450488567352295e-01 2.007303535938262939e-01 1.629095375537872314e-01
-8.381073176860809326e-02 -3.238775432109832764e-01 -4.821603000164031982e-02 2.063105702400207520e-01 8.880282193422317505e-02 -1.462797224521636963e-01 3.932922482490539551e-01 1.138731911778450012e-01 8.137836121022701263e-03 1.482508238404989243e-02 -5.724074319005012512e-03 6.634692847728729248e-02 -3.431302309036254883e-02 2.383822202682495117e-01 -9.098008275032043457e-02 1.728900820016860962e-01 1.551834493875503540e-01 -1.597741842269897461e-01 2.876228094100952148e-02 6.584834307432174683e-02 -1.874405592679977417e-01 -1.520795822143554688e-01 -2.443117052316665649e-01 -3.724223002791404724e-02 -1.604252159595489502e-01 -3.576963245868682861e-01 -2.352395281195640564e-02 -9.828686714172363281e-02 3.505190908908843994e-01 2.399448901414871216e-01 1.209678724408149719e-01 1.108641251921653748e-01
-2.793982326984405518e-01 -1.008002161979675293e-01 2.287307381629943848e-01 2.332531847059726715e-02 2.151658833026885986e-01 -1.110950484871864319e-02 1.584597676992416382e-01 -1.692552119493484497e-01 3.584804832935333252e-01 1.718858778476715088e-01 3.317137062549591064e-02 7.530458271503448486e-03 2.471492886543273926e-01 -1.834727376699447632e-01 -2.181802093982696533e-01 9.418725967407226562e-02 1.416624039411544800e-01 1.623024791479110718e-01 6.262822449207305908e-02 6.477251648902893066e-02 1.402900815010070801e-01 -1.001627147197723389e-01 -2.359310835599899292e-01 3.017481267452239990e-01 -2.990573942661285400e-01 -1.614492982625961304e-01 1.618555635213851929e-01 -2.428307980298995972e-01 1.090170443058013916e-01 -6.721436977386474609e-03 -6.648688763380050659e-02 1.832107640802860260e-02
-3.283782899379730225e-01 -3.608404695987701416e-01 -1.896890103816986084e-01 1.640765964984893799e-01 1.435427218675613403e-01 1.399012953042984009e-01 2.523010075092315674e-01 4.115136712789535522e-02 1.688292920589447021e-01 4.656266048550605774e-02 -1.321849972009658813e-01 7.381569128483533859e-03 -1.440875679254531860e-01 2.781286835670471191e-01 -2.594097852706909180e-01 -1.333243995904922485e-01 2.040788978338241577e-01 -9.657485783100128174e-02 1.344118453562259674e-02 2.662148773670196533e-01 1.038765162229537964e-01 -7.049027364701032639e-03 -1.269327253103256226e-01 -1.635843217372894287e-01 -1.168659776449203491e-01 -2.120233774185180664e-01 -2.317033521831035614e-02 4.288428276777267456e-02 2.634482681751251221e-01 1.485670804977416992e-01 9.464894980192184448e-02 1.580747961997985840e-01
-2.249790579080581665e-01 -1.873109191656112671e-01 7.608580403029918671e-03 4.459292069077491760e-02 1.067922264337539673e-01 -2.291511893272399902e-01 4.814475774765014648e-01 5.953443795442581177e-02 1.481077969074249268e-01 -2.080630958080291748e-01 -6.246940791606903076e-02 7.463814318180084229e-02 -1.197768002748489380e-01 1.926718801259994507e-01 -2.496474385261535645e-01 9.580284357070922852e-03 5.319266766309738159e-02 -8.895750343799591064e-02 -1.100567951798439026e-01 1.050670593976974487e-01 1.055691689252853394e-01 1.861740462481975555e-02 -1.718467772006988525e-01 -1.059507504105567932e-01 -9.091093204915523529e-03 -4.298129975795745850e-01 -3.700708970427513123e-02 -3.668223507702350616e-03 1.772241145372390747e-01 1.949746310710906982e-01 2.739425897598266602e-01 8.718823641538619995e-02
-2.347118221223354340e-02 -1.392501443624496460e-01 -5.837675556540489197e-02 2.038300484418869019e-01 4.137957692146301270e-01 -6.636562198400497437e-02 2.800643742084503174e-01 -2.159224003553390503e-01 -6.900291144847869873e-02 2.370192483067512512e-02 -2.825536392629146576e-02 3.947346210479736328e-01 1.762318164110183716e-01 2.230657637119293213e-02 5.440846830606460571e-02 -2.783294320106506348e-01 2.054630219936370850e-01 5.984927341341972351e-02 1.639365404844284058e-01 -1.094838678836822510e-01 1.981435567140579224e-01 1.631770730018615723e-01 -6.942433118820190430e-02 -6.052040494978427887e-03 6.047990173101425171e-02 -3.819549977779388428e-01 1.021860465407371521e-01 1.120755374431610107e-01 -8.862794376909732819e-03 4.439773038029670715e-02 -1.405811607837677002e-01 1.035768911242485046e-01
-1.211998388171195984e-01 2.994060702621936798e-02 1.020766422152519226e-01 2.309591472148895264e-01 -9.001243859529495239e-03 1.990172713994979858e-01 1.959856003522872925e-01 -3.274640068411827087e-02 3.939351439476013184e-01 1.821074336767196655e-01 2.386003285646438599e-01 -1.077449917793273926e-01 -1.843445748090744019e-01 -9.155344218015670776e-02 -2.422937899827957153e-01 8.744148164987564087e-02 3.797529041767120361e-01 -7.656323164701461792e-02 -1.268444210290908813e-01 1.413110792636871338e-01 2.800898253917694092e-02 -7.410755753517150879e-02 -2.091802656650543213e-01 2.770965993404388428e-01 -2.156500667333602905e-01 -1.337349563837051392e-01 -2.041575871407985687e-02 5.267339572310447693e-02 1.728296428918838501e-01 -2.968392334878444672e-02 2.331555634737014771e-01 1.011660993099212646e-01
-1.370485424995422363e-01 -2.236459553241729736e-01 9.626909345388412476e-02 -7.111950963735580444e-02 1.835854351520538330e-01 1.144571155309677124e-01 -2.267685718834400177e-02 -1.302360147237777710e-01 -1.145954802632331848e-01 2.296669781208038330e-01 -3.471356630325317383e-02 1.526882052421569824e-01 -1.376887112855911255e-01 1.871208697557449341e-01 -1.511250734329223633e-01 1.509286165237426758e-01 2.635396420955657959e-01 -1.094086095690727234e-01 1.263428926467895508e-01 2.665660083293914795e-01 1.688007414340972900e-01 -1.202922314405441284e-02 -2.756240367889404297e-01 -1.188387200236320496e-01 1.064440384507179260e-01 -3.765758275985717773e-01 -3.292476758360862732e-02 1.563792079687118530e-01 2.175558656454086304e-01 7.622953504323959351e-02 1.643212735652923584e-01 3.414852023124694824e-01
-1.909764409065246582e-01 2.406805381178855896e-02 2.556057572364807129e-01 1.084948517382144928e-02 -3.082130663096904755e-02 -1.326996684074401855e-01 1.077021583914756775e-01 -1.570249795913696289e-01 9.688753634691238403e-02 4.676812887191772461e-02 1.897370815277099609e-01 -1.115228608250617981e-02 5.937372148036956787e-02 1.464927047491073608e-01 7.786746323108673096e-02 -1.317840367555618286e-01 2.540737986564636230e-01 2.731214044615626335e-05 1.429045051336288452e-01 2.210993915796279907e-01 -9.231988340616226196e-03 -1.374189555644989014e-01 1.353994309902191162e-01 7.228354364633560181e-02 -1.484785228967666626e-01 -2.553729116916656494e-01 2.282041013240814209e-01 1.006927713751792908e-01 3.312432169914245605e-01 2.552141845226287842e-01 4.711906909942626953e-01 -1.543530374765396118e-01
-3.677708208560943604e-01 4.634773358702659607e-02 4.760846868157386780e-02 1.698669791221618652e-01 3.506413996219635010e-01 1.582571268081665039e-01 1.574400998651981354e-02 -1.205403450876474380e-02 5.154911894351243973e-03 1.274316161870956421e-01 7.097548991441726685e-02 -3.185023739933967590e-02 1.673177331686019897e-01 2.019799500703811646e-01 -3.548204898834228516e-01 -2.114449394866824150e-03 2.199594378471374512e-01 7.816985598765313625e-04 1.005224213004112244e-01 2.924863994121551514e-01 1.805724352598190308e-01 -1.456741690635681152e-01 -2.564290463924407959e-01 -2.154982835054397583e-01 -6.048538163304328918e-02 -1.621688306331634521e-01 -8.980151265859603882e-02 -2.778457105159759521e-02 3.312978446483612061e-01 -2.567923814058303833e-02 8.169721066951751709e-02 1.151569746434688568e-02
-1.959842741489410400e-01 -2.836530506610870361e-01 1.322900503873825073e-01 1.885970383882522583e-01 -4.239399731159210205e-02 -2.196187376976013184e-01 9.446686506271362305e-02 -1.891976296901702881e-01 2.608933150768280029e-01 -1.187542378902435303e-01 2.681700512766838074e-02 9.208620339632034302e-02 2.393838949501514435e-02 1.507081091403961182e-01 -3.662392497062683105e-02 -1.156484261155128479e-01 1.985608190298080444e-01 -2.553196682129055262e-04 1.670826673507690430e-01 4.421419650316238403e-02 3.643710911273956299e-02 -2.803280353546142578e-01 1.369478739798069000e-02 8.969319611787796021e-02 -1.999494135379791260e-01 -4.017814993858337402e-01 3.521546423435211182e-01 2.208550423383712769e-01 1.501572877168655396e-01 6.711024791002273560e-02 1.785664409399032593e-01 -1.156138479709625244e-01
-3.894973695278167725e-01 -1.749391853809356689e-01 6.140566617250442505e-02 2.758697271347045898e-01 1.860801428556442261e-01 -6.789787858724594116e-02 1.301420778036117554e-01 -1.789312437176704407e-02 5.968834832310676575e-02 2.737132012844085693e-01 -1.177897155284881592e-01 -3.903118520975112915e-02 6.096050515770912170e-02 2.945065498352050781e-01 -1.579181402921676636e-01 9.660226851701736450e-02 1.055260375142097473e-01 8.724290877580642700e-02 -3.996377065777778625e-02 3.083117902278900146e-01 2.857505977153778076e-01 7.944767177104949951e-02 -2.038013488054275513e-01 -1.875583380460739136e-01 8.623237907886505127e-02 -8.973173052072525024e-02 5.840094760060310364e-03 -1.072135269641876221e-01 2.104630023241043091e-01 1.506617069244384766e-01 2.913293838500976562e-01 6.130739673972129822e-02
-3.733452558517456055e-01 -1.394915282726287842e-01 1.057365685701370239e-01 -5.743861198425292969e-02 -1.177075952291488647e-01 -1.134666502475738525e-01 6.594674289226531982e-02 2.477604895830154419e-02 1.095692068338394165e-01 -5.958924070000648499e-03 2.101384103298187256e-01 3.518954515457153320e-01 8.378142118453979492e-02 2.212324552237987518e-02 3.951312601566314697e-02 -1.656077355146408081e-01 2.321960628032684326e-01 -8.026410825550556183e-03 1.852817535400390625e-01 1.318798959255218506e-01 2.078035101294517517e-02 -3.561075925827026367e-01 -4.384042322635650635e-02 1.458414644002914429e-01 -4.400508012622594833e-03 -2.538107335567474365e-01 -1.470442563295364380e-01 -1.309799496084451675e-02 2.274899035692214966e-01 9.947484731674194336e-02 3.812275230884552002e-01 -1.706065386533737183e-01
-1.364741325378417969e-01 -2.507511973381042480e-01 9.821801213547587395e-04 6.273909658193588257e-02 3.391539454460144043e-01 1.338530182838439941e-01 4.226878881454467773e-01 -2.118278294801712036e-02 1.232664361596107483e-01 -5.038614943623542786e-02 1.088721901178359985e-01 -5.165139958262443542e-02 -1.392600536346435547e-01 -3.286461159586906433e-02 -2.636764645576477051e-01 -1.342394202947616577e-01 1.504307836294174194e-01 -1.364025324583053589e-01 -4.778353869915008545e-02 5.378830432891845703e-02 9.602128714323043823e-02 -1.219041794538497925e-01 -2.708208262920379639e-01 -9.820864349603652954e-02 -2.220156937837600708e-01 -2.272432297468185425e-01 -2.063672430813312531e-02 -1.405791789293289185e-01 2.196055650711059570e-01 2.140528708696365356e-01 2.802626192569732666e-01 1.226389631628990173e-01
-2.309217005968093872e-01 -1.284836679697036743e-01 2.142201811075210571e-01 1.083763614296913147e-01 4.823490604758262634e-02 -1.295053064823150635e-01 1.589447855949401855e-01 -1.019458845257759094e-02 1.639245003461837769e-01 2.272728271782398224e-02 3.821756690740585327e-02 3.508757650852203369e-01 -1.911309361457824707e-02 3.124452531337738037e-01 2.614032477140426636e-02 1.253171265125274658e-02 1.774870157241821289e-01 3.799099475145339966e-02 1.722642034292221069e-01 1.938762664794921875e-01 -7.868624292314052582e-03 -1.567047983407974243e-01 -2.187956823036074638e-03 6.855489313602447510e-02 -6.002963334321975708e-02 -3.254130482673645020e-01 3.590401709079742432e-01 2.225113660097122192e-01 5.439280346035957336e-02 2.718353867530822754e-01 2.857279181480407715e-01 3.651552274823188782e-02
-1.577107459306716919e-01 1.198886036872863770e-01 -2.199883311986923218e-01 1.449331194162368774e-01 2.138996571302413940e-01 -6.700092554092407227e-02 2.612798511981964111e-01 -2.746219038963317871e-01 1.778439432382583618e-02 1.472820490598678589e-01 3.261032998561859131e-01 9.392580389976501465e-02 2.209527343511581421e-01 -8.238122612237930298e-02 -3.062165528535842896e-02 -5.996046960353851318e-02 1.569602787494659424e-01 9.744527935981750488e-02 1.207847073674201965e-01 7.242421153932809830e-03 -8.315084874629974365e-02 7.996619492769241333e-02 -4.752838611602783203e-02 4.771643131971359253e-02 1.180778443813323975e-02 -3.365307450294494629e-01 2.225603163242340088e-01 6.359048932790756226e-02 4.403366148471832275e-01 -4.037918895483016968e-02 1.768869161605834961e-01 1.992755532264709473e-01
-2.731445729732513428e-01 -1.588550060987472534e-01 1.534928102046251297e-02 -2.311069890856742859e-02 3.494554758071899414e-01 1.982030570507049561e-01 1.893519908189773560e-01 8.520772308111190796e-02 1.646527461707592010e-02 5.371953174471855164e-02 1.409889757633209229e-01 -2.912898734211921692e-02 -3.740990534424781799e-02 -1.400707215070724487e-01 -2.167200744152069092e-01 1.752841770648956299e-01 1.995600014925003052e-01 -6.766706705093383789e-02 -1.395903974771499634e-01 1.554203182458877563e-01 1.869168877601623535e-01 -1.016516909003257751e-01 -2.221627235412597656e-01 6.991348229348659515e-03 2.412896156311035156e-01 -3.503295183181762695e-01 1.378499716520309448e-01 1.635676175355911255e-01 1.297935396432876587e-01 3.089485466480255127e-01 7.802169024944305420e-02 2.108625471591949463e-01
-4.265846312046051025e-01 -3.247879743576049805e-01 -2.249585278332233429e-02 2.723011076450347900e-01 2.526673078536987305e-01 -3.136709704995155334e-02 1.933522075414657593e-01 7.538757752627134323e-03 -9.441420552320778370e-04 2.479435317218303680e-02 1.786766946315765381e-01 -4.978731740266084671e-03 -1.535620689392089844e-01 1.083889901638031006e-01 -2.186756879091262817e-01 5.177427455782890320e-02 1.596643626689910889e-01 -6.342493742704391479e-02 6.743871141225099564e-03 5.019500851631164551e-02 3.326158970594406128e-02 -3.656812012195587158e-02 -8.108989894390106201e-02 -9.765779227018356323e-02 -3.425407707691192627e-01 -3.133084475994110107e-01 6.497809290885925293e-02 -1.539206411689519882e-02 1.383139193058013916e-01 3.050208389759063721e-01 8.328694105148315430e-02 1.659089177846908569e-01
-2.882319688796997070e-01 -9.469981491565704346e-02 1.229391917586326599e-01 8.991447836160659790e-02 -6.865373253822326660e-02 -1.886010915040969849e-01 1.960048526525497437e-01 -8.722651749849319458e-02 1.111147254705429077e-01 1.141497790813446045e-01 -1.333624422550201416e-01 3.011394441127777100e-01 1.794604957103729248e-01 2.848442085087299347e-02 3.682199493050575256e-02 -2.957499623298645020e-01 3.534027338027954102e-01 -3.000700287520885468e-02 1.315117329359054565e-01 1.016097441315650940e-01 -5.352627113461494446e-02 1.354168206453323364e-01 2.419717162847518921e-01 2.776223793625831604e-02 -3.341415151953697205e-02 -3.210526108741760254e-01 -9.117605537176132202e-02 5.223050247877836227e-04 1.742042601108551025e-01 1.766216568648815155e-02 9.637834131717681885e-02 -3.954328000545501709e-01
-3.144894838333129883e-01 -4.199683293700218201e-02 -1.920417696237564087e-01 3.425587713718414307e-01 1.916620731353759766e-01 1.387642025947570801e-01 2.098302245140075684e-01 1.313852369785308838e-01 3.128588795661926270e-01 1.789115220308303833e-01 -3.008061461150646210e-02 1.818994432687759399e-01 1.298904716968536377e-01 -3.264260590076446533e-01 1.997256129980087280e-01 -8.132696896791458130e-02 1.158427149057388306e-01 7.429381459951400757e-02 6.199731305241584778e-02 1.131132617592811584e-01 1.284774541854858398e-01 -1.676960438489913940e-01 -1.895031332969665527e-02 1.854520142078399658e-01 -2.767728455364704132e-02 -2.561745047569274902e-01 1.407998800277709961e-01 -2.160523980855941772e-01 2.077974379062652588e-01 4.150096327066421509e-02 3.450390323996543884e-02 -8.280839771032333374e-03
-1.919416040182113647e-01 -3.825780376791954041e-02 -4.393490031361579895e-03 3.990062177181243896e-01 3.387267291545867920e-01 1.175519675016403198e-01 2.310374677181243896e-01 -5.512832477688789368e-02 2.446427196264266968e-01 -2.779818177223205566e-01 -8.072723448276519775e-02 1.023847162723541260e-01 -8.748460561037063599e-03 3.009301796555519104e-02 -9.220565552823245525e-04 2.524841129779815674e-01 1.975808441638946533e-01 1.535502523183822632e-01 1.038063988089561462e-01 7.858402281999588013e-02 6.062010675668716431e-02 -2.348407916724681854e-02 -5.811715871095657349e-02 -6.346920877695083618e-02 3.939735516905784607e-02 -3.517960011959075928e-01 -1.365319937467575073e-01 -6.148980185389518738e-02 9.564498066902160645e-02 2.828259468078613281e-01 2.586317658424377441e-01 6.066618487238883972e-02
-7.051547616720199585e-02 -1.172879561781883240e-01 7.688488066196441650e-02 1.596779823303222656e-01 3.744170069694519043e-01 -8.945948444306850433e-03 2.015450298786163330e-01 -1.138826683163642883e-01 2.811363339424133301e-01 2.306696176528930664e-01 1.042708232998847961e-01 -2.432259023189544678e-01 2.909773886203765869e-01 -2.503738105297088623e-01 -1.249735280871391296e-01 -9.151203930377960205e-02 -5.252292007207870483e-02 -1.276814937591552734e-01 1.521643698215484619e-01 4.139121994376182556e-02 2.347016185522079468e-01 2.663549967110157013e-02 -2.054619044065475464e-01 2.859211564064025879e-01 3.993787616491317749e-02 -2.020779997110366821e-01 2.387814968824386597e-01 2.837271988391876221e-02 1.986031979322433472e-01 5.353675223886966705e-03 1.300359517335891724e-01 4.536700993776321411e-02
-3.199718892574310303e-01 -2.990139275789260864e-02 2.115762084722518921e-01 1.188998818397521973e-01 -1.368908286094665527e-01 -9.871506690979003906e-02 1.028266251087188721e-01 -8.900395780801773071e-02 1.465812325477600098e-01 1.074957251548767090e-01 8.281961083412170410e-02 1.746850311756134033e-01 -6.870790570974349976e-02 8.693256974220275879e-02 -1.460795551538467407e-01 -2.862966805696487427e-02 1.784362196922302246e-01 -4.547331109642982483e-02 9.871514141559600830e-02 1.653881520032882690e-01 1.239293515682220459e-01 -3.132405877113342285e-01 1.487068533897399902e-01 4.221351351588964462e-03 -2.322182990610599518e-02 -3.506600260734558105e-01 1.005596593022346497e-01 4.243120923638343811e-02 1.340177506208419800e-01 2.624338567256927490e-01 4.223318099975585938e-01 -2.806518375873565674e-01
-4.562491178512573242e-01 -8.102410286664962769e-02 8.538328111171722412e-02 -4.987133294343948364e-02 -1.045931875705718994e-01 -5.877163261175155640e-02 2.723711431026458740e-01 4.473181813955307007e-02 1.714358627796173096e-01 2.013543993234634399e-01 2.020979374647140503e-01 2.680982351303100586e-01 -1.149101108312606812e-01 1.609226763248443604e-01 1.892526596784591675e-01 -2.147697657346725464e-01 1.291722357273101807e-01 1.395777910947799683e-01 6.020861491560935974e-02 7.389534264802932739e-02 2.716798335313796997e-02 6.500206887722015381e-02 -1.590627282857894897e-01 1.219350695610046387e-01 1.985280811786651611e-01 -1.201637908816337585e-01 2.469685077667236328e-01 -1.143181324005126953e-01 2.409059554338455200e-01 2.428719252347946167e-01 5.537534132599830627e-02 -2.069474458694458008e-01
-1.578724533319473267e-01 -7.456014305353164673e-02 -4.052133299410343170e-03 3.462631106376647949e-01 3.392796218395233154e-01 -5.487944930791854858e-02 3.482320904731750488e-01 -2.448842078447341919e-01 2.686451673507690430e-01 2.486905157566070557e-01 7.685977220535278320e-02 6.064589321613311768e-02 7.281611114740371704e-02 -6.233097612857818604e-02 1.127142012119293213e-01 -7.809547334909439087e-02 3.634215295314788818e-01 -1.309375762939453125e-01 7.370112091302871704e-02 2.182537317276000977e-01 -1.532970219850540161e-01 -6.767953932285308838e-02 3.746185824275016785e-02 -6.146676465868949890e-02 -3.413886204361915588e-02 -1.871234476566314697e-01 1.158188208937644958e-01 -8.816549926996231079e-02 -9.526596404612064362e-03 -1.533480882644653320e-01 2.249359935522079468e-01 1.073965579271316528e-01
-2.727524340152740479e-01 -1.192177012562751770e-01 -5.540740489959716797e-02 2.110204398632049561e-01 2.541438639163970947e-01 -1.526791453361511230e-01 -4.721519351005554199e-02 -9.524668008089065552e-02 5.279807746410369873e-02 2.742290198802947998e-01 2.379614673554897308e-02 1.828417927026748657e-02 1.087251007556915283e-01 -5.414276197552680969e-02 3.844052180647850037e-02 1.374871134757995605e-01 3.015463352203369141e-01 -2.306996434926986694e-01 3.455629199743270874e-02 -5.676824972033500671e-02 3.392506390810012817e-02 -3.791861832141876221e-01 -1.172768771648406982e-01 1.902447938919067383e-01 -1.813391149044036865e-01 -2.570730149745941162e-01 1.039268076419830322e-01 1.286244988441467285e-01 2.297469228506088257e-01 -2.469724565744400024e-01 9.334076941013336182e-02 2.414812594652175903e-01
-2.353134751319885254e-02 -2.263771295547485352e-01 9.539603488519787788e-04 -5.312013253569602966e-02 -1.577045917510986328e-01 -2.571803629398345947e-01 7.908768206834793091e-02 5.396662279963493347e-03 1.203072741627693176e-01 2.515057325363159180e-01 -1.961285322904586792e-01 2.548853456974029541e-01 -1.714576929807662964e-01 -1.386619955301284790e-01 -1.128416061401367188e-01 1.329848319292068481e-01 2.482279092073440552e-01 -5.835811048746109009e-02 1.896783113479614258e-01 2.540149688720703125e-01 3.554062843322753906e-01 -1.080170422792434692e-01 -1.104520782828330994e-01 1.882805377244949341e-01 -3.320553526282310486e-02 -6.165246665477752686e-02 1.245381385087966919e-01 1.453073024749755859e-01 3.932153880596160889e-01 6.587877869606018066e-02 1.244741901755332947e-01 -1.440171748399734497e-01
-3.486195802688598633e-01 3.490872308611869812e-02 2.262475788593292236e-01 1.124383583664894104e-01 -5.256178230047225952e-02 -6.476491689682006836e-02 -5.955930054187774658e-02 1.618749462068080902e-02 2.106413990259170532e-01 1.548083126544952393e-01 1.538251060992479324e-02 1.465355455875396729e-01 -3.089402429759502411e-02 1.748118847608566284e-01 -8.960912376642227173e-02 -5.683797970414161682e-02 1.346953660249710083e-01 -8.083283901214599609e-02 1.082932353019714355e-01 1.616237163543701172e-01 -2.980676852166652679e-02 -8.961579203605651855e-02 8.830364793539047241e-02 9.150802344083786011e-02 -8.326806128025054932e-02 -3.734481334686279297e-01 1.832842081785202026e-01 2.569694817066192627e-02 2.229285240173339844e-01 2.365258932113647461e-01 4.904932379722595215e-01 -2.352385967969894409e-01
-7.744586467742919922e-02 8.584852330386638641e-03 -2.488697469234466553e-01 -5.236784461885690689e-03 4.489736557006835938e-01 -4.712840169668197632e-02 2.441674172878265381e-01 -3.409985303878784180e-01 2.440384402871131897e-02 -8.253446966409683228e-02 1.188934892416000366e-01 2.598296999931335449e-01 2.292295545339584351e-02 9.870254248380661011e-02 -1.287511289119720459e-01 1.953563652932643890e-02 1.831141114234924316e-02 2.401591977104544640e-03 1.696095019578933716e-01 -6.172765418887138367e-02 1.881337910890579224e-01 -1.338901966810226440e-01 -2.625214755535125732e-01 1.537897437810897827e-01 -7.695316523313522339e-02 -4.695725142955780029e-01 7.991080731153488159e-02 5.400718003511428833e-02 3.889535367488861084e-02 1.240131109952926636e-01 -2.471251226961612701e-02 6.288200616836547852e-02
-9.902912378311157227e-02 -2.264367491006851196e-01 6.579582579433917999e-03 3.464016914367675781e-01 4.481757059693336487e-02 4.153961688280105591e-02 1.368722915649414062e-01 -1.282717436552047729e-01 1.393208056688308716e-01 -1.584007889032363892e-01 -1.660760939121246338e-01 4.925229772925376892e-02 3.054317235946655273e-01 -1.306802034378051758e-01 1.051695644855499268e-01 1.335504949092864990e-01 6.112999096512794495e-02 -1.112129073590040207e-02 2.787530124187469482e-01 1.974656879901885986e-01 -1.729088276624679565e-02 -3.676088899374008179e-02 -7.186651229858398438e-02 2.637944184243679047e-02 -1.396106332540512085e-01 -1.947140693664550781e-01 2.158402055501937866e-01 -5.779470130801200867e-02 2.377628982067108154e-01 -1.746978051960468292e-02 5.183959603309631348e-01 7.224909216165542603e-02
-3.408858180046081543e-01 -2.963259518146514893e-01 1.149209737777709961e-01 9.482230246067047119e-02 2.610161900520324707e-01 4.936053976416587830e-02 3.030248582363128662e-01 7.110523059964179993e-03 -1.215103082358837128e-03 -4.414961859583854675e-02 -9.794874489307403564e-02 1.097263917326927185e-01 5.708628520369529724e-02 6.982148159295320511e-03 -2.911157608032226562e-01 -1.282443404197692871e-01 -4.146247357130050659e-02 6.187979876995086670e-02 1.339677572250366211e-01 1.244811117649078369e-01 1.056046690791845322e-03 -6.994396448135375977e-02 -2.081753611564636230e-01 -1.674487739801406860e-01 -2.293479889631271362e-01 -4.120931625366210938e-01 -2.984707942232489586e-03 -2.370492964982986450e-01 2.143307179212570190e-01 1.902186423540115356e-01 5.156755819916725159e-02 -6.781661510467529297e-02
-1.430146098136901855e-01 -1.172202974557876587e-01 2.754290699958801270e-01 -1.126479171216487885e-02 2.339161932468414307e-01 -1.830201223492622375e-02 3.006437420845031738e-01 -1.890971213579177856e-01 -8.823947608470916748e-02 1.835880279541015625e-01 2.576670348644256592e-01 1.592434495687484741e-01 -8.468535542488098145e-02 -4.431411251425743103e-02 -1.457918882369995117e-01 1.220629513263702393e-01 3.056230843067169189e-01 -3.131543695926666260e-01 2.775565683841705322e-01 2.491933107376098633e-01 6.080854218453168869e-03 -1.363956481218338013e-01 1.825376302003860474e-01 2.045855671167373657e-01 4.772068560123443604e-02 -1.661442667245864868e-01 -1.030645426362752914e-02 -1.182723417878150940e-01 2.325932979583740234e-01 -7.556530088186264038e-02 1.872188411653041840e-02 -3.914661332964897156e-02
-4.264951944351196289e-01 -2.286178618669509888e-02 -1.654092222452163696e-01 4.001111723482608795e-03 3.260228037834167480e-01 -2.613681368529796600e-02 2.450348734855651855e-01 1.397933661937713623e-01 -8.573698997497558594e-02 5.826706532388925552e-03 -1.593827605247497559e-01 1.283906996250152588e-01 9.955533593893051147e-02 2.234586030244827271e-01 -4.313642531633377075e-02 5.695542204193770885e-04 2.203963845968246460e-01 -5.864026024937629700e-02 -7.301707565784454346e-02 2.174314856529235840e-01 5.013348907232284546e-02 -4.213649034500122070e-02 -2.782978415489196777e-01 -1.138420477509498596e-01 -4.098754003643989563e-02 -2.230107337236404419e-01 -9.915228933095932007e-02 1.296698749065399170e-01 2.867157459259033203e-01 1.971837431192398071e-01 2.500435113906860352e-01 1.779848933219909668e-01
2.387135755270719528e-03 -2.657541334629058838e-01 4.219225645065307617e-01 1.735664010047912598e-01 1.043887957930564880e-01 -3.053698502480983734e-02 1.604848355054855347e-01 -1.097376178950071335e-02 2.706453800201416016e-01 -5.931258946657180786e-02 3.277651220560073853e-02 1.112063899636268616e-01 -9.735350310802459717e-02 5.371605977416038513e-03 8.141179382801055908e-02 -6.112178321927785873e-03 1.268943995237350464e-01 4.466969147324562073e-02 1.374904364347457886e-01 -4.248060658574104309e-02 8.546018600463867188e-02 -7.630092650651931763e-02 -1.902997642755508423e-01 -1.146700158715248108e-01 1.419683825224637985e-02 -3.834667801856994629e-01 -1.592369228601455688e-01 3.406851291656494141e-01 3.193462491035461426e-01 -1.033838838338851929e-02 2.674009501934051514e-01 1.165430322289466858e-01
-1.294307410717010498e-01 -1.947044134140014648e-01 -1.003125086426734924e-01 1.159318313002586365e-01 2.279656976461410522e-01 -1.834357529878616333e-02 4.509595632553100586e-01 -1.703649461269378662e-01 -2.222586795687675476e-02 3.048234060406684875e-02 1.520351469516754150e-01 2.690036296844482422e-01 5.609263852238655090e-02 -1.223049610853195190e-01 -2.483750730752944946e-01 2.867698483169078827e-02 1.141845807433128357e-01 3.513484261929988861e-03 1.940459907054901123e-01 8.926409482955932617e-02 1.368460953235626221e-01 -1.552661694586277008e-02 -4.908423870801925659e-02 -7.600184530019760132e-02 1.611255854368209839e-01 -2.877115905284881592e-01 -1.198767423629760742e-01 9.806850552558898926e-02 1.353186368942260742e-01 3.245046138763427734e-01 1.227364540100097656e-01 3.199866414070129395e-01
-4.655416309833526611e-02 4.955377057194709778e-02 1.318253576755523682e-01 1.724148690700531006e-01 2.031905651092529297e-01 -1.096978858113288879e-01 1.291381865739822388e-01 -1.156482473015785217e-01 4.698858037590980530e-02 2.268658429384231567e-01 5.820666253566741943e-02 2.137938290834426880e-01 1.537792384624481201e-01 -4.633367434144020081e-02 -1.840289980173110962e-01 4.338825866580009460e-02 2.819055616855621338e-01 -2.636057436466217041e-01 -1.102011576294898987e-01 2.720358073711395264e-01 2.620192468166351318e-01 -1.150500625371932983e-01 2.291361987590789795e-01 3.317185938358306885e-01 2.535656690597534180e-01 -2.937349677085876465e-01 1.634277589619159698e-02 -1.751486510038375854e-01 7.174550741910934448e-02 6.432125717401504517e-02 1.395422071218490601e-01 -1.037825271487236023e-01
-2.745642066001892090e-01 4.550258815288543701e-02 2.505613267421722412e-01 -1.947673782706260681e-02 3.416358679533004761e-02 -4.305569455027580261e-02 4.842327535152435303e-02 7.331675849854946136e-03 1.400997787714004517e-01 1.687278598546981812e-01 5.240313336253166199e-02 2.744908928871154785e-01 -7.700584083795547485e-02 1.279190480709075928e-01 -9.637962281703948975e-02 -5.142000690102577209e-02 1.164990589022636414e-01 -7.057253271341323853e-02 1.849567294120788574e-01 1.773443073034286499e-02 1.330476254224777222e-01 -2.087254375219345093e-01 1.660813838243484497e-01 1.270353095605969429e-03 -1.271951049566268921e-01 -3.040636479854583740e-01 2.992916703224182129e-01 -1.099478676915168762e-01 1.996485888957977295e-01 1.741705089807510376e-01 4.494882225990295410e-01 -2.628481984138488770e-01
-4.798406735062599182e-02 8.906767517328262329e-02 8.121700584888458252e-02 1.501465290784835815e-01 2.209755033254623413e-01 -1.146981567144393921e-01 1.092197895050048828e-01 -3.204225003719329834e-02 -3.139977902173995972e-02 4.089030623435974121e-02 7.338325679302215576e-02 1.199400573968887329e-01 2.706795930862426758e-01 -6.723464280366897583e-02 -1.705399900674819946e-01 -1.677800319157540798e-04 3.339649438858032227e-01 -3.023815751075744629e-01 1.099766865372657776e-01 2.837108969688415527e-01 8.505622297525405884e-02 -1.030326336622238159e-01 -5.581696331501007080e-02 4.607586562633514404e-01 1.827855557203292847e-01 -3.175724148750305176e-01 -7.814779132604598999e-02 -1.675487011671066284e-01 2.004037648439407349e-01 -1.304855383932590485e-02 3.769883140921592712e-02 -1.317894160747528076e-01
-2.824713587760925293e-01 -2.798371389508247375e-02 -3.096785163506865501e-03 1.269606053829193115e-01 3.172326982021331787e-01 1.480440050363540649e-01 1.100048422813415527e-01 -2.051230221986770630e-01 2.948327660560607910e-01 3.234589993953704834e-01 6.354352831840515137e-02 1.234829351305961609e-01 4.238152503967285156e-02 6.675108522176742554e-02 -1.656799167394638062e-01 3.999809920787811279e-01 2.776655852794647217e-01 -1.139358580112457275e-01 1.502155363559722900e-01 2.252073213458061218e-02 -4.913594201207160950e-02 -2.020879387855529785e-01 -8.562265336513519287e-02 4.277396574616432190e-02 2.551603876054286957e-02 -2.592469751834869385e-01 1.862326115369796753e-01 -1.265629827976226807e-01 4.555896297097206116e-02 6.561786681413650513e-02 -2.112735435366630554e-02 1.763210296630859375e-01
-3.887674510478973389e-01 -3.392567634582519531e-01 1.040188316255807877e-02 3.107440173625946045e-01 -2.516650781035423279e-02 2.628550529479980469e-01 1.023120731115341187e-01 -1.114563941955566406e-01 2.667434811592102051e-01 -6.502689793705940247e-03 6.122765690088272095e-02 -2.404032051563262939e-01 -1.375883221626281738e-01 -7.751362770795822144e-02 -1.144920662045478821e-01 2.213647961616516113e-01 1.721248626708984375e-01 -2.198452502489089966e-01 3.030454739928245544e-02 5.109614133834838867e-02 1.702354103326797485e-01 1.262107491493225098e-02 -2.863827645778656006e-01 4.570423811674118042e-02 1.175896972417831421e-01 -2.019125670194625854e-01 4.640236729755997658e-04 1.391061097383499146e-01 6.978667527437210083e-02 1.306615322828292847e-01 1.798689514398574829e-01 -4.145047441124916077e-02
-1.003939136862754822e-01 -9.588736295700073242e-02 -4.462442919611930847e-02 2.475868612527847290e-01 1.354955732822418213e-01 1.343366056680679321e-01 2.153995335102081299e-01 1.873188018798828125e-01 -1.221429649740457535e-02 1.159095857292413712e-02 1.714909076690673828e-01 -7.982176542282104492e-02 7.509209215641021729e-02 -6.941754370927810669e-02 -5.880191177129745483e-02 -7.817699760198593140e-02 3.836499452590942383e-01 4.052144289016723633e-02 6.895010918378829956e-02 1.946980506181716919e-01 2.497557252645492554e-01 -1.909682303667068481e-01 -2.376715391874313354e-01 -2.326413244009017944e-01 -1.155066043138504028e-01 -3.828449249267578125e-01 6.392892450094223022e-02 -3.282884359359741211e-01 1.078307777643203735e-01 2.183249294757843018e-01 9.706310182809829712e-02 4.494929313659667969e-02
1.030452623963356018e-01 -1.455169618129730225e-01 1.048079878091812134e-01 2.656988501548767090e-01 4.147884249687194824e-02 1.121816635131835938e-01 4.189256727695465088e-01 -5.023894831538200378e-02 -1.130507141351699829e-01 1.880429238080978394e-01 -1.233595758676528931e-01 1.388167142868041992e-01 -5.261908471584320068e-02 1.033016294240951538e-01 1.644013226032257080e-01 1.332873106002807617e-01 1.600993871688842773e-01 -1.281121000647544861e-02 6.153625622391700745e-02 2.433180510997772217e-01 3.062122166156768799e-01 -3.275332972407341003e-02 -2.897974252700805664e-01 1.554253846406936646e-01 5.415249243378639221e-02 9.239527583122253418e-02 2.214186638593673706e-01 1.681658476591110229e-01 3.247125148773193359e-01 -5.068892613053321838e-02 -1.067226659506559372e-02 -2.545090615749359131e-01
-2.910349965095520020e-01 -2.133571915328502655e-02 2.119742184877395630e-01 9.283124655485153198e-02 -7.080237567424774170e-02 2.621718123555183411e-02 -2.057702653110027313e-02 -3.470024466514587402e-02 9.033653140068054199e-02 2.477449476718902588e-01 6.691799312829971313e-02 1.335516571998596191e-01 -1.395866423845291138e-01 6.057354435324668884e-02 -1.128188520669937134e-01 -1.475553810596466064e-01 2.435647249221801758e-01 2.541955094784498215e-03 1.005545929074287415e-01 5.379155743867158890e-03 7.120586931705474854e-02 -1.262508332729339600e-01 1.322882771492004395e-01 2.808069251477718353e-02 9.763836115598678589e-02 -4.045552015304565430e-01 1.508087962865829468e-01 1.279126405715942383e-01 2.332943677902221680e-01 2.685296535491943359e-01 4.128732085227966309e-01 -2.939179837703704834e-01
-3.108279407024383545e-01 -3.923443853855133057e-01 -2.861589193344116211e-02 1.457825154066085815e-01 1.810060292482376099e-01 7.085212506353855133e-03 3.018836379051208496e-01 3.181414678692817688e-02 1.145746409893035889e-01 1.113679185509681702e-01 9.997285157442092896e-02 -1.293470561504364014e-01 -1.343306452035903931e-01 -9.780398011207580566e-02 -3.330984413623809814e-01 -2.268729060888290405e-01 2.057799398899078369e-01 1.244383603334426880e-01 1.169033721089363098e-01 2.206044346094131470e-01 6.119019538164138794e-02 8.384223282337188721e-02 -2.512769103050231934e-01 -8.254943788051605225e-02 -7.390868663787841797e-02 -2.119523435831069946e-01 7.831728458404541016e-02 1.172899827361106873e-01 1.426967829465866089e-01 1.929936408996582031e-01 6.839416176080703735e-02 1.633241921663284302e-01
-3.981127440929412842e-01 2.392263896763324738e-02 1.941220909357070923e-01 1.694777011871337891e-01 -6.791468709707260132e-02 2.467399649322032928e-02 -5.986418575048446655e-02 -5.645267199724912643e-03 1.442973911762237549e-01 1.714991182088851929e-01 6.716796010732650757e-02 1.143389195203781128e-01 -5.464277416467666626e-02 1.078134849667549133e-01 -1.007263809442520142e-01 -6.201926246285438538e-02 8.901134133338928223e-02 -5.941912159323692322e-02 1.895916759967803955e-01 4.925367608666419983e-02 1.883200369775295258e-02 -8.523823320865631104e-02 6.769327819347381592e-02 3.003415185958147049e-03 -1.106892060488462448e-02 -4.398228526115417480e-01 1.495738178491592407e-01 2.708823047578334808e-02 2.685733735561370850e-01 2.101560384035110474e-01 4.269763529300689697e-01 -3.032421767711639404e-01
-2.765382528305053711e-01 -1.174774486571550369e-02 -1.573828309774398804e-01 -1.241352334618568420e-01 2.739522159099578857e-01 -8.478249609470367432e-02 -9.563892148435115814e-03 -2.311387658119201660e-01 2.558634877204895020e-01 9.917604178190231323e-02 -2.701273187994956970e-02 -5.017710104584693909e-02 2.091060727834701538e-01 1.685917079448699951e-01 -1.931195706129074097e-01 -1.096230521798133850e-01 3.407466411590576172e-01 5.688078328967094421e-02 1.532640457153320312e-01 1.298920959234237671e-01 1.588243693113327026e-01 1.652862504124641418e-02 -2.663563787937164307e-01 -1.438690908253192902e-02 1.909698694944381714e-01 -2.320368736982345581e-01 3.083307147026062012e-01 1.836748421192169189e-01 -9.081134200096130371e-02 -1.953796595335006714e-01 4.548113048076629639e-02 -1.532478183507919312e-01
-3.419698476791381836e-01 -1.364210397005081177e-01 1.738533228635787964e-01 1.471763756126165390e-02 2.996154725551605225e-01 8.717720955610275269e-02 1.123069375753402710e-01 -8.927047252655029297e-02 1.520361304283142090e-01 1.371900141239166260e-01 6.741124205291271210e-03 -7.656201720237731934e-02 2.492882311344146729e-01 -2.668360471725463867e-01 -1.676544547080993652e-01 2.417026273906230927e-02 1.123319417238235474e-01 -3.045684657990932465e-02 8.707140386104583740e-02 3.272963762283325195e-01 1.593851596117019653e-01 6.490585952997207642e-02 -1.732925176620483398e-01 3.226038813591003418e-01 -1.604507490992546082e-02 -3.370588719844818115e-01 -4.653723537921905518e-02 -1.881879419088363647e-01 8.114144206047058105e-02 -1.165040656924247742e-01 1.862555444240570068e-01 8.891816437244415283e-02
-2.919037342071533203e-01 -1.501876860857009888e-01 -1.180736497044563293e-01 -5.374666675925254822e-02 1.565445065498352051e-01 1.586612313985824585e-01 2.564946413040161133e-01 2.921957522630691528e-02 -5.005883052945137024e-03 2.691037654876708984e-01 -4.500759765505790710e-02 -1.012402549386024475e-01 6.998486071825027466e-02 2.596929371356964111e-01 -9.380386024713516235e-02 -8.578536659479141235e-02 9.279374778270721436e-02 -1.179784834384918213e-01 -1.097638309001922607e-01 1.053017079830169678e-01 1.313110142946243286e-01 -2.282388210296630859e-01 -2.999118566513061523e-01 -1.332419365644454956e-01 -1.321004778146743774e-01 -1.935038119554519653e-01 1.180479601025581360e-01 8.414930850267410278e-02 3.350900411605834961e-01 1.826858371496200562e-01 3.161882460117340088e-01 2.040142118930816650e-01
-1.913922429084777832e-01 5.704244598746299744e-02 2.548260390758514404e-01 2.047065794467926025e-01 -5.017369613051414490e-02 3.112976439297199249e-02 3.516907989978790283e-01 5.827264860272407532e-02 4.055937007069587708e-02 5.244262143969535828e-02 -1.203234195709228516e-01 7.191330660134553909e-03 7.680813968181610107e-02 2.544057965278625488e-01 -2.386270612478256226e-01 1.909549534320831299e-01 -4.364370554685592651e-02 -1.469088792800903320e-01 1.807381212711334229e-01 1.223942562937736511e-01 -6.200252845883369446e-02 6.961768120527267456e-02 -3.286999762058258057e-01 -1.651538908481597900e-01 -1.091913059353828430e-01 -4.255049526691436768e-01 4.975441098213195801e-02 1.030493341386318207e-02 1.358668059110641479e-01 -5.843612179160118103e-02 3.011479377746582031e-01 1.283925622701644897e-01
-1.951982676982879639e-01 -4.525048658251762390e-02 3.674218356609344482e-01 2.816848270595073700e-02 -3.290387336164712906e-03 -2.068405300378799438e-01 1.465470343828201294e-01 -2.882408499717712402e-01 1.462544798851013184e-01 1.146273314952850342e-01 -1.024458855390548706e-01 5.383087694644927979e-02 -2.592463977634906769e-02 2.599865794181823730e-01 1.405829936265945435e-01 -1.118577271699905396e-01 1.927054971456527710e-01 1.881338804960250854e-01 2.285238653421401978e-01 8.443098515272140503e-02 2.418119646608829498e-02 -1.103550344705581665e-01 -9.458191692829132080e-02 2.467222064733505249e-01 -6.681887060403823853e-02 -3.253152072429656982e-01 2.772818505764007568e-01 8.818849921226501465e-02 1.248008608818054199e-01 1.999703943729400635e-01 2.503144145011901855e-01 -2.452796138823032379e-02
-3.392685949802398682e-01 7.539030164480209351e-02 -5.276904907077550888e-03 1.027705818414688110e-01 1.865850389003753662e-01 7.150725275278091431e-02 3.409095108509063721e-01 -2.395612597465515137e-01 1.233628317713737488e-01 5.019501224160194397e-02 1.357385516166687012e-01 -1.598552167415618896e-01 -2.088292269036173820e-03 -2.796665206551551819e-02 -5.451575294137001038e-02 -2.199657559394836426e-01 2.045619189739227295e-01 1.117602512240409851e-01 -1.917318999767303467e-01 8.078844845294952393e-02 2.673412561416625977e-01 -2.225472480058670044e-01 1.579470038414001465e-01 -7.202657312154769897e-02 2.036799304187297821e-02 -3.744204640388488770e-01 2.037437409162521362e-01 -1.602046489715576172e-01 1.964452266693115234e-01 -2.123754769563674927e-01 -2.557372860610485077e-02 1.841865852475166321e-02
-2.710393369197845459e-01 1.224431544542312622e-01 7.146134227514266968e-02 2.787444889545440674e-01 2.329701185226440430e-01 2.706371247768402100e-01 2.104046046733856201e-01 -2.144941687583923340e-01 2.981720566749572754e-01 1.953578144311904907e-01 5.341737344861030579e-02 1.184919252991676331e-01 8.891545981168746948e-02 1.578144133090972900e-01 -2.480769306421279907e-01 5.548091977834701538e-02 2.514002323150634766e-01 -1.282624751329421997e-01 -5.525930598378181458e-02 1.574113219976425171e-01 -1.975304335355758667e-01 2.540785819292068481e-02 -1.740615665912628174e-01 -2.844173833727836609e-02 -2.808907441794872284e-02 -2.702269554138183594e-01 2.603357434272766113e-01 -1.789837703108787537e-02 3.689889796078205109e-03 8.482273668050765991e-02 1.040903702378273010e-01 1.770329624414443970e-01
-2.832483351230621338e-01 -1.345860511064529419e-01 1.259501576423645020e-01 9.884471446275711060e-02 -1.661280542612075806e-01 -7.612401992082595825e-02 8.962652087211608887e-02 -2.611491382122039795e-01 4.336924850940704346e-02 9.400884807109832764e-02 7.378713227808475494e-03 2.992603555321693420e-02 -4.287907853722572327e-02 3.710190951824188232e-01 5.340947583317756653e-02 3.231431171298027039e-02 1.132394298911094666e-01 -1.599709838628768921e-01 2.091707438230514526e-01 2.639924585819244385e-01 7.965385913848876953e-02 -1.407055109739303589e-01 1.515582576394081116e-02 2.914550304412841797e-01 -6.600236147642135620e-02 -1.098583713173866272e-01 2.851925194263458252e-01 1.625472158193588257e-01 1.895336955785751343e-01 3.933157920837402344e-01 1.548203974962234497e-01 -9.690659493207931519e-02
-1.687207221984863281e-01 -1.289763152599334717e-01 2.078926265239715576e-01 2.047129869461059570e-01 2.631563246250152588e-01 -8.830706030130386353e-02 1.094048693776130676e-01 -7.376464456319808960e-02 -2.604322321712970734e-02 2.036076486110687256e-01 7.048481702804565430e-02 1.514232456684112549e-01 8.372236043214797974e-02 -4.501171410083770752e-03 -1.721989661455154419e-01 3.418897464871406555e-02 4.364147186279296875e-01 -2.086428552865982056e-01 1.880388557910919189e-01 1.826668083667755127e-01 9.889175742864608765e-02 -2.346756160259246826e-01 -9.973996318876743317e-03 3.736417293548583984e-01 2.013014554977416992e-01 -1.991841346025466919e-01 6.602770835161209106e-02 -2.530679106712341309e-01 9.366514533758163452e-02 -2.865106100216507912e-03 -3.751537995412945747e-03 -5.252541601657867432e-02
-1.815228164196014404e-01 -3.932357132434844971e-01 -7.398265600204467773e-02 1.446761935949325562e-01 4.000671207904815674e-01 8.459408581256866455e-02 2.665626108646392822e-01 3.873161599040031433e-02 -1.143629550933837891e-01 9.438578784465789795e-02 3.462668042629957199e-03 -6.077155098319053650e-02 -2.591006457805633545e-02 1.666637957096099854e-01 -3.019772469997406006e-01 4.636908695101737976e-02 -2.691556292120367289e-04 9.258037805557250977e-02 2.400439605116844177e-02 1.547356694936752319e-01 1.418568789958953857e-01 -2.477149367332458496e-01 -3.940932825207710266e-02 -1.577810496091842651e-01 -4.302078112959861755e-02 -3.626134991645812988e-01 -4.978598281741142273e-02 -5.009366944432258606e-02 2.474831342697143555e-01 1.972075551748275757e-01 1.387966871261596680e-01 -2.942393068224191666e-03
-2.531671226024627686e-01 -3.134813308715820312e-01 1.092351600527763367e-01 2.143802195787429810e-01 6.460768729448318481e-02 -4.108563996851444244e-03 2.206778973340988159e-01 2.057432532310485840e-01 1.300846338272094727e-01 -1.274566352367401123e-02 -6.147511303424835205e-02 -1.373341530561447144e-01 -1.295967400074005127e-01 -5.870252847671508789e-02 -1.381960362195968628e-01 1.072882711887359619e-01 7.645804435014724731e-02 -7.122143637388944626e-03 1.748966276645660400e-01 -3.164988709613680840e-03 -8.322781883180141449e-03 1.227134559303522110e-02 -8.844292163848876953e-02 -1.153517588973045349e-01 -1.624630987644195557e-01 -2.106855064630508423e-01 3.130215108394622803e-01 -3.788205608725547791e-02 3.589420914649963379e-01 2.846712172031402588e-01 3.643610477447509766e-01 1.525464802980422974e-01
-2.935045957565307617e-01 -1.053504422307014465e-01 2.312417328357696533e-01 7.516146451234817505e-02 1.739196926355361938e-01 -1.194778233766555786e-01 -2.304975874722003937e-02 -4.240507725626230240e-03 2.513525784015655518e-01 3.570206090807914734e-02 2.612963318824768066e-01 1.512806117534637451e-01 3.431039676070213318e-02 7.825883477926254272e-02 -1.670550904236733913e-03 -8.667208999395370483e-02 1.958730667829513550e-01 4.399202391505241394e-02 2.993389666080474854e-01 2.211954146623611450e-01 1.301969736814498901e-01 -8.796311914920806885e-02 1.935044676065444946e-01 1.464455425739288330e-01 -3.306971117854118347e-02 -2.749648988246917725e-01 1.038945615291595459e-01 4.731692746281623840e-02 9.767327457666397095e-02 2.876624464988708496e-01 2.684272229671478271e-01 -3.341321647167205811e-01
-3.220891952514648438e-01 -2.936408855020999908e-02 -7.437419891357421875e-02 1.922801136970520020e-01 2.439405024051666260e-01 2.143185734748840332e-01 1.761849969625473022e-01 -2.308181114494800568e-02 2.828690409660339355e-01 1.964832544326782227e-01 2.539118751883506775e-02 -5.412259697914123535e-02 2.590790018439292908e-02 8.099190145730972290e-02 -2.181388884782791138e-01 6.089678406715393066e-02 2.432715445756912231e-01 5.280246213078498840e-02 2.164864838123321533e-01 -3.056412329897284508e-03 -1.640727370977401733e-01 -7.216926664113998413e-02 -1.594397127628326416e-01 3.610275685787200928e-02 -8.018023520708084106e-02 -3.139864504337310791e-01 -6.515805423259735107e-02 -9.851264208555221558e-02 1.341212838888168335e-01 2.431906312704086304e-01 2.025966942310333252e-01 3.610004186630249023e-01
1.185505464673042297e-01 4.888610169291496277e-02 -4.404311254620552063e-02 1.589537560939788818e-01 3.543496429920196533e-01 3.724653646349906921e-02 1.334917992353439331e-01 -2.118311673402786255e-01 4.499316811561584473e-01 2.942710816860198975e-01 -5.516777187585830688e-02 2.131957560777664185e-01 -3.758442774415016174e-02 -2.054817974567413330e-01 -1.401919275522232056e-01 1.294422596693038940e-01 3.855173885822296143e-01 -5.390314012765884399e-02 -1.457952558994293213e-01 7.300546020269393921e-02 2.605421245098114014e-01 5.206938367336988449e-03 -1.563940197229385376e-01 -3.531073778867721558e-02 -1.017461530864238739e-02 -1.017353311181068420e-01 -5.116696283221244812e-02 5.863223224878311157e-02 1.931414008140563965e-01 -2.547389455139636993e-02 1.502019315958023071e-01 -1.946082897484302521e-02
-3.518792688846588135e-01 -3.725320100784301758e-02 2.585511803627014160e-01 -1.566234044730663300e-02 1.657733619213104248e-01 -9.179169684648513794e-02 2.971672080457210541e-02 -4.489387199282646179e-02 5.379078164696693420e-02 1.388069391250610352e-01 -2.270175330340862274e-02 -1.636856943368911743e-01 2.539010941982269287e-01 -3.000306189060211182e-01 -2.379999309778213501e-02 5.536958202719688416e-02 1.830048412084579468e-01 -2.312955707311630249e-01 2.295314371585845947e-01 1.311672329902648926e-01 6.312904506921768188e-02 5.663792788982391357e-02 -3.594214916229248047e-01 2.953916788101196289e-02 -4.409440979361534119e-02 -3.841476440429687500e-01 -1.903072148561477661e-01 4.049467295408248901e-02 6.968797743320465088e-02 1.959702074527740479e-01 1.875574290752410889e-01 -3.704355657100677490e-02
-4.160449374467134476e-03 8.364064246416091919e-02 2.807104587554931641e-01 -1.429877579212188721e-01 4.322446882724761963e-01 -2.514906041324138641e-02 4.361898303031921387e-01 -7.717996090650558472e-02 4.012787714600563049e-02 1.117761712521314621e-02 -2.905820906162261963e-01 -9.091163426637649536e-02 -2.983592450618743896e-02 -3.958677873015403748e-02 9.450971265323460102e-04 -5.406674742698669434e-02 -2.837965264916419983e-02 -2.224293649196624756e-01 2.669795155525207520e-01 1.296509057283401489e-01 -6.680366396903991699e-02 7.407218962907791138e-02 -1.025159582495689392e-01 2.023515850305557251e-01 -1.445305347442626953e-01 -2.240797281265258789e-01 -6.115780025720596313e-02 2.998625114560127258e-02 2.451464384794235229e-01 -5.462260916829109192e-02 1.097919568419456482e-01 -2.441095709800720215e-01
-3.834265470504760742e-01 -1.446188837289810181e-01 2.197623848915100098e-01 -2.636015042662620544e-02 -7.041674852371215820e-02 7.116141170263290405e-02 1.772084087133407593e-01 1.757637262344360352e-01 1.708984375000000000e-02 1.043205708265304565e-01 1.087793707847595215e-01 2.383541613817214966e-01 8.405263721942901611e-02 -2.455298043787479401e-02 6.909197568893432617e-02 -1.147413998842239380e-01 2.466250061988830566e-01 1.309783905744552612e-01 1.601052656769752502e-02 7.242400199174880981e-02 1.246050000190734863e-01 -1.591633409261703491e-01 2.137369960546493530e-01 1.088702976703643799e-01 -1.214499101042747498e-01 -2.386887967586517334e-01 6.401703506708145142e-02 9.789010882377624512e-02 1.921129822731018066e-01 4.468839764595031738e-01 1.545832306146621704e-01 -2.784697115421295166e-01
-3.053722381591796875e-01 5.549924448132514954e-02 2.246470153331756592e-01 1.333914995193481445e-01 -4.903459548950195312e-02 -4.792654886841773987e-02 1.120711341500282288e-01 -8.991559036076068878e-03 2.321065813302993774e-01 2.641141228377819061e-02 7.216072082519531250e-02 2.493046969175338745e-01 -1.300606578588485718e-01 1.074987575411796570e-01 7.645806763321161270e-03 -3.734107688069343567e-02 1.848291158676147461e-01 1.316211521625518799e-01 2.871673703193664551e-01 1.309349536895751953e-01 7.894668728113174438e-02 -1.890217214822769165e-01 1.264751851558685303e-01 3.132558986544609070e-02 -6.784345954656600952e-02 -3.333453238010406494e-01 6.187318265438079834e-02 1.732593402266502380e-02 3.163903355598449707e-01 2.627282440662384033e-01 3.258320689201354980e-01 -2.470439225435256958e-01
-3.932468593120574951e-01 -6.835927814245223999e-02 1.811708807945251465e-01 -6.304011493921279907e-02 -1.817025989294052124e-01 8.790601044893264771e-02 1.577104121679440141e-04 -2.848358824849128723e-02 1.162107288837432861e-01 1.607226431369781494e-01 1.073342338204383850e-01 1.961869746446609497e-01 -1.966955959796905518e-01 1.112368479371070862e-01 -1.359961926937103271e-01 7.889900356531143188e-03 2.692988216876983643e-01 2.241052873432636261e-02 1.246199011802673340e-01 1.471153199672698975e-01 1.051817275583744049e-02 -1.295496672391891479e-01 1.446280777454376221e-01 1.574582308530807495e-01 4.441322013735771179e-02 -3.543923795223236084e-01 1.115972995758056641e-01 5.689198896288871765e-02 2.575191557407379150e-01 2.004013359546661377e-01 3.388294577598571777e-01 -2.569537162780761719e-01
-8.468912541866302490e-02 -1.777978539466857910e-01 9.711994230747222900e-02 1.443693488836288452e-01 7.193509489297866821e-02 2.022719979286193848e-01 2.471909970045089722e-01 -2.771666944026947021e-01 4.126831591129302979e-01 4.687219858169555664e-01 -4.914321377873420715e-02 1.710558533668518066e-01 -1.477614939212799072e-01 -6.569385528564453125e-02 -1.956283897161483765e-01 1.383408159017562866e-02 1.462975144386291504e-01 -1.775399222970008850e-02 9.229781106114387512e-03 1.247959025204181671e-02 -7.750307023525238037e-02 -7.899522781372070312e-02 -7.947890460491180420e-02 7.381227612495422363e-02 1.894035190343856812e-01 -2.985900044441223145e-01 3.301147744059562683e-02 -1.808387041091918945e-01 7.375749200582504272e-02 -5.690941587090492249e-02 2.114484757184982300e-01 -4.950794950127601624e-02
-4.252848029136657715e-01 9.197055548429489136e-02 2.219498753547668457e-01 1.864921301603317261e-01 -1.141081824898719788e-01 -6.078627333045005798e-02 7.433299906551837921e-03 4.315302893519401550e-02 1.189280077815055847e-01 1.600005924701690674e-01 1.144041046500205994e-01 1.159580051898956299e-01 -1.404515206813812256e-01 5.159591510891914368e-02 -6.211541965603828430e-02 1.038571912795305252e-02 1.708524078130722046e-01 -1.006851792335510254e-01 8.299615234136581421e-02 1.627888530492782593e-01 8.365399390459060669e-02 -1.668549329042434692e-01 4.802740644663572311e-03 -1.345198042690753937e-02 -7.827324420213699341e-02 -3.181137144565582275e-01 7.609929889440536499e-02 6.318944506347179413e-03 2.804143428802490234e-01 2.843859493732452393e-01 3.159620165824890137e-01 -3.675782382488250732e-01
-1.451438814401626587e-01 -5.914834141731262207e-02 2.748719975352287292e-02 2.913015782833099365e-01 3.626573085784912109e-01 1.646508425474166870e-01 2.174538522958755493e-01 -9.905667603015899658e-02 2.082226276397705078e-01 -2.098105549812316895e-01 -6.100316997617483139e-03 -6.137879937887191772e-02 5.729864165186882019e-02 9.935395419597625732e-02 -1.686968207359313965e-01 2.072914242744445801e-01 1.659932881593704224e-01 1.225470080971717834e-01 1.468961834907531738e-01 9.957028180360794067e-02 2.744883485138416290e-02 -1.860009729862213135e-01 -6.248186901211738586e-02 -2.047847062349319458e-01 -1.136277541518211365e-01 -3.183771073818206787e-01 -1.158848404884338379e-02 4.023435339331626892e-02 2.880452275276184082e-01 2.768003940582275391e-01 2.466534823179244995e-01 8.136478811502456665e-02
-3.497601673007011414e-02 -3.388026356697082520e-01 1.440399736166000366e-01 -3.460638225078582764e-02 3.275094926357269287e-01 2.083791941404342651e-01 2.538617849349975586e-01 -1.069268584251403809e-01 1.940592676401138306e-01 2.277332693338394165e-01 -1.043283268809318542e-01 3.887323662638664246e-03 2.796168029308319092e-01 -1.067724227905273438e-01 -1.164545938372612000e-01 1.601880788803100586e-01 1.740701943635940552e-01 -2.965710759162902832e-01 3.667708858847618103e-02 6.501922011375427246e-02 7.662822306156158447e-02 2.136516198515892029e-02 -3.581400513648986816e-01 1.053766608238220215e-01 -4.438263550400733948e-02 -2.083923518657684326e-01 -1.894968450069427490e-01 1.422674357891082764e-01 3.550180792808532715e-02 1.684505343437194824e-01 -5.739575624465942383e-02 4.744381457567214966e-02
-3.797221779823303223e-01 6.721477210521697998e-02 3.590222001075744629e-01 5.279596522450447083e-02 -1.185025721788406372e-01 2.198866195976734161e-02 1.347137540578842163e-01 2.702650614082813263e-02 1.877741664648056030e-01 -5.758980661630630493e-02 2.367946691811084747e-02 2.177326679229736328e-01 1.537915617227554321e-01 7.128723710775375366e-02 -1.618949174880981445e-01 -3.586209192872047424e-02 1.779894977807998657e-01 8.001529425382614136e-02 1.668819338083267212e-01 2.467277497053146362e-01 2.180694602429866791e-02 -1.345813721418380737e-01 7.644042372703552246e-02 5.732712522149085999e-02 2.730941586196422577e-02 -2.939461171627044678e-01 1.069366335868835449e-01 -4.457111284136772156e-02 2.215801626443862915e-01 1.935624182224273682e-01 2.819001674652099609e-01 -3.497178554534912109e-01
-1.940682977437973022e-01 -3.551882505416870117e-02 1.705526709556579590e-01 2.109590917825698853e-01 -6.272244453430175781e-02 -1.103926599025726318e-01 1.655765324831008911e-01 -1.318623870611190796e-01 2.418795973062515259e-01 5.771156027913093567e-02 7.942680269479751587e-02 2.310882359743118286e-01 8.642616122961044312e-02 1.834779381752014160e-01 6.828090548515319824e-02 -1.579492539167404175e-01 1.715380102396011353e-01 -1.130253672599792480e-01 1.724362969398498535e-01 3.759093349799513817e-03 1.010726392269134521e-01 -1.291545033454895020e-01 -3.023302741348743439e-02 1.442115753889083862e-01 -1.347350478172302246e-01 -1.678075790405273438e-01 3.118454515933990479e-01 1.261855959892272949e-01 1.322519928216934204e-01 2.878798544406890869e-01 5.037981271743774414e-01 -7.230072747915983200e-03
-2.456953823566436768e-01 -4.524523392319679260e-03 3.972091376781463623e-01 -7.691923528909683228e-02 3.480907529592514038e-02 -5.127532407641410828e-02 5.608205869793891907e-02 -4.279043152928352356e-02 7.262151688337326050e-02 1.853347197175025940e-02 -6.813850253820419312e-02 2.411624640226364136e-01 1.362371891736984253e-01 6.619359552860260010e-02 -2.425959333777427673e-02 -9.635584056377410889e-02 1.931790858507156372e-01 -1.096343249082565308e-01 2.102451920509338379e-01 1.912172585725784302e-01 3.452364355325698853e-02 -1.419301629066467285e-01 4.311391338706016541e-02 1.563254445791244507e-01 -1.632212400436401367e-01 -2.969994843006134033e-01 2.381449788808822632e-01 2.805753052234649658e-01 2.533403635025024414e-01 2.590602636337280273e-01 3.237332105636596680e-01 -4.183681681752204895e-02
-2.959309220314025879e-01 -4.810447990894317627e-02 2.276307344436645508e-01 1.947407126426696777e-01 6.221671029925346375e-02 -6.416379660367965698e-02 9.298725426197052002e-02 -8.974184840917587280e-02 -7.018984761089086533e-03 -3.486137092113494873e-02 -1.564756184816360474e-01 1.842440664768218994e-01 -4.826081544160842896e-02 2.288490831851959229e-01 -4.951839894056320190e-02 -1.808256953954696655e-01 2.570189833641052246e-01 -2.754477411508560181e-02 2.508183121681213379e-01 1.511825025081634521e-01 2.061366662383079529e-02 -2.097311764955520630e-01 -8.019453287124633789e-02 1.606773734092712402e-01 1.340387761592864990e-01 -2.032531648874282837e-01 3.616642057895660400e-01 1.398744136095046997e-01 2.065234631299972534e-01 3.475832641124725342e-01 1.984282433986663818e-01 -6.640154123306274414e-02
-1.054418757557868958e-01 5.191546306014060974e-02 2.191485613584518433e-01 2.157144546508789062e-01 1.956136375665664673e-01 -2.077705264091491699e-01 2.290573418140411377e-01 -2.082139849662780762e-01 1.139079406857490540e-01 -3.536146134138107300e-02 1.283246874809265137e-01 1.847983598709106445e-01 1.032050997018814087e-01 -3.510032966732978821e-02 -1.794923543930053711e-01 3.952790051698684692e-02 3.508663773536682129e-01 -2.380896061658859253e-01 1.043777838349342346e-01 2.827706933021545410e-01 2.766874618828296661e-02 -1.218209937214851379e-01 5.908520519733428955e-02 3.347300291061401367e-01 1.504903286695480347e-01 -2.470255941152572632e-01 8.345354348421096802e-02 -1.659205108880996704e-01 2.064460963010787964e-01 -3.540500253438949585e-02 1.000461354851722717e-01 -1.733005493879318237e-01
-1.939660608768463135e-01 5.541032180190086365e-03 -8.936771005392074585e-02 1.745628863573074341e-01 -1.007825136184692383e-02 6.563970446586608887e-02 2.199392467737197876e-01 2.350194156169891357e-01 3.575002402067184448e-02 1.572197526693344116e-01 2.232311367988586426e-01 -1.004521697759628296e-01 -6.997717171907424927e-02 1.527669187635183334e-02 -1.540756076574325562e-01 1.777615249156951904e-01 2.392490357160568237e-01 -1.880311518907546997e-01 1.804108470678329468e-01 9.832412004470825195e-02 1.710379719734191895e-01 1.115597933530807495e-01 -1.988190859556198120e-01 -1.172518655657768250e-01 -2.889491915702819824e-01 -1.129464358091354370e-01 2.537821829319000244e-01 3.786173760890960693e-01 6.503123790025711060e-02 -6.118790246546268463e-03 2.190718352794647217e-01 -2.888430953025817871e-01
-2.920635044574737549e-01 3.446985408663749695e-02 2.705475091934204102e-01 1.271968185901641846e-01 -6.928855180740356445e-02 -1.003688550554215908e-03 2.846399322152137756e-02 -5.149031803011894226e-02 1.345675587654113770e-01 2.804092466831207275e-01 1.508439630270004272e-01 2.427442669868469238e-01 -6.107794493436813354e-02 1.443091183900833130e-01 -5.461749061942100525e-02 1.264486089348793030e-02 1.744598299264907837e-01 3.587818890810012817e-02 9.850466623902320862e-03 1.000510528683662415e-01 2.734098955988883972e-02 -1.732147783041000366e-01 9.822376817464828491e-02 8.518714457750320435e-02 -1.764405518770217896e-01 -3.003838360309600830e-01 1.543573588132858276e-01 1.083489432930946350e-01 2.333039045333862305e-01 2.312344014644622803e-01 4.129883646965026855e-01 -2.913489043712615967e-01
-1.661196351051330566e-01 2.339904755353927612e-02 -4.803240299224853516e-02 1.397982388734817505e-01 2.460006326436996460e-01 2.125336229801177979e-01 1.562359035015106201e-01 -1.143334507942199707e-01 3.838876783847808838e-01 4.092111885547637939e-01 1.970728337764739990e-01 2.974222600460052490e-01 -1.049185320734977722e-01 -1.359169036149978638e-01 -2.053149640560150146e-01 4.777006059885025024e-02 2.022954374551773071e-01 4.286330193281173706e-02 -1.487233210355043411e-02 5.150686204433441162e-02 -6.681092828512191772e-02 -2.450470477342605591e-01 -9.968656301498413086e-02 6.389574706554412842e-02 -1.665446907281875610e-02 -3.154125511646270752e-01 -4.255327954888343811e-02 7.189041376113891602e-02 -1.607481688261032104e-01 2.761547220870852470e-03 1.742431819438934326e-01 -6.068190559744834900e-02
-2.148480564355850220e-01 -1.817725151777267456e-01 3.155672848224639893e-01 2.432259917259216309e-01 2.445323020219802856e-01 -1.264301538467407227e-01 6.247327104210853577e-02 2.221924625337123871e-02 9.883509576320648193e-02 6.823574006557464600e-02 8.409605175256729126e-02 -3.566193953156471252e-02 6.211999803781509399e-02 2.177334427833557129e-01 3.005700409412384033e-01 -7.239200919866561890e-02 1.245451048016548157e-01 2.339651435613632202e-01 2.483443468809127808e-01 -1.605776101350784302e-01 9.752638638019561768e-02 1.181202661246061325e-02 4.597501456737518311e-02 1.401073187589645386e-01 -1.221392974257469177e-01 -3.738337159156799316e-01 -1.516884416341781616e-01 2.844464033842086792e-03 1.982106268405914307e-01 -1.160717904567718506e-01 2.789273560047149658e-01 -1.221005693078041077e-01
-1.963955014944076538e-01 -1.945162713527679443e-01 3.922366723418235779e-02 1.538328379392623901e-01 2.809483408927917480e-01 -2.029218822717666626e-01 2.338979840278625488e-01 -4.092411696910858154e-02 1.038409769535064697e-01 5.177737027406692505e-02 5.562351644039154053e-02 -3.634205088019371033e-02 -9.063518792390823364e-02 -1.783374994993209839e-01 -2.264006733894348145e-01 2.947993874549865723e-01 5.075370147824287415e-02 -3.537152335047721863e-02 1.115892175585031509e-02 2.634461522102355957e-01 1.319794207811355591e-01 -5.397045239806175232e-02 -1.672619581222534180e-01 -6.513801217079162598e-02 -1.166750025004148483e-02 -4.771108627319335938e-01 -8.740960806608200073e-02 -1.210512295365333557e-01 3.801960647106170654e-01 2.613508515059947968e-02 4.402104392647743225e-02 5.190768092870712280e-02
-3.212017118930816650e-01 -5.364974960684776306e-02 1.663894653320312500e-01 4.212997853755950928e-02 -7.754319161176681519e-02 -3.350599482655525208e-02 -2.449352480471134186e-02 -1.469540446996688843e-01 1.261479556560516357e-01 1.054349839687347412e-01 8.380040526390075684e-02 2.713401317596435547e-01 -1.152147427201271057e-01 1.728707998991012573e-01 -9.293735772371292114e-02 -9.882816672325134277e-02 2.910517454147338867e-01 -5.777467787265777588e-02 1.207025200128555298e-01 6.724055856466293335e-02 7.223653793334960938e-02 -2.788511812686920166e-01 1.338108628988265991e-01 1.270592957735061646e-02 -3.546335175633430481e-02 -3.668392002582550049e-01 2.053752839565277100e-01 1.271380484104156494e-02 2.827425003051757812e-01 2.363686859607696533e-01 3.388883769512176514e-01 -1.700240522623062134e-01
-3.667948395013809204e-02 -2.015026286244392395e-02 -6.295564025640487671e-02 -6.811226159334182739e-02 3.283612728118896484e-01 -7.606407161802053452e-03 2.495992183685302734e-01 -8.102385699748992920e-02 3.047247529029846191e-01 -1.655520126223564148e-02 -1.763388514518737793e-03 2.102590203285217285e-01 4.872743412852287292e-02 1.307026483118534088e-02 -1.988874375820159912e-01 -1.608193814754486084e-01 3.280160129070281982e-01 -8.664907515048980713e-02 2.577383816242218018e-01 2.037260234355926514e-01 2.761703729629516602e-01 -5.923806503415107727e-02 -3.948125839233398438e-01 1.969155110418796539e-02 4.512743651866912842e-02 4.685078561305999756e-02 3.271330595016479492e-01 4.268600791692733765e-02 -9.212707728147506714e-02 -7.448916882276535034e-02 7.558469474315643311e-02 -1.252845525741577148e-01
-3.763641715049743652e-01 -9.437526762485504150e-02 -5.045270174741744995e-02 1.774394065141677856e-01 2.170064896345138550e-01 -2.559830248355865479e-02 1.758504807949066162e-01 1.771119385957717896e-01 1.303494274616241455e-01 3.497959971427917480e-01 -1.102992892265319824e-01 -1.049318537116050720e-01 1.725509017705917358e-02 3.187586069107055664e-01 -8.684898912906646729e-02 -1.619523577392101288e-02 4.760367423295974731e-02 -1.461564451456069946e-01 -3.044456616044044495e-02 1.807663291692733765e-01 1.662300229072570801e-01 -1.109415516257286072e-01 -2.621415257453918457e-01 -1.517595201730728149e-01 8.716551959514617920e-02 -3.633990585803985596e-01 -6.647557765245437622e-02 3.553391620516777039e-02 2.406155616044998169e-01 2.846933156251907349e-02 1.422768980264663696e-01 1.411775499582290649e-01
-3.498438978567719460e-03 -6.738357990980148315e-02 -7.250829786062240601e-02 3.170773684978485107e-01 1.945310980081558228e-01 -7.280829548835754395e-02 4.168079495429992676e-01 -2.756889164447784424e-01 9.798307716846466064e-02 1.901767551898956299e-01 2.753715515136718750e-01 8.461294323205947876e-02 7.064810395240783691e-02 -2.092618048191070557e-01 -6.745826452970504761e-02 -1.595528721809387207e-01 9.235231578350067139e-02 -9.108243510127067566e-03 5.455689132213592529e-02 3.104555010795593262e-01 -9.326918423175811768e-02 -6.127025187015533447e-02 -5.716200452297925949e-03 -5.179258435964584351e-02 -1.783967204391956329e-02 -2.700608074665069580e-01 -2.140244245529174805e-01 -8.876075595617294312e-02 8.655521273612976074e-02 2.968109957873821259e-02 2.416902333498001099e-01 -2.690108418464660645e-01
-4.154933094978332520e-01 -9.509721398353576660e-02 -7.805184274911880493e-02 1.185820326209068298e-01 2.408974021673202515e-01 -1.274394541978836060e-01 2.930667400360107422e-01 3.206190094351768494e-02 1.789375841617584229e-01 1.846598833799362183e-01 -2.331392467021942139e-02 4.642221704125404358e-02 -6.657999753952026367e-02 4.714576601982116699e-01 -5.229571834206581116e-02 2.330404240638017654e-03 1.552500948309898376e-02 -1.231890916824340820e-01 -1.509461086243391037e-02 1.039537787437438965e-01 1.626986563205718994e-01 -1.342887282371520996e-01 -3.204065263271331787e-01 -1.531657427549362183e-01 -2.167955972254276276e-02 -1.882254928350448608e-01 -6.741475313901901245e-03 8.454336225986480713e-02 2.937535643577575684e-01 -1.758285611867904663e-02 6.739812344312667847e-02 8.606940507888793945e-02
-4.843683838844299316e-01 -5.639852955937385559e-02 -1.313312072306871414e-02 8.598507940769195557e-02 1.381767690181732178e-01 -9.264852851629257202e-03 1.108392551541328430e-01 6.432440876960754395e-02 -2.865521982312202454e-02 -6.465368717908859253e-02 -2.237859927117824554e-02 1.757389903068542480e-01 1.095346957445144653e-01 2.081343680620193481e-01 -8.927464485168457031e-03 -2.307680845260620117e-01 2.990353703498840332e-01 1.395038217306137085e-01 -9.386244229972362518e-03 2.214886248111724854e-01 6.625555455684661865e-02 -1.188237369060516357e-01 2.675969302654266357e-01 1.016353592276573181e-01 1.899920776486396790e-02 -2.471725046634674072e-01 1.103045269846916199e-01 -3.569261729717254639e-02 2.807261347770690918e-01 -6.161835789680480957e-02 1.370792090892791748e-01 -3.731419742107391357e-01
-2.296628355979919434e-01 -1.369156092405319214e-01 -6.636823713779449463e-02 4.395889490842819214e-02 2.548451721668243408e-01 2.169226408004760742e-01 8.536388725042343140e-02 -2.701376378536224365e-01 -5.335782095789909363e-02 2.685813903808593750e-01 -7.896011229604482651e-04 -9.472205489873886108e-02 -3.563150763511657715e-02 -3.326287120580673218e-02 6.212349981069564819e-02 -1.138595640659332275e-01 1.875831335783004761e-01 -3.140997141599655151e-02 2.216393351554870605e-01 3.120000064373016357e-01 2.088137567043304443e-01 2.149975150823593140e-01 -1.784869432449340820e-01 1.360672414302825928e-01 1.244573816657066345e-01 -1.541294008493423462e-01 1.487287729978561401e-01 -5.283848568797111511e-02 -8.211234211921691895e-02 -7.070093601942062378e-02 2.494265139102935791e-01 -4.071862697601318359e-01
-2.073310911655426025e-01 -1.236018165946006775e-01 2.980987727642059326e-01 4.570053145289421082e-02 -5.624005943536758423e-02 -9.341592341661453247e-02 8.032259345054626465e-02 8.221840858459472656e-02 -7.086510304361581802e-03 -2.484076097607612610e-02 2.634689509868621826e-01 2.574821710586547852e-01 -9.763992577791213989e-02 2.369877249002456665e-01 -1.146364584565162659e-01 -1.787918955087661743e-01 2.937240898609161377e-01 7.811328768730163574e-02 2.584090530872344971e-01 7.692222297191619873e-02 8.482488989830017090e-02 -1.285490244626998901e-01 5.946190655231475830e-02 1.381566822528839111e-01 -1.748052984476089478e-01 -2.382570952177047729e-01 8.485718071460723877e-02 9.693019837141036987e-02 2.126660943031311035e-01 3.157854080200195312e-01 3.192022144794464111e-01 -1.277929246425628662e-01
-2.255493700504302979e-01 -2.218849658966064453e-01 1.849694363772869110e-02 2.850607633590698242e-01 1.512313634157180786e-01 1.186707690358161926e-01 1.671375781297683716e-01 1.054741069674491882e-01 9.448102116584777832e-02 -3.172341361641883850e-02 -3.656775504350662231e-02 -2.594516873359680176e-01 -1.242181956768035889e-01 8.835750818252563477e-02 -3.336978256702423096e-01 -2.198820933699607849e-02 1.205251738429069519e-01 2.848441340029239655e-02 9.084005653858184814e-02 1.128850802779197693e-01 -6.164893135428428650e-02 3.435443341732025146e-02 -1.494827717542648315e-01 -8.320014178752899170e-02 -2.258335947990417480e-01 -3.785354197025299072e-01 1.646763086318969727e-02 -1.342437863349914551e-01 1.125735864043235779e-01 4.358097314834594727e-01 2.069294452667236328e-01 -5.757376551628112793e-03
-1.978407800197601318e-02 -1.344694495201110840e-01 4.414678364992141724e-02 1.214720755815505981e-01 3.891257196664810181e-02 2.430804669857025146e-01 2.643634676933288574e-01 -4.228692874312400818e-02 2.889608442783355713e-01 2.020131498575210571e-01 2.192218899726867676e-01 2.121219336986541748e-01 -9.816481173038482666e-02 -8.131475746631622314e-02 -4.094167053699493408e-02 2.343028187751770020e-01 1.354570686817169189e-01 -5.991806834936141968e-02 -7.907509058713912964e-02 3.206763043999671936e-02 3.051586747169494629e-01 -1.345745921134948730e-01 -1.256221085786819458e-01 2.566007375717163086e-01 -1.105918139219284058e-01 -2.383204847574234009e-01 1.868486106395721436e-01 -3.349076956510543823e-02 1.976443082094192505e-01 -3.182033896446228027e-01 2.328639775514602661e-01 -1.438023597002029419e-01
-1.170440465211868286e-01 -1.350350379943847656e-01 1.666680127382278442e-01 -2.990355156362056732e-02 -1.916396990418434143e-02 -2.536256797611713409e-02 3.951722979545593262e-01 -2.671099640429019928e-02 2.964304983615875244e-01 1.185304969549179077e-01 2.353876978158950806e-01 -8.707549422979354858e-02 -2.420559898018836975e-02 -6.924442946910858154e-02 1.438083201646804810e-01 2.005656957626342773e-01 2.790987193584442139e-01 -2.746644914150238037e-01 4.720018431544303894e-02 1.680330336093902588e-01 2.721961736679077148e-01 -9.466379135847091675e-02 4.117659851908683777e-02 -9.747263789176940918e-02 1.377758979797363281e-01 -1.496669054031372070e-01 9.769369848072528839e-03 -2.089381776750087738e-02 3.410472273826599121e-01 2.571814060211181641e-01 -1.304132789373397827e-01 -1.757409572601318359e-01
-1.880202144384384155e-01 -2.763755060732364655e-02 3.744799643754959106e-02 4.160185158252716064e-01 2.937636896967887878e-02 9.040155261754989624e-02 3.842567801475524902e-01 -1.665244847536087036e-01 2.830219566822052002e-01 -4.721657931804656982e-02 -2.241428047418594360e-01 -1.593241691589355469e-01 8.452504128217697144e-02 -9.929168224334716797e-02 -8.082000911235809326e-02 1.217747181653976440e-01 1.785402595996856689e-01 1.332804262638092041e-01 2.615636587142944336e-01 -7.893462479114532471e-02 2.055000364780426025e-01 -2.137370854616165161e-01 9.287449717521667480e-02 -1.849883794784545898e-02 -2.729446999728679657e-02 -1.722273528575897217e-01 1.084195449948310852e-02 -9.740434587001800537e-03 2.449754178524017334e-01 3.329653292894363403e-02 2.027931511402130127e-01 2.337476313114166260e-01
-9.032848477363586426e-02 -1.124906018376350403e-01 1.100386609323322773e-03 2.187780141830444336e-01 2.429320216178894043e-01 8.353351056575775146e-02 2.399248331785202026e-01 -1.044980287551879883e-01 3.338194787502288818e-01 -1.417109817266464233e-01 -1.367856115102767944e-01 4.892051592469215393e-02 3.900952404364943504e-03 1.779394000768661499e-01 -4.488966986536979675e-02 2.562993466854095459e-01 7.869282364845275879e-02 2.316918820142745972e-01 1.287636905908584595e-01 1.935941427946090698e-01 1.498652696609497070e-01 -4.139475151896476746e-02 -1.797784492373466492e-02 -5.859728157520294189e-02 -2.862235009670257568e-01 -3.012042641639709473e-01 3.797817602753639221e-02 -1.207979861646890640e-02 1.513027548789978027e-01 2.702170312404632568e-01 2.502547800540924072e-01 2.649626433849334717e-01
-6.325720250606536865e-02 4.804805386811494827e-03 4.226272553205490112e-02 1.579169631004333496e-01 2.944560945034027100e-01 1.169166415929794312e-01 3.330856263637542725e-01 -1.798757165670394897e-01 2.731902003288269043e-01 -1.270999163389205933e-01 2.214958965778350830e-01 -6.891375035047531128e-02 9.158977866172790527e-02 -1.684540696442127228e-02 -1.542470604181289673e-01 -2.304137945175170898e-01 1.818351149559020996e-01 8.379875868558883667e-02 3.153875470161437988e-02 2.391819953918457031e-01 2.701039612293243408e-01 -4.134278744459152222e-03 -1.138138212263584137e-02 -7.567343860864639282e-02 -2.588292658329010010e-01 -3.687074780464172363e-01 1.115489378571510315e-01 -1.355218738317489624e-01 1.615569889545440674e-01 -1.789805740118026733e-01 -1.413998156785964966e-01 -8.019060641527175903e-02
-2.773903310298919678e-01 6.620898842811584473e-02 1.608155518770217896e-01 2.256209850311279297e-01 3.161436319351196289e-01 -1.454037986695766449e-02 1.902093142271041870e-01 9.656982868909835815e-02 -3.074216470122337341e-02 -2.524696104228496552e-02 -7.943070679903030396e-02 -4.329495877027511597e-02 6.161470711231231689e-02 2.133814394474029541e-01 -9.188805520534515381e-02 3.695369660854339600e-01 3.675925359129905701e-02 1.494455486536026001e-01 3.691428601741790771e-01 -2.425255440175533295e-02 1.845254898071289062e-01 -1.022595390677452087e-01 -9.712009131908416748e-02 -4.663303494453430176e-02 -1.325319558382034302e-01 -3.951499760150909424e-01 -5.641835182905197144e-02 -1.125282328575849533e-02 -1.615131944417953491e-01 -2.315595000982284546e-01 8.341810852289199829e-02 -1.086728498339653015e-01
-1.464693248271942139e-01 -1.740706712007522583e-01 1.614302694797515869e-01 2.168551385402679443e-01 1.166919022798538208e-01 6.784168072044849396e-03 1.199378147721290588e-01 -2.186961174011230469e-01 1.160565912723541260e-01 -9.984836727380752563e-02 1.134926639497280121e-02 -5.781857669353485107e-02 -2.737406268715858459e-02 -1.906197667121887207e-01 -2.107655405998229980e-01 1.585084497928619385e-01 2.910563535988330841e-02 1.158135011792182922e-01 4.759889245033264160e-01 1.563853025436401367e-01 1.862428337335586548e-01 -9.377241879701614380e-02 -2.199961692094802856e-01 1.945619471371173859e-02 -6.665799021720886230e-02 -6.195463612675666809e-02 3.213145136833190918e-01 1.325168460607528687e-01 2.580336332321166992e-01 3.813979402184486389e-02 3.133519291877746582e-01 -1.135441884398460388e-01
-1.800604015588760376e-01 -1.200430691242218018e-01 3.112137913703918457e-01 1.439525652676820755e-02 2.622452750802040100e-02 -5.359912291169166565e-03 1.724057942628860474e-01 -1.576273143291473389e-01 3.548142611980438232e-01 -3.539690002799034119e-02 -1.319081187248229980e-01 -3.293770551681518555e-02 -4.448683187365531921e-02 1.240141391754150391e-01 -9.180712699890136719e-02 -1.752973794937133789e-01 2.118920683860778809e-01 -1.483810395002365112e-01 2.624662816524505615e-01 1.780716329813003540e-01 3.528285305947065353e-03 -2.249176055192947388e-01 -7.665694225579500198e-03 7.039605081081390381e-02 -6.672635790891945362e-04 -2.200773209333419800e-01 4.151087701320648193e-01 1.021556183695793152e-02 2.040347754955291748e-01 2.484432756900787354e-01 2.160852998495101929e-01 -6.814458966255187988e-02
-2.700288593769073486e-01 4.802684113383293152e-02 9.922762960195541382e-02 1.001597940921783447e-01 1.750442013144493103e-02 -1.308216452598571777e-01 7.299495488405227661e-02 -9.457352012395858765e-02 -3.265753388404846191e-02 -6.315131485462188721e-02 4.445364326238632202e-02 2.306928336620330811e-01 -6.829260848462581635e-03 1.744638383388519287e-01 7.409767806529998779e-02 -1.485328823328018188e-01 3.007990717887878418e-01 -7.225526124238967896e-02 2.319375276565551758e-01 2.664568126201629639e-01 7.234758883714675903e-02 -2.266082614660263062e-01 -1.404201332479715347e-02 -4.516826011240482330e-03 -1.951791942119598389e-01 -2.313392162322998047e-01 3.916887044906616211e-01 1.685510575771331787e-01 2.295350134372711182e-01 2.336100786924362183e-01 3.094919919967651367e-01 3.367830440402030945e-02
-1.724412739276885986e-01 -1.014533918350934982e-02 -4.663603752851486206e-02 1.839598566293716431e-01 2.947577834129333496e-01 2.317294776439666748e-01 4.037662148475646973e-01 -1.164489537477493286e-01 1.576732397079467773e-01 1.211031526327133179e-01 1.629934161901473999e-01 -4.512176662683486938e-02 2.620573155581951141e-02 1.876678913831710815e-01 -2.780385874211788177e-02 4.026389122009277344e-02 3.594654202461242676e-01 3.553963005542755127e-01 -6.742163747549057007e-02 1.492324471473693848e-01 -7.713151723146438599e-02 -1.322558820247650146e-01 -2.156693860888481140e-02 -4.695538431406021118e-02 -6.099286489188671112e-03 -2.532381415367126465e-01 1.560204923152923584e-01 -2.586018480360507965e-02 9.206823073327541351e-03 -5.981932953000068665e-02 2.380569130182266235e-01 2.293165475130081177e-01
-1.859145313501358032e-01 1.753527820110321045e-01 5.222579836845397949e-02 3.997248113155364990e-01 1.288563609123229980e-01 -1.650310605764389038e-01 2.546578049659729004e-01 9.763535857200622559e-02 2.713916301727294922e-01 1.461300849914550781e-01 2.896277979016304016e-02 -8.577436208724975586e-02 -1.363130509853363037e-01 3.697109222412109375e-01 -1.472711861133575439e-01 2.196238040924072266e-01 8.912665396928787231e-02 -1.171520794741809368e-03 1.056758835911750793e-01 1.385478652082383633e-03 7.067729532718658447e-02 -1.770542189478874207e-02 -3.296987116336822510e-01 -1.432179510593414307e-01 -5.395630747079849243e-02 -2.158290743827819824e-01 -7.362380623817443848e-02 -2.127645723521709442e-02 1.439701318740844727e-01 2.384530007839202881e-01 1.867678314447402954e-01 6.396207958459854126e-02
-2.443456947803497314e-01 -2.440099716186523438e-01 3.458586707711219788e-02 -5.520177073776721954e-03 1.955534368753433228e-01 -2.983505725860595703e-01 2.610705792903900146e-01 -1.560088694095611572e-01 1.047295182943344116e-01 4.423392564058303833e-02 -4.306875914335250854e-02 -4.168740659952163696e-02 8.622904866933822632e-02 3.059232374653220177e-03 -1.683780699968338013e-01 2.177142649888992310e-01 5.049536004662513733e-02 -1.033298075199127197e-01 -2.411422319710254669e-02 2.657545804977416992e-01 2.121189236640930176e-01 -1.175228599458932877e-02 -1.359079778194427490e-01 -8.731845766305923462e-02 -7.079347223043441772e-02 -5.026319026947021484e-01 1.281385272741317749e-01 -1.581269204616546631e-01 2.584801614284515381e-01 2.137835882604122162e-02 1.574520952999591827e-02 1.944498419761657715e-01
5.244128033518791199e-02 1.978057436645030975e-02 1.051905527710914612e-01 1.813311427831649780e-01 8.908066898584365845e-02 1.809165477752685547e-01 4.957192763686180115e-02 9.248478710651397705e-02 2.644404172897338867e-01 3.928539454936981201e-01 -1.741940230131149292e-01 1.839360594749450684e-01 -1.019145920872688293e-01 7.717373967170715332e-02 -5.546011030673980713e-02 -2.371766418218612671e-01 2.513389885425567627e-01 -2.854405343532562256e-02 1.016857400536537170e-01 2.486013174057006836e-01 2.265734225511550903e-01 -1.520258933305740356e-01 3.605134785175323486e-02 -7.695053517818450928e-02 1.055783107876777649e-01 -2.401298433542251587e-01 3.840273320674896240e-01 4.728925228118896484e-02 1.762991696596145630e-01 6.379574537277221680e-02 1.964654028415679932e-01 -1.644879728555679321e-01
1.966813579201698303e-02 -5.133782699704170227e-02 -4.392229020595550537e-02 9.664427489042282104e-02 4.268592968583106995e-02 8.034948259592056274e-03 2.521586716175079346e-01 2.830061875283718109e-02 1.068115830421447754e-01 2.429403215646743774e-01 2.123190760612487793e-01 3.335413336753845215e-01 -7.504503242671489716e-03 -6.161931157112121582e-02 -4.013702273368835449e-01 -2.295379191637039185e-01 1.980193555355072021e-01 -2.253403067588806152e-01 2.242756485939025879e-01 3.268460035324096680e-01 5.615749210119247437e-02 2.559622190892696381e-02 1.994612514972686768e-01 1.729187369346618652e-01 1.164745092391967773e-01 -1.961572617292404175e-01 -1.078264228999614716e-02 1.045183092355728149e-01 2.803280055522918701e-01 -5.408988893032073975e-02 9.703878313302993774e-02 -2.042815461754798889e-02
-2.847403883934020996e-01 -2.487539649009704590e-01 9.575124084949493408e-02 7.182566821575164795e-02 1.123454123735427856e-01 -2.348426170647144318e-02 4.004708528518676758e-01 2.337833307683467865e-02 -2.193912118673324585e-02 -1.522189229726791382e-01 8.176154643297195435e-02 1.889030933380126953e-01 1.396307200193405151e-01 -1.340458840131759644e-01 -4.193047061562538147e-03 5.449520424008369446e-02 5.277305841445922852e-01 -3.051776289939880371e-01 2.004159241914749146e-01 2.608565427362918854e-02 2.093198150396347046e-01 -1.492931842803955078e-01 7.160630077123641968e-02 5.591539293527603149e-02 -1.186738684773445129e-01 -8.443777263164520264e-02 3.891674568876624107e-03 -1.623987257480621338e-01 -8.286553621292114258e-02 -9.267755597829818726e-02 3.164838254451751709e-02 1.060707047581672668e-01
-1.317776590585708618e-01 -6.717333942651748657e-02 2.356272637844085693e-01 1.557814627885818481e-01 2.109202295541763306e-01 1.900956779718399048e-01 2.607471942901611328e-01 1.252531856298446655e-01 -1.605194807052612305e-01 -4.869325086474418640e-02 9.891942143440246582e-02 -6.582266092300415039e-02 1.746123284101486206e-02 1.175791397690773010e-01 -1.133962869644165039e-01 -1.650853753089904785e-01 3.365922272205352783e-01 -9.503723122179508209e-03 5.722752586007118225e-02 1.532701104879379272e-01 2.835069037973880768e-02 -6.472592800855636597e-02 -1.478563062846660614e-02 -2.073040902614593506e-01 -1.280329227447509766e-01 -5.615345239639282227e-01 4.836184158921241760e-02 -2.512586414813995361e-01 1.377249956130981445e-01 6.624547392129898071e-02 1.201692000031471252e-01 1.192387714982032776e-01
-5.051991716027259827e-02 7.036124821752309799e-03 3.779483959078788757e-02 5.950546264648437500e-02 -4.063030239194631577e-03 3.310573399066925049e-01 1.911201179027557373e-01 1.065233908593654633e-02 1.616564989089965820e-01 7.385683059692382812e-02 3.649312257766723633e-01 4.152552410960197449e-02 -1.021173410117626190e-02 -1.397487670183181763e-01 -3.489985247142612934e-04 2.155455797910690308e-01 2.087444365024566650e-01 -1.279856413602828979e-01 1.913960129022598267e-01 1.464510113000869751e-01 5.348243564367294312e-02 -9.395837783813476562e-02 -1.550975441932678223e-01 1.673172712326049805e-01 -2.313347011804580688e-01 -3.556818366050720215e-01 1.970850974321365356e-01 -1.010559126734733582e-01 2.571433186531066895e-01 -3.118939101696014404e-01 1.603177785873413086e-01 -1.167738363146781921e-01
-4.250995814800262451e-01 -6.221487000584602356e-02 1.268076598644256592e-01 3.444786965847015381e-01 5.269145593047142029e-02 4.058766737580299377e-02 1.824239790439605713e-01 -3.508263826370239258e-01 8.631661534309387207e-02 2.124179154634475708e-01 -1.100533902645111084e-01 -1.593650281429290771e-01 3.805037215352058411e-02 2.819506824016571045e-02 2.041433006525039673e-02 -4.820295050740242004e-02 2.790994942188262939e-01 -1.203319132328033447e-01 -5.441590026021003723e-02 2.017715424299240112e-01 1.094124454539269209e-04 -2.381315082311630249e-01 -2.771776914596557617e-01 -1.076699122786521912e-01 -1.003030762076377869e-01 -4.165131598711013794e-02 -1.417041420936584473e-01 7.038392871618270874e-02 3.199172914028167725e-01 -2.558051981031894684e-02 5.724948644638061523e-02 2.332735806703567505e-02
5.185933783650398254e-03 -2.565239369869232178e-01 -1.390305757522583008e-01 1.172456294298171997e-01 1.554583758115768433e-01 -1.528321653604507446e-01 1.334849745035171509e-01 -3.443317860364913940e-02 -1.919853538274765015e-01 -2.167086116969585419e-03 -2.326700538396835327e-01 4.502424597740173340e-01 -1.838501989841461182e-01 2.743140757083892822e-01 -6.289626657962799072e-02 3.474166989326477051e-02 2.268879711627960205e-01 3.304736455902457237e-04 7.662998139858245850e-02 2.496540993452072144e-01 9.204861521720886230e-02 4.599164053797721863e-02 -6.998294591903686523e-02 3.904475569725036621e-01 -1.565735936164855957e-01 -2.452197521924972534e-01 1.460410505533218384e-01 9.597338736057281494e-02 1.361037641763687134e-01 3.895221650600433350e-02 6.148806959390640259e-02 -3.619881346821784973e-03
-3.176476359367370605e-01 -2.237525284290313721e-01 3.039069473743438721e-01 2.072843760251998901e-01 4.011176899075508118e-02 -4.697325453162193298e-02 -1.857230253517627716e-02 1.711361259222030640e-01 1.603070199489593506e-01 6.315541267395019531e-02 2.680954933166503906e-01 -8.990530669689178467e-02 7.972184568643569946e-02 2.054420411586761475e-01 1.277835667133331299e-01 -9.067937731742858887e-02 1.296780258417129517e-01 -1.502446681261062622e-01 2.815265059471130371e-01 1.324758529663085938e-01 5.560304969549179077e-02 -8.318001031875610352e-02 1.173630133271217346e-01 2.417517304420471191e-01 -5.977515131235122681e-02 -1.708544343709945679e-01 -1.660000979900360107e-01 -4.873665515333414078e-03 1.296455860137939453e-01 -6.996183842420578003e-02 4.400509595870971680e-01 5.818287283182144165e-02
-2.636385560035705566e-01 -1.429399102926254272e-01 1.404975354671478271e-01 -1.465232521295547485e-01 1.711152642965316772e-01 -6.086880341172218323e-02 3.082116544246673584e-01 -9.378025680780410767e-02 1.731036454439163208e-01 -3.786590695381164551e-02 2.046793848276138306e-01 1.426486391574144363e-02 -6.912841647863388062e-02 7.165975123643875122e-02 1.303746551275253296e-01 8.184882998466491699e-02 3.335006833076477051e-01 -1.942749507725238800e-02 2.400802224874496460e-01 1.638985872268676758e-01 2.558107674121856689e-01 -6.060412526130676270e-02 -4.384749755263328552e-02 4.578831046819686890e-02 7.426235824823379517e-03 -6.668443232774734497e-02 -2.177610546350479126e-01 -3.387462198734283447e-01 3.039347231388092041e-01 6.676825135946273804e-02 -7.347006350755691528e-02 -2.946821153163909912e-01
-3.646610081195831299e-01 2.053962275385856628e-02 1.801740676164627075e-01 -1.554852165281772614e-02 -1.906525343656539917e-01 6.921037286520004272e-02 3.557103686034679413e-03 2.322863787412643433e-02 8.135752379894256592e-02 1.776329874992370605e-01 5.804608389735221863e-02 1.047070249915122986e-01 -1.483217775821685791e-01 7.857567071914672852e-02 -7.112737745046615601e-02 -1.474357843399047852e-01 2.501112222671508789e-01 1.099174190312623978e-02 2.066498398780822754e-01 1.514703333377838135e-01 1.123723536729812622e-01 -1.901207715272903442e-01 1.063491702079772949e-01 2.867506816983222961e-02 3.502387180924415588e-02 -4.548706710338592529e-01 1.461564153432846069e-01 -2.312257513403892517e-02 1.635285615921020508e-01 1.978789120912551880e-01 4.007627665996551514e-01 -1.973869949579238892e-01
-3.199464678764343262e-01 -3.062273561954498291e-01 6.194356083869934082e-02 3.520365953445434570e-01 2.438464909791946411e-01 1.889895834028720856e-02 6.607433408498764038e-02 1.866761595010757446e-01 -1.327617019414901733e-01 1.291931420564651489e-02 -6.567401438951492310e-02 -1.380106508731842041e-01 3.329009935259819031e-02 1.800811290740966797e-01 -1.573208868503570557e-01 -1.522583365440368652e-01 3.130759000778198242e-01 -7.159155607223510742e-02 -5.450501665472984314e-02 2.682403624057769775e-01 2.237927764654159546e-01 -1.345932632684707642e-01 -2.586329579353332520e-01 -7.715263962745666504e-02 1.510315760970115662e-02 -2.234543263912200928e-01 -1.080299541354179382e-01 1.435352712869644165e-01 1.907357871532440186e-01 -1.285991817712783813e-02 1.074728891253471375e-01 -6.929067522287368774e-02
-3.792992830276489258e-01 4.541639983654022217e-02 2.238256782293319702e-01 8.751718699932098389e-02 2.638816833496093750e-02 -1.137720495462417603e-01 9.962900727987289429e-02 -4.290657490491867065e-02 1.191774159669876099e-01 1.013456806540489197e-01 7.743423432111740112e-02 1.745630204677581787e-01 -2.299463748931884766e-02 1.575813740491867065e-01 1.443690061569213867e-01 -5.186904966831207275e-02 7.808057963848114014e-02 1.393762324005365372e-02 2.900221645832061768e-01 1.338460147380828857e-01 2.379329651594161987e-01 -2.564253807067871094e-01 1.386601626873016357e-01 1.713753342628479004e-01 -1.242197901010513306e-01 -2.132629007101058960e-01 2.752498090267181396e-01 1.856459528207778931e-01 2.148641794919967651e-01 2.117918729782104492e-01 3.404790461063385010e-01 6.083992496132850647e-02
-2.648704946041107178e-01 8.462606929242610931e-03 4.389984160661697388e-02 4.173317551612854004e-01 4.705269262194633484e-02 -3.851869329810142517e-02 2.561824023723602295e-01 -1.409760117530822754e-01 1.371525526046752930e-01 2.633911073207855225e-01 -7.698877900838851929e-02 3.383699804544448853e-02 3.085477650165557861e-02 2.463856013491749763e-03 1.534882634878158569e-01 1.981170773506164551e-01 3.940051794052124023e-01 2.979227714240550995e-02 -6.550601124763488770e-02 1.248865053057670593e-01 -2.955679967999458313e-02 -2.643671035766601562e-01 5.251411721110343933e-02 -2.997903851792216301e-03 -1.115111187100410461e-01 -2.929375469684600830e-01 -6.193727999925613403e-02 -1.067723482847213745e-01 1.396569013595581055e-01 2.920508384704589844e-02 2.112227082252502441e-01 2.783011496067047119e-01
1.801171340048313141e-02 -3.444566130638122559e-01 -2.108098380267620087e-02 3.001298904418945312e-01 1.030170246958732605e-01 1.621462553739547729e-01 1.446701884269714355e-01 4.839374125003814697e-02 2.787064611911773682e-01 1.618188433349132538e-02 1.222337931394577026e-01 1.863913834095001221e-01 -2.063050866127014160e-03 1.158405914902687073e-01 1.526066809892654419e-01 9.095273911952972412e-02 2.254445254802703857e-01 -1.143697872757911682e-01 1.797383278608322144e-01 5.958670005202293396e-02 4.565232992172241211e-02 -8.164569735527038574e-02 -1.665051579475402832e-01 1.938534080982208252e-01 -4.508439823985099792e-02 -1.092079579830169678e-01 4.526335895061492920e-01 -3.741889446973800659e-02 2.888258397579193115e-01 -1.206946223974227905e-01 2.114268690347671509e-01 -1.448462754487991333e-01
-3.008445203304290771e-01 -3.389885723590850830e-01 -4.817757382988929749e-02 2.583428323268890381e-01 6.335064768791198730e-02 -4.157581552863121033e-02 4.955944418907165527e-01 1.847670376300811768e-01 1.486418098211288452e-01 1.278893742710351944e-02 -2.859769016504287720e-02 -2.051617503166198730e-01 9.730622172355651855e-02 -1.004796549677848816e-01 -1.665406972169876099e-01 5.334988236427307129e-02 1.068697348237037659e-01 5.529911257326602936e-03 -5.119252577424049377e-02 -2.859988808631896973e-01 9.272755123674869537e-04 -4.689349234104156494e-02 -1.632560044527053833e-01 6.996782124042510986e-02 -6.224507465958595276e-02 -2.072711288928985596e-01 -5.527522042393684387e-02 1.996121853590011597e-01 2.341526746749877930e-01 1.577517539262771606e-01 1.021093428134918213e-01 1.233600676059722900e-01
-1.738829761743545532e-01 -2.112955972552299500e-02 2.455048859119415283e-01 2.427865415811538696e-01 3.228971660137176514e-01 -3.355917334556579590e-01 2.192339599132537842e-01 6.358534097671508789e-02 1.336054950952529907e-01 7.825283706188201904e-02 2.742188572883605957e-01 2.550504803657531738e-01 1.432467158883810043e-02 8.897162973880767822e-02 -1.497776806354522705e-01 -6.952339410781860352e-02 3.506529927253723145e-01 -2.558834850788116455e-01 4.068635776638984680e-02 1.799671798944473267e-01 1.333362460136413574e-01 -3.923946619033813477e-02 -3.846145793795585632e-02 2.357340753078460693e-01 7.861639559268951416e-02 -1.577867120504379272e-01 -3.938330337405204773e-02 -8.732996135950088501e-02 1.198524907231330872e-01 -2.187075652182102203e-02 -1.020241677761077881e-01 -1.309522986412048340e-01
-4.831372201442718506e-02 -1.978511512279510498e-01 1.198893263936042786e-01 1.672256179153919220e-02 3.265848159790039062e-01 -1.384455114603042603e-01 2.689099311828613281e-01 -2.439923137426376343e-01 5.562065914273262024e-02 2.069199234247207642e-01 1.112059876322746277e-01 -7.118254154920578003e-02 7.249182462692260742e-02 -3.587032482028007507e-02 -2.614817619323730469e-01 1.819101721048355103e-01 -7.590911537408828735e-02 -3.688797727227210999e-02 1.094135120511054993e-01 1.554801613092422485e-01 5.558041855692863464e-02 -1.358731836080551147e-01 -3.066115453839302063e-02 -1.250643730163574219e-01 1.267641484737396240e-01 -3.495651185512542725e-01 8.415084332227706909e-02 -2.633066475391387939e-01 4.349086582660675049e-01 9.442170709371566772e-02 1.327792406082153320e-01 5.550672858953475952e-02
8.071604371070861816e-02 -1.052422225475311279e-01 -1.353562921285629272e-01 2.137515097856521606e-01 2.265631705522537231e-01 3.716102614998817444e-02 2.851614654064178467e-01 5.203078500926494598e-03 -1.979524940252304077e-01 2.529613673686981201e-01 -4.334696754813194275e-02 1.067680865526199341e-01 -9.551805444061756134e-03 5.837399512529373169e-03 -1.691454201936721802e-01 3.684792667627334595e-02 1.543467491865158081e-01 -2.222147583961486816e-01 2.899472415447235107e-01 1.697683930397033691e-01 1.061828657984733582e-01 -1.390771120786666870e-01 -2.049075812101364136e-01 3.148015588521957397e-02 -3.257426321506500244e-01 -9.816119819879531860e-02 2.744580209255218506e-01 3.731785118579864502e-01 9.326925873756408691e-02 -7.131383568048477173e-02 2.368633635342121124e-03 -1.843462884426116943e-01
-1.092729270458221436e-01 -8.785094320774078369e-02 1.937738656997680664e-01 3.319740593433380127e-01 -4.889540001749992371e-02 1.069079712033271790e-01 1.787921786308288574e-01 -1.778564304113388062e-01 7.839962840080261230e-03 -5.469843745231628418e-03 4.182622954249382019e-02 1.835154294967651367e-01 1.015411764383316040e-01 -1.252147108316421509e-01 -1.896228641271591187e-01 1.663945764303207397e-01 2.743790149688720703e-01 -1.433002054691314697e-01 2.222103625535964966e-01 2.270487546920776367e-01 1.352746877819299698e-02 1.365737169981002808e-01 -1.581748425960540771e-01 3.008956313133239746e-01 -2.365748733282089233e-01 -1.650010645389556885e-01 -1.824897974729537964e-01 4.566159844398498535e-02 1.587134897708892822e-01 -2.818037569522857666e-01 1.351400911808013916e-01 -2.396411597728729248e-01
-2.939558625221252441e-01 4.645121470093727112e-02 2.121735960245132446e-01 -7.461767643690109253e-02 -1.680865287780761719e-01 9.982815384864807129e-02 -2.142951637506484985e-02 -4.134770855307579041e-02 1.758963316679000854e-01 2.546740174293518066e-01 2.245205342769622803e-01 1.293983459472656250e-01 -6.180687248706817627e-02 1.799809336662292480e-01 -9.542378783226013184e-02 -3.652222454547882080e-02 1.750738471746444702e-01 -2.439456433057785034e-02 1.968454271554946899e-01 1.016242727637290955e-01 1.056828126311302185e-01 -1.026385650038719177e-01 5.486246570944786072e-02 7.136010378599166870e-02 -3.531225770711898804e-02 -3.704635500907897949e-01 1.176324486732482910e-01 7.114344835281372070e-02 2.404710501432418823e-01 2.139327228069305420e-01 4.276672303676605225e-01 -2.384236156940460205e-01
-1.907622963190078735e-01 6.073330342769622803e-02 4.909070581197738647e-02 -3.392335772514343262e-02 2.823355793952941895e-01 -1.483133584260940552e-01 8.168771862983703613e-03 -2.177356369793415070e-02 8.291978389024734497e-02 2.441350966691970825e-01 9.432004392147064209e-02 -2.038517594337463379e-01 1.550016254186630249e-01 2.858645021915435791e-01 -2.562724351882934570e-01 3.053905069828033447e-01 1.559799015522003174e-01 -9.556942433118820190e-02 -9.785429388284683228e-02 2.094150185585021973e-01 3.127024173736572266e-01 -8.812951296567916870e-02 -1.575601100921630859e-01 1.889260858297348022e-01 -6.791725754737854004e-02 -3.278689086437225342e-01 -9.229239076375961304e-02 -7.720849663019180298e-02 2.432768940925598145e-01 -7.641010731458663940e-02 1.395759582519531250e-01 9.188324213027954102e-02
-1.661450713872909546e-01 -5.442588031291961670e-02 -2.496683271601796150e-03 3.030334413051605225e-01 4.212991893291473389e-02 3.224864602088928223e-02 4.499869942665100098e-01 -1.417257040739059448e-01 1.268912404775619507e-01 1.193905919790267944e-01 -6.797624379396438599e-02 9.459033608436584473e-03 1.508436203002929688e-01 -1.803832203149795532e-01 1.371680498123168945e-01 6.753402948379516602e-02 5.550191402435302734e-01 5.559085682034492493e-02 -2.256279112771153450e-03 3.812728822231292725e-02 6.444257497787475586e-02 6.032381579279899597e-02 1.493327915668487549e-01 -2.558662593364715576e-01 -4.126117005944252014e-02 -2.408212721347808838e-01 -6.121971830725669861e-02 6.108709052205085754e-02 8.476472645998001099e-02 -1.232794448733329773e-01 1.671290695667266846e-01 1.132621988654136658e-01
-1.225411966443061829e-01 5.326999351382255554e-02 -1.015636622905731201e-01 1.366544142365455627e-02 1.825477629899978638e-01 4.193434491753578186e-02 2.553153336048126221e-01 3.086829371750354767e-02 1.647288650274276733e-01 2.144159823656082153e-01 -4.078950732946395874e-02 4.928996786475181580e-03 1.629964113235473633e-01 -4.094103723764419556e-02 9.438017010688781738e-02 1.925520449876785278e-01 3.585114181041717529e-01 7.874408364295959473e-02 1.579878479242324829e-01 3.467606306076049805e-01 2.173563688993453979e-01 1.638933569192886353e-01 1.542175374925136566e-02 -1.997353136539459229e-01 1.550246477127075195e-01 -3.720318675041198730e-01 1.147296056151390076e-01 -2.370375208556652069e-02 -6.013136729598045349e-02 8.840050548315048218e-02 1.543546617031097412e-01 3.403020799160003662e-01
-2.181149125099182129e-01 -1.072643846273422241e-01 -8.295632153749465942e-02 8.446787297725677490e-02 4.060332477092742920e-02 -1.606640070676803589e-01 4.087675809860229492e-01 1.789554953575134277e-01 1.314832270145416260e-01 -3.148056939244270325e-02 -1.721183955669403076e-01 -9.053140878677368164e-03 3.317046910524368286e-02 -2.150782942771911621e-02 -6.152843311429023743e-02 4.665470495820045471e-02 2.184260450303554535e-02 -1.059721261262893677e-01 3.072282113134860992e-02 3.010093271732330322e-01 6.279847770929336548e-02 -2.417834252119064331e-01 -2.357709407806396484e-01 -1.255002468824386597e-01 8.479388803243637085e-02 -3.282630741596221924e-01 4.976749047636985779e-02 -5.591934919357299805e-02 4.052813947200775146e-01 3.330209255218505859e-01 1.097473576664924622e-01 8.093037642538547516e-03
-3.140135705471038818e-01 -1.866492927074432373e-01 2.993310801684856415e-02 -5.099141504615545273e-03 2.658509612083435059e-01 -1.945965364575386047e-02 9.877865016460418701e-02 -5.208405852317810059e-02 2.819488942623138428e-01 1.909374743700027466e-01 -1.065237000584602356e-01 -5.934514850378036499e-02 2.827309072017669678e-01 1.537572685629129410e-02 1.591189391911029816e-02 5.357769131660461426e-02 3.608121871948242188e-01 3.583336994051933289e-02 3.677696287631988525e-01 1.497493982315063477e-01 2.748530805110931396e-01 1.113035380840301514e-01 -1.590121984481811523e-01 -1.857501454651355743e-02 2.101026326417922974e-01 -1.122082695364952087e-01 8.588104695081710815e-02 -1.698406189680099487e-01 -2.265133857727050781e-01 -1.558895967900753021e-02 -1.271492987871170044e-02 -1.435694694519042969e-01
-1.010707542300224304e-01 -1.089131981134414673e-01 -1.669552475214004517e-01 -2.502849139273166656e-02 2.512665092945098877e-01 1.155620887875556946e-01 3.298150897026062012e-01 -6.611840426921844482e-02 1.710257828235626221e-01 2.308465391397476196e-01 2.795873582363128662e-01 1.839496642351150513e-01 -1.006077080965042114e-01 -1.299770623445510864e-01 -1.471541672945022583e-01 -1.481794863939285278e-01 2.642614245414733887e-01 -1.269094049930572510e-01 4.127806127071380615e-01 2.123100012540817261e-01 7.987961173057556152e-02 4.992601275444030762e-02 2.308851480484008789e-01 1.894413977861404419e-01 -5.002230033278465271e-02 -1.376027613878250122e-01 7.705549895763397217e-02 4.158090054988861084e-02 2.275965362787246704e-01 -9.292747080326080322e-02 5.811220034956932068e-02 4.711764678359031677e-02
-3.878754079341888428e-01 -3.387131690979003906e-01 4.556020349264144897e-02 2.445561289787292480e-01 1.905126571655273438e-01 1.127993538975715637e-01 1.216402575373649597e-01 -4.663700237870216370e-02 -8.864805102348327637e-02 1.400029510259628296e-01 -3.159954026341438293e-02 -3.831340745091438293e-02 -6.829705834388732910e-02 2.808820307254791260e-01 -2.935472130775451660e-01 -1.547653675079345703e-01 3.751797676086425781e-01 -1.366336550563573837e-02 1.921535283327102661e-02 2.103259563446044922e-01 1.558646708726882935e-01 -2.068936973810195923e-01 -1.565117090940475464e-01 -8.020224422216415405e-02 -4.930621385574340820e-02 -1.235921606421470642e-01 -8.117075264453887939e-02 1.243130266666412354e-01 8.502222597599029541e-02 -2.100620232522487640e-02 1.541238725185394287e-01 1.690935939550399780e-01
-9.269608557224273682e-02 -1.637036353349685669e-01 -1.286215931177139282e-01 4.027747809886932373e-01 8.542066812515258789e-02 -2.388294413685798645e-02 1.966423988342285156e-01 2.420570701360702515e-01 8.765560388565063477e-02 1.679414063692092896e-01 6.624574959278106689e-02 -1.573042571544647217e-01 1.279486566781997681e-01 9.490900486707687378e-02 -2.527656555175781250e-01 1.177159026265144348e-01 2.228669524192810059e-01 -1.204762980341911316e-01 2.418756037950515747e-01 -7.202974706888198853e-02 1.783915162086486816e-01 3.543907403945922852e-02 -2.860790193080902100e-01 -1.224423944950103760e-01 -1.935683488845825195e-01 -1.067357435822486877e-01 1.302259415388107300e-01 2.909870445728302002e-01 3.789475187659263611e-03 1.011742278933525085e-01 1.612781733274459839e-01 -2.608059644699096680e-01
-2.000012248754501343e-01 -1.099460273981094360e-01 5.692756921052932739e-02 3.625298142433166504e-01 2.694518268108367920e-01 2.516635060310363770e-01 1.788000166416168213e-01 -2.384425103664398193e-01 7.909657806158065796e-02 2.237855643033981323e-01 -7.502457499504089355e-02 -4.234274104237556458e-02 1.039696037769317627e-01 -1.906457990407943726e-01 1.415346413850784302e-01 1.172097250819206238e-01 3.564107418060302734e-01 -4.910385981202125549e-02 -1.202339306473731995e-01 -1.012996491044759750e-02 4.398136585950851440e-02 -2.144512683153152466e-01 -1.555992364883422852e-01 1.075482740998268127e-01 -2.961352765560150146e-01 -5.013638362288475037e-02 -1.385562419891357422e-01 -5.740995332598686218e-02 1.954962313175201416e-01 1.030858699232339859e-02 2.224088311195373535e-01 -1.249071732163429260e-01
-2.124458551406860352e-01 -9.980695322155952454e-03 -2.036675065755844116e-01 2.733025848865509033e-01 2.174311131238937378e-01 1.137156113982200623e-01 1.965129971504211426e-01 -3.881753087043762207e-01 -5.707487091422080994e-02 4.822797700762748718e-02 -3.279644995927810669e-02 -4.589116945862770081e-02 1.124219894409179688e-01 -9.961828589439392090e-02 6.899110972881317139e-02 -1.950960792601108551e-02 4.360930025577545166e-01 3.201329708099365234e-02 -1.152322515845298767e-01 -2.652017027139663696e-02 6.024416163563728333e-02 -8.557558059692382812e-02 1.063418388366699219e-01 1.538720279932022095e-01 -1.248849406838417053e-01 -1.681328713893890381e-01 -2.097858488559722900e-01 -3.725562989711761475e-02 1.440599709749221802e-01 1.329952627420425415e-01 3.578639626502990723e-01 2.138394862413406372e-01
-1.132023930549621582e-01 -1.161647886037826538e-01 1.630753576755523682e-01 9.006036072969436646e-02 1.180022135376930237e-01 8.160010725259780884e-02 2.023853957653045654e-01 -3.271446228027343750e-01 3.614021837711334229e-01 1.031920239329338074e-01 -3.217648714780807495e-02 3.160443603992462158e-01 2.630784735083580017e-02 -1.514560282230377197e-01 -1.102173700928688049e-01 1.564010530710220337e-01 2.803184092044830322e-01 -1.319055706262588501e-01 -2.843764722347259521e-01 -3.507343679666519165e-02 4.091853648424148560e-02 -1.896672546863555908e-01 -1.069385334849357605e-01 2.099722772836685181e-01 -2.732391655445098877e-02 -2.431645989418029785e-01 -2.793580479919910431e-02 -6.230686977505683899e-02 5.825925245881080627e-02 -7.071958482265472412e-02 3.488903641700744629e-01 4.574323445558547974e-02
-2.639588713645935059e-01 -2.711906433105468750e-01 4.119523614645004272e-02 2.656006515026092529e-01 1.141518428921699524e-01 3.659599274396896362e-02 1.440282464027404785e-01 8.747547119855880737e-02 1.533375680446624756e-01 2.307165712118148804e-01 2.500891089439392090e-01 1.775786653161048889e-02 -1.574182659387588501e-01 -1.002319380640983582e-01 -3.041207492351531982e-01 3.587496653199195862e-02 3.646935522556304932e-01 2.990186400711536407e-02 -5.869339033961296082e-02 -8.562103658914566040e-02 1.777515709400177002e-01 9.490782767534255981e-02 -2.184788286685943604e-01 -8.895447850227355957e-02 -1.508197188377380371e-01 -2.669429481029510498e-01 3.201908990740776062e-02 -2.394496947526931763e-01 5.993909761309623718e-02 -8.855277299880981445e-02 1.974935233592987061e-01 -1.727539598941802979e-01
-4.042367339134216309e-01 -6.708724424242973328e-03 2.432263083755970001e-02 1.762346923351287842e-01 2.567650675773620605e-01 -2.924434840679168701e-02 1.940720975399017334e-01 3.165273228660225868e-03 4.780130833387374878e-02 1.549973189830780029e-01 -1.051085721701383591e-02 -1.852733790874481201e-01 3.446840448305010796e-03 2.951470613479614258e-01 -1.803803890943527222e-01 6.197132170200347900e-02 1.754283159971237183e-01 -2.215865999460220337e-02 -1.054805740714073181e-01 2.682234048843383789e-01 1.561620831489562988e-01 -5.825505405664443970e-02 -3.274874687194824219e-01 -9.827681630849838257e-02 4.866643249988555908e-02 -2.890311181545257568e-01 2.656286954879760742e-02 9.122108668088912964e-02 3.054154217243194580e-01 1.695346832275390625e-01 1.141846179962158203e-01 1.648548692464828491e-01
-9.582819789648056030e-02 -1.826260536909103394e-01 4.407669231295585632e-02 4.746166467666625977e-01 1.656400710344314575e-01 -1.321264803409576416e-01 1.787120550870895386e-01 1.249157171696424484e-02 1.872951239347457886e-01 2.522260248661041260e-01 1.800311803817749023e-01 1.814385950565338135e-01 3.311337158083915710e-02 -4.149426147341728210e-02 -1.232946105301380157e-02 -6.858392804861068726e-02 2.692648172378540039e-01 -1.228969097137451172e-01 -1.005079410970211029e-02 4.391373991966247559e-01 8.239532262086868286e-02 -1.178652048110961914e-01 2.534594833850860596e-01 2.573226690292358398e-01 -8.649139106273651123e-02 -1.387903690338134766e-01 4.312342777848243713e-02 6.411322951316833496e-02 -3.271111100912094116e-02 1.080809831619262695e-01 2.943005412817001343e-02 -5.959001928567886353e-02
-1.115598976612091064e-01 -4.399415105581283569e-02 2.267267405986785889e-01 2.634254395961761475e-01 5.882340669631958008e-02 1.196739971637725830e-01 4.018562138080596924e-01 -1.241430565714836121e-01 1.191010549664497375e-01 3.698340430855751038e-02 -1.103680953383445740e-01 2.595449388027191162e-01 6.237372383475303650e-02 -8.341255784034729004e-02 -2.021812200546264648e-01 -7.122451066970825195e-02 1.844855099916458130e-01 -1.716763526201248169e-01 9.833186119794845581e-02 2.318096458911895752e-01 1.208371669054031372e-01 -3.156545758247375488e-02 2.008138895034790039e-01 3.508571684360504150e-01 3.485577553510665894e-02 -4.811834916472434998e-02 9.026281535625457764e-02 -1.626995503902435303e-01 3.207866847515106201e-01 6.501357257366180420e-02 -8.403945714235305786e-02 -2.448740452527999878e-01
-7.797853648662567139e-02 5.310264229774475098e-02 -1.380173116922378540e-01 1.883871555328369141e-01 2.503255307674407959e-01 -1.426894497126340866e-02 1.358612924814224243e-01 -5.901364237070083618e-02 1.092721745371818542e-01 2.276026904582977295e-01 -2.012257836759090424e-02 -5.208690091967582703e-02 6.098107248544692993e-02 5.588015168905258179e-02 2.825493551790714264e-02 9.385376423597335815e-02 4.442175030708312988e-01 8.630094677209854126e-02 2.090606540441513062e-01 1.979131251573562622e-01 1.114806681871414185e-01 1.551584303379058838e-01 -1.368437111377716064e-01 -2.489323168992996216e-01 5.614859610795974731e-02 -5.358453989028930664e-01 -4.822986945509910583e-02 -5.001701787114143372e-02 7.872928678989410400e-02 1.095493789762258530e-02 2.000292986631393433e-01 1.488447934389114380e-01
-9.424558281898498535e-02 5.167782679200172424e-02 2.277316711843013763e-02 1.822085976600646973e-01 -7.841476052999496460e-02 2.317237854003906250e-01 3.955660164356231689e-01 2.435203827917575836e-02 -1.215964481234550476e-01 2.223838567733764648e-01 2.642495036125183105e-01 6.819367408752441406e-02 2.346840351819992065e-01 8.742346614599227905e-02 -2.247469574213027954e-01 -3.170470595359802246e-01 1.674620360136032104e-01 -1.085008978843688965e-01 -2.540071308612823486e-02 -2.281457744538784027e-02 4.564085304737091064e-01 -8.498787134885787964e-02 1.491816621273756027e-02 1.826371252536773682e-01 -5.431302636861801147e-02 -1.507296860218048096e-01 4.579515371005982161e-05 4.166293516755104065e-02 -1.501389965415000916e-02 8.554014563560485840e-02 1.779597848653793335e-01 1.692360639572143555e-01
-1.256118565797805786e-01 -1.276271045207977295e-01 3.234003484249114990e-02 3.467787802219390869e-01 5.653129518032073975e-02 7.324685156345367432e-02 1.531422883272171021e-01 -6.284875422716140747e-02 -5.652223527431488037e-02 1.066541001200675964e-01 6.520465761423110962e-02 -2.673668265342712402e-01 1.672187894582748413e-01 2.791423201560974121e-01 -3.191926777362823486e-01 -5.876676365733146667e-02 3.404306471347808838e-01 7.225029915571212769e-02 -5.606685578823089600e-02 1.831923425197601318e-01 1.474915891885757446e-01 -1.786769181489944458e-01 -2.780404984951019287e-01 3.980153053998947144e-02 1.369033753871917725e-01 -1.193465888500213623e-01 -1.657727956771850586e-01 -6.335993111133575439e-02 3.534379601478576660e-01 1.149753481149673462e-01 1.269453018903732300e-01 4.653797019273042679e-03
-2.721394002437591553e-01 7.274945825338363647e-02 -6.064512580633163452e-02 2.135179489850997925e-01 2.094447016716003418e-01 1.779073774814605713e-01 2.036073058843612671e-01 -1.289186179637908936e-01 2.715499103069305420e-01 1.453143954277038574e-01 -8.096549659967422485e-02 1.449783444404602051e-01 1.641430705785751343e-01 9.451439231634140015e-02 1.149049475789070129e-01 1.165425106883049011e-01 3.554780781269073486e-01 -1.629333347082138062e-01 1.105185598134994507e-03 1.187137067317962646e-01 9.068976214621216059e-05 -3.471603393554687500e-01 -6.174678727984428406e-02 -3.647210076451301575e-02 7.635931833647191525e-04 -4.167676568031311035e-01 1.140217948704957962e-02 -1.030359193682670593e-01 -6.427825987339019775e-02 -1.440784707665443420e-02 9.504896402359008789e-02 2.494189590215682983e-01
-3.639862239360809326e-01 5.904409568756818771e-03 -1.351599693298339844e-01 -1.110598146915435791e-01 1.408253014087677002e-01 1.312513649463653564e-01 1.177130416035652161e-01 -1.496995389461517334e-01 2.993606925010681152e-01 1.830552816390991211e-01 -8.128799498081207275e-02 -1.508902013301849365e-01 1.829871982336044312e-01 3.905029967427253723e-02 -1.971548199653625488e-01 9.557539969682693481e-02 2.410502731800079346e-01 5.805857107043266296e-02 1.483262628316879272e-01 2.431808412075042725e-01 1.495027095079421997e-01 8.463481068611145020e-02 -4.262903630733489990e-01 -3.970210254192352295e-02 3.692717477679252625e-02 -6.888239085674285889e-02 1.451134234666824341e-01 -6.669817119836807251e-02 -1.365610212087631226e-01 2.343531101942062378e-01 2.542019486427307129e-01 -5.295922979712486267e-02
-4.177272617816925049e-01 2.217457629740238190e-02 2.168733626604080200e-01 1.011900603771209717e-01 2.477856874465942383e-01 -3.590732067823410034e-02 2.206867635250091553e-01 1.510127447545528412e-02 -9.193806350231170654e-02 1.048849001526832581e-01 -3.882300481200218201e-02 3.646148741245269775e-02 -4.670782014727592468e-02 -8.303559571504592896e-02 -2.706479132175445557e-01 2.250649631023406982e-01 2.281153351068496704e-01 -2.715310156345367432e-01 2.531169950962066650e-01 -1.859294064342975616e-02 2.398490309715270996e-01 -3.916117548942565918e-02 -3.058200180530548096e-01 -2.504742741584777832e-01 5.778431892395019531e-02 -2.095319628715515137e-01 8.706860244274139404e-02 1.019296720623970032e-01 -1.024055108428001404e-01 1.268465071916580200e-01 5.266950279474258423e-02 2.795627154409885406e-02
-3.839380443096160889e-01 -8.750517852604389191e-03 4.995899647474288940e-02 2.413722723722457886e-01 -5.042812228202819824e-02 -4.997848998755216599e-03 1.907481998205184937e-01 -5.753806978464126587e-02 8.982720971107482910e-02 6.684499233961105347e-02 -8.078176528215408325e-02 2.425758540630340576e-01 1.952885091304779053e-01 2.222975641489028931e-01 -1.054100841283798218e-01 -1.643407493829727173e-01 2.931451201438903809e-01 1.040537953376770020e-01 -1.326262857764959335e-02 4.548174887895584106e-02 1.274030953645706177e-01 -1.005417704582214355e-01 2.691118419170379639e-01 1.135387867689132690e-01 1.928154379129409790e-01 -1.159784197807312012e-01 1.190295666456222534e-01 -2.517177760601043701e-01 2.902873754501342773e-01 2.773512899875640869e-02 1.198572963476181030e-01 -3.281730115413665771e-01
-4.531403630971908569e-02 2.835392719134688377e-03 2.316751778125762939e-01 5.107002705335617065e-02 3.140296936035156250e-01 -3.790897130966186523e-02 4.136781692504882812e-01 -2.324145659804344177e-02 -2.522622235119342804e-02 1.197907626628875732e-01 1.910213530063629150e-01 1.595292538404464722e-01 3.659191355109214783e-02 1.331223398447036743e-01 -5.016009882092475891e-02 1.921408325433731079e-01 1.952198743820190430e-01 -1.228867992758750916e-01 4.023480117321014404e-01 9.719987958669662476e-02 -6.982452422380447388e-02 -1.407822966575622559e-01 2.801354601979255676e-02 2.988706529140472412e-01 1.481596976518630981e-01 -1.421403288841247559e-01 1.555531751364469528e-02 1.044125948101282120e-02 2.801919281482696533e-01 -1.973628550767898560e-01 7.154448330402374268e-02 -1.734482496976852417e-01
-2.207744866609573364e-01 3.836104646325111389e-02 -5.335369706153869629e-02 5.966840684413909912e-02 2.159723639488220215e-01 -9.814677387475967407e-02 2.465994805097579956e-01 3.030575811862945557e-02 -2.187964469194412231e-01 2.986034154891967773e-01 7.601605728268623352e-03 1.375018954277038574e-01 -1.490039229393005371e-01 -1.862705945968627930e-01 6.061965133994817734e-03 -1.710732467472553253e-02 3.163095712661743164e-01 1.894721537828445435e-01 1.018095090985298157e-01 -2.108416408300399780e-01 3.789031803607940674e-01 1.825186312198638916e-01 -6.070419028401374817e-02 -1.378490924835205078e-01 -2.963008880615234375e-01 -7.324533164501190186e-02 -1.227206084877252579e-02 5.529542639851570129e-02 1.523508429527282715e-01 6.260362267494201660e-02 1.962244510650634766e-01 -2.445496767759323120e-01
-1.451866794377565384e-02 -3.970441818237304688e-01 1.029053423553705215e-02 3.005395829677581787e-01 -1.119412332773208618e-01 -8.221044205129146576e-03 2.637764513492584229e-01 -8.056542277336120605e-02 8.069519698619842529e-02 -1.068730056285858154e-01 -2.347761392593383789e-02 3.613655269145965576e-02 -1.138614043593406677e-01 -1.827910691499710083e-01 8.379741758108139038e-02 2.377961575984954834e-01 1.960380077362060547e-01 6.842938810586929321e-02 3.193975090980529785e-01 7.406012713909149170e-02 8.735696226358413696e-02 -2.414437681436538696e-01 -8.046112209558486938e-02 1.605681777000427246e-01 -4.349606484174728394e-02 -1.604348719120025635e-01 1.036679521203041077e-01 1.379010379314422607e-01 2.502817213535308838e-01 2.488921768963336945e-02 3.916912972927093506e-01 -1.021680906414985657e-01
-1.548776030540466309e-01 -2.189895361661911011e-01 -7.150727510452270508e-02 1.010032147169113159e-01 2.525866329669952393e-01 -1.199418455362319946e-01 4.914695024490356445e-01 6.943193823099136353e-02 2.256405502557754517e-01 9.232835471630096436e-02 -4.136836156249046326e-03 -6.715421378612518311e-02 5.047240480780601501e-02 1.472339332103729248e-01 -2.310356050729751587e-01 2.913291193544864655e-02 -1.523393690586090088e-01 -5.038359016180038452e-02 1.114712506532669067e-01 3.232354298233985901e-02 -9.927076846361160278e-02 -1.538665294647216797e-01 -1.396970897912979126e-01 -1.236256361007690430e-01 -2.116698026657104492e-02 -3.128149211406707764e-01 1.217260435223579407e-01 9.337184578180313110e-02 3.547439277172088623e-01 2.691775560379028320e-01 9.073700755834579468e-02 -9.930530935525894165e-02
-1.042550280690193176e-01 -1.205175444483757019e-01 2.177410423755645752e-01 1.202639396069571376e-04 1.456568241119384766e-01 1.184874698519706726e-01 4.438142180442810059e-01 -9.346946328878402710e-02 1.063546240329742432e-01 2.648318409919738770e-01 2.292696088552474976e-01 -3.140491619706153870e-02 7.509256899356842041e-02 -1.570709198713302612e-01 -1.022394150495529175e-01 4.839195683598518372e-02 1.559255272150039673e-01 -1.062733829021453857e-01 3.437503576278686523e-01 1.884772330522537231e-01 1.803823262453079224e-01 -7.188481092453002930e-02 2.264951914548873901e-02 3.539738357067108154e-01 1.016661226749420166e-01 -2.291232645511627197e-01 -1.037175133824348450e-01 6.140259280800819397e-02 1.228294447064399719e-01 -2.167171537876129150e-01 -1.119810864329338074e-01 -5.800738185644149780e-02
-6.954707205295562744e-02 -1.906154006719589233e-01 -2.213956713676452637e-01 7.270655035972595215e-02 9.242951869964599609e-02 1.778779476881027222e-01 2.965593338012695312e-01 -1.277343779802322388e-01 1.292670369148254395e-01 3.276538848876953125e-01 2.713219225406646729e-01 1.479814648628234863e-01 5.150711908936500549e-02 -1.613188087940216064e-01 -1.242607831954956055e-02 3.548854961991310120e-02 2.111560553312301636e-01 -9.082677960395812988e-02 4.983634352684020996e-01 1.315868645906448364e-01 6.062688305974006653e-02 -1.186426505446434021e-01 1.882034987211227417e-01 2.241753190755844116e-01 2.878231927752494812e-03 -1.488752961158752441e-01 6.373039633035659790e-02 4.025334492325782776e-03 1.869683861732482910e-01 -3.615072369575500488e-02 1.377580016851425171e-01 8.349967002868652344e-02
-8.620960265398025513e-02 -1.453407406806945801e-01 1.707534864544868469e-02 2.891126275062561035e-01 5.596448853611946106e-02 3.100692629814147949e-01 2.675577811896800995e-02 1.747956871986389160e-01 6.439173966646194458e-02 3.278104960918426514e-01 -4.739763587713241577e-02 3.130879700183868408e-01 1.437121722847223282e-02 1.830874234437942505e-01 -1.106647551059722900e-01 -9.929000586271286011e-02 2.335007786750793457e-01 -1.078081224113702774e-02 3.334211111068725586e-01 1.422437876462936401e-01 7.963262498378753662e-02 -1.173649132251739502e-01 -2.708399593830108643e-01 8.098886907100677490e-02 3.113810718059539795e-02 -1.349683105945587158e-01 1.747529655694961548e-01 2.347283437848091125e-02 2.095391154289245605e-01 -6.187468767166137695e-02 8.117844909429550171e-02 -3.140713572502136230e-01
-3.721629455685615540e-02 -3.288994729518890381e-01 9.100323170423507690e-02 1.887720674276351929e-01 -4.230433702468872070e-02 -6.786334514617919922e-02 2.597059011459350586e-01 -2.236398011445999146e-01 4.909217357635498047e-02 -5.232490599155426025e-02 -8.635118603706359863e-02 -6.785859167575836182e-02 -2.705791890621185303e-01 5.348515883088111877e-02 7.542724907398223877e-02 -3.219276294112205505e-02 1.611029356718063354e-01 6.760313361883163452e-02 1.446679681539535522e-01 6.313333660364151001e-02 6.308016926050186157e-02 -1.333367377519607544e-01 -6.939111649990081787e-02 2.662179470062255859e-01 1.265577226877212524e-01 -1.592833399772644043e-01 3.199985623359680176e-01 2.576559484004974365e-01 3.494030535221099854e-01 3.168248385190963745e-02 3.685416579246520996e-01 -2.628534846007823944e-02
-1.466469466686248779e-01 -1.655472442507743835e-02 7.593702059239149094e-03 2.707665264606475830e-01 3.698457479476928711e-01 1.493642181158065796e-01 2.279026955366134644e-01 -1.650084704160690308e-01 1.646106839179992676e-01 -3.530509537085890770e-03 -3.029290400445461273e-02 7.344397902488708496e-02 6.818708777427673340e-02 -1.894426904618740082e-02 -4.719382524490356445e-02 1.084358468651771545e-01 1.243933364748954773e-01 3.504218459129333496e-01 1.183184236288070679e-01 6.374082714319229126e-02 1.573797129094600677e-02 -1.099484860897064209e-01 -2.655863575637340546e-02 -2.562028821557760239e-03 -1.059731096029281616e-01 -3.868944048881530762e-01 -2.323631048202514648e-01 -6.452840566635131836e-02 3.836034983396530151e-02 2.428479790687561035e-01 3.982837200164794922e-01 8.148885518312454224e-02
1.510966718196868896e-01 -5.647055432200431824e-02 3.545958548784255981e-02 -1.953720450401306152e-01 8.478295803070068359e-02 1.987213455140590668e-02 2.233605831861495972e-01 5.938973743468523026e-03 -1.312625110149383545e-01 4.515865817666053772e-02 -8.753282576799392700e-02 1.591564863920211792e-01 4.172880053520202637e-01 -8.650688827037811279e-02 -1.952275484800338745e-01 2.308822274208068848e-01 2.015309631824493408e-01 -1.839027106761932373e-01 1.079768016934394836e-01 2.047181278467178345e-01 2.847742736339569092e-01 -8.759761229157447815e-03 -6.744675338268280029e-02 2.132471650838851929e-01 -3.846017718315124512e-01 -1.996185630559921265e-01 -3.584278980270028114e-03 1.172048896551132202e-01 1.038829460740089417e-01 2.471831440925598145e-01 1.324778050184249878e-01 -3.990632668137550354e-02
-2.668951451778411865e-01 4.078223556280136108e-02 -5.279527977108955383e-02 1.338338404893875122e-01 -9.232760407030582428e-03 6.039778515696525574e-02 4.141157958656549454e-03 -7.255201786756515503e-02 2.569287121295928955e-01 2.333443015813827515e-01 1.244735158979892731e-02 3.455714285373687744e-01 7.199279963970184326e-02 9.130315855145454407e-03 -2.250323891639709473e-01 -9.758321195840835571e-02 -3.817133372649550438e-03 8.338474482297897339e-02 3.619745373725891113e-02 2.882938273251056671e-02 6.786412000656127930e-02 -2.849049270153045654e-01 1.033625081181526184e-01 3.880822658538818359e-02 -3.275633975863456726e-02 -4.816421866416931152e-01 2.613497665151953697e-03 1.577373743057250977e-01 1.813454180955886841e-01 2.617688179016113281e-01 2.797747850418090820e-01 -2.173194885253906250e-01
-2.716382741928100586e-01 -1.743935942649841309e-01 1.545208413153886795e-02 8.577898144721984863e-03 3.358080238103866577e-02 -8.548735827207565308e-02 3.403554558753967285e-01 2.100426852703094482e-01 -4.058089852333068848e-02 1.111196652054786682e-01 -4.426363855600357056e-02 1.036875844001770020e-01 2.252674102783203125e-01 1.027235481888055801e-02 -2.029464840888977051e-01 4.856522008776664734e-02 3.794018328189849854e-01 6.521905958652496338e-02 -1.088345274329185486e-01 1.026131957769393921e-01 4.173510707914829254e-03 -6.641913950443267822e-02 -2.537271678447723389e-01 -2.149994224309921265e-01 -4.386798292398452759e-02 -1.480805128812789917e-01 3.086318448185920715e-02 2.836703956127166748e-01 2.794302999973297119e-01 5.062846466898918152e-02 1.848767995834350586e-01 3.166821599006652832e-01
-1.668580025434494019e-01 -3.043071925640106201e-01 3.507276773452758789e-01 -4.153888206928968430e-03 2.807714939117431641e-01 -1.201458796858787537e-01 1.090962663292884827e-01 1.018661782145500183e-01 -1.195932775735855103e-01 1.022628098726272583e-01 2.681978046894073486e-01 1.502090841531753540e-01 1.397925317287445068e-01 1.085775569081306458e-01 -1.100533381104469299e-01 -3.353737294673919678e-02 1.552342772483825684e-01 8.198907226324081421e-02 3.342822194099426270e-01 1.669895276427268982e-02 8.131223730742931366e-03 -1.381069421768188477e-01 2.075240164995193481e-01 1.775147579610347748e-02 1.268758475780487061e-01 -1.993282288312911987e-01 5.928138270974159241e-02 -2.846732549369335175e-02 3.511950075626373291e-01 -3.096745908260345459e-02 2.659844160079956055e-01 -1.288352608680725098e-01
-1.998221725225448608e-01 7.160565257072448730e-02 -5.214470252394676208e-02 1.061633154749870300e-01 -2.371049299836158752e-02 2.674453854560852051e-01 1.666452139616012573e-01 3.604606911540031433e-02 -1.702546887099742889e-02 -1.136686769314110279e-03 5.496398359537124634e-02 -1.758819371461868286e-01 -1.555385589599609375e-01 1.505369693040847778e-02 -3.048178553581237793e-02 -1.627212762832641602e-01 2.757827937602996826e-01 -1.617337018251419067e-01 1.248609721660614014e-01 1.107946857810020447e-01 3.337994217872619629e-01 -9.438543021678924561e-02 -1.239908486604690552e-01 4.338909983634948730e-01 -3.674513474106788635e-02 -3.555194437503814697e-01 -1.336938589811325073e-01 2.415538430213928223e-01 6.163404323160648346e-03 -2.148606479167938232e-01 1.617714613676071167e-01 -1.527639478445053101e-01
-1.143578365445137024e-01 -9.761060029268264771e-02 1.274580061435699463e-01 -1.396619342267513275e-02 -6.668911129236221313e-02 -1.815957725048065186e-01 1.028861552476882935e-01 -1.872592419385910034e-02 1.692748516798019409e-01 1.571994274854660034e-01 -2.373130246996879578e-02 2.882714569568634033e-02 -1.902364194393157959e-01 1.979902982711791992e-01 4.317536577582359314e-02 -2.440283447504043579e-01 1.536769568920135498e-01 -1.088677719235420227e-01 2.936712205410003662e-01 2.362730950117111206e-01 6.438880413770675659e-02 -1.441371291875839233e-01 -4.532703757286071777e-02 2.972933948040008545e-01 2.515830658376216888e-02 -2.520233690738677979e-01 2.417390644550323486e-01 2.193836569786071777e-01 2.105028480291366577e-01 4.212326109409332275e-01 1.884113252162933350e-01 -1.306058373302221298e-02
-3.944186568260192871e-01 6.060579046607017517e-02 2.540581822395324707e-01 1.461903005838394165e-01 -2.076423913240432739e-01 -6.353957206010818481e-02 2.283192239701747894e-02 3.010332118719816208e-03 2.308528423309326172e-01 1.132763251662254333e-01 1.076367646455764771e-01 7.976059615612030029e-02 -1.435855329036712646e-01 8.611389994621276855e-02 -9.083123877644538879e-03 -5.363919585943222046e-02 1.476680785417556763e-01 -8.428706973791122437e-02 1.228534653782844543e-01 1.552448421716690063e-01 1.265829801559448242e-01 -1.842186599969863892e-01 6.552455574274063110e-02 9.795010089874267578e-02 -1.452703028917312622e-03 -4.353241622447967529e-01 1.158963814377784729e-01 1.057084202766418457e-01 1.974380165338516235e-01 2.066131532192230225e-01 3.682208359241485596e-01 -1.696239858865737915e-01
-1.548268795013427734e-01 -4.795705154538154602e-02 1.073278933763504028e-01 2.651307284832000732e-01 2.229134887456893921e-01 -2.053547650575637817e-01 1.668400913476943970e-01 3.172773867845535278e-02 -4.594336822628974915e-02 4.345276206731796265e-02 1.740984022617340088e-01 3.221758604049682617e-01 1.151498705148696899e-01 -6.772190332412719727e-02 -5.177326872944831848e-02 1.591467112302780151e-02 3.678667545318603516e-01 -1.863177567720413208e-01 1.350629180669784546e-01 3.333285748958587646e-01 1.280200928449630737e-01 -9.818331152200698853e-02 9.329647570848464966e-02 3.714132905006408691e-01 1.849184185266494751e-01 -2.301939129829406738e-01 1.138623431324958801e-01 -1.229860186576843262e-01 8.319331705570220947e-02 5.789483711123466492e-02 1.075059548020362854e-01 -5.612497404217720032e-02
-2.647236585617065430e-01 -1.888213492929935455e-02 -6.409118324518203735e-02 2.516312301158905029e-01 3.746287524700164795e-02 -8.625590056180953979e-02 3.576740622520446777e-01 -4.168322682380676270e-01 1.436291188001632690e-01 2.606058716773986816e-01 1.166931688785552979e-01 2.139954268932342529e-01 8.881877362728118896e-02 -5.627407133579254150e-02 -1.164578273892402649e-01 -3.098601289093494415e-02 5.707783997058868408e-02 1.884106844663619995e-01 2.592986263334751129e-02 3.318218290805816650e-01 2.349481545388698578e-02 -2.074024267494678497e-02 1.095593944191932678e-01 2.006728947162628174e-01 1.367517411708831787e-01 -2.703234255313873291e-01 -1.188846677541732788e-01 3.916186466813087463e-02 1.081080138683319092e-01 2.121210992336273193e-01 -5.105037987232208252e-02 -9.252025932073593140e-02
-1.229173541069030762e-01 2.855742573738098145e-01 1.140388697385787964e-01 7.283154409378767014e-03 2.485099732875823975e-01 1.479952335357666016e-01 4.660440087318420410e-01 1.664499938488006592e-01 -1.160820052027702332e-01 1.766368746757507324e-01 4.505364224314689636e-02 -2.749389708042144775e-01 2.009343653917312622e-01 -1.803193939849734306e-03 -2.750838994979858398e-01 3.253794461488723755e-02 1.380559951066970825e-01 -2.911236509680747986e-02 2.324118614196777344e-01 -1.748678646981716156e-02 2.716671824455261230e-01 4.781727120280265808e-02 -2.420489862561225891e-02 2.678104341030120850e-01 3.627992793917655945e-02 -4.343296587467193604e-02 1.902588605880737305e-01 -1.467500925064086914e-01 7.300275564193725586e-02 1.109528467059135437e-01 1.216361075639724731e-01 7.947193831205368042e-02
-6.864826381206512451e-02 -3.490801751613616943e-01 9.960433095693588257e-02 3.768811821937561035e-01 2.241188138723373413e-01 -5.902272462844848633e-02 7.118836790323257446e-02 -7.653641700744628906e-02 2.272666990756988525e-02 1.063954755663871765e-01 8.949979394674301147e-02 3.572505712509155273e-01 3.318022564053535461e-02 1.570940166711807251e-01 -1.756359636783599854e-01 -6.446655374020338058e-03 1.352596431970596313e-01 -1.268480569124221802e-01 1.646338552236557007e-01 1.589177548885345459e-01 -2.250503376126289368e-02 -8.500413596630096436e-02 -9.848381578922271729e-02 2.093485295772552490e-01 1.234319955110549927e-01 1.188996341079473495e-02 1.798733770847320557e-01 2.127826958894729614e-01 2.580067515373229980e-01 -3.624984994530677795e-02 1.312037110328674316e-01 -3.557825386524200439e-01
-1.431877166032791138e-01 -2.576848566532135010e-01 2.142281085252761841e-01 1.009697765111923218e-01 1.443253457546234131e-01 -8.162411302328109741e-02 7.504948228597640991e-02 1.162341833114624023e-01 4.555909708142280579e-02 -7.755893468856811523e-02 1.118229106068611145e-01 -2.332860231399536133e-02 8.450233191251754761e-02 5.370942130684852600e-02 3.172744512557983398e-01 1.954238116741180420e-01 3.073203265666961670e-01 1.778434216976165771e-01 1.265571117401123047e-01 -2.010576613247394562e-02 1.596778444945812225e-02 -2.277938574552536011e-01 8.138111233711242676e-02 1.477132290601730347e-01 -1.863628812134265900e-02 -4.105079174041748047e-01 -1.631906479597091675e-01 9.081039577722549438e-02 3.083373904228210449e-01 5.327690020203590393e-02 2.823154032230377197e-01 1.895186901092529297e-01
-1.016096398234367371e-01 6.918678525835275650e-03 1.249785050749778748e-01 -2.126009948551654816e-02 1.824032813310623169e-01 1.528044603765010834e-02 2.014643698930740356e-01 -9.907386451959609985e-02 9.691122174263000488e-02 1.849507987499237061e-01 -1.638736277818679810e-01 3.171006450429558754e-03 1.012624800205230713e-01 -1.770036295056343079e-02 4.372269660234451294e-02 2.892811298370361328e-01 2.368757128715515137e-01 -3.235308527946472168e-01 1.114500779658555984e-02 2.431447952985763550e-01 -6.285649258643388748e-03 -3.084214627742767334e-01 -1.907084584236145020e-01 8.580955862998962402e-02 -2.006308883428573608e-01 -2.752497494220733643e-01 -1.676679216325283051e-02 -7.398410886526107788e-02 -1.795168817043304443e-01 -4.924207180738449097e-02 4.476268291473388672e-01 -8.549229800701141357e-02
-1.167862303555011749e-02 9.616857022047042847e-02 -1.020897179841995239e-01 -1.600164622068405151e-01 -2.590263495221734047e-03 2.283630222082138062e-01 4.214172661304473877e-01 -1.612740457057952881e-01 -2.083095908164978027e-01 2.909989356994628906e-01 3.515641391277313232e-02 -1.368652880191802979e-01 3.098452091217041016e-01 1.287929713726043701e-01 -1.628317385911941528e-01 1.756975613534450531e-02 2.933392524719238281e-01 1.514302939176559448e-01 1.335343420505523682e-01 1.893363334238529205e-02 2.681286931037902832e-01 -5.556664615869522095e-02 -1.367313265800476074e-01 5.107403174042701721e-02 1.711367070674896240e-02 -3.217895328998565674e-01 2.737490832805633545e-02 1.638672351837158203e-01 1.401263382285833359e-02 1.108340770006179810e-01 1.505831629037857056e-01 1.460162401199340820e-01
-2.313590049743652344e-01 -2.152515798807144165e-01 2.046215347945690155e-03 1.705374382436275482e-02 -1.023143231868743896e-01 -4.451290518045425415e-02 3.694146275520324707e-01 6.931720674037933350e-02 1.405889838933944702e-01 6.824331730604171753e-02 -9.727413952350616455e-02 6.649577617645263672e-02 2.475251406431198120e-01 3.758433833718299866e-02 5.734331905841827393e-02 -1.616862565279006958e-01 2.928480692207813263e-02 -1.375987529754638672e-01 -4.420501738786697388e-02 4.160961508750915527e-01 2.037673890590667725e-01 1.105206739157438278e-02 3.193747401237487793e-01 2.285476401448249817e-02 -2.774901129305362701e-02 -1.456283628940582275e-01 3.390602469444274902e-01 -9.127156436443328857e-02 2.263394892215728760e-01 -6.090008094906806946e-02 9.749237447977066040e-02 -2.587365508079528809e-01
-3.771120905876159668e-01 2.161617577075958252e-02 1.424385309219360352e-01 1.155236884951591492e-01 -1.796937435865402222e-01 -6.560547277331352234e-03 7.007344067096710205e-02 3.013911657035350800e-02 3.610126674175262451e-02 1.929751038551330566e-01 1.459559798240661621e-01 1.948308646678924561e-01 -8.915901929140090942e-02 3.197394683957099915e-02 7.091217674314975739e-03 -4.843963310122489929e-02 1.258378475904464722e-01 -5.094194039702415466e-02 1.040335819125175476e-01 2.673225477337837219e-02 1.663095206022262573e-01 -2.324937433004379272e-01 1.572899520397186279e-01 -5.628972779959440231e-03 -1.727812178432941437e-02 -4.692544639110565186e-01 1.531662493944168091e-01 6.696900725364685059e-02 2.299283891916275024e-01 2.194610089063644409e-01 3.900792598724365234e-01 -1.956352889537811279e-01
-3.196285068988800049e-01 -1.142825111746788025e-01 3.794401139020919800e-02 -2.098925113677978516e-01 4.831079542636871338e-01 1.647377908229827881e-01 1.370875537395477295e-01 -1.227489337325096130e-01 5.401744693517684937e-02 4.392888396978378296e-02 7.263588905334472656e-02 3.061169758439064026e-02 2.862786352634429932e-01 -1.573973335325717926e-02 -1.353622823953628540e-01 1.960389614105224609e-01 2.896924912929534912e-01 -2.257306128740310669e-01 8.209833502769470215e-02 1.338692903518676758e-01 1.560711264610290527e-01 1.085074990987777710e-02 -1.802562028169631958e-01 8.724503219127655029e-02 -3.257390111684799194e-02 -3.097283244132995605e-01 -5.475550889968872070e-02 5.796549469232559204e-02 8.091834187507629395e-02 1.331812888383865356e-01 -6.510201841592788696e-02 1.971827745437622070e-01
-8.317559212446212769e-02 -8.483243733644485474e-02 9.950364939868450165e-03 3.039982914924621582e-01 1.403421014547348022e-01 2.317763566970825195e-01 2.456022799015045166e-01 -1.161993443965911865e-01 2.837699949741363525e-01 2.515529096126556396e-01 1.148441433906555176e-01 1.990857720375061035e-01 1.882632523775100708e-01 2.379047572612762451e-01 -2.797949314117431641e-02 1.248791255056858063e-02 3.854300081729888916e-02 7.425124943256378174e-02 7.560154795646667480e-02 7.350407540798187256e-02 4.736203327775001526e-02 -2.717746049165725708e-02 -1.458020955324172974e-01 3.367501795291900635e-01 -6.960478611290454865e-03 -2.832356393337249756e-01 1.792001575231552124e-01 -5.933285132050514221e-02 -7.059995830059051514e-02 -2.670013010501861572e-01 2.804701924324035645e-01 1.729846894741058350e-01
-1.765416562557220459e-01 4.863658919930458069e-02 3.568521514534950256e-02 2.901503741741180420e-01 2.390648424625396729e-01 -1.957506127655506134e-02 1.712487339973449707e-01 -1.153327375650405884e-01 2.947307229042053223e-01 3.578007519245147705e-01 2.307839319109916687e-02 1.002287045121192932e-01 3.517905995249748230e-02 -5.102263763546943665e-02 -4.303675889968872070e-02 -5.535557866096496582e-02 4.039548337459564209e-01 -7.736878935247659683e-03 2.245772182941436768e-01 1.792984306812286377e-01 1.204745098948478699e-02 -2.570471465587615967e-01 1.522068381309509277e-01 8.996849507093429565e-02 -3.378937765955924988e-02 -2.030458003282546997e-01 -7.110543549060821533e-02 -1.809171885251998901e-01 7.206287235021591187e-02 -3.216064274311065674e-01 1.099977195262908936e-01 4.938899725675582886e-02
-1.709436625242233276e-01 -6.158566474914550781e-02 2.105396836996078491e-01 -1.467180401086807251e-01 -4.393918439745903015e-02 1.117903441190719604e-01 3.171640932559967041e-01 1.723969876766204834e-01 1.681256443262100220e-01 7.186540961265563965e-02 2.750155329704284668e-02 3.008337318897247314e-01 -1.213367190212011337e-02 1.713683754205703735e-01 -1.890260875225067139e-01 2.876832783222198486e-01 1.796751618385314941e-01 -1.934583187103271484e-01 2.340539842844009399e-01 -8.028973639011383057e-02 2.784721553325653076e-01 -1.115651726722717285e-01 5.089513212442398071e-02 -1.427296102046966553e-01 -1.351570636034011841e-01 -3.398889005184173584e-01 -2.072730362415313721e-01 8.024653792381286621e-02 -1.002193689346313477e-01 -1.082416847348213196e-01 1.771780401468276978e-01 5.879969894886016846e-02
-9.301964938640594482e-02 1.063142865896224976e-01 3.706665709614753723e-02 1.541451960802078247e-01 2.096772342920303345e-01 -4.219619184732437134e-02 2.843169867992401123e-01 -2.628348767757415771e-01 6.749982386827468872e-02 2.729403674602508545e-01 -8.924660086631774902e-02 2.887112274765968323e-02 3.207520022988319397e-02 -2.177685126662254333e-02 1.068974882364273071e-01 2.308803349733352661e-01 2.695649564266204834e-01 -2.935793995857238770e-01 -1.997257471084594727e-01 3.198132812976837158e-01 -6.116670370101928711e-02 -9.453471750020980835e-02 -9.800142794847488403e-02 2.890122868120670319e-02 -1.009881794452667236e-01 -3.274042904376983643e-01 -3.134140372276306152e-02 2.029954791069030762e-01 -1.141054630279541016e-01 -6.227417290210723877e-02 3.231064081192016602e-01 -1.180625054985284805e-02
-1.916987001895904541e-01 -6.335134059190750122e-02 2.101329416036605835e-01 1.056339517235755920e-01 3.357350528240203857e-01 9.618541598320007324e-02 3.735442161560058594e-01 -1.459903568029403687e-01 2.099950984120368958e-02 1.661722213029861450e-01 2.846929132938385010e-01 1.002893075346946716e-01 -5.651824548840522766e-02 2.580772154033184052e-03 -9.177275002002716064e-02 2.471814751625061035e-01 2.584671974182128906e-01 -2.060729712247848511e-01 1.951483935117721558e-01 1.063986122608184814e-01 -1.093502640724182129e-01 -9.125345200300216675e-02 1.051114723086357117e-01 1.318727731704711914e-01 2.178892642259597778e-01 -1.829182356595993042e-01 -1.821173727512359619e-02 6.418650597333908081e-02 2.933990657329559326e-01 -2.208364307880401611e-01 1.960190478712320328e-03 3.976278007030487061e-02
-1.024476811289787292e-01 -2.589125037193298340e-01 5.526656284928321838e-03 -9.664278477430343628e-02 2.884697318077087402e-01 1.950145699083805084e-02 1.826060265302658081e-01 4.539804533123970032e-02 -3.199392184615135193e-02 -4.088974092155694962e-03 -1.156242936849594116e-01 3.913024961948394775e-01 3.473871946334838867e-02 4.138445109128952026e-02 1.632943749427795410e-01 2.272130399942398071e-01 -9.363161399960517883e-03 3.617408499121665955e-02 2.412883639335632324e-01 2.804010212421417236e-01 6.283557415008544922e-02 -1.637501120567321777e-01 -2.796838618814945221e-02 7.715328037738800049e-02 -1.556034982204437256e-01 -2.320608347654342651e-01 6.454873085021972656e-02 1.128541976213455200e-01 3.166288435459136963e-01 4.945690929889678955e-02 3.347326070070266724e-02 -4.133211672306060791e-01
-4.700700342655181885e-01 2.977535501122474670e-02 1.832440346479415894e-01 5.636673886328935623e-03 2.289588600397109985e-01 -1.842488199472427368e-01 1.980828195810317993e-01 2.315477840602397919e-02 -4.003931954503059387e-02 2.868161499500274658e-01 -3.279822692275047302e-02 -4.725367203354835510e-02 5.569497123360633850e-02 -1.581012606620788574e-01 -4.237221181392669678e-02 2.898638546466827393e-01 2.233171761035919189e-01 -1.539088189601898193e-01 1.571670025587081909e-01 -4.101636260747909546e-02 2.118145823478698730e-01 3.403135761618614197e-02 -2.509445250034332275e-01 2.952090799808502197e-01 1.741521060466766357e-02 -5.034958943724632263e-02 -2.558610439300537109e-01 1.508972346782684326e-01 -1.313339173793792725e-02 1.456706821918487549e-01 7.761311531066894531e-02 5.223195254802703857e-02
9.451538324356079102e-02 -3.206332027912139893e-02 1.931113749742507935e-01 2.301693409681320190e-01 1.777222007513046265e-01 -1.120617985725402832e-01 2.192321270704269409e-01 2.298472635447978973e-02 3.052601031959056854e-02 1.033103317022323608e-01 -1.238334178924560547e-01 2.990314662456512451e-01 1.700860708951950073e-01 -6.237526983022689819e-02 -7.807996124029159546e-03 -1.149284839630126953e-01 1.907687783241271973e-01 -2.387270927429199219e-01 3.216023147106170654e-01 3.063534200191497803e-01 1.372410953044891357e-01 -1.656321063637733459e-02 2.758041918277740479e-01 1.548765897750854492e-01 1.316072195768356323e-01 -4.120218753814697266e-01 1.435932796448469162e-02 3.555633127689361572e-02 2.065972089767456055e-01 -2.306599356234073639e-02 2.241894230246543884e-02 4.987914487719535828e-02
-2.945336401462554932e-01 -7.198591530323028564e-02 -6.751526612788438797e-03 7.558235526084899902e-02 7.647765427827835083e-02 1.388709396123886108e-01 3.742209374904632568e-01 2.435301803052425385e-02 6.480053067207336426e-02 3.343809545040130615e-01 1.722891181707382202e-01 -4.818506911396980286e-02 -6.292691081762313843e-02 4.180089235305786133e-01 -2.377774864435195923e-01 1.154264509677886963e-01 -2.079839259386062622e-02 -2.258531004190444946e-02 -2.829809300601482391e-02 -1.210232377052307129e-01 2.811157107353210449e-01 -1.793201640248298645e-02 -1.242041811347007751e-01 -1.784677803516387939e-02 -2.568924129009246826e-01 -1.187707409262657166e-01 2.716562747955322266e-01 5.941440537571907043e-02 -1.940186768770217896e-01 1.283119320869445801e-01 7.226123660802841187e-02 -1.083265990018844604e-01
-6.680958718061447144e-02 -1.479331851005554199e-01 -2.202096283435821533e-01 4.228693842887878418e-01 7.226010411977767944e-02 1.845931559801101685e-01 7.611376047134399414e-02 -5.681626126170158386e-02 3.835134208202362061e-01 -1.079617140931077302e-04 7.173168659210205078e-02 -1.129748225212097168e-01 -5.779061466455459595e-02 4.146223142743110657e-02 -2.219814509153366089e-01 2.625117003917694092e-01 1.424936056137084961e-01 -1.869765818119049072e-01 1.382762491703033447e-01 -2.062979713082313538e-02 2.606731057167053223e-01 -1.895312219858169556e-01 1.494886875152587891e-01 3.416094183921813965e-02 -1.584252566099166870e-01 -1.734480410814285278e-01 3.118396736681461334e-03 6.079082842916250229e-03 1.452647149562835693e-01 -1.387107819318771362e-01 2.078772634267807007e-01 -2.623047530651092529e-01
-1.145476028323173523e-01 -1.152090057730674744e-01 8.871436119079589844e-02 2.168773561716079712e-01 2.561103403568267822e-01 1.333052515983581543e-01 9.710657596588134766e-02 6.899798754602670670e-03 1.487157344818115234e-01 -1.600626483559608459e-02 7.595277577638626099e-02 9.227749705314636230e-02 -4.464115202426910400e-02 7.147954404354095459e-02 -1.331928819417953491e-01 1.814549863338470459e-01 2.013172209262847900e-01 3.520101010799407959e-01 1.163121610879898071e-01 -1.029265597462654114e-01 -4.618141800165176392e-03 -3.952401131391525269e-02 2.107803523540496826e-01 6.962054222822189331e-02 -8.451896905899047852e-02 -3.880066871643066406e-01 -2.115991860628128052e-01 2.656859457492828369e-01 2.844337821006774902e-01 1.177532970905303955e-02 3.444859385490417480e-01 1.387308239936828613e-01
-1.535904854536056519e-01 -2.576932311058044434e-01 2.122011929750442505e-01 1.262067258358001709e-01 1.683405488729476929e-01 1.556744426488876343e-01 2.582889497280120850e-01 -1.668771356344223022e-01 1.678855419158935547e-01 1.969532966613769531e-01 2.602271363139152527e-02 -1.020204946398735046e-01 1.767465025186538696e-01 -2.950947880744934082e-01 -3.276078104972839355e-01 3.124211728572845459e-01 1.675628125667572021e-01 -1.649443656206130981e-01 -1.271263360977172852e-01 8.632349222898483276e-02 1.464689970016479492e-01 -9.688545018434524536e-02 -1.349860131740570068e-01 7.151597738265991211e-02 -1.007634177803993225e-01 -2.796408534049987793e-01 -7.153191138058900833e-03 1.139856725931167603e-01 1.213837787508964539e-01 -3.455475345253944397e-02 2.058804184198379517e-01 -8.839347958564758301e-02
6.517241150140762329e-02 -3.121099434792995453e-02 -5.123276636004447937e-02 1.599610149860382080e-01 1.328064203262329102e-01 2.185781598091125488e-01 3.286893665790557861e-01 9.191713482141494751e-02 1.456567198038101196e-01 2.428093850612640381e-01 -2.915325947105884552e-02 3.108531236648559570e-01 8.293285965919494629e-02 1.459481567144393921e-01 -4.537954926490783691e-02 4.037691280245780945e-02 7.851921021938323975e-02 -2.368882298469543457e-01 3.312176764011383057e-01 1.748450249433517456e-01 1.281507462263107300e-01 -1.366906613111495972e-01 -1.454451829195022583e-01 2.515768408775329590e-01 1.402415633201599121e-01 -3.596194088459014893e-02 1.466481983661651611e-01 1.511710435152053833e-01 1.618600934743881226e-01 -1.441315859556198120e-01 1.388848870992660522e-01 -3.485057353973388672e-01
-1.557797789573669434e-01 -2.577272988855838776e-02 2.499006390571594238e-01 6.172367930412292480e-02 2.596080899238586426e-01 -3.224442899227142334e-01 2.103779464960098267e-01 -1.391947418451309204e-01 -9.561356157064437866e-03 2.002075463533401489e-01 1.081841289997100830e-01 1.652094125747680664e-01 1.893290504813194275e-02 4.732949286699295044e-02 4.589666798710823059e-02 -1.838544011116027832e-01 3.554924428462982178e-01 -5.220244824886322021e-02 1.645692586898803711e-01 2.489188313484191895e-01 1.449720561504364014e-01 -4.136615991592407227e-02 -7.306428253650665283e-02 2.467132806777954102e-01 1.724682897329330444e-01 -3.169850707054138184e-01 1.303358972072601318e-01 -2.794761955738067627e-01 1.519336402416229248e-01 -1.220646686851978302e-02 1.150375418365001678e-02 1.912218518555164337e-02
-3.465829789638519287e-01 -2.718944475054740906e-02 1.103090122342109680e-01 8.095295727252960205e-02 -9.211225807666778564e-02 5.516382679343223572e-02 4.721090942621231079e-02 -1.035726070404052734e-02 1.554654985666275024e-01 1.387863308191299438e-01 -1.224932819604873657e-02 2.016054093837738037e-01 -3.239728137850761414e-02 1.143077239394187927e-01 3.996803611516952515e-02 -2.945968508720397949e-02 1.344862878322601318e-01 6.872265040874481201e-02 1.895086169242858887e-01 2.193337678909301758e-01 8.248714357614517212e-02 -1.977323442697525024e-01 2.431339919567108154e-01 1.548485271632671356e-02 -6.285433471202850342e-02 -4.261635541915893555e-01 2.406831458210945129e-02 4.857490211725234985e-02 1.772503107786178589e-01 2.095854282379150391e-01 4.497588574886322021e-01 -2.598670721054077148e-01
-4.033949673175811768e-01 -4.571868106722831726e-03 1.857242882251739502e-01 -8.790219575166702271e-02 -2.300069481134414673e-02 2.621701546013355255e-02 -5.382423475384712219e-02 -1.553642097860574722e-02 6.525199860334396362e-02 2.529238760471343994e-01 1.810154318809509277e-01 1.725944280624389648e-01 -1.551924198865890503e-01 6.105195358395576477e-02 -1.573140621185302734e-01 -4.321136325597763062e-02 1.658774167299270630e-01 4.657898843288421631e-02 1.437259614467620850e-01 1.239453926682472229e-01 1.945287436246871948e-01 -2.149358242750167847e-01 9.909170866012573242e-02 8.487645536661148071e-03 -2.119929902255535126e-02 -2.852072119712829590e-01 1.806949526071548462e-01 6.238499283790588379e-02 2.483892291784286499e-01 2.139315307140350342e-01 4.214530587196350098e-01 -2.059360146522521973e-01
-1.656100749969482422e-01 -2.121832966804504395e-01 -2.679364085197448730e-01 -3.209554404020309448e-02 -5.487089045345783234e-03 1.495658606290817261e-01 1.915847212076187134e-01 4.638154432177543640e-02 1.696864366531372070e-01 1.023340448737144470e-01 -1.194076612591743469e-01 1.246632337570190430e-01 1.430141776800155640e-01 -5.168996285647153854e-03 1.268388628959655762e-01 1.315427124500274658e-01 1.819661557674407959e-01 -2.685431838035583496e-01 1.818106025457382202e-01 1.082528531551361084e-01 2.819423079490661621e-01 1.994060724973678589e-02 1.683874428272247314e-01 2.005768120288848877e-01 -1.312214732170104980e-01 -1.064496673643589020e-02 3.273557722568511963e-01 -1.909168958663940430e-01 4.309526085853576660e-01 7.095481455326080322e-02 1.360174268484115601e-01 4.318407922983169556e-02
-1.982774585485458374e-01 -3.096777796745300293e-01 2.763928472995758057e-01 2.319702357053756714e-01 2.097743451595306396e-01 2.795386873185634613e-02 1.114315725862979889e-02 8.361474424600601196e-02 1.487971842288970947e-01 -4.664388298988342285e-02 -9.404083341360092163e-02 -1.004608646035194397e-01 1.213734373450279236e-01 -3.186253365129232407e-03 1.742161363363265991e-01 5.179332196712493896e-02 3.471851050853729248e-01 1.924078464508056641e-01 2.105316519737243652e-01 1.060239523649215698e-01 1.343732178211212158e-01 -1.736290305852890015e-01 2.737675979733467102e-02 6.591936200857162476e-02 1.385662555694580078e-01 -2.957389056682586670e-01 -2.064612209796905518e-01 -7.567001134157180786e-02 3.483025729656219482e-02 6.150333210825920105e-02 3.768047988414764404e-01 1.524456590414047241e-01
-2.982085943222045898e-01 -1.070397347211837769e-01 8.215790987014770508e-02 2.440422624349594116e-01 1.571614295244216919e-01 1.876803934574127197e-01 3.763504624366760254e-01 -1.552879512310028076e-01 2.173133790493011475e-01 5.930355563759803772e-02 3.044262900948524475e-02 -1.234142631292343140e-01 2.824916839599609375e-01 -1.467179507017135620e-01 2.622935175895690918e-01 -3.749788925051689148e-02 1.911942362785339355e-01 -6.430072337388992310e-02 2.231902033090591431e-01 -5.271152406930923462e-02 9.784547984600067139e-02 -4.485367983579635620e-02 -2.503006835468113422e-04 3.286968767642974854e-01 -3.024301826953887939e-01 -1.320556253194808960e-01 -8.156839758157730103e-02 -8.108275011181831360e-03 1.473096907138824463e-01 -1.531028281897306442e-02 2.651555649936199188e-02 1.342736184597015381e-01
-1.512316465377807617e-01 -1.972958147525787354e-01 -1.934633255004882812e-01 -2.001020610332489014e-01 7.484108954668045044e-02 -1.859579682350158691e-01 1.953164935111999512e-01 -2.399512827396392822e-01 1.910407841205596924e-01 -3.349605947732925415e-02 2.665754556655883789e-01 8.644223958253860474e-02 1.738433539867401123e-01 1.811585724353790283e-01 4.766359552741050720e-02 1.919991225004196167e-01 2.169639468193054199e-01 8.255802094936370850e-02 2.236991375684738159e-01 -7.378156483173370361e-02 1.826401501893997192e-01 -1.875868290662765503e-01 8.283760398626327515e-02 6.747117638587951660e-02 6.415312737226486206e-02 -2.222716212272644043e-01 -2.844277620315551758e-01 -8.053761720657348633e-02 2.117525935173034668e-01 5.373851209878921509e-02 2.038205564022064209e-01 -2.949382066726684570e-01
-1.635722815990447998e-01 1.321729924529790878e-02 1.728266030550003052e-01 -5.179580301046371460e-02 2.383637130260467529e-01 5.148623138666152954e-02 2.775221765041351318e-01 2.418773174285888672e-01 9.268002957105636597e-02 1.480883210897445679e-01 -2.329324558377265930e-02 6.970355659723281860e-02 -9.746435284614562988e-02 5.540386959910392761e-02 -4.640161991119384766e-02 -8.805275708436965942e-02 5.135340243577957153e-02 -5.078377947211265564e-02 3.340553492307662964e-02 -6.464790087193250656e-03 -2.046365290880203247e-01 -1.885359585285186768e-01 -1.529264152050018311e-01 -7.408438622951507568e-02 -2.277780771255493164e-01 -6.246835589408874512e-01 9.329375810921192169e-03 1.270939260721206665e-01 1.573043316602706909e-01 1.457581669092178345e-01 1.697390377521514893e-01 2.032376974821090698e-01
-2.061316221952438354e-01 1.229068171232938766e-02 3.416800871491432190e-02 1.998632252216339111e-01 1.765180081129074097e-01 -1.895491033792495728e-01 2.033878862857818604e-01 -3.170021623373031616e-02 2.793316245079040527e-01 4.188755154609680176e-02 3.636723011732101440e-02 5.843210965394973755e-02 -2.019128203392028809e-01 4.825624525547027588e-01 -1.318129152059555054e-01 1.845259666442871094e-01 4.584625363349914551e-03 -1.494954973459243774e-01 8.363673090934753418e-02 -7.151367515325546265e-02 1.095582693815231323e-01 -9.153670817613601685e-02 -1.672671586275100708e-01 -1.875601522624492645e-02 -1.442191451787948608e-01 -4.116504788398742676e-01 -9.165714494884014130e-03 -1.882098764181137085e-01 4.778864234685897827e-02 -2.542942017316818237e-02 2.433965653181076050e-01 1.615039706230163574e-01
-8.821833133697509766e-02 5.384864285588264465e-02 2.175027281045913696e-01 2.694830596446990967e-01 2.140805721282958984e-01 4.251516610383987427e-02 3.775587677955627441e-02 -8.320262422785162926e-04 -3.206096217036247253e-02 -1.070249527692794800e-01 2.054897844791412354e-01 -7.396564632654190063e-02 -2.301944941282272339e-01 -2.052097767591476440e-01 -1.473988890647888184e-01 1.640822738409042358e-02 1.134362965822219849e-01 4.336827248334884644e-02 1.259986609220504761e-01 -5.050231236964464188e-03 3.631556928157806396e-01 5.032327398657798767e-02 -1.171150133013725281e-01 -2.581270225346088409e-02 7.837235182523727417e-02 -3.193860352039337158e-01 1.248661875724792480e-01 -6.425704061985015869e-02 1.730502396821975708e-01 -8.641520142555236816e-02 5.430005788803100586e-01 -5.890228599309921265e-02
-1.487168371677398682e-01 -6.209604442119598389e-02 9.991862811148166656e-03 6.208607554435729980e-02 2.197909541428089142e-02 1.005143597722053528e-01 2.182922363281250000e-01 -5.458720400929450989e-02 1.014823243021965027e-01 -1.482120156288146973e-01 1.722223311662673950e-01 4.479390680789947510e-01 2.636806666851043701e-01 -5.729346722364425659e-02 -1.358295828104019165e-01 3.471766710281372070e-01 2.892245352268218994e-01 -1.970692873001098633e-01 1.806310117244720459e-01 -2.186384797096252441e-01 2.454888448119163513e-02 8.149491250514984131e-02 -1.000608578324317932e-01 2.393050938844680786e-01 6.883452087640762329e-02 -1.257597059011459351e-01 -8.519467711448669434e-02 1.354637593030929565e-01 2.759152054786682129e-01 -7.265389710664749146e-02 1.697545051574707031e-01 2.571679279208183289e-02
-5.907164514064788818e-02 -1.980579346418380737e-01 3.341278135776519775e-01 1.204475387930870056e-01 1.971021592617034912e-01 -1.916848719120025635e-01 3.258930444717407227e-01 2.726054787635803223e-01 -1.199463102966547012e-02 1.080360710620880127e-01 1.315905004739761353e-01 8.493687212467193604e-02 -1.550548989325761795e-02 1.525764763355255127e-01 1.201795563101768494e-01 -1.618509590625762939e-01 2.754282653331756592e-01 1.433073356747627258e-02 2.121157050132751465e-01 3.544207289814949036e-02 -5.640799552202224731e-02 -1.265961527824401855e-01 1.555797904729843140e-01 -1.096298694610595703e-01 6.738263368606567383e-02 -1.431555300951004028e-01 -2.004163116216659546e-01 3.028554320335388184e-01 2.064545303583145142e-01 -1.673682779073715210e-01 2.511256635189056396e-01 -7.841023802757263184e-02
-1.969476044178009033e-01 5.184179916977882385e-02 2.862026989459991455e-01 7.819145172834396362e-02 -4.279895499348640442e-02 -4.285501688718795776e-02 2.983228862285614014e-01 1.806524991989135742e-01 1.222777962684631348e-01 6.643941253423690796e-02 -1.895898282527923584e-01 3.298066928982734680e-02 1.382642611861228943e-02 1.984857320785522461e-01 -2.523339688777923584e-01 1.791172176599502563e-01 5.384680032730102539e-01 -1.918368041515350342e-01 2.423343807458877563e-01 -1.608925759792327881e-01 2.873427569866180420e-01 -1.357546895742416382e-01 5.796625092625617981e-02 9.454917162656784058e-02 -1.192599348723888397e-02 -6.630097329616546631e-02 -6.265841424465179443e-02 9.766765683889389038e-02 -2.943779900670051575e-02 -4.241650179028511047e-02 -9.004467725753784180e-02 -4.829895216971635818e-03
-1.673672348260879517e-01 -3.966949880123138428e-02 5.882371589541435242e-02 1.072079092264175415e-01 1.025226935744285583e-01 -1.323874443769454956e-01 1.073670163750648499e-01 -1.773403435945510864e-01 3.070131540298461914e-01 1.895622014999389648e-01 -1.675518974661827087e-02 2.728012204170227051e-01 4.686610773205757141e-02 2.865520715713500977e-01 -2.838126122951507568e-01 -1.220457404851913452e-01 -1.282279342412948608e-01 -1.496700644493103027e-01 1.863900423049926758e-01 6.831749528646469116e-02 1.361975371837615967e-01 -5.028067529201507568e-02 2.074380367994308472e-01 -5.162405967712402344e-02 1.454750262200832367e-02 -1.951463818550109863e-01 2.082134485244750977e-01 8.925744146108627319e-02 3.590565025806427002e-01 2.280135750770568848e-01 3.308252990245819092e-02 -2.883670032024383545e-01
-3.046669065952301025e-01 -1.601016521453857422e-01 -5.709890276193618774e-03 1.306346654891967773e-01 2.331416159868240356e-01 -1.209099441766738892e-01 2.810859382152557373e-01 4.881895706057548523e-02 4.694414511322975159e-02 1.606454402208328247e-01 -1.570811420679092407e-01 1.010298170149326324e-02 3.355874493718147278e-02 3.243777155876159668e-01 -1.633707433938980103e-01 -1.117647588253021240e-01 3.809718042612075806e-02 -2.219130694866180420e-01 -5.658886581659317017e-02 2.906875908374786377e-01 3.032224476337432861e-01 -1.419295519590377808e-01 -2.527065873146057129e-01 -1.919938176870346069e-01 4.062067344784736633e-02 -2.355590611696243286e-01 6.012837216258049011e-02 9.115780144929885864e-02 2.294147759675979614e-01 2.682541869580745697e-02 1.684644222259521484e-01 1.173119619488716125e-01
-1.128346547484397888e-01 -1.134105995297431946e-01 2.327777817845344543e-02 1.048535183072090149e-01 2.897390127182006836e-01 -2.890919148921966553e-01 2.927680611610412598e-01 -2.475810199975967407e-01 1.598387956619262695e-01 6.204828992486000061e-02 5.388934165239334106e-02 -1.706156581640243530e-01 8.650966733694076538e-02 -1.633157394826412201e-02 -7.757212966680526733e-02 1.825562566518783569e-01 6.541252881288528442e-02 -2.483230829238891602e-02 3.494406491518020630e-02 1.740062385797500610e-01 1.855226457118988037e-01 -6.838119775056838989e-02 -2.651020288467407227e-01 -1.422176808118820190e-01 -1.443649549037218094e-02 -3.920637667179107666e-01 1.228129491209983826e-01 -6.424997746944427490e-02 3.727394938468933105e-01 5.901553109288215637e-02 1.540323644876480103e-01 1.859019398689270020e-01
-1.756357997655868530e-01 -1.074816882610321045e-01 -8.399333804845809937e-02 4.144665002822875977e-01 7.088848203420639038e-02 2.841491065919399261e-02 1.484352946281433105e-01 -1.853923201560974121e-01 3.107658028602600098e-01 2.089025378227233887e-01 -5.309007689356803894e-02 3.912655636668205261e-03 1.864803880453109741e-01 5.365754943341016769e-03 1.254218220710754395e-01 2.223092131316661835e-02 3.929368853569030762e-01 -1.321405470371246338e-01 -1.642795950174331665e-01 1.103193014860153198e-01 4.381539672613143921e-02 -2.416358143091201782e-01 -6.128689274191856384e-02 1.958199292421340942e-01 -1.510164141654968262e-01 -9.263496100902557373e-02 -1.838324218988418579e-01 1.476729810237884521e-01 2.789875864982604980e-01 -9.577361866831779480e-03 1.274592429399490356e-01 1.669130921363830566e-01
-2.181987464427947998e-01 -5.239968001842498779e-02 8.776391297578811646e-02 1.761667728424072266e-01 4.697931930422782898e-02 9.497821331024169922e-02 3.780562281608581543e-01 -2.161632990464568138e-03 -3.307761624455451965e-03 8.983366191387176514e-02 1.532972753047943115e-01 -2.450877241790294647e-02 -2.155124209821224213e-02 2.201586812734603882e-01 -4.159242212772369385e-01 1.281339824199676514e-01 1.901588886976242065e-01 1.337079852819442749e-01 2.556277811527252197e-01 -4.676799103617668152e-02 3.143866062164306641e-01 1.290257647633552551e-02 -1.629523634910583496e-01 -1.743975132703781128e-01 -2.521361038088798523e-02 -3.757404163479804993e-02 2.350141704082489014e-01 -9.684963151812553406e-03 -1.435814797878265381e-01 2.134392261505126953e-01 2.266459912061691284e-01 -1.837447583675384521e-01
6.823937874287366867e-03 -3.649357259273529053e-01 -9.352351725101470947e-02 1.117953509092330933e-01 -5.899995565414428711e-02 -1.293692886829376221e-01 1.940767616033554077e-01 -8.758386969566345215e-02 -1.925891041755676270e-01 1.021973267197608948e-01 -2.412240654230117798e-01 1.274127513170242310e-01 -1.508126407861709595e-01 2.660764157772064209e-01 -2.275393307209014893e-01 1.504650413990020752e-01 1.772911399602890015e-01 -6.166980043053627014e-02 1.341425329446792603e-01 2.562357783317565918e-01 1.298143267631530762e-01 1.652422547340393066e-02 -8.160467445850372314e-02 4.117828011512756348e-01 -7.165780663490295410e-02 -1.072006672620773315e-01 2.044872343540191650e-01 -1.242876872420310974e-01 2.228434979915618896e-01 1.443529576063156128e-01 1.069656908512115479e-01 -1.483238637447357178e-01
1.273142099380493164e-01 2.459672391414642334e-01 1.426292806863784790e-01 1.640554368495941162e-01 1.954469680786132812e-01 1.435305625200271606e-01 5.872778967022895813e-02 -2.940209209918975830e-01 3.767076432704925537e-01 4.018742740154266357e-01 2.036098986864089966e-01 1.593222022056579590e-01 6.125755980610847473e-02 8.292210102081298828e-02 -7.270293682813644409e-02 1.341947764158248901e-01 1.039900705218315125e-01 7.520928233861923218e-02 4.113414883613586426e-02 2.144766598939895630e-01 -2.354604378342628479e-02 2.048282139003276825e-02 -7.535437494516372681e-02 1.588089913129806519e-01 -8.009323477745056152e-02 -3.032965064048767090e-01 4.679497331380844116e-02 -3.970588557422161102e-03 1.339014321565628052e-01 2.879671379923820496e-02 3.266629278659820557e-01 -3.239743784070014954e-02
-2.296900749206542969e-01 -4.294925183057785034e-02 5.191548541188240051e-02 1.828505247831344604e-01 2.779738903045654297e-01 -2.630236744880676270e-01 3.454372584819793701e-01 -2.300572209060192108e-02 -1.928440481424331665e-01 5.998254637233912945e-04 1.846935749053955078e-01 1.511895954608917236e-01 -7.189159840345382690e-02 1.406097877770662308e-02 1.180716305971145630e-01 4.232630506157875061e-02 3.046003878116607666e-01 -2.458259761333465576e-01 3.113761246204376221e-01 -3.540019690990447998e-02 8.256552368402481079e-02 -2.695211172103881836e-01 1.127649471163749695e-02 3.331322669982910156e-01 9.441582113504409790e-02 -2.034757286310195923e-01 1.497582495212554932e-01 -6.903196871280670166e-02 4.942614212632179260e-02 -4.998220875859260559e-02 5.622737854719161987e-02 -1.039455365389585495e-02
-1.811132580041885376e-01 -1.636104285717010498e-02 -1.518578380346298218e-01 2.001567333936691284e-01 3.154819905757904053e-01 -8.278200030326843262e-02 3.678851723670959473e-01 -2.972693741321563721e-01 5.174091830849647522e-02 3.337696567177772522e-02 1.839731335639953613e-01 1.037258654832839966e-01 -1.620219089090824127e-02 1.615245044231414795e-01 -1.848322153091430664e-01 -3.568994253873825073e-02 8.551853895187377930e-02 -4.382568597793579102e-02 2.102069705724716187e-01 1.188299208879470825e-01 1.308204978704452515e-01 1.293132603168487549e-01 -5.210971087217330933e-02 -1.006164103746414185e-01 -7.711815834045410156e-02 -4.273310899734497070e-01 -5.147485807538032532e-02 -1.092085689306259155e-01 6.121769919991493225e-02 2.850164473056793213e-01 5.503064021468162537e-02 2.411815226078033447e-01
-1.285312920808792114e-01 4.599012061953544617e-02 1.068370044231414795e-01 -7.566349208354949951e-02 -1.563455611467361450e-01 2.290416806936264038e-01 3.119888901710510254e-01 -2.605834305286407471e-01 -1.675333976745605469e-01 3.137145042419433594e-01 -1.547333747148513794e-01 -1.070547774434089661e-01 2.157462984323501587e-01 -9.689561277627944946e-02 1.295859925448894501e-02 -1.412145942449569702e-01 2.359468936920166016e-01 9.846477210521697998e-02 2.624025344848632812e-01 -3.734391927719116211e-02 3.351664245128631592e-01 -6.632786989212036133e-02 -2.038843482732772827e-01 7.637985795736312866e-02 2.206091955304145813e-02 -3.338412344455718994e-01 -1.950881257653236389e-02 -4.412100091576576233e-02 5.679575726389884949e-02 1.444546431303024292e-01 2.113479971885681152e-01 -3.700322285294532776e-02
-2.503596842288970947e-01 3.765655681490898132e-02 -1.340201776474714279e-02 2.918731868267059326e-01 2.639552056789398193e-01 1.388494074344635010e-01 2.710394263267517090e-01 -1.763881444931030273e-01 1.410387307405471802e-01 -6.733930855989456177e-02 -1.758608222007751465e-02 1.421965211629867554e-01 9.057727456092834473e-02 1.663971245288848877e-01 -7.243129611015319824e-02 1.163611561059951782e-01 1.039439663290977478e-01 2.518927752971649170e-01 1.386156231164932251e-01 6.130457669496536255e-02 3.111839853227138519e-02 1.078293006867170334e-02 -2.123834937810897827e-02 -8.878348767757415771e-02 -5.536635965108871460e-02 -4.634077847003936768e-01 -1.559246480464935303e-01 -8.187051117420196533e-02 1.038396507501602173e-01 1.741394400596618652e-01 3.702618777751922607e-01 1.539411991834640503e-01
-3.441917300224304199e-01 4.257976263761520386e-02 -2.908181250095367432e-01 4.468605667352676392e-02 -5.475216358900070190e-02 1.404601335525512695e-01 1.573279201984405518e-01 -4.494274780154228210e-02 9.132611006498336792e-02 1.633310616016387939e-01 -9.587556123733520508e-02 -1.160117089748382568e-01 3.075567781925201416e-01 -1.259000748395919800e-01 -2.683749496936798096e-01 8.966037631034851074e-02 2.758698165416717529e-01 -2.688423357903957367e-02 -6.910840421915054321e-02 -9.772007912397384644e-02 1.694836467504501343e-01 -9.421538561582565308e-02 -4.124245047569274902e-01 9.414587914943695068e-02 1.220569908618927002e-01 -3.055700659751892090e-01 3.117664158344268799e-02 3.372199088335037231e-02 1.390316188335418701e-01 7.351862639188766479e-02 4.499848559498786926e-02 -2.249962538480758667e-01
-3.784130215644836426e-01 -1.699719876050949097e-01 1.934278197586536407e-02 5.922658741474151611e-02 1.515895575284957886e-01 2.404344528913497925e-01 1.766395866870880127e-01 1.056651696562767029e-01 8.973002433776855469e-02 1.101648807525634766e-01 2.899944782257080078e-01 -5.407045781612396240e-02 -2.531871795654296875e-01 -1.771484315395355225e-01 -2.474470883607864380e-01 4.937279596924781799e-02 3.422856926918029785e-01 -6.335803773254156113e-03 -1.779599040746688843e-01 1.186669245362281799e-02 3.377035632729530334e-02 5.741650611162185669e-02 -2.249415069818496704e-01 -5.274695903062820435e-02 -4.707416519522666931e-02 -3.156255781650543213e-01 8.218181878328323364e-02 -6.506332010030746460e-02 2.327481657266616821e-01 7.429983466863632202e-02 1.927201449871063232e-01 -1.342798024415969849e-01
-2.663637101650238037e-01 -9.885305166244506836e-02 7.149737328290939331e-02 3.990114033222198486e-01 1.710688471794128418e-01 1.762924194335937500e-01 1.930618435144424438e-01 5.568978562951087952e-02 -8.332655578851699829e-02 1.326854228973388672e-01 3.380007296800613403e-02 -1.120735183358192444e-01 -4.453641548752784729e-02 1.233465746045112610e-01 -3.519711494445800781e-01 -4.783330857753753662e-02 3.195932805538177490e-01 6.211440637707710266e-02 -1.917403936386108398e-01 2.274460643529891968e-01 1.354930847883224487e-01 -8.287839591503143311e-02 -2.851864397525787354e-01 1.115021631121635437e-01 -1.320482492446899414e-01 -2.198266983032226562e-01 -2.214483916759490967e-01 5.194526910781860352e-02 1.369199603796005249e-01 1.173853799700737000e-01 4.897882789373397827e-02 8.190488815307617188e-02
-2.627812922000885010e-01 -3.219108283519744873e-02 1.390504091978073120e-01 2.667921595275402069e-02 4.361203312873840332e-02 -1.312303841114044189e-01 2.423747181892395020e-01 -1.021502539515495300e-01 1.118501722812652588e-01 2.412561327219009399e-03 -3.434678539633750916e-02 2.029724270105361938e-01 1.211916729807853699e-01 2.021510004997253418e-01 -1.777230575680732727e-02 -7.817683368921279907e-02 -1.563418358564376831e-01 -1.428068429231643677e-01 3.545352816581726074e-01 2.888829708099365234e-01 2.007525563240051270e-01 -4.512796178460121155e-02 9.693818539381027222e-02 1.238882169127464294e-01 -5.771805718541145325e-02 -1.964781135320663452e-01 1.164019852876663208e-01 5.975633487105369568e-02 4.715520143508911133e-01 5.351391062140464783e-02 -1.105121523141860962e-01 -2.951676845550537109e-01
-1.362095326185226440e-01 -6.386143714189529419e-02 1.958356201648712158e-01 -8.213437348604202271e-02 1.231313273310661316e-01 1.298162937164306641e-01 4.927716255187988281e-01 1.096429824829101562e-01 -1.180524080991744995e-01 1.871909201145172119e-01 -8.787152171134948730e-02 1.846820712089538574e-01 2.191522419452667236e-01 1.485133823007345200e-02 -5.902645736932754517e-02 2.095322161912918091e-01 8.760349452495574951e-02 -9.053497016429901123e-02 7.524730265140533447e-02 -9.965079277753829956e-02 1.267309635877609253e-01 -3.086437582969665527e-01 -2.649797499179840088e-01 1.463629156351089478e-01 -1.996697634458541870e-01 1.114258095622062683e-01 -5.217398051172494888e-03 5.470570921897888184e-02 3.601742684841156006e-01 1.353336572647094727e-01 1.849444024264812469e-02 -1.444376558065414429e-01
-1.663100272417068481e-01 -1.561089605093002319e-01 8.094488829374313354e-02 -1.981790177524089813e-02 1.601222604513168335e-01 7.862025499343872070e-02 3.071999847888946533e-01 1.679595708847045898e-01 -8.360511809587478638e-02 8.788154274225234985e-02 -6.731597241014242172e-03 1.544578075408935547e-01 2.198916822671890259e-01 4.569830000400543213e-02 -6.070398539304733276e-02 3.365843594074249268e-01 4.712614417076110840e-01 1.943687349557876587e-01 3.571672737598419189e-02 -1.989159882068634033e-01 7.393329590559005737e-02 -1.788336783647537231e-01 -3.068990111351013184e-01 4.815226793289184570e-02 -1.651700288057327271e-01 -1.282077878713607788e-01 2.445467375218868256e-02 1.843290925025939941e-01 -9.711942821741104126e-02 2.515866793692111969e-02 1.050134003162384033e-02 -2.397110164165496826e-01
-3.431715369224548340e-01 -1.389693319797515869e-01 9.859895706176757812e-02 2.443307638168334961e-01 2.579682320356369019e-02 1.748365461826324463e-01 1.274195760488510132e-01 -7.115501165390014648e-02 3.697751089930534363e-02 1.832362413406372070e-01 3.284973278641700745e-02 3.488578647375106812e-02 2.071116715669631958e-01 -9.656900912523269653e-02 -3.579232692718505859e-01 2.262563109397888184e-01 3.169274330139160156e-01 6.701075937598943710e-03 -1.514730304479598999e-01 -2.212640494108200073e-01 1.431933324784040451e-02 4.946328699588775635e-02 -3.226680159568786621e-01 1.384413801133632660e-02 1.793772540986537933e-02 -2.674936056137084961e-01 4.636270925402641296e-02 -8.699337922735139728e-05 2.537681162357330322e-01 1.092845574021339417e-01 2.019782066345214844e-01 4.123383387923240662e-02
-4.480815306305885315e-02 -2.088794112205505371e-01 -5.671394616365432739e-02 7.684658467769622803e-02 1.918563097715377808e-01 1.333253383636474609e-01 2.684673666954040527e-01 -9.304568916559219360e-02 1.167774870991706848e-01 2.690780758857727051e-01 2.028426378965377808e-01 1.564271152019500732e-01 -3.013015352189540863e-02 -1.381949335336685181e-01 -1.124979695305228233e-03 3.582243248820304871e-02 1.859783381223678589e-01 -7.847391068935394287e-03 4.660686850547790527e-01 1.590722501277923584e-01 5.852837488055229187e-02 -1.093654036521911621e-01 2.127299457788467407e-01 3.088228702545166016e-01 8.432605303823947906e-03 -1.796580702066421509e-01 1.881542950868606567e-01 -3.356311097741127014e-02 1.949375569820404053e-01 -1.261553615331649780e-01 2.685892879962921143e-01 9.412760287523269653e-02
-2.409524619579315186e-01 -1.218544691801071167e-02 2.219391427934169769e-02 2.102271318435668945e-01 -1.234296262264251709e-01 5.570462718605995178e-02 3.135482072830200195e-01 1.164677664637565613e-01 -2.060536108911037445e-02 2.035204768180847168e-01 3.470893204212188721e-02 -1.417526602745056152e-01 -1.802716962993144989e-02 2.162026762962341309e-01 -2.786393165588378906e-01 2.530613243579864502e-01 2.165621668100357056e-01 -3.138867765665054321e-02 1.358214318752288818e-01 6.780514866113662720e-02 3.265029191970825195e-01 -9.817758202552795410e-02 -2.514198720455169678e-01 -1.132724806666374207e-01 -1.943160593509674072e-01 1.500450074672698975e-02 2.298198789358139038e-01 1.936141587793827057e-02 -1.005605608224868774e-01 2.643120288848876953e-01 2.239220440387725830e-01 -1.746216267347335815e-01
-1.606258451938629150e-01 -1.947518289089202881e-01 2.078503221273422241e-01 -2.550623118877410889e-01 2.275624573230743408e-01 -1.349820941686630249e-01 1.552896201610565186e-01 3.835779801011085510e-02 1.574540697038173676e-02 8.278022706508636475e-02 -3.062533438205718994e-01 9.146858751773834229e-02 8.295080065727233887e-02 2.367658913135528564e-01 -3.438059091567993164e-01 1.742236167192459106e-01 3.090499937534332275e-01 -4.773207940161228180e-03 -6.584915518760681152e-02 3.548079356551170349e-02 8.312261849641799927e-02 -1.802206337451934814e-01 2.388353273272514343e-02 1.416586786508560181e-01 -5.209404975175857544e-02 -4.184330999851226807e-01 -6.287172436714172363e-02 1.973216533660888672e-01 -3.897127881646156311e-02 1.670404970645904541e-01 -1.998625323176383972e-02 1.618248526938259602e-03
-7.324230670928955078e-02 -3.599841296672821045e-01 8.093652874231338501e-02 7.403971161693334579e-03 2.019910514354705811e-01 -6.240009143948554993e-02 9.670879691839218140e-02 7.345945388078689575e-02 3.238819837570190430e-01 -1.865054853260517120e-02 -8.088459074497222900e-02 1.545331031084060669e-01 9.271029382944107056e-02 1.676642745733261108e-01 2.365092188119888306e-01 1.613302379846572876e-01 4.166052676737308502e-03 -1.807953044772148132e-02 1.104411408305168152e-01 1.542030274868011475e-01 1.414822340011596680e-01 -1.176814362406730652e-01 4.472951963543891907e-02 2.048513293266296387e-01 -1.167460754513740540e-01 -9.605566412210464478e-02 -8.011474460363388062e-02 -6.714895367622375488e-02 5.234295725822448730e-01 1.145042628049850464e-01 1.689705401659011841e-01 -2.847498059272766113e-01
-1.179046109318733215e-01 -4.188992679119110107e-01 6.783503573387861252e-03 -3.581753373146057129e-02 -6.098622828722000122e-02 -2.809013426303863525e-01 1.685420423746109009e-01 5.926223844289779663e-02 1.374444663524627686e-01 2.035497277975082397e-01 -2.199756354093551636e-01 1.185554116964340210e-01 -1.134719923138618469e-01 1.934852153062820435e-01 -2.154341787099838257e-01 -1.438281238079071045e-01 2.271294891834259033e-01 4.782376065850257874e-02 3.099633753299713135e-01 1.768611371517181396e-01 6.868226337246596813e-04 -9.659542888402938843e-02 -2.304223626852035522e-01 2.561086714267730713e-01 -8.472123742103576660e-02 7.275097537785768509e-03 2.479821592569351196e-01 -3.892648220062255859e-02 2.227787971496582031e-01 7.118436694145202637e-02 8.905158191919326782e-02 -1.115918606519699097e-01
-3.413367271423339844e-02 1.758214086294174194e-02 1.751731336116790771e-01 3.186488524079322815e-02 1.836736798286437988e-01 -1.668411940336227417e-01 3.120723366737365723e-01 -1.404197067022323608e-01 1.427884846925735474e-01 1.475674808025360107e-01 3.145264089107513428e-01 -5.807198584079742432e-02 -1.039590388536453247e-01 6.503165513277053833e-02 6.161776371300220490e-03 4.030231386423110962e-02 3.289919495582580566e-01 -1.269639581441879272e-01 2.683394551277160645e-01 1.867700070142745972e-01 9.171915799379348755e-02 -3.564391285181045532e-02 8.042662590742111206e-02 1.348412483930587769e-01 1.411676108837127686e-01 -2.165523469448089600e-01 -8.524242043495178223e-02 -3.688676655292510986e-01 1.932651400566101074e-01 5.736830458045005798e-02 -5.868202541023492813e-03 -3.325285017490386963e-01
-1.291451752185821533e-01 4.469983279705047607e-02 -9.554184228181838989e-02 3.092591762542724609e-01 2.082999050617218018e-01 1.781404167413711548e-01 1.795068085193634033e-01 -4.040889739990234375e-01 -1.804058253765106201e-01 1.881963163614273071e-01 1.368830054998397827e-01 -5.526122823357582092e-02 -4.151922464370727539e-02 -5.628183484077453613e-02 -9.044551849365234375e-02 2.659277617931365967e-01 1.491703838109970093e-01 1.177879646420478821e-01 1.553867459297180176e-01 -3.879430890083312988e-02 4.245644509792327881e-01 7.376237958669662476e-02 -1.346960663795471191e-01 2.070036977529525757e-01 -2.407806068658828735e-01 -1.524841636419296265e-01 -7.673643529415130615e-02 7.283132057636976242e-03 1.731041520833969116e-01 -2.141288481652736664e-02 7.850351184606552124e-02 1.250916812568902969e-02
-1.922158002853393555e-01 -2.091841250658035278e-01 -1.977691054344177246e-02 -7.548154890537261963e-02 -1.078515220433473587e-02 -1.546757221221923828e-01 3.203805685043334961e-01 -8.726200461387634277e-02 1.636288613080978394e-01 1.154879331588745117e-01 2.963119447231292725e-01 -1.229592487215995789e-01 -5.077660456299781799e-02 1.238582581281661987e-01 1.057156100869178772e-01 9.520043432712554932e-02 4.185685515403747559e-01 -1.729741096496582031e-01 2.553818821907043457e-01 9.497506916522979736e-02 1.011433973908424377e-01 4.372130148112773895e-03 2.312318980693817139e-02 -4.185112938284873962e-02 4.905856400728225708e-02 -1.393691599369049072e-01 -1.271039098501205444e-01 -2.698619365692138672e-01 3.020131587982177734e-01 1.143582835793495178e-01 -1.972741074860095978e-02 -3.005530536174774170e-01
-1.616587191820144653e-01 -6.180727854371070862e-02 -3.827363252639770508e-03 1.594543904066085815e-01 3.634257018566131592e-01 1.935294419527053833e-01 1.274475455284118652e-01 -3.924081474542617798e-02 -5.129660293459892273e-02 -1.619862020015716553e-01 3.111736103892326355e-02 -5.869922041893005371e-02 5.047450959682464600e-02 2.319374233484268188e-01 -1.477656215429306030e-01 -1.129208877682685852e-01 3.660432696342468262e-01 2.984187901020050049e-01 4.091716930270195007e-02 2.229643613100051880e-01 -6.757639348506927490e-02 -2.010612636804580688e-01 -2.675007879734039307e-01 2.102459594607353210e-02 5.603537708520889282e-02 -3.837588131427764893e-01 2.587939240038394928e-02 3.750837594270706177e-02 2.618053369224071503e-02 1.821916550397872925e-01 2.346134781837463379e-01 -1.575730368494987488e-02
-1.945840865373611450e-01 -1.176864728331565857e-01 1.956916451454162598e-01 2.277573794126510620e-01 3.784187734127044678e-01 2.968919090926647186e-02 3.593299388885498047e-01 1.499037295579910278e-01 1.121387928724288940e-01 2.618941068649291992e-01 2.406747490167617798e-01 1.364452019333839417e-02 1.285599768161773682e-01 -2.290791571140289307e-01 -1.927857697010040283e-01 1.184674426913261414e-01 1.793123967945575714e-02 -1.294345259666442871e-01 4.645026102662086487e-02 1.291838884353637695e-01 7.316626608371734619e-02 -4.314979165792465210e-02 2.406219542026519775e-01 1.268225461244583130e-01 2.999154031276702881e-01 -1.324600130319595337e-01 7.793693337589502335e-03 8.038527518510818481e-02 1.959811151027679443e-01 1.071091070771217346e-01 1.746684499084949493e-02 -1.471207588911056519e-01
-1.131039485335350037e-01 8.550363034009933472e-02 1.151227355003356934e-01 -6.583796814084053040e-03 1.912666410207748413e-01 -7.249819487333297729e-02 4.586022198200225830e-01 -5.846206098794937134e-02 -1.282341331243515015e-01 7.481229305267333984e-02 2.881323695182800293e-01 1.907774657011032104e-01 2.290071398019790649e-01 4.692005738615989685e-02 -2.002118378877639771e-01 -3.920562739949673414e-04 1.648702621459960938e-01 -2.852815436199307442e-03 2.175941616296768188e-01 3.004525601863861084e-02 3.930047750473022461e-01 1.345749944448471069e-01 -1.807947270572185516e-02 3.000538349151611328e-01 -3.315000534057617188e-01 1.264473982155323029e-02 1.969031617045402527e-02 1.566641218960285187e-02 -9.577683359384536743e-02 1.240416020154953003e-01 3.375843912363052368e-02 -9.620267897844314575e-03
-9.639517217874526978e-02 -2.098910063505172729e-01 1.641464978456497192e-01 -9.133722633123397827e-02 1.939704865217208862e-01 -2.454772144556045532e-01 3.365145623683929443e-01 -2.191136181354522705e-01 1.712080687284469604e-01 1.401043869554996490e-02 2.472930699586868286e-01 -6.331373751163482666e-02 -8.302368968725204468e-02 1.525595933198928833e-01 8.398292213678359985e-02 4.250293597579002380e-03 4.919548034667968750e-01 -4.688432067632675171e-02 1.157261952757835388e-01 1.619108915328979492e-01 2.913695275783538818e-01 -1.102380603551864624e-01 1.159758120775222778e-01 1.281398385763168335e-01 -6.783079355955123901e-02 -1.907548457384109497e-01 -2.863381803035736084e-02 -1.877987086772918701e-01 1.087467595934867859e-01 2.021212875843048096e-02 -9.882553666830062866e-02 -1.024671941995620728e-01
-3.134139478206634521e-01 -2.748973369598388672e-01 1.427455153316259384e-02 3.085070252418518066e-01 2.110934406518936157e-01 3.876672685146331787e-02 9.732019156217575073e-02 -4.411736503243446350e-02 -1.827543228864669800e-01 1.374975144863128662e-01 2.891848422586917877e-02 4.832154512405395508e-02 -1.873191595077514648e-01 1.705676019191741943e-01 -2.046727687120437622e-01 -6.338365375995635986e-02 4.633563160896301270e-01 4.400384426116943359e-02 -8.105137199163436890e-02 2.768651545047760010e-01 1.185310631990432739e-01 2.348342351615428925e-02 -3.292560875415802002e-01 -2.620158158242702484e-02 -3.975486755371093750e-02 -1.199556142091751099e-01 -6.734203547239303589e-02 -1.148070394992828369e-01 1.713847965002059937e-01 5.226190388202667236e-02 1.083572655916213989e-01 8.178533613681793213e-02
-1.877300590276718140e-01 -1.238720715045928955e-01 1.319521516561508179e-01 1.980122737586498260e-02 1.706327646970748901e-01 -7.600591331720352173e-02 2.396997064352035522e-01 5.606355890631675720e-02 2.039770931005477905e-01 -6.400248035788536072e-03 9.230966866016387939e-02 -1.338415294885635376e-01 -1.309800706803798676e-02 3.783377408981323242e-01 5.229001119732856750e-02 -7.271557580679655075e-03 2.629722952842712402e-01 3.287987411022186279e-02 4.571823775768280029e-02 1.639932976104319096e-03 1.028975695371627808e-01 -5.064712837338447571e-02 -2.396267652511596680e-01 -1.040968298912048340e-01 -1.582839339971542358e-01 -4.521453380584716797e-01 -2.159471437335014343e-02 7.517261058092117310e-02 4.203449562191963196e-02 3.717652857303619385e-01 8.770196139812469482e-02 2.914188802242279053e-01
-2.237063050270080566e-01 -1.427615880966186523e-01 1.007163003087043762e-01 -5.341293290257453918e-02 2.911621928215026855e-01 3.838802874088287354e-02 3.265321552753448486e-01 2.235480584204196930e-02 -2.323706597089767456e-01 1.880813539028167725e-01 -5.043759942054748535e-02 -4.023509472608566284e-02 4.638736322522163391e-02 -1.757202297449111938e-01 8.643702603876590729e-03 7.322524487972259521e-02 3.500052690505981445e-01 -4.805213212966918945e-02 1.435813456773757935e-01 6.393030285835266113e-02 2.902227938175201416e-01 2.485041692852973938e-02 -9.603156894445419312e-02 -1.874571442604064941e-01 -1.095584258437156677e-01 -3.731251060962677002e-01 6.540261209011077881e-02 -2.921925485134124756e-01 9.472914785146713257e-02 3.713042661547660828e-02 -2.413792610168457031e-01 5.464539304375648499e-02
-2.835768163204193115e-01 -1.422660052776336670e-01 -1.515022199600934982e-02 -7.678430527448654175e-02 -5.193316563963890076e-02 7.747046183794736862e-04 2.824416458606719971e-01 1.765055954456329346e-01 1.478925496339797974e-01 3.243252635002136230e-02 -1.572224795818328857e-01 -8.149221539497375488e-02 1.231449767947196960e-01 1.967245042324066162e-01 -1.890716850757598877e-01 2.215972393751144409e-01 1.254694163799285889e-01 7.711958140134811401e-02 -6.447599828243255615e-02 1.105762422084808350e-01 1.409283727407455444e-01 -2.144094556570053101e-01 -2.224510014057159424e-01 -1.655281484127044678e-01 -1.539650261402130127e-01 -2.619207501411437988e-01 -2.350598126649856567e-01 1.383135914802551270e-01 3.084805309772491455e-01 2.063768915832042694e-02 3.688598573207855225e-01 8.640535175800323486e-02
-3.662758739665150642e-03 -4.090569447726011276e-03 -3.306639790534973145e-01 1.680473834276199341e-01 1.734174191951751709e-01 1.316691190004348755e-02 4.743979871273040771e-01 -2.283907532691955566e-01 1.680874228477478027e-01 4.145643115043640137e-02 -8.159171789884567261e-02 1.247334033250808716e-01 1.451467871665954590e-01 -9.224244207143783569e-02 -3.677984699606895447e-02 1.729276180267333984e-01 1.491570919752120972e-01 -4.134438186883926392e-02 7.404950261116027832e-02 -4.200380295515060425e-02 9.127457439899444580e-02 -7.740747183561325073e-02 9.007856994867324829e-02 -2.703726058825850487e-03 -1.234145537018775940e-01 -3.124459385871887207e-01 1.776994168758392334e-01 -2.038728296756744385e-01 2.040710598230361938e-01 1.075947508215904236e-01 2.664423286914825439e-01 2.793755531311035156e-01
-1.392320394515991211e-01 -2.418289184570312500e-01 1.853964850306510925e-02 -1.615898013114929199e-01 9.780628234148025513e-02 -1.747739911079406738e-01 3.929776251316070557e-01 -1.766026951372623444e-03 -4.281702637672424316e-02 1.732188910245895386e-01 -1.058965027332305908e-01 5.311744287610054016e-02 -1.411701738834381104e-01 5.933668464422225952e-02 -1.192456558346748352e-01 -2.306567728519439697e-01 2.118922173976898193e-01 -2.966809868812561035e-01 3.151514753699302673e-02 -1.830722987651824951e-01 3.613881468772888184e-01 1.637358069419860840e-01 -1.042155325412750244e-01 6.903804838657379150e-02 -3.298551589250564575e-02 1.104368865489959717e-01 2.183905337005853653e-03 5.046853050589561462e-02 3.322973549365997314e-01 -1.490563899278640747e-01 2.650994658470153809e-01 -7.189210504293441772e-02
-1.619311720132827759e-01 5.876094847917556763e-02 -9.395805001258850098e-02 7.768009603023529053e-02 1.818710863590240479e-01 -1.241734698414802551e-01 2.703712284564971924e-01 -3.856579959392547607e-02 -1.271662861108779907e-01 1.982344985008239746e-01 -2.717651128768920898e-01 1.813591923564672470e-03 -1.198618113994598389e-01 9.157865494489669800e-02 -9.084847569465637207e-02 -1.309026479721069336e-01 3.248364478349685669e-02 -1.236725151538848877e-01 2.893345057964324951e-01 3.484785258769989014e-01 -7.957709580659866333e-02 -1.227809786796569824e-01 -1.346405148506164551e-01 4.147070944309234619e-01 -2.155409753322601318e-01 -2.297740578651428223e-01 -1.656458526849746704e-01 -3.942135348916053772e-02 2.128948718309402466e-01 -1.514328271150588989e-01 4.363068565726280212e-02 -1.532413363456726074e-01
7.166285067796707153e-02 -2.276608943939208984e-01 -7.753996551036834717e-02 7.067277282476425171e-02 2.591041326522827148e-01 1.968082487583160400e-01 8.571892231702804565e-02 -1.641271263360977173e-02 4.140844196081161499e-02 1.646690070629119873e-01 -1.603485792875289917e-01 5.834188312292098999e-03 -8.425223827362060547e-02 1.754522621631622314e-01 8.103939890861511230e-02 1.744693890213966370e-02 4.910351634025573730e-01 9.719854220747947693e-03 1.758316755294799805e-01 3.327609002590179443e-01 1.492426246404647827e-01 3.767498210072517395e-02 -1.809976398944854736e-01 1.206578612327575684e-01 -1.299555003643035889e-01 -1.278143972158432007e-01 1.266110837459564209e-01 5.567989870905876160e-02 -6.062265858054161072e-02 -1.451858133077621460e-01 1.630197912454605103e-01 -4.020691215991973877e-01
-9.141118824481964111e-02 -1.274845600128173828e-01 5.082126706838607788e-02 2.028149664402008057e-01 2.746759355068206787e-01 7.730382494628429413e-03 2.511821389198303223e-01 -7.915698736906051636e-02 8.815833926200866699e-02 1.951527595520019531e-01 2.383191585540771484e-01 1.437059491872787476e-01 3.414397314190864563e-02 -4.239574447274208069e-02 -4.717198759317398071e-02 3.808088600635528564e-02 4.304012954235076904e-01 -1.925690472126007080e-01 3.045096099376678467e-01 1.970357894897460938e-01 6.376486271619796753e-02 -1.043630316853523254e-01 1.920598149299621582e-01 2.751545608043670654e-01 2.072913944721221924e-01 -2.061584442853927612e-01 9.580551646649837494e-03 -1.038911789655685425e-01 2.253620922565460205e-01 -1.424819082021713257e-01 6.396064162254333496e-02 -6.244363263249397278e-02
-1.552097648382186890e-01 -2.812409698963165283e-01 -4.234001412987709045e-02 -1.007614582777023315e-01 1.550454795360565186e-01 -1.358387768268585205e-01 3.111093342304229736e-01 9.547623805701732635e-03 8.341956138610839844e-02 2.171664685010910034e-02 1.200325880199670792e-02 -5.711104720830917358e-03 8.292314410209655762e-02 3.629393130540847778e-02 -2.484203726053237915e-01 1.263652741909027100e-01 1.819762028753757477e-02 -1.484579592943191528e-01 1.660118810832500458e-02 2.114996463060379028e-01 -4.648863896727561951e-02 -2.440443336963653564e-01 -1.639076471328735352e-01 -2.135233134031295776e-01 -7.381631527096033096e-03 -5.300692319869995117e-01 1.498425006866455078e-01 7.792459428310394287e-02 3.331266343593597412e-01 1.595073044300079346e-01 1.336862519383430481e-02 -6.566540151834487915e-02
-3.473342359066009521e-01 -1.036702618002891541e-01 1.525059342384338379e-01 -3.910344094038009644e-02 -8.999396115541458130e-02 -8.584381639957427979e-02 -3.551832213997840881e-02 -5.418241769075393677e-02 8.454297482967376709e-02 1.446484327316284180e-01 1.782384812831878662e-01 3.162675797939300537e-01 1.769088953733444214e-01 1.420544832944869995e-01 7.910743355751037598e-02 -9.887643158435821533e-02 2.363696843385696411e-01 2.564531564712524414e-02 1.662674546241760254e-01 8.790478855371475220e-02 1.618922352790832520e-01 -9.590867906808853149e-02 9.145367890596389771e-02 2.247566729784011841e-01 4.060990177094936371e-03 -3.005474507808685303e-01 -1.287347078323364258e-02 1.618477404117584229e-01 2.931249141693115234e-01 9.740495681762695312e-02 2.820515036582946777e-01 -3.448582291603088379e-01
-1.529414206743240356e-01 -1.551068723201751709e-01 2.527714669704437256e-01 1.897287368774414062e-01 2.550604045391082764e-01 1.601775921881198883e-02 4.668714404106140137e-01 -8.127997815608978271e-02 3.916786611080169678e-02 -7.422131299972534180e-02 1.399493813514709473e-01 -4.747452586889266968e-02 1.264662891626358032e-01 -6.951755285263061523e-02 -2.426381781697273254e-02 6.660421937704086304e-02 3.526609241962432861e-01 -3.536904156208038330e-01 3.902483880519866943e-01 -1.553441882133483887e-01 -7.747653871774673462e-03 -8.478991687297821045e-02 1.451955288648605347e-01 1.503537595272064209e-01 -7.799620740115642548e-03 -5.228174477815628052e-02 -1.166953891515731812e-01 7.799181155860424042e-03 1.098800078034400940e-01 3.889264166355133057e-02 3.188297897577285767e-02 -1.154939830303192139e-02
-1.155878975987434387e-01 1.626873165369033813e-01 6.773086637258529663e-02 -2.026861757040023804e-01 -7.425913959741592407e-02 6.742662936449050903e-02 4.138937592506408691e-01 -2.221245765686035156e-01 -7.146117091178894043e-02 1.477810889482498169e-01 8.976138383150100708e-02 -5.877602100372314453e-02 4.494122266769409180e-01 -8.439987897872924805e-02 -1.308949943631887436e-02 -7.105571683496236801e-03 2.587385177612304688e-01 -7.792252302169799805e-02 9.440344572067260742e-02 1.307635288685560226e-02 3.600236177444458008e-01 -1.946222409605979919e-02 -1.832680255174636841e-01 2.026626467704772949e-02 -1.389184147119522095e-01 -3.007424175739288330e-01 9.505178779363632202e-02 -5.922297760844230652e-02 -5.186084657907485962e-02 1.502842456102371216e-01 1.942438185214996338e-01 6.807814538478851318e-02
-5.245638266205787659e-02 -4.000831022858619690e-02 3.279599174857139587e-02 2.524943649768829346e-01 1.598401218652725220e-01 2.742067873477935791e-01 -1.926019787788391113e-02 -1.101237442344427109e-02 1.823970973491668701e-01 4.224724322557449341e-02 -6.243810430169105530e-02 -6.857282668352127075e-02 1.052109003067016602e-01 1.949832290410995483e-01 -3.079352676868438721e-01 3.853194415569305420e-02 4.292266666889190674e-01 3.647680208086967468e-02 -1.805646866559982300e-01 -3.004222363233566284e-02 1.732156127691268921e-01 -3.634436056017875671e-02 -3.877281546592712402e-01 2.972228229045867920e-01 -4.795691370964050293e-02 -1.905378699302673340e-01 -3.900526836514472961e-02 -1.751788109540939331e-01 2.073551416397094727e-01 8.647431433200836182e-02 1.645639091730117798e-01 5.565391480922698975e-02
-1.130404621362686157e-01 -3.456578850746154785e-01 1.091308705508708954e-02 -1.698101907968521118e-01 2.047291100025177002e-01 -1.530862599611282349e-01 3.179118335247039795e-01 -2.217949330806732178e-01 2.205727547407150269e-01 9.443255513906478882e-02 2.036764770746231079e-01 -1.106572821736335754e-01 -8.450857549905776978e-02 1.171393133699893951e-02 1.063133124262094498e-02 1.546482294797897339e-01 3.711273968219757080e-01 -1.575857996940612793e-01 1.784871220588684082e-01 1.053561866283416748e-01 2.431185394525527954e-01 -1.260861158370971680e-01 6.020671874284744263e-02 -7.409218698740005493e-02 5.566583015024662018e-03 -2.051017731428146362e-01 -1.503513008356094360e-01 -8.258662372827529907e-02 2.622132003307342529e-01 7.203314453363418579e-02 -8.065867424011230469e-02 -1.973606050014495850e-01
-5.374621134251356125e-03 3.237769007682800293e-02 -2.969842255115509033e-01 1.278360337018966675e-01 3.009800612926483154e-01 1.738977734930813313e-03 3.931171000003814697e-01 -1.911358684301376343e-01 7.639665901660919189e-02 -5.888229608535766602e-02 -6.847655400633811951e-03 2.733494937419891357e-01 1.318273991346359253e-01 -9.629332460463047028e-03 -5.960592627525329590e-02 2.500967122614383698e-02 -3.849100694060325623e-02 -2.619916796684265137e-01 5.456695705652236938e-02 3.868582844734191895e-02 1.954286843538284302e-01 1.067688837647438049e-01 1.731287389993667603e-01 5.393421277403831482e-02 1.135866418480873108e-01 -4.919184148311614990e-01 6.652676034718751907e-03 9.343991428613662720e-02 8.371804654598236084e-02 2.492159456014633179e-01 1.219700574874877930e-01 4.764967411756515503e-02
-3.284681737422943115e-01 -1.376183480024337769e-01 -4.772046208381652832e-02 1.186660602688789368e-01 1.013865768909454346e-01 -7.047922164201736450e-02 2.733971476554870605e-01 2.483069337904453278e-02 1.229072138667106628e-01 -1.736217588186264038e-01 8.776415884494781494e-02 5.514788627624511719e-02 1.885498166084289551e-01 1.026896685361862183e-01 -8.763762563467025757e-02 -4.288198798894882202e-02 3.002724647521972656e-01 -2.317680120468139648e-01 2.571478188037872314e-01 -1.604381501674652100e-01 8.705080300569534302e-02 -3.155792057514190674e-01 1.309154480695724487e-01 2.392851114273071289e-01 -1.561278253793716431e-01 -2.363905459642410278e-01 3.034710325300693512e-02 -2.223981767892837524e-01 4.874057322740554810e-02 -2.756688594818115234e-01 3.180032223463058472e-02 1.651173382997512817e-01
-1.906282901763916016e-01 -1.111809536814689636e-02 -1.770761609077453613e-01 2.041165381669998169e-01 9.273324161767959595e-02 1.019479110836982727e-01 1.730101704597473145e-01 -9.252714365720748901e-02 1.676127910614013672e-01 1.751450896263122559e-01 -3.320455923676490784e-02 -7.828471809625625610e-02 2.082091122865676880e-01 -8.126895129680633545e-02 -3.597187697887420654e-01 2.196894288063049316e-01 4.060982167720794678e-01 -1.433608233928680420e-01 -2.998584881424903870e-02 -1.129435077309608459e-01 7.910603284835815430e-02 1.109749749302864075e-01 -3.227244913578033447e-01 -3.283476084470748901e-02 2.002253681421279907e-01 -2.597909271717071533e-01 -1.066268235445022583e-01 -6.270477920770645142e-02 1.450342386960983276e-01 7.528127729892730713e-02 1.683683246374130249e-01 -1.963543146848678589e-01
-1.603019088506698608e-01 8.339995145797729492e-02 -1.125218719244003296e-02 -1.709375083446502686e-01 2.960308790206909180e-01 1.237349864095449448e-02 5.653867721557617188e-01 -1.324768066406250000e-01 8.419854938983917236e-02 1.897094398736953735e-01 -5.773660168051719666e-02 1.384316682815551758e-01 -9.392088651657104492e-02 -3.111979365348815918e-02 -1.109684407711029053e-01 -5.849991925060749054e-03 1.946752071380615234e-01 -1.457127183675765991e-01 1.271180063486099243e-01 2.847203314304351807e-01 -8.740734308958053589e-02 1.305155456066131592e-02 3.146173432469367981e-02 2.793810367584228516e-01 -9.359537623822689056e-03 1.967340894043445587e-02 -2.355467677116394043e-01 4.858047515153884888e-02 2.477677762508392334e-01 -1.762896478176116943e-01 1.765848398208618164e-01 -1.062000449746847153e-02
-1.561735272407531738e-01 -1.340134441852569580e-01 2.367991954088211060e-01 -1.958035081624984741e-01 8.748488873243331909e-02 1.445373147726058960e-01 2.761672437191009521e-01 3.755816817283630371e-01 -7.668925076723098755e-02 -1.651555486023426056e-02 -6.504818797111511230e-02 2.067555934190750122e-01 5.610787123441696167e-02 1.510533392429351807e-01 1.438956409692764282e-01 1.833928823471069336e-01 3.080789148807525635e-01 -1.165097057819366455e-01 1.788875013589859009e-01 1.077476590871810913e-01 1.624287068843841553e-01 -1.451080758124589920e-02 1.511396318674087524e-01 -8.701615035533905029e-02 -1.350655555725097656e-01 -4.355349540710449219e-01 6.496785581111907959e-02 -1.000553444027900696e-01 -8.315622806549072266e-02 -1.279778033494949341e-01 1.659371852874755859e-01 -4.272946715354919434e-02
-2.873136997222900391e-01 -3.301458805799484253e-02 6.555586308240890503e-02 -2.133433520793914795e-01 2.913618981838226318e-01 9.846286475658416748e-02 4.075690805912017822e-01 3.175663575530052185e-02 1.040457040071487427e-01 1.326241195201873779e-01 -3.615221679210662842e-01 1.125287339091300964e-01 -8.064475655555725098e-02 3.314884006977081299e-02 -1.542408615350723267e-01 -1.145234107971191406e-01 2.180345952510833740e-01 -3.647936284542083740e-01 1.671144664287567139e-01 7.317418605089187622e-02 -1.728260815143585205e-01 -1.535195950418710709e-02 1.570942811667919159e-02 2.130569219589233398e-01 5.764973908662796021e-02 -4.088479653000831604e-02 -1.147357746958732605e-01 1.756197512149810791e-01 1.582604199647903442e-01 -3.087371442234143615e-05 1.571294069290161133e-01 -1.337608974426984787e-02
-3.660340309143066406e-01 -1.731737852096557617e-01 -8.157178759574890137e-02 2.414225041866302490e-01 1.670400947332382202e-01 1.111932247877120972e-01 1.318207830190658569e-01 -1.087262034416198730e-01 4.030602425336837769e-02 3.213062286376953125e-01 -1.795554906129837036e-01 -1.405529771000146866e-02 -1.168700009584426880e-01 2.132615298032760620e-01 4.008120298385620117e-02 -1.062482595443725586e-01 2.092225849628448486e-01 -1.093683987855911255e-01 -1.411508023738861084e-01 -4.487344995141029358e-02 7.423570007085800171e-02 -1.839434355497360229e-01 -3.081628084182739258e-01 3.324818331748247147e-03 -7.010164856910705566e-02 -2.701296508312225342e-01 -2.223558276891708374e-01 1.771789789199829102e-01 2.322488725185394287e-01 2.410070002079010010e-01 5.042585730552673340e-02 8.374147862195968628e-02
-1.998466700315475464e-01 1.300195306539535522e-01 7.379963248968124390e-02 3.647783100605010986e-01 5.942810326814651489e-02 1.154423430562019348e-01 3.142421543598175049e-01 -8.508121967315673828e-02 5.530312284827232361e-02 -1.126908585429191589e-01 -2.574379183351993561e-02 -1.828359514474868774e-01 1.460970193147659302e-01 -1.919318139553070068e-01 -1.232297942042350769e-01 -3.964448813349008560e-03 2.316584587097167969e-01 -3.756695985794067383e-02 -2.779144048690795898e-02 -2.460162155330181122e-02 2.968736886978149414e-01 -4.958375543355941772e-02 -9.015953540802001953e-02 -1.242711618542671204e-01 -2.416852414608001709e-01 -3.189006447792053223e-01 -1.375745683908462524e-01 2.764869928359985352e-01 9.640105813741683960e-02 5.362761765718460083e-02 3.464263379573822021e-01 1.696325093507766724e-02
-1.121913641691207886e-01 -8.236322551965713501e-02 7.288584113121032715e-02 9.267006069421768188e-02 3.246869146823883057e-01 -2.371877431869506836e-01 3.186287581920623779e-01 -9.843967109918594360e-02 -8.561561256647109985e-02 -7.647968828678131104e-02 1.445094868540763855e-02 7.083243131637573242e-02 3.669933974742889404e-02 2.109947800636291504e-01 -5.235452204942703247e-02 2.741713635623455048e-02 3.199981153011322021e-01 -3.468990027904510498e-01 1.656544357538223267e-01 -2.379770949482917786e-02 2.425154298543930054e-01 -2.595014274120330811e-01 9.658767282962799072e-02 3.149718642234802246e-01 6.131902337074279785e-02 -2.522553205490112305e-01 3.774196282029151917e-02 -8.394373208284378052e-02 -7.303613424301147461e-02 -2.287750244140625000e-01 8.389412611722946167e-02 7.786283269524574280e-03
-2.079681307077407837e-01 -1.856068372726440430e-01 1.372860819101333618e-01 -1.216110140085220337e-01 1.010544598102569580e-01 -1.452967375516891479e-01 4.700706899166107178e-01 -2.759757637977600098e-01 7.404635846614837646e-02 2.173652648925781250e-01 2.519975900650024414e-01 -3.386585414409637451e-02 -8.812059648334980011e-03 2.116645723581314087e-01 1.122874990105628967e-01 6.199373304843902588e-02 3.017776608467102051e-01 -8.993040770292282104e-02 8.325005322694778442e-02 -4.675100743770599365e-02 1.148840188980102539e-01 4.249018430709838867e-02 6.333725154399871826e-02 -7.984596490859985352e-02 5.503026768565177917e-02 -2.711052000522613525e-01 -1.008164137601852417e-01 -1.837812215089797974e-01 2.559169232845306396e-01 1.158411726355552673e-01 -1.332691609859466553e-01 -1.752019226551055908e-01
-2.572830021381378174e-01 -1.779961436986923218e-01 2.509211003780364990e-01 4.852873831987380981e-02 9.015835076570510864e-02 -1.764304935932159424e-01 8.165322989225387573e-02 -3.189168870449066162e-02 -1.654546707868576050e-01 1.310744285583496094e-01 -2.851880900561809540e-02 -3.473339602351188660e-02 -9.257718920707702637e-02 1.209989041090011597e-01 1.752991527318954468e-01 -2.194022238254547119e-01 6.316781789064407349e-02 -1.963443607091903687e-01 -2.364993654191493988e-02 1.017138808965682983e-01 2.307334840297698975e-01 -1.092035248875617981e-01 -1.613362282514572144e-01 3.095783591270446777e-01 -9.606298804283142090e-02 -1.391516774892807007e-01 6.380698829889297485e-02 -7.989405840635299683e-02 2.105129361152648926e-01 5.235642194747924805e-01 1.178814098238945007e-01 -1.713396608829498291e-01
-7.834687083959579468e-02 -6.713228672742843628e-02 -9.838296473026275635e-02 5.997135117650032043e-02 1.831155717372894287e-01 2.055578380823135376e-01 3.301872909069061279e-01 -2.024730145931243896e-01 1.872264295816421509e-01 1.524638682603836060e-01 2.711232006549835205e-01 1.361716091632843018e-01 -8.927212655544281006e-02 -1.769141405820846558e-01 -1.806900352239608765e-01 3.952180221676826477e-02 2.129458487033843994e-01 2.821647934615612030e-02 4.850901067256927490e-01 2.881636619567871094e-01 1.129450649023056030e-02 4.179732128977775574e-02 1.378054469823837280e-01 2.162340879440307617e-01 9.900653362274169922e-02 -1.908767074346542358e-01 7.423328608274459839e-02 -1.057995576411485672e-02 1.006711944937705994e-01 -1.236258521676063538e-01 1.218196973204612732e-01 -4.706293344497680664e-02
-3.003101348876953125e-01 7.519777119159698486e-02 1.124155335128307343e-02 3.134717047214508057e-01 3.219700455665588379e-01 -2.275657653808593750e-02 2.138607203960418701e-01 -5.874226614832878113e-02 2.062963843345642090e-01 -1.400254946202039719e-02 5.468181148171424866e-02 6.510145217180252075e-02 -1.583198904991149902e-01 1.651178151369094849e-01 -1.044455170631408691e-01 1.292400062084197998e-01 1.269045621156692505e-01 9.329874813556671143e-02 1.407655626535415649e-01 -6.913204491138458252e-02 -1.322446763515472412e-01 3.302918747067451477e-02 -1.951925829052925110e-02 -1.103908121585845947e-01 -1.198038980364799500e-01 -4.980931282043457031e-01 -1.673097908496856689e-01 -1.120405457913875580e-02 2.102029323577880859e-01 1.498166918754577637e-01 2.693534791469573975e-01 1.103428825736045837e-01
6.422746181488037109e-02 -9.023875743150711060e-02 7.955320179462432861e-02 6.177605688571929932e-02 -1.015213970094919205e-02 1.271345317363739014e-01 4.529768526554107666e-01 -5.612688139081001282e-03 -1.348650008440017700e-01 -6.637454032897949219e-02 3.520520403981208801e-02 -1.854977011680603027e-01 1.772109866142272949e-01 -8.460776507854461670e-02 -2.040784247219562531e-02 -7.216738164424896240e-02 4.466028809547424316e-01 -3.081429935991764069e-02 -5.367567017674446106e-02 -2.587922289967536926e-02 1.433167308568954468e-01 -1.276461035013198853e-01 -2.660279273986816406e-01 -1.017271652817726135e-01 -1.937683075666427612e-01 -4.734824001789093018e-01 5.531384795904159546e-02 -7.545457780361175537e-02 9.825526922941207886e-02 1.846419125795364380e-01 -8.323486894369125366e-02 1.029795706272125244e-01
-4.383414387702941895e-01 -1.431826036423444748e-03 2.161639928817749023e-01 -2.250914648175239563e-02 3.895388217642903328e-03 -7.202126085758209229e-02 9.475537389516830444e-02 -1.442891806364059448e-01 7.619260251522064209e-02 9.391862154006958008e-02 -3.646347299218177795e-02 -3.101559542119503021e-02 2.030081301927566528e-01 -1.445150226354598999e-01 -2.367404848337173462e-02 1.684476137161254883e-01 1.384571641683578491e-01 -3.874921500682830811e-01 2.326337397098541260e-01 8.615224063396453857e-02 1.611939668655395508e-01 1.359797865152359009e-01 -2.510723173618316650e-01 2.788901627063751221e-01 4.709388315677642822e-02 -3.032936155796051025e-01 2.050188742578029633e-02 2.387650907039642334e-01 1.116034314036369324e-01 -2.606850117444992065e-03 1.371649950742721558e-01 1.364152133464813232e-01
-1.958443969488143921e-01 -5.071576451882719994e-04 7.379825413227081299e-02 2.050844281911849976e-01 2.572259008884429932e-01 5.289001017808914185e-02 -3.000455722212791443e-02 -4.958327487111091614e-02 1.599562168121337891e-01 2.314637601375579834e-01 1.531767398118972778e-01 1.227534487843513489e-01 2.237797975540161133e-01 -2.623504400253295898e-01 -1.275502741336822510e-01 3.961623832583427429e-02 2.730904221534729004e-01 -7.719583064317703247e-02 2.736798226833343506e-01 2.015500664710998535e-01 2.611925266683101654e-02 1.547424495220184326e-01 -8.053597062826156616e-02 3.529710769653320312e-01 1.252026110887527466e-01 -2.681280076503753662e-01 1.007884070277214050e-01 -5.377509444952011108e-02 -2.818533964455127716e-02 -6.856415420770645142e-02 1.845653504133224487e-01 -3.089337646961212158e-01
-1.842549741268157959e-01 -2.928654104471206665e-02 -7.401300966739654541e-02 -6.199640408158302307e-02 1.071478202939033508e-01 1.611663401126861572e-01 1.431075185537338257e-01 -1.559030264616012573e-01 -1.160520501434803009e-02 2.333186417818069458e-01 7.472000550478696823e-03 -1.862954944372177124e-01 -3.792787715792655945e-02 1.467129290103912354e-01 -2.925265431404113770e-01 2.884579598903656006e-01 3.777621984481811523e-01 1.508298963308334351e-01 2.892165482044219971e-01 2.285813353955745697e-02 1.419696658849716187e-01 1.529945340007543564e-02 -2.789336740970611572e-01 -4.930293653160333633e-03 -2.234328538179397583e-02 -1.881946921348571777e-01 2.099083214998245239e-01 1.283899042755365372e-02 -1.611631661653518677e-01 1.303583532571792603e-01 2.207423746585845947e-01 -2.699552476406097412e-01
-2.830112576484680176e-01 -1.201760619878768921e-01 -1.098310872912406921e-01 1.053279936313629150e-01 2.497890591621398926e-01 3.873003646731376648e-02 1.679258048534393311e-01 1.832975298166275024e-01 6.373891234397888184e-02 1.596601307392120361e-01 -1.895373165607452393e-01 3.290906175971031189e-02 5.613420158624649048e-03 2.945194244384765625e-01 -1.244308203458786011e-01 -1.680730432271957397e-01 -2.029687166213989258e-02 -2.488854676485061646e-01 -7.037197798490524292e-02 9.849666804075241089e-02 3.384240865707397461e-01 -1.052428558468818665e-01 -3.200861811637878418e-01 -1.080440208315849304e-01 2.429379848763346672e-03 -2.818144261837005615e-01 -1.114281266927719116e-01 5.702592805027961731e-02 2.283264249563217163e-01 1.362668573856353760e-01 2.766419351100921631e-01 2.182951010763645172e-02
-2.607851028442382812e-01 3.986026719212532043e-02 8.382238447666168213e-02 1.321183443069458008e-01 3.092270791530609131e-01 1.125436369329690933e-02 2.367250025272369385e-01 -2.454484552145004272e-01 3.338708877563476562e-01 2.404111474752426147e-01 3.960814792662858963e-03 -1.528532244265079498e-02 1.972271129488945007e-02 6.376929581165313721e-02 3.070224821567535400e-02 1.949940770864486694e-01 1.990183293819427490e-01 -2.654799520969390869e-01 -1.016196515411138535e-02 2.449224293231964111e-01 -2.054736763238906860e-02 -3.648618161678314209e-01 -1.368957757949829102e-02 1.318404674530029297e-01 7.805129140615463257e-02 -3.647121787071228027e-02 -1.723875105381011963e-01 9.959411621093750000e-02 -6.675102561712265015e-02 3.533325344324111938e-02 3.117645084857940674e-01 9.847870469093322754e-02
-3.439509123563766479e-02 -2.739318609237670898e-01 3.696753084659576416e-01 1.110186502337455750e-01 -7.461189478635787964e-02 -6.771583110094070435e-02 1.202371492981910706e-01 1.291973143815994263e-01 1.053652837872505188e-01 7.584313303232192993e-02 7.196285575628280640e-02 8.850999176502227783e-02 1.339050084352493286e-01 2.285352163016796112e-02 1.579265594482421875e-01 -4.729803651571273804e-02 2.836217582225799561e-01 8.260816335678100586e-02 2.153612226247787476e-01 1.617653109133243561e-02 2.923065721988677979e-01 -1.183727458119392395e-01 -7.409153133630752563e-02 8.635496348142623901e-02 -3.816432878375053406e-02 4.844784736633300781e-02 -1.191947162151336670e-01 -4.576876014471054077e-02 2.189384847879409790e-01 7.057467848062515259e-02 5.686771273612976074e-01 -1.235744878649711609e-01
-2.641676664352416992e-01 -8.889926970005035400e-02 1.251749247312545776e-01 5.169260501861572266e-02 3.379834890365600586e-01 -2.833389341831207275e-01 4.032979011535644531e-01 -2.688460648059844971e-01 1.888643503189086914e-01 3.921051323413848877e-02 2.717873454093933105e-01 -9.898868203163146973e-02 -2.073585288599133492e-03 -3.127375990152359009e-02 -2.307360768318176270e-01 2.465525418519973755e-01 9.486635774374008179e-02 -4.956027492880821228e-02 1.048141196370124817e-01 1.714043021202087402e-01 4.522325843572616577e-02 -1.402642428874969482e-01 1.224443912506103516e-01 -7.673306763172149658e-02 1.931109428405761719e-01 -2.253798544406890869e-01 -2.235826663672924042e-02 -6.089006364345550537e-02 2.064759880304336548e-01 7.644943147897720337e-02 5.761911720037460327e-02 -1.153163332492113113e-02
-3.314912617206573486e-01 -6.912356615066528320e-02 3.382534682750701904e-01 2.730337977409362793e-01 -5.510939657688140869e-02 -1.138110365718603134e-02 1.104098632931709290e-01 -1.250132732093334198e-02 5.032272310927510262e-04 1.226344797760248184e-02 2.859943807125091553e-01 8.399213850498199463e-02 1.052947416901588440e-01 1.842551231384277344e-01 1.626495867967605591e-01 -1.770460009574890137e-01 1.169141754508018494e-01 5.557934567332267761e-02 4.363437592983245850e-01 1.751995980739593506e-01 8.776091039180755615e-02 -3.983820974826812744e-02 7.132470607757568359e-03 3.364076912403106689e-01 2.408882044255733490e-02 -1.808046400547027588e-01 9.077307581901550293e-02 7.152644544839859009e-02 2.028766870498657227e-01 -1.467206478118896484e-01 1.177481040358543396e-01 7.408411055803298950e-02
7.330083847045898438e-02 -1.168475523591041565e-01 3.842559177428483963e-03 3.073132336139678955e-01 1.978983879089355469e-01 3.457761704921722412e-01 2.460920959711074829e-01 1.559932231903076172e-01 9.616994112730026245e-02 2.185449004173278809e-01 -6.903351098299026489e-02 3.251114785671234131e-01 4.996424168348312378e-02 8.912005275487899780e-02 -1.342580467462539673e-02 -1.624129265546798706e-01 1.732619106769561768e-01 -1.313759386539459229e-01 3.017867207527160645e-01 2.285700589418411255e-01 1.453649848699569702e-01 -6.645154953002929688e-02 -1.681984215974807739e-01 5.657812207937240601e-02 2.250172942876815796e-02 -9.778434783220291138e-02 6.237831711769104004e-02 7.961583882570266724e-02 8.932714164257049561e-02 -9.139245748519897461e-02 1.490506529808044434e-01 -3.632403910160064697e-01
-2.181176841259002686e-01 1.748763024806976318e-02 1.434785723686218262e-01 1.688608974218368530e-01 1.706765592098236084e-01 2.340941131114959717e-02 1.588557511568069458e-01 -3.979431465268135071e-02 6.894153356552124023e-02 -1.199329644441604614e-01 2.989523857831954956e-02 2.781136929988861084e-01 2.757100760936737061e-01 -1.254608780145645142e-01 -2.552260160446166992e-01 -6.588994711637496948e-02 4.135084748268127441e-01 -1.462709344923496246e-02 2.408274263143539429e-02 2.978801131248474121e-01 1.707019060850143433e-01 -1.662949323654174805e-01 2.916672825813293457e-01 2.689135670661926270e-01 7.367898523807525635e-02 -1.747668534517288208e-01 -8.829852449707686901e-04 -9.450744837522506714e-02 1.047348529100418091e-01 3.360607475042343140e-02 6.464746594429016113e-02 -2.281001657247543335e-01
5.320144444704055786e-02 -2.231958508491516113e-01 2.607857584953308105e-01 4.097351133823394775e-01 7.362964749336242676e-02 8.811729960143566132e-03 3.090341091156005859e-01 1.778340190649032593e-01 9.833031892776489258e-02 1.708319634199142456e-01 -2.938220743089914322e-03 1.410791724920272827e-01 -6.128015811555087566e-04 2.195085957646369934e-02 -1.147601380944252014e-01 4.769616201519966125e-02 -6.177321076393127441e-02 -4.657692834734916687e-02 -1.687131077051162720e-01 7.993785291910171509e-02 3.412392139434814453e-01 2.318989932537078857e-01 1.212176978588104248e-01 1.806783676147460938e-01 -4.491696879267692566e-02 -2.549954354763031006e-01 3.474798798561096191e-02 -2.577842473983764648e-01 2.194116711616516113e-01 -1.510071307420730591e-01 1.730251461267471313e-01 -1.008063629269599915e-01
6.442171335220336914e-02 -1.071987301111221313e-01 -2.989422380924224854e-01 2.305383831262588501e-01 3.295658901333808899e-02 -1.909900754690170288e-01 -4.851946979761123657e-02 -9.245818108320236206e-02 6.799525767564773560e-02 8.484233915805816650e-02 1.583890467882156372e-01 3.904049992561340332e-01 1.222340688109397888e-01 2.421749942004680634e-02 -9.285295754671096802e-02 -1.139689981937408447e-01 3.259168565273284912e-01 -4.227853193879127502e-02 1.638931334018707275e-01 3.844184428453445435e-02 -4.075109958648681641e-03 -4.565698653459548950e-02 -1.617700234055519104e-02 3.155753612518310547e-01 4.617130383849143982e-02 -4.554599821567535400e-01 -1.745459437370300293e-01 -9.594140946865081787e-02 1.640153229236602783e-01 8.231243491172790527e-02 2.000542730093002319e-01 7.531063258647918701e-02
-1.770239919424057007e-01 -1.482891142368316650e-01 -3.773188218474388123e-02 -4.092847555875778198e-02 1.014664769172668457e-01 1.036357730627059937e-01 4.083509147167205811e-01 1.458493322134017944e-01 -1.094844043254852295e-01 -1.180860679596662521e-02 -1.723417043685913086e-01 1.615780442953109741e-01 1.483203321695327759e-01 -1.932718455791473389e-01 -7.869231700897216797e-02 1.356125771999359131e-01 1.397408843040466309e-01 2.748502790927886963e-02 -1.430498212575912476e-01 -6.670900434255599976e-02 3.853626176714897156e-02 -1.877418607473373413e-01 -4.120391905307769775e-01 -4.323624446988105774e-02 -2.414782345294952393e-01 -1.531672030687332153e-01 -1.622271351516246796e-02 1.534433811902999878e-01 3.199368715286254883e-01 6.379054486751556396e-02 2.444018572568893433e-01 -2.394349724054336548e-01
-3.183015882968902588e-01 -3.092793747782707214e-02 2.537465393543243408e-01 -1.004852727055549622e-01 2.787720263004302979e-01 2.125170826911926270e-01 5.089334845542907715e-01 -1.548292934894561768e-01 6.676527857780456543e-02 5.053361132740974426e-02 -4.190699458122253418e-01 1.392774432897567749e-01 7.972218096256256104e-02 1.493780016899108887e-01 6.029800325632095337e-02 1.304506808519363403e-01 1.203562766313552856e-01 -7.605154067277908325e-02 -5.257670581340789795e-02 1.208526417613029480e-01 1.006764769554138184e-01 -1.054280400276184082e-01 1.416523754596710205e-01 2.216109782457351685e-01 -6.310818134807050228e-04 -9.647363424301147461e-02 -6.826508790254592896e-02 2.176769077777862549e-02 1.386786848306655884e-01 -1.303714513778686523e-02 -3.932861983776092529e-02 -5.071155354380607605e-02
-1.523670256137847900e-01 -2.044725716114044189e-01 -7.160505652427673340e-02 -1.089808344841003418e-01 1.336773633956909180e-01 -1.569475233554840088e-01 2.564230859279632568e-01 -8.963046222925186157e-02 1.950332373380661011e-01 6.477744877338409424e-02 -2.287765890359878540e-01 1.194180250167846680e-01 -1.811295561492443085e-02 1.420664042234420776e-01 -1.180440336465835571e-01 7.368974387645721436e-02 2.128612101078033447e-01 9.580940939486026764e-03 8.307974040508270264e-02 -6.255574524402618408e-03 -1.845032423734664917e-01 -1.576216369867324829e-01 -1.927798241376876831e-01 -2.398160547018051147e-01 -2.917483262717723846e-02 -5.765380859375000000e-01 1.510259807109832764e-01 -1.568745970726013184e-01 2.276642918586730957e-01 9.694651514291763306e-02 4.880277812480926514e-02 -5.283380299806594849e-02
-2.504981756210327148e-01 -9.182617068290710449e-02 8.749312162399291992e-02 -7.435871660709381104e-02 2.241587936878204346e-01 -1.843965053558349609e-02 1.951707899570465088e-01 -5.967088043689727783e-02 1.592577062547206879e-02 5.167241394519805908e-02 -2.741135656833648682e-01 -1.249965652823448181e-01 1.155637204647064209e-01 2.214077860116958618e-03 -2.722820043563842773e-01 2.838134765625000000e-01 1.033793315291404724e-01 8.912619203329086304e-02 1.160787716507911682e-01 2.139001935720443726e-01 1.482842266559600830e-01 -3.085461854934692383e-01 -6.671273708343505859e-02 -1.736627370119094849e-01 -6.036944687366485596e-02 -3.569718003273010254e-01 -1.618369966745376587e-01 1.203236654400825500e-01 2.991068363189697266e-01 -8.183468133211135864e-02 2.320201098918914795e-01 1.013278439640998840e-01
-1.297243386507034302e-01 -1.323863118886947632e-01 6.739925593137741089e-02 9.528481960296630859e-02 1.457442790269851685e-01 1.295334994792938232e-01 1.694509685039520264e-01 -1.152016669511795044e-01 2.564362809062004089e-02 -1.861127018928527832e-01 1.298059821128845215e-01 3.610967695713043213e-01 1.056726276874542236e-01 3.696008399128913879e-02 -8.295855671167373657e-02 1.353212445974349976e-01 1.425593048334121704e-01 -9.746973216533660889e-02 -1.194166764616966248e-02 -2.412572801113128662e-01 1.941030174493789673e-01 7.206819206476211548e-02 -3.359823524951934814e-01 4.365632236003875732e-01 1.877298653125762939e-01 -2.223437875509262085e-01 -1.240581944584846497e-01 -1.693459600210189819e-02 2.218302041292190552e-01 7.906311750411987305e-02 2.215883582830429077e-01 -1.110203713178634644e-01
-8.343350887298583984e-02 2.209495939314365387e-02 -1.002333499491214752e-02 4.285351336002349854e-01 1.573504656553268433e-01 1.449977308511734009e-01 1.873543672263622284e-02 5.984797701239585876e-02 1.306430697441101074e-01 1.729156523942947388e-01 -6.312840431928634644e-02 1.221393495798110962e-01 1.102846339344978333e-01 6.111494079232215881e-02 1.516559571027755737e-01 -2.148729711771011353e-01 2.798745036125183105e-01 8.129362016916275024e-03 5.439351126551628113e-02 1.996596753597259521e-01 1.231887713074684143e-01 -3.899321556091308594e-01 3.179141879081726074e-02 1.508031189441680908e-01 6.525836884975433350e-02 -3.049213588237762451e-01 1.892968118190765381e-01 7.297477684915065765e-03 1.631145328283309937e-01 2.866030931472778320e-01 -1.070410106331110001e-02 -2.323262095451354980e-01
1.217719539999961853e-02 4.712630063295364380e-02 -1.051492989063262939e-01 6.336155533790588379e-02 1.282900571823120117e-01 -7.901375740766525269e-02 3.799904286861419678e-01 -1.293636709451675415e-01 2.274842113256454468e-01 1.812132596969604492e-01 1.043948680162429810e-01 2.990967929363250732e-01 8.256512880325317383e-02 -1.502919048070907593e-01 -2.566037178039550781e-01 -1.746489405632019043e-01 1.925230175256729126e-01 -2.837653271853923798e-02 2.792899906635284424e-01 4.610284268856048584e-01 6.459759920835494995e-02 8.224245160818099976e-02 1.234937608242034912e-01 1.783306300640106201e-01 6.785377860069274902e-02 -1.741619706153869629e-01 6.226358562707901001e-02 6.210716813802719116e-02 2.064362019300460815e-01 -6.649681925773620605e-02 1.534276921302080154e-02 -1.080759540200233459e-01
-6.476553529500961304e-02 -7.967134937644004822e-03 -6.188744306564331055e-02 1.009469702839851379e-01 1.031348630785942078e-01 -1.503526978194713593e-02 3.252950906753540039e-01 9.043422527611255646e-03 -3.894910623785108328e-04 1.455128192901611328e-01 6.205846369266510010e-02 1.537844687700271606e-01 1.938920319080352783e-01 1.042364165186882019e-01 -1.872632056474685669e-01 8.258318994194269180e-04 3.908535465598106384e-02 -5.432663485407829285e-02 1.293038111180067062e-02 -2.463422715663909912e-01 3.247410356998443604e-01 -1.763559877872467041e-01 -1.394732892513275146e-01 -1.138579323887825012e-01 -3.009607195854187012e-01 -3.867947757244110107e-01 -1.936149299144744873e-01 1.679156273603439331e-01 -2.440595626831054688e-01 1.936578154563903809e-01 2.492744177579879761e-01 -1.826907098293304443e-01
-8.369709551334381104e-02 -1.071472615003585815e-01 -7.126229256391525269e-02 1.897084116935729980e-01 1.432250738143920898e-01 1.772401854395866394e-02 3.445403277873992920e-01 2.585496902465820312e-01 -8.333904668688774109e-03 2.312784194946289062e-01 -1.614310219883918762e-02 -1.001993939280509949e-01 5.587968230247497559e-02 3.158564567565917969e-01 -1.018708720803260803e-01 2.402202226221561432e-02 3.134653270244598389e-01 1.436043232679367065e-01 -2.858105860650539398e-02 3.300937116146087646e-01 -8.059398084878921509e-02 -1.283434778451919556e-01 -2.635416388511657715e-01 -1.987816691398620605e-01 -5.464918166399002075e-02 -2.920812070369720459e-01 1.004005130380392075e-02 -9.296177886426448822e-03 1.882968991994857788e-01 4.382799193263053894e-02 2.003035992383956909e-01 1.725697666406631470e-01
-1.041380837559700012e-01 2.372203916311264038e-01 3.290296196937561035e-01 3.062921166419982910e-01 1.996099948883056641e-01 1.015786826610565186e-02 1.233100891113281250e-03 -5.734409764409065247e-02 2.151957713067531586e-03 1.691916882991790771e-01 -3.075108528137207031e-01 -1.918723732233047485e-01 -6.512108445167541504e-02 1.802663803100585938e-01 -7.571766525506973267e-02 1.852959096431732178e-01 1.342581361532211304e-01 1.625436693429946899e-01 1.536510437726974487e-01 3.901248797774314880e-02 2.176029682159423828e-01 4.415315575897693634e-03 -1.717043071985244751e-01 -2.840871922671794891e-02 -1.181472912430763245e-01 -3.139190673828125000e-01 6.448164116591215134e-03 -5.751462653279304504e-02 2.805849015712738037e-01 -4.838630184531211853e-02 3.262448906898498535e-01 1.271505653858184814e-02
-8.104345947504043579e-02 -1.031745225191116333e-01 -2.210129052400588989e-01 4.454728066921234131e-01 2.907223403453826904e-01 6.839683651924133301e-02 3.963375687599182129e-01 -7.916153967380523682e-02 4.450421929359436035e-01 -2.572857588529586792e-02 -2.772350981831550598e-02 -1.016763895750045776e-01 -1.046028584241867065e-01 -3.321000561118125916e-02 -1.003392413258552551e-01 1.271701455116271973e-01 5.906407535076141357e-02 -1.352762132883071899e-01 3.076945617794990540e-02 -2.614008262753486633e-02 1.175470203161239624e-01 -9.039683267474174500e-03 1.293214708566665649e-01 1.025598496198654175e-01 -7.621175050735473633e-02 -2.187020182609558105e-01 1.426809728145599365e-01 -1.534692794084548950e-01 1.939948052167892456e-01 -7.245212793350219727e-02 1.721701323986053467e-01 -1.397661585360765457e-02
-2.555757761001586914e-01 -2.395021915435791016e-02 8.588218130171298981e-03 1.005417630076408386e-01 7.245855033397674561e-02 1.437104195356369019e-01 1.036426983773708344e-02 -1.913030296564102173e-01 7.650687545537948608e-02 2.769889235496520996e-01 -4.039828199893236160e-03 2.371858656406402588e-01 -1.521242689341306686e-02 2.028464339673519135e-02 -2.662498056888580322e-01 -1.625992357730865479e-01 5.377694591879844666e-02 -4.993886873126029968e-02 9.271503984928131104e-02 8.468423038721084595e-02 6.629279255867004395e-02 -3.276805281639099121e-01 1.036014482378959656e-01 2.984054386615753174e-02 -2.961355261504650116e-02 -4.169912338256835938e-01 3.873065859079360962e-02 3.644435852766036987e-02 1.942406445741653442e-01 3.059759736061096191e-01 3.252142667770385742e-01 -2.554399967193603516e-01
-3.190602362155914307e-01 -2.110791206359863281e-01 1.087418496608734131e-01 1.683733612298965454e-02 1.846423745155334473e-01 -2.096502929925918579e-01 6.233017891645431519e-02 -1.182554960250854492e-01 1.792757213115692139e-01 1.161154136061668396e-01 5.179670173674821854e-03 1.351788174360990524e-02 1.946310549974441528e-01 -2.003720700740814209e-01 5.245199054479598999e-02 2.259033024311065674e-01 1.609376072883605957e-01 -2.058638632297515869e-01 9.427002817392349243e-02 2.268007397651672363e-01 2.815780937671661377e-01 1.666731685400009155e-01 -2.811011373996734619e-01 9.572760015726089478e-02 -1.466152220964431763e-01 -4.274404346942901611e-01 -1.994707062840461731e-02 1.590705513954162598e-01 1.183653026819229126e-01 9.125309064984321594e-03 1.086445897817611694e-02 -2.898445352911949158e-03
-2.129553817212581635e-02 -8.000534027814865112e-02 -9.286318719387054443e-02 -1.222948580980300903e-01 2.988916039466857910e-01 -1.374964788556098938e-02 5.250086188316345215e-01 8.149138092994689941e-02 -2.827378630172461271e-04 -5.851507559418678284e-02 -3.208109736442565918e-02 2.730236649513244629e-01 2.573806941509246826e-01 -5.097040906548500061e-02 -1.006697118282318115e-01 1.599458456039428711e-01 1.165761947631835938e-01 5.553562194108963013e-02 -1.858418881893157959e-01 6.189304590225219727e-02 1.895222961902618408e-01 -1.682453602552413940e-01 -1.240595728158950806e-01 1.616962999105453491e-01 -1.485234051942825317e-01 3.450875356793403625e-02 1.403200775384902954e-01 1.378564983606338501e-01 1.387109011411666870e-01 1.386218369007110596e-01 1.914879381656646729e-01 -3.410841226577758789e-01
-2.799507081508636475e-01 -3.789469301700592041e-01 3.395465016365051270e-01 2.878631278872489929e-02 8.302138000726699829e-02 -1.128691360354423523e-01 9.797013550996780396e-02 -1.180683895945549011e-01 4.159192368388175964e-02 -6.706107407808303833e-02 1.712265014648437500e-01 2.426746115088462830e-02 -3.040227107703685760e-02 9.625588357448577881e-02 9.729854762554168701e-02 4.421310871839523315e-02 1.835574507713317871e-01 1.333190351724624634e-01 2.641556859016418457e-01 3.597947582602500916e-02 2.270964831113815308e-01 4.720289260149002075e-02 -2.062154002487659454e-02 1.021518781781196594e-01 -1.192948296666145325e-01 -1.006816849112510681e-01 -2.847273945808410645e-01 -1.182139478623867035e-02 1.396439671516418457e-01 1.053645983338356018e-01 4.839220046997070312e-01 -5.855732411146163940e-02
-5.855138227343559265e-02 -2.036881893873214722e-01 3.079503178596496582e-01 1.037618741393089294e-01 2.384770810604095459e-01 -9.846389293670654297e-02 2.695773541927337646e-02 1.259432584047317505e-01 6.638085097074508667e-02 -2.937998995184898376e-02 3.061732053756713867e-01 8.955696225166320801e-02 9.540074318647384644e-02 1.220525242388248444e-03 2.660188078880310059e-01 -9.109330922365188599e-02 1.876062452793121338e-01 1.323117166757583618e-01 2.320147454738616943e-01 -3.984990343451499939e-02 2.494496554136276245e-01 -1.781775504350662231e-01 -8.805114030838012695e-02 1.953532993793487549e-01 -1.796408295631408691e-01 -2.909629940986633301e-01 -2.174036055803298950e-01 -3.704126924276351929e-02 1.455241292715072632e-01 7.222769409418106079e-02 3.590162396430969238e-01 4.760405421257019043e-02
-9.658995270729064941e-02 -2.628885395824909210e-02 1.607064455747604370e-01 3.175078630447387695e-01 1.243855580687522888e-01 -1.117733716964721680e-01 1.983156204223632812e-01 2.585040926933288574e-01 2.522953450679779053e-01 4.016513228416442871e-01 1.706489175558090210e-01 2.715964317321777344e-01 -8.034790307283401489e-02 7.315706461668014526e-02 9.217683970928192139e-02 -5.670749023556709290e-02 8.674861490726470947e-02 -3.021761178970336914e-01 -4.315903410315513611e-02 2.406327128410339355e-01 8.303605765104293823e-02 -1.548565179109573364e-01 7.453009486198425293e-02 1.894652843475341797e-01 -1.138783432543277740e-02 -3.160212039947509766e-01 1.124608218669891357e-01 1.389201730489730835e-01 -7.243976742029190063e-02 3.019988723099231720e-02 1.564261317253112793e-02 -9.252625703811645508e-02
-1.648644208908081055e-01 1.256016939878463745e-01 2.517008781433105469e-01 1.629270017147064209e-01 1.143605411052703857e-01 -1.115814223885536194e-01 3.068209290504455566e-01 -5.383106879889965057e-03 3.192310407757759094e-02 1.526205390691757202e-01 -8.769138157367706299e-02 -4.073827713727951050e-02 5.170310288667678833e-02 1.457218080759048462e-01 -1.962584853172302246e-01 4.430717527866363525e-01 2.119307368993759155e-01 -1.324198488146066666e-02 5.736812576651573181e-02 8.312012255191802979e-02 -4.629037901759147644e-02 -1.280696541070938110e-01 -1.918505281209945679e-01 -6.094866245985031128e-02 -6.656816601753234863e-02 -4.021921753883361816e-01 1.159257218241691589e-01 1.728279441595077515e-01 -1.964627057313919067e-01 -1.965416222810745239e-01 2.322622835636138916e-01 4.796710796654224396e-03
1.665531843900680542e-02 -9.741487354040145874e-02 -3.244784846901893616e-02 1.583895385265350342e-01 8.715884387493133545e-02 -6.719080358743667603e-02 3.816833794116973877e-01 2.523429691791534424e-01 -1.323779076337814331e-01 1.194929331541061401e-01 -1.373422443866729736e-01 6.857990473508834839e-02 1.201900169253349304e-01 -3.470236063003540039e-02 1.664140522480010986e-01 2.615922093391418457e-01 1.245415136218070984e-01 -1.650401055812835693e-01 2.859927117824554443e-01 -5.092691630125045776e-02 2.081228345632553101e-01 -1.767669320106506348e-01 -3.639120459556579590e-01 1.831871420145034790e-01 -1.080257166177034378e-02 -6.302604824304580688e-02 2.586313486099243164e-01 2.702071145176887512e-02 2.100960463285446167e-01 -5.575121194124221802e-02 9.822351485490798950e-02 -2.814049720764160156e-01
9.654970467090606689e-02 -3.973168879747390747e-02 2.720538973808288574e-01 1.073465794324874878e-01 1.379749476909637451e-01 -7.890003174543380737e-02 1.947276592254638672e-01 -1.008928790688514709e-01 2.058584094047546387e-01 2.692798972129821777e-01 4.748913634102791548e-04 2.247466519474983215e-02 2.121973931789398193e-01 -2.592998445034027100e-01 -1.749549657106399536e-01 -1.123237758874893188e-01 3.313637375831604004e-01 -1.308748126029968262e-01 -5.479634739458560944e-03 2.360428571701049805e-01 8.412715792655944824e-02 -1.787583343684673309e-02 1.392535120248794556e-01 4.124662876129150391e-01 1.091224253177642822e-01 -3.175687193870544434e-01 1.351908296346664429e-01 5.067334324121475220e-02 1.506521403789520264e-01 9.039752930402755737e-02 1.233118176460266113e-01 -6.992324255406856537e-03
-1.162779256701469421e-01 1.396923512220382690e-02 2.631147205829620361e-01 -9.190060198307037354e-02 4.830027520656585693e-01 1.798585653305053711e-01 -5.667816847562789917e-03 -6.183164194226264954e-02 -2.865556441247463226e-02 1.136196777224540710e-01 -1.260956656187772751e-02 -2.641478925943374634e-02 1.202357932925224304e-01 2.184291779994964600e-01 1.603640019893646240e-01 1.418765783309936523e-01 3.677692115306854248e-01 -2.202754318714141846e-01 -3.792322427034378052e-02 7.081797719001770020e-02 2.646233141422271729e-01 -2.160567231476306915e-02 -2.029893249273300171e-01 -7.516392320394515991e-02 -1.272698044776916504e-01 -2.527514696121215820e-01 -1.220535766333341599e-02 2.725044265389442444e-02 2.737373113632202148e-01 1.277266442775726318e-01 1.257500201463699341e-01 1.445859521627426147e-01
-2.138715684413909912e-01 1.806803643703460693e-01 -1.778100989758968353e-02 -3.510008007287979126e-02 8.207646757364273071e-02 1.282420158386230469e-01 2.909936904907226562e-01 -6.527273356914520264e-02 -4.056031256914138794e-02 2.714210748672485352e-01 2.766221016645431519e-02 -6.074033677577972412e-02 -4.875887185335159302e-02 3.705921173095703125e-01 -3.738601803779602051e-01 3.778759390115737915e-02 6.967233121395111084e-02 -1.351321786642074585e-01 1.127243191003799438e-01 -1.504542380571365356e-01 4.592213630676269531e-01 -1.304803937673568726e-01 1.602934673428535461e-02 4.418659582734107971e-02 -3.055337117984890938e-03 -1.512797772884368896e-01 1.448648124933242798e-01 1.425884217023849487e-01 -1.345928460359573364e-01 8.793239295482635498e-02 1.598103940486907959e-01 -2.075683921575546265e-01
-2.285823412239551544e-02 3.751633316278457642e-02 -7.398160547018051147e-02 1.331955343484878540e-01 9.393444657325744629e-02 -9.946864098310470581e-03 3.311128616333007812e-01 -3.219180554151535034e-02 1.637481153011322021e-01 2.462589144706726074e-01 1.462633907794952393e-01 2.243178039789199829e-01 1.021129637956619263e-01 -8.717563003301620483e-02 -1.995786875486373901e-01 -1.403495371341705322e-01 2.224386483430862427e-01 4.116695374250411987e-02 3.199236392974853516e-01 3.519311547279357910e-01 5.848433449864387512e-02 7.458036392927169800e-02 1.241903603076934814e-01 2.654037475585937500e-01 2.230801284313201904e-01 -2.447588592767715454e-01 3.191647701896727085e-04 8.262031525373458862e-02 3.437704741954803467e-01 -3.595454618334770203e-02 -2.806611545383930206e-02 -9.774804860353469849e-02
-3.802384734153747559e-01 -1.767807900905609131e-01 3.883951008319854736e-01 -4.256734624505043030e-02 2.955566048622131348e-01 1.788644585758447647e-03 -3.780028596520423889e-02 7.641512155532836914e-02 2.129076868295669556e-01 -7.223859429359436035e-02 1.331034004688262939e-01 3.228229656815528870e-02 1.418154537677764893e-01 7.863252609968185425e-02 9.018823504447937012e-02 -3.378360718488693237e-02 1.576631218194961548e-01 1.059717088937759399e-01 1.701779812574386597e-01 6.167552620172500610e-02 2.929114401340484619e-01 1.578289829194545746e-02 -8.213424682617187500e-02 -2.230569662060588598e-04 1.808969229459762573e-01 -1.918891370296478271e-01 6.899176537990570068e-02 8.241826295852661133e-02 2.081019729375839233e-01 -9.624423831701278687e-02 4.199773371219635010e-01 -1.761688664555549622e-02
-9.536056965589523315e-02 -1.908873319625854492e-01 3.058429062366485596e-02 2.123506963253021240e-01 1.671981811523437500e-01 1.225945353507995605e-01 1.858670860528945923e-01 1.674239188432693481e-01 4.537398461252450943e-03 2.358354628086090088e-01 6.245353072881698608e-02 -1.363945454359054565e-01 9.396994113922119141e-02 1.905872374773025513e-01 -8.242075890302658081e-02 5.823222920298576355e-02 3.150759041309356689e-01 -1.668324172496795654e-01 3.013274818658828735e-02 8.101110905408859253e-02 2.040575891733169556e-01 -5.171177163720130920e-02 -1.454822123050689697e-01 8.180289878509938717e-04 -4.086350500583648682e-01 1.720690131187438965e-01 2.211104780435562134e-01 2.484752386808395386e-01 1.201919317245483398e-01 1.275646388530731201e-01 2.465449124574661255e-01 -2.657403349876403809e-01
-1.898927092552185059e-01 -2.265267521142959595e-01 2.544152438640594482e-01 1.199821382761001587e-01 2.630446851253509521e-01 3.658086806535720825e-02 1.330761760473251343e-01 -2.246989682316780090e-02 -2.827663719654083252e-02 1.231322064995765686e-01 4.689222574234008789e-02 2.505791187286376953e-01 6.569878756999969482e-02 8.811716735363006592e-02 -1.537873446941375732e-01 -2.206336706876754761e-02 2.568308413028717041e-01 -3.014847040176391602e-01 2.226075977087020874e-01 1.566351205110549927e-01 8.194970339536666870e-02 -1.730847805738449097e-01 5.674841627478599548e-02 4.526367485523223877e-01 3.569962978363037109e-01 -1.397318243980407715e-01 -9.302336722612380981e-03 -3.135885298252105713e-02 8.927761577069759369e-03 1.841867901384830475e-02 3.249866515398025513e-02 -4.853578656911849976e-02
-1.330391913652420044e-01 -2.744811177253723145e-01 -9.122347831726074219e-02 -2.187078893184661865e-01 1.888242810964584351e-01 -1.842978782951831818e-02 1.617667675018310547e-01 2.161042243242263794e-01 -8.908229321241378784e-02 -1.548483315855264664e-02 -8.528119325637817383e-02 2.294314950704574585e-01 1.365083903074264526e-01 -1.089044101536273956e-02 -1.904562413692474365e-01 -6.720888614654541016e-02 5.554108619689941406e-01 3.001931868493556976e-02 2.160629443824291229e-02 -3.495085239410400391e-02 4.334192350506782532e-02 4.612717032432556152e-02 -2.614701092243194580e-01 3.089482337236404419e-02 -1.468924731016159058e-01 -6.709881871938705444e-02 -2.700775116682052612e-02 -3.428128361701965332e-02 3.538048267364501953e-01 -1.498016268014907837e-01 2.123817354440689087e-01 -9.593985229730606079e-02
-2.574566900730133057e-01 -2.075654454529285431e-02 3.370029386132955551e-03 3.637482225894927979e-01 1.301318407058715820e-01 -2.461217902600765228e-02 3.285409808158874512e-01 -1.784829944372177124e-01 1.336469501256942749e-01 1.805966496467590332e-01 -4.243781790137290955e-02 9.138832241296768188e-02 -3.832851303741335869e-03 1.529588643461465836e-02 8.891240507364273071e-02 3.353573009371757507e-02 4.936721622943878174e-01 1.791653968393802643e-02 5.567899718880653381e-02 7.195890694856643677e-02 2.617544680833816528e-02 -2.443914711475372314e-01 1.367102563381195068e-01 9.720578789710998535e-02 -9.563092887401580811e-02 -2.413949221372604370e-01 3.426557406783103943e-02 -1.912996023893356323e-01 1.269563008099794388e-02 -2.563641071319580078e-01 9.033166617155075073e-02 2.315711081027984619e-01
-2.681509852409362793e-01 -9.356703609228134155e-02 -3.956463560461997986e-02 2.836301624774932861e-01 1.543676704168319702e-01 1.270334124565124512e-01 3.053076863288879395e-01 6.036356464028358459e-02 8.146090805530548096e-02 8.388083428144454956e-02 -3.522976860404014587e-02 -1.032071486115455627e-01 -1.808374226093292236e-01 -3.178555890917778015e-02 -3.443807363510131836e-01 1.130445599555969238e-01 4.213907718658447266e-01 2.775389514863491058e-02 -2.231547087430953979e-01 3.647402301430702209e-02 2.569920616224408150e-03 1.065543666481971741e-01 -2.963703870773315430e-01 1.380302906036376953e-01 -5.562167242169380188e-02 -1.057850793004035950e-01 1.440552771091461182e-01 -1.724860817193984985e-01 2.186948359012603760e-01 1.480829268693923950e-01 1.644924134016036987e-01 2.307968214154243469e-02
-1.410934329032897949e-01 8.122707717120647430e-03 -5.521587096154689789e-03 1.140554323792457581e-01 7.455232739448547363e-02 1.264872401952743530e-01 -1.760485209524631500e-02 -1.716586053371429443e-01 2.960515320301055908e-01 3.207353353500366211e-01 1.569406837224960327e-01 9.967065602540969849e-02 9.957581758499145508e-02 5.563345178961753845e-02 -1.519826203584671021e-01 -2.250365614891052246e-01 7.499330490827560425e-02 4.846249241381883621e-03 6.434135138988494873e-02 2.207209467887878418e-01 6.534665822982788086e-02 -2.057922631502151489e-01 5.359619110822677612e-02 9.379444271326065063e-02 -4.187420010566711426e-03 -4.069612026214599609e-01 4.875686764717102051e-02 2.056679278612136841e-01 2.097092866897583008e-01 2.298373132944107056e-01 2.666514217853546143e-01 -3.298602998256683350e-01
-1.953113973140716553e-01 -1.985741257667541504e-01 8.550917357206344604e-02 -1.526431590318679810e-01 -5.297116190195083618e-02 2.716815657913684845e-02 2.873906195163726807e-01 1.364473998546600342e-01 -2.644920349121093750e-02 -5.847167968750000000e-02 6.708329170942306519e-02 2.307249307632446289e-01 -1.286460012197494507e-01 4.318267852067947388e-02 1.578252613544464111e-01 1.847001141868531704e-03 1.225624084472656250e-01 -3.214924829080700874e-03 2.191373407840728760e-01 1.141892597079277039e-01 2.183869034051895142e-01 -9.124039858579635620e-02 -8.447796851396560669e-02 3.164452314376831055e-01 1.302184164524078369e-01 -3.075334429740905762e-01 4.663707315921783447e-02 -1.468059490434825420e-04 3.282271921634674072e-01 3.192880749702453613e-01 -1.288236081600189209e-01 -3.201706111431121826e-01
-1.237371489405632019e-01 -1.002430263906717300e-02 -9.541070461273193359e-02 6.206922605633735657e-02 1.638213545083999634e-01 1.431854721158742905e-02 2.756966948509216309e-01 -1.768627911806106567e-01 1.734745204448699951e-01 1.099866479635238647e-01 -1.845259815454483032e-01 -2.602028660476207733e-02 2.075756788253784180e-01 1.574229635298252106e-02 3.571702539920806885e-02 2.408512681722640991e-01 3.447344899177551270e-01 9.576742351055145264e-02 1.541285514831542969e-01 2.341847568750381470e-01 1.647609919309616089e-01 -5.752794072031974792e-02 -1.364561170339584351e-01 -2.788383662700653076e-01 1.033344026654958725e-02 -4.954903125762939453e-01 -1.363333314657211304e-02 -1.064291223883628845e-02 -5.473482981324195862e-02 -5.664742738008499146e-02 2.540368735790252686e-01 8.757416158914566040e-02
-3.507442772388458252e-01 4.030138626694679260e-02 2.816041372716426849e-02 6.171996891498565674e-02 -7.118867337703704834e-02 -2.498158998787403107e-02 1.816864758729934692e-01 -1.119626760482788086e-01 2.118829637765884399e-01 2.572089806199073792e-02 7.734365761280059814e-02 2.655525803565979004e-01 1.806835234165191650e-01 3.170959949493408203e-01 -1.382289826869964600e-01 -1.678227782249450684e-01 3.077239096164703369e-01 1.486724317073822021e-01 3.383363410830497742e-02 2.275453954935073853e-01 2.699932083487510681e-02 5.433778092265129089e-02 2.098640203475952148e-01 1.914771795272827148e-01 4.538548365235328674e-02 -2.401503026485443115e-01 -3.108898177742958069e-02 -2.341186553239822388e-01 1.525814682245254517e-01 -4.522595182061195374e-02 1.531891077756881714e-01 -3.139740228652954102e-01
-2.935303747653961182e-01 -2.808911800384521484e-01 4.220718517899513245e-02 7.853903621435165405e-02 8.926374465227127075e-02 1.102377027273178101e-01 2.887272238731384277e-01 -9.116379916667938232e-02 1.761704832315444946e-01 8.036163449287414551e-02 1.082645058631896973e-01 2.602562308311462402e-03 -2.260118126869201660e-01 -1.294174194335937500e-01 -3.711293041706085205e-01 1.302465647459030151e-01 2.653481364250183105e-01 3.205226361751556396e-02 -7.316178083419799805e-02 -7.776082307100296021e-02 9.447353333234786987e-02 -3.453063312917947769e-03 -2.177772819995880127e-01 -5.045568943023681641e-02 3.217734862118959427e-03 -3.351322710514068604e-01 2.312880903482437134e-01 -2.744454741477966309e-01 7.590806484222412109e-02 4.808454960584640503e-02 1.492679417133331299e-01 -1.737884879112243652e-01
-8.848574757575988770e-02 -4.182894900441169739e-02 -1.842147409915924072e-01 3.869317099452018738e-02 2.679820358753204346e-01 1.291780173778533936e-01 4.011907875537872314e-01 1.802675575017929077e-01 1.629432104527950287e-02 1.267084032297134399e-01 -6.797835230827331543e-02 2.299481630325317383e-01 1.407947838306427002e-01 -5.374100431799888611e-02 3.079793974757194519e-02 3.814713954925537109e-01 1.193822249770164490e-01 -4.810663312673568726e-02 -7.737724483013153076e-02 8.466340601444244385e-02 7.391472160816192627e-02 -2.731690108776092529e-01 -2.097247242927551270e-01 2.007796019315719604e-01 6.257107853889465332e-02 1.699388474225997925e-01 -7.990865036845207214e-03 1.210898235440254211e-01 3.069561123847961426e-01 1.767147332429885864e-01 1.404700130224227905e-01 -2.079243361949920654e-01
-2.517228424549102783e-01 1.125143319368362427e-01 -9.251213073730468750e-02 3.578260308131575584e-03 -1.018846631050109863e-01 1.345314532518386841e-01 9.547728300094604492e-02 -2.628846764564514160e-01 2.767143249511718750e-01 2.069933265447616577e-01 7.844994962215423584e-02 2.248768061399459839e-01 5.598021298646926880e-02 1.099698543548583984e-01 -1.148036941885948181e-01 -7.616601139307022095e-02 6.275718659162521362e-02 1.178857684135437012e-01 1.016555055975914001e-01 1.253660768270492554e-03 1.140718311071395874e-01 -3.126818835735321045e-01 -5.108499526977539062e-02 -3.567821532487869263e-02 4.537638276815414429e-02 -4.188032150268554688e-01 1.421964764595031738e-01 7.807264570146799088e-03 2.911158800125122070e-01 2.281268984079360962e-01 2.278201282024383545e-01 -2.628459930419921875e-01
-3.633056953549385071e-02 7.780236005783081055e-02 9.905911982059478760e-02 1.453406512737274170e-01 1.146251931786537170e-01 2.843256294727325439e-01 3.706009685993194580e-02 -2.086824029684066772e-01 1.961896270513534546e-01 -7.351371925324201584e-03 -3.578400984406471252e-02 2.198736220598220825e-01 -1.422160863876342773e-01 1.952966861426830292e-02 -3.480828925967216492e-02 1.891326308250427246e-01 3.004882633686065674e-01 1.141061410307884216e-01 2.670889794826507568e-01 2.410969138145446777e-01 1.835611760616302490e-01 -7.700113207101821899e-02 -1.697979569435119629e-01 4.325115680694580078e-01 -7.041520625352859497e-02 -9.713785350322723389e-02 6.201741471886634827e-02 -1.759460419416427612e-01 9.241537004709243774e-02 -2.149879373610019684e-02 1.587059497833251953e-01 -3.245658576488494873e-01
-2.046140879392623901e-01 1.440246403217315674e-01 2.599197030067443848e-01 3.373931050300598145e-01 5.340567231178283691e-02 -1.179061159491539001e-01 1.566796302795410156e-01 3.668850660324096680e-02 1.164877880364656448e-02 3.478287532925605774e-02 -5.095921829342842102e-02 -1.828555613756179810e-01 5.472854152321815491e-02 1.755464822053909302e-01 -2.707625627517700195e-01 3.404640555381774902e-01 8.637474477291107178e-02 2.761414460837841034e-02 -8.886430412530899048e-02 1.789902895689010620e-01 1.094665229320526123e-01 1.045251935720443726e-01 -3.258617222309112549e-02 -1.691662073135375977e-01 -2.031546682119369507e-01 -2.878403663635253906e-01 -2.100670523941516876e-02 -2.125501818954944611e-02 3.067473769187927246e-01 -3.501026332378387451e-02 3.568367063999176025e-01 -6.720444560050964355e-02
-9.537326544523239136e-02 2.275124564766883850e-02 8.412831276655197144e-02 -1.623506993055343628e-01 4.339944124221801758e-01 -5.704855546355247498e-02 5.330148339271545410e-01 -8.427035063505172729e-02 -5.713686347007751465e-03 1.530284583568572998e-01 -9.125308692455291748e-02 3.114763796329498291e-01 1.505861729383468628e-01 7.588894106447696686e-03 -8.813463896512985229e-02 5.177911743521690369e-02 1.440007984638214111e-01 -1.894179731607437134e-01 1.254274100065231323e-01 7.678776979446411133e-02 -1.581600606441497803e-01 2.152803689241409302e-01 7.640086114406585693e-02 2.370546311140060425e-01 -1.422853469848632812e-01 -3.628757316619157791e-03 -2.928898436948657036e-03 4.121826961636543274e-02 1.932397186756134033e-01 -7.735951989889144897e-02 1.861875653266906738e-01 -2.382578514516353607e-02
-3.355512917041778564e-01 -1.413410753011703491e-01 -9.118615835905075073e-02 3.878198266029357910e-01 1.596402376890182495e-01 6.978867948055267334e-02 1.630740761756896973e-01 -3.002223670482635498e-01 1.270136386156082153e-01 1.817247122526168823e-01 -2.234623432159423828e-01 -3.543480706866830587e-04 4.441785812377929688e-02 2.279635667800903320e-01 1.991247572004795074e-02 -1.109702140092849731e-01 3.049804866313934326e-01 -1.514904201030731201e-01 -4.677103459835052490e-02 1.456942111253738403e-01 1.106156185269355774e-01 -1.906192153692245483e-01 -1.368342190980911255e-01 9.138312190771102905e-02 -2.649785252287983894e-03 1.213215738534927368e-01 -1.658799201250076294e-01 3.091492131352424622e-02 2.634900212287902832e-01 -2.045787870883941650e-02 2.053891122341156006e-01 1.601033955812454224e-01
-3.258253335952758789e-01 1.755459308624267578e-01 3.716258704662322998e-02 1.414168924093246460e-01 -5.520768091082572937e-02 -1.375256329774856567e-01 3.542388081550598145e-01 1.617780178785324097e-01 3.404755145311355591e-02 -7.130382116883993149e-03 1.406681071966886520e-02 1.395163983106613159e-01 2.294241636991500854e-02 1.327399760484695435e-01 -3.516486883163452148e-01 1.302723679691553116e-02 2.539050020277500153e-02 7.235109061002731323e-02 2.051066756248474121e-01 -4.860992729663848877e-02 2.080071419477462769e-01 4.213196784257888794e-02 -3.571215569972991943e-01 -2.666286565363407135e-02 -2.943925261497497559e-01 -2.032647877931594849e-01 3.111172653734683990e-02 1.514295395463705063e-02 -1.856237649917602539e-01 -1.052819266915321350e-01 3.054763972759246826e-01 -1.163653582334518433e-01
-2.723943591117858887e-01 1.954989507794380188e-02 -9.848635643720626831e-03 -1.822089217603206635e-02 -9.847152233123779297e-02 2.104635536670684814e-01 1.789475381374359131e-01 -1.285858303308486938e-01 2.837567031383514404e-01 2.672324180603027344e-01 1.372973434627056122e-02 1.674899905920028687e-01 6.793675571680068970e-02 6.259891204535961151e-03 -1.528232693672180176e-01 -1.297364532947540283e-01 -5.093129724264144897e-02 5.637634545564651489e-02 1.061598956584930420e-01 4.838263243436813354e-02 1.906334310770034790e-01 -3.040171861648559570e-01 1.394094973802566528e-01 -5.396144837141036987e-02 -6.898684799671173096e-02 -4.246179163455963135e-01 8.740926533937454224e-02 1.647076308727264404e-01 2.126058191061019897e-01 1.883026063442230225e-01 2.926605641841888428e-01 -2.019737511873245239e-01
-5.468735098838806152e-02 1.439180374145507812e-01 3.315711617469787598e-01 -5.884520336985588074e-02 3.636328876018524170e-01 -4.020255059003829956e-02 2.978366017341613770e-01 -1.714243367314338684e-02 5.798368901014328003e-02 -6.109051406383514404e-03 -2.163253258913755417e-03 4.388008639216423035e-02 1.303753256797790527e-01 1.535295099020004272e-01 -3.486061096191406250e-01 2.975383400917053223e-01 2.795834541320800781e-01 -2.257043868303298950e-01 2.546388506889343262e-01 -1.493011321872472763e-02 7.705686986446380615e-02 -2.294958233833312988e-01 1.289971917867660522e-01 1.000741869211196899e-01 -1.367069184780120850e-01 -2.128113508224487305e-01 -1.249867975711822510e-01 -1.032163873314857483e-01 2.061556465923786163e-02 -1.180950701236724854e-01 3.773196134716272354e-03 4.731193184852600098e-03
-1.159618124365806580e-01 -6.811928749084472656e-02 1.929577142000198364e-01 8.821341395378112793e-02 2.834252715110778809e-01 1.877346634864807129e-01 4.934769868850708008e-01 -1.919248700141906738e-02 -6.972900778055191040e-02 2.271323837339878082e-02 2.238371968269348145e-01 2.157741971313953400e-02 3.972890228033065796e-02 -5.426104739308357239e-02 -1.613923907279968262e-02 2.229952365159988403e-01 2.211651504039764404e-01 -1.685977429151535034e-01 3.535570502281188965e-01 1.156326830387115479e-01 -1.204122155904769897e-01 -1.105503141880035400e-01 2.808743854984641075e-03 1.753835827112197876e-01 3.404071182012557983e-02 -1.216676011681556702e-01 -3.569290786981582642e-02 -1.089546382427215576e-01 3.146596848964691162e-01 -2.241155654191970825e-01 7.943108677864074707e-02 -9.552095830440521240e-02
-2.330476641654968262e-01 6.630247086286544800e-02 1.321519613265991211e-01 3.483584523200988770e-01 1.421396881341934204e-01 -1.836634874343872070e-01 2.937394082546234131e-01 6.872024387121200562e-02 -2.378799766302108765e-02 1.779282987117767334e-01 5.148351192474365234e-02 1.029435396194458008e-01 1.194169893860816956e-01 -1.831918656826019287e-01 -1.356088370084762573e-01 -7.489501032978296280e-03 2.854244709014892578e-01 -1.240976303815841675e-01 7.951618731021881104e-02 4.335104823112487793e-01 6.175682321190834045e-02 -9.890960901975631714e-02 1.484668701887130737e-01 3.033178150653839111e-01 1.601982712745666504e-01 -1.468751877546310425e-01 9.575458616018295288e-02 -1.706418246030807495e-01 1.053009331226348877e-01 -8.643958717584609985e-04 1.438424736261367798e-01 -9.864272177219390869e-02
-4.550971090793609619e-02 -1.418996900320053101e-01 -7.011175155639648438e-02 1.994419246912002563e-01 5.770534276962280273e-02 5.419582501053810120e-02 -4.316508397459983826e-02 -9.220585227012634277e-02 2.321643680334091187e-01 -4.297357797622680664e-02 -4.802119359374046326e-02 2.959490120410919189e-01 -7.319559156894683838e-02 6.152890622615814209e-02 -2.720146775245666504e-01 2.257600724697113037e-01 3.236951529979705811e-01 2.398972660303115845e-01 4.247978702187538147e-02 1.045481413602828979e-01 -1.026602759957313538e-01 2.261434681713581085e-02 1.022226512432098389e-01 4.300651326775550842e-02 -1.366891860961914062e-01 -4.311979115009307861e-01 -1.664743721485137939e-01 6.636019796133041382e-02 2.098889350891113281e-01 -2.147532254457473755e-01 3.337737321853637695e-01 1.628041849471628666e-03
-3.245782852172851562e-02 -3.960371389985084534e-02 1.028930023312568665e-01 1.808998286724090576e-01 -1.089921817183494568e-01 -1.798024401068687439e-02 1.529962569475173950e-01 -1.608731895685195923e-01 1.128381490707397461e-01 1.398372054100036621e-01 1.869120150804519653e-01 2.062033675611019135e-02 -6.059930473566055298e-02 -1.411849260330200195e-01 -2.549682259559631348e-01 -8.534824103116989136e-02 1.127824783325195312e-01 2.937354333698749542e-02 2.099395245313644409e-01 -4.278976097702980042e-02 4.570166170597076416e-01 1.043015345931053162e-01 -2.647676765918731689e-01 2.281947880983352661e-01 -1.004341617226600647e-01 -4.858539402484893799e-01 -1.617303192615509033e-01 -1.270916610956192017e-01 1.367989331483840942e-01 -1.282868385314941406e-01 4.665203019976615906e-02 -4.271912574768066406e-02
-2.823564708232879639e-01 8.282989263534545898e-02 -1.686136424541473389e-01 -2.287190034985542297e-02 -1.658609323203563690e-02 1.653032004833221436e-01 2.140839248895645142e-01 -1.503016948699951172e-01 -1.406958401203155518e-01 1.598034501075744629e-01 -1.044009551405906677e-01 -4.706155881285667419e-02 6.116027012467384338e-02 2.925168871879577637e-01 -3.386785984039306641e-01 2.312332242727279663e-01 2.244369536638259888e-01 1.053689792752265930e-01 1.832603216171264648e-01 2.455659210681915283e-02 3.341507613658905029e-01 -7.472752779722213745e-02 -1.178832128643989563e-01 6.120263785123825073e-02 -6.789729744195938110e-02 -1.106991097331047058e-01 3.410838246345520020e-01 -1.225349027663469315e-02 -1.632732450962066650e-01 9.306719899177551270e-02 2.535950541496276855e-01 -9.478504955768585205e-02
-3.205707967281341553e-01 -1.938387453556060791e-01 -3.850734606385231018e-02 -1.679397076368331909e-01 -1.577624976634979248e-01 -9.517264366149902344e-02 1.463619321584701538e-01 6.121207028627395630e-02 -2.688166685402393341e-03 1.756714731454849243e-01 2.790771126747131348e-01 1.828904896974563599e-01 -1.035914346575737000e-01 3.523120656609535217e-02 6.196323409676551819e-02 -5.221853032708168030e-02 2.789918482303619385e-01 -1.113620772957801819e-01 9.172517806291580200e-02 2.262032479047775269e-01 8.230367302894592285e-02 -1.985319852828979492e-01 -9.230910241603851318e-02 9.935786575078964233e-02 -8.748973719775676727e-03 -2.094982415437698364e-01 2.440388202667236328e-01 -1.525898929685354233e-02 1.726858466863632202e-01 3.195806443691253662e-01 1.507454365491867065e-01 -3.705241680145263672e-01
-4.266657829284667969e-01 -1.639118939638137817e-01 -3.272598609328269958e-02 1.684277355670928955e-01 2.770288288593292236e-01 5.515365395694971085e-03 2.582741975784301758e-01 -1.029895711690187454e-02 1.305991113185882568e-01 4.605095461010932922e-02 1.616972088813781738e-01 -2.049669921398162842e-01 -2.594675123691558838e-01 -2.269004434347152710e-01 -3.246372342109680176e-01 -6.119850650429725647e-02 3.388482928276062012e-01 4.613991826772689819e-03 -4.301757737994194031e-02 5.955487489700317383e-02 1.603379100561141968e-01 5.301202833652496338e-02 -1.214140728116035461e-01 -3.625286370515823364e-02 -1.379826813936233521e-01 -1.748917102813720703e-01 1.666433364152908325e-01 -6.671842932701110840e-02 1.080627217888832092e-01 -6.418276578187942505e-02 1.183343529701232910e-01 -1.622608602046966553e-01
-2.489279210567474365e-01 -5.062071979045867920e-02 1.055959686636924744e-01 -5.019432306289672852e-02 4.617376029491424561e-01 8.219783753156661987e-02 2.054556608200073242e-01 5.705592921003699303e-04 -2.291362360119819641e-02 2.215728163719177246e-01 -7.788702100515365601e-02 4.927659034729003906e-02 1.721374392509460449e-01 -9.711185842752456665e-02 -1.864899247884750366e-01 8.282507956027984619e-02 1.577318608760833740e-01 -4.204892367124557495e-02 1.925477087497711182e-01 1.738083958625793457e-01 2.252819091081619263e-01 8.666978776454925537e-02 -1.924052983522415161e-01 1.841871887445449829e-01 2.234763801097869873e-01 -2.366271764039993286e-01 -1.097307726740837097e-01 -5.044867843389511108e-02 1.683233827352523804e-01 -2.908874750137329102e-01 6.168827414512634277e-02 2.457719296216964722e-01
-1.793487370014190674e-01 -1.527450233697891235e-01 1.402374058961868286e-01 1.754534542560577393e-01 -7.190451025962829590e-02 2.164260596036911011e-01 5.865472927689552307e-02 -2.542024552822113037e-01 2.090962380170822144e-01 3.266952931880950928e-01 1.260402053594589233e-01 2.259504348039627075e-01 -1.422636806964874268e-01 2.142947167158126831e-03 -9.426809847354888916e-02 9.462759643793106079e-02 1.459375768899917603e-01 -2.223284542560577393e-01 -1.186757758259773254e-01 2.064045816659927368e-01 2.052241414785385132e-01 -8.919242769479751587e-02 -1.381355971097946167e-01 1.186664551496505737e-01 -3.908138871192932129e-01 -1.166003867983818054e-01 -8.649348281323909760e-03 -4.251312930136919022e-03 2.506317794322967529e-01 -2.269711941480636597e-01 1.164216920733451843e-01 -1.163935139775276184e-01
-1.314755529165267944e-01 -5.960920080542564392e-02 -1.597431451082229614e-01 8.810725808143615723e-02 -4.195327684283256531e-02 -1.291153281927108765e-01 2.287424057722091675e-01 -1.100740060210227966e-01 4.741891324520111084e-01 4.873494617640972137e-03 -8.320127427577972412e-02 2.747325785458087921e-02 8.118253201246261597e-02 1.140586435794830322e-01 6.254015862941741943e-02 1.694173961877822876e-01 4.400797560811042786e-02 -1.075916141271591187e-01 1.117806956171989441e-01 -1.116277500987052917e-01 3.641435205936431885e-01 2.130443900823593140e-01 8.437096327543258667e-02 1.625513881444931030e-01 2.801882848143577576e-02 -4.274640679359436035e-01 2.549802651628851891e-03 -1.742742955684661865e-01 1.413730829954147339e-01 2.818092405796051025e-01 1.066336259245872498e-01 5.983086675405502319e-02
-1.084717586636543274e-01 -1.600957214832305908e-01 1.784385144710540771e-01 2.147483229637145996e-01 6.151435151696205139e-02 -1.446603834629058838e-01 2.903070449829101562e-01 -1.051447466015815735e-01 -8.273444324731826782e-02 -3.826487809419631958e-03 -1.969558559358119965e-02 3.295934945344924927e-02 -5.951923877000808716e-02 1.932764649391174316e-01 1.573063731193542480e-01 -1.514506638050079346e-01 -4.253025166690349579e-03 -8.265859633684158325e-02 1.535612791776657104e-01 1.917506158351898193e-01 -4.267569258809089661e-02 -1.737215220928192139e-01 -8.141647279262542725e-02 1.244144439697265625e-01 1.035490632057189941e-01 -2.801823914051055908e-01 3.397605121135711670e-01 5.148443207144737244e-02 6.704519689083099365e-02 3.371984362602233887e-01 3.927160799503326416e-01 -2.581533193588256836e-01
5.657560005784034729e-02 -4.959373176097869873e-01 6.696022301912307739e-02 2.113218456506729126e-01 2.126069553196430206e-02 -9.261830896139144897e-02 2.858411669731140137e-01 -3.071814179420471191e-01 2.620874345302581787e-01 -6.033494323492050171e-02 -4.070206731557846069e-02 -1.387405991554260254e-01 8.702316321432590485e-03 4.863208904862403870e-02 2.785522863268852234e-02 1.731974631547927856e-01 1.466077864170074463e-01 -1.457035355269908905e-02 1.805277317762374878e-01 5.283492803573608398e-02 8.798926323652267456e-02 -1.104478910565376282e-01 -6.875270605087280273e-02 -1.220980752259492874e-02 -1.860421523451805115e-02 -1.579793393611907959e-01 1.969769895076751709e-01 2.087868601083755493e-01 1.971432864665985107e-01 9.755869954824447632e-02 3.776548206806182861e-01 -9.773711860179901123e-02
8.813355118036270142e-02 -4.573248028755187988e-01 8.422039449214935303e-02 1.688391715288162231e-01 -1.029792428016662598e-02 -6.174852326512336731e-02 2.643637955188751221e-01 -3.449106514453887939e-01 1.424742937088012695e-01 -6.473920494318008423e-02 6.592540442943572998e-02 -5.139016732573509216e-02 -9.002957493066787720e-02 7.436338067054748535e-02 2.218472212553024292e-02 5.681756138801574707e-02 3.258698880672454834e-01 -1.110860146582126617e-02 2.406219393014907837e-01 6.110817566514015198e-02 9.563979506492614746e-02 -1.569529026746749878e-01 1.243116520345211029e-02 9.829034656286239624e-02 -4.982364550232887268e-02 -2.704370021820068359e-02 1.692154109477996826e-01 1.388605833053588867e-01 1.573386788368225098e-01 -5.552861257456243038e-04 4.619183838367462158e-01 -7.130728662014007568e-02
-2.368491142988204956e-01 6.466623395681381226e-02 5.648267269134521484e-02 5.622667446732521057e-02 1.359309256076812744e-01 -1.991072297096252441e-01 2.136192470788955688e-01 1.085906326770782471e-01 -7.877807132899761200e-03 1.192319318652153015e-01 -7.882459461688995361e-02 2.905972534790635109e-03 -2.494776435196399689e-02 1.948484629392623901e-01 -3.355809450149536133e-01 3.692080676555633545e-01 2.491307854652404785e-01 1.078616902232170105e-01 -4.413064196705818176e-02 2.446513026952743530e-01 1.881397962570190430e-01 -7.932176440954208374e-02 -1.392174959182739258e-01 -2.010348290205001831e-01 -2.538755238056182861e-01 -3.470708131790161133e-01 -4.459815099835395813e-02 2.633675038814544678e-01 -1.454184576869010925e-02 1.213985681533813477e-01 -3.172183409333229065e-02 -2.450646832585334778e-02
-2.495575994253158569e-01 6.349058449268341064e-02 3.048548698425292969e-01 7.508260011672973633e-02 2.181885093450546265e-01 6.165413558483123779e-02 1.785374283790588379e-01 2.166893929243087769e-01 6.319665908813476562e-02 2.830134928226470947e-01 -4.548366367816925049e-02 -1.895442903041839600e-01 4.058453813195228577e-02 1.892782598733901978e-01 -5.503867194056510925e-02 3.699079453945159912e-01 2.956622838973999023e-01 -9.395750612020492554e-02 2.359650284051895142e-01 1.161064878106117249e-01 2.334089949727058411e-02 -9.507113695144653320e-02 -2.252841740846633911e-01 -1.431270539760589600e-01 -6.124095246195793152e-02 -3.229668140411376953e-01 -1.271736472845077515e-01 -3.069471195340156555e-02 -2.272326732054352760e-03 3.436106815934181213e-02 -6.797198206186294556e-02 1.680849790573120117e-01
-2.471733540296554565e-01 1.842460185289382935e-01 -3.670383989810943604e-02 9.321614354848861694e-02 1.258440166711807251e-01 5.207764357328414917e-02 7.944747060537338257e-02 -2.471844851970672607e-01 1.375533193349838257e-01 2.713360190391540527e-01 1.974757909774780273e-01 2.432727366685867310e-01 -2.333913557231426239e-02 -9.595493786036968231e-03 -1.914597451686859131e-01 -8.973283320665359497e-02 1.992850750684738159e-02 1.213858798146247864e-01 4.907511919736862183e-02 1.589446812868118286e-01 1.623907536268234253e-01 -3.079488575458526611e-01 6.553920358419418335e-02 -4.169827327132225037e-02 -4.884541500359773636e-03 -3.112274408340454102e-01 1.168536394834518433e-01 2.010573744773864746e-01 2.646471858024597168e-01 2.677946388721466064e-01 2.010306864976882935e-01 -2.640491127967834473e-01
-2.343947254121303558e-02 -1.262272149324417114e-01 2.710384428501129150e-01 1.140886172652244568e-01 2.967229187488555908e-01 -1.404025107622146606e-01 2.762148678302764893e-01 -5.869054049253463745e-02 1.178552284836769104e-01 1.172595322132110596e-01 -3.494609147310256958e-02 1.799463778734207153e-01 1.139345914125442505e-01 -2.623909115791320801e-01 -1.942502856254577637e-01 -1.821603178977966309e-01 2.489415109157562256e-01 -7.075341790914535522e-02 -7.367032766342163086e-02 3.220839500427246094e-01 1.111399456858634949e-01 -7.192307710647583008e-02 -1.794678904116153717e-02 3.906448185443878174e-01 1.388467401266098022e-01 -2.628199458122253418e-01 6.953641027212142944e-02 -1.496213581413030624e-02 1.438171565532684326e-01 -5.246876925230026245e-02 1.592344045639038086e-01 8.220536261796951294e-02
-4.956367239356040955e-02 -2.818644978106021881e-02 1.728605479001998901e-01 -2.394503355026245117e-01 3.103477656841278076e-01 3.259856998920440674e-02 4.587514996528625488e-01 -1.382170021533966064e-01 -4.059102386236190796e-03 2.668878138065338135e-01 -1.714502573013305664e-01 2.188501320779323578e-02 -6.435821950435638428e-02 8.328567445278167725e-02 -2.431142516434192657e-02 2.284213900566101074e-02 1.693515777587890625e-01 -1.014749482274055481e-01 2.231630831956863403e-01 2.012756168842315674e-01 -9.435648471117019653e-02 -1.402135789394378662e-01 -5.582108721137046814e-02 4.444901347160339355e-01 -1.039867103099822998e-01 -2.232797630131244659e-02 -1.708376258611679077e-01 8.005185425281524658e-02 1.857535541057586670e-01 -1.016115322709083557e-01 1.344957947731018066e-01 3.033913671970367432e-02
-1.520680934190750122e-01 5.451366677880287170e-02 -1.342351436614990234e-01 6.219853088259696960e-02 1.325905025005340576e-01 2.796590030193328857e-01 1.902382969856262207e-01 4.068799689412117004e-02 -9.010550379753112793e-02 -2.517237700521945953e-02 4.233931377530097961e-02 -6.364298611879348755e-02 1.154088899493217468e-01 2.272740453481674194e-01 8.986956626176834106e-02 -8.455454558134078979e-02 2.793529331684112549e-01 -9.140077978372573853e-02 -2.048719488084316254e-02 -2.233428240288048983e-04 3.113012611865997314e-01 -1.697064563632011414e-02 -1.434701234102249146e-01 5.150203108787536621e-01 -8.040127158164978027e-02 -3.391633033752441406e-01 -2.419487386941909790e-01 -2.167732454836368561e-02 9.119277819991111755e-03 -1.366782784461975098e-01 1.818026751279830933e-01 -1.463773250579833984e-01
-1.453051716089248657e-01 -8.817245811223983765e-02 1.353565156459808350e-01 -1.290161162614822388e-01 -3.667412325739860535e-02 7.545259594917297363e-02 3.923330605030059814e-01 -4.743066802620887756e-02 -1.498164981603622437e-01 1.892483681440353394e-01 -9.949290752410888672e-02 2.381157875061035156e-01 9.766291081905364990e-02 -1.027667894959449768e-01 -1.820221543312072754e-01 -1.186182945966720581e-01 3.900214433670043945e-01 3.056595027446746826e-01 -1.301576644182205200e-01 1.665552030317485332e-03 7.783571630716323853e-02 -9.725729376077651978e-02 -1.996199935674667358e-01 1.796402037143707275e-01 -8.716470748186111450e-02 -1.433967649936676025e-01 5.605191364884376526e-02 2.385617494583129883e-01 1.428871154785156250e-01 1.251795887947082520e-01 4.015021398663520813e-02 -3.236299157142639160e-01
-2.930392920970916748e-01 -2.187541499733924866e-02 1.979736238718032837e-01 7.303514052182435989e-03 1.741766333580017090e-01 3.835285454988479614e-02 5.009512975811958313e-02 2.624150365591049194e-02 3.132525384426116943e-01 1.519096046686172485e-01 1.383803784847259521e-01 2.168089598417282104e-01 1.584386825561523438e-01 1.934495940804481506e-02 2.586389780044555664e-01 2.105131298303604126e-01 1.536280568689107895e-02 1.467275768518447876e-01 5.986052751541137695e-02 -4.934945330023765564e-02 1.099366098642349243e-01 -1.850415766239166260e-01 1.084879785776138306e-01 1.825655549764633179e-01 -6.174758076667785645e-02 -2.537603378295898438e-01 -1.010737568140029907e-01 3.036575019359588623e-01 2.483191639184951782e-01 -7.677298039197921753e-02 3.946003019809722900e-01 4.736655950546264648e-02
4.675675556063652039e-02 -1.065125782042741776e-02 1.231429800391197205e-01 2.250635623931884766e-01 3.131093084812164307e-01 2.427281141281127930e-01 1.813706457614898682e-01 -7.147484272718429565e-02 3.976405784487724304e-02 2.756389081478118896e-01 -1.593970805406570435e-01 -7.910608500242233276e-02 4.234720394015312195e-02 9.222717583179473877e-02 -2.356746345758438110e-01 -3.775171563029289246e-02 2.794629037380218506e-01 4.249753430485725403e-02 -2.534829676151275635e-01 -2.089751698076725006e-02 2.475132495164871216e-01 1.778495460748672485e-01 -3.681724071502685547e-01 2.177501283586025238e-02 -5.270525813102722168e-03 -1.757358163595199585e-01 1.570508442819118500e-02 -8.059851825237274170e-02 3.464649915695190430e-01 1.808214560151100159e-02 1.430521309375762939e-01 -9.185532480478286743e-02
-1.441362798213958740e-01 -1.068402379751205444e-01 4.372299090027809143e-02 -1.208113655447959900e-01 3.334911167621612549e-01 -4.488911852240562439e-02 2.672650814056396484e-01 4.541809670627117157e-03 3.121177554130554199e-01 1.933008581399917603e-01 -2.574352025985717773e-01 1.133191436529159546e-01 5.157332401722669601e-03 1.037044450640678406e-01 1.848298683762550354e-02 1.001974195241928101e-01 -7.307679951190948486e-02 -7.471284270286560059e-02 -1.271436456590890884e-02 -6.282114237546920776e-02 -6.167975813150405884e-02 -1.303229182958602905e-01 -2.089266479015350342e-01 5.716707929968833923e-02 -5.731379613280296326e-02 -6.119604706764221191e-01 1.356968134641647339e-01 -1.194008365273475647e-01 1.924817711114883423e-01 -2.274608798325061798e-02 1.329935062676668167e-02 2.509411983191967010e-02
-2.943290770053863525e-01 7.560125738382339478e-02 1.723984926939010620e-01 3.197686076164245605e-01 -5.856782943010330200e-02 -2.018682807683944702e-01 2.229052335023880005e-01 5.031242221593856812e-02 2.957431674003601074e-01 1.272813379764556885e-01 -9.923310577869415283e-02 -1.408201605081558228e-01 -3.873722255229949951e-02 3.799304366111755371e-01 -1.173471584916114807e-01 1.364394128322601318e-01 1.518051326274871826e-01 -1.150635480880737305e-01 -7.103991508483886719e-02 6.758000701665878296e-02 1.338997781276702881e-01 4.385041072964668274e-02 -2.596794068813323975e-01 -1.294594705104827881e-01 -1.820498257875442505e-01 -2.275782525539398193e-01 -6.620503962039947510e-02 -6.555753946304321289e-02 2.455808818340301514e-01 -3.469237312674522400e-02 2.500533461570739746e-01 1.040973886847496033e-02
2.728226594626903534e-03 -1.255575120449066162e-01 -8.819257467985153198e-02 8.899378031492233276e-02 1.181819289922714233e-01 -8.866311982274055481e-03 4.032263755798339844e-01 1.129144802689552307e-01 2.924145385622978210e-02 -7.567332591861486435e-03 -1.183976456522941589e-01 -1.951350644230842590e-02 9.156333655118942261e-02 3.151779174804687500e-01 -1.054142415523529053e-01 -5.290663614869117737e-02 2.896887958049774170e-01 -2.016344107687473297e-03 -6.243985518813133240e-02 2.934011816978454590e-01 1.145277619361877441e-01 -1.664448380470275879e-01 -3.467360138893127441e-01 -1.682830303907394409e-01 -2.027592808008193970e-02 -3.101295828819274902e-01 2.388881705701351166e-02 -2.413547039031982422e-01 9.440660476684570312e-02 -5.719458311796188354e-02 3.054977059364318848e-01 1.341664344072341919e-01
-8.256230503320693970e-02 -5.292570218443870544e-02 1.904603689908981323e-01 1.670435369014739990e-01 -3.771024569869041443e-02 -1.432402580976486206e-01 9.833918511867523193e-02 -1.948042213916778564e-01 2.732532620429992676e-01 -1.980620808899402618e-02 -4.866852238774299622e-02 1.421940773725509644e-01 -2.749823592603206635e-02 6.357938796281814575e-02 3.870386630296707153e-02 -1.572995781898498535e-01 3.335984647274017334e-01 -3.095799684524536133e-01 1.621933877468109131e-01 1.640218049287796021e-01 1.264626234769821167e-01 -1.311275660991668701e-01 4.995575919747352600e-02 1.100819557905197144e-01 8.212580345571041107e-03 -2.021310329437255859e-01 2.921287417411804199e-01 2.390514910221099854e-01 1.627720445394515991e-01 1.984945833683013916e-01 3.900382518768310547e-01 -1.355923861265182495e-01
-7.945165783166885376e-02 1.430309563875198364e-01 2.676624804735183716e-02 1.197244822978973389e-01 -9.805410355329513550e-02 2.525033988058567047e-02 4.029029309749603271e-01 1.504274159669876099e-01 -2.353740483522415161e-01 2.462843805551528931e-02 2.650583386421203613e-01 -2.780937962234020233e-02 3.259702026844024658e-01 2.208366058766841888e-03 -1.881743222475051880e-01 -8.240900188684463501e-02 3.243749216198921204e-02 -8.747205883264541626e-02 3.251002728939056396e-02 -2.296824008226394653e-02 2.722514271736145020e-01 -1.969116181135177612e-01 -6.158710271120071411e-02 1.937547624111175537e-01 -1.378459632396697998e-01 -4.247596859931945801e-01 5.863683670759201050e-02 2.215187698602676392e-01 -1.478306017816066742e-02 -1.396281924098730087e-02 2.648733556270599365e-01 -2.120218798518180847e-02
-9.897824376821517944e-02 -5.619086325168609619e-02 1.103754248470067978e-02 1.003339439630508423e-01 2.004150897264480591e-01 1.408633738756179810e-01 3.092494010925292969e-01 -3.348850086331367493e-02 -2.248155623674392700e-01 1.644217371940612793e-01 1.491642892360687256e-01 -2.386068850755691528e-01 1.222939863801002502e-01 -1.667238920927047729e-01 -2.326293848454952240e-02 -9.253674745559692383e-02 2.309187948703765869e-01 -1.630061864852905273e-02 1.007668748497962952e-01 -7.421618700027465820e-02 2.547199726104736328e-01 -1.954278349876403809e-01 -1.067650839686393738e-01 -6.592448055744171143e-02 -2.469986826181411743e-01 -4.801880121231079102e-01 1.941250115633010864e-01 -1.199937239289283752e-01 2.572723031044006348e-01 -7.499678432941436768e-02 -8.864489197731018066e-02 -7.848027162253856659e-03
-4.134868085384368896e-01 -1.842217296361923218e-01 -5.297418683767318726e-02 4.343170821666717529e-01 9.261409193277359009e-02 3.561306372284889221e-02 2.183137536048889160e-01 -2.539251744747161865e-01 -2.893478795886039734e-02 2.093168646097183228e-01 -9.125459939241409302e-02 1.690583489835262299e-02 -4.338610917329788208e-02 1.524722576141357422e-01 2.116739563643932343e-02 -1.337522268295288086e-01 2.150786966085433960e-01 -1.399646699428558350e-01 -1.263697147369384766e-01 2.146548926830291748e-01 1.503414958715438843e-01 -8.850087970495223999e-02 -1.612910479307174683e-01 -4.802865535020828247e-02 -9.782176464796066284e-02 -1.660361438989639282e-01 -2.211454063653945923e-01 1.799801886081695557e-01 1.696940809488296509e-01 1.314644366502761841e-01 8.734689652919769287e-02 1.616841852664947510e-01
-1.083025783300399780e-01 1.860449612140655518e-01 2.216465026140213013e-01 4.851661622524261475e-03 1.491709649562835693e-01 -1.646181493997573853e-01 3.221114277839660645e-01 6.686494499444961548e-02 1.202355623245239258e-01 3.889454305171966553e-01 -2.113367468118667603e-01 9.625852853059768677e-02 8.742551505565643311e-02 1.793330907821655273e-01 -2.552255988121032715e-01 1.855300366878509521e-01 1.946813017129898071e-01 1.560590714216232300e-01 8.552872389554977417e-02 -1.274459660053253174e-01 3.104280233383178711e-01 4.075301811099052429e-02 -6.624834239482879639e-02 5.145930498838424683e-02 -2.449627518653869629e-01 -9.754879772663116455e-02 1.451241075992584229e-01 1.734763085842132568e-01 -5.046143755316734314e-02 2.597459554672241211e-01 5.220313090831041336e-03 7.940339297056198120e-02
-5.746270343661308289e-02 -7.873601466417312622e-02 -9.517635405063629150e-02 3.922984004020690918e-02 -2.758492482826113701e-04 -7.120970636606216431e-02 1.852257251739501953e-01 1.072953790426254272e-01 1.347150653600692749e-01 1.724849343299865723e-01 -2.007096558809280396e-01 5.235677212476730347e-02 3.427172005176544189e-01 -2.696228027343750000e-02 -8.455050177872180939e-03 -1.322531998157501221e-01 1.453264951705932617e-01 6.538286060094833374e-02 1.075546070933341980e-01 2.598072290420532227e-01 2.484982758760452271e-01 -2.104548960924148560e-01 3.116673529148101807e-01 5.806251615285873413e-02 -1.565065085887908936e-01 -2.392695546150207520e-01 8.424733579158782959e-02 -2.658420503139495850e-01 2.431586235761642456e-01 9.740551002323627472e-03 2.102613449096679688e-01 -3.583053946495056152e-01
-9.408112615346908569e-02 -1.755570769309997559e-01 -9.984751790761947632e-02 3.215227127075195312e-01 3.253993391990661621e-02 6.789506971836090088e-02 1.602435111999511719e-01 -1.596431136131286621e-01 2.827459573745727539e-01 4.380236193537712097e-02 2.117235446348786354e-03 7.314132899045944214e-02 -1.673762500286102295e-01 -1.539356075227260590e-02 -1.016549766063690186e-01 3.711922168731689453e-01 1.413131225854158401e-02 1.930222064256668091e-01 1.896086893975734711e-02 2.206961959600448608e-01 1.889351010322570801e-01 6.239805370569229126e-02 1.764874756336212158e-01 7.219915091991424561e-02 -1.739685088396072388e-01 -2.654546201229095459e-01 8.738597482442855835e-02 2.451846003532409668e-01 1.666740775108337402e-01 -4.191019386053085327e-02 4.041796326637268066e-01 5.203395336866378784e-02
-7.849945127964019775e-02 -9.139794856309890747e-02 1.070373654365539551e-01 1.307358294725418091e-01 2.874553799629211426e-01 3.405544534325599670e-02 2.715250551700592041e-01 -1.028062403202056885e-01 3.624364361166954041e-02 -3.545726835727691650e-02 8.762882649898529053e-02 -6.988430023193359375e-02 1.738187111914157867e-02 4.116737842559814453e-01 1.708775386214256287e-02 -1.280959397554397583e-01 2.959813177585601807e-01 1.211387217044830322e-01 -7.693608850240707397e-02 1.771107465028762817e-01 1.517127901315689087e-01 -7.769949734210968018e-02 -3.453776836395263672e-01 -1.364934295415878296e-01 -1.445513069629669189e-01 -3.753263354301452637e-01 1.439271867275238037e-02 -9.324506670236587524e-02 5.251078307628631592e-02 3.110517263412475586e-01 3.547530993819236755e-02 9.625857323408126831e-02
-4.707827419042587280e-02 -2.185362428426742554e-01 1.127889081835746765e-01 2.954863905906677246e-01 7.156025618314743042e-02 -1.291813403367996216e-01 3.503348529338836670e-01 -1.081332936882972717e-02 -1.847606748342514038e-01 2.386355549097061157e-01 -6.566713005304336548e-02 2.584898769855499268e-01 8.368112146854400635e-02 2.278100233525037766e-03 8.383046835660934448e-02 1.363803893327713013e-01 7.811521738767623901e-02 -1.469199061393737793e-01 3.643302023410797119e-01 1.155300159007310867e-02 2.121301293373107910e-01 -1.725437343120574951e-01 -1.467214375734329224e-01 1.759778261184692383e-01 -5.301084369421005249e-03 -1.239480543881654739e-02 1.064217910170555115e-01 7.785706967115402222e-02 1.487122178077697754e-01 -1.292459368705749512e-01 8.154579997062683105e-02 -3.995276391506195068e-01
-2.385473400354385376e-01 -1.731444001197814941e-01 1.760353744029998779e-01 1.386131346225738525e-02 7.510087639093399048e-02 -1.203148588538169861e-01 1.232470199465751648e-01 2.041907310485839844e-01 5.975822731852531433e-02 1.242236234247684479e-02 -1.958112865686416626e-01 -4.151538480073213577e-03 -1.133870258927345276e-01 -7.386946585029363632e-03 -2.082119137048721313e-01 3.062807321548461914e-01 3.442257642745971680e-01 6.074711680412292480e-03 6.893521547317504883e-02 3.492483124136924744e-02 1.995295584201812744e-01 -1.339412927627563477e-01 -2.051405757665634155e-01 -2.146750092506408691e-01 -8.149444311857223511e-02 -2.045764029026031494e-01 -1.778970807790756226e-01 1.609580367803573608e-01 2.009601145982742310e-01 -2.231179922819137573e-02 4.416114389896392822e-01 2.021276019513607025e-02
1.010739058256149292e-01 -2.713380008935928345e-02 -1.210412681102752686e-01 1.906496733427047729e-01 1.140376329421997070e-01 8.887010812759399414e-02 1.125248745083808899e-01 1.151426881551742554e-01 5.123896002769470215e-01 5.123601481318473816e-02 1.455844640731811523e-01 7.909762114286422729e-02 -1.316746044903993607e-02 7.834457606077194214e-02 1.125023700296878815e-02 3.166306614875793457e-01 1.128537058830261230e-01 -1.398808956146240234e-01 9.707193076610565186e-02 1.331241428852081299e-01 2.709155976772308350e-01 -8.313883095979690552e-02 -1.551179587841033936e-01 2.406690418720245361e-01 -2.372075021266937256e-01 -1.931565850973129272e-01 1.034672334790229797e-01 2.799306623637676239e-02 2.815326750278472900e-01 -2.321146577596664429e-01 8.254807442426681519e-02 -1.586157977581024170e-01
4.084777459502220154e-02 -2.922315001487731934e-01 5.488201603293418884e-02 2.241095751523971558e-01 1.238132733851671219e-02 -1.000290270894765854e-02 1.418982893228530884e-01 -2.551838159561157227e-01 2.240407764911651611e-01 -2.049835920333862305e-01 -1.475871913135051727e-02 2.914553135633468628e-02 -4.051557183265686035e-02 2.681116573512554169e-02 -4.440382868051528931e-02 1.753525435924530029e-02 2.209253311157226562e-01 2.194067463278770447e-02 2.297040820121765137e-01 1.743722259998321533e-01 1.872169971466064453e-02 -2.355659753084182739e-01 -1.396818757057189941e-01 1.808802485466003418e-01 -1.007489636540412903e-01 -1.869175881147384644e-01 3.431827425956726074e-01 9.672389179468154907e-02 2.334433346986770630e-01 -1.014408003538846970e-02 4.552843570709228516e-01 -4.047294333577156067e-02
-9.770756214857101440e-02 -2.419547587633132935e-01 2.336916327476501465e-01 5.621638149023056030e-02 8.258160087279975414e-04 3.836260735988616943e-02 3.242460489273071289e-01 -2.463038265705108643e-01 -3.127460554242134094e-02 2.849129438400268555e-01 1.770135611295700073e-01 -1.176495477557182312e-02 -1.560780107975006104e-01 3.491393625736236572e-01 3.302294015884399414e-02 1.957231611013412476e-01 1.727562546730041504e-01 -1.125187613070011139e-02 1.112207770347595215e-01 -3.818603232502937317e-02 1.753988116979598999e-01 -3.493191674351692200e-02 1.886807233095169067e-01 4.834047332406044006e-02 1.184788420796394348e-01 -1.368365734815597534e-01 -2.976897954940795898e-01 -2.231040596961975098e-01 2.778730690479278564e-01 1.954616606235504150e-01 3.785231709480285645e-02 -7.650934159755706787e-02
-3.230219781398773193e-01 5.588025227189064026e-02 2.755126655101776123e-01 1.190283000469207764e-01 1.923432499170303345e-01 -6.121891736984252930e-02 3.669942617416381836e-01 7.578295469284057617e-02 1.160466372966766357e-01 -3.758282959461212158e-02 -2.229759842157363892e-01 1.017421856522560120e-01 1.257956922054290771e-01 1.373486220836639404e-01 -1.427227109670639038e-01 2.450288981199264526e-01 3.100734055042266846e-01 -1.346635520458221436e-01 7.869022339582443237e-02 1.142903696745634079e-02 2.293623536825180054e-01 -5.090106278657913208e-02 1.802522689104080200e-02 6.615103688091039658e-03 -6.593062728643417358e-02 -3.027462959289550781e-01 -3.250930830836296082e-02 2.622473537921905518e-01 -1.208531334996223450e-01 3.884259611368179321e-02 -2.686369121074676514e-01 3.095943480730056763e-02
-2.094331681728363037e-01 8.173082955181598663e-03 2.176055163145065308e-01 1.565655171871185303e-01 3.165632858872413635e-02 -1.277649551630020142e-01 1.850367337465286255e-01 -2.363229393959045410e-01 1.542879454791545868e-02 1.978105455636978149e-01 5.252604559063911438e-02 5.900750681757926941e-02 7.252180576324462891e-02 -2.127866297960281372e-01 -3.242840468883514404e-01 -8.483713120222091675e-02 2.133282124996185303e-01 -3.053840063512325287e-02 1.339567080140113831e-02 1.059943065047264099e-01 4.697804749011993408e-01 2.573142349720001221e-01 -2.397832572460174561e-01 1.908571645617485046e-02 -4.498893767595291138e-02 -2.898462116718292236e-01 -1.552967727184295654e-01 3.479242697358131409e-02 8.254818618297576904e-02 -8.557935804128646851e-02 1.096371486783027649e-01 -1.677759736776351929e-01
-3.146881759166717529e-01 -1.346238404512405396e-01 9.353201836347579956e-02 2.221711724996566772e-01 2.947918474674224854e-01 1.760070174932479858e-01 1.984613239765167236e-01 -2.214374765753746033e-02 6.129578687250614166e-03 1.670711636543273926e-01 -1.699712723493576050e-01 -1.749177575111389160e-01 -1.632147431373596191e-01 6.045013293623924255e-02 -3.298130333423614502e-01 -7.911814749240875244e-02 3.633621931076049805e-01 1.169380471110343933e-01 -5.212130397558212280e-02 1.310768127441406250e-01 2.380684018135070801e-01 -7.097503542900085449e-02 -1.363484710454940796e-01 1.387837231159210205e-01 -2.268812991678714752e-02 -7.513346523046493530e-02 -8.935382962226867676e-02 -3.764311075210571289e-01 5.677476152777671814e-02 6.580676138401031494e-02 5.253089591860771179e-02 5.373423174023628235e-02
-1.733814328908920288e-01 -4.330801963806152344e-02 2.249852865934371948e-01 -3.639042377471923828e-02 3.311508595943450928e-01 -2.850326895713806152e-02 2.513928413391113281e-01 4.720539227128028870e-02 -2.346127927303314209e-01 2.858848273754119873e-01 1.886240392923355103e-01 9.880980104207992554e-02 2.542850077152252197e-01 2.034802734851837158e-01 5.578447133302688599e-02 1.236909329891204834e-01 2.377450615167617798e-01 -1.974774897098541260e-02 3.416631519794464111e-01 2.189481109380722046e-01 -5.556584522128105164e-02 -1.901759803295135498e-01 2.423461154103279114e-02 2.099326252937316895e-01 9.669964015483856201e-02 -8.457891643047332764e-03 3.271325677633285522e-02 -8.184687234461307526e-03 1.974800974130630493e-01 -1.033487319946289062e-01 1.289615482091903687e-01 -2.264082431793212891e-01
-1.695704758167266846e-01 1.929979622364044189e-01 1.179613247513771057e-01 1.330145895481109619e-01 -7.749357074499130249e-02 1.207281947135925293e-01 1.794881671667098999e-01 -1.672182679176330566e-01 3.990114927291870117e-01 1.991956681013107300e-01 6.509090214967727661e-02 2.912644445896148682e-01 -8.537320047616958618e-02 1.231556944549083710e-02 -1.153225824236869812e-01 -9.915451705455780029e-02 9.570130705833435059e-02 1.111326962709426880e-01 1.470384448766708374e-01 2.674514614045619965e-02 1.664051413536071777e-02 -1.428523510694503784e-01 5.880870297551155090e-02 7.976653985679149628e-03 -7.993993908166885376e-02 -3.848903477191925049e-01 -3.594364039599895477e-03 9.686625748872756958e-02 2.206813097000122070e-01 3.263296484947204590e-01 2.402577996253967285e-01 -2.412606477737426758e-01
-2.765423059463500977e-01 -1.169574931263923645e-01 -1.695583947002887726e-02 3.919282257556915283e-01 2.867942452430725098e-01 -9.239779412746429443e-02 9.303949773311614990e-02 -1.024259924888610840e-01 1.462416350841522217e-02 1.728461086750030518e-01 -1.912824660539627075e-01 -1.587522327899932861e-01 9.069094806909561157e-02 2.437620162963867188e-01 -2.379306852817535400e-01 -1.422173827886581421e-01 2.176997810602188110e-01 2.563373744487762451e-02 3.906679339706897736e-03 1.168438866734504700e-01 2.390493899583816528e-01 -7.982321083545684814e-02 -3.142257034778594971e-01 3.399781882762908936e-02 -6.044041365385055542e-02 -1.712867468595504761e-01 -4.157188162207603455e-02 1.804405152797698975e-01 3.005080819129943848e-01 -4.640076681971549988e-02 3.481561690568923950e-02 1.535403132438659668e-01
-9.366548061370849609e-02 -1.079953163862228394e-01 7.079783082008361816e-02 4.370819628238677979e-01 1.806882321834564209e-01 -1.703873574733734131e-01 1.651100069284439087e-01 8.301603049039840698e-02 1.746833473443984985e-01 2.771885693073272705e-01 1.703033447265625000e-01 1.534806936979293823e-01 4.930678382515907288e-02 -6.876177340745925903e-02 -1.177008152008056641e-01 -1.028596237301826477e-01 3.283641040325164795e-01 -1.565360128879547119e-01 2.929042465984821320e-02 3.064610958099365234e-01 7.653797417879104614e-02 -1.137016788125038147e-01 1.839753836393356323e-01 2.933540642261505127e-01 1.486306488513946533e-01 -1.118808686733245850e-01 8.870939165353775024e-02 -1.510007027536630630e-02 7.124458998441696167e-02 2.038226276636123657e-01 5.010584741830825806e-02 -1.963398307561874390e-01
-4.109661281108856201e-01 -2.003532946109771729e-01 -1.831933259963989258e-01 1.418171375989913940e-01 -1.528692897409200668e-02 -9.815156459808349609e-02 4.575718343257904053e-01 1.482838690280914307e-01 -8.982452750205993652e-02 -1.061801388859748840e-01 -9.526067227125167847e-02 -8.796734362840652466e-02 -2.160069718956947327e-02 -6.024181470274925232e-02 -2.585393190383911133e-01 1.327537745237350464e-01 1.807154864072799683e-01 5.870793387293815613e-02 2.969051338732242584e-02 -6.018662825226783752e-02 3.206430748105049133e-02 -1.377428788691759109e-02 -2.535815834999084473e-01 1.782007142901420593e-02 -2.879175543785095215e-01 -1.696894466876983643e-01 -1.241726055741310120e-02 1.416592895984649658e-01 1.493781059980392456e-01 1.627344340085983276e-01 2.316709160804748535e-01 1.747016608715057373e-01
6.926169991493225098e-02 -1.549905091524124146e-01 6.284776329994201660e-02 5.821106582880020142e-02 -4.124739766120910645e-02 -5.823561921715736389e-02 1.719757020473480225e-01 -7.391388714313507080e-02 -1.002433672547340393e-01 2.677316963672637939e-01 -1.205805018544197083e-01 1.810816824436187744e-01 -2.515294551849365234e-01 -1.056211534887552261e-02 -1.227285638451576233e-01 -7.484124600887298584e-02 2.076915502548217773e-01 2.964363247156143188e-02 1.465903371572494507e-01 2.093032747507095337e-01 3.840752243995666504e-01 -8.203750848770141602e-02 -3.547010943293571472e-02 1.568272262811660767e-01 -4.230001866817474365e-01 -1.565234810113906860e-01 -1.364150792360305786e-01 -8.503376692533493042e-02 -1.485025733709335327e-01 2.576138079166412354e-01 3.217356801033020020e-01 1.100526889786124229e-03
-2.946718931198120117e-01 -1.300743967294692993e-01 -5.676802992820739746e-02 -2.878022566437721252e-02 1.589572280645370483e-01 -2.714060544967651367e-01 3.857291638851165771e-01 8.146398514509201050e-02 1.338932216167449951e-01 8.441022038459777832e-02 5.622318387031555176e-02 5.475834012031555176e-02 7.838955521583557129e-02 9.862248785793781281e-03 -2.081391662359237671e-01 1.818413138389587402e-01 -9.950406849384307861e-02 -3.971477597951889038e-02 4.042927175760269165e-02 4.328302294015884399e-02 4.751642048358917236e-02 -1.198082268238067627e-01 -1.856657266616821289e-01 -1.224060356616973877e-01 1.324789524078369141e-01 -4.166836440563201904e-01 5.939931795001029968e-02 -5.415933951735496521e-02 3.738603591918945312e-01 2.429780811071395874e-01 2.151358574628829956e-01 -1.483599748462438583e-02
-3.096611201763153076e-01 -2.589802145957946777e-01 -1.023284196853637695e-01 -6.921229884028434753e-03 -1.829215697944164276e-02 -1.435289978981018066e-01 1.637464016675949097e-01 1.268247067928314209e-01 1.582837998867034912e-01 2.153334617614746094e-01 -7.166694104671478271e-02 2.709784172475337982e-02 3.696990907192230225e-01 -6.904711946845054626e-03 1.159571460448205471e-03 -4.615093022584915161e-02 1.750455796718597412e-01 5.675201117992401123e-02 1.980552524328231812e-01 8.056998252868652344e-02 3.097797930240631104e-01 -5.449364706873893738e-02 3.369251489639282227e-01 1.000213027000427246e-01 6.895384937524795532e-02 -1.659430414438247681e-01 2.016119062900543213e-01 -1.197513937950134277e-01 2.524790167808532715e-01 6.778840720653533936e-02 -5.565433949232101440e-02 -2.928920388221740723e-01
-2.392495870590209961e-01 -1.530476361513137817e-01 1.694338321685791016e-01 -1.219751983880996704e-01 8.292685449123382568e-02 -1.118505597114562988e-01 4.715424776077270508e-01 -9.268848225474357605e-03 -3.548457846045494080e-02 -9.542103856801986694e-02 -1.304177343845367432e-01 1.569846570491790771e-01 -1.355905234813690186e-01 -5.425712466239929199e-02 -7.950600236654281616e-02 2.093591243028640747e-01 1.495900303125381470e-01 3.187545016407966614e-02 -5.188195407390594482e-02 7.256432622671127319e-02 1.857053637504577637e-01 -8.898956328630447388e-02 -2.515728473663330078e-01 1.963793933391571045e-01 5.210383608937263489e-02 -2.696229815483093262e-01 -1.336642801761627197e-01 1.863189786672592163e-01 3.017885088920593262e-01 -7.047672406770288944e-04 -1.833916008472442627e-01 -2.865568101406097412e-01
-2.191423624753952026e-01 -4.440934211015701294e-02 -9.772650152444839478e-02 7.730942964553833008e-02 1.601934731006622314e-01 -5.280103161931037903e-02 5.587107539176940918e-01 -2.527834773063659668e-01 3.822654858231544495e-02 -7.089432328939437866e-02 2.553322017192840576e-01 1.005719825625419617e-01 2.329301834106445312e-01 -1.467346251010894775e-01 3.161048889160156250e-02 -8.991734683513641357e-02 -3.845419362187385559e-02 1.599949449300765991e-01 1.003090813755989075e-01 5.393669381737709045e-02 2.422399818897247314e-02 5.193905904889106750e-02 3.656266257166862488e-02 5.578502640128135681e-02 -1.792104914784431458e-02 -3.872472643852233887e-01 7.018992304801940918e-02 8.296612650156021118e-02 1.089224815368652344e-01 3.578698635101318359e-01 8.587078750133514404e-02 7.823030650615692139e-02
-2.130219191312789917e-01 7.496532797813415527e-02 8.563403040170669556e-02 2.907570600509643555e-01 3.825860098004341125e-02 1.311260163784027100e-01 2.835527062416076660e-01 -2.584595791995525360e-02 4.941950365900993347e-02 -2.059796303510665894e-01 -3.592696785926818848e-02 -1.982359960675239563e-02 -5.130006466060876846e-03 -2.524846792221069336e-01 -1.660391688346862793e-01 9.834160655736923218e-02 1.833523809909820557e-01 5.059269443154335022e-02 1.579731106758117676e-01 -5.825486150570213795e-04 3.983260691165924072e-01 4.422558844089508057e-02 8.864017575979232788e-02 -3.223702777177095413e-03 -2.620577812194824219e-01 -3.581057488918304443e-01 3.063421882688999176e-02 1.816992759704589844e-01 1.216840092092752457e-02 6.212023273110389709e-02 3.443747758865356445e-01 1.635356843471527100e-01
-2.450693100690841675e-01 -1.142761632800102234e-01 -5.644053965806961060e-02 1.713273674249649048e-01 2.109666019678115845e-01 -5.697138607501983643e-02 1.022499054670333862e-01 -1.004443988204002380e-01 -6.182300671935081482e-02 -1.215276494622230530e-01 2.689056843519210815e-02 -1.732919961214065552e-01 -9.908036887645721436e-02 -1.467081159353256226e-01 8.193469792604446411e-02 1.095301881432533264e-01 2.803014516830444336e-01 -6.327333301305770874e-02 1.224892958998680115e-01 5.301419645547866821e-03 3.550009429454803467e-01 -1.746691167354583740e-01 -2.155456393957138062e-01 2.774305641651153564e-02 -2.864478528499603271e-01 4.884884133934974670e-02 4.612162709236145020e-02 1.157580763101577759e-01 3.274613916873931885e-01 1.494396179914474487e-01 4.310609400272369385e-01 -9.970384091138839722e-02
-2.894315123558044434e-01 -2.176480889320373535e-01 -3.164553642272949219e-01 9.678044170141220093e-02 1.778845638036727905e-01 1.841092295944690704e-02 2.279145419597625732e-01 4.041616991162300110e-02 -7.640904188156127930e-02 1.732335686683654785e-01 2.617773115634918213e-01 1.067604497075080872e-01 -2.799768187105655670e-02 -5.977369844913482666e-02 2.842421233654022217e-01 1.578576862812042236e-01 1.469438672065734863e-01 5.461277067661285400e-02 3.274711668491363525e-01 -5.242283269762992859e-02 2.322485297918319702e-01 7.624619454145431519e-02 1.026852726936340332e-01 1.511129736900329590e-01 -1.963714510202407837e-01 -6.006475910544395447e-02 1.336270868778228760e-01 -2.599765779450535774e-03 2.746885418891906738e-01 -1.054193079471588135e-01 2.504110336303710938e-01 -1.046281158924102783e-01
-1.130216568708419800e-01 1.300614625215530396e-01 3.174617588520050049e-01 2.045500278472900391e-01 1.998136192560195923e-01 8.650766313076019287e-02 7.634542882442474365e-02 5.957423895597457886e-02 -6.434892769902944565e-03 -6.755849719047546387e-02 4.731420427560806274e-02 -1.297116279602050781e-01 4.763269796967506409e-02 5.674903839826583862e-02 1.812279522418975830e-01 7.792349904775619507e-02 1.542474031448364258e-01 1.912980824708938599e-01 1.811553090810775757e-01 7.205468416213989258e-02 1.429549306631088257e-01 6.825411319732666016e-02 2.075139246881008148e-02 5.645706877112388611e-02 -2.221404612064361572e-01 -3.530149459838867188e-01 -1.070389002561569214e-01 1.448100060224533081e-01 4.604215025901794434e-01 1.785938441753387451e-01 2.756157517433166504e-01 2.224326431751251221e-01
-2.880139350891113281e-01 -1.292526908218860626e-02 2.527752816677093506e-01 4.926690831780433655e-03 -1.025533527135848999e-01 -1.781631708145141602e-01 1.877140700817108154e-01 -1.953332722187042236e-01 5.724518746137619019e-02 -1.215235143899917603e-01 9.292414784431457520e-02 1.361966133117675781e-01 5.021991208195686340e-02 2.663403749465942383e-01 -8.321805298328399658e-02 8.223132044076919556e-02 -3.363747149705886841e-02 -6.460972130298614502e-02 3.180806934833526611e-01 1.555412709712982178e-01 -2.272486314177513123e-02 -8.215022832155227661e-02 -3.077391535043716431e-02 1.825386136770248413e-01 -1.154805272817611694e-01 -2.161744236946105957e-01 1.916637718677520752e-01 2.105276584625244141e-01 2.964781522750854492e-01 3.095200061798095703e-01 3.273773491382598877e-01 -2.694395743310451508e-02
-3.046187758445739746e-01 -9.247019886970520020e-02 -5.736286193132400513e-02 2.488296777009963989e-01 1.952349394559860229e-01 4.986254125833511353e-02 2.117946892976760864e-01 1.191019862890243530e-01 -9.495251625776290894e-02 2.377487123012542725e-01 -1.091093569993972778e-01 -8.055607974529266357e-02 -1.315794587135314941e-01 3.662106990814208984e-01 -1.722311079502105713e-01 -2.224221825599670410e-01 2.719569765031337738e-02 -1.008717063814401627e-02 -2.338992059230804443e-02 1.398067623376846313e-01 3.660185635089874268e-01 -8.620795607566833496e-02 -1.672459691762924194e-01 -8.053416013717651367e-02 1.223386377096176147e-01 -2.797671258449554443e-01 -4.747985303401947021e-02 1.118704751133918762e-01 2.840791940689086914e-01 -2.008056268095970154e-02 1.788914054632186890e-01 3.750742226839065552e-02
-2.976227737963199615e-02 4.101660475134849548e-02 1.992164254188537598e-01 -1.179708261042833328e-02 2.013809047639369965e-02 7.701703906059265137e-02 1.221154257655143738e-01 -1.955872476100921631e-01 1.712752319872379303e-02 -6.215082015842199326e-03 2.562493681907653809e-01 1.027749031782150269e-01 -4.450540058314800262e-03 5.083247274160385132e-02 -2.260148972272872925e-01 -1.772284060716629028e-01 2.741278521716594696e-02 -1.216244101524353027e-01 1.096821576356887817e-01 1.793338656425476074e-01 4.334852695465087891e-01 4.976729676127433777e-02 -3.203043639659881592e-01 2.504467368125915527e-01 -8.808809518814086914e-02 -4.543480873107910156e-01 1.317986566573381424e-02 -1.153415739536285400e-01 2.153552621603012085e-01 -1.788265705108642578e-01 6.597337126731872559e-02 -1.030983999371528625e-01
-1.326202452182769775e-01 2.032204419374465942e-01 8.721501380205154419e-02 6.038541346788406372e-02 3.401480317115783691e-01 -1.736608892679214478e-01 2.333666831254959106e-01 -1.731813251972198486e-01 -5.879721790552139282e-02 1.429430842399597168e-01 -2.196832895278930664e-01 3.152146637439727783e-01 -9.061191231012344360e-02 2.132854610681533813e-01 1.097364202141761780e-01 1.376052051782608032e-01 2.564557492733001709e-01 -1.557368189096450806e-01 1.896730065345764160e-01 -5.247668176889419556e-02 -1.630178093910217285e-02 3.284390643239021301e-02 1.144919395446777344e-01 1.135355904698371887e-01 2.062222454696893692e-03 -1.141019910573959351e-01 -4.722759593278169632e-03 -7.213667035102844238e-02 4.658454060554504395e-01 1.770786643028259277e-01 -4.919306188821792603e-02 -1.350034028291702271e-01
-2.338533699512481689e-01 1.741793006658554077e-01 -6.213985034264624119e-04 1.206074059009552002e-01 4.220987111330032349e-02 1.410305202007293701e-01 3.187669441103935242e-02 -2.175417840480804443e-01 2.368030101060867310e-01 2.297786474227905273e-01 1.074728965759277344e-01 2.452975809574127197e-01 1.166695430874824524e-01 -1.275083608925342560e-02 -1.176025792956352234e-01 -1.228434666991233826e-01 4.409538581967353821e-02 1.208511646836996078e-02 2.122368849813938141e-02 1.001448743045330048e-02 2.162190526723861694e-01 -2.601057291030883789e-01 -6.757389754056930542e-03 6.040092930197715759e-02 2.010421827435493469e-02 -4.244161248207092285e-01 1.011009216308593750e-01 1.631886810064315796e-01 2.295439541339874268e-01 2.462504059076309204e-01 2.633704543113708496e-01 -2.937783300876617432e-01
-2.215571999549865723e-01 2.192501723766326904e-01 4.500846564769744873e-02 2.140620201826095581e-01 -1.064378619194030762e-01 9.270658344030380249e-02 1.985889077186584473e-01 -1.734156906604766846e-01 2.208470404148101807e-01 2.598673105239868164e-01 1.747154593467712402e-01 3.904683589935302734e-01 7.251405715942382812e-02 -2.653006091713905334e-02 2.009474113583564758e-02 -5.526092275977134705e-02 -1.671034842729568481e-02 8.539389073848724365e-02 2.292024195194244385e-01 1.657036840915679932e-01 6.098789628595113754e-03 -1.353937238454818726e-01 3.984328731894493103e-02 1.297289226204156876e-02 3.151461423840373755e-04 -3.970333039760589600e-01 3.214988857507705688e-02 1.974073052406311035e-01 1.911002397537231445e-01 1.827009171247482300e-01 2.248339354991912842e-01 -1.762641370296478271e-01
-7.396773993968963623e-02 -1.744942516088485718e-01 1.742422133684158325e-01 7.295592874288558960e-02 3.120038509368896484e-01 -1.738030165433883667e-01 2.049020379781723022e-01 7.995046675205230713e-02 1.204146519303321838e-01 2.312790453433990479e-01 9.056838601827621460e-02 1.999482065439224243e-01 5.152480602264404297e-01 1.677835434675216675e-01 -1.124246716499328613e-01 4.100291058421134949e-02 7.225988805294036865e-02 -3.009504079818725586e-02 2.546112537384033203e-01 2.822439670562744141e-01 3.028639126569032669e-03 -6.850218772888183594e-02 2.138558328151702881e-01 1.589516848325729370e-01 -6.177049875259399414e-02 -8.140710741281509399e-02 3.362109139561653137e-02 -5.623936653137207031e-02 9.368426352739334106e-02 -5.888907983899116516e-02 1.820657700300216675e-01 -2.046875208616256714e-01
-3.298159539699554443e-01 -2.104054689407348633e-01 1.044205501675605774e-01 2.709770798683166504e-01 2.970438301563262939e-01 1.642905473709106445e-01 1.454194188117980957e-01 -7.783468812704086304e-02 -4.136514663696289062e-02 9.425257891416549683e-02 6.459815800189971924e-02 -4.640744626522064209e-02 1.704801805317401886e-02 -4.450639826245605946e-04 -4.120662212371826172e-01 5.805389210581779480e-02 4.076326191425323486e-01 1.558939814567565918e-01 -1.463428139686584473e-01 3.045440278947353363e-02 6.596640497446060181e-02 -1.276735961437225342e-02 -2.532112896442413330e-01 1.238304898142814636e-01 -2.405514381825923920e-02 -6.233175098896026611e-02 -5.196544155478477478e-02 -1.615352779626846313e-01 8.687020838260650635e-02 1.491564214229583740e-01 2.475675046443939209e-01 -9.321594238281250000e-02
-3.057581484317779541e-01 -1.069423109292984009e-01 -7.768428325653076172e-02 1.312036216259002686e-01 2.184817492961883545e-01 -6.903009116649627686e-02 -6.031184643507003784e-02 1.611663587391376495e-02 2.304217368364334106e-01 2.684196233749389648e-01 1.761085987091064453e-01 1.861259341239929199e-01 -1.098368503153324127e-02 -2.599774301052093506e-01 -1.059849038720130920e-01 1.091655716300010681e-01 2.363948225975036621e-01 -2.693103253841400146e-01 3.640596866607666016e-01 6.707894802093505859e-02 1.861496269702911377e-01 -2.004639618098735809e-02 -1.606968939304351807e-01 1.283583790063858032e-01 -1.176884630694985390e-03 -2.770639359951019287e-01 -1.023892983794212341e-01 6.042970344424247742e-02 -6.117863953113555908e-02 -2.353648245334625244e-01 1.180089339613914490e-01 -1.643196344375610352e-01
-2.223166227340698242e-01 -1.895972490310668945e-01 1.349683701992034912e-01 -6.769129633903503418e-02 3.240577578544616699e-01 8.474665880203247070e-02 2.979041635990142822e-01 2.427720278501510620e-01 1.259616613388061523e-01 4.115128517150878906e-02 -1.323187910020351410e-02 -8.718173019587993622e-03 -5.411340668797492981e-02 2.805569767951965332e-01 -2.400980517268180847e-02 -5.499817058444023132e-02 2.087309062480926514e-01 1.310118436813354492e-01 -2.604598738253116608e-02 1.465042866766452789e-02 1.331068277359008789e-01 -4.094393551349639893e-02 -2.713187932968139648e-01 -1.401122659444808960e-01 -1.408537328243255615e-01 -3.645800650119781494e-01 -1.120380219072103500e-02 -2.146158963441848755e-01 3.201536536216735840e-01 9.609041363000869751e-02 9.292273223400115967e-02 1.879393607378005981e-01
-1.319816559553146362e-01 1.786665245890617371e-02 -1.528354920446872711e-02 1.548218429088592529e-01 2.736494839191436768e-01 -1.367290038615465164e-02 2.519708573818206787e-01 -2.251140028238296509e-01 1.920372843742370605e-01 3.102795779705047607e-01 -9.078731387853622437e-02 -5.965948477387428284e-02 1.389063596725463867e-01 1.453667730093002319e-01 1.125551983714103699e-01 1.938881576061248779e-01 2.127050012350082397e-01 -1.557512581348419189e-01 -4.789019748568534851e-02 1.851941496133804321e-01 -7.220838963985443115e-02 -2.707396447658538818e-01 -2.077839225530624390e-01 2.078596204519271851e-01 6.067679822444915771e-02 -2.273240685462951660e-01 -4.274350404739379883e-02 8.165100961923599243e-02 -1.210440471768379211e-01 -5.325611308217048645e-02 4.248065948486328125e-01 1.985393650829792023e-02
-2.993430495262145996e-01 1.177467592060565948e-02 1.840386725962162018e-02 -8.340358734130859375e-02 5.172863602638244629e-02 -1.199054643511772156e-01 3.341904878616333008e-01 1.568456441164016724e-01 1.957709640264511108e-01 -4.880023375153541565e-02 -1.033064946532249451e-01 -5.540008097887039185e-02 1.013187132775783539e-02 -6.422013789415359497e-02 -7.949959486722946167e-02 4.569462537765502930e-01 -5.332371592521667480e-02 -1.011643093079328537e-02 1.135495603084564209e-01 -1.547707021236419678e-01 5.229608342051506042e-02 1.031247004866600037e-01 -7.208830863237380981e-02 8.509118109941482544e-02 -2.727844985201954842e-03 -3.897357285022735596e-01 1.067771166563034058e-01 -3.035796284675598145e-01 3.036180734634399414e-01 2.188929468393325806e-01 9.224100410938262939e-02 -7.846859097480773926e-02
-3.583328723907470703e-01 -1.467243880033493042e-01 5.781171098351478577e-02 -3.054680489003658295e-02 -3.488111123442649841e-02 -1.787370443344116211e-01 1.269301921129226685e-01 -7.740295678377151489e-02 1.056581437587738037e-01 2.530412375926971436e-01 -4.022086039185523987e-02 8.050055243074893951e-03 2.198033630847930908e-01 -2.853552103042602539e-01 6.624989956617355347e-02 1.099477857351303101e-01 1.347531527280807495e-01 -2.572515606880187988e-01 2.224986255168914795e-01 -1.853802055120468140e-01 2.372524738311767578e-01 9.138511121273040771e-02 -1.145305484533309937e-01 2.108240574598312378e-01 7.794430106878280640e-02 -4.039928317070007324e-01 5.299288034439086914e-02 2.153180092573165894e-01 1.478785127401351929e-01 -6.495594233274459839e-02 1.493505686521530151e-01 1.008584871888160706e-01
-2.333741039037704468e-01 -1.905486434698104858e-01 9.913717955350875854e-02 3.717426955699920654e-01 2.008569389581680298e-01 1.290699392557144165e-01 1.984816789627075195e-01 -1.677220165729522705e-01 -1.033182814717292786e-01 -1.436229199171066284e-01 6.519858539104461670e-02 -1.628240644931793213e-01 -1.002319231629371643e-01 2.265682071447372437e-01 -1.977942883968353271e-01 -1.547843515872955322e-01 2.590245902538299561e-01 -4.780036956071853638e-02 -1.244214475154876709e-01 2.961866259574890137e-01 1.461269855499267578e-01 -1.992014423012733459e-02 -2.410484254360198975e-01 -8.964174240827560425e-02 -1.721691042184829712e-01 -2.318279743194580078e-01 -1.147336326539516449e-03 -1.862453371286392212e-01 5.235597491264343262e-02 -8.915650658309459686e-03 2.189809381961822510e-01 -1.443244516849517822e-01
-1.510559022426605225e-01 -1.418681740760803223e-01 1.056049391627311707e-02 3.757603466510772705e-01 1.846604645252227783e-01 -1.320059504359960556e-02 6.953677535057067871e-02 1.249958127737045288e-01 -9.303876757621765137e-02 2.814683318138122559e-01 3.385296836495399475e-02 -1.670386344194412231e-01 -5.816325917840003967e-02 3.713685572147369385e-01 -2.712670266628265381e-01 -2.713981829583644867e-02 2.642044126987457275e-01 -9.916346520185470581e-03 -2.790698036551475525e-02 2.680681943893432617e-01 3.386099338531494141e-01 -8.574046939611434937e-02 -2.004076242446899414e-01 -5.550619587302207947e-02 1.153396442532539368e-01 -1.961921304464340210e-01 -1.280366349965333939e-02 3.595398971810936928e-03 2.592962980270385742e-01 3.283309936523437500e-02 3.411590820178389549e-03 1.941660791635513306e-02
-1.055405065417289734e-01 -3.920144587755203247e-02 2.223913371562957764e-01 8.542947471141815186e-02 2.478784620761871338e-01 2.165911793708801270e-01 2.322095334529876709e-01 -1.274970918893814087e-01 1.858180910348892212e-01 2.637888491153717041e-01 2.516081035137176514e-01 1.375788897275924683e-01 -1.519198566675186157e-01 3.270075470209121704e-02 -1.372462809085845947e-01 1.229357346892356873e-01 3.154257237911224365e-01 -1.525295823812484741e-01 2.291069328784942627e-01 1.585266590118408203e-01 2.629261231049895287e-03 -5.430063605308532715e-02 1.806151680648326874e-02 1.705546975135803223e-01 5.021385475993156433e-02 -1.829357296228408813e-01 -1.141195818781852722e-01 -1.534094959497451782e-01 3.119148015975952148e-01 -2.791806459426879883e-01 1.378942467272281647e-02 -1.639285385608673096e-01
-2.212688177824020386e-01 -9.968746453523635864e-02 9.497042000293731689e-02 3.874024003744125366e-02 2.132559418678283691e-01 4.168457910418510437e-02 3.660873770713806152e-01 -4.137705639004707336e-02 -4.427238553762435913e-02 -1.824670433998107910e-01 1.170491334050893784e-02 7.033431529998779297e-02 1.070998683571815491e-01 2.917604148387908936e-02 -1.950847953557968140e-01 1.664274632930755615e-01 3.913351893424987793e-01 -3.726962804794311523e-01 1.705385744571685791e-01 -1.092582494020462036e-01 2.441144138574600220e-01 -1.677251607179641724e-01 1.626235246658325195e-01 2.630110681056976318e-01 1.091580614447593689e-01 -1.695985794067382812e-01 -3.081082925200462341e-02 -1.173883080482482910e-01 -9.396610781550407410e-03 -1.763650327920913696e-01 1.559583097696304321e-01 4.339247941970825195e-02
7.600978016853332520e-02 1.074482873082160950e-01 -1.369957178831100464e-01 8.934582769870758057e-02 2.737015485763549805e-01 -1.833582855761051178e-02 2.970346212387084961e-01 -5.470403004437685013e-03 3.910263627767562866e-02 -1.958956010639667511e-02 3.226999640464782715e-01 3.085461854934692383e-01 3.332349061965942383e-01 1.155362874269485474e-01 -1.148350387811660767e-01 -1.399100720882415771e-01 1.456522941589355469e-01 -2.309392094612121582e-01 6.095631048083305359e-02 -1.127878949046134949e-01 2.460829317569732666e-01 7.688940316438674927e-02 1.071207225322723389e-01 2.611995041370391846e-01 2.037188410758972168e-02 -4.003893733024597168e-01 1.513298228383064270e-02 1.098956540226936340e-02 4.485029727220535278e-02 5.603733472526073456e-03 1.609041392803192139e-01 8.860657364130020142e-02
7.208885252475738525e-02 -9.649585187435150146e-02 -1.498005986213684082e-01 -3.016832098364830017e-02 8.233197778463363647e-02 8.362270146608352661e-02 2.818430662155151367e-01 1.880341619253158569e-01 1.264959424734115601e-01 -6.785658746957778931e-02 1.744460016489028931e-01 -6.060611922293901443e-03 2.903218567371368408e-01 -3.955692052841186523e-02 -2.016132324934005737e-01 -3.579960763454437256e-02 3.175768256187438965e-01 -4.767899960279464722e-02 2.366005033254623413e-01 3.448726534843444824e-01 3.441322743892669678e-01 1.375915110111236572e-01 -6.457146257162094116e-02 1.425317525863647461e-01 -3.246183693408966064e-01 -4.186513647437095642e-02 -7.412472367286682129e-02 2.525786757469177246e-01 6.329041719436645508e-02 6.313473451882600784e-03 1.767506152391433716e-01 -5.592657625675201416e-02
-5.039951205253601074e-01 -3.631372377276420593e-02 -1.375992968678474426e-02 8.715908974409103394e-02 1.206158995628356934e-01 6.152210291475057602e-03 1.449750214815139771e-01 -1.133424490690231323e-01 3.922528922557830811e-01 1.005970314145088196e-01 -2.338366396725177765e-02 -1.736208051443099976e-01 -2.328808419406414032e-02 -2.557909190654754639e-01 -1.205478534102439880e-01 -6.236292794346809387e-02 6.370605528354644775e-02 -1.091542169451713562e-01 -2.052680030465126038e-02 1.881207674741744995e-01 2.700729668140411377e-01 1.462038904428482056e-01 -1.032720133662223816e-01 1.905336529016494751e-01 -6.894610822200775146e-02 -1.590045690536499023e-01 3.093611001968383789e-01 1.948283612728118896e-01 1.242005825042724609e-01 6.967800110578536987e-02 1.517243534326553345e-01 9.644550085067749023e-02
-1.889944374561309814e-01 -3.460049033164978027e-01 -1.519670337438583374e-01 -1.181384921073913574e-01 3.580119088292121887e-02 -1.442777812480926514e-01 3.179917633533477783e-01 -2.853251695632934570e-01 8.888247609138488770e-02 1.104820072650909424e-01 1.444728225469589233e-01 -3.575877845287322998e-02 -4.423151165246963501e-02 3.028007447719573975e-01 1.758080273866653442e-01 1.604497805237770081e-02 4.114110469818115234e-01 3.008790779858827591e-03 5.860719457268714905e-02 4.462654143571853638e-02 2.676721513271331787e-01 -3.154776617884635925e-02 7.033340632915496826e-02 -4.296537954360246658e-03 5.587870255112648010e-02 -6.289152801036834717e-02 -3.113774359226226807e-01 4.927901178598403931e-02 6.712080538272857666e-02 9.821824729442596436e-03 1.872960031032562256e-01 -1.933112144470214844e-01
-5.126023888587951660e-01 -8.393863588571548462e-02 1.150688081979751587e-01 1.502197235822677612e-01 1.325953453779220581e-01 9.973760694265365601e-02 2.104140967130661011e-01 2.711732126772403717e-02 -2.086369087919592857e-03 1.004664376378059387e-01 -1.883907318115234375e-01 -8.439695835113525391e-02 1.186670809984207153e-01 6.235201284289360046e-02 -1.353821158409118652e-01 -1.236188486218452454e-01 2.978982627391815186e-01 1.009811758995056152e-01 -6.799183785915374756e-02 1.414224952459335327e-01 2.331319302320480347e-01 -8.091107755899429321e-02 -4.193702042102813721e-01 -2.088611200451850891e-02 1.398923993110656738e-02 -1.002806872129440308e-01 -8.148990571498870850e-02 7.976433634757995605e-02 2.801896035671234131e-01 5.355434492230415344e-02 1.037940308451652527e-01 2.034348845481872559e-01
-3.458222448825836182e-01 1.820104755461215973e-02 2.466621994972229004e-01 1.025145202875137329e-01 -1.496158987283706665e-01 2.841250039637088776e-02 1.074810102581977844e-01 -7.712935656309127808e-02 4.422045126557350159e-02 2.452722191810607910e-01 1.297006011009216309e-01 2.258698195219039917e-01 -1.232360117137432098e-02 8.277246356010437012e-02 -6.360182911157608032e-02 -1.818718612194061279e-01 1.455469131469726562e-01 -8.535484224557876587e-02 1.814384311437606812e-01 7.036302983760833740e-02 7.207261770963668823e-02 -1.079724729061126709e-01 9.881483018398284912e-02 4.884549975395202637e-02 1.360424458980560303e-01 -3.595205545425415039e-01 1.038499101996421814e-01 1.713233292102813721e-01 2.326198667287826538e-01 2.483562827110290527e-01 4.053542613983154297e-01 -1.749423891305923462e-01
-1.041921693831682205e-02 -2.731366157531738281e-01 -1.849728673696517944e-01 1.190704060718417168e-03 -1.197418421506881714e-01 -2.551113069057464600e-01 2.212721258401870728e-01 3.397962450981140137e-02 9.347747266292572021e-02 1.599730551242828369e-01 -6.062099244445562363e-03 2.183324992656707764e-01 -6.696727126836776733e-02 5.214656889438629150e-02 1.023084521293640137e-01 3.556360304355621338e-02 3.387614786624908447e-01 1.566557586193084717e-01 1.212032958865165710e-01 3.147300779819488525e-01 1.774714738130569458e-01 -2.024475857615470886e-02 -1.028588116168975830e-01 2.586246132850646973e-01 3.847995772957801819e-02 -9.545937925577163696e-02 2.301371693611145020e-01 -2.204967737197875977e-01 1.894966810941696167e-01 -7.033034414052963257e-02 3.473269343376159668e-01 -1.564609259366989136e-01
-3.434901833534240723e-01 -5.090962722897529602e-02 -1.906535774469375610e-01 1.654430776834487915e-01 8.509002625942230225e-02 1.165628656744956970e-01 1.674876213073730469e-01 -1.511308997869491577e-01 2.132508009672164917e-01 9.729153662919998169e-02 2.886055782437324524e-02 2.109798416495323181e-02 2.710230946540832520e-01 -3.684259578585624695e-02 -3.851675689220428467e-01 9.779198467731475830e-02 3.879352211952209473e-01 -9.843020141124725342e-02 -3.028914891183376312e-02 -1.190394908189773560e-01 -5.009079724550247192e-02 -3.076328895986080170e-02 -3.988439440727233887e-01 -4.042656719684600830e-02 6.951212882995605469e-02 -1.450746357440948486e-01 1.527191512286663055e-02 -4.542159661650657654e-02 1.688276678323745728e-01 1.114538460969924927e-01 7.228065282106399536e-02 -2.031612843275070190e-01
-1.277903616428375244e-01 -3.155883252620697021e-01 3.975527826696634293e-03 1.592408716678619385e-01 3.246754705905914307e-01 5.036129057407379150e-02 3.589663207530975342e-01 -3.707902878522872925e-02 1.215126737952232361e-01 -7.255832105875015259e-02 -1.792779564857482910e-01 1.148973926901817322e-01 -4.859567806124687195e-02 8.954287320375442505e-02 -2.629018425941467285e-01 -2.870012819766998291e-02 5.427385866641998291e-02 3.643026202917098999e-02 9.871706366539001465e-02 2.482600212097167969e-01 1.387114822864532471e-01 -2.366484105587005615e-01 -2.568973004817962646e-01 -1.486852914094924927e-01 -1.158006265759468079e-01 -3.749673366546630859e-01 4.817882925271987915e-02 -1.177549138665199280e-01 2.166166901588439941e-01 1.239560395479202271e-01 -5.628462135791778564e-02 -1.319279801100492477e-02
-1.787314563989639282e-01 9.671019762754440308e-02 2.241193056106567383e-01 3.860093653202056885e-01 7.681901752948760986e-02 5.652044415473937988e-01 2.749378979206085205e-01 -3.616622462868690491e-02 4.787814244627952576e-02 4.657541587948799133e-02 -3.909099102020263672e-02 1.038665100932121277e-01 1.102857217192649841e-01 1.504237353801727295e-01 -8.637623488903045654e-02 -6.205780059099197388e-02 8.281229436397552490e-02 -1.576505415141582489e-02 1.418289095163345337e-01 3.218911960721015930e-02 1.976704411208629608e-02 3.443176671862602234e-02 -9.619426727294921875e-02 1.553140580654144287e-01 9.795062988996505737e-02 -3.623245060443878174e-01 -1.032233387231826782e-01 -6.769709289073944092e-02 2.704650349915027618e-02 -1.760270893573760986e-01 2.067217379808425903e-01 -2.368682622909545898e-02
3.582283481955528259e-02 9.675662964582443237e-02 -2.875993400812149048e-02 -7.390831410884857178e-02 -1.417026370763778687e-01 7.644380629062652588e-02 3.834338188171386719e-01 -3.272908329963684082e-01 -3.342690691351890564e-02 2.437665164470672607e-01 1.231089383363723755e-01 -2.046665996313095093e-01 2.371714562177658081e-01 8.899495005607604980e-02 -9.505122900009155273e-02 -1.056676954030990601e-01 3.789976537227630615e-01 1.516579538583755493e-01 3.373646736145019531e-02 9.982893615961074829e-02 3.157163858413696289e-01 -1.308036744594573975e-01 -2.061873227357864380e-01 -7.714676670730113983e-03 -1.833128631114959717e-01 -2.516081631183624268e-01 -9.282967448234558105e-02 -9.514309465885162354e-02 4.133232310414314270e-02 7.529343664646148682e-02 2.032547146081924438e-01 2.596679516136646271e-02
-3.978981077671051025e-01 1.168905645608901978e-01 1.634693741798400879e-01 -7.675725966691970825e-02 2.454043775796890259e-01 -3.636171296238899231e-02 2.549952268600463867e-01 -2.251083105802536011e-01 8.378547430038452148e-02 1.883934438228607178e-01 1.518278568983078003e-01 9.404988586902618408e-02 1.581434756517410278e-01 1.244084984064102173e-01 -2.518949806690216064e-01 5.189075320959091187e-02 3.071012198925018311e-01 -1.170396506786346436e-01 -3.221158683300018311e-02 -6.301589310169219971e-02 -1.724991574883460999e-02 7.521685957908630371e-02 -1.224584951996803284e-01 2.934931218624114990e-02 -1.273656487464904785e-01 -2.071422189474105835e-01 8.709815144538879395e-02 9.689436107873916626e-02 8.649080991744995117e-02 2.259577512741088867e-01 1.814087666571140289e-02 4.090436100959777832e-01
-2.235734909772872925e-01 -1.465291678905487061e-01 3.341799974441528320e-01 4.819967318326234818e-03 1.532486975193023682e-01 -4.845346137881278992e-02 3.901151195168495178e-02 -2.529609948396682739e-02 2.756664752960205078e-01 3.991534560918807983e-02 6.363499909639358521e-02 -7.115782797336578369e-02 1.586222350597381592e-01 1.940787136554718018e-01 2.899821102619171143e-01 9.858126193284988403e-02 2.186495661735534668e-01 1.299367547035217285e-01 9.776474535465240479e-02 -3.561060503125190735e-02 1.640424281358718872e-01 6.579187698662281036e-03 4.245141148567199707e-02 2.309372872114181519e-01 5.799162201583385468e-03 -3.148628473281860352e-01 -8.228372782468795776e-02 2.171731889247894287e-01 2.030295133590698242e-01 -5.696444213390350342e-02 4.227462410926818848e-01 1.078164726495742798e-01
-1.513441503047943115e-01 1.520544439554214478e-01 1.891548186540603638e-02 -1.687009930610656738e-01 1.454345434904098511e-01 5.215742811560630798e-02 5.126402378082275391e-01 4.425989091396331787e-02 7.498679310083389282e-02 1.597358286380767822e-01 -2.064347863197326660e-01 4.645262286067008972e-02 -9.501741267740726471e-03 -1.422636955976486206e-01 1.045753434300422668e-02 -2.398039996623992920e-01 6.306095421314239502e-02 -2.341266423463821411e-01 2.092918604612350464e-01 -2.994107082486152649e-03 2.404193021357059479e-02 -1.438734084367752075e-01 -1.303603034466505051e-02 2.199268490076065063e-01 5.276278406381607056e-02 4.234629124402999878e-02 -1.330102384090423584e-01 1.348122209310531616e-01 3.368882834911346436e-01 4.566676169633865356e-02 3.915371596813201904e-01 3.044394217431545258e-02
-1.153108775615692139e-01 -2.910658717155456543e-01 -3.132473230361938477e-01 7.540421932935714722e-02 3.105512261390686035e-02 2.103745192289352417e-01 4.420963823795318604e-01 -1.231299862265586853e-01 2.323894351720809937e-01 2.336668223142623901e-01 3.061555922031402588e-01 9.460996091365814209e-02 5.796578153967857361e-02 -1.141434311866760254e-01 1.137182861566543579e-01 1.402019858360290527e-01 1.803219169378280640e-01 -4.129238054156303406e-02 2.518324851989746094e-01 1.038089618086814880e-01 6.161935999989509583e-02 -2.149294130504131317e-02 1.930572539567947388e-01 5.420210584998130798e-02 -5.852037295699119568e-02 -7.170297950506210327e-02 2.560357451438903809e-01 3.359918668866157532e-02 -2.529569715261459351e-02 6.578846275806427002e-02 2.185341119766235352e-01 3.491090238094329834e-02
6.455430388450622559e-02 -6.313345581293106079e-02 2.210290729999542236e-01 2.171665132045745850e-01 2.732864320278167725e-01 -9.350661933422088623e-02 1.301486194133758545e-01 -2.707869708538055420e-01 1.815095357596874237e-02 1.763381063938140869e-01 1.533546298742294312e-01 1.077132597565650940e-01 5.948086827993392944e-02 1.174537241458892822e-01 1.586621701717376709e-01 -2.431946396827697754e-01 3.537089228630065918e-01 -1.101264357566833496e-01 1.840685307979583740e-01 3.364662230014801025e-01 1.091249734163284302e-01 -2.286900430917739868e-01 8.515524119138717651e-02 2.681122124195098877e-01 5.920678004622459412e-02 -1.375573128461837769e-01 9.684325009584426880e-02 -1.350818574428558350e-01 1.294982731342315674e-01 2.141167074441909790e-01 1.146325990557670593e-01 -2.150132134556770325e-02
1.670993119478225708e-02 5.358559638261795044e-02 6.622137129306793213e-02 -1.340400725603103638e-01 -1.064486522227525711e-02 8.425185084342956543e-02 2.465534061193466187e-01 -3.002486526966094971e-01 8.855693042278289795e-03 1.881704628467559814e-01 9.418737143278121948e-02 -1.542108654975891113e-01 1.465984433889389038e-01 -1.479011029005050659e-01 -3.855878487229347229e-02 -2.470317035913467407e-01 2.627051770687103271e-01 -1.146433576941490173e-01 2.628966271877288818e-01 2.410065382719039917e-02 3.302284479141235352e-01 7.115297764539718628e-02 -1.950629353523254395e-01 3.633838146924972534e-02 -2.340769320726394653e-01 -4.895070493221282959e-01 -9.943685680627822876e-02 1.007228121161460876e-01 -2.127293497323989868e-02 6.418408453464508057e-02 1.332461833953857422e-01 -1.506333798170089722e-02
-4.014759659767150879e-01 -1.540026217699050903e-01 2.341010868549346924e-01 -1.064253523945808411e-01 2.323373407125473022e-02 -7.240280508995056152e-02 1.700306087732315063e-01 -1.651955246925354004e-01 5.239464342594146729e-02 2.917557656764984131e-01 -9.599982760846614838e-03 4.371412098407745361e-02 2.012439668178558350e-01 1.526835002005100250e-02 -3.272223174571990967e-01 6.937322206795215607e-03 3.415866494178771973e-01 -2.076192796230316162e-01 4.700313881039619446e-02 -1.690497696399688721e-01 1.571322791278362274e-02 1.170301064848899841e-01 -1.651026159524917603e-01 1.463329233229160309e-02 -3.644365118816494942e-03 -2.515118718147277832e-01 8.580655604600906372e-02 1.476196646690368652e-01 2.195904403924942017e-02 1.828791052103042603e-01 1.182482987642288208e-01 2.773778736591339111e-01
-1.820805370807647705e-01 -1.558304429054260254e-01 1.917335949838161469e-02 4.376883208751678467e-01 -3.411975130438804626e-02 -9.250016510486602783e-02 2.101512402296066284e-01 -9.783525019884109497e-03 8.391799777746200562e-02 3.387244641780853271e-01 1.816607825458049774e-02 2.000047117471694946e-01 1.267568022012710571e-01 -1.284418851137161255e-01 -1.431427001953125000e-01 1.051343046128749847e-02 1.742283999919891357e-01 -1.427089720964431763e-01 1.626154929399490356e-01 3.484518527984619141e-01 -6.385497748851776123e-02 -1.175681874155998230e-01 2.992060780525207520e-01 2.749964892864227295e-01 -4.205057397484779358e-02 -3.771243989467620850e-02 4.883233457803726196e-02 -7.578821480274200439e-02 1.182360574603080750e-01 2.165060490369796753e-01 5.412112921476364136e-02 -1.569652706384658813e-01
-4.137061238288879395e-01 7.985143363475799561e-02 5.073836073279380798e-02 1.973220705986022949e-01 3.445278406143188477e-01 -2.196269035339355469e-01 1.142295673489570618e-01 -1.766296476125717163e-01 1.527256369590759277e-01 2.132478654384613037e-01 7.690052501857280731e-03 -2.341324836015701294e-02 -3.490453213453292847e-02 -9.095111489295959473e-02 -1.001357436180114746e-01 1.219318136572837830e-01 -6.271428614854812622e-02 -3.127381503582000732e-01 1.474205851554870605e-01 -1.669697612524032593e-01 2.277114987373352051e-01 6.407867372035980225e-02 -1.030426248908042908e-01 2.354620695114135742e-01 1.713382080197334290e-02 -9.586218744516372681e-02 -2.015451341867446899e-01 1.955746561288833618e-01 4.990380629897117615e-02 1.268592178821563721e-01 2.631813585758209229e-01 -1.281284093856811523e-01
-8.601021766662597656e-02 1.368046104907989502e-01 -1.000266820192337036e-01 1.220987141132354736e-01 1.442572921514511108e-01 1.173035278916358948e-01 1.422629803419113159e-01 1.164617985486984253e-01 -1.862936317920684814e-01 1.390104293823242188e-01 6.839401274919509888e-02 -1.942036300897598267e-01 1.380365788936614990e-01 2.539729475975036621e-01 1.023167669773101807e-01 -1.619245857000350952e-01 3.837265968322753906e-01 -1.325346678495407104e-01 2.879780530929565430e-01 -3.462056070566177368e-02 1.239210218191146851e-01 -4.269747436046600342e-02 -1.782404929399490356e-01 1.366716623306274414e-01 -3.498491644859313965e-01 -1.967469453811645508e-01 2.854676246643066406e-01 1.494417488574981689e-01 5.382314696907997131e-02 1.295973062515258789e-01 1.777734160423278809e-01 -1.764656156301498413e-01
-5.530594289302825928e-02 -5.717508122324943542e-02 2.382421493530273438e-02 2.422981560230255127e-01 1.122867092490196228e-01 2.218830026686191559e-02 1.112740114331245422e-01 2.220310084521770477e-02 2.079404592514038086e-01 5.094358325004577637e-02 -8.437132090330123901e-02 5.508570931851863861e-03 1.284948587417602539e-01 2.271477729082107544e-01 3.479486405849456787e-01 1.223505511879920959e-01 4.652681946754455566e-01 1.532773524522781372e-01 1.434984356164932251e-01 1.692287176847457886e-01 7.760492712259292603e-02 -1.691720187664031982e-01 -6.273259222507476807e-02 2.256383001804351807e-02 -2.035174816846847534e-01 -2.730928659439086914e-01 -2.215385138988494873e-01 -3.680739551782608032e-02 -5.387753248214721680e-02 -1.165350750088691711e-01 3.423014283180236816e-01 1.513971090316772461e-01
-3.368659913539886475e-01 2.159935235977172852e-02 1.184757053852081299e-01 -1.209746673703193665e-01 1.428810209035873413e-01 5.773913487792015076e-02 2.378328591585159302e-01 -1.388700306415557861e-01 -5.739363282918930054e-02 1.920924484729766846e-01 -4.311799257993698120e-02 -1.049298271536827087e-01 1.013765782117843628e-01 -3.334814682602882385e-02 8.509325236082077026e-02 3.839403986930847168e-01 6.687447428703308105e-02 -2.843807339668273926e-01 -5.814236775040626526e-02 2.566568255424499512e-01 3.903061151504516602e-02 -1.792756170034408569e-01 -5.323852598667144775e-02 7.896387577056884766e-02 6.382236722856760025e-03 -2.374790310859680176e-01 -5.391602171584963799e-04 2.472143918275833130e-01 -8.538543432950973511e-02 8.387902379035949707e-02 4.510114192962646484e-01 -7.785538583993911743e-02
-2.080875784158706665e-01 8.622492104768753052e-02 -1.014970242977142334e-01 3.439938127994537354e-01 6.354866921901702881e-02 1.444577276706695557e-01 3.450885713100433350e-01 9.150907280854880810e-04 4.857863858342170715e-02 -2.707619071006774902e-01 -1.808148175477981567e-01 -5.472804978489875793e-02 1.431404948234558105e-01 -1.104675531387329102e-01 -4.967762529850006104e-02 1.991150826215744019e-01 1.228726059198379517e-01 -6.979375332593917847e-02 1.275097131729125977e-01 -8.814802020788192749e-02 3.820721507072448730e-01 -1.041783466935157776e-01 1.864575445652008057e-01 -3.213423863053321838e-02 -2.358153015375137329e-01 -3.207941651344299316e-01 4.511016607284545898e-02 4.905118793249130249e-02 8.657618612051010132e-02 1.482124626636505127e-01 2.335630059242248535e-01 8.287461102008819580e-02
-3.527490198612213135e-01 -2.180920913815498352e-02 1.118831038475036621e-01 1.156422495841979980e-01 3.014302551746368408e-01 -1.006562635302543640e-01 -1.076615899801254272e-01 3.180237114429473877e-02 4.655931144952774048e-02 3.256020843982696533e-01 2.838975749909877777e-02 -5.761725455522537231e-02 2.937463857233524323e-02 2.083888351917266846e-01 -2.844835221767425537e-01 3.026529848575592041e-01 5.744986981153488159e-02 9.330201148986816406e-02 4.880350083112716675e-02 3.264916837215423584e-01 1.568235158920288086e-01 1.501532196998596191e-01 -5.737794935703277588e-02 2.241467982530593872e-01 -1.232053413987159729e-01 -1.344205737113952637e-01 -1.133976802229881287e-01 6.085747852921485901e-02 3.033252954483032227e-01 1.034026741981506348e-01 1.707962751388549805e-01 5.603425949811935425e-02
-2.200969159603118896e-01 -3.850064799189567566e-02 -1.254077702760696411e-01 4.347224533557891846e-01 8.699237555265426636e-02 4.007356707006692886e-03 3.095364868640899658e-01 -9.405568987131118774e-02 1.174482479691505432e-01 4.771338030695915222e-02 2.194842090830206871e-03 1.751096248626708984e-01 -4.937763884663581848e-02 -2.933474388555623591e-05 2.719850838184356689e-01 1.128471195697784424e-01 5.302844047546386719e-01 5.253675580024719238e-02 2.465631626546382904e-02 5.464806035161018372e-02 1.297384947538375854e-01 -5.549480393528938293e-02 1.209181845188140869e-01 -1.098972931504249573e-01 -1.220089048147201538e-01 -2.816653251647949219e-01 -1.141411066055297852e-02 -1.951135694980621338e-01 -1.237578410655260086e-02 -2.691917680203914642e-02 1.267499327659606934e-01 1.170601472258567810e-01
-3.455612808465957642e-02 -4.084593951702117920e-01 4.688537120819091797e-02 1.849751770496368408e-01 1.152381952852010727e-02 -3.101342916488647461e-01 2.495131641626358032e-01 -7.070509251207113266e-03 6.877970695495605469e-02 3.085076510906219482e-01 -3.565214946866035461e-02 9.049484133720397949e-02 -3.697609156370162964e-02 1.381742358207702637e-01 -9.752444922924041748e-02 1.539591252803802490e-01 2.396014332771301270e-01 -1.856267154216766357e-01 4.528241604566574097e-02 -1.064388304948806763e-01 1.825052499771118164e-01 -1.015053465962409973e-01 1.460789795964956284e-02 3.554222881793975830e-01 -1.845943331718444824e-01 6.142949312925338745e-02 1.721221506595611572e-01 7.169668376445770264e-02 2.170727588236331940e-02 1.591553539037704468e-01 4.631989821791648865e-02 -3.129376471042633057e-01
-1.163739860057830811e-01 -2.344702035188674927e-01 -3.167115151882171631e-01 5.745744332671165466e-02 -4.248505085706710815e-02 1.878473609685897827e-01 3.335849940776824951e-01 -1.808240115642547607e-01 1.564894467592239380e-01 3.698810338973999023e-01 3.371307849884033203e-01 8.700165152549743652e-02 -9.137414395809173584e-02 -4.463068395853042603e-02 1.081325188279151917e-01 1.596549451351165771e-01 2.235045284032821655e-01 -1.598460599780082703e-02 2.861242592334747314e-01 4.923122003674507141e-02 6.108789145946502686e-02 -4.841325432062149048e-02 1.715753674507141113e-01 2.123590111732482910e-01 1.113974303007125854e-02 -8.587674796581268311e-02 -3.400004236027598381e-03 8.960115164518356323e-02 9.636396169662475586e-02 7.416177541017532349e-02 2.268668264150619507e-01 1.408919543027877808e-01
-2.043476887047290802e-02 -4.825797975063323975e-01 1.393625885248184204e-01 1.903023123741149902e-01 -7.204094529151916504e-02 -1.478053331375122070e-01 1.000539809465408325e-01 3.263332322239875793e-02 2.339629083871841431e-01 2.089930474758148193e-01 2.029899507761001587e-02 1.740217208862304688e-01 5.076490715146064758e-02 1.973453462123870850e-01 -5.742023140192031860e-02 -1.154183130711317062e-02 2.264297604560852051e-01 -1.957858353853225708e-01 1.922452300786972046e-01 5.193815380334854126e-02 2.920428216457366943e-01 -1.488469541072845459e-01 -1.729069203138351440e-01 2.045852094888687134e-01 4.058447852730751038e-02 1.328232437372207642e-01 1.344379186630249023e-01 -2.324884757399559021e-02 1.004897356033325195e-01 1.352661550045013428e-01 2.212017774581909180e-01 -2.742301821708679199e-01
-3.627288937568664551e-01 8.494472131133079529e-03 2.667196691036224365e-01 -6.758582592010498047e-02 3.915877640247344971e-02 1.911460608243942261e-01 4.966146945953369141e-01 -9.372223168611526489e-02 7.852841913700103760e-02 1.098288297653198242e-01 -2.857462167739868164e-01 -2.687579020857810974e-02 1.142289787530899048e-01 9.219805896282196045e-02 -2.362584620714187622e-01 7.967916131019592285e-02 2.290928550064563751e-02 -2.229317836463451385e-02 -1.292556375265121460e-01 1.153193786740303040e-01 1.771880686283111572e-01 2.327935211360454559e-02 1.919719204306602478e-02 7.243847846984863281e-02 -1.974215805530548096e-01 -2.683400511741638184e-01 -9.599509835243225098e-02 3.116953969001770020e-01 -2.821111120283603668e-02 1.193684563040733337e-01 -5.744303762912750244e-02 1.028321683406829834e-01
-2.422194927930831909e-01 3.605411946773529053e-02 -5.297474563121795654e-02 4.055109247565269470e-02 1.594433486461639404e-01 1.557443588972091675e-01 7.227636873722076416e-02 -1.730317473411560059e-01 2.391996979713439941e-01 3.413588926196098328e-02 -2.360698953270912170e-02 2.903448417782783508e-02 2.193245887756347656e-01 -1.034457013010978699e-01 -2.729314565658569336e-02 -2.164613604545593262e-01 3.907359838485717773e-01 -2.178255934268236160e-03 1.853597164154052734e-01 2.992894649505615234e-01 3.032514452934265137e-01 4.665438458323478699e-02 -2.199226468801498413e-01 8.531319350004196167e-02 3.866905868053436279e-01 -5.620524287223815918e-02 1.366208195686340332e-01 1.765552721917629242e-02 6.212424114346504211e-02 3.077700920403003693e-02 2.493591457605361938e-01 -1.396553963422775269e-01
-4.129458963871002197e-01 6.106941029429435730e-02 4.613280296325683594e-02 1.303371042013168335e-01 -4.665998276323080063e-04 -8.908365666866302490e-02 2.165314555168151855e-01 -1.242169663310050964e-01 1.668058633804321289e-01 3.816048428416252136e-02 3.654016926884651184e-02 3.403894603252410889e-01 1.069315224885940552e-01 2.126444578170776367e-01 -1.333498805761337280e-01 -1.501194089651107788e-01 1.487354338169097900e-01 6.598444283008575439e-02 8.426623791456222534e-02 2.630012333393096924e-01 2.324574589729309082e-01 -1.106781661510467529e-01 2.702762782573699951e-01 1.934979259967803955e-01 -4.730015993118286133e-02 -5.602096021175384521e-02 -5.550804361701011658e-02 -8.607230335474014282e-02 1.283874064683914185e-01 4.389565065503120422e-02 1.740534305572509766e-01 -3.857906758785247803e-01
5.714021250605583191e-02 -1.354070603847503662e-01 -1.941264122724533081e-01 2.914196550846099854e-01 2.447231486439704895e-02 5.672633275389671326e-02 1.572570204734802246e-01 1.444954276084899902e-01 -1.388227045536041260e-01 7.066087424755096436e-02 -5.390477925539016724e-02 2.212080806493759155e-01 -2.137292772531509399e-01 1.922572553157806396e-01 -8.101571351289749146e-02 9.886147826910018921e-02 3.818614780902862549e-01 1.578973531723022461e-01 1.139026805758476257e-01 1.072069108486175537e-01 -2.401575446128845215e-02 3.072001636028289795e-01 -1.008732020854949951e-01 2.887244522571563721e-01 -1.111652031540870667e-01 -1.688653528690338135e-01 6.544084101915359497e-02 4.636784270405769348e-02 4.183983802795410156e-01 5.879005044698715210e-02 1.194030046463012695e-01 -8.660968393087387085e-02
-6.332658231258392334e-02 -9.881298989057540894e-02 1.434868127107620239e-01 -2.293924838304519653e-01 -9.008397907018661499e-02 1.101428121328353882e-01 2.901870906352996826e-01 -1.146437227725982666e-01 -3.135548233985900879e-01 2.337994873523712158e-01 4.707553237676620483e-02 1.463893055915832520e-01 1.398088335990905762e-01 1.784933358430862427e-01 -2.683567069470882416e-02 2.642826177179813385e-02 3.922796547412872314e-01 1.260024309158325195e-01 -2.934992872178554535e-02 2.738904580473899841e-02 3.248643875122070312e-01 7.269995659589767456e-02 -1.174301952123641968e-01 2.180130034685134888e-01 -2.830222845077514648e-01 -2.182978987693786621e-01 7.871155627071857452e-03 1.230542659759521484e-01 -4.031919687986373901e-02 -4.653882235288619995e-02 1.810428351163864136e-01 -2.071892917156219482e-01
4.006748646497726440e-02 -1.129011511802673340e-01 -2.092167586088180542e-01 1.401913166046142578e-01 2.455127388238906860e-01 2.402643673121929169e-02 3.691352009773254395e-01 -1.291031837463378906e-01 1.037792488932609558e-02 -1.436859518289566040e-01 4.090323299169540405e-02 2.447379082441329956e-01 1.353444159030914307e-01 1.055316627025604248e-02 2.638409473001956940e-02 1.022067219018936157e-01 -9.776668995618820190e-02 -2.316092699766159058e-01 2.815859578549861908e-02 4.874391108751296997e-02 1.946682184934616089e-01 5.235658213496208191e-02 1.481384932994842529e-01 -1.647500880062580109e-02 1.105283498764038086e-01 -5.556667447090148926e-01 6.472468376159667969e-02 4.958235472440719604e-02 8.323871344327926636e-02 2.902013063430786133e-01 2.190139144659042358e-01 -2.408135123550891876e-02
-3.239084482192993164e-01 -9.809662401676177979e-02 9.404490888118743896e-02 1.128762662410736084e-01 2.249577492475509644e-01 -3.413010761141777039e-02 3.894272148609161377e-01 -1.126703899353742599e-02 -4.239922761917114258e-02 -1.827133446931838989e-01 9.593669325113296509e-02 1.389977633953094482e-01 -5.211545154452323914e-02 -8.413325995206832886e-03 -6.035655736923217773e-02 5.070592090487480164e-02 3.460963666439056396e-01 -1.421766281127929688e-01 3.118652999401092529e-01 -6.943595129996538162e-03 4.380425810813903809e-02 -1.761765331029891968e-01 5.590895935893058777e-02 3.891209065914154053e-01 1.438305620104074478e-02 -2.023873925209045410e-01 -2.175813354551792145e-02 -2.270922362804412842e-01 -7.928217947483062744e-02 -2.005523145198822021e-01 1.245069429278373718e-01 8.713825047016143799e-02
-3.025758564472198486e-01 -1.344808489084243774e-01 -1.626636534929275513e-01 2.162319123744964600e-01 2.289872318506240845e-01 -4.085871949791908264e-02 2.168971449136734009e-01 6.219365075230598450e-02 6.196257844567298889e-02 2.578280270099639893e-01 -1.728792302310466766e-02 1.854896917939186096e-02 9.513255208730697632e-02 3.674804568290710449e-01 -3.465875238180160522e-02 -4.188606888055801392e-02 3.695058450102806091e-02 -1.538856476545333862e-01 -1.583129912614822388e-02 2.087758332490921021e-01 2.814316451549530029e-01 -1.300614625215530396e-01 -3.080515861511230469e-01 -2.239382863044738770e-01 -6.218524277210235596e-02 -2.796708941459655762e-01 1.008266117423772812e-02 2.215452492237091064e-02 2.970365881919860840e-01 3.834135830402374268e-02 6.119124591350555420e-02 8.919861167669296265e-02
-6.312321126461029053e-02 -4.468389973044395447e-02 5.465023592114448547e-02 9.604674577713012695e-02 -1.199790835380554199e-01 -6.771112978458404541e-02 2.927889823913574219e-01 -1.560445576906204224e-01 -6.093452684581279755e-03 -7.296061958186328411e-04 2.076855152845382690e-01 -3.384049981832504272e-02 1.238936185836791992e-02 2.745664492249488831e-02 -1.088993102312088013e-01 -1.236800178885459900e-01 2.337271124124526978e-01 -7.827349938452243805e-03 3.450419604778289795e-01 -8.911618962883949280e-03 1.576216816902160645e-01 7.937370985746383667e-02 -2.091953754425048828e-01 4.336003065109252930e-01 -1.060016900300979614e-01 -4.505621194839477539e-01 -4.035203903913497925e-02 1.135997325181961060e-01 -1.819895952939987183e-02 -3.063145577907562256e-01 8.559367060661315918e-02 -1.156348809599876404e-01
-2.410001903772354126e-01 -1.037157699465751648e-01 3.636087477207183838e-02 2.499642223119735718e-01 6.393144279718399048e-02 -9.457744657993316650e-02 1.511465162038803101e-01 -1.807137578725814819e-01 2.918844521045684814e-01 1.733939647674560547e-01 1.104037538170814514e-01 4.655188880860805511e-03 1.258916258811950684e-01 -1.777824908494949341e-01 -3.159430027008056641e-01 -2.763123251497745514e-02 2.066799551248550415e-01 6.621212232857942581e-03 1.994770765304565430e-01 1.496736854314804077e-01 1.787282079458236694e-01 1.091609150171279907e-01 -3.305732607841491699e-01 3.015455603599548340e-01 5.000313371419906616e-02 -1.911154091358184814e-01 -1.715916097164154053e-01 -4.745943471789360046e-02 2.191706746816635132e-01 -1.813085526227951050e-01 -3.984641283750534058e-02 -1.451606303453445435e-01
-2.092996686697006226e-01 -8.666452765464782715e-02 4.930167645215988159e-02 -1.860099434852600098e-01 2.188529372215270996e-01 -1.359226703643798828e-01 1.038522571325302124e-01 -1.146114170551300049e-01 4.467057529836893082e-03 -1.725672036409378052e-01 1.983774006366729736e-01 2.622816860675811768e-01 -5.762696266174316406e-02 8.109610527753829956e-02 -7.233093958348035812e-03 -3.333558142185211182e-02 4.132496416568756104e-01 -1.696076393127441406e-01 -3.908393532037734985e-02 -6.357908248901367188e-02 1.622271090745925903e-01 3.129375874996185303e-01 -2.554540634155273438e-01 1.157676279544830322e-01 -4.298466816544532776e-02 -2.944922745227813721e-01 -4.933851212263107300e-02 1.522880643606185913e-01 2.985610365867614746e-01 1.136940568685531616e-01 -4.841753467917442322e-02 -2.138394117355346680e-01
-9.205976128578186035e-02 1.124587729573249817e-01 1.921574473381042480e-01 1.145219504833221436e-01 3.025468587875366211e-01 -1.800220012664794922e-01 2.707557082176208496e-01 -1.420495361089706421e-01 -8.042062819004058838e-02 1.386448647826910019e-02 1.335942298173904419e-01 9.671129286289215088e-02 2.204469442367553711e-01 -8.178748190402984619e-02 -1.097573637962341309e-01 -1.638729870319366455e-02 3.119244575500488281e-01 -1.317922472953796387e-01 -2.937301248311996460e-02 3.550501763820648193e-01 1.658148318529129028e-01 -5.867384001612663269e-02 4.847063682973384857e-03 4.498956203460693359e-01 7.722476124763488770e-02 -2.772051393985748291e-01 1.231741756200790405e-01 -8.847572654485702515e-02 9.713584184646606445e-02 -9.676844626665115356e-02 9.875836223363876343e-02 -2.514925226569175720e-02
-3.083356320858001709e-01 -8.200223743915557861e-02 -1.910489052534103394e-02 4.915722180157899857e-03 2.011321783065795898e-01 -7.751338928937911987e-02 5.105947256088256836e-01 8.624988794326782227e-02 1.803169995546340942e-01 1.976433545351028442e-01 2.872289903461933136e-02 3.881343454122543335e-02 2.064002864062786102e-02 1.124473586678504944e-01 -9.551849961280822754e-02 1.109508275985717773e-01 -5.719377193599939346e-03 -2.262443602085113525e-01 -7.370332721620798111e-03 5.823272466659545898e-02 -2.625921368598937988e-01 -1.561210602521896362e-01 -1.115335896611213684e-01 -8.665004372596740723e-02 1.589759588241577148e-01 -2.456003427505493164e-01 -5.090384185314178467e-02 -1.593881100416183472e-01 1.707607358694076538e-01 -7.273633778095245361e-02 3.564550280570983887e-01 1.781982034444808960e-01
-1.144995018839836121e-01 -1.335729807615280151e-01 8.645409345626831055e-02 -8.227578550577163696e-02 2.994845807552337646e-01 -6.683345139026641846e-02 2.712230086326599121e-01 1.297819167375564575e-01 2.790436446666717529e-01 -6.499566603451967239e-03 -1.609421074390411377e-01 1.511038839817047119e-01 4.129826277494430542e-02 1.978890001773834229e-01 4.489634931087493896e-02 -8.892197161912918091e-02 8.719815313816070557e-02 -5.522416532039642334e-02 -9.995851665735244751e-02 1.813723519444465637e-02 -3.179228603839874268e-01 -1.070334240794181824e-01 -5.275842174887657166e-02 -9.887468814849853516e-02 -2.999932765960693359e-01 -4.868070781230926514e-01 -3.940160199999809265e-02 -1.970373243093490601e-01 1.156176328659057617e-01 1.166692748665809631e-01 2.015081644058227539e-01 -1.086661070585250854e-01
1.294435709714889526e-01 5.933981016278266907e-02 2.767807990312576294e-02 1.665451824665069580e-01 8.578001521527767181e-03 -3.377838134765625000e-01 3.143279254436492920e-01 -1.673457585275173187e-02 -5.838506668806076050e-02 2.323680818080902100e-01 1.230277717113494873e-01 -1.278489828109741211e-01 1.850034892559051514e-01 9.921547025442123413e-02 5.834130197763442993e-02 9.182277321815490723e-02 5.138496160507202148e-01 -1.110847815871238708e-01 1.229574382305145264e-01 2.512083947658538818e-02 2.440871298313140869e-01 -5.603467300534248352e-02 -1.733151078224182129e-01 -1.176224928349256516e-02 -2.678622305393218994e-01 7.388256490230560303e-02 6.806352641433477402e-03 1.467142999172210693e-01 4.508556425571441650e-02 2.151485681533813477e-01 1.195752397179603577e-01 -2.162179350852966309e-01
-3.699908033013343811e-02 -3.959224820137023926e-01 -1.259710546582937241e-02 4.923466220498085022e-02 6.067693978548049927e-02 -1.906893104314804077e-01 2.578499913215637207e-01 1.113617420196533203e-01 4.421444982290267944e-02 2.670958638191223145e-01 -7.229654490947723389e-02 -9.520108811557292938e-03 -2.316260524094104767e-02 1.230345144867897034e-01 -1.317222695797681808e-02 1.002103090286254883e-01 1.904315650463104248e-01 -2.121840268373489380e-01 7.814775407314300537e-02 -2.519214153289794922e-01 2.741743922233581543e-01 -7.255891710519790649e-02 -1.239409074187278748e-01 1.954980194568634033e-01 -1.990485787391662598e-01 -7.326608058065176010e-03 2.237109541893005371e-01 -8.736967295408248901e-02 1.701520755887031555e-02 1.294831037521362305e-01 2.356133013963699341e-01 -4.013244211673736572e-01
-1.635227501392364502e-01 2.058655321598052979e-01 1.791173815727233887e-01 2.684572637081146240e-01 1.242815330624580383e-01 -1.753624975681304932e-01 1.213225647807121277e-01 8.245902508497238159e-02 1.948785632848739624e-01 1.253539174795150757e-01 -2.087855488061904907e-01 -5.265981703996658325e-02 -1.159981116652488708e-01 3.231641948223114014e-01 -1.210330426692962646e-01 6.602698564529418945e-02 1.965243816375732422e-01 -5.218066275119781494e-02 -8.068118989467620850e-02 5.240443628281354904e-03 2.537236213684082031e-01 2.449559979140758514e-02 -2.266199290752410889e-01 -2.378541827201843262e-01 -7.049228250980377197e-02 -3.485749363899230957e-01 8.700896799564361572e-02 1.169719919562339783e-01 3.259529173374176025e-01 1.224886626005172729e-02 2.026755362749099731e-01 7.789730280637741089e-02
-3.646823763847351074e-02 -3.730539756361395121e-04 -2.010127454996109009e-01 2.837618589401245117e-01 2.289269678294658661e-02 -6.370716542005538940e-02 3.817346990108489990e-01 -8.590891957283020020e-02 3.016439974308013916e-01 2.336095869541168213e-01 2.901765406131744385e-01 1.191332265734672546e-01 -1.559877023100852966e-02 -9.276381880044937134e-02 1.092164665460586548e-01 6.687788665294647217e-02 1.249465122818946838e-01 1.205880567431449890e-01 -2.513143047690391541e-02 1.919910013675689697e-01 -2.034355141222476959e-02 -2.973155379295349121e-01 1.070941835641860962e-01 1.215809211134910583e-01 -8.993420749902725220e-02 -3.114810287952423096e-01 1.980637013912200928e-01 -2.708224058151245117e-01 8.622630685567855835e-02 1.272743046283721924e-01 1.417376697063446045e-01 -8.209025859832763672e-02
-3.387797474861145020e-01 1.210615709424018860e-01 8.043918758630752563e-02 8.963465690612792969e-02 1.736266314983367920e-01 5.636708065867424011e-02 3.561133742332458496e-01 -1.189426705241203308e-01 6.777000427246093750e-02 3.315309286117553711e-01 1.403184533119201660e-01 4.754220694303512573e-02 1.731137633323669434e-01 7.026829291135072708e-03 -1.529403775930404663e-01 2.917309701442718506e-01 1.079070642590522766e-01 -2.860485315322875977e-01 -2.271741069853305817e-02 6.268710643053054810e-02 -3.010687232017517090e-01 -1.602775007486343384e-01 -5.625174939632415771e-02 -6.264732778072357178e-02 1.534878625534474850e-03 -2.941725850105285645e-01 -1.330503374338150024e-01 1.897474750876426697e-02 7.432478666305541992e-02 7.225918583571910858e-03 2.741759419441223145e-01 1.116301212459802628e-02
-1.190324276685714722e-01 9.213789552450180054e-02 8.534275740385055542e-02 1.089563444256782532e-01 1.374461650848388672e-01 -6.313671171665191650e-02 2.201128751039505005e-01 -9.938143938779830933e-02 -3.307445347309112549e-02 1.339050084352493286e-01 1.236380785703659058e-01 3.734994530677795410e-01 2.506493926048278809e-01 -4.834662750363349915e-02 -1.123266294598579407e-01 5.474222078919410706e-02 2.798737585544586182e-01 -1.483096033334732056e-01 -5.429485812783241272e-02 3.400751352310180664e-01 9.663560241460800171e-02 -5.465637519955635071e-02 -2.173104509711265564e-02 4.668144285678863525e-01 2.084476500749588013e-01 -2.764723002910614014e-01 -1.258056610822677612e-02 -4.470419138669967651e-02 1.133974939584732056e-01 -3.965162858366966248e-02 1.134131103754043579e-01 -1.530303061008453369e-01
-4.407532513141632080e-01 -2.210017591714859009e-01 -4.755855351686477661e-02 2.054793238639831543e-01 5.487174913287162781e-02 -5.306002497673034668e-02 2.949881553649902344e-01 -1.357754766941070557e-01 1.884045600891113281e-01 -5.882726237177848816e-02 -6.655051559209823608e-02 -1.574538648128509521e-02 1.130462065339088440e-01 -1.873156242072582245e-02 -2.877451777458190918e-01 -9.309242595918476582e-04 2.801745533943176270e-01 -1.351882368326187134e-01 -2.532022297382354736e-01 2.995664998888969421e-02 1.194519251585006714e-01 2.469668835401535034e-01 -2.681014537811279297e-01 7.210400700569152832e-02 4.296886175870895386e-02 -2.423201799392700195e-01 1.159658655524253845e-01 9.944280236959457397e-02 -1.236967816948890686e-01 1.557491123676300049e-01 1.471741199493408203e-01 -4.824032261967658997e-02
-1.368854790925979614e-01 -2.294029742479324341e-01 3.656270354986190796e-02 -2.025171369314193726e-01 6.779086589813232422e-02 3.491246700286865234e-01 1.795426160097122192e-01 -1.092938333749771118e-01 -3.167585134506225586e-01 1.127240732312202454e-01 -1.799282059073448181e-02 1.307142674922943115e-01 1.601273864507675171e-01 2.498928308486938477e-01 -1.628025621175765991e-01 -1.333794891834259033e-01 3.594240546226501465e-01 4.629470407962799072e-02 1.175745856016874313e-03 1.235163062810897827e-01 1.847581267356872559e-01 -1.020730845630168915e-02 -1.078521087765693665e-01 1.361569017171859741e-01 -1.910577416419982910e-01 -2.943756282329559326e-01 -1.003955304622650146e-01 8.101215958595275879e-02 3.694864688441157341e-03 7.190854102373123169e-02 9.645065665245056152e-02 -2.958061397075653076e-01
-3.407792747020721436e-01 1.768075823783874512e-01 2.067644000053405762e-01 -7.886584848165512085e-02 1.284746229648590088e-01 -1.002379804849624634e-01 3.633373677730560303e-01 2.621790766716003418e-01 4.081648960709571838e-02 2.824572920799255371e-01 -1.291134953498840332e-01 -1.881983876228332520e-02 4.485707357525825500e-02 -8.940298110246658325e-02 1.853574253618717194e-02 1.769734323024749756e-01 3.654450774192810059e-01 -3.176680505275726318e-01 1.681963503360748291e-01 -7.230179756879806519e-02 -6.639408320188522339e-02 -8.219014853239059448e-02 -4.016464203596115112e-02 1.975923627614974976e-01 -1.499966681003570557e-01 -1.911733150482177734e-01 -9.823607653379440308e-02 1.377368271350860596e-01 1.171202212572097778e-01 8.415718376636505127e-02 -7.824753224849700928e-02 4.243621602654457092e-02
-3.974554315209388733e-02 -2.913534455001354218e-02 1.128553971648216248e-01 -9.495174139738082886e-02 -1.729451566934585571e-01 6.218254193663597107e-02 3.296636641025543213e-01 -3.971442878246307373e-01 8.246008306741714478e-02 2.095564305782318115e-01 -7.451218366622924805e-02 2.856903709471225739e-02 2.222120165824890137e-01 -8.059754222631454468e-02 -1.516210585832595825e-01 -1.861164718866348267e-01 2.365809231996536255e-01 -4.146373271942138672e-02 1.737363934516906738e-01 3.753708675503730774e-02 4.704951643943786621e-01 -8.050992339849472046e-02 -1.733356118202209473e-01 4.064841195940971375e-02 -4.685138911008834839e-02 -3.306126892566680908e-01 -1.114120110869407654e-01 1.210531741380691528e-01 2.661062963306903839e-02 7.267331331968307495e-02 4.183033853769302368e-02 9.961298853158950806e-02
-2.208386063575744629e-01 2.832348048686981201e-01 1.398134678602218628e-01 2.019121795892715454e-01 7.232773303985595703e-02 1.312591582536697388e-01 3.234731853008270264e-01 8.086619526147842407e-02 1.473444420844316483e-02 1.672402210533618927e-02 2.117781341075897217e-02 -3.836240991950035095e-02 -8.298258483409881592e-02 3.070274889469146729e-01 -3.567711114883422852e-01 2.368609011173248291e-01 1.371386051177978516e-01 -9.855210781097412109e-03 3.827854692935943604e-01 -1.089842617511749268e-01 -7.962455041706562042e-03 -4.323702305555343628e-03 -2.113440483808517456e-01 -3.803043812513351440e-02 -1.957560777664184570e-01 -2.394466847181320190e-01 -2.768933214247226715e-02 5.406495928764343262e-02 4.957887530326843262e-02 6.023531779646873474e-02 1.140243485569953918e-01 -2.194673717021942139e-01
-1.471225172281265259e-01 2.020700573921203613e-01 5.365200340747833252e-02 2.879080176353454590e-01 -3.630044311285018921e-02 9.624353796243667603e-02 7.118906360119581223e-03 -2.473340779542922974e-01 2.639193534851074219e-01 1.853063255548477173e-01 1.150949299335479736e-01 1.575043350458145142e-01 -5.536175146698951721e-02 1.034388765692710876e-01 -7.065882533788681030e-02 -1.882766634225845337e-01 9.562579542398452759e-02 -1.878502219915390015e-02 1.242601945996284485e-01 8.345752954483032227e-02 8.846159279346466064e-02 -2.984487712383270264e-01 -7.290925830602645874e-02 9.671569615602493286e-02 6.563859432935714722e-02 -4.043588340282440186e-01 -3.243033215403556824e-02 1.470519811846315861e-03 3.081138730049133301e-01 1.930965781211853027e-01 2.584307789802551270e-01 -2.689817249774932861e-01
-1.190345361828804016e-01 -1.478150486946105957e-01 1.673939265310764313e-02 1.324595808982849121e-01 2.757098712027072906e-02 1.310515999794006348e-01 3.591232001781463623e-01 -8.687952905893325806e-02 4.513447359204292297e-02 1.983190923929214478e-01 1.658293604850769043e-02 2.018094211816787720e-01 5.952760949730873108e-02 -4.894528910517692566e-02 -2.840953767299652100e-01 3.276534751057624817e-02 1.843854598701000214e-02 -1.588958948850631714e-01 3.494546711444854736e-01 2.140708714723587036e-01 2.629779465496540070e-02 8.658932149410247803e-02 -7.312378287315368652e-02 4.015429019927978516e-01 -1.776449680328369141e-01 -9.713692963123321533e-02 -1.018612682819366455e-01 3.284272551536560059e-02 2.204573452472686768e-01 -3.530935943126678467e-01 1.246778368949890137e-01 -1.097104176878929138e-01
-2.791924178600311279e-01 7.651595771312713623e-02 -3.392395749688148499e-02 -1.420375891029834747e-02 8.750944584608078003e-02 -1.649361401796340942e-01 2.365050017833709717e-01 -3.448709100484848022e-02 4.495423287153244019e-02 1.184422895312309265e-01 -3.680262863636016846e-01 8.666764944791793823e-02 -2.414032816886901855e-01 2.275151573121547699e-02 -3.393077552318572998e-01 1.034181043505668640e-01 1.274987608194351196e-01 -2.879818081855773926e-01 3.569529652595520020e-01 -4.887407179921865463e-03 1.143743842840194702e-01 -2.065848857164382935e-01 -2.101792022585868835e-02 9.389731287956237793e-02 -2.259937971830368042e-01 -1.817266456782817841e-02 -1.241764426231384277e-01 -1.640971302986145020e-01 2.665877044200897217e-01 7.307269424200057983e-02 1.116696447134017944e-01 -7.042990624904632568e-02
-5.180067941546440125e-02 -3.323698416352272034e-02 -1.783055067062377930e-02 2.007286250591278076e-01 2.888807356357574463e-01 1.594755500555038452e-01 3.275069594383239746e-01 9.469740837812423706e-02 -1.802515834569931030e-01 2.069313675165176392e-01 5.832543969154357910e-02 7.264079898595809937e-02 -3.935248777270317078e-02 2.170939296483993530e-01 -3.451257944107055664e-02 7.152411341667175293e-02 1.071556285023689270e-01 -1.677787452936172485e-01 3.778006136417388916e-01 -3.360624611377716064e-02 2.728940844535827637e-01 -1.155459284782409668e-01 -1.342488229274749756e-01 1.227540597319602966e-01 -1.934019327163696289e-01 9.027210623025894165e-02 2.766324207186698914e-02 4.408711194992065430e-01 9.930972009897232056e-02 8.870947174727916718e-03 1.451291441917419434e-01 -1.241642311215400696e-01
-3.929629921913146973e-01 9.704110026359558105e-02 1.722534894943237305e-01 -1.243956387042999268e-01 2.746669352054595947e-01 2.436011433601379395e-01 5.466330051422119141e-01 -1.639292985200881958e-01 1.725630462169647217e-01 6.001152470707893372e-02 -2.156825065612792969e-01 9.629219770431518555e-03 5.702380556613206863e-03 1.328638792037963867e-01 -1.803881376981735229e-01 1.152235046029090881e-01 6.135559082031250000e-02 -7.936645299196243286e-02 -6.602952629327774048e-02 2.953113317489624023e-01 -3.628060966730117798e-02 -9.244174510240554810e-02 6.836773455142974854e-02 8.476227521896362305e-02 -1.054554060101509094e-01 -3.750131279230117798e-02 -7.999034225940704346e-02 1.699643582105636597e-01 7.804801315069198608e-02 -4.409625753760337830e-02 1.106819510459899902e-02 -8.795465528964996338e-02
-7.384335994720458984e-02 2.732406742870807648e-02 -1.232255324721336365e-01 2.499126493930816650e-01 -6.930826697498559952e-03 7.938244193792343140e-02 4.201745986938476562e-01 6.405410170555114746e-02 -1.053846627473831177e-01 -2.141992375254631042e-02 1.133892126381397247e-02 4.080815985798835754e-02 4.146008938550949097e-02 1.669781506061553955e-01 -3.092575073242187500e-01 2.350318133831024170e-01 7.624942064285278320e-02 -2.072563022375106812e-02 1.402227878570556641e-01 -7.791960984468460083e-02 1.720036715269088745e-01 -2.214858382940292358e-01 -6.769052147865295410e-02 -1.212196201086044312e-01 -2.309812605381011963e-01 -2.261621356010437012e-01 -3.159743845462799072e-01 1.099286600947380066e-01 -6.918664276599884033e-02 1.553646028041839600e-01 3.763466477394104004e-01 -1.357891559600830078e-01
1.536180824041366577e-01 -1.478020697832107544e-01 -1.518168449401855469e-01 2.959184348583221436e-01 3.906367346644401550e-02 1.109853945672512054e-02 -5.073414742946624756e-02 -2.565360963344573975e-01 3.252255618572235107e-01 8.353249728679656982e-02 1.615520715713500977e-01 3.099229633808135986e-01 2.395568192005157471e-01 1.795366257429122925e-01 -1.950653642416000366e-01 -1.513491272926330566e-01 2.639299035072326660e-01 -1.364142745733261108e-01 1.089853122830390930e-01 -1.717612519860267639e-02 1.722812950611114502e-01 2.699851617217063904e-02 1.396635472774505615e-01 1.341993957757949829e-01 5.329999700188636780e-02 -3.779471218585968018e-01 -5.978742241859436035e-02 -7.946987450122833252e-02 2.049174159765243530e-01 6.060423329472541809e-02 1.238401085138320923e-01 5.904486402869224548e-02
-3.917953073978424072e-01 -1.696556806564331055e-01 -2.118711359798908234e-02 4.942482709884643555e-02 1.983035914599895477e-02 -2.485282421112060547e-01 -9.555028751492500305e-03 -3.680590912699699402e-02 -9.362033009529113770e-02 2.032051980495452881e-01 -5.620601400732994080e-02 2.754369974136352539e-01 -2.441652715206146240e-01 1.929110288619995117e-01 3.362076729536056519e-02 -1.333322026766836643e-03 1.435560137033462524e-01 -2.439468167722225189e-02 2.059515267610549927e-01 1.559839248657226562e-01 -3.696452826261520386e-02 -8.601504564285278320e-02 1.047501713037490845e-01 1.950898915529251099e-01 -1.121381446719169617e-01 -3.023056089878082275e-01 1.510228216648101807e-01 5.988933518528938293e-02 1.624353677034378052e-01 3.594852983951568604e-01 1.224927902221679688e-01 -2.782900035381317139e-01
-3.112183213233947754e-01 3.003852255642414093e-02 -7.693202793598175049e-02 3.066221997141838074e-02 3.086092509329319000e-02 1.950014196336269379e-02 2.770427465438842773e-01 -2.303102612495422363e-01 1.194864362478256226e-01 3.010574877262115479e-01 -2.472090572118759155e-01 -9.120219200849533081e-02 1.735845357179641724e-01 4.366951063275337219e-02 -1.150044500827789307e-01 2.176588922739028931e-01 1.992098093032836914e-01 -1.073820888996124268e-02 -1.949942857027053833e-01 7.041035592555999756e-02 -1.966342180967330933e-01 -1.274340152740478516e-01 -3.430237472057342529e-01 4.601540043950080872e-02 -4.206979647278785706e-02 -3.692758083343505859e-01 -4.855994135141372681e-03 2.192679047584533691e-02 1.745121553540229797e-02 -4.744527488946914673e-02 3.124890327453613281e-01 -3.098307736217975616e-02
-2.331617325544357300e-01 1.143701523542404175e-01 1.736941933631896973e-02 2.312383055686950684e-02 6.050079688429832458e-02 1.224938556551933289e-01 2.912496030330657959e-01 5.028285831212997437e-02 -5.490863323211669922e-02 1.675784438848495483e-01 1.276915967464447021e-01 -1.562385410070419312e-01 -1.097224652767181396e-01 2.043038755655288696e-01 -3.352921009063720703e-01 8.769816160202026367e-02 7.452572882175445557e-02 1.241016760468482971e-01 1.575747579336166382e-01 -1.780304312705993652e-01 3.492662310600280762e-01 -8.142065256834030151e-02 -7.230427116155624390e-02 -1.044580191373825073e-01 -1.805841922760009766e-01 -3.212376236915588379e-01 3.964821100234985352e-01 -1.109036616981029510e-02 1.074464339762926102e-02 8.396450430154800415e-02 1.650180369615554810e-01 -1.738896518945693970e-01
2.434289315715432167e-03 3.929143026471138000e-02 1.380670368671417236e-01 2.195131480693817139e-01 1.121097058057785034e-01 1.051546782255172729e-01 5.556604266166687012e-02 1.218596920371055603e-01 2.655292749404907227e-01 4.118062555789947510e-01 -1.004998199641704559e-02 2.667619287967681885e-01 -5.779578350484371185e-03 2.388980686664581299e-01 1.239999569952487946e-02 -1.288752853870391846e-01 2.663700282573699951e-01 -7.743468135595321655e-02 1.605415716767311096e-02 4.242044091224670410e-01 8.372658491134643555e-02 -1.798062175512313843e-01 -4.890330601483583450e-03 1.054059490561485291e-01 -3.430398926138877869e-02 -3.323084115982055664e-01 1.101133227348327637e-01 1.214936897158622742e-01 4.889825358986854553e-02 -3.553536161780357361e-02 3.865781426429748535e-02 -2.305351048707962036e-01
-7.668708264827728271e-02 -3.520429134368896484e-02 -1.508426368236541748e-01 -4.038350284099578857e-02 2.479750216007232666e-01 9.951437264680862427e-02 2.194396108388900757e-01 3.537475364282727242e-03 2.905926667153835297e-02 5.674423649907112122e-02 -5.060784518718719482e-02 5.132135152816772461e-01 7.454986870288848877e-02 1.669358462095260620e-01 7.326097693294286728e-03 1.692295223474502563e-01 3.137016594409942627e-01 -2.579490244388580322e-01 9.008125960826873779e-02 -1.315218061208724976e-01 -4.045020788908004761e-02 9.957723319530487061e-02 -3.986574113368988037e-01 1.482937335968017578e-01 3.125199303030967712e-02 -1.649995744228363037e-01 -9.002441167831420898e-02 9.237439185380935669e-02 2.015940099954605103e-01 1.017969921231269836e-01 -8.031659573316574097e-02 -1.779923439025878906e-01
1.922781579196453094e-02 -2.621598839759826660e-01 9.794171899557113647e-02 3.549731373786926270e-01 -3.526376187801361084e-02 -1.395955830812454224e-01 1.953742057085037231e-01 -1.344655752182006836e-01 2.693528234958648682e-01 -8.097314089536666870e-02 -5.769440904259681702e-03 1.370601356029510498e-01 -2.158928513526916504e-01 -6.013049557805061340e-02 -1.243536025285720825e-01 6.994704157114028931e-02 3.529480397701263428e-01 3.113344870507717133e-02 1.017234846949577332e-01 2.852923572063446045e-01 7.949279993772506714e-02 -7.368496805429458618e-02 3.401123732328414917e-02 -1.252444367855787277e-02 2.000306732952594757e-03 -3.581080213189125061e-02 8.239898085594177246e-02 3.549263775348663330e-01 1.533883810043334961e-01 3.354266285896301270e-02 2.946193814277648926e-01 -2.719699740409851074e-01
-1.375488638877868652e-01 3.356351554393768311e-01 -1.195676997303962708e-02 -8.695564419031143188e-02 1.702802479267120361e-01 -2.977668642997741699e-01 1.862806975841522217e-01 -1.134639084339141846e-01 8.014547824859619141e-02 6.483040750026702881e-02 -2.083288431167602539e-01 1.861769109964370728e-01 -2.397993206977844238e-01 1.509311646223068237e-01 4.840170219540596008e-02 -1.140997409820556641e-01 2.507366240024566650e-01 -1.204346120357513428e-01 2.867219746112823486e-01 9.830384701490402222e-02 1.022052094340324402e-01 5.915887653827667236e-02 -4.215618595480918884e-02 1.244416683912277222e-01 -7.271285355091094971e-02 -1.671368032693862915e-01 1.002624854445457458e-01 -2.453031577169895172e-02 4.786140918731689453e-01 1.613074839115142822e-01 6.511656194925308228e-02 -8.656162023544311523e-02
3.031190857291221619e-02 -7.502359896898269653e-02 -1.610130071640014648e-01 -3.475110232830047607e-02 1.549110859632492065e-01 1.155404448509216309e-01 4.619059562683105469e-01 1.149681061506271362e-01 -5.256412550806999207e-02 -6.319203227758407593e-02 -2.031541429460048676e-02 3.268865346908569336e-01 8.883526921272277832e-02 8.367799222469329834e-03 -6.504161655902862549e-02 2.796559333801269531e-01 1.545754075050354004e-01 6.668779253959655762e-02 -9.574992954730987549e-02 1.222267653793096542e-02 3.890648856759071350e-02 -2.742699682712554932e-01 -1.299674212932586670e-01 2.376124709844589233e-01 -4.763952922075986862e-03 -5.215189233422279358e-02 7.887271791696548462e-02 2.166239619255065918e-01 3.031332492828369141e-01 9.365728497505187988e-02 1.441365033388137817e-01 -3.645561039447784424e-01
-2.377849370241165161e-01 -1.933040171861648560e-01 6.034089252352714539e-02 -4.981692135334014893e-02 1.447073221206665039e-01 -5.623759701848030090e-02 1.671615391969680786e-01 4.618901386857032776e-02 3.571925684809684753e-02 2.967811934649944305e-02 -2.708745002746582031e-01 -1.099667027592658997e-01 2.077104710042476654e-02 3.351065889000892639e-02 -3.814849257469177246e-01 3.004375100135803223e-01 9.227365255355834961e-02 1.018743216991424561e-01 -2.220351994037628174e-02 1.928487420082092285e-01 1.746163219213485718e-01 -2.032220065593719482e-01 2.503059990704059601e-02 -1.054616048932075500e-01 -1.707806438207626343e-01 -4.564419686794281006e-01 1.497457642108201981e-02 9.216223657131195068e-02 2.853392660617828369e-01 2.216260284185409546e-01 6.277231127023696899e-02 2.049341564998030663e-03
-2.766267359256744385e-01 -1.061225775629281998e-02 1.775234788656234741e-01 1.870268285274505615e-01 3.378863632678985596e-01 1.532520204782485962e-01 2.005888372659683228e-01 -1.090696528553962708e-01 2.675090134143829346e-01 1.477573215961456299e-01 -6.699706614017486572e-02 -2.254385873675346375e-02 -1.737655997276306152e-01 1.446788907051086426e-01 5.081323161721229553e-02 -1.483671832829713821e-02 2.953588590025901794e-02 2.146037369966506958e-01 8.755575865507125854e-02 -1.134462282061576843e-01 -4.086096305400133133e-04 -4.276461154222488403e-02 7.569360546767711639e-03 -7.513976097106933594e-02 -2.490546554327011108e-01 -4.440768659114837646e-01 -1.094175055623054504e-01 2.850382355973124504e-03 8.908596634864807129e-02 1.930231153964996338e-01 3.228641748428344727e-01 1.382883787155151367e-01
-1.581214517354965210e-01 8.044438809156417847e-02 1.510363258421421051e-02 4.086453840136528015e-02 1.420613080263137817e-01 2.853158861398696899e-02 1.498298496007919312e-01 -2.119682580232620239e-01 2.899706661701202393e-01 9.627950936555862427e-02 -1.307293623685836792e-01 -1.482460796833038330e-01 1.713526844978332520e-01 6.953460723161697388e-02 1.632537543773651123e-01 5.428827553987503052e-02 5.003322362899780273e-01 1.039991900324821472e-01 9.156224131584167480e-02 2.043149620294570923e-01 1.689792424440383911e-01 1.247161924839019775e-01 8.170538395643234253e-02 -2.041930705308914185e-01 1.521271094679832458e-02 -4.176870882511138916e-01 1.228645369410514832e-01 -9.626495838165283203e-02 7.779025286436080933e-02 -3.645847737789154053e-02 2.550901174545288086e-01 8.230833709239959717e-02
-3.979785740375518799e-01 7.838756591081619263e-02 1.250882446765899658e-01 1.985054016113281250e-01 3.511557579040527344e-01 -2.730944454669952393e-01 -3.461420536041259766e-02 5.983313918113708496e-02 1.471215188503265381e-01 9.321256726980209351e-02 1.162835359573364258e-01 1.169831156730651855e-01 5.099776759743690491e-02 -1.455728560686111450e-01 -1.659203469753265381e-01 1.104689538478851318e-01 1.951323002576828003e-01 -2.972700893878936768e-01 1.676265746355056763e-01 1.175051778554916382e-01 1.966351270675659180e-01 8.331049233675003052e-02 -1.831004023551940918e-01 2.584699988365173340e-01 1.153568923473358154e-01 -2.172042280435562134e-01 -2.380279302597045898e-01 1.080383174121379852e-02 -5.786863341927528381e-02 -4.410191252827644348e-02 1.204596683382987976e-01 -7.299782335758209229e-02
-3.438763320446014404e-01 -8.669827878475189209e-02 -9.429599344730377197e-02 2.093584835529327393e-01 1.544027328491210938e-01 -1.987237855792045593e-02 1.040757000446319580e-01 4.577197134494781494e-03 -1.586853414773941040e-01 2.750450372695922852e-01 -1.551520526409149170e-01 -1.111105550080537796e-02 1.302363257855176926e-02 3.564614653587341309e-01 -9.346392750740051270e-02 -1.951079815626144409e-01 1.607846617698669434e-01 -2.470384687185287476e-01 -6.317697465419769287e-03 2.617971599102020264e-01 1.272631138563156128e-01 2.022967301309108734e-02 -2.976732850074768066e-01 -1.425017565488815308e-01 -5.488326400518417358e-02 -3.193645179271697998e-01 7.865764945745468140e-02 1.227447390556335449e-01 2.211882919073104858e-01 -7.081141322851181030e-02 1.448346376419067383e-01 -7.214579731225967407e-02
-2.890059649944305420e-01 -1.205698400735855103e-01 -5.249204859137535095e-02 1.155887618660926819e-01 1.905564218759536743e-01 7.350330799818038940e-02 5.715441107749938965e-01 -2.194774895906448364e-01 8.110141754150390625e-02 2.131679505109786987e-01 2.541037201881408691e-01 7.168138027191162109e-02 8.288883604109287262e-03 6.446290761232376099e-02 -6.977389752864837646e-02 1.645191013813018799e-01 -1.566610336303710938e-01 -1.241213977336883545e-01 3.856975957751274109e-02 1.735250353813171387e-01 5.338197946548461914e-02 -1.673783548176288605e-02 1.744877845048904419e-01 8.688449114561080933e-02 -1.806002110242843628e-01 -1.078035831451416016e-01 -4.926321562379598618e-04 -1.468338072299957275e-01 2.105100303888320923e-01 -2.753605842590332031e-01 1.073848307132720947e-01 3.537029772996902466e-02
6.427119951695203781e-04 5.961591005325317383e-02 -2.499545067548751831e-01 2.081942744553089142e-02 5.658600851893424988e-02 -1.827784068882465363e-02 3.561532199382781982e-01 2.997613511979579926e-02 -8.404661715030670166e-02 1.938624233007431030e-01 1.876309812068939209e-01 -1.392150223255157471e-01 6.647015362977981567e-02 1.936475932598114014e-01 -1.825830936431884766e-01 -4.966136440634727478e-02 2.414232492446899414e-01 -4.767136648297309875e-03 1.467809677124023438e-01 -7.316214591264724731e-02 4.056768119335174561e-01 -1.979490965604782104e-01 1.182117685675621033e-01 8.914531022310256958e-02 -1.999423354864120483e-01 -3.275610804557800293e-01 4.833152890205383301e-02 6.787392497062683105e-02 -2.548001706600189209e-01 2.088784128427505493e-01 5.391013249754905701e-02 -2.207774370908737183e-01
-1.526175737380981445e-01 -3.915016353130340576e-01 1.353514045476913452e-01 -7.642566412687301636e-02 -4.859318584203720093e-02 -1.167524605989456177e-01 2.245046943426132202e-01 -2.667589187622070312e-01 7.323562353849411011e-02 4.628206044435501099e-02 1.871261298656463623e-01 -7.106456160545349121e-02 5.608352832496166229e-03 2.241494953632354736e-01 3.546661883592605591e-02 7.873509824275970459e-02 6.120048165321350098e-01 -9.202565252780914307e-02 1.520189940929412842e-01 -2.662288583815097809e-02 2.033249884843826294e-01 -7.722729444503784180e-02 -4.664284363389015198e-02 -1.861563138663768768e-02 5.763835459947586060e-02 -1.134115308523178101e-01 -1.495419591665267944e-01 -4.889831691980361938e-02 1.820143014192581177e-01 3.357842937111854553e-02 -7.404147833585739136e-02 -1.381064355373382568e-01
-1.012474223971366882e-01 6.773770600557327271e-02 -1.331427395343780518e-01 1.960486024618148804e-01 2.916662991046905518e-01 -9.832502901554107666e-02 3.667877316474914551e-01 -1.188044399023056030e-01 6.215137429535388947e-03 4.018438234925270081e-02 2.279405295848846436e-01 1.050416231155395508e-01 1.166318506002426147e-01 1.291816383600234985e-01 -1.851624697446823120e-01 1.888203807175159454e-02 1.071679368615150452e-01 -1.749003119766712189e-02 2.809568941593170166e-01 1.446551084518432617e-01 -1.204746738076210022e-01 3.371883928775787354e-02 -8.445627242326736450e-02 -7.994724810123443604e-02 -9.935358911752700806e-02 -4.432463943958282471e-01 -7.087432593107223511e-02 -5.567823350429534912e-02 1.116047799587249756e-01 3.458482325077056885e-01 1.547148823738098145e-01 2.115273624658584595e-01
-1.844293177127838135e-01 -2.026584893465042114e-01 7.732303347438573837e-03 -1.312782913446426392e-01 7.561414688825607300e-02 -4.845506697893142700e-02 5.086854100227355957e-01 -4.167496412992477417e-02 4.600644111633300781e-02 -1.138000786304473877e-01 -1.795734018087387085e-01 1.367103159427642822e-01 -1.324317902326583862e-01 -2.852337062358856201e-02 -3.992107138037681580e-02 1.182421371340751648e-01 2.671219706535339355e-01 2.682809829711914062e-01 -2.870823070406913757e-02 1.018730476498603821e-01 1.599664092063903809e-01 -9.245015680789947510e-03 -2.706170678138732910e-01 8.894296735525131226e-02 6.650634855031967163e-02 -2.361815124750137329e-01 -1.443483531475067139e-01 3.053215891122817993e-02 4.150925949215888977e-02 2.186262458562850952e-01 -6.287177652120590210e-02 -3.772684931755065918e-01
-1.391892731189727783e-01 5.679958313703536987e-02 2.053879667073488235e-03 1.340064853429794312e-01 -1.398389041423797607e-01 1.344358175992965698e-01 -3.965196758508682251e-02 2.055635489523410797e-02 2.997463643550872803e-01 2.918519377708435059e-01 4.650702327489852905e-02 1.491042375564575195e-01 -3.997864201664924622e-02 1.186091080307960510e-01 -9.652191773056983948e-03 -4.838629066944122314e-02 1.667114943265914917e-01 -1.473440676927566528e-01 2.333478182554244995e-01 2.211299389600753784e-01 1.256918609142303467e-01 -3.647953867912292480e-01 -2.982733957469463348e-02 9.005562216043472290e-02 4.373220726847648621e-02 -3.787698745727539062e-01 1.040863692760467529e-01 -1.162754185497760773e-02 2.085579037666320801e-01 2.554997503757476807e-01 1.676440685987472534e-01 -3.135897517204284668e-01
-3.017813563346862793e-01 -3.556787967681884766e-01 4.487955197691917419e-02 -3.015387058258056641e-01 9.634875506162643433e-02 -3.270845860242843628e-02 2.882805466651916504e-01 1.197541654109954834e-01 -7.745636999607086182e-02 2.412735819816589355e-01 -8.561007678508758545e-02 2.191276848316192627e-01 2.079522609710693359e-02 4.248480871319770813e-02 -4.925378412008285522e-02 9.854942560195922852e-02 1.697871983051300049e-01 -1.238056644797325134e-01 4.201955720782279968e-02 8.163196593523025513e-02 2.828155159950256348e-01 4.590640962123870850e-02 1.602569669485092163e-01 1.009828373789787292e-01 1.581826433539390564e-02 7.574740052223205566e-02 6.901814788579940796e-02 1.789795756340026855e-01 2.294730246067047119e-01 -2.028036266565322876e-01 3.740084767341613770e-01 2.712680958211421967e-02
-5.179733783006668091e-02 -2.110290825366973877e-01 8.916904777288436890e-02 -1.599871963262557983e-01 -2.180334180593490601e-02 1.555740982294082642e-01 2.588599026203155518e-01 3.275567293167114258e-02 -3.295018672943115234e-01 7.776135951280593872e-02 5.674403160810470581e-02 3.885374590754508972e-02 2.773872613906860352e-01 3.684960678219795227e-02 -3.397052362561225891e-02 -2.616359293460845947e-01 4.414068758487701416e-01 3.822602704167366028e-02 7.817596197128295898e-02 1.799555420875549316e-01 8.994376659393310547e-02 7.676577568054199219e-02 -1.207415536046028137e-01 -1.748088188469409943e-02 -3.129747509956359863e-01 -3.324587643146514893e-01 1.908752485178411007e-03 6.466736644506454468e-02 2.541463263332843781e-02 1.189879104495048523e-01 1.443550139665603638e-01 -2.173621058464050293e-01
-1.935998797416687012e-01 -8.414045721292495728e-02 -1.212205737829208374e-01 2.551380693912506104e-01 2.599368393421173096e-01 -1.213386729359626770e-01 1.453196853399276733e-01 9.842798113822937012e-02 -4.991899803280830383e-02 3.318268656730651855e-01 -8.870647847652435303e-02 -2.533164247870445251e-02 -4.580351337790489197e-02 3.513976335525512695e-01 -1.530964076519012451e-01 -1.820643693208694458e-01 2.356090545654296875e-01 -5.983784049749374390e-02 -3.792325407266616821e-02 2.196456342935562134e-01 2.081754952669143677e-01 -4.186708107590675354e-02 -2.251477539539337158e-01 -2.152293771505355835e-01 1.660260558128356934e-01 -1.759546697139739990e-01 3.543861582875251770e-02 1.779512315988540649e-01 3.050093054771423340e-01 -1.836852356791496277e-02 1.353254020214080811e-01 -7.259391248226165771e-02
-3.792228996753692627e-01 -7.408576458692550659e-02 -6.809156388044357300e-02 -7.126922719180583954e-03 1.650869250297546387e-01 4.824380204081535339e-02 2.121376097202301025e-01 -6.391379237174987793e-02 -8.391790837049484253e-02 1.085065528750419617e-01 -4.435545578598976135e-02 3.840786591172218323e-02 -3.233755752444267273e-02 2.532232701778411865e-01 4.867221415042877197e-02 -2.270828634500503540e-01 2.426919043064117432e-01 -1.486073285341262817e-01 -1.365144699811935425e-01 3.363167867064476013e-02 1.400533914566040039e-01 -2.741481661796569824e-01 -3.211013376712799072e-01 -1.023209169507026672e-01 -9.437780082225799561e-02 -2.304270416498184204e-01 -1.617302000522613525e-01 2.192875742912292480e-01 2.459434717893600464e-01 2.931539118289947510e-01 1.837933957576751709e-01 2.074329368770122528e-02
-2.951207756996154785e-01 1.739211007952690125e-02 8.878590166568756104e-02 9.926543384790420532e-02 2.259435206651687622e-01 -9.786263853311538696e-02 -1.010796353220939636e-01 1.494543440639972687e-02 6.533106323331594467e-03 1.451350450515747070e-01 -5.773850902915000916e-02 -1.477476358413696289e-01 1.738030761480331421e-01 2.580053806304931641e-01 -3.766026794910430908e-01 2.409068942070007324e-01 4.161588475108146667e-02 -7.275127619504928589e-02 -3.311731619760394096e-03 2.945432364940643311e-01 1.695990711450576782e-01 -3.268320485949516296e-02 -5.584424361586570740e-02 2.399791777133941650e-01 -1.141158863902091980e-01 -2.311851531267166138e-01 -7.465090602636337280e-02 3.004918992519378662e-02 4.016481637954711914e-01 -3.560486435890197754e-02 2.447347640991210938e-01 3.355447575449943542e-02
-1.810599863529205322e-01 -8.103674650192260742e-02 -7.173009682446718216e-03 2.883643805980682373e-01 1.279338747262954712e-01 8.283942006528377533e-03 1.730898916721343994e-01 1.361807286739349365e-01 -1.329828649759292603e-01 8.233395963907241821e-02 -1.446583773940801620e-02 -1.407925188541412354e-01 6.103205680847167969e-02 2.658639550209045410e-01 -2.628332376480102539e-01 -1.503251641988754272e-01 3.606480956077575684e-01 9.328593313694000244e-02 1.005333149805665016e-03 3.849223852157592773e-01 3.177810609340667725e-01 -1.584117300808429718e-02 -1.677142828702926636e-01 -1.423086877912282944e-02 9.084091335535049438e-02 -1.057683378458023071e-01 -1.915297210216522217e-01 3.383812680840492249e-02 3.148250281810760498e-01 -2.000740170478820801e-02 1.109481230378150940e-01 1.277775615453720093e-01
-2.041106373071670532e-01 -1.174908205866813660e-01 2.492521330714225769e-02 5.548247322440147400e-02 3.252584636211395264e-01 1.103165075182914734e-01 3.443639874458312988e-01 -1.128537654876708984e-01 -1.107268705964088440e-01 6.310720741748809814e-02 1.494309604167938232e-01 -1.905140429735183716e-01 5.890168622136116028e-02 -6.592290848493576050e-02 5.356729775667190552e-02 1.024206355214118958e-01 1.693022549152374268e-01 6.511176377534866333e-02 6.841190159320831299e-02 6.826433539390563965e-02 2.004130780696868896e-01 -1.575838588178157806e-02 3.660199418663978577e-02 -6.846711039543151855e-02 -2.053772658109664917e-01 -4.184274375438690186e-01 -8.567234501242637634e-03 -4.051065444946289062e-01 3.073986470699310303e-01 1.108933463692665100e-01 -1.284371614456176758e-01 -4.570978134870529175e-02
-8.648095279932022095e-02 1.354084312915802002e-01 -1.602314114570617676e-01 1.339407265186309814e-01 2.454846352338790894e-01 1.380387693643569946e-01 3.887771368026733398e-01 -2.185838483273983002e-02 -4.027267917990684509e-02 8.558111637830734253e-02 1.717894822359085083e-01 -2.855270206928253174e-01 8.473771810531616211e-02 1.837189495563507080e-01 -4.293061792850494385e-02 -2.282827496528625488e-01 1.430833041667938232e-01 -1.344066411256790161e-01 2.714522182941436768e-03 -1.307245641946792603e-01 1.643240749835968018e-01 7.819508016109466553e-02 -2.353298962116241455e-01 2.355668246746063232e-01 -2.415310591459274292e-01 -9.462948143482208252e-02 2.524428963661193848e-01 1.981482207775115967e-01 -3.510521724820137024e-03 5.376246571540832520e-02 2.862433791160583496e-01 -1.732418090105056763e-01
-6.034542247653007507e-02 -1.295406520366668701e-01 -8.845376223325729370e-02 4.082775413990020752e-01 2.999994158744812012e-01 -2.118863537907600403e-02 2.023591250181198120e-01 -3.110184073448181152e-01 2.412632405757904053e-01 -1.930352114140987396e-02 -1.177349686622619629e-01 4.758358001708984375e-02 6.744325906038284302e-02 -9.127489477396011353e-02 1.895667798817157745e-02 4.593961685895919800e-02 2.765203416347503662e-01 8.377418667078018188e-02 1.552384346723556519e-01 2.345570921897888184e-02 9.061470627784729004e-02 -2.946608364582061768e-01 -4.276414960622787476e-02 -3.215855732560157776e-02 1.142469942569732666e-01 -1.501812785863876343e-01 6.926984339952468872e-02 1.236553266644477844e-01 2.582634985446929932e-01 2.095402777194976807e-02 3.787155151367187500e-01 1.207764372229576111e-01
-3.364278376102447510e-01 -1.099608168005943298e-01 1.287231147289276123e-01 5.855594202876091003e-02 -2.048528939485549927e-02 6.168687343597412109e-02 -3.630277514457702637e-02 2.217951230704784393e-02 6.845703721046447754e-02 2.142669558525085449e-01 7.175282388925552368e-02 2.683873474597930908e-01 5.028245970606803894e-02 1.124591305851936340e-01 -1.113682314753532410e-01 -1.617902517318725586e-01 1.939648389816284180e-01 3.354971483349800110e-02 7.404822111129760742e-02 8.926510065793991089e-02 2.448845468461513519e-02 -1.843448430299758911e-01 9.089509397745132446e-02 1.682826317846775055e-02 -3.746199980378150940e-02 -3.564606904983520508e-01 1.777015477418899536e-01 1.528726518154144287e-01 1.579568684101104736e-01 3.278214037418365479e-01 4.819026589393615723e-01 -1.541770696640014648e-01
-2.849601507186889648e-01 -7.093513011932373047e-02 1.269448995590209961e-01 7.483317703008651733e-02 2.774547636508941650e-01 -2.468691766262054443e-02 1.747000813484191895e-01 2.511479258537292480e-01 5.016534402966499329e-02 2.872844040393829346e-01 8.077104389667510986e-02 1.338168233633041382e-01 1.661871820688247681e-01 2.367418408393859863e-01 -1.590083092451095581e-01 1.502168029546737671e-01 2.922681570053100586e-01 1.421285271644592285e-01 1.288614235818386078e-02 -1.056087296456098557e-02 -9.382247924804687500e-02 -8.000122010707855225e-02 8.498010784387588501e-02 -1.219594255089759827e-01 9.026605635881423950e-02 -3.512342274188995361e-02 -1.611867100000381470e-01 3.545600175857543945e-02 2.676196098327636719e-01 -2.656662762165069580e-01 3.184514939785003662e-01 -2.375799119472503662e-01
-2.458320371806621552e-02 3.307639807462692261e-02 -4.455291666090488434e-03 2.165786325931549072e-01 2.111691832542419434e-01 -5.524552613496780396e-02 2.160868346691131592e-01 1.872995682060718536e-02 4.699822515249252319e-02 3.861146867275238037e-01 1.225257664918899536e-01 1.451489478349685669e-01 4.907306283712387085e-02 -1.287631504237651825e-02 -2.354620844125747681e-01 -2.525018155574798584e-01 1.185551434755325317e-01 -2.201693691313266754e-02 2.977056503295898438e-01 3.045608401298522949e-01 2.460683435201644897e-01 -3.698688000440597534e-02 3.121755123138427734e-01 2.350957691669464111e-01 9.898385405540466309e-02 -1.570549309253692627e-01 -1.182653903961181641e-01 1.133923679590225220e-01 2.362615466117858887e-01 -6.467382190749049187e-04 2.053345087915658951e-03 1.408509165048599243e-01
-1.399534642696380615e-01 -2.790684998035430908e-01 2.038385272026062012e-01 -1.072054076939821243e-02 6.979097425937652588e-02 -2.227697521448135376e-01 1.046080812811851501e-01 -8.169857412576675415e-02 1.726009696722030640e-01 -3.433002158999443054e-02 1.758304089307785034e-01 1.604616525582969189e-03 -5.927458778023719788e-02 3.574128448963165283e-02 1.560251265764236450e-01 7.333873212337493896e-02 2.648703455924987793e-01 -5.587325245141983032e-02 3.492743670940399170e-01 2.970233792439103127e-03 3.082356452941894531e-01 -2.873950600624084473e-01 9.366501122713088989e-02 -8.496312052011489868e-02 1.041462942957878113e-01 -2.248050719499588013e-01 -1.567203104496002197e-01 -1.170916482806205750e-01 2.969124913215637207e-01 8.244398236274719238e-02 2.381831854581832886e-01 -2.283306419849395752e-01
-9.393375366926193237e-02 -5.783066153526306152e-02 3.878657892346382141e-02 3.454767465591430664e-01 6.607028841972351074e-02 2.892574369907379150e-01 2.469901144504547119e-01 -8.080118149518966675e-02 1.217513754963874817e-01 2.449405342340469360e-01 -1.728271096944808960e-01 3.029969334602355957e-01 1.009286963380873203e-03 3.457565326243638992e-03 -1.659773439168930054e-01 -5.258201435208320618e-02 2.161411494016647339e-01 2.290007472038269043e-02 2.548597455024719238e-01 3.041419200599193573e-02 -6.637027859687805176e-02 2.285393513739109039e-02 -1.049463264644145966e-02 2.758997678756713867e-01 2.828933484852313995e-02 -3.961575925350189209e-01 3.413997963070869446e-02 -1.178020089864730835e-01 -1.386590451002120972e-01 -1.221797019243240356e-01 1.710880100727081299e-01 2.325860112905502319e-01
-2.304892428219318390e-02 -8.686321089044213295e-04 -3.338016197085380554e-02 1.384363323450088501e-01 -8.040721714496612549e-02 1.376800984144210815e-01 2.969181863591074944e-03 5.957771837711334229e-02 1.056226119399070740e-01 3.079822063446044922e-01 -1.875071972608566284e-01 1.844136416912078857e-01 6.439653784036636353e-02 1.461116820573806763e-01 1.215638890862464905e-01 -2.226785868406295776e-01 3.867911994457244873e-01 -2.083619236946105957e-01 5.802024900913238525e-02 4.045036137104034424e-01 1.599060595035552979e-01 -3.290821313858032227e-01 4.652549326419830322e-02 2.073699980974197388e-01 -8.579862117767333984e-02 -2.070910483598709106e-01 8.121372200548648834e-03 2.255882695317268372e-02 1.492380797863006592e-01 1.477880626916885376e-01 1.646448075771331787e-01 -1.551973521709442139e-01
-1.738157272338867188e-01 4.206478223204612732e-02 2.579020857810974121e-01 2.067714929580688477e-01 -9.336527436971664429e-02 -1.144715547561645508e-01 7.034695893526077271e-02 -1.626371890306472778e-01 1.811162531375885010e-01 1.015405915677547455e-02 1.058524195104837418e-02 2.626347541809082031e-01 1.533470600843429565e-01 2.456707805395126343e-01 9.203766286373138428e-02 -1.261724382638931274e-01 3.803704977035522461e-01 -1.701263189315795898e-01 2.219274193048477173e-01 9.337447583675384521e-02 1.365228146314620972e-01 -2.056350708007812500e-01 3.643695637583732605e-02 -6.045310571789741516e-02 2.694637700915336609e-02 -2.269486784934997559e-01 1.892466545104980469e-01 1.057772040367126465e-01 1.693114340305328369e-01 2.645618021488189697e-01 3.100400567054748535e-01 -6.127370148897171021e-02
-2.291191369295120239e-02 1.179927736520767212e-01 -6.260531023144721985e-03 1.830617785453796387e-01 -9.596069902181625366e-02 3.134848773479461670e-01 2.191008999943733215e-02 2.425196468830108643e-01 -4.102713894098997116e-03 1.931091994047164917e-01 -5.326742306351661682e-02 1.581010818481445312e-01 -8.730690926313400269e-02 7.045340538024902344e-02 1.509137451648712158e-01 -1.006061881780624390e-01 4.064618647098541260e-01 -2.065778523683547974e-01 9.544499334879219532e-05 3.245433866977691650e-01 1.762323677539825439e-01 -3.483575582504272461e-01 -4.165001213550567627e-02 1.376061588525772095e-01 -6.092258170247077942e-02 -1.213767379522323608e-01 9.280364960432052612e-02 9.143066406250000000e-02 3.242913484573364258e-01 1.385376453399658203e-01 1.159177273511886597e-01 -1.228631064295768738e-01
[truncated: 3,259,807 more chars]
