# Supplementary material for: The Language of Innovation
Source: PLoS One. 2020 Apr 30;15(4):e0230107. doi: 10.1371/journal.pone.0230107 (PMC7194493; doi:10.1371/journal.pone.0230107)
Supplement: S22 File — (GZ) [file pone.0230107.s022.tar.gz › 2000-2004/V2Run_19_VS_4500_embeddings2000-2004ED32.txt]

2.215099483728408813e-01 -1.688676327466964722e-01 -1.638038642704486847e-02 5.789406225085258484e-02 -6.808523833751678467e-02 -5.920966714620590210e-02 5.571118742227554321e-02 -1.032420061528682709e-02 -1.636421680450439453e-01 1.146989986300468445e-01 5.512416362762451172e-02 2.262213826179504395e-01 3.596993535757064819e-02 -1.835852414369583130e-01 1.385330501943826675e-02 2.010349035263061523e-01 3.015743196010589600e-01 -7.627319544553756714e-02 1.642234325408935547e-01 -3.452909886837005615e-01 1.696383655071258545e-01 1.097402572631835938e-01 -1.847986131906509399e-01 -8.830292150378227234e-03 -7.489901781082153320e-02 -1.422466039657592773e-01 2.343412041664123535e-01 -7.891993224620819092e-02 1.217640656977891922e-02 2.172517403960227966e-02 -5.139645338058471680e-01 -2.606057524681091309e-01
3.209028840065002441e-01 -3.023398220539093018e-01 -3.665424287319183350e-01 -1.762115955352783203e-01 9.875698387622833252e-02 8.521968126296997070e-02 4.640856757760047913e-02 1.818708032369613647e-01 -1.714911460876464844e-01 1.614010632038116455e-01 -8.235158026218414307e-02 2.751717269420623779e-01 2.354816645383834839e-01 -1.156678646802902222e-01 2.040359377861022949e-01 2.211540192365646362e-02 -1.458215564489364624e-01 1.140163913369178772e-01 -1.183651313185691833e-01 5.552176386117935181e-02 4.185928404331207275e-02 2.683643400669097900e-01 -1.478384137153625488e-01 -7.135041058063507080e-02 1.299441140145063400e-02 -3.608714640140533447e-01 -8.686444908380508423e-02 1.433869038010016084e-04 1.727838963270187378e-01 -1.163921430706977844e-01 3.444996848702430725e-02 -6.666803359985351562e-02
-1.210488099604845047e-02 -2.060485184192657471e-01 -9.116004407405853271e-02 7.312940806150436401e-02 -1.008986458182334900e-01 5.346991121768951416e-02 -3.663555532693862915e-02 2.213601768016815186e-01 -2.253051698207855225e-01 3.254978060722351074e-01 -3.763344511389732361e-02 3.487312421202659607e-02 2.571104764938354492e-01 -2.220689654350280762e-01 1.128071844577789307e-01 5.146903172135353088e-02 3.868445158004760742e-01 1.351133733987808228e-01 2.378317564725875854e-01 -3.559995815157890320e-02 -4.263581708073616028e-02 3.141266405582427979e-01 2.561164833605289459e-02 2.507886849343776703e-03 1.539047807455062866e-01 -1.816625893115997314e-01 -2.250943928956985474e-01 1.483204811811447144e-01 -2.004492431879043579e-01 -3.006283044815063477e-01 -5.516682565212249756e-02 1.929328963160514832e-02
5.170924663543701172e-01 -5.018535628914833069e-02 -1.978998631238937378e-01 1.503250151872634888e-01 -5.930326506495475769e-02 1.805944740772247314e-01 3.012470901012420654e-01 -8.848202228546142578e-02 -2.349850982427597046e-01 -1.115745306015014648e-01 9.557910263538360596e-02 -1.356697548180818558e-02 1.484467834234237671e-01 -2.172997593879699707e-01 2.531145140528678894e-02 1.834696680307388306e-01 3.766104876995086670e-01 -2.606448344886302948e-02 -9.402022510766983032e-02 2.067612856626510620e-01 1.479493230581283569e-01 6.247726082801818848e-02 -2.867222726345062256e-01 7.390125840902328491e-02 4.164284467697143555e-02 -1.439118534326553345e-01 -9.983908385038375854e-02 3.027356788516044617e-02 -7.930356077849864960e-03 -1.769328676164150238e-02 -7.113772630691528320e-02 -8.214185386896133423e-02
5.977682769298553467e-02 -1.441052258014678955e-01 -2.463855296373367310e-01 -9.147775918245315552e-02 -1.973986178636550903e-01 -1.780602782964706421e-01 -2.187015712261199951e-01 1.100960522890090942e-01 -1.198627725243568420e-01 9.707283228635787964e-02 2.967318333685398102e-02 4.015114903450012207e-01 2.149984473362565041e-03 -2.787784934043884277e-01 1.701464802026748657e-01 2.645450532436370850e-01 2.518827319145202637e-01 3.040955066680908203e-01 2.199072092771530151e-01 7.339331507682800293e-02 -4.073233902454376221e-02 -2.571074850857257843e-02 1.294391304254531860e-01 1.908550560474395752e-01 1.048633754253387451e-01 -2.189648449420928955e-01 -2.653367631137371063e-02 -8.641836792230606079e-02 -1.535687297582626343e-01 -2.085709124803543091e-01 -1.070364415645599365e-01 -5.102927237749099731e-02
2.536897957324981689e-01 -6.445918977260589600e-02 3.797516599297523499e-02 -1.871547251939773560e-01 -1.700362861156463623e-01 -8.388677239418029785e-02 -2.027144730091094971e-01 -1.671886295080184937e-01 3.751345351338386536e-02 -2.833936130627989769e-03 8.490740321576595306e-03 3.280071020126342773e-01 -3.338648006319999695e-03 -1.675805151462554932e-01 1.296070590615272522e-02 2.251332253217697144e-01 3.341262936592102051e-01 2.469989061355590820e-01 1.009427309036254883e-01 2.884400309994816780e-03 -8.861381560564041138e-02 1.791478842496871948e-01 -4.729309678077697754e-02 5.142599344253540039e-02 -8.756714314222335815e-02 -2.727015912532806396e-01 -1.643857955932617188e-01 -1.564908325672149658e-01 1.563332378864288330e-01 -3.978205025196075439e-01 -2.409714609384536743e-01 -3.267427440732717514e-03
1.165329441428184509e-01 -1.258980333805084229e-01 -3.839470744132995605e-01 -2.271268889307975769e-02 -2.978625595569610596e-01 1.312673464417457581e-02 -2.183930426836013794e-01 -1.274210512638092041e-01 -1.010973379015922546e-01 1.665010303258895874e-01 -1.263332068920135498e-01 1.389600336551666260e-01 1.369185745716094971e-01 -2.566047608852386475e-01 1.202603131532669067e-01 -5.532122775912284851e-02 3.426557481288909912e-01 1.048799157142639160e-01 2.101486474275588989e-01 8.283972740173339844e-02 8.785698562860488892e-02 2.403399348258972168e-01 1.262104660272598267e-01 -3.032961860299110413e-03 -1.203825790435075760e-02 -2.511130273342132568e-01 9.549175202846527100e-02 1.375835090875625610e-01 -1.630764268338680267e-02 -2.094653695821762085e-01 -1.826160848140716553e-01 -2.547248005867004395e-01
1.253006160259246826e-01 -1.285462826490402222e-01 -4.912284389138221741e-02 6.710784882307052612e-02 -2.328335791826248169e-01 -2.480505034327507019e-02 2.031653933227062225e-02 5.655395239591598511e-02 -1.483680009841918945e-01 -1.851170361042022705e-01 2.367425709962844849e-02 2.739349901676177979e-01 2.967022061347961426e-01 -2.247514724731445312e-01 -9.327694773674011230e-02 -4.134261608123779297e-02 2.114808708429336548e-01 3.090853393077850342e-01 3.770433664321899414e-01 2.842074446380138397e-02 -4.604966565966606140e-02 1.439558714628219604e-01 2.480221353471279144e-02 -2.434492111206054688e-02 1.606484800577163696e-01 -4.228364229202270508e-01 3.572460263967514038e-02 -1.573094278573989868e-01 1.258858293294906616e-01 -2.220638990402221680e-01 -9.579776972532272339e-02 -9.667851030826568604e-02
1.033620461821556091e-01 -3.427049815654754639e-01 -2.172323912382125854e-01 -1.801801174879074097e-01 -2.924813330173492432e-01 1.246553361415863037e-01 -3.648376464843750000e-02 5.827646329998970032e-02 -1.394739449024200439e-01 2.555534839630126953e-01 5.805560946464538574e-02 -6.345619261264801025e-02 5.605191364884376526e-02 -1.759558618068695068e-01 6.987024098634719849e-02 -8.581214398145675659e-02 1.214203163981437683e-01 3.916743397712707520e-01 2.924839556217193604e-01 1.498919259756803513e-02 7.187279313802719116e-02 6.385119631886482239e-03 -2.295738011598587036e-01 -1.237577013671398163e-02 -4.597938060760498047e-02 -1.135693714022636414e-01 -1.029034852981567383e-01 2.358174324035644531e-02 -1.887680590152740479e-01 -3.080033659934997559e-01 -2.752725481986999512e-01 -5.898302420973777771e-02
3.599758148193359375e-01 -1.285394430160522461e-01 -1.216851919889450073e-02 -1.640398353338241577e-01 -1.521336436271667480e-01 4.128556549549102783e-01 -1.592466086149215698e-01 -5.895836278796195984e-02 -8.941303193569183350e-02 2.443519681692123413e-01 1.040214747190475464e-01 1.831209063529968262e-01 2.760705649852752686e-01 -2.195495665073394775e-01 2.455366402864456177e-01 -8.787123858928680420e-02 1.869225129485130310e-02 1.484468728303909302e-01 1.795279979705810547e-01 -1.287841200828552246e-01 5.150971189141273499e-02 1.602523624897003174e-01 -3.564264997839927673e-02 5.448037385940551758e-02 1.652690172195434570e-01 -3.322686254978179932e-01 -1.078397035598754883e-01 -1.459875106811523438e-01 -1.093675717711448669e-01 2.054595015943050385e-02 -3.417439386248588562e-02 1.092772558331489563e-01
4.552700817584991455e-01 -1.908626109361648560e-01 5.159931629896163940e-02 -4.305803403258323669e-02 -1.591528356075286865e-01 2.639041841030120850e-02 4.923415556550025940e-02 2.063156068325042725e-01 -6.305408477783203125e-02 -5.164889618754386902e-02 2.053206413984298706e-01 1.857858300209045410e-01 1.871781498193740845e-01 -2.030836194753646851e-01 -1.837362721562385559e-02 2.917607426643371582e-01 3.194911181926727295e-01 1.866474375128746033e-02 2.708618044853210449e-01 1.348572820425033569e-01 1.399134397506713867e-01 -1.939454078674316406e-01 -1.454363614320755005e-01 1.726244986057281494e-01 -1.769023090600967407e-01 -1.248283609747886658e-01 5.393064767122268677e-02 -8.967969566583633423e-02 -1.326785981655120850e-02 3.269374743103981018e-02 -2.193546891212463379e-01 -1.624969244003295898e-01
2.409051060676574707e-01 -3.147208988666534424e-01 -1.232207342982292175e-01 -2.318993955850601196e-01 5.542264506220817566e-02 -1.086695417761802673e-01 -1.195837408304214478e-01 3.468505665659904480e-02 -1.983208507299423218e-01 1.313123703002929688e-01 1.976733505725860596e-01 5.374217405915260315e-02 1.949215829372406006e-01 -2.313357293605804443e-01 1.233323737978935242e-01 2.489092387259006500e-02 1.448233276605606079e-01 1.684274673461914062e-01 5.827020481228828430e-02 -1.744090467691421509e-01 1.702953875064849854e-01 2.628542780876159668e-01 2.490054816007614136e-01 -2.539450069889426231e-03 2.560431659221649170e-01 -3.332057595252990723e-01 1.549532357603311539e-02 -1.344537828117609024e-02 8.016839623451232910e-02 8.386101573705673218e-02 -2.545034587383270264e-01 1.979830116033554077e-01
8.103279769420623779e-02 -7.878454774618148804e-02 -1.887042075395584106e-01 -1.684473454952239990e-01 -2.133036255836486816e-01 1.467219460755586624e-02 -3.122780919075012207e-01 1.253969669342041016e-01 -2.266147732734680176e-01 -7.355011999607086182e-02 -1.187049373984336853e-01 1.540531814098358154e-01 6.848224252462387085e-02 -2.911724746227264404e-01 -9.824729710817337036e-02 -1.548186689615249634e-02 1.498486250638961792e-01 1.943860650062561035e-01 1.175081357359886169e-01 -2.872320115566253662e-01 1.695343293249607086e-02 2.101639658212661743e-01 9.748560935258865356e-02 5.160150304436683655e-02 1.248508170247077942e-01 -3.584218919277191162e-01 -1.205664426088333130e-01 -1.586328893899917603e-01 -4.773763567209243774e-02 -3.021456003189086914e-01 -2.251187413930892944e-01 -1.707611531019210815e-01
1.005449518561363220e-01 -1.014091372489929199e-01 -2.265989035367965698e-01 -1.302334517240524292e-01 -4.273736774921417236e-01 6.127044558525085449e-02 -9.642213582992553711e-02 2.099136263132095337e-01 -2.705397903919219971e-01 2.506146393716335297e-02 1.284324526786804199e-01 -3.882234543561935425e-02 2.538855075836181641e-01 1.793093048036098480e-02 1.775591224431991577e-01 -3.523554652929306030e-02 3.441211879253387451e-01 1.479381918907165527e-01 5.312083521857857704e-04 6.327237933874130249e-02 -2.945560589432716370e-02 1.331657469272613525e-01 -4.263537004590034485e-02 -3.759867325425148010e-02 2.086254060268402100e-01 -3.203041851520538330e-01 -7.318212091922760010e-02 6.903883814811706543e-02 -4.028506204485893250e-02 -3.462526798248291016e-01 -1.956097781658172607e-01 -2.534049563109874725e-03
5.208002924919128418e-01 -2.341866679489612579e-02 1.804221980273723602e-02 -4.742705728858709335e-03 -1.272017359733581543e-01 -1.039949525147676468e-02 -9.334947168827056885e-02 2.881627976894378662e-01 -3.247868120670318604e-01 1.167647987604141235e-01 1.138631552457809448e-01 6.871084123849868774e-02 2.236234955489635468e-03 -1.018542423844337463e-01 7.471039146184921265e-02 1.695564240217208862e-01 2.554959654808044434e-01 1.216823235154151917e-01 2.819661609828472137e-02 4.355062544345855713e-02 9.001667797565460205e-02 -4.779936373233795166e-02 -1.657746881246566772e-01 2.323602735996246338e-01 -1.496095061302185059e-01 -2.173099070787429810e-01 1.492628008127212524e-01 -3.230417668819427490e-01 1.805226355791091919e-01 -7.772854715585708618e-02 -1.490096449851989746e-01 -8.124422281980514526e-02
2.390308678150177002e-01 -2.573686242103576660e-01 -4.326921701431274414e-01 6.885313242673873901e-02 -2.117100805044174194e-01 6.497703492641448975e-02 -1.626593619585037231e-01 -6.953846663236618042e-02 -1.111933365464210510e-01 -1.061539128422737122e-01 -9.396324306726455688e-02 4.611878842115402222e-02 2.914767712354660034e-02 -3.013055324554443359e-01 5.885890871286392212e-02 1.250270307064056396e-01 2.834655046463012695e-01 2.762585282325744629e-01 1.483709365129470825e-01 2.645481936633586884e-02 -5.117907375097274780e-02 1.610459238290786743e-01 -4.350009560585021973e-02 6.355975288897752762e-03 6.624400615692138672e-02 -3.241361081600189209e-01 -6.908257305622100830e-02 -8.776248246431350708e-02 -1.006100401282310486e-01 -3.244423866271972656e-01 -7.133268564939498901e-02 -8.205133676528930664e-02
1.097575798630714417e-01 -9.722294658422470093e-02 -1.829946339130401611e-01 -1.853328496217727661e-01 -1.575694046914577484e-02 -1.248749196529388428e-01 -8.271018415689468384e-02 -3.303489834070205688e-02 -1.425207406282424927e-01 -5.433925613760948181e-02 -7.947244495153427124e-02 1.971778720617294312e-01 -5.284972116351127625e-02 -2.670797705650329590e-01 -9.522834420204162598e-02 1.486992835998535156e-01 2.938453853130340576e-01 6.705772876739501953e-02 2.877261042594909668e-01 3.707585111260414124e-02 -9.336469322443008423e-02 7.500860095024108887e-02 -5.271878838539123535e-02 -3.415493667125701904e-02 -8.851592987775802612e-02 -4.761316478252410889e-01 3.713043034076690674e-02 1.432491838932037354e-01 -5.937569215893745422e-02 -3.842780888080596924e-01 -3.275650441646575928e-01 -7.003945112228393555e-02
1.480097770690917969e-01 -2.896344065666198730e-01 -3.381707370281219482e-01 -4.707536101341247559e-02 8.576563000679016113e-02 1.057466045022010803e-01 1.897426694631576538e-01 1.566894352436065674e-01 1.192141473293304443e-01 9.414245188236236572e-02 6.899750977754592896e-02 1.647292375564575195e-01 6.961808539927005768e-04 -1.632506847381591797e-01 7.431081682443618774e-02 9.201307781040668488e-03 -1.176921930164098740e-02 1.676426380872726440e-01 -6.344829499721527100e-02 -2.513685822486877441e-01 1.833816766738891602e-01 3.854520022869110107e-01 -1.791753768920898438e-01 3.999391198158264160e-02 1.601124405860900879e-01 -3.078975677490234375e-01 1.110092625021934509e-01 -9.557707607746124268e-02 -2.871260344982147217e-01 -1.385466158390045166e-01 -1.291358023881912231e-01 1.993511766195297241e-01
1.420270353555679321e-01 -8.813051879405975342e-02 -5.692785233259201050e-02 -2.431748621165752411e-02 -2.852828502655029297e-01 1.024810597300529480e-01 -1.895970553159713745e-01 -8.805155754089355469e-03 -1.536056846380233765e-01 -1.218284890055656433e-01 4.378900304436683655e-02 1.755587011575698853e-02 1.430403143167495728e-01 -2.435376793146133423e-01 -1.814836412668228149e-01 2.320098876953125000e-01 2.662632763385772705e-01 4.166642427444458008e-01 1.916235089302062988e-01 -1.613692194223403931e-02 -2.126846648752689362e-02 2.274032682180404663e-01 2.363451384007930756e-02 8.988432586193084717e-02 1.446369141340255737e-01 -2.805016040802001953e-01 8.224371820688247681e-03 -2.242189086973667145e-02 4.869645461440086365e-02 -2.386564016342163086e-01 -2.669717967510223389e-01 -2.450641840696334839e-01
3.229275643825531006e-01 -2.487100288271903992e-02 -1.162058487534523010e-01 -1.937488317489624023e-01 -2.687954902648925781e-01 -1.998239010572433472e-02 -9.937497228384017944e-02 2.061273008584976196e-01 -6.974945962429046631e-02 -5.738098174333572388e-02 -2.188887596130371094e-01 1.734136641025543213e-01 -1.099615618586540222e-01 -1.516596227884292603e-01 -9.858384728431701660e-02 1.108032613992691040e-01 2.494481801986694336e-01 2.142185270786285400e-01 1.836427748203277588e-01 1.632676720619201660e-01 -1.142599582672119141e-01 1.517139971256256104e-01 -6.132490187883377075e-02 1.628757119178771973e-01 -3.015968017280101776e-02 -3.390199542045593262e-01 -1.292324066162109375e-01 1.671674661338329315e-02 -4.814935848116874695e-02 -3.893897831439971924e-01 -2.213069647550582886e-01 -7.219096273183822632e-02
3.137987852096557617e-01 -1.679614372551441193e-02 -4.769870340824127197e-01 -1.492595393210649490e-02 -1.974004358053207397e-01 1.942861080169677734e-01 1.395944226533174515e-02 -1.466510351747274399e-02 -1.577410697937011719e-01 1.793928444385528564e-01 -1.278890669345855713e-01 -6.730767339468002319e-02 -6.801737099885940552e-02 6.194607540965080261e-02 1.866956204175949097e-01 -1.763490438461303711e-01 1.444577425718307495e-01 1.934356838464736938e-01 1.574799269437789917e-01 -2.208343893289566040e-01 2.179043889045715332e-01 -3.479187435004860163e-04 -1.195536404848098755e-01 4.223690554499626160e-02 9.729299694299697876e-02 -1.983012408018112183e-01 -1.595360785722732544e-01 -3.280105292797088623e-01 2.088477611541748047e-01 -7.530757039785385132e-02 -1.092967391014099121e-01 -7.441603392362594604e-02
3.135187029838562012e-01 -2.253198027610778809e-01 -1.563810259103775024e-01 -3.127328527625650167e-04 2.111715376377105713e-01 1.101824734359979630e-02 -1.011297181248664856e-01 3.492025732994079590e-01 -2.449987679719924927e-01 1.894310265779495239e-01 -3.464381396770477295e-02 7.554163783788681030e-02 1.197321936488151550e-01 8.417634293437004089e-03 -9.749166667461395264e-02 5.041204020380973816e-02 1.855871677398681641e-01 2.331407368183135986e-01 3.913583979010581970e-02 -6.673333793878555298e-02 3.009153902530670166e-01 8.279447257518768311e-02 2.149403989315032959e-01 8.598741143941879272e-02 2.083074897527694702e-01 -3.776931166648864746e-01 -7.331784814596176147e-02 1.060438621789216995e-02 -9.310776949860155582e-04 2.374246343970298767e-02 -2.303300648927688599e-01 1.714661568403244019e-01
-5.213458836078643799e-02 3.120490908622741699e-02 -1.187332123517990112e-01 6.345094740390777588e-02 -1.015772745013237000e-01 1.767468452453613281e-01 9.689757972955703735e-02 -6.831156462430953979e-02 -3.587151169776916504e-01 1.075121685862541199e-01 -6.986578460782766342e-03 1.336452215909957886e-01 1.610801070928573608e-01 -6.355132907629013062e-02 -1.546911895275115967e-01 1.163848862051963806e-02 2.295137196779251099e-01 2.552163004875183105e-01 2.086631208658218384e-01 -5.061857402324676514e-02 2.007239013910293579e-01 7.452773302793502808e-02 1.464893072843551636e-01 1.542476117610931396e-01 -8.424445986747741699e-03 -4.051454365253448486e-01 -2.362219542264938354e-01 3.801725804805755615e-02 -6.569994986057281494e-02 -3.982521295547485352e-01 -2.617120742797851562e-01 -4.991305246949195862e-02
4.362907111644744873e-01 -6.236695125699043274e-02 2.451010793447494507e-02 -3.284387663006782532e-02 2.579137124121189117e-02 4.333022236824035645e-02 5.276877060532569885e-02 1.144052520394325256e-01 -1.131576225161552429e-01 2.811755985021591187e-02 3.511003255844116211e-01 1.337418556213378906e-01 2.807543575763702393e-01 -4.363522399216890335e-03 -1.179586648941040039e-01 2.887361645698547363e-01 4.219769239425659180e-01 -8.235742151737213135e-02 -1.104094237089157104e-01 9.109081327915191650e-02 1.196964085102081299e-01 5.309662595391273499e-02 -2.341711968183517456e-01 2.544907294213771820e-02 6.777618825435638428e-02 -1.888835281133651733e-01 -1.830816455185413361e-02 -1.447945237159729004e-01 -2.044295966625213623e-01 -1.706938296556472778e-01 -1.814137697219848633e-01 -1.068264171481132507e-01
1.418113708496093750e-01 -8.088202774524688721e-02 -2.637518569827079773e-02 1.615327596664428711e-01 -2.935819029808044434e-01 5.451369658112525940e-02 -2.494322508573532104e-02 -1.832095533609390259e-02 -3.044551908969879150e-01 -3.478547930717468262e-02 4.884297028183937073e-02 2.667481899261474609e-01 1.957790851593017578e-01 -3.155486881732940674e-01 -1.080839857459068298e-01 -4.333891719579696655e-02 7.839445024728775024e-02 2.840821146965026855e-01 -8.590097725391387939e-02 -4.938336834311485291e-02 1.662017405033111572e-01 2.003621459007263184e-01 -9.062720835208892822e-02 1.815397590398788452e-01 2.958728075027465820e-01 -3.132176995277404785e-01 -2.078704833984375000e-01 1.342363059520721436e-01 -7.501351088285446167e-02 -2.646732926368713379e-01 -4.184334352612495422e-02 8.732584118843078613e-02
3.828575313091278076e-01 -3.696264326572418213e-01 -3.081833943724632263e-02 -4.350861907005310059e-02 -1.736934632062911987e-01 -6.741342693567276001e-02 -1.240198686718940735e-01 2.586221396923065186e-01 -2.663564383983612061e-01 3.574654459953308105e-02 1.444064974784851074e-01 1.198811531066894531e-01 1.404649466276168823e-01 -2.197183482348918915e-02 5.163222178816795349e-02 2.307881265878677368e-01 3.270662724971771240e-01 6.878270208835601807e-02 -6.121317390352487564e-03 7.375613786280155182e-03 9.175394475460052490e-02 -2.182471603155136108e-01 -3.075232803821563721e-01 1.440287083387374878e-01 6.456567347049713135e-02 -1.871327608823776245e-01 -6.746667902916669846e-03 -1.746245622634887695e-01 -1.459997519850730896e-02 3.580937907099723816e-02 -6.325886398553848267e-02 -2.345174849033355713e-01
7.695643603801727295e-02 7.239530980587005615e-02 -1.588158905506134033e-01 -4.102823510766029358e-02 -3.580539822578430176e-01 4.879758879542350769e-02 -1.667809635400772095e-01 -8.799208328127861023e-03 -1.402890980243682861e-01 -2.143176048994064331e-01 2.071406692266464233e-01 1.316065341234207153e-01 2.859807014465332031e-01 -4.092598855495452881e-01 -5.534084513783454895e-02 -1.526693105697631836e-01 2.647172510623931885e-01 1.121800392866134644e-01 1.959636509418487549e-01 -3.176939114928245544e-02 1.490344256162643433e-01 1.714598536491394043e-01 4.753750935196876526e-02 1.994661241769790649e-01 1.792337894439697266e-01 -2.365432828664779663e-01 -3.713760897517204285e-02 7.444768399000167847e-02 2.549043484032154083e-02 -1.154728084802627563e-01 -2.778283953666687012e-01 -8.100134320557117462e-03
4.195361733436584473e-01 8.862759917974472046e-02 6.899623572826385498e-02 -1.042127013206481934e-01 -6.959843635559082031e-02 2.889606952667236328e-01 1.316405534744262695e-01 -1.172409113496541977e-02 -1.485173851251602173e-01 4.682279378175735474e-02 -2.333794534206390381e-02 4.437676444649696350e-02 1.959166526794433594e-01 -1.729103475809097290e-01 -1.867662966251373291e-01 5.859894305467605591e-02 3.447003662586212158e-01 -2.533814124763011932e-02 -1.599514037370681763e-01 -7.549051195383071899e-02 7.959338277578353882e-02 1.994386315345764160e-01 -2.385625094175338745e-01 1.374123841524124146e-01 -1.556476056575775146e-01 -2.519496977329254150e-01 9.927342087030410767e-02 -2.045957744121551514e-01 3.547477349638938904e-02 6.135001406073570251e-02 -2.314218878746032715e-01 -3.011609017848968506e-01
2.764694392681121826e-01 -1.915543079376220703e-01 -3.093671500682830811e-01 -2.889630757272243500e-02 -1.769747436046600342e-01 -1.939299255609512329e-01 -3.975398838520050049e-02 -3.826491534709930420e-03 -2.862328290939331055e-01 1.086729615926742554e-01 -7.544195652008056641e-02 3.613071516156196594e-02 6.591754406690597534e-02 -2.523989677429199219e-01 -1.442129462957382202e-01 1.391780376434326172e-01 8.829243481159210205e-02 3.497342169284820557e-01 -5.834331270307302475e-03 3.618537634611129761e-02 -1.049781963229179382e-01 1.635738462209701538e-01 6.363012641668319702e-02 -6.294570118188858032e-02 1.656710952520370483e-01 -3.591256737709045410e-01 -8.157253265380859375e-02 2.116889692842960358e-02 3.464476764202117920e-02 -3.427982628345489502e-01 -1.271637827157974243e-01 -1.876370906829833984e-01
3.611373007297515869e-01 -2.237709611654281616e-01 8.448987267911434174e-03 1.659199297428131104e-01 -1.308688223361968994e-01 -2.196840383112430573e-02 6.098748371005058289e-02 1.305535584688186646e-01 -1.904723793268203735e-01 1.699234992265701294e-01 1.736781448125839233e-01 1.248711496591567993e-01 2.592682838439941406e-01 -1.432157158851623535e-01 3.573992289602756500e-03 3.486317396163940430e-01 3.366156816482543945e-01 9.100056439638137817e-02 -1.311502158641815186e-01 2.747432291507720947e-01 -2.476893365383148193e-02 -6.427107006311416626e-02 -2.878359891474246979e-02 9.181166440248489380e-02 -3.670181334018707275e-02 -1.854839473962783813e-01 -2.060873247683048248e-02 -4.693659022450447083e-02 -7.527325302362442017e-02 1.928441040217876434e-02 -2.389542311429977417e-01 -3.217771649360656738e-01
1.128673776984214783e-01 -1.357346028089523315e-01 -3.713941872119903564e-01 -1.921422593295574188e-02 -1.014652661979198456e-02 3.034486062824726105e-02 1.258689314126968384e-01 5.715358257293701172e-02 -1.062965542078018188e-01 3.784885108470916748e-01 -1.220417916774749756e-01 -1.599131226539611816e-01 2.237709909677505493e-01 -1.431457698345184326e-01 1.595391929149627686e-01 -2.257012948393821716e-02 1.348390579223632812e-01 2.777398824691772461e-01 3.344621658325195312e-01 -2.988499701023101807e-01 -6.839875876903533936e-02 -1.495424658060073853e-01 -1.676221489906311035e-01 -3.917748108506202698e-02 1.359930783510208130e-01 -3.035395443439483643e-01 1.282267123460769653e-01 1.745424233376979828e-02 1.477190852165222168e-01 -3.928886726498603821e-02 -1.219626739621162415e-01 8.281948976218700409e-03
5.652398988604545593e-02 -1.628158688545227051e-01 -1.745069473981857300e-01 1.352978497743606567e-01 -1.630716323852539062e-01 -1.157065853476524353e-01 3.570247814059257507e-02 8.311473764479160309e-03 -1.209119483828544617e-01 1.173391267657279968e-01 -1.238813996315002441e-01 1.124460250139236450e-01 -6.159472465515136719e-02 -2.699208557605743408e-01 -1.225393544882535934e-02 1.429355144500732422e-01 1.809390783309936523e-01 3.530610501766204834e-01 1.852701008319854736e-01 -1.739010363817214966e-01 3.211869001388549805e-01 1.398634910583496094e-01 3.220990598201751709e-01 -1.122070327401161194e-01 8.985140919685363770e-02 -3.147295415401458740e-01 -2.559978663921356201e-01 -1.019905656576156616e-01 -1.869775652885437012e-01 -1.105906739830970764e-01 -1.474385261535644531e-01 -1.165773943066596985e-01
1.163379326462745667e-01 -2.234472483396530151e-01 -2.915205955505371094e-01 4.848657548427581787e-02 -2.434858083724975586e-01 4.954263940453529358e-02 -2.008223533630371094e-01 9.079891443252563477e-02 -8.895596116781234741e-02 1.015100032091140747e-01 -3.623887524008750916e-02 1.189286261796951294e-01 8.663368970155715942e-02 -2.486363798379898071e-01 -7.261468470096588135e-02 2.137957066297531128e-01 1.182037740945816040e-01 2.389144897460937500e-01 1.893526464700698853e-01 -4.609579592943191528e-02 1.021573394536972046e-01 1.738359406590461731e-02 7.356642931699752808e-02 2.239453420042991638e-02 -2.039919979870319366e-02 -4.919699728488922119e-01 8.788530714809894562e-03 1.708641089498996735e-02 1.528117507696151733e-01 -3.558301329612731934e-01 -1.224704682826995850e-01 -2.267981022596359253e-01
1.766856759786605835e-01 -1.829295754432678223e-01 -1.943329870700836182e-01 -2.857461199164390564e-02 -4.380430653691291809e-02 8.202525228261947632e-02 2.732926309108734131e-01 1.490312814712524414e-01 -3.800952434539794922e-02 -2.579026520252227783e-01 1.231329292058944702e-01 6.204039976000785828e-02 2.564299702644348145e-01 -2.651944160461425781e-01 -2.401731908321380615e-01 -4.223170876502990723e-02 4.490935802459716797e-01 -2.260951790958642960e-03 -1.590255498886108398e-01 -3.602286055684089661e-02 -5.911466851830482483e-02 1.340087056159973145e-01 -2.055777609348297119e-01 -5.061862617731094360e-02 1.050330102443695068e-01 -3.241567611694335938e-01 1.930524259805679321e-01 -1.195432245731353760e-01 1.179252415895462036e-01 9.376806765794754028e-02 -1.434728801250457764e-01 -5.624803528189659119e-02
4.535114169120788574e-01 -3.491955101490020752e-01 -2.788130939006805420e-01 1.194123849272727966e-01 4.732107743620872498e-02 7.145158946514129639e-02 -3.808806836605072021e-02 -1.002997681498527527e-01 -1.794000267982482910e-01 2.920930981636047363e-01 6.129445508122444153e-02 8.626268804073333740e-02 1.780387759208679199e-01 -1.997736543416976929e-01 1.325355619192123413e-01 1.655663102865219116e-01 9.607957303524017334e-02 3.193866908550262451e-01 2.113692462444305420e-01 -1.120034381747245789e-01 -1.106692403554916382e-01 2.023097127676010132e-01 -6.820186227560043335e-02 -1.653634943068027496e-02 3.117178380489349365e-02 -2.404055744409561157e-02 -1.659746319055557251e-01 -1.024366542696952820e-01 -7.605052739381790161e-02 1.645119339227676392e-01 -2.108500339090824127e-02 1.296406537294387817e-01
2.627717852592468262e-01 -1.621706932783126831e-01 -1.247073411941528320e-01 -8.189217001199722290e-02 -2.585278153419494629e-01 6.535176932811737061e-02 -2.295549213886260986e-01 -6.150690838694572449e-03 -1.774697005748748779e-01 2.131149172782897949e-01 -1.123656891286373138e-02 3.622360527515411377e-02 9.113626927137374878e-02 -1.608088314533233643e-01 2.652580440044403076e-01 6.955813616514205933e-02 2.617782056331634521e-01 6.909457594156265259e-02 2.406739145517349243e-01 6.660649925470352173e-02 -5.507651343941688538e-02 2.670878171920776367e-01 -1.167163029313087463e-01 1.904305368661880493e-01 6.511344760656356812e-02 -7.979685813188552856e-02 6.322691589593887329e-02 -2.593625336885452271e-02 6.561657786369323730e-02 -3.454456925392150879e-01 -3.615774512290954590e-01 2.031334936618804932e-01
1.998905241489410400e-01 -1.168952137231826782e-01 -6.869225203990936279e-02 1.027097832411527634e-02 5.993516743183135986e-02 7.113642245531082153e-02 2.216126173734664917e-01 -6.050562486052513123e-02 4.915962368249893188e-02 3.380010724067687988e-01 6.012881640344858170e-03 3.280311524868011475e-01 1.736403852701187134e-01 -7.718120515346527100e-02 -2.060385979712009430e-02 5.817489326000213623e-02 1.298300325870513916e-01 2.986319661140441895e-01 1.024702489376068115e-01 -1.326376795768737793e-01 2.442648708820343018e-01 4.364616870880126953e-01 -4.004799202084541321e-02 -4.062882438302040100e-02 -1.650720834732055664e-01 -2.427173703908920288e-01 2.015462964773178101e-01 -1.091596037149429321e-01 1.856288760900497437e-01 -5.148407071828842163e-02 -1.917780488729476929e-01 1.256082504987716675e-01
4.305597543716430664e-01 -1.212972179055213928e-01 -3.571992740035057068e-02 -1.965575963258743286e-01 5.410183966159820557e-02 1.605878770351409912e-01 2.307562381029129028e-01 -1.727348752319812775e-02 -1.782266944646835327e-01 1.898987800814211369e-03 1.520823240280151367e-01 2.491945028305053711e-02 1.541612893342971802e-01 -1.584470868110656738e-01 3.759239614009857178e-02 2.369050234556198120e-01 4.571615457534790039e-01 9.284572303295135498e-02 -5.715914443135261536e-02 1.726172864437103271e-01 1.725678741931915283e-01 1.185783464461565018e-02 -1.412151306867599487e-01 1.205732747912406921e-01 1.267493367195129395e-01 -2.964984178543090820e-01 -8.240146934986114502e-02 -1.245210692286491394e-01 2.618829952552914619e-03 -1.805960759520530701e-02 -1.179350391030311584e-01 -2.453787922859191895e-01
3.855962455272674561e-01 -1.655862778425216675e-01 -1.168770641088485718e-01 -1.696233302354812622e-01 -1.261780112981796265e-01 1.981399655342102051e-01 8.846917748451232910e-02 2.223543226718902588e-01 5.395022034645080566e-02 -4.046950489282608032e-02 -3.915339335799217224e-02 8.742613345384597778e-02 -2.101932615041732788e-01 -2.989563643932342529e-01 -2.488524466753005981e-01 3.509116768836975098e-01 1.304134726524353027e-01 -4.171062726527452469e-03 -1.738166213035583496e-01 1.406717300415039062e-01 -1.955163851380348206e-02 -9.485469013452529907e-02 -1.285291612148284912e-01 -1.817390322685241699e-01 8.483579009771347046e-02 -2.203947156667709351e-01 5.224387347698211670e-02 -7.968177646398544312e-02 -1.080609560012817383e-01 9.438842535018920898e-02 -3.263546526432037354e-01 -1.370066553354263306e-01
2.278027832508087158e-01 -1.290913522243499756e-01 -1.271732598543167114e-01 1.173095032572746277e-01 2.212008647620677948e-02 2.615818083286285400e-01 -1.838998794555664062e-01 -9.976476430892944336e-03 -1.902776360511779785e-01 3.153593838214874268e-01 1.009044647216796875e-01 2.364941388368606567e-01 3.208938837051391602e-01 9.638901054859161377e-02 1.672579646110534668e-01 -5.650845170021057129e-02 2.224497646093368530e-01 1.193324625492095947e-01 1.750777661800384521e-01 -2.479705512523651123e-01 1.324448138475418091e-01 4.910192266106605530e-02 -1.503942310810089111e-01 -2.697799503803253174e-01 -9.619871154427528381e-03 -3.460215628147125244e-01 -1.061595529317855835e-01 -4.573360458016395569e-02 -3.467507287859916687e-02 2.366879396140575409e-02 -1.920977383852005005e-01 1.020110473036766052e-01
2.501080632209777832e-01 -5.249665305018424988e-02 -2.705521509051322937e-02 -4.272671416401863098e-03 6.839352846145629883e-02 3.109573721885681152e-01 2.962188795208930969e-02 5.756301432847976685e-02 -1.956372708082199097e-02 1.983654201030731201e-01 -4.113683849573135376e-02 5.668188259005546570e-02 5.556205511093139648e-01 -6.825956702232360840e-02 1.104112491011619568e-01 1.840078830718994141e-01 1.499810665845870972e-01 1.892961561679840088e-01 -4.551035165786743164e-02 -3.949428498744964600e-01 7.057764381170272827e-02 1.016963273286819458e-01 2.295918762683868408e-02 -3.594160825014114380e-02 -8.250788599252700806e-02 -3.972381055355072021e-01 -4.657142236828804016e-02 1.142167001962661743e-01 -1.159566818387247622e-04 -8.263108134269714355e-02 -5.671221017837524414e-02 3.052964247763156891e-02
1.194642409682273865e-01 -4.051411524415016174e-02 -4.937694594264030457e-02 1.241028979420661926e-01 2.147191315889358521e-01 3.928107395768165588e-02 -1.313447020947933197e-03 3.908825516700744629e-01 -1.141295954585075378e-01 -1.347498595714569092e-01 1.278374791145324707e-01 2.334960252046585083e-01 -1.071008518338203430e-01 -2.329998165369033813e-01 9.002219885587692261e-02 1.838693278841674328e-03 2.673681378364562988e-01 -1.224610656499862671e-01 -1.635627150535583496e-01 -2.488713860511779785e-01 -9.545289725065231323e-02 -1.303281784057617188e-01 -2.059981375932693481e-01 1.882262080907821655e-01 1.149014383554458618e-01 -3.914635777473449707e-01 -1.046622544527053833e-01 -1.004272401332855225e-01 -1.398262083530426025e-01 -1.889594197273254395e-01 -2.361969351768493652e-01 1.105943024158477783e-01
4.638782441616058350e-01 -1.390700638294219971e-01 1.865368708968162537e-02 -4.583341628313064575e-02 -5.726186558604240417e-02 -3.556823730468750000e-02 2.336157560348510742e-01 6.380194425582885742e-02 -1.084143519401550293e-01 5.023755133152008057e-02 1.951234489679336548e-01 -2.917896211147308350e-02 1.879292130470275879e-01 -1.793754249811172485e-01 -7.356229703873395920e-03 2.079059481620788574e-01 4.079294800758361816e-01 5.370772629976272583e-02 -5.081475526094436646e-02 1.529960334300994873e-01 1.997578293085098267e-01 2.292775921523571014e-02 -2.693710923194885254e-01 3.563418611884117126e-02 7.892479002475738525e-02 -3.682742416858673096e-01 8.293378353118896484e-02 7.919297367334365845e-02 1.527659781277179718e-02 5.930956825613975525e-02 -1.361882388591766357e-01 -2.214035242795944214e-01
4.312008991837501526e-02 1.529491972178220749e-02 -3.536418676376342773e-01 -1.877766698598861694e-01 -1.737495511770248413e-01 8.495718240737915039e-02 8.232002705335617065e-02 2.203456871211528778e-02 -1.455715149641036987e-01 1.882046163082122803e-01 -6.455041468143463135e-02 4.565623775124549866e-02 4.695478081703186035e-02 -1.971439123153686523e-01 2.699536085128784180e-01 -6.169864907860755920e-03 4.771000519394874573e-02 3.852662071585655212e-02 3.628123700618743896e-01 -2.818999886512756348e-01 1.415974944829940796e-01 -5.723739042878150940e-02 -1.654030531644821167e-01 -7.014711201190948486e-02 1.309460103511810303e-01 -1.522763818502426147e-01 -1.040370911359786987e-01 -3.490438759326934814e-01 9.860827028751373291e-02 -2.778306603431701660e-01 -2.789661586284637451e-01 -8.875343203544616699e-02
1.928381174802780151e-01 -2.522971630096435547e-01 -6.479401141405105591e-02 -4.552832618355751038e-02 1.787191443145275116e-02 -6.781300064176321030e-03 -7.597949355840682983e-03 1.415463089942932129e-01 -3.488326072692871094e-01 2.188227623701095581e-01 2.758896946907043457e-01 3.166588246822357178e-01 2.137568295001983643e-01 -1.369164288043975830e-01 2.783633172512054443e-01 1.986648887395858765e-01 1.320673525333404541e-01 3.611333668231964111e-01 -1.991539960727095604e-03 -1.501021534204483032e-02 5.169919133186340332e-02 -1.434380859136581421e-01 -1.599652618169784546e-01 3.836941206827759743e-03 4.805750399827957153e-02 3.244036063551902771e-02 1.393021047115325928e-01 1.729245297610759735e-02 1.210577562451362610e-01 -2.744449973106384277e-01 -1.568967103958129883e-01 1.023995354771614075e-01
1.304684877395629883e-01 -1.196486353874206543e-01 -2.870384752750396729e-01 -1.874273456633090973e-02 -2.243904620409011841e-01 -1.488538086414337158e-01 -2.072396129369735718e-01 1.109197139739990234e-01 -1.353874653577804565e-01 1.124198511242866516e-01 7.178557664155960083e-02 1.246586143970489502e-01 -1.752514392137527466e-01 -3.134516179561614990e-01 -1.319148242473602295e-01 7.115927059203386307e-03 2.445045113563537598e-01 1.661496758460998535e-01 1.312231719493865967e-01 9.132696688175201416e-02 1.024003140628337860e-02 1.941026002168655396e-01 -1.206564679741859436e-01 2.921741269528865814e-02 2.366376072168350220e-01 -4.029187858104705811e-01 1.720030233263969421e-02 -6.708870828151702881e-02 1.609506011009216309e-01 -3.483319282531738281e-01 -1.531140059232711792e-01 -1.094415877014398575e-02
2.981876134872436523e-01 -5.109367892146110535e-02 -3.256458342075347900e-01 -1.387326121330261230e-01 -2.369476109743118286e-01 1.764730364084243774e-01 1.597357541322708130e-01 -6.718672066926956177e-02 -5.999918095767498016e-03 4.350822269916534424e-01 2.449159324169158936e-02 4.721104502677917480e-01 6.011154875159263611e-02 -4.883049055933952332e-02 5.513146519660949707e-02 -1.036063954234123230e-01 2.614119946956634521e-01 -3.141186386346817017e-02 3.398714354261755943e-03 -4.821204021573066711e-02 -5.918843671679496765e-02 -1.809305399656295776e-01 7.242597639560699463e-02 1.835358142852783203e-02 1.607537865638732910e-01 -1.479197591543197632e-01 7.385355234146118164e-02 -9.688470512628555298e-02 -1.680337935686111450e-01 1.136122420430183411e-01 -1.203112527728080750e-01 -4.014934971928596497e-02
2.152777016162872314e-01 1.395455747842788696e-01 1.330280583351850510e-02 1.356268972158432007e-01 -1.839902698993682861e-01 -2.759327739477157593e-02 -1.403386592864990234e-01 -4.936750233173370361e-02 -2.125230282545089722e-01 -1.518655568361282349e-01 -1.119265854358673096e-01 1.530878990888595581e-01 1.526966691017150879e-02 -3.618167638778686523e-01 1.006473377346992493e-01 -6.985160708427429199e-02 3.875980377197265625e-01 1.689347773790359497e-01 2.541898190975189209e-01 5.549671873450279236e-02 6.038063019514083862e-02 9.221402555704116821e-02 -2.224932191893458366e-03 -1.020851545035839081e-02 1.491197198629379272e-01 -3.291748166084289551e-01 -8.254267275333404541e-02 7.168837636709213257e-02 5.454492941498756409e-02 -3.190016448497772217e-01 -2.449422925710678101e-01 -2.061975598335266113e-01
2.270509898662567139e-01 -1.899989545345306396e-01 -1.276255697011947632e-01 -3.957205638289451599e-02 -1.023318618535995483e-01 -1.221995130181312561e-01 5.955675616860389709e-02 2.111479490995407104e-01 -1.848367899656295776e-01 1.951471343636512756e-02 -1.465137898921966553e-01 8.548597246408462524e-02 9.320653975009918213e-02 -1.421923004090785980e-02 2.337300330400466919e-01 4.827629029750823975e-02 4.879795908927917480e-01 3.334716334939002991e-02 5.491984263062477112e-02 -5.517258122563362122e-02 1.994252502918243408e-01 1.462254822254180908e-01 -6.153916195034980774e-02 1.305840760469436646e-01 4.547106567770242691e-03 -1.668494753539562225e-02 2.737191617488861084e-01 -1.185129284858703613e-01 -3.063570261001586914e-01 -3.923234641551971436e-01 -1.489938199520111084e-01 -7.254917174577713013e-02
2.576570510864257812e-01 -8.123601973056793213e-02 -2.973260879516601562e-01 -1.355781499296426773e-02 -1.464656442403793335e-01 1.607210785150527954e-01 -1.271321028470993042e-01 -2.133335731923580170e-02 -2.284872084856033325e-01 2.122441679239273071e-01 -2.552257776260375977e-01 1.928686536848545074e-02 1.944976672530174255e-02 -2.582588195800781250e-01 1.880352012813091278e-02 3.322958946228027344e-03 4.978776350617408752e-02 3.379242718219757080e-01 1.836269050836563110e-01 8.347444236278533936e-02 -6.633065640926361084e-02 -1.827235072851181030e-01 -2.053049951791763306e-02 -9.773021191358566284e-02 1.602813899517059326e-01 -1.136672943830490112e-01 -2.375591546297073364e-01 -1.610913276672363281e-01 5.787594243884086609e-02 -2.859420180320739746e-01 -3.481366634368896484e-01 -1.090580075979232788e-01
1.948065459728240967e-01 -1.944505125284194946e-01 -5.494421720504760742e-01 3.074856102466583252e-02 -5.150735378265380859e-02 1.733455806970596313e-01 1.246797516942024231e-01 -3.688887879252433777e-02 4.493597149848937988e-02 3.296397626399993896e-01 1.160264015197753906e-01 1.940825730562210083e-01 2.966608405113220215e-01 -1.576940566301345825e-01 -5.615731701254844666e-02 6.130017340183258057e-02 2.217655032873153687e-01 -1.628715246915817261e-01 2.001423761248588562e-02 -4.523610323667526245e-02 2.734921872615814209e-02 -4.186828434467315674e-02 -1.596661657094955444e-01 1.571449339389801025e-01 -4.811938852071762085e-02 -2.109950929880142212e-01 -1.477217376232147217e-01 -2.022864818572998047e-01 -1.226176172494888306e-01 8.626487106084823608e-02 -1.571880131959915161e-01 5.097143352031707764e-02
3.317319452762603760e-01 -1.271883100271224976e-01 -6.575954705476760864e-02 -9.236820787191390991e-02 7.445643097162246704e-02 1.525885798037052155e-02 2.837307155132293701e-01 8.403885364532470703e-02 -1.118703559041023254e-01 2.981134876608848572e-02 1.420906186103820801e-01 6.701563950628042221e-03 1.955467611551284790e-01 -9.673271328210830688e-02 -4.617097228765487671e-02 3.391693830490112305e-01 5.347110629081726074e-01 3.645437955856323242e-02 -4.393870383501052856e-02 1.041028425097465515e-01 3.688582032918930054e-02 8.761648088693618774e-03 -2.529039084911346436e-01 1.424569189548492432e-01 1.208083778619766235e-01 -2.750977575778961182e-01 1.188475191593170166e-01 4.355479031801223755e-02 5.301403254270553589e-02 1.202685534954071045e-01 -1.953244656324386597e-01 -1.474806666374206543e-01
1.602588891983032227e-01 -1.666140705347061157e-01 -4.831302762031555176e-01 1.771245338022708893e-02 -1.351204067468643188e-01 9.810166805982589722e-02 1.941426396369934082e-01 1.937386021018028259e-02 -1.613217741250991821e-01 3.739131689071655273e-01 1.942020058631896973e-01 2.635633647441864014e-01 2.676156759262084961e-01 -1.492402851581573486e-01 -1.534646898508071899e-01 1.405800282955169678e-01 1.231672242283821106e-01 -1.200598478317260742e-01 -3.394731506705284119e-02 4.463325813412666321e-02 4.342699050903320312e-02 1.257602423429489136e-01 9.727328270673751831e-02 1.476056426763534546e-01 -4.491734877228736877e-02 -1.238816324621438980e-02 -3.444496914744377136e-02 -2.012652009725570679e-01 -1.763645261526107788e-01 9.403897821903228760e-02 -2.571212947368621826e-01 -7.109712809324264526e-02
-1.926512271165847778e-02 -1.810052096843719482e-01 -1.385529488325119019e-01 -3.085152804851531982e-02 9.261454641819000244e-02 7.371756434440612793e-02 -9.291496127843856812e-02 3.873942419886589050e-02 2.107085846364498138e-02 3.346972465515136719e-01 -4.220356047153472900e-02 4.189290106296539307e-01 2.233231216669082642e-01 -1.648005694150924683e-01 2.746314108371734619e-01 3.683580085635185242e-02 2.293815612792968750e-01 7.623008638620376587e-02 1.982187628746032715e-01 -7.296105474233627319e-02 6.537736207246780396e-02 -1.896867342293262482e-02 5.483968649059534073e-03 -2.123623155057430267e-02 2.374906241893768311e-01 -3.700789511203765869e-01 9.714356809854507446e-02 1.079613789916038513e-01 -2.896579205989837646e-01 -9.982238709926605225e-02 -2.472256571054458618e-01 3.762064874172210693e-02
3.074425756931304932e-01 -1.704921424388885498e-01 -2.254381924867630005e-01 2.460839748382568359e-01 -6.542912125587463379e-02 1.400477588176727295e-01 -2.614583373069763184e-01 3.020475804805755615e-01 -2.880865335464477539e-02 -3.936845064163208008e-02 8.564678020775318146e-03 1.454267054796218872e-01 1.588193178176879883e-01 -2.667457461357116699e-01 2.500784583389759064e-03 5.034437868744134903e-03 8.161137253046035767e-02 2.948880195617675781e-01 -4.291280731558799744e-02 2.443570457398891449e-02 3.058369159698486328e-01 2.087641209363937378e-01 1.707100868225097656e-01 2.424605637788772583e-01 -7.495205849409103394e-02 -2.177243828773498535e-01 -3.863251954317092896e-02 -1.832311004400253296e-01 -1.128034368157386780e-01 -1.193326488137245178e-01 -1.371763795614242554e-01 -8.098053187131881714e-02
1.180843859910964966e-01 -8.956699818372726440e-02 -3.060289323329925537e-01 9.912156313657760620e-02 -3.944817483425140381e-01 -1.888390183448791504e-01 -1.332998573780059814e-01 -7.963138818740844727e-02 -2.017807811498641968e-01 1.583742201328277588e-01 1.426656395196914673e-01 1.735747009515762329e-01 6.125151738524436951e-02 -1.884122341871261597e-01 1.214185282588005066e-01 2.263930737972259521e-01 -5.414918996393680573e-03 8.279021829366683960e-02 -7.091008871793746948e-02 -2.357028573751449585e-01 -1.619694977998733521e-01 1.018500924110412598e-01 -1.454163640737533569e-01 -1.918591856956481934e-01 2.113116234540939331e-01 -3.658939599990844727e-01 -1.547228991985321045e-01 -6.495294510386884212e-04 -1.803513020277023315e-01 -1.695131361484527588e-01 -8.183874934911727905e-02 -7.198397815227508545e-02
1.057681739330291748e-01 -7.536116242408752441e-02 -7.037477940320968628e-02 1.206511817872524261e-02 1.682968810200691223e-02 -1.784643903374671936e-02 3.308267891407012939e-01 1.539511084556579590e-01 -3.523602485656738281e-01 7.445853203535079956e-02 1.887301206588745117e-01 3.791936039924621582e-01 -1.907235383987426758e-01 -2.549192905426025391e-01 1.868831813335418701e-01 -3.771037980914115906e-02 -1.301715373992919922e-01 -3.809694200754165649e-02 -6.773544847965240479e-02 -9.846694767475128174e-03 -2.426866143941879272e-01 3.223111107945442200e-02 -2.116357237100601196e-01 1.890604943037033081e-01 8.840935677289962769e-02 -1.140637248754501343e-01 -1.644272208213806152e-01 -7.680141925811767578e-02 -1.604029536247253418e-01 -2.203518748283386230e-01 -3.093015253543853760e-01 -1.010347753763198853e-01
4.010468423366546631e-01 -9.428894519805908203e-02 -3.772189840674400330e-02 -9.566624462604522705e-02 -1.165903210639953613e-01 7.721970230340957642e-02 2.804633975028991699e-01 -4.233768954873085022e-02 -1.155265793204307556e-01 5.430614575743675232e-02 3.188358545303344727e-01 2.253894507884979248e-02 -7.292982190847396851e-02 -8.651294559240341187e-02 -4.836051911115646362e-02 1.827189922332763672e-01 5.321541428565979004e-01 1.096742786467075348e-02 -4.649419337511062622e-02 1.976757347583770752e-01 1.080972626805305481e-01 6.308425217866897583e-02 -2.309793829917907715e-01 8.949679881334304810e-02 1.184524744749069214e-01 -2.742159068584442139e-01 -2.570734126493334770e-03 3.212961601093411446e-03 -1.787319593131542206e-02 3.946125041693449020e-03 -1.786763221025466919e-01 -1.721210926771163940e-01
9.805221855640411377e-02 -2.647104859352111816e-01 -2.478912174701690674e-01 -6.051050499081611633e-02 -1.194171682000160217e-01 -1.366048455238342285e-01 -1.634630560874938965e-01 1.659849882125854492e-01 2.352597005665302277e-02 -6.646838039159774780e-02 6.323930341750383377e-03 7.861301302909851074e-02 2.040141224861145020e-01 -2.386025190353393555e-01 3.963065892457962036e-02 1.253793984651565552e-01 1.098873242735862732e-01 3.406555652618408203e-01 1.019894406199455261e-01 1.021301522850990295e-01 -9.872794896364212036e-02 2.192993611097335815e-01 -3.291586413979530334e-02 5.931583419442176819e-02 2.153131961822509766e-01 -3.022858202457427979e-01 1.035901755094528198e-01 -2.798484861850738525e-01 -8.024834841489791870e-02 -2.527277171611785889e-01 -3.207857012748718262e-01 -1.719963997602462769e-01
3.692888617515563965e-01 -1.113445460796356201e-01 2.170590125024318695e-02 -1.701319217681884766e-01 -1.262682676315307617e-01 1.231011375784873962e-01 2.735491096973419189e-01 2.502503804862499237e-02 -9.594676643610000610e-02 2.192608267068862915e-02 2.772970497608184814e-01 1.492650341242551804e-02 8.769020438194274902e-02 -2.099215239286422729e-01 1.037380248308181763e-01 1.697064340114593506e-01 3.935006558895111084e-01 -5.702174268662929535e-03 -2.337517030537128448e-02 1.654728055000305176e-01 6.774485111236572266e-02 7.736790180206298828e-02 -3.289053142070770264e-01 -8.269779384136199951e-03 1.174861192703247070e-01 -3.881806135177612305e-01 4.910182952880859375e-02 4.907737672328948975e-02 1.861049421131610870e-02 3.042040206491947174e-02 -1.555641293525695801e-01 -2.018259763717651367e-01
4.968366585671901703e-03 -1.716316938400268555e-01 3.303473442792892456e-02 2.793531417846679688e-01 -1.085545420646667480e-01 1.325764805078506470e-01 -5.928284302353858948e-02 -9.223853051662445068e-02 -1.164853498339653015e-01 1.605145335197448730e-01 1.549968421459197998e-01 3.800228238105773926e-01 -7.986564189195632935e-02 -2.359210103750228882e-01 -7.553952187299728394e-02 -1.869507133960723877e-01 -2.881105430424213409e-02 7.339924573898315430e-02 9.866359084844589233e-02 3.273569047451019287e-02 3.430160880088806152e-01 2.395095676183700562e-01 -1.440063118934631348e-01 8.518471568822860718e-02 1.584515720605850220e-01 -2.449733465909957886e-01 4.137928783893585205e-02 -2.449194788932800293e-01 1.171112358570098877e-01 7.458531111478805542e-02 -3.357384204864501953e-01 -2.016895711421966553e-01
1.244778111577033997e-01 -1.094904094934463501e-01 -3.060024678707122803e-01 2.815889194607734680e-02 5.156777799129486084e-02 6.071862205862998962e-02 6.770804524421691895e-02 -1.006365269422531128e-01 -4.777330532670021057e-02 1.525085419416427612e-01 -2.588045969605445862e-02 4.696263670921325684e-01 2.345088869333267212e-01 -1.620182245969772339e-01 -3.604998113587498665e-03 -6.107920035719871521e-02 -4.790414869785308838e-02 4.418648779392242432e-01 -1.006587520241737366e-01 -1.498900800943374634e-01 2.059922069311141968e-01 2.055339366197586060e-01 -3.604998439550399780e-02 9.836286306381225586e-02 -5.087645351886749268e-02 -2.603504955768585205e-01 -9.097909182310104370e-02 1.722210459411144257e-02 -1.970042735338211060e-01 -4.462001472711563110e-02 -2.822193205356597900e-01 -9.825345128774642944e-03
5.487622693181037903e-03 -1.433152854442596436e-01 2.790794894099235535e-02 1.418334431946277618e-03 -1.692891567945480347e-01 -3.091654740273952484e-02 5.757895112037658691e-02 -1.456206012517213821e-02 -1.005049645900726318e-01 -1.827575415372848511e-01 -1.679682880640029907e-01 3.516593948006629944e-02 2.501761317253112793e-01 -4.237001538276672363e-01 -5.498804897069931030e-02 8.464595302939414978e-03 3.414291441440582275e-01 2.644538879394531250e-01 1.874411851167678833e-01 -1.602595299482345581e-01 4.249661788344383240e-02 8.542618155479431152e-02 -4.004156216979026794e-02 2.334924042224884033e-01 4.287206009030342102e-02 -3.806242346763610840e-01 -2.404636293649673462e-01 1.481818407773971558e-01 6.518557202070951462e-03 -1.761749684810638428e-01 -1.229652538895606995e-01 -2.051931470632553101e-01
1.890712529420852661e-01 -5.079191178083419800e-02 -1.670498251914978027e-01 -1.637668758630752563e-01 -1.990134567022323608e-01 -1.025132276117801666e-02 -2.092991210520267487e-02 1.440502107143402100e-01 -6.545020639896392822e-02 -1.064381003379821777e-01 2.089691758155822754e-01 2.990371286869049072e-01 -5.119334906339645386e-02 7.215273380279541016e-02 5.826818943023681641e-02 8.559870719909667969e-02 2.237631976604461670e-01 -1.787830330431461334e-02 3.353523015975952148e-01 1.701516844332218170e-02 3.509025871753692627e-01 9.147574007511138916e-02 -6.507436931133270264e-02 1.403114348649978638e-01 2.086336165666580200e-02 -2.981957197189331055e-01 -1.625103801488876343e-01 1.912930458784103394e-01 -2.264287173748016357e-01 -3.935473561286926270e-01 -2.969549782574176788e-02 2.900230884552001953e-02
3.086397051811218262e-01 -2.734509110450744629e-01 1.369624137878417969e-01 -1.527435961179435253e-03 -1.594140976667404175e-01 9.629141539335250854e-02 2.087063156068325043e-02 1.545200943946838379e-01 -3.017845749855041504e-01 8.815252035856246948e-02 1.611606925725936890e-01 1.753325164318084717e-01 2.372706532478332520e-01 -1.150154173374176025e-01 -2.599683403968811035e-01 3.254687488079071045e-01 4.368146359920501709e-01 2.325020916759967804e-02 8.427818119525909424e-02 6.474252045154571533e-02 -2.900864183902740479e-02 8.837398141622543335e-03 -1.963586062192916870e-01 2.490902841091156006e-01 -1.756928674876689911e-02 -3.657884895801544189e-03 2.877331338822841644e-02 -2.789067476987838745e-02 -1.684922426939010620e-01 -6.083566229790449142e-03 -1.095096021890640259e-01 -8.425265550613403320e-02
3.118995726108551025e-01 -6.676078587770462036e-02 -6.393969804048538208e-02 -1.146003976464271545e-01 -2.639365494251251221e-01 -1.206699684262275696e-01 -2.661756426095962524e-02 4.959030449390411377e-02 -1.175614893436431885e-01 4.103105664253234863e-01 -7.673018425703048706e-02 5.973756313323974609e-02 2.915482521057128906e-01 -1.585220098495483398e-01 -2.829622849822044373e-02 4.463873046915978193e-04 -2.492250502109527588e-02 1.969947963953018188e-01 8.071350306272506714e-02 -2.637433409690856934e-01 5.244440399110317230e-03 2.844147384166717529e-01 -3.349046409130096436e-01 -1.433623582124710083e-01 6.817418336868286133e-02 -3.444148302078247070e-01 -4.065012931823730469e-02 -7.024926692247390747e-02 -9.557080268859863281e-02 1.389916688203811646e-01 3.883862122893333435e-02 -4.618094861507415771e-02
5.375259369611740112e-02 -4.912366569042205811e-01 -9.771589934825897217e-02 6.299905478954315186e-02 -7.220507413148880005e-02 1.245005205273628235e-01 -1.927248239517211914e-01 7.681129500269889832e-03 -1.257793754339218140e-01 1.699095219373703003e-01 -3.967297263443470001e-03 1.172162368893623352e-01 9.874296188354492188e-02 -2.225290983915328979e-01 2.068720608949661255e-01 5.469318479299545288e-02 1.533953547477722168e-01 2.574133500456809998e-02 1.880466192960739136e-01 -2.043620795011520386e-01 2.287649810314178467e-01 -6.498539447784423828e-02 1.258209496736526489e-01 -1.014891862869262695e-01 2.226970344781875610e-01 -4.536343216896057129e-01 -1.271377783268690109e-02 1.760381013154983521e-01 -6.339849531650543213e-02 2.085272222757339478e-02 -2.131540030241012573e-01 -2.093978784978389740e-02
3.969334661960601807e-01 -2.402503639459609985e-01 -1.721285842359066010e-02 8.087952435016632080e-02 8.706777542829513550e-02 -8.248510211706161499e-02 1.656229197978973389e-01 1.183830499649047852e-01 -2.225712090730667114e-01 -7.643346209079027176e-03 2.854886054992675781e-01 1.278144866228103638e-01 2.975511737167835236e-02 -9.680760651826858521e-02 -1.922535896301269531e-01 4.023157358169555664e-01 1.649614423513412476e-01 3.001448931172490120e-03 7.676582038402557373e-02 1.964277355000376701e-03 -7.839790731668472290e-02 -1.236024722456932068e-01 -2.192914038896560669e-01 1.894835829734802246e-01 -4.665254428982734680e-02 -2.665619552135467529e-01 3.573780879378318787e-02 -1.024333611130714417e-01 -1.234779804944992065e-01 -1.676881909370422363e-01 -1.702935099601745605e-01 -2.638949155807495117e-01
2.648902535438537598e-01 -8.326681703329086304e-02 -3.701506853103637695e-01 7.076779007911682129e-02 -2.472974807024002075e-01 2.537554800510406494e-01 2.244343161582946777e-01 1.213184595108032227e-01 -1.660690754652023315e-01 2.632841169834136963e-01 8.683260530233383179e-02 4.335967898368835449e-01 1.946448534727096558e-01 -1.344197094440460205e-01 -4.212936386466026306e-02 4.357288405299186707e-02 1.498425453901290894e-01 -1.381343603134155273e-01 1.142029743641614914e-02 -1.583639346063137054e-02 1.490473002195358276e-01 -1.420075148344039917e-01 -1.548341382294893265e-02 9.369934909045696259e-03 7.026276737451553345e-02 -1.432265639305114746e-01 -1.119811981916427612e-01 -3.828301653265953064e-02 -1.656569242477416992e-01 1.522070318460464478e-01 -1.940072625875473022e-01 1.607584506273269653e-01
9.293947368860244751e-02 -7.011499255895614624e-02 -3.334546983242034912e-01 1.786442399024963379e-01 -2.955882847309112549e-01 -1.262267827987670898e-01 -1.238010823726654053e-01 1.274544894695281982e-01 -4.838089272379875183e-02 -2.232589945197105408e-02 -6.313128769397735596e-02 4.428092762827873230e-02 -4.387058317661285400e-02 -1.326605379581451416e-01 -1.880828440189361572e-01 1.058527603745460510e-01 2.546341121196746826e-01 3.340268135070800781e-01 7.854270935058593750e-02 -1.605645567178726196e-01 -1.387929916381835938e-01 1.342205703258514404e-01 -1.217400562018156052e-02 9.955542534589767456e-02 9.257381409406661987e-02 -4.238146245479583740e-01 4.756138101220130920e-02 2.068353891372680664e-01 6.724238395690917969e-02 -2.873339056968688965e-01 -2.363138198852539062e-01 4.141949862241744995e-02
2.582933306694030762e-01 -2.448534071445465088e-01 -1.889791525900363922e-02 -2.324325144290924072e-01 -1.043076142668724060e-01 -8.249779045581817627e-02 -1.548839211463928223e-01 1.157171577215194702e-01 -1.783832162618637085e-01 -2.884294278919696808e-02 3.053216263651847839e-02 1.780482977628707886e-01 1.390494406223297119e-01 -2.981821298599243164e-01 1.473305188119411469e-02 3.959517180919647217e-01 3.301880657672882080e-01 1.085460111498832703e-01 -6.426020525395870209e-03 1.018615216016769409e-01 1.391601711511611938e-01 9.033628553152084351e-02 3.435004875063896179e-02 5.696334317326545715e-02 -1.048035100102424622e-01 -1.371102631092071533e-01 1.090244278311729431e-01 -7.759907841682434082e-02 -7.817357033491134644e-02 -4.267860054969787598e-01 -1.736653745174407959e-01 -6.382378190755844116e-02
3.141362369060516357e-01 -2.449160441756248474e-02 -2.607857882976531982e-01 -7.565250247716903687e-02 9.882739745080471039e-03 7.595506310462951660e-02 1.785812973976135254e-01 7.041153311729431152e-02 -9.859877638518810272e-03 -5.630689207464456558e-03 1.474465429782867432e-01 1.413695216178894043e-01 9.045342355966567993e-02 -1.171525754034519196e-02 -1.784808561205863953e-02 2.135218232870101929e-01 4.288491606712341309e-01 2.380460798740386963e-01 -1.730293482542037964e-01 4.164583608508110046e-02 2.266799658536911011e-02 -5.259666219353675842e-02 -3.833291530609130859e-01 2.072954773902893066e-01 -8.263537287712097168e-02 -3.011402189731597900e-01 1.637230254709720612e-02 -1.423653066158294678e-01 -2.066823691129684448e-01 2.789181191474199295e-03 -1.892311275005340576e-01 -1.617354750633239746e-01
5.084876716136932373e-02 -2.482981681823730469e-01 -2.288833260536193848e-01 -7.935268431901931763e-02 4.670352116227149963e-02 1.021553277969360352e-01 -3.558200001716613770e-01 -1.008613854646682739e-01 -3.064144849777221680e-01 2.115462124347686768e-01 -6.890974193811416626e-02 2.174736112356185913e-01 2.361265569925308228e-01 -1.260713636875152588e-01 5.202370509505271912e-02 5.582244694232940674e-02 1.410776674747467041e-01 1.837138086557388306e-01 1.089205369353294373e-01 -3.510940447449684143e-02 -1.563632860779762268e-02 4.573675617575645447e-02 -4.327568784356117249e-02 9.883805364370346069e-02 2.278233021497726440e-01 -3.521344065666198730e-01 -9.085273370146751404e-03 1.317639648914337158e-01 -8.447431772947311401e-02 -3.250506520271301270e-01 -1.860938966274261475e-01 -1.949968636035919189e-01
3.777352869510650635e-01 5.186325506656430662e-05 -6.503276526927947998e-02 -1.019930914044380188e-01 1.664530299603939056e-02 1.323202252388000488e-02 1.900880187749862671e-01 2.518582046031951904e-01 -2.717634141445159912e-01 8.827437460422515869e-02 1.277882754802703857e-01 2.120213955640792847e-01 1.355819404125213623e-01 -7.513137906789779663e-02 3.276619613170623779e-01 -1.395542323589324951e-01 6.286632735282182693e-03 2.282601743936538696e-01 1.579570323228836060e-01 1.321544796228408813e-01 1.935451328754425049e-01 4.081105813384056091e-02 2.393670529127120972e-01 -1.122719421982765198e-01 1.530919820070266724e-01 -2.145341783761978149e-01 -7.836397737264633179e-03 -1.188718080520629883e-01 -2.195240110158920288e-01 -9.696036577224731445e-02 -3.045562505722045898e-01 1.062333881855010986e-01
9.189964830875396729e-02 1.616000533103942871e-01 -1.273027211427688599e-01 1.668945699930191040e-01 -2.347121387720108032e-02 1.600311696529388428e-01 1.124182567000389099e-01 -3.048923052847385406e-02 1.150262355804443359e-01 2.976596653461456299e-01 -1.093962788581848145e-02 3.514626622200012207e-01 5.020202952437102795e-04 -1.391794532537460327e-01 1.495657414197921753e-01 1.685197502374649048e-01 1.618147641420364380e-01 4.341022074222564697e-01 2.809110097587108612e-02 8.323349803686141968e-02 3.090527355670928955e-01 1.190302073955535889e-01 -5.080183967947959900e-02 1.863000541925430298e-01 1.156538128852844238e-01 -1.608530431985855103e-01 1.059062257409095764e-01 8.708891272544860840e-02 -1.549683511257171631e-01 -2.243870049715042114e-01 -2.373223155736923218e-01 -1.672755926847457886e-01
4.453299045562744141e-01 8.435398340225219727e-02 -2.994709610939025879e-01 -1.254631578922271729e-01 1.469618231058120728e-01 2.841525152325630188e-02 1.393287628889083862e-01 -1.787856519222259521e-01 2.126552313566207886e-01 1.226084828376770020e-01 3.774547204375267029e-02 7.858798652887344360e-02 1.885737478733062744e-01 -1.994389444589614868e-01 -1.428714096546173096e-01 -1.214799359440803528e-01 2.510688602924346924e-01 -1.677615046501159668e-01 1.526342183351516724e-01 -7.388972491025924683e-02 -1.578094810247421265e-01 1.813708804547786713e-02 3.411900997161865234e-01 1.794975847005844116e-01 1.132627502083778381e-01 -1.521779000759124756e-01 -1.198208928108215332e-01 1.847549080848693848e-01 9.757462143898010254e-02 -1.093523427844047546e-01 -1.732020378112792969e-01 -8.510934561491012573e-02
2.845908999443054199e-01 -9.114919602870941162e-02 -5.187314376235008240e-02 1.013996545225381851e-02 3.549350053071975708e-02 1.640551984310150146e-01 4.065703973174095154e-02 -9.098237752914428711e-02 1.205683574080467224e-01 -2.715612947940826416e-01 1.106713083572685719e-03 3.266870081424713135e-01 5.465374141931533813e-02 -2.485056668519973755e-01 -6.212680786848068237e-02 2.181383371353149414e-01 4.526118040084838867e-01 -1.372665353119373322e-02 -1.413704454898834229e-01 9.388021379709243774e-02 1.832014620304107666e-01 2.853142656385898590e-02 -2.754704654216766357e-01 7.625766098499298096e-02 1.282053738832473755e-01 -1.526086032390594482e-01 -7.203397154808044434e-02 -1.622643917798995972e-01 -2.007762640714645386e-01 4.576334729790687561e-02 -2.475596219301223755e-01 -1.837134808301925659e-01
4.376869201660156250e-01 -2.965217642486095428e-02 1.086949743330478668e-02 -2.050959132611751556e-02 -5.947997048497200012e-02 4.584943875670433044e-02 2.081201821565628052e-01 -2.613558433949947357e-02 -5.020778253674507141e-02 6.963890790939331055e-02 2.580834925174713135e-01 4.966617003083229065e-02 1.946693062782287598e-01 -2.207166403532028198e-01 1.656059734523296356e-02 1.634009480476379395e-01 5.067468881607055664e-01 1.097109839320182800e-01 -1.443664282560348511e-01 1.115227639675140381e-01 7.870592176914215088e-02 2.487536519765853882e-02 -3.289158344268798828e-01 6.884977221488952637e-02 1.494630984961986542e-02 -1.789885014295578003e-01 7.894085347652435303e-02 -4.804057627916336060e-02 -1.195436436682939529e-02 -5.751518905162811279e-02 -2.879284620285034180e-01 -1.354398131370544434e-01
4.519899487495422363e-01 -1.254502832889556885e-01 -3.864410100504755974e-03 -1.714003831148147583e-02 1.458808127790689468e-02 1.272953748703002930e-01 2.484189420938491821e-01 2.304759249091148376e-02 -4.576823115348815918e-02 8.064246922731399536e-02 7.974300533533096313e-02 2.165572904050350189e-02 1.415345119312405586e-03 -1.479967981576919556e-01 -8.990053832530975342e-02 1.247270703315734863e-01 4.711480736732482910e-01 5.109824240207672119e-02 -1.592797785997390747e-01 1.547876745462417603e-01 2.145165652036666870e-01 2.453236654400825500e-02 -2.189475446939468384e-01 4.022539034485816956e-02 1.617670804262161255e-02 -4.295561313629150391e-01 -7.386133819818496704e-02 4.127331823110580444e-02 -4.299105331301689148e-02 -2.989382715895771980e-03 -1.273638308048248291e-01 -2.447746992111206055e-01
4.149146974086761475e-01 -1.438792347908020020e-01 -1.172885224223136902e-01 -9.556102752685546875e-02 9.941624850034713745e-02 6.948315352201461792e-02 -2.148602008819580078e-01 9.669078886508941650e-02 -7.549438625574111938e-02 3.102686703205108643e-01 -2.812551520764827728e-02 1.247274279594421387e-01 1.554359048604965210e-01 -3.388094007968902588e-01 7.152110338211059570e-02 -1.707993745803833008e-01 8.843236416578292847e-02 -9.412708878517150879e-02 1.835797876119613647e-01 1.155958548188209534e-01 2.387868314981460571e-01 9.703287482261657715e-02 -9.129985421895980835e-02 5.860352888703346252e-02 2.468221634626388550e-01 -3.921986222267150879e-01 -1.123030036687850952e-01 -8.490825444459915161e-02 -1.138505637645721436e-01 1.654321253299713135e-01 -6.711044162511825562e-02 3.364699706435203552e-02
3.428626954555511475e-01 -1.848985105752944946e-01 1.694733090698719025e-02 -1.407480090856552124e-01 -2.739376574754714966e-02 1.926512122154235840e-01 3.804831504821777344e-01 -3.677828609943389893e-02 -1.180850565433502197e-01 -4.229453951120376587e-02 2.465607523918151855e-01 1.754136197268962860e-02 6.942613422870635986e-02 -2.806512713432312012e-01 1.610441505908966064e-02 2.259784191846847534e-01 3.668054640293121338e-01 7.752313464879989624e-02 -4.638762772083282471e-02 6.893852353096008301e-02 2.107971161603927612e-01 -2.854553237557411194e-02 -2.873654067516326904e-01 -4.659453034400939941e-02 7.537116110324859619e-02 -2.914112508296966553e-01 -4.143795371055603027e-02 1.155099365860223770e-02 -7.623782753944396973e-02 2.528924867510795593e-02 -1.563330441713333130e-01 -1.778413355350494385e-01
3.492704927921295166e-01 -2.888480424880981445e-01 -5.138980597257614136e-02 -4.803343489766120911e-02 -2.513634264469146729e-01 -9.518754482269287109e-02 -7.530142366886138916e-02 -6.945604830980300903e-02 -2.534215152263641357e-01 2.405213564634323120e-01 -7.071863859891891479e-02 1.224216818809509277e-02 1.447218060493469238e-01 -1.605695933103561401e-01 1.844349056482315063e-01 1.510089933872222900e-01 1.807557195425033569e-01 1.938289552927017212e-01 2.449165284633636475e-01 -5.723198503255844116e-02 -5.070561915636062622e-02 1.607678532600402832e-01 -9.242624044418334961e-02 1.812265366315841675e-01 8.904874324798583984e-02 -2.387263774871826172e-01 1.615827977657318115e-01 3.652743622660636902e-02 1.175148785114288330e-01 -3.218633532524108887e-01 -1.713966131210327148e-01 1.834897398948669434e-01
-6.051040440797805786e-02 -5.770944431424140930e-02 -4.498709738254547119e-01 1.474885344505310059e-01 7.385032624006271362e-02 6.099148094654083252e-02 1.249703913927078247e-01 -4.220784455537796021e-02 1.866485625505447388e-01 2.672548294067382812e-01 4.962626472115516663e-02 2.201352864503860474e-01 1.340875625610351562e-01 -2.934207618236541748e-01 1.147117316722869873e-01 -7.983908802270889282e-02 1.059329658746719360e-01 1.886856853961944580e-01 2.084308303892612457e-02 -8.171837776899337769e-02 1.583738327026367188e-01 1.923066824674606323e-01 1.592201292514801025e-01 -2.202075719833374023e-02 6.039174273610115051e-02 -2.710852622985839844e-01 -2.226996719837188721e-01 1.794058382511138916e-01 4.921006038784980774e-02 -3.176346421241760254e-01 -1.650864034891128540e-01 -1.737402528524398804e-01
3.788188993930816650e-01 -8.976995013654232025e-04 -2.495570108294487000e-02 -9.295656532049179077e-02 -3.589751571416854858e-02 2.546091973781585693e-01 2.063885182142257690e-01 1.160895302891731262e-01 -1.391105586662888527e-03 -8.127404749393463135e-02 5.870186537504196167e-02 -3.018786944448947906e-02 2.246745228767395020e-01 -3.009182512760162354e-01 -5.144014582037925720e-02 1.284770667552947998e-01 4.526819884777069092e-01 1.342573016881942749e-01 -2.120401561260223389e-01 1.068850681185722351e-01 5.251175910234451294e-02 4.118192940950393677e-03 -2.267172932624816895e-01 1.714349985122680664e-01 5.209338665008544922e-02 -3.371302485466003418e-01 -1.381993889808654785e-01 -7.203496992588043213e-02 -1.170172020792961121e-01 3.052523918449878693e-02 -1.701889783143997192e-01 -8.217433840036392212e-02
3.099777698516845703e-01 -1.316578239202499390e-01 1.249805465340614319e-01 8.291330188512802124e-02 -1.465433537960052490e-01 -2.390390262007713318e-02 2.202061116695404053e-01 2.717058062553405762e-01 -2.473422586917877197e-01 4.092903807759284973e-02 2.882586717605590820e-01 3.965234756469726562e-02 2.538332045078277588e-01 -5.114487186074256897e-02 8.020530454814434052e-03 3.157112598419189453e-01 3.709648549556732178e-01 2.685377933084964752e-02 5.964293330907821655e-02 7.746661454439163208e-02 1.698432713747024536e-01 2.554936520755290985e-02 -2.338092029094696045e-01 4.653767496347427368e-02 3.728690743446350098e-02 -1.126817017793655396e-01 1.062432024627923965e-02 -9.852374345064163208e-02 3.339793905615806580e-02 -4.398944228887557983e-02 -2.687841653823852539e-01 -2.683119177818298340e-01
3.271332681179046631e-01 -5.491792410612106323e-02 -3.254383057355880737e-02 1.111737787723541260e-01 3.586634993553161621e-02 2.282743714749813080e-02 -6.718198210000991821e-02 2.256362289190292358e-01 -2.349305301904678345e-01 -6.203790754079818726e-02 2.173921465873718262e-01 1.427501440048217773e-01 1.977255046367645264e-01 -1.407117992639541626e-01 -1.032690256834030151e-01 2.438880205154418945e-01 4.998845160007476807e-01 -4.706027358770370483e-02 5.627674981951713562e-03 1.743316799402236938e-01 2.857389301061630249e-02 -9.419845789670944214e-02 -2.182020097970962524e-01 -2.764392271637916565e-02 -8.531513810157775879e-02 -2.339498996734619141e-01 -2.047288417816162109e-02 1.264538615942001343e-01 -4.907076060771942139e-02 -8.100641518831253052e-02 -1.739050596952438354e-01 -3.246152997016906738e-01
3.147366940975189209e-01 -1.860031187534332275e-01 -5.941000580787658691e-02 1.254794895648956299e-01 -7.981258630752563477e-02 -2.365058660507202148e-02 8.272048830986022949e-02 1.898166984319686890e-01 -2.474772632122039795e-01 8.358357846736907959e-02 2.423819452524185181e-01 -5.895781517028808594e-02 1.868797391653060913e-01 -3.635050654411315918e-01 -2.928512394428253174e-01 3.299122452735900879e-01 3.550515174865722656e-01 3.092265315353870392e-02 2.528466284275054932e-02 1.120409462600946426e-02 -1.771307433955371380e-03 -2.047550231218338013e-01 -1.465422511100769043e-01 9.272844344377517700e-02 -8.893264085054397583e-02 -8.290327340364456177e-02 -5.423878878355026245e-02 -4.027552902698516846e-02 -1.109946612268686295e-02 -2.770846150815486908e-02 -1.782787889242172241e-01 -2.309598326683044434e-01
3.232988119125366211e-01 -2.400243096053600311e-02 -3.929909169673919678e-01 -2.795597352087497711e-02 2.393915131688117981e-02 1.856188029050827026e-01 2.084356993436813354e-01 3.281676396727561951e-02 -1.553473770618438721e-01 2.655107378959655762e-01 6.040683388710021973e-02 3.173396289348602295e-01 1.536068767309188843e-01 -8.715176023542881012e-03 -1.100165992975234985e-01 7.100189477205276489e-02 2.203061431646347046e-01 -1.536698490381240845e-01 -3.812344372272491455e-02 -8.712622523307800293e-02 1.442368477582931519e-01 -1.467042118310928345e-01 -6.279577314853668213e-02 1.578870117664337158e-01 -3.447096794843673706e-02 -2.320363223552703857e-01 6.015252438373863697e-04 -8.376467972993850708e-02 -1.701588332653045654e-01 9.097902476787567139e-02 -3.665671646595001221e-01 1.851757764816284180e-01
1.301494240760803223e-01 -2.984630167484283447e-01 -2.529637217521667480e-01 1.763466000556945801e-01 -2.361031770706176758e-01 -1.814511977136135101e-02 -5.746386572718620300e-02 3.107532262802124023e-01 8.917449414730072021e-02 1.516594272106885910e-02 1.138120964169502258e-01 8.825437724590301514e-02 -7.478978484869003296e-02 5.679010599851608276e-02 1.932950466871261597e-01 -2.999822981655597687e-02 4.521144926548004150e-02 4.862948134541511536e-02 -3.981630876660346985e-02 1.175515353679656982e-01 -5.001619923859834671e-03 -1.429061964154243469e-02 -2.345802783966064453e-01 2.005565017461776733e-01 1.788854748010635376e-01 -2.191306054592132568e-01 -2.110026776790618896e-01 1.819550991058349609e-01 2.841065227985382080e-01 -1.874915659427642822e-01 -1.780602633953094482e-01 -3.826578557491302490e-01
3.550755083560943604e-01 -1.947659403085708618e-01 -4.344115778803825378e-02 -5.598195642232894897e-02 -2.354218438267707825e-02 1.342934519052505493e-01 2.598131000995635986e-01 6.252752244472503662e-02 -1.017506793141365051e-01 5.696282722055912018e-03 1.597960740327835083e-01 -1.880436576902866364e-02 5.609050020575523376e-02 -1.527329534292221069e-01 -8.018772304058074951e-02 1.651980280876159668e-01 5.331102609634399414e-01 1.562570780515670776e-02 -4.468777403235435486e-02 2.193333804607391357e-01 2.437641322612762451e-01 1.178635433316230774e-01 -3.005128800868988037e-01 9.969001403078436852e-04 4.676559194922447205e-02 -1.934831887483596802e-01 -1.418591141700744629e-01 1.183933019638061523e-02 -1.151697151362895966e-02 4.322799295186996460e-02 -1.950676590204238892e-01 -2.153618186712265015e-01
2.728517353534698486e-01 -2.193866521120071411e-01 -3.673405572772026062e-02 -1.371430307626724243e-01 1.614357084035873413e-01 3.978776335716247559e-01 1.908469013869762421e-02 1.821743510663509369e-02 -2.306670844554901123e-01 1.674450635910034180e-01 7.648699451237916946e-03 1.481301486492156982e-01 2.302066795527935028e-02 -1.057835444808006287e-01 5.276697874069213867e-02 -1.008585244417190552e-01 2.553208544850349426e-02 7.266549766063690186e-02 2.554049193859100342e-01 1.039898619055747986e-01 1.572464555501937866e-01 8.955432474613189697e-02 -1.146099045872688293e-01 1.746433041989803314e-02 2.605442106723785400e-01 -4.980064928531646729e-01 3.690611943602561951e-02 1.235027015209197998e-01 -1.217501759529113770e-01 7.791120558977127075e-02 -2.054918855428695679e-01 1.431184858083724976e-01
4.548211693763732910e-01 -5.772927775979042053e-02 9.508722275495529175e-02 2.192691713571548462e-02 -1.276192604564130306e-03 1.054120138287544250e-01 1.082890108227729797e-01 -1.736022084951400757e-01 -2.117982357740402222e-01 1.276593059301376343e-01 1.212671771645545959e-01 3.123447000980377197e-01 1.513543725013732910e-01 7.151053100824356079e-02 9.794523566961288452e-02 -5.504662916064262390e-02 3.379111588001251221e-01 1.603056192398071289e-01 -5.433119367808103561e-03 6.863225717097520828e-04 -6.309554725885391235e-02 2.565405666828155518e-01 -1.999929696321487427e-01 1.159584820270538330e-01 1.282575875520706177e-01 9.381352365016937256e-02 3.248510062694549561e-01 9.042828530073165894e-02 -1.313853561878204346e-01 -1.780046820640563965e-01 -1.784064322710037231e-01 -1.742326468229293823e-01
1.268463730812072754e-01 -3.707546740770339966e-02 -2.139786779880523682e-01 -7.511158287525177002e-02 -3.184067904949188232e-01 -1.805481733754277229e-03 1.430135667324066162e-01 1.027419567108154297e-01 -1.269401907920837402e-01 2.230005115270614624e-01 -1.164690181612968445e-01 2.273639291524887085e-01 -4.304232541471719742e-03 -3.033534586429595947e-01 -1.068110093474388123e-01 1.145079806447029114e-01 2.223262637853622437e-01 3.407507538795471191e-01 4.995928704738616943e-02 -3.016153164207935333e-02 2.198159247636795044e-01 8.851198852062225342e-02 1.239073127508163452e-01 -3.642174229025840759e-02 7.189422845840454102e-02 -3.424359858036041260e-01 1.287359464913606644e-02 -5.552737042307853699e-03 -6.318582594394683838e-02 -2.828351259231567383e-01 -1.869923621416091919e-01 2.601664066314697266e-01
4.342769384384155273e-01 -5.849478393793106079e-02 4.902231693267822266e-02 4.201926663517951965e-02 -3.018652647733688354e-02 7.255543023347854614e-02 2.560165226459503174e-01 7.390087097883224487e-02 -4.597959667444229126e-02 1.261365264654159546e-01 1.884882897138595581e-01 1.239199750125408173e-02 1.425317674875259399e-01 -1.629538387060165405e-01 1.717465813271701336e-03 3.078894913196563721e-01 4.396486580371856689e-01 7.146588712930679321e-02 4.223334416747093201e-02 1.446522772312164307e-01 1.205074936151504517e-01 8.948608487844467163e-02 -3.258763849735260010e-01 1.593210995197296143e-01 1.057267114520072937e-01 -2.246046513319015503e-01 -6.601698696613311768e-02 -1.087824180722236633e-01 -1.359783671796321869e-02 3.543730825185775757e-02 -9.158728271722793579e-02 -2.615278959274291992e-01
-6.590240448713302612e-02 -5.947820469737052917e-02 -5.795862898230552673e-02 -7.546326611191034317e-03 -3.944313526153564453e-02 1.399175822734832764e-01 1.405704021453857422e-02 -2.290273457765579224e-02 -1.070793867111206055e-01 3.077632933855056763e-02 1.105728074908256531e-01 4.212053716182708740e-01 8.314639329910278320e-02 -2.016443610191345215e-01 1.673426777124404907e-01 -1.400838345289230347e-01 -1.618919707834720612e-02 2.357182325795292854e-03 9.262358397245407104e-02 -2.568864226341247559e-01 1.474626511335372925e-01 2.029431462287902832e-01 -1.963400840759277344e-02 3.463128507137298584e-01 -1.783898621797561646e-01 -1.953795105218887329e-01 -1.734969578683376312e-02 -3.631633520126342773e-01 1.314892917871475220e-01 3.830184787511825562e-02 -2.712685465812683105e-01 -3.420224189758300781e-01
1.081884428858757019e-01 -1.124115064740180969e-01 -1.087293624877929688e-01 -6.102837249636650085e-02 -2.441887408494949341e-01 4.696043208241462708e-02 -4.148673638701438904e-02 -9.906779043376445770e-03 -8.585095405578613281e-02 -1.427295207977294922e-01 5.546922981739044189e-02 1.967925280332565308e-01 1.925186067819595337e-01 -2.604676783084869385e-01 -2.010721415281295776e-01 -6.898184865713119507e-02 3.999212980270385742e-01 2.992469072341918945e-01 2.474996894598007202e-01 1.314230710268020630e-01 6.874949485063552856e-02 3.789918124675750732e-02 2.125528641045093536e-02 1.887870281934738159e-01 2.500011622905731201e-01 -3.111563026905059814e-01 -3.917949274182319641e-02 1.575971990823745728e-01 -1.751522123813629150e-01 -2.363023310899734497e-01 -1.833651363849639893e-01 -2.680531702935695648e-02
3.020219504833221436e-01 4.201310873031616211e-02 -3.002508282661437988e-01 5.796411633491516113e-02 1.519806589931249619e-02 1.666869819164276123e-01 8.122428506612777710e-02 -4.222805052995681763e-02 -2.703850269317626953e-01 3.121910691261291504e-01 -3.094477578997612000e-02 9.671818464994430542e-02 4.225765913724899292e-02 -2.678087353706359863e-01 -1.885043680667877197e-01 -1.804986894130706787e-01 1.966093629598617554e-01 1.634756773710250854e-01 5.927472189068794250e-02 1.344714760780334473e-01 -1.439099851995706558e-02 5.104902759194374084e-02 -1.147965937852859497e-01 -3.001892864704132080e-01 -1.875826567411422729e-01 -2.275499850511550903e-01 -8.021185547113418579e-02 1.153561994433403015e-01 1.282137036323547363e-01 -4.071602597832679749e-02 -3.606051802635192871e-01 8.177044987678527832e-02
1.861638575792312622e-01 4.142038151621818542e-02 -8.049495518207550049e-02 -1.309665590524673462e-01 -2.651907205581665039e-01 1.387719251215457916e-02 -7.583300024271011353e-02 2.352477610111236572e-02 -1.496842652559280396e-01 -2.026199698448181152e-01 8.172781020402908325e-02 1.042260974645614624e-01 2.356174439191818237e-01 -2.328516095876693726e-01 -2.076460123062133789e-01 -2.947152778506278992e-02 2.854660749435424805e-01 2.071344256401062012e-01 1.821220666170120239e-01 4.283948242664337158e-02 9.270779043436050415e-02 -7.986321300268173218e-02 -3.245287109166383743e-03 9.320075809955596924e-02 2.472779452800750732e-01 -3.869841992855072021e-01 -1.457579582929611206e-01 2.201064079999923706e-01 9.984099864959716797e-02 -3.384996652603149414e-01 -1.038469746708869934e-01 -1.716119796037673950e-01
5.124376416206359863e-01 -1.404146403074264526e-01 -1.364667266607284546e-01 2.760383859276771545e-02 -4.001415520906448364e-02 7.733293343335390091e-03 2.044192403554916382e-01 1.533384155482053757e-02 7.617209106683731079e-02 -8.315500617027282715e-02 -5.366861820220947266e-02 3.541461378335952759e-02 1.495928913354873657e-01 -3.594813942909240723e-01 -2.721792161464691162e-01 -1.298467963933944702e-01 3.338484764099121094e-01 -2.328362502157688141e-02 -5.526315048336982727e-02 -1.409136224538087845e-02 -5.900458246469497681e-02 5.162595212459564209e-02 -2.590495944023132324e-01 1.083730906248092651e-01 8.977095037698745728e-02 -2.907366752624511719e-01 9.689306467771530151e-02 -2.011621296405792236e-01 -1.512804776430130005e-01 5.820652097463607788e-02 -4.441547021269798279e-02 -1.558510810136795044e-01
-2.653804840520024300e-03 -2.639629840850830078e-01 -1.414263099431991577e-01 3.099228441715240479e-02 -1.344146858900785446e-02 7.223562151193618774e-02 1.456696689128875732e-01 1.975462883710861206e-01 -8.580815047025680542e-02 1.435527652502059937e-01 2.688179314136505127e-01 2.754696309566497803e-01 -2.310232520103454590e-01 -2.182645499706268311e-01 -7.890842854976654053e-02 -3.369820415973663330e-01 3.254751861095428467e-01 -6.110859662294387817e-02 7.206229865550994873e-02 -9.421885013580322266e-02 3.008996248245239258e-01 2.593951523303985596e-01 -4.414151236414909363e-02 1.153742000460624695e-01 6.517551094293594360e-02 -2.000303119421005249e-01 -7.585797458887100220e-02 -2.275799810886383057e-01 -7.009837776422500610e-02 7.953212410211563110e-02 -1.881596148014068604e-01 -3.905490040779113770e-02
4.105889499187469482e-01 -1.983318775892257690e-01 -4.316080361604690552e-02 6.624989211559295654e-02 9.509201347827911377e-02 1.573095768690109253e-01 1.511310636997222900e-01 6.445395201444625854e-02 -5.050131585448980331e-03 -2.180658094584941864e-02 3.100018501281738281e-01 7.691223919391632080e-02 7.302048057317733765e-02 -1.696544587612152100e-01 -1.271606236696243286e-01 2.142520844936370850e-01 3.371765911579132080e-01 1.751194335520267487e-02 -2.140450179576873779e-01 2.129033207893371582e-02 1.479237526655197144e-01 2.349004149436950684e-02 -2.516050934791564941e-01 2.967967689037322998e-01 -1.386487632989883423e-01 -3.073865361511707306e-02 7.069163024425506592e-02 -2.650998346507549286e-02 -1.188760772347450256e-01 -5.387941002845764160e-02 -2.851597368717193604e-01 -2.608269751071929932e-01
9.970860928297042847e-02 -2.982438206672668457e-01 -3.773616850376129150e-01 -1.045641973614692688e-01 -2.430065572261810303e-01 -7.054898887872695923e-02 -2.386025935411453247e-01 1.116816774010658264e-01 -1.101950258016586304e-01 -1.152146160602569580e-01 -1.936238631606101990e-02 6.093813851475715637e-02 1.193236410617828369e-01 -8.065365999937057495e-02 -1.525391340255737305e-01 2.908397912979125977e-01 1.249073967337608337e-01 5.729558691382408142e-02 9.488987922668457031e-02 3.838214324787259102e-03 1.236579418182373047e-01 3.441062271595001221e-01 -1.492997556924819946e-01 2.201330475509166718e-02 6.496790796518325806e-02 -3.930999040603637695e-01 7.436203956604003906e-02 -4.624847322702407837e-02 5.155747383832931519e-02 -2.674097716808319092e-01 -1.682896465063095093e-01 -5.432930216193199158e-02
3.168268203735351562e-01 6.632614880800247192e-02 -1.893692761659622192e-01 -1.860318630933761597e-01 2.261729538440704346e-01 1.411817669868469238e-01 -2.284761331975460052e-02 2.693202793598175049e-01 -1.114916503429412842e-01 2.729113996028900146e-01 1.904349923133850098e-01 2.246018052101135254e-01 -1.660806387662887573e-01 -1.991696357727050781e-01 1.681032180786132812e-01 6.857436895370483398e-02 2.327898889780044556e-01 1.213281527161598206e-01 1.479074060916900635e-01 -2.436883896589279175e-01 1.591202467679977417e-01 1.432421654462814331e-01 8.435019105672836304e-02 1.404427289962768555e-01 7.199814915657043457e-02 -3.622543513774871826e-01 -1.328521221876144409e-01 2.962641650810837746e-03 2.901992574334144592e-02 1.567752361297607422e-01 6.614093482494354248e-02 7.847312837839126587e-03
1.118907108902931213e-01 -1.031126379966735840e-01 -5.017266422510147095e-02 -1.364624500274658203e-01 7.233316451311111450e-02 1.768361926078796387e-01 7.590253837406635284e-03 1.838303171098232269e-02 -1.437795311212539673e-01 3.417966067790985107e-01 -3.991634026169776917e-02 3.714673519134521484e-01 -2.962977290153503418e-01 -8.341135084629058838e-02 -3.225710988044738770e-01 2.000511586666107178e-01 3.125642240047454834e-01 1.044799014925956726e-01 6.376954913139343262e-02 -3.005764186382293701e-01 1.719058156013488770e-01 6.654363870620727539e-02 -5.575219169259071350e-02 -4.241643100976943970e-02 1.557505577802658081e-01 -1.471899747848510742e-01 1.177292391657829285e-01 -1.760919988155364990e-01 -1.649119555950164795e-01 -1.654642224311828613e-01 -7.612291723489761353e-02 -9.917686879634857178e-02
4.214826822280883789e-01 -1.501762866973876953e-01 -1.787513196468353271e-01 2.664873143658041954e-03 -7.584309577941894531e-02 -9.019363671541213989e-02 -2.837677299976348877e-01 1.544664651155471802e-01 -1.174762006849050522e-02 1.359738558530807495e-01 -3.373814374208450317e-02 3.165189921855926514e-01 9.176091849803924561e-02 1.678343489766120911e-02 3.134897351264953613e-01 6.966652721166610718e-02 2.987127006053924561e-01 2.061884254217147827e-01 2.367686927318572998e-01 -1.041378825902938843e-01 6.178169324994087219e-02 -4.110184498131275177e-03 -2.896997332572937012e-01 4.061328992247581482e-02 1.170888021588325500e-01 -1.767626218497753143e-02 -4.105218499898910522e-02 4.166490212082862854e-02 -2.508627064526081085e-02 -2.046470046043395996e-01 -7.044812291860580444e-02 2.545906901359558105e-01
1.683598309755325317e-01 -1.941567361354827881e-01 -7.137008756399154663e-02 -1.183476075530052185e-01 -2.039489746093750000e-01 -1.975646615028381348e-02 -2.384191751480102539e-01 3.880612319335341454e-03 -2.339338958263397217e-01 2.555773854255676270e-01 4.363233968615531921e-02 4.214151948690414429e-02 1.609207130968570709e-02 -8.337675780057907104e-02 2.343011647462844849e-01 2.388440966606140137e-01 3.248385488986968994e-01 1.543252021074295044e-01 1.815108805894851685e-01 -1.970912218093872070e-01 1.216158270835876465e-01 1.890755444765090942e-01 -2.000968605279922485e-01 1.135088354349136353e-01 3.544476628303527832e-02 -1.586786806583404541e-01 1.189972758293151855e-01 1.446130424737930298e-01 1.056278422474861145e-01 -3.345057964324951172e-01 -2.726050317287445068e-01 9.834437072277069092e-02
1.884716451168060303e-01 -3.916220366954803467e-02 -1.576710492372512817e-01 1.130983158946037292e-01 -2.521428465843200684e-01 -1.380243450403213501e-01 -1.297143399715423584e-01 1.888484209775924683e-01 -1.537823230028152466e-01 3.473803400993347168e-01 -8.943171054124832153e-02 2.984319925308227539e-01 9.603422135114669800e-02 -2.020069062709808350e-01 -4.079749435186386108e-02 -1.410005539655685425e-01 -5.894313007593154907e-02 -1.118722185492515564e-02 -3.849589452147483826e-02 -2.125262171030044556e-01 -3.184970933943986893e-03 4.119917452335357666e-01 -2.814644873142242432e-01 -1.825520545244216919e-01 1.895523220300674438e-01 -2.118282616138458252e-01 8.410795032978057861e-02 -2.062793374061584473e-01 4.442359507083892822e-02 1.889740303158760071e-02 -1.091711893677711487e-01 1.076515181921422482e-03
-5.572344362735748291e-02 -7.819645106792449951e-02 -1.711847633123397827e-01 1.118234917521476746e-01 -1.715776920318603516e-01 -6.529393792152404785e-02 -3.833956271409988403e-02 5.514124780893325806e-02 -1.231922954320907593e-01 -2.516652271151542664e-02 4.501854628324508667e-02 5.345950126647949219e-01 9.846898168325424194e-02 2.342421114444732666e-01 8.898308873176574707e-02 1.229770779609680176e-01 2.062473148107528687e-01 9.518548846244812012e-02 2.208630442619323730e-01 -2.600606083869934082e-01 1.644322276115417480e-01 -8.972082287073135376e-02 -8.535860478878021240e-02 1.971689015626907349e-01 3.682444095611572266e-01 1.358475349843502045e-02 -4.466145858168601990e-02 1.786974258720874786e-02 -1.309505254030227661e-01 -2.288985401391983032e-01 -2.269248068332672119e-01 1.054717004299163818e-01
3.114977478981018066e-01 -1.913002580404281616e-01 -8.667254447937011719e-02 2.066171914339065552e-01 -8.150301128625869751e-02 -2.022434175014495850e-01 2.263678759336471558e-01 2.096503525972366333e-01 -1.949011534452438354e-01 1.929683089256286621e-01 1.880823224782943726e-01 3.582129776477813721e-01 5.546545237302780151e-02 -2.304294258356094360e-01 3.277742266654968262e-01 8.849859237670898438e-02 5.193493142724037170e-02 1.068000029772520065e-02 2.971308864653110504e-02 9.760107845067977905e-02 1.876840740442276001e-01 -3.106642886996269226e-02 -1.309083551168441772e-01 7.475484907627105713e-02 -3.282174095511436462e-02 -7.058724761009216309e-02 2.438372373580932617e-01 -1.842837482690811157e-01 6.076746806502342224e-02 -2.610226869583129883e-01 -1.096087917685508728e-01 -8.729516714811325073e-02
4.819377958774566650e-01 -8.987522870302200317e-02 -1.449561268091201782e-01 -5.180426687002182007e-02 -4.609893262386322021e-02 -1.622104048728942871e-01 -8.440628647804260254e-02 1.331275999546051025e-01 -2.968325316905975342e-01 1.872267872095108032e-01 2.311712652444839478e-01 3.591964021325111389e-02 1.550257205963134766e-01 -1.792187690734863281e-01 -1.351913809776306152e-01 3.866344392299652100e-01 3.135088682174682617e-01 2.224976010620594025e-02 1.719716191291809082e-01 4.184327274560928345e-02 6.825412064790725708e-02 -1.822798997163772583e-01 -1.559982299804687500e-01 2.715591806918382645e-03 1.680854894220829010e-02 -1.096722334623336792e-01 6.671724468469619751e-02 -9.942376613616943359e-02 1.000301912426948547e-02 -3.488498972728848457e-03 -1.634206473827362061e-01 -1.872650384902954102e-01
4.532938301563262939e-01 -2.270708978176116943e-01 3.228655830025672913e-02 1.607329994440078735e-01 -6.122571416199207306e-03 1.335391774773597717e-02 2.747604995965957642e-02 2.201222777366638184e-01 -7.672515511512756348e-02 -1.774169504642486572e-02 2.916602790355682373e-01 1.161787137389183044e-01 2.259417921304702759e-01 -1.959897577762603760e-01 -1.635534763336181641e-01 3.695750236511230469e-01 3.530091047286987305e-01 1.338140070438385010e-01 -7.572277635335922241e-02 3.621494397521018982e-02 1.308805793523788452e-01 -1.492647677659988403e-01 -9.400150179862976074e-02 9.548404812812805176e-02 1.692604972049593925e-03 -8.312418311834335327e-02 -1.595117300748825073e-01 -6.073148176074028015e-02 -3.398105874657630920e-02 -5.631040036678314209e-02 -1.395654231309890747e-01 -2.057198882102966309e-01
2.155110612511634827e-02 -1.586323380470275879e-01 -2.032283097505569458e-01 -1.260483916848897934e-02 -2.326526343822479248e-01 1.338907144963741302e-02 -2.264254093170166016e-01 1.892472058534622192e-01 -3.240585029125213623e-01 3.224986493587493896e-01 -3.921609371900558472e-03 4.914982989430427551e-02 1.081389933824539185e-01 -1.281335949897766113e-01 2.677310407161712646e-01 -8.773261308670043945e-02 3.457849323749542236e-01 1.078743785619735718e-01 8.752509951591491699e-02 -2.591777145862579346e-01 5.754759535193443298e-02 2.445719987154006958e-01 -3.902321681380271912e-02 3.850492462515830994e-02 1.774480044841766357e-01 -2.387695461511611938e-01 -1.424174904823303223e-01 1.094579845666885376e-01 -2.171750664710998535e-01 -9.768436104059219360e-02 -1.056729704141616821e-01 -1.085117459297180176e-01
7.574532926082611084e-02 -3.566092252731323242e-02 -2.157267779111862183e-01 -1.995514929294586182e-01 -1.286403536796569824e-01 1.444184333086013794e-01 -1.150605082511901855e-02 -1.676830649375915527e-02 -1.135357543826103210e-01 -1.638711541891098022e-01 -7.515154778957366943e-02 1.938127875328063965e-01 2.931071519851684570e-01 -2.805130742490291595e-02 1.649956405162811279e-01 1.777575314044952393e-01 2.561576068401336670e-01 -1.275796145200729370e-01 3.014058470726013184e-01 1.116344481706619263e-01 1.240276321768760681e-01 1.382464617490768433e-01 -1.359667629003524780e-01 3.368293046951293945e-01 1.709674298763275146e-01 -2.924636304378509521e-01 -1.408170163631439209e-01 9.641835093498229980e-02 2.205533720552921295e-02 -3.660590946674346924e-01 -8.676976710557937622e-02 5.287544429302215576e-02
8.969973772764205933e-02 -8.307299017906188965e-02 -1.234821453690528870e-01 -2.032446265220642090e-01 -3.081025481224060059e-01 -3.668171912431716919e-02 -3.498675301671028137e-03 8.303632587194442749e-02 6.922350078821182251e-02 1.002082750201225281e-01 -1.932187527418136597e-01 3.754976391792297363e-02 2.214885875582695007e-02 -3.393916785717010498e-01 -7.275402545928955078e-02 9.108073264360427856e-02 2.129758149385452271e-01 2.702401876449584961e-01 -5.543802306056022644e-02 -1.867165416479110718e-01 2.592541277408599854e-01 1.246353760361671448e-01 -8.800118416547775269e-02 -1.784334704279899597e-02 8.240481466054916382e-02 -3.479729890823364258e-01 -4.976938292384147644e-02 1.413634866476058960e-01 2.918657474219799042e-02 -3.571085035800933838e-01 -3.019079267978668213e-01 1.596128940582275391e-01
2.770949602127075195e-01 -3.224126696586608887e-01 -2.102737724781036377e-01 -1.633719503879547119e-01 -7.620041724294424057e-03 -2.139428555965423584e-01 2.533088028430938721e-01 -3.325664997100830078e-02 -3.426223993301391602e-01 -1.261351555585861206e-01 2.019365131855010986e-01 1.182279884815216064e-01 1.527609396725893021e-02 -1.643794476985931396e-01 4.359781369566917419e-02 3.144655376672744751e-02 1.983123421669006348e-01 5.128331109881401062e-02 9.579429775476455688e-02 3.269121423363685608e-02 2.925384230911731720e-02 -1.094037294387817383e-02 -1.792997419834136963e-01 1.061989367008209229e-01 6.611914932727813721e-02 -2.797202169895172119e-01 -3.428339660167694092e-01 -6.146005168557167053e-02 1.455431282520294189e-01 2.104234248399734497e-01 -2.186393737792968750e-01 7.256270945072174072e-02
1.813238859176635742e-01 1.691031754016876221e-01 -2.581996917724609375e-01 2.304574102163314819e-02 1.136852502822875977e-01 1.030504778027534485e-01 1.572578698396682739e-01 3.950829803943634033e-02 1.985586807131767273e-02 3.201518654823303223e-01 1.301024705171585083e-01 2.648581564426422119e-01 2.682129144668579102e-01 -2.608226835727691650e-01 -1.524713933467864990e-01 -4.824778437614440918e-02 1.498924493789672852e-01 9.527460485696792603e-02 2.063253074884414673e-01 1.447566896677017212e-01 -2.704209685325622559e-01 2.656051889061927795e-02 -1.348116695880889893e-01 1.905077993869781494e-01 6.760923191905021667e-03 -3.862243294715881348e-01 3.544771298766136169e-02 -4.385180026292800903e-02 -1.097409129142761230e-01 8.718734234571456909e-02 -2.639544904232025146e-01 -3.003123216331005096e-02
2.722774744033813477e-01 -1.546190679073333740e-01 -3.212587535381317139e-01 1.654992997646331787e-01 -2.754116356372833252e-01 2.138049751520156860e-01 -2.959757670760154724e-02 3.806315958499908447e-01 -1.629313454031944275e-02 3.401624858379364014e-01 5.232835561037063599e-02 3.758270144462585449e-01 -8.759095333516597748e-03 1.257320344448089600e-01 -1.993932127952575684e-01 5.346089974045753479e-02 1.271051466464996338e-01 5.785208940505981445e-02 -9.249838069081306458e-03 -2.864248752593994141e-01 7.352633029222488403e-02 -4.508672282099723816e-02 6.689911335706710815e-02 -5.870703980326652527e-02 8.218758553266525269e-02 -1.018040254712104797e-01 -1.227717995643615723e-01 5.950916931033134460e-02 -8.211552351713180542e-02 -1.028119400143623352e-01 -9.120165556669235229e-02 8.500898629426956177e-02
1.765754222869873047e-01 -2.769821882247924805e-02 -1.049467101693153381e-01 1.173170059919357300e-01 -3.648032546043395996e-01 -7.788679003715515137e-02 -1.700365990400314331e-01 5.371755734086036682e-02 -3.000859618186950684e-01 2.363099455833435059e-01 4.632740095257759094e-02 1.041379868984222412e-01 -1.010244339704513550e-01 -5.066272243857383728e-02 3.999670967459678650e-02 8.926372230052947998e-02 9.987816214561462402e-02 2.213153988122940063e-02 6.266256421804428101e-02 -1.038937494158744812e-01 -5.640247464179992676e-02 3.020327985286712646e-01 -1.721305698156356812e-01 -1.309878677129745483e-01 -1.969832461327314377e-03 -5.432891845703125000e-01 -8.791211992502212524e-02 2.310465089976787567e-02 -1.570221483707427979e-01 -1.739843636751174927e-01 -2.262375801801681519e-01 -1.232427358627319336e-01
3.060094118118286133e-01 -5.166909843683242798e-02 -2.979595661163330078e-01 -4.725536331534385681e-02 2.511398792266845703e-01 -1.266956776380538940e-01 8.789807558059692383e-02 1.754280924797058105e-01 -2.778799831867218018e-01 3.144684433937072754e-01 1.289561688899993896e-01 2.962412834167480469e-01 -1.676857918500900269e-01 -1.056648716330528259e-01 2.391083240509033203e-01 1.404648460447788239e-02 2.139047235250473022e-01 6.409076601266860962e-02 2.124425023794174194e-01 -1.732813566923141479e-01 1.647244542837142944e-01 1.124148890376091003e-01 3.015457466244697571e-02 3.700162051245570183e-03 1.376654952764511108e-01 -1.988286525011062622e-01 -3.046941570937633514e-02 1.952024102210998535e-01 -1.988840103149414062e-01 1.114593818783760071e-01 4.935180023312568665e-02 1.598731614649295807e-02
8.212862163782119751e-02 1.473300345242023468e-02 -1.477209776639938354e-01 8.255920372903347015e-03 -9.238538146018981934e-02 1.359681189060211182e-01 -8.414047956466674805e-02 2.684654295444488525e-01 -1.467164456844329834e-01 -6.449402868747711182e-02 1.096791177988052368e-01 9.120772033929824829e-02 3.676165938377380371e-01 -3.717383146286010742e-01 2.738488316535949707e-01 7.337310165166854858e-02 2.055403143167495728e-01 2.884762287139892578e-01 1.095147356390953064e-01 -1.152232065796852112e-01 2.089376598596572876e-01 3.637454472482204437e-03 -1.566834598779678345e-01 -6.089644134044647217e-02 8.589139580726623535e-02 -2.281692028045654297e-01 -2.623227834701538086e-01 2.963938415050506592e-01 -1.271640807390213013e-01 -4.046135395765304565e-02 3.900038823485374451e-02 -8.449469506740570068e-02
2.760088443756103516e-01 -3.203607350587844849e-02 -1.094971373677253723e-01 1.669634431600570679e-01 -1.202890500426292419e-01 6.071058288216590881e-02 -9.114609658718109131e-02 1.277087628841400146e-01 -1.536960005760192871e-01 2.245641797780990601e-01 1.697515249252319336e-01 8.028032630681991577e-02 -3.186355829238891602e-01 -3.375326991081237793e-01 -1.191401258111000061e-01 2.432955950498580933e-01 3.043294847011566162e-01 -2.038107216358184814e-01 -5.395431071519851685e-02 -1.505197584629058838e-01 -2.925284504890441895e-01 4.102065786719322205e-02 -3.584958985447883606e-02 2.722981572151184082e-01 2.952193841338157654e-02 -1.863930970430374146e-01 3.554412350058555603e-02 1.504103690385818481e-01 -5.163183901458978653e-03 -1.559341605752706528e-02 -2.259389758110046387e-01 9.364532679319381714e-02
4.399101734161376953e-01 -1.478833109140396118e-01 -9.796739369630813599e-02 -7.062621414661407471e-02 -1.254107058048248291e-02 1.916228681802749634e-01 -8.740692399442195892e-03 -2.277285233139991760e-02 -3.437151014804840088e-01 -1.185751482844352722e-01 2.363523989915847778e-01 2.721139788627624512e-01 1.096859797835350037e-01 1.909930557012557983e-01 -2.131762914359569550e-02 -9.321048110723495483e-02 2.683459520339965820e-01 1.130863130092620850e-01 1.101605407893657684e-02 -1.039149612188339233e-01 6.649369746446609497e-02 1.568124443292617798e-01 -9.785310924053192139e-02 5.981839448213577271e-02 -3.079451918601989746e-01 -9.609916061162948608e-02 9.954351186752319336e-02 -1.721976324915885925e-02 -2.276250720024108887e-01 -7.891392707824707031e-02 -1.481081545352935791e-01 -2.840097844600677490e-01
5.005988292396068573e-03 -1.322683990001678467e-01 -4.334650561213493347e-02 -2.426432073116302490e-01 -1.134300902485847473e-01 2.893787026405334473e-01 1.193186342716217041e-01 4.368596524000167847e-02 -2.016301602125167847e-01 2.256263792514801025e-01 8.553959429264068604e-03 4.677789807319641113e-01 -4.350823909044265747e-02 -3.412867188453674316e-01 -1.087134778499603271e-01 -5.897204205393791199e-02 2.983501255512237549e-01 -4.278967157006263733e-03 -8.480536192655563354e-02 -1.897688806056976318e-01 3.213426796719431877e-03 -1.114536449313163757e-02 -9.968796372413635254e-02 -1.645058393478393555e-01 1.223338395357131958e-01 -1.126612126827239990e-01 1.097446158528327942e-01 -1.557677686214447021e-01 -1.562014669179916382e-01 -1.886345744132995605e-01 -2.427763864398002625e-02 -2.663623988628387451e-01
4.412125051021575928e-01 -8.348348736763000488e-02 4.146451130509376526e-02 -6.423561275005340576e-02 4.506913572549819946e-02 1.443827301263809204e-01 2.691245079040527344e-01 -9.335087984800338745e-02 -1.132604181766510010e-01 -1.629386469721794128e-02 3.197359740734100342e-01 9.606529027223587036e-02 9.480051696300506592e-02 -1.375070661306381226e-01 -4.033729434013366699e-02 2.255195677280426025e-01 3.637440800666809082e-01 1.045117750763893127e-01 -3.764499351382255554e-02 1.883429586887359619e-01 6.716475822031497955e-03 1.273778229951858521e-01 -1.893950402736663818e-01 2.114864289760589600e-01 9.899405390024185181e-02 -3.650574684143066406e-01 -2.841233462095260620e-02 7.751356065273284912e-02 -3.350481018424034119e-02 1.690739206969738007e-02 -1.057910919189453125e-01 -2.099753767251968384e-01
7.425618171691894531e-02 7.548386603593826294e-02 -2.854845821857452393e-01 7.178557664155960083e-02 -2.673718929290771484e-01 -4.207647219300270081e-02 -6.585905328392982483e-03 1.956157684326171875e-01 -2.589165568351745605e-01 -2.164921015501022339e-01 1.347406357526779175e-01 2.210771888494491577e-01 2.480938583612442017e-01 -2.446114271879196167e-01 -1.080229654908180237e-01 2.647716924548149109e-02 1.061241980642080307e-02 3.242749869823455811e-01 7.993019372224807739e-02 -1.731404364109039307e-01 1.115801185369491577e-01 2.266451269388198853e-01 -2.209037393331527710e-01 3.580277413129806519e-02 1.852388232946395874e-01 -2.379326969385147095e-01 9.146337956190109253e-02 -5.209298431873321533e-02 -2.623833343386650085e-02 -2.190056443214416504e-01 -7.295224815607070923e-02 -2.537009119987487793e-01
3.987478911876678467e-01 -1.869170069694519043e-01 5.279949307441711426e-02 6.360477209091186523e-02 -1.007097773253917694e-02 1.147971376776695251e-01 1.520008742809295654e-01 1.675556600093841553e-01 -2.712515890598297119e-01 1.383976545184850693e-02 1.988409161567687988e-01 5.854687839746475220e-02 1.959932446479797363e-01 1.629159599542617798e-02 -9.524741023778915405e-02 3.110961318016052246e-01 4.245979487895965576e-01 1.863915771245956421e-01 -1.630911417305469513e-02 2.311865799129009247e-02 2.468889206647872925e-02 -5.301828682422637939e-02 -3.226043879985809326e-01 3.376645967364311218e-02 -1.913120783865451813e-02 -2.089255750179290771e-01 1.114088743925094604e-01 -1.986633986234664917e-03 2.941585518419742584e-02 -3.628943231888115406e-04 -2.617596983909606934e-01 -1.524087786674499512e-01
2.470947951078414917e-01 -1.389940083026885986e-01 -1.596775352954864502e-01 -4.676684364676475525e-02 -2.248786985874176025e-01 2.381552010774612427e-01 -1.682724356651306152e-01 2.166275829076766968e-01 -1.292772740125656128e-01 1.553197652101516724e-01 -4.630296304821968079e-02 1.488088965415954590e-01 3.804764151573181152e-01 1.920937374234199524e-02 3.119083344936370850e-01 -3.810371458530426025e-02 1.774706691503524780e-01 1.365691423416137695e-01 1.377973258495330811e-01 -1.839604377746582031e-01 -9.288910776376724243e-02 -6.089978851377964020e-04 -9.408459998667240143e-03 -4.363083094358444214e-02 1.994688250124454498e-02 -2.806706428527832031e-01 -6.213449314236640930e-02 2.357192337512969971e-01 -1.514373421669006348e-01 -1.806512773036956787e-01 -2.612690329551696777e-01 1.561699360609054565e-01
3.735546171665191650e-01 -1.220286935567855835e-01 -3.208455145359039307e-01 -1.232359558343887329e-02 1.202827095985412598e-01 1.886480860412120819e-02 1.462597846984863281e-01 2.519713044166564941e-01 -3.415094912052154541e-01 2.106195986270904541e-01 1.910666823387145996e-01 1.793843358755111694e-01 -2.190950959920883179e-01 -2.966524958610534668e-01 2.618294656276702881e-01 6.639493256807327271e-02 2.016632258892059326e-01 1.271032094955444336e-01 -2.316808141767978668e-02 -3.245260193943977356e-02 -1.129984408617019653e-01 -6.826466321945190430e-02 -1.508694514632225037e-02 2.383607774972915649e-01 -1.122827548533678055e-02 -1.678858399391174316e-01 -1.566174328327178955e-01 -9.121689200401306152e-02 5.632419511675834656e-02 8.290546387434005737e-02 1.712515659164637327e-04 5.620669573545455933e-03
3.425592184066772461e-01 -1.820818632841110229e-01 -3.198730945587158203e-01 -8.545918762683868408e-02 -8.898342400789260864e-02 -7.708074897527694702e-02 -1.780989766120910645e-01 2.200694531202316284e-01 5.813485756516456604e-02 -1.511500030755996704e-01 -1.451448649168014526e-01 2.503800094127655029e-01 7.703731209039688110e-02 -3.160254061222076416e-01 3.160013258457183838e-02 4.237136617302894592e-02 7.701486349105834961e-02 2.394051402807235718e-01 1.895977258682250977e-01 7.514053583145141602e-02 -3.698430582880973816e-02 2.390502393245697021e-01 1.601609438657760620e-01 4.819842800498008728e-02 -8.963183313608169556e-02 -4.410749673843383789e-02 9.536491334438323975e-02 1.626994609832763672e-01 -4.402049817144870758e-03 -3.364433944225311279e-01 -2.750214040279388428e-01 -3.952354565262794495e-02
2.147062867879867554e-01 -6.923763547092676163e-03 -4.783606529235839844e-01 4.320636019110679626e-02 -1.117157489061355591e-01 4.175515174865722656e-01 1.315610408782958984e-01 -7.167957723140716553e-02 -2.227493971586227417e-01 1.046454459428787231e-01 3.024318441748619080e-02 2.398958355188369751e-01 1.300234943628311157e-01 -7.691293209791183472e-02 -2.803050279617309570e-01 5.167023744434118271e-03 1.036412790417671204e-01 -1.142425984144210815e-01 -1.654065772891044617e-02 -1.270426958799362183e-01 -2.248760685324668884e-02 9.088539332151412964e-02 8.715154975652694702e-02 2.421230971813201904e-01 1.008085086941719055e-01 -2.733263373374938965e-01 -7.987365871667861938e-02 -1.615605950355529785e-01 -1.687619239091873169e-01 5.032914876937866211e-02 -1.719553321599960327e-01 1.746802404522895813e-02
2.665393650531768799e-01 1.228511556982994080e-01 -1.933520883321762085e-01 -2.512530386447906494e-01 -2.074114084243774414e-01 -1.684183627367019653e-01 1.656693220138549805e-02 -8.903531730175018311e-02 -1.415662169456481934e-01 2.117828577756881714e-01 -3.616558313369750977e-01 3.555103540420532227e-01 1.653120666742324829e-01 -2.846703231334686279e-01 -1.856097877025604248e-01 3.727556020021438599e-02 1.339782774448394775e-01 1.932715475559234619e-01 1.216815486550331116e-01 1.011549159884452820e-01 7.199427485466003418e-02 3.305228427052497864e-02 -9.861829876899719238e-02 -7.730444520711898804e-02 1.246761828660964966e-01 -2.258224189281463623e-01 3.794460371136665344e-02 7.635393738746643066e-02 -7.835946977138519287e-02 -5.933481082320213318e-02 -2.505992054939270020e-01 1.374546289443969727e-01
9.416151791810989380e-02 -3.643420338630676270e-01 -2.437034398317337036e-01 7.424703985452651978e-02 6.358234584331512451e-02 1.434433311223983765e-01 1.295323371887207031e-01 2.967778220772743225e-02 -3.090171217918395996e-01 -2.790670655667781830e-02 -2.832386270165443420e-02 2.923003733158111572e-01 -1.452535092830657959e-01 3.206239268183708191e-02 1.147189214825630188e-01 -2.025754563510417938e-02 -1.852792352437973022e-01 -1.477048248052597046e-01 9.219802916049957275e-03 -1.055577620863914490e-01 -1.811431050300598145e-01 9.865443408489227295e-02 -1.298574656248092651e-01 1.327647268772125244e-01 1.202923431992530823e-01 -3.034667372703552246e-01 -1.528302580118179321e-01 1.169520094990730286e-01 1.121575087308883667e-01 -6.305583566427230835e-02 -2.515660822391510010e-01 -4.063882529735565186e-01
3.335997760295867920e-01 1.045026928186416626e-01 -2.685362398624420166e-01 -5.019192770123481750e-02 2.201312594115734100e-02 -4.379765130579471588e-03 1.245731711387634277e-01 2.328418493270874023e-01 -7.896041870117187500e-02 2.550074458122253418e-01 3.796206712722778320e-01 2.258026152849197388e-01 -2.299002185463905334e-02 -1.779217720031738281e-01 1.291714906692504883e-01 -1.226862892508506775e-01 3.611982241272926331e-02 -4.671492800116539001e-02 -6.768095493316650391e-02 1.818774640560150146e-02 1.121916398406028748e-01 3.602889552712440491e-02 1.685149222612380981e-01 3.067567944526672363e-01 -5.694896914064884186e-03 -1.293584853410720825e-01 9.352184832096099854e-02 3.538809418678283691e-01 7.014854997396469116e-02 1.556514054536819458e-01 -2.697608768939971924e-01 7.207004725933074951e-02
4.057185649871826172e-01 -6.581795215606689453e-02 3.656259179115295410e-02 -8.413723111152648926e-02 6.914018094539642334e-02 7.153861969709396362e-02 1.989188492298126221e-01 2.535404637455940247e-02 -6.754846870899200439e-02 7.531165331602096558e-02 1.019252389669418335e-01 7.857740670442581177e-02 6.827741861343383789e-02 -1.101948395371437073e-01 -3.025452047586441040e-02 1.559651643037796021e-01 3.938737511634826660e-01 1.887893676757812500e-02 -9.766438603401184082e-02 2.253851890563964844e-01 1.201585307717323303e-01 9.579185396432876587e-02 -4.081245660781860352e-01 6.446044892072677612e-02 7.138101756572723389e-02 -3.910783231258392334e-01 -9.602403640747070312e-02 1.050902158021926880e-01 -9.482584893703460693e-03 -1.340370438992977142e-02 -1.525579392910003662e-01 -3.027893304824829102e-01
2.189791202545166016e-01 1.476772502064704895e-02 -1.707774549722671509e-01 2.080467715859413147e-02 -1.828107088804244995e-01 -1.198731884360313416e-01 2.000715732574462891e-01 -6.672184914350509644e-02 2.066992968320846558e-01 3.015770390629768372e-02 4.482129216194152832e-02 1.119026765227317810e-01 4.233089983463287354e-01 -3.707611560821533203e-01 -5.649321153759956360e-02 -5.290234833955764771e-02 9.415899962186813354e-02 4.500988125801086426e-02 7.896424829959869385e-02 -3.710817918181419373e-02 2.827273607254028320e-01 4.673723503947257996e-02 -3.333656489849090576e-02 4.655860364437103271e-02 3.219494223594665527e-01 -2.246900498867034912e-01 -8.972372114658355713e-02 1.776386499404907227e-01 -4.019068181514739990e-02 -2.363632172346115112e-01 -2.366155982017517090e-01 1.950330287218093872e-01
1.804193109273910522e-01 6.633846461772918701e-02 -2.884013764560222626e-02 3.882497921586036682e-02 -5.872064828872680664e-02 6.303188204765319824e-02 -9.210706502199172974e-02 1.657022535800933838e-01 -2.605469822883605957e-01 3.125502169132232666e-01 7.453577220439910889e-02 1.620547026395797729e-01 9.929414093494415283e-02 1.501513421535491943e-01 3.039558231830596924e-01 -1.021838709712028503e-01 1.539636552333831787e-01 2.251833975315093994e-01 1.085771694779396057e-01 -2.091453075408935547e-01 2.467236481606960297e-02 1.513446420431137085e-01 -1.960259974002838135e-01 2.512973546981811523e-02 9.315960854291915894e-02 -1.679091006517410278e-01 -3.021746873855590820e-01 1.210266277194023132e-01 -4.691613093018531799e-02 -1.673344969749450684e-01 -3.904067575931549072e-01 2.583765089511871338e-01
1.400469243526458740e-01 -2.420762777328491211e-01 6.818526238203048706e-02 1.086030527949333191e-01 -3.070064485073089600e-01 1.146342325955629349e-02 -5.091036483645439148e-02 -1.985836327075958252e-01 -1.984322816133499146e-01 3.646126091480255127e-01 -2.440501004457473755e-02 2.234557718038558960e-01 1.422905176877975464e-01 -6.200811266899108887e-02 2.073404192924499512e-01 -2.152447700500488281e-01 1.527999043464660645e-01 1.657764166593551636e-01 1.638935506343841553e-01 -6.963352113962173462e-02 5.996958538889884949e-02 2.080576568841934204e-01 -2.685170993208885193e-02 -3.475684905424714088e-03 2.355048507452011108e-01 -1.570714712142944336e-01 -3.107067346572875977e-01 7.688151299953460693e-02 1.242673620581626892e-01 -9.861348569393157959e-02 -3.060182929039001465e-01 3.343365713953971863e-02
9.116356074810028076e-02 -1.877550780773162842e-02 -2.013211995363235474e-01 -2.063495963811874390e-01 -2.898969352245330811e-01 -2.974454462528228760e-01 1.327180713415145874e-01 1.516608446836471558e-01 4.411368072032928467e-02 -8.469076454639434814e-02 -2.164738029241561890e-01 1.085003688931465149e-01 5.361001007258892059e-03 -2.265387028455734253e-01 -1.305584311485290527e-01 1.857180744409561157e-01 4.773356616497039795e-01 1.772616803646087646e-01 1.133705303072929382e-01 -6.470912694931030273e-02 7.881660014390945435e-02 -1.588283665478229523e-02 -1.151849925518035889e-01 2.542713446018751711e-06 1.275528669357299805e-01 -2.964134514331817627e-01 -1.367810964584350586e-01 -1.008986961096525192e-02 2.290954813361167908e-02 -2.318057268857955933e-01 -2.259249687194824219e-01 1.321811974048614502e-02
-2.176273055374622345e-02 -1.562451869249343872e-01 -1.659272313117980957e-01 4.285269379615783691e-01 -1.964490711688995361e-01 2.552968561649322510e-01 6.726495176553726196e-02 1.152367442846298218e-01 -2.655801922082901001e-02 1.136727109551429749e-01 -1.131952926516532898e-02 4.097418785095214844e-01 -6.324834376573562622e-02 -2.474545240402221680e-01 -5.631762370467185974e-02 -3.042751848697662354e-01 2.511758506298065186e-01 1.215977147221565247e-01 -4.117865860462188721e-02 -4.930116608738899231e-02 3.056055903434753418e-01 1.155657917261123657e-01 2.325078099966049194e-02 -3.603222593665122986e-02 2.107244543731212616e-02 -1.869478523731231689e-01 -1.156929060816764832e-01 -1.139251217246055603e-01 1.429446972906589508e-02 9.010769426822662354e-03 -1.897007822990417480e-01 -1.054589152336120605e-01
3.194956481456756592e-01 -1.424985844641923904e-02 -3.129082918167114258e-01 -1.797930710017681122e-02 1.678372025489807129e-01 6.088152900338172913e-02 2.221030592918395996e-01 8.130940049886703491e-02 -3.563299775123596191e-02 3.152235150337219238e-01 1.670876741409301758e-01 4.540713131427764893e-01 3.696539252996444702e-02 -1.442016512155532837e-01 9.214119613170623779e-02 -2.145551592111587524e-01 1.545369178056716919e-01 1.278650611639022827e-01 3.470881283283233643e-01 7.855804264545440674e-02 -2.488742172718048096e-01 -5.228839442133903503e-02 -1.073746606707572937e-01 1.463029347360134125e-02 4.012406617403030396e-02 -2.008359432220458984e-01 7.018617540597915649e-02 -4.287928715348243713e-02 -5.886740237474441528e-02 -2.280281670391559601e-02 -3.798595443367958069e-02 -5.312355607748031616e-02
-3.138292208313941956e-02 -7.166561484336853027e-02 -1.729352772235870361e-01 1.727309674024581909e-01 -1.384909749031066895e-01 9.578507393598556519e-03 -2.401963472366333008e-01 9.881668537855148315e-02 -2.973326742649078369e-01 -1.804113984107971191e-01 2.237095683813095093e-01 2.257722169160842896e-01 2.872937023639678955e-01 -1.700900346040725708e-01 -1.202290132641792297e-01 4.398334398865699768e-02 1.060478165745735168e-01 3.591415286064147949e-01 1.476887315511703491e-01 -5.444202199578285217e-02 3.991354629397392273e-02 1.581983417272567749e-01 -1.991646885871887207e-01 -5.735344067215919495e-02 1.049273982644081116e-01 -2.979796528816223145e-01 -1.115777492523193359e-01 6.418969482183456421e-02 4.846910014748573303e-03 -1.323705762624740601e-01 -2.304622083902359009e-01 -2.756153345108032227e-01
1.376208364963531494e-01 -3.671495318412780762e-01 -1.228099465370178223e-01 1.005800366401672363e-01 -3.407608866691589355e-01 2.205353416502475739e-02 -1.685524433851242065e-01 3.738114833831787109e-01 1.429042220115661621e-01 3.409224748611450195e-02 -5.736551806330680847e-02 1.249949261546134949e-01 2.192812412977218628e-02 -1.168231889605522156e-01 1.468929946422576904e-01 1.441054511815309525e-02 -2.764721959829330444e-02 -1.042210534214973450e-01 -1.784554123878479004e-02 1.332753449678421021e-01 -9.241979569196701050e-02 3.374949470162391663e-02 2.738977037370204926e-02 2.850033342838287354e-01 3.287905156612396240e-01 -1.846348941326141357e-01 -1.249410733580589294e-01 7.092728465795516968e-02 1.010278761386871338e-01 -1.117851734161376953e-01 -2.568633556365966797e-01 -2.949937283992767334e-01
2.937690317630767822e-01 -2.554498426616191864e-02 -2.018505930900573730e-01 -6.609333306550979614e-02 5.305461212992668152e-02 2.391015142202377319e-01 4.613608494400978088e-02 2.583109736442565918e-01 -2.310294508934020996e-01 6.719154119491577148e-02 1.834190785884857178e-01 9.324070066213607788e-02 2.676178514957427979e-01 -2.656332254409790039e-01 2.327875047922134399e-01 8.856554329395294189e-02 1.445271968841552734e-01 1.409798413515090942e-01 1.043199449777603149e-01 -6.796305626630783081e-02 2.628825306892395020e-01 2.034732252359390259e-01 9.909209609031677246e-02 -3.552971780300140381e-01 2.768031507730484009e-02 -6.879339367151260376e-02 -2.217232882976531982e-01 3.146700933575630188e-02 -5.398959666490554810e-02 -1.043212413787841797e-01 -1.848569959402084351e-01 1.679547727108001709e-01
2.336030602455139160e-01 1.930041164159774780e-01 -1.536214500665664673e-01 1.599031500518321991e-02 -4.385499283671379089e-02 1.858850270509719849e-01 -2.618478536605834961e-01 2.345476746559143066e-01 -3.189834952354431152e-01 3.193270266056060791e-01 -6.774999201297760010e-02 1.019980385899543762e-01 4.188609123229980469e-01 -1.072091087698936462e-01 1.859798133373260498e-01 1.267498545348644257e-02 3.890432417392730713e-02 2.571417689323425293e-01 2.619276642799377441e-01 -1.139969453215599060e-01 5.856422334909439087e-02 2.410763688385486603e-02 -3.325359895825386047e-02 3.825816139578819275e-02 -4.501008987426757812e-02 -7.491749525070190430e-02 -1.489745229482650757e-01 8.638883382081985474e-02 4.820350185036659241e-02 -9.098812937736511230e-02 -2.780726552009582520e-01 -5.319831147789955139e-02
2.140765041112899780e-01 -1.865337975323200226e-02 -1.631306484341621399e-02 -3.560935556888580322e-01 1.221388280391693115e-01 1.342946738004684448e-01 -1.111728549003601074e-01 1.923822760581970215e-01 1.005410449579358101e-03 1.528538465499877930e-01 7.198945432901382446e-02 2.020036578178405762e-01 2.052872180938720703e-01 -6.056287884712219238e-02 2.208085805177688599e-01 -1.217831764370203018e-02 1.330526769161224365e-01 2.201481759548187256e-01 1.938067078590393066e-01 5.749753676354885101e-03 2.502840459346771240e-01 1.811300516128540039e-01 1.258380711078643799e-02 -3.089277772232890129e-03 3.548419475555419922e-02 -3.470728695392608643e-01 -1.434899121522903442e-01 -1.611907780170440674e-02 -2.826786041259765625e-01 9.187733754515647888e-03 -3.890455067157745361e-01 8.406132459640502930e-02
9.076178818941116333e-02 -2.404254078865051270e-01 -1.844892054796218872e-01 -1.998953148722648621e-02 -5.280785262584686279e-02 -1.099242046475410461e-01 -2.043150737881660461e-02 3.612993657588958740e-01 -8.353109657764434814e-02 1.173118874430656433e-01 -7.545068860054016113e-02 6.015568971633911133e-02 3.764185588806867599e-03 -4.460808038711547852e-01 7.496664673089981079e-02 1.305437982082366943e-01 1.059206500649452209e-01 1.662926226854324341e-01 -7.658471167087554932e-02 -2.094569355249404907e-01 8.953151293098926544e-03 1.805826276540756226e-01 1.181006133556365967e-01 -8.389540016651153564e-02 4.197752475738525391e-01 -3.907362222671508789e-01 3.194737061858177185e-02 -9.490193426609039307e-02 -9.695465117692947388e-02 8.430233225226402283e-03 -9.781279414892196655e-02 -4.174060374498367310e-02
7.048847526311874390e-02 -2.518729865550994873e-02 -6.786613166332244873e-02 3.909784182906150818e-02 -2.234024107456207275e-01 -5.119607970118522644e-02 -1.304041892290115356e-01 9.235935658216476440e-02 -6.832788884639739990e-02 -9.069989621639251709e-02 7.453230675309896469e-03 1.333612501621246338e-01 3.402550816535949707e-01 -2.958088219165802002e-01 -1.213418617844581604e-01 -9.487787261605262756e-03 3.206062912940979004e-01 2.357631325721740723e-01 1.753593832254409790e-01 1.018723845481872559e-02 2.628482878208160400e-01 6.323701143264770508e-02 -8.875095099210739136e-02 1.739184856414794922e-01 2.440346926450729370e-01 -3.853392302989959717e-01 -3.882859274744987488e-02 3.816665709018707275e-02 -1.125846281647682190e-01 -2.876139581203460693e-01 -2.260721772909164429e-01 -5.849780514836311340e-02
2.121279239654541016e-01 -1.179229095578193665e-01 -3.034681379795074463e-01 1.560674700886011124e-02 -6.547927111387252808e-02 2.866580188274383545e-01 -3.866362944245338440e-02 7.793687283992767334e-02 -1.253988891839981079e-01 8.526597917079925537e-02 7.816883921623229980e-02 2.777276933193206787e-01 1.170077621936798096e-01 -2.222900539636611938e-01 7.474425435066223145e-02 -2.374286018311977386e-02 2.454240024089813232e-01 1.931263804435729980e-01 2.353813470108434558e-04 -3.757279738783836365e-02 -2.677606940269470215e-01 -2.222396992146968842e-02 -1.602936238050460815e-01 6.780240684747695923e-02 -1.433277428150177002e-01 -2.434644103050231934e-01 -2.476475685834884644e-01 -1.485985964536666870e-01 -2.401526272296905518e-01 2.580334842205047607e-01 -2.824353277683258057e-01 1.027689427137374878e-01
3.679829835891723633e-01 4.340028390288352966e-02 -3.644580245018005371e-01 7.034750282764434814e-02 3.091498911380767822e-01 -7.664035074412822723e-04 1.350024789571762085e-01 8.360878378152847290e-02 -1.253181844949722290e-01 3.145773708820343018e-01 1.952384561300277710e-01 2.379572987556457520e-01 2.741152644157409668e-01 -2.073476463556289673e-01 -6.426605582237243652e-02 9.117889404296875000e-02 1.374983042478561401e-01 -1.771552264690399170e-01 -1.010502502322196960e-01 -1.579841524362564087e-01 -6.970943510532379150e-02 6.709471344947814941e-02 -1.219494119286537170e-01 3.917371481657028198e-02 2.145860344171524048e-01 -5.721332505345344543e-02 -5.150067154318094254e-03 -2.167686671018600464e-01 -1.166641861200332642e-01 1.211794540286064148e-01 -1.622652262449264526e-01 4.435171186923980713e-02
1.606382131576538086e-01 -2.400907725095748901e-01 3.468900546431541443e-02 1.313245147466659546e-01 -2.442047446966171265e-01 -2.484001778066158295e-02 5.931965541094541550e-03 1.011711880564689636e-01 -1.436190605163574219e-01 3.618171215057373047e-01 -8.318002521991729736e-02 9.782708436250686646e-02 8.810497075319290161e-02 -1.489009894430637360e-02 2.090777754783630371e-01 -2.083147019147872925e-01 2.475366443395614624e-01 2.813414633274078369e-01 1.058254837989807129e-01 -5.439350008964538574e-02 -1.040701717138290405e-01 1.182268261909484863e-01 -3.094584681093692780e-02 2.122355997562408447e-02 2.157619595527648926e-01 -3.765987157821655273e-01 -1.505162566900253296e-01 1.384217441082000732e-01 1.408014595508575439e-01 -2.621265053749084473e-01 -2.547169923782348633e-01 6.766817532479763031e-03
2.893415689468383789e-01 4.320384189486503601e-02 -1.106590554118156433e-01 5.632344260811805725e-02 -6.513413786888122559e-02 -1.335125267505645752e-01 1.640675589442253113e-02 3.006399571895599365e-01 1.260302960872650146e-01 1.597063690423965454e-01 2.422469295561313629e-02 3.060169517993927002e-01 1.748259067535400391e-01 1.979610174894332886e-01 -6.704788655042648315e-02 1.035934090614318848e-01 5.170490592718124390e-02 8.950266242027282715e-02 2.450646460056304932e-01 -1.898530870676040649e-01 6.172300502657890320e-02 2.689327895641326904e-01 -3.588636815547943115e-01 3.746974049136042595e-03 6.748360395431518555e-02 -8.081980049610137939e-02 -2.987174987792968750e-01 -1.655027717351913452e-01 -1.111968085169792175e-01 6.479178369045257568e-02 -3.836131840944290161e-02 -3.289567530155181885e-01
5.776099115610122681e-02 -8.796127140522003174e-02 -1.198005303740501404e-01 1.298189908266067505e-01 -2.097195386886596680e-01 -2.099038958549499512e-01 1.606033183634281158e-02 1.629887372255325317e-01 -3.094250261783599854e-01 -1.073074787855148315e-01 1.139314100146293640e-01 7.314101606607437134e-02 4.312138855457305908e-01 -3.380909562110900879e-01 -1.130921691656112671e-01 5.648092180490493774e-02 1.174560375511646271e-02 2.914132773876190186e-01 -1.435266155749559402e-02 -4.691810533404350281e-02 -6.143021211028099060e-02 6.204834952950477600e-02 -9.527570754289627075e-02 8.631917834281921387e-02 3.056465983390808105e-01 -1.784626096487045288e-01 3.257708251476287842e-02 1.783451437950134277e-01 -5.914100632071495056e-02 -1.296490728855133057e-01 -3.313538730144500732e-01 -3.432951495051383972e-02
5.899984389543533325e-02 -2.252587825059890747e-01 5.230786278843879700e-03 -1.376183629035949707e-01 -1.415057927370071411e-01 1.327123343944549561e-01 -1.838735193014144897e-01 4.456923902034759521e-02 -2.391334027051925659e-01 3.195821344852447510e-01 -6.724674999713897705e-02 1.942441016435623169e-01 3.580079972743988037e-01 -1.416490525007247925e-01 1.952852010726928711e-01 -4.183269292116165161e-02 5.391687154769897461e-02 6.437699776142835617e-03 5.792072787880897522e-02 -3.181573748588562012e-01 6.286380439996719360e-02 2.828329242765903473e-02 -5.364102870225906372e-02 -1.665613800287246704e-01 1.045548468828201294e-01 -3.446209430694580078e-01 -6.565316766500473022e-02 2.498396486043930054e-01 -1.544165313243865967e-01 -6.627646833658218384e-02 -2.891390621662139893e-01 -1.119156032800674438e-01
-7.961750775575637817e-02 -2.408701926469802856e-01 -7.128658145666122437e-02 8.680269122123718262e-02 6.112430989742279053e-02 1.604189276695251465e-01 3.551514819264411926e-02 1.652794182300567627e-01 5.288349092006683350e-02 -4.758754372596740723e-02 1.212104558944702148e-01 1.019506528973579407e-01 -3.901166468858718872e-02 -3.916830718517303467e-01 1.593234390020370483e-01 -2.229130715131759644e-01 1.402855664491653442e-01 4.533599317073822021e-02 2.086926102638244629e-01 1.050271913409233093e-01 4.080804288387298584e-01 1.120300740003585815e-01 9.962840005755424500e-03 1.058539822697639465e-01 2.897531092166900635e-01 -1.896314769983291626e-01 -9.277129173278808594e-02 -6.407950073480606079e-02 -3.526414511725306511e-03 -2.511600553989410400e-01 -3.639244139194488525e-01 -9.975185245275497437e-02
-6.393323838710784912e-02 -3.004032187163829803e-02 -3.281883001327514648e-01 1.577721387147903442e-01 -2.421024292707443237e-01 1.969525665044784546e-01 1.619059033691883087e-02 1.765418983995914459e-02 -1.832550764083862305e-02 -2.392631024122238159e-02 9.255448356270790100e-03 3.558380305767059326e-01 1.231904923915863037e-01 -2.537615038454532623e-02 2.238342911005020142e-01 1.705636382102966309e-01 5.487042665481567383e-02 1.724893152713775635e-01 7.079761475324630737e-02 -5.894340202212333679e-02 3.065590262413024902e-01 5.029626563191413879e-02 1.852655559778213501e-01 2.682786583900451660e-01 1.305118054151535034e-01 -2.148466110229492188e-01 -2.057646065950393677e-01 1.279439926147460938e-01 2.135723643004894257e-02 -3.082597851753234863e-01 -1.548376679420471191e-01 -2.374730110168457031e-01
4.286642968654632568e-01 -1.307138204574584961e-01 -2.676773667335510254e-01 3.031928464770317078e-02 2.426579967141151428e-02 3.145506978034973145e-02 2.956125438213348389e-01 9.894584864377975464e-02 2.643468603491783142e-02 -1.923432014882564545e-02 -1.477465331554412842e-01 -5.687875300645828247e-02 1.647325307130813599e-01 -3.024710714817047119e-01 -2.369215935468673706e-01 -5.595875531435012817e-02 4.462982416152954102e-01 1.815640926361083984e-01 4.100833088159561157e-03 -3.579583764076232910e-02 -4.014043509960174561e-02 1.071153860539197922e-02 -2.253378033638000488e-01 9.160608798265457153e-02 1.930266171693801880e-01 -1.040447577834129333e-01 -9.579665213823318481e-02 -1.925876438617706299e-01 -3.250143676996231079e-02 1.702020466327667236e-01 -7.138234376907348633e-02 -7.463894435204565525e-04
3.323835134506225586e-01 1.472876500338315964e-02 -1.546832323074340820e-01 8.588618040084838867e-02 -6.605785340070724487e-02 -7.167588919401168823e-02 2.492179572582244873e-01 -1.117661520838737488e-01 -1.712645143270492554e-01 2.774460017681121826e-01 9.217945486307144165e-02 5.541088581085205078e-01 9.047251194715499878e-02 -1.035098824650049210e-02 -3.009048104286193848e-02 -2.234939038753509521e-01 3.450202047824859619e-01 -1.171650364995002747e-02 -8.365140855312347412e-02 -1.522383093833923340e-01 1.734770275652408600e-02 -1.744758933782577515e-01 2.067827582359313965e-01 3.086346387863159180e-02 1.042515411972999573e-01 -7.644864916801452637e-02 1.815337128937244415e-02 -3.686080873012542725e-02 -2.230496518313884735e-02 1.593278138898313046e-04 -2.220142930746078491e-01 3.026718087494373322e-02
1.990873552858829498e-02 -7.161255925893783569e-02 4.028324037790298462e-03 -1.248314604163169861e-01 -8.550907671451568604e-02 7.076408714056015015e-02 1.087102517485618591e-01 2.701580524444580078e-01 2.097995579242706299e-01 2.025898545980453491e-02 4.644728824496269226e-02 2.695810496807098389e-01 1.235676780343055725e-01 1.470034718513488770e-01 4.328719973564147949e-01 2.618554234504699707e-02 2.284534573554992676e-01 3.804965317249298096e-02 1.973170191049575806e-01 -8.312030881643295288e-02 -1.274509876966476440e-01 1.092186123132705688e-01 -1.590737886726856232e-02 1.460920423269271851e-01 1.839551925659179688e-01 -1.582803279161453247e-01 -1.437365263700485229e-01 -2.361781597137451172e-01 2.566859424114227295e-01 -1.505362689495086670e-01 -3.501789569854736328e-01 -2.044411003589630127e-01
3.061930239200592041e-01 -2.719925940036773682e-01 -1.742704212665557861e-02 -9.152057021856307983e-02 -9.822650998830795288e-02 -1.112973690032958984e-02 -5.125761777162551880e-02 3.288536965847015381e-01 -2.062232494354248047e-01 1.994378417730331421e-01 2.498151808977127075e-01 2.947104573249816895e-01 2.763916365802288055e-02 -2.290696352720260620e-01 2.408625185489654541e-01 1.979529410600662231e-01 2.437614947557449341e-01 3.229975700378417969e-02 -1.344593018293380737e-01 -1.070875376462936401e-01 -4.471704363822937012e-02 -8.149457164108753204e-03 -1.799600869417190552e-01 8.088092505931854248e-02 -2.344986423850059509e-02 3.896251320838928223e-02 -1.889313012361526489e-02 -2.545797526836395264e-01 -2.016396634280681610e-02 -3.418336510658264160e-01 -3.479824401438236237e-03 -7.437346875667572021e-02
3.896062672138214111e-01 7.626242469996213913e-03 -2.510406076908111572e-01 -1.309954375028610229e-01 -2.737576067447662354e-01 -1.310757845640182495e-01 -1.982780992984771729e-01 1.746548339724540710e-03 -7.990591228008270264e-02 -5.855060648173093796e-03 -1.177899762988090515e-01 9.774078428745269775e-02 -7.005719095468521118e-02 -2.413190603256225586e-01 -3.091443777084350586e-01 2.340034097433090210e-01 3.594995141029357910e-01 4.489105194807052612e-02 1.475169211626052856e-01 4.979885648936033249e-03 -8.300948888063430786e-02 -7.717923820018768311e-02 -7.051192969083786011e-02 -1.920556463301181793e-02 7.930501550436019897e-02 -2.860271334648132324e-01 -9.829161316156387329e-02 3.290398791432380676e-02 8.248221129179000854e-02 -3.034604787826538086e-01 -1.556035280227661133e-01 5.550031084567308426e-03
2.823783159255981445e-01 -8.737526834011077881e-02 -2.487983554601669312e-01 -1.373688578605651855e-01 -1.473292559385299683e-01 1.199017316102981567e-01 2.973765432834625244e-01 9.170026332139968872e-02 1.264968514442443848e-01 4.387075006961822510e-01 -2.154978737235069275e-02 4.624376893043518066e-01 6.764380633831024170e-02 -1.923986524343490601e-01 -3.593369945883750916e-02 -2.275756448507308960e-01 1.419799029827117920e-01 1.767501607537269592e-02 6.131836771965026855e-02 -7.878042757511138916e-02 4.845599457621574402e-02 1.451446413993835449e-01 4.416209831833839417e-02 7.977524399757385254e-02 1.582812219858169556e-01 -1.636400669813156128e-01 7.678363472223281860e-02 -1.045403536409139633e-02 -1.348508596420288086e-01 1.467721760272979736e-01 -1.124034151434898376e-01 -9.547715634107589722e-02
3.267831802368164062e-01 -1.480092257261276245e-01 -1.499803960323333740e-01 5.094286426901817322e-02 1.351201087236404419e-01 5.977945774793624878e-02 1.996083408594131470e-01 1.200866699218750000e-01 2.734475955367088318e-02 4.149227738380432129e-01 1.424251347780227661e-01 4.174145460128784180e-01 3.750254213809967041e-02 -2.517242729663848877e-01 1.080600991845130920e-01 -2.015618383884429932e-01 1.600856035947799683e-01 1.731996089220046997e-01 3.783590197563171387e-01 1.932035433128476143e-03 -1.192640289664268494e-01 -8.241068571805953979e-02 -1.112177670001983643e-01 -5.077544599771499634e-02 -1.252672225236892700e-01 -1.297578066587448120e-01 3.767908737063407898e-02 -1.334498450160026550e-02 -5.073239281773567200e-02 -7.511902600526809692e-02 -8.948375284671783447e-02 2.277865447103977203e-02
2.114616781473159790e-01 -2.104399651288986206e-01 -1.722385138273239136e-01 1.348420530557632446e-01 5.354920774698257446e-02 -2.382749915122985840e-01 2.937883734703063965e-01 1.939455233514308929e-02 -3.686465620994567871e-01 3.029982745647430420e-02 4.694433882832527161e-02 1.869564205408096313e-01 -1.536696851253509521e-01 -2.978335916996002197e-01 1.619279086589813232e-01 -1.801455467939376831e-01 1.558522731065750122e-01 8.857480250298976898e-03 1.235520653426647186e-02 7.320072967559099197e-03 -1.685603708028793335e-02 3.630207851529121399e-02 -9.762614220380783081e-02 1.578606665134429932e-01 4.136425908654928207e-03 -1.775597780942916870e-01 -2.290630489587783813e-01 1.137746721506118774e-01 1.911543607711791992e-01 2.180275917053222656e-01 -3.480643928050994873e-01 -9.508761018514633179e-02
3.965625762939453125e-01 -3.017902672290802002e-01 -8.675222843885421753e-02 1.103545445948839188e-02 -1.628171070478856564e-03 -9.116935543715953827e-03 7.652180641889572144e-02 3.791296482086181641e-01 -3.732705414295196533e-01 2.603176832199096680e-01 1.495356559753417969e-01 9.765517711639404297e-02 -3.579286858439445496e-02 -1.926058679819107056e-01 -2.779508754611015320e-02 1.852991133928298950e-01 3.114194869995117188e-01 -6.341325491666793823e-02 -6.720697134733200073e-02 -6.612777709960937500e-02 4.808593168854713440e-02 -2.120574563741683960e-01 -8.326454460620880127e-02 1.813561618328094482e-01 -9.142243117094039917e-02 -6.762914359569549561e-02 -1.205191761255264282e-02 -2.161239832639694214e-02 -3.028516843914985657e-02 -2.348472476005554199e-01 -1.182988882064819336e-01 3.530842810869216919e-02
1.887390464544296265e-01 -1.462931931018829346e-01 -2.383873611688613892e-01 -2.479018829762935638e-02 -1.143724620342254639e-01 1.216404065489768982e-01 -1.864850074052810669e-01 -1.747284457087516785e-02 -4.337218701839447021e-01 3.354972600936889648e-01 1.171148270368576050e-01 2.470524981617927551e-02 -3.021123819053173065e-02 -1.929822862148284912e-01 2.659344375133514404e-01 5.327920988202095032e-02 2.169197946786880493e-01 3.942540287971496582e-02 2.524853944778442383e-01 3.886434808373451233e-02 2.598452754318714142e-02 1.306700855493545532e-01 -1.015657261013984680e-01 1.079168021678924561e-01 3.029261156916618347e-02 -7.258856296539306641e-02 1.182533521205186844e-02 1.357743591070175171e-01 1.121939644217491150e-01 -3.438186645507812500e-01 -2.929966449737548828e-01 2.954500913619995117e-02
2.502079010009765625e-01 2.682456970214843750e-01 -1.699796617031097412e-01 2.532901763916015625e-01 2.824982255697250366e-02 3.038147091865539551e-01 -5.550541356205940247e-02 2.236728072166442871e-01 1.110397651791572571e-01 2.245288044214248657e-01 1.336381882429122925e-01 1.778298430144786835e-02 -2.353314161300659180e-01 -1.845452785491943359e-01 -6.439028680324554443e-02 -3.066570498049259186e-02 1.507155150175094604e-01 5.558920279145240784e-02 5.032017081975936890e-02 -1.964813917875289917e-01 1.291305292397737503e-02 3.484739959239959717e-01 -1.130600795149803162e-01 8.097431063652038574e-02 9.994754940271377563e-02 -5.964295566082000732e-02 -2.769542336463928223e-01 -9.200656414031982422e-02 -1.237879097461700439e-01 -2.640045285224914551e-01 -8.831803500652313232e-02 -2.265317887067794800e-01
3.499505519866943359e-01 -1.785113960504531860e-01 -1.065783426165580750e-01 -4.019330441951751709e-02 -6.642001215368509293e-03 2.337262928485870361e-01 -4.038814082741737366e-02 -1.406603157520294189e-01 -5.233414471149444580e-03 3.738173097372055054e-02 2.555776536464691162e-01 -4.019505158066749573e-02 1.117240265011787415e-01 -1.322790980339050293e-01 1.099423170089721680e-01 5.644502118229866028e-02 4.112034440040588379e-01 5.426689516752958298e-03 7.130324840545654297e-02 2.958636283874511719e-01 -4.053831100463867188e-02 1.137865707278251648e-01 -3.941105008125305176e-01 -3.002994321286678314e-02 9.727498888969421387e-02 -2.220823317766189575e-01 -1.084985807538032532e-01 -6.254933774471282959e-02 1.003256812691688538e-01 4.381261765956878662e-02 -3.514672219753265381e-01 -2.138657495379447937e-02
1.885274946689605713e-01 -1.211579814553260803e-01 2.108383178710937500e-02 4.120656102895736694e-02 -2.086616754531860352e-01 -1.301838010549545288e-01 -2.228784933686256409e-02 -8.230239618569612503e-04 -4.604666307568550110e-02 -2.220112681388854980e-01 9.521161764860153198e-02 5.281228572130203247e-02 9.204986691474914551e-02 -2.994613945484161377e-01 1.948068588972091675e-01 -5.909638106822967529e-02 3.186957165598869324e-02 2.000379264354705811e-01 1.008029505610466003e-01 -1.341412961483001709e-01 1.960551925003528595e-02 6.557350605726242065e-02 1.080011576414108276e-01 -9.436530619859695435e-02 5.389839038252830505e-02 -3.385797441005706787e-01 -1.384641826152801514e-01 8.507779240608215332e-02 -6.593760848045349121e-02 -4.762296378612518311e-01 -4.506509900093078613e-01 -1.057109683752059937e-01
4.308622479438781738e-01 -5.478050187230110168e-02 -1.116409748792648315e-01 1.642697006464004517e-01 -1.178243979811668396e-01 3.912604600191116333e-02 1.151627004146575928e-01 -1.392338424921035767e-01 -2.028944492340087891e-01 7.372730225324630737e-02 -1.254994869232177734e-01 3.763144314289093018e-01 9.381064772605895996e-02 1.337203532457351685e-01 -5.659469589591026306e-02 -1.382022947072982788e-01 4.270577132701873779e-01 1.375668644905090332e-01 -2.411461770534515381e-01 -3.501157276332378387e-03 -1.290140002965927124e-01 -4.388017207384109497e-02 -1.999236196279525757e-01 -1.759027838706970215e-01 1.688137650489807129e-02 -8.513830602169036865e-02 4.182567447423934937e-02 -1.020634621381759644e-01 -9.662759304046630859e-02 -4.809266421943902969e-03 -1.563182771205902100e-01 -2.616381943225860596e-01
3.597222566604614258e-01 -7.548106834292411804e-03 -1.614638566970825195e-01 8.911448717117309570e-02 -2.237940281629562378e-01 -2.190661579370498657e-01 1.374062001705169678e-01 3.853857517242431641e-01 4.809115547686815262e-03 1.324894428253173828e-01 7.667638361454010010e-02 9.526895731687545776e-02 5.894617736339569092e-02 2.851067669689655304e-02 6.007332354784011841e-02 -2.368166856467723846e-02 3.118411004543304443e-01 2.193059623241424561e-01 3.286406025290489197e-02 -1.095074191689491272e-01 3.231569193303585052e-03 2.047429084777832031e-01 1.230794191360473633e-01 8.695135265588760376e-02 2.619643807411193848e-01 -1.468249708414077759e-01 3.928136080503463745e-02 9.044735133647918701e-02 -6.750876456499099731e-02 3.638975918292999268e-01 -3.913325816392898560e-02 -2.619112133979797363e-01
3.477338552474975586e-01 -2.505673766136169434e-01 4.168696328997612000e-02 2.091315388679504395e-01 -2.096482785418629646e-03 -3.822078928351402283e-02 8.131248503923416138e-02 1.109138578176498413e-01 -1.490044295787811279e-01 4.851908609271049500e-02 2.535004615783691406e-01 7.156508415937423706e-02 1.642178893089294434e-01 -2.273902297019958496e-01 -2.277281880378723145e-01 4.077162742614746094e-01 3.044522404670715332e-01 -1.413969397544860840e-01 7.356097549200057983e-02 -6.394251435995101929e-02 -6.304549984633922577e-03 -1.771374791860580444e-01 -1.590003669261932373e-01 3.522833809256553650e-02 3.514390438795089722e-02 -2.554940581321716309e-01 1.572319865226745605e-01 3.020873526111245155e-03 -6.748862564563751221e-02 4.524576291441917419e-02 -2.625032961368560791e-01 -1.134047210216522217e-01
3.896219134330749512e-01 1.817204430699348450e-02 6.309479475021362305e-02 -4.467457532882690430e-02 -3.795273602008819580e-02 1.384329944849014282e-01 2.410476803779602051e-01 3.872036933898925781e-02 -2.398463487625122070e-01 5.881313607096672058e-02 2.419344633817672729e-01 8.547694981098175049e-02 2.211107686161994934e-02 -1.906648874282836914e-01 3.234891220927238464e-02 1.643892377614974976e-01 4.301947057247161865e-01 1.241349205374717712e-01 -1.996649242937564850e-02 2.135698199272155762e-01 1.613534092903137207e-01 -2.269654534757137299e-03 -3.007201254367828369e-01 5.840202048420906067e-02 1.561374664306640625e-01 -2.718052864074707031e-01 -1.910318434238433838e-02 2.012937143445014954e-02 -3.057164885103702545e-02 7.137708365917205811e-02 -2.127734869718551636e-01 -2.307476997375488281e-01
3.491651117801666260e-01 -9.636695683002471924e-02 -5.379602313041687012e-01 4.686978459358215332e-02 -8.284191787242889404e-02 3.161751925945281982e-01 1.917226165533065796e-01 9.183911234140396118e-02 -1.122435703873634338e-01 2.451032698154449463e-01 1.281980425119400024e-01 1.801109015941619873e-01 7.554144412279129028e-02 -1.290627270936965942e-01 -8.643408119678497314e-02 1.150999069213867188e-01 1.749971210956573486e-01 -1.193493306636810303e-01 -6.300139427185058594e-02 -9.550371207296848297e-03 -5.060398951172828674e-02 -1.719302311539649963e-02 -2.347125560045242310e-01 1.491179764270782471e-01 -1.072991192340850830e-01 -1.628698110580444336e-01 -6.797965615987777710e-02 -1.380836218595504761e-01 -1.490430682897567749e-01 7.582074403762817383e-02 -1.830268800258636475e-01 9.080613404512405396e-02
3.021834790706634521e-01 2.800245769321918488e-02 -3.182961046695709229e-01 -2.205889523029327393e-01 1.448894850909709930e-02 1.085359603166580200e-01 2.570099532604217529e-01 7.839959859848022461e-02 -1.389582157135009766e-01 3.905071914196014404e-01 -1.673546880483627319e-01 -6.179298460483551025e-02 2.049636542797088623e-01 -1.621444523334503174e-01 -1.172727197408676147e-01 -1.764122694730758667e-01 2.098030149936676025e-01 2.259080111980438232e-02 1.315678656101226807e-01 1.711056977510452271e-01 -4.043936356902122498e-02 4.000298306345939636e-02 -2.342306077480316162e-01 3.082564100623130798e-02 -8.105001598596572876e-02 -1.680520623922348022e-01 -1.748253405094146729e-02 1.195600926876068115e-01 8.000629022717475891e-03 -9.818891063332557678e-03 -3.746544718742370605e-01 1.297312974929809570e-01
1.912920027971267700e-01 6.629019975662231445e-02 -1.077578142285346985e-01 1.115894317626953125e-01 -1.197164729237556458e-01 1.008109450340270996e-01 -7.495592534542083740e-02 1.449722610414028168e-02 9.487155079841613770e-02 2.010302841663360596e-01 1.117344349622726440e-01 1.671210378408432007e-01 1.507508307695388794e-01 -3.858282789587974548e-02 -1.392681002616882324e-01 -1.482750326395034790e-01 1.076369062066078186e-01 -1.372726857662200928e-01 4.566220641136169434e-01 -3.259932696819305420e-01 -3.825370594859123230e-02 3.951424658298492432e-01 -2.098034135997295380e-02 9.756358712911605835e-02 2.591602206230163574e-01 8.102016150951385498e-02 -1.223119571805000305e-01 -2.471311539411544800e-01 1.198168657720088959e-02 -9.164039045572280884e-02 -2.790933251380920410e-01 1.551546994596719742e-02
2.328692674636840820e-01 -1.361598968505859375e-01 -1.484136134386062622e-01 1.652996093034744263e-01 -6.036455556750297546e-02 -8.420703560113906860e-02 1.334492713212966919e-01 1.514126360416412354e-01 -3.923443257808685303e-01 1.861753314733505249e-01 2.382806241512298584e-01 2.593204081058502197e-01 -9.408478438854217529e-02 -1.638436317443847656e-01 8.707639575004577637e-02 3.131385892629623413e-03 3.378671109676361084e-01 -2.429253160953521729e-01 -2.784310877323150635e-01 -9.634873270988464355e-02 -1.779814809560775757e-01 3.375453641638159752e-03 -2.465386502444744110e-02 3.362202644348144531e-02 5.532912537455558777e-02 -1.421001851558685303e-01 1.149246003478765488e-02 -2.654792666435241699e-01 6.636462360620498657e-02 4.881597682833671570e-02 -2.488722652196884155e-01 -1.204705834388732910e-01
3.451979160308837891e-01 -9.369613230228424072e-02 -1.087492257356643677e-01 -9.694539755582809448e-02 4.920040443539619446e-02 1.431561261415481567e-01 -3.979237005114555359e-02 3.196316305547952652e-03 -3.973523974418640137e-01 7.944853603839874268e-02 -1.369161605834960938e-01 1.756508797407150269e-01 5.268219858407974243e-02 1.608367264270782471e-01 7.941070199012756348e-02 3.250426426529884338e-02 3.830903172492980957e-01 2.072404026985168457e-01 -1.419135332107543945e-01 -1.825278103351593018e-01 -8.688756497576832771e-04 7.296913862228393555e-02 -1.377191096544265747e-01 1.550635844469070435e-01 -1.631091348826885223e-03 3.086080402135848999e-02 1.087316945195198059e-01 1.073171943426132202e-01 -3.210665285587310791e-01 -3.205230832099914551e-01 -1.729995161294937134e-01 -1.580460518598556519e-01
1.973694413900375366e-01 -8.992444723844528198e-02 1.160463243722915649e-01 -1.106342598795890808e-01 -1.481718420982360840e-01 3.087849318981170654e-01 -1.325589716434478760e-01 2.079584151506423950e-01 2.759217023849487305e-01 2.940092086791992188e-01 1.370748281478881836e-01 2.885983884334564209e-01 2.311411798000335693e-01 -4.969519749283790588e-02 1.199538633227348328e-01 5.021177977323532104e-02 1.366603970527648926e-01 -6.118691712617874146e-02 -1.217940673232078552e-01 8.273170329630374908e-03 9.271418303251266479e-02 9.553345292806625366e-02 2.871986292302608490e-02 3.711825236678123474e-03 2.898542955517768860e-02 -2.591376006603240967e-01 -1.191408783197402954e-01 1.979972124099731445e-01 -1.672899723052978516e-01 -2.227914780378341675e-01 -3.882172405719757080e-01 -7.787160575389862061e-02
3.732344806194305420e-01 5.870850756764411926e-02 -1.640666872262954712e-01 2.506832480430603027e-01 -8.595348894596099854e-02 2.570947632193565369e-02 9.739258885383605957e-02 6.487086415290832520e-02 8.920003473758697510e-02 1.534554064273834229e-01 1.075370535254478455e-01 -2.509796293452382088e-03 2.691175602376461029e-02 -8.554459363222122192e-02 3.368540108203887939e-02 9.868299216032028198e-02 -1.487080007791519165e-01 7.895616441965103149e-02 4.225767552852630615e-01 -1.922449320554733276e-01 9.636752307415008545e-02 2.672301828861236572e-01 -1.350150555372238159e-01 1.116025522351264954e-01 3.186937421560287476e-02 -1.267963498830795288e-01 -4.161404669284820557e-01 4.049869254231452942e-02 -1.161191388964653015e-01 -1.487069875001907349e-01 -2.656622231006622314e-01 -1.744015663862228394e-01
4.743879437446594238e-01 -3.750786185264587402e-02 -8.400263637304306030e-02 1.407165527343750000e-01 1.560857892036437988e-01 1.254541128873825073e-01 1.596984267234802246e-01 2.784531712532043457e-01 -2.190272510051727295e-01 -1.638571918010711670e-01 -8.490835130214691162e-02 6.466147303581237793e-02 2.815618216991424561e-01 -2.417752444744110107e-01 -2.393761426210403442e-01 -1.055179759860038757e-01 4.160500690340995789e-02 1.518149077892303467e-01 -1.621654629707336426e-01 -1.392543613910675049e-01 -1.709447614848613739e-02 -1.530847251415252686e-01 -1.761034578084945679e-01 -3.224781528115272522e-02 1.646034121513366699e-01 -2.713308334350585938e-01 -2.430005557835102081e-02 -1.447972208261489868e-01 9.003612399101257324e-02 4.934802651405334473e-02 -2.257177829742431641e-01 3.407361358404159546e-02
4.004601538181304932e-01 -6.418364495038986206e-02 -1.552700903266668320e-02 -5.086611583828926086e-02 -7.620590180158615112e-02 2.188564985990524292e-01 1.792517602443695068e-01 -2.691742964088916779e-02 -3.544386476278305054e-02 -4.129006713628768921e-02 2.653719484806060791e-01 -3.290806710720062256e-02 4.783848673105239868e-02 -1.817495375871658325e-01 8.972878009080886841e-02 1.940758824348449707e-01 4.573333561420440674e-01 5.320015177130699158e-02 -5.308554321527481079e-02 1.992295831441879272e-01 2.219703793525695801e-01 8.112585544586181641e-02 -2.626126706600189209e-01 1.389554589986801147e-01 8.957798779010772705e-02 -3.132144510746002197e-01 -5.041871219873428345e-02 -2.716491697356104851e-03 7.807100564241409302e-02 1.701292581856250763e-02 -2.297455221414566040e-01 -1.554112732410430908e-01
-3.404422849416732788e-02 -9.708407521247863770e-02 -2.828953862190246582e-01 1.932354122400283813e-01 -9.125113487243652344e-02 1.459173411130905151e-01 1.216503754258155823e-01 -1.460664123296737671e-01 -3.859773650765419006e-02 2.671215832233428955e-01 -1.325344592332839966e-01 2.034873068332672119e-01 1.727682538330554962e-02 -2.184696346521377563e-01 -2.807631157338619232e-02 -1.599449515342712402e-01 1.626697331666946411e-01 2.113998532295227051e-01 1.767289042472839355e-01 -2.228362560272216797e-01 2.123057693243026733e-01 2.139678746461868286e-01 1.963768154382705688e-01 -5.593242496252059937e-02 2.918886244297027588e-01 -1.389066427946090698e-01 -2.691230922937393188e-02 6.391527503728866577e-02 -1.324497163295745850e-01 -3.033669292926788330e-01 -3.045316040515899658e-01 -6.223149225115776062e-02
2.589211165904998779e-01 -4.050607085227966309e-01 -8.341294527053833008e-02 -2.025017887353897095e-02 -6.354120373725891113e-02 2.110414505004882812e-01 -1.889384686946868896e-01 8.279020339250564575e-02 3.346735239028930664e-02 4.089996218681335449e-01 1.277088969945907593e-01 1.126061305403709412e-01 -9.783861041069030762e-02 -8.826854825019836426e-02 2.021406292915344238e-01 -1.152291297912597656e-01 1.899103969335556030e-01 2.804695395752787590e-03 1.101912185549736023e-01 -1.637361198663711548e-01 -2.687565237283706665e-02 3.172140121459960938e-01 -7.422517240047454834e-02 -1.013155560940504074e-02 1.007051840424537659e-01 -3.432646095752716064e-01 1.863521784543991089e-01 5.375847965478897095e-02 -1.676202565431594849e-02 1.493816971778869629e-01 -1.740273684263229370e-01 -3.227986767888069153e-02
2.744676470756530762e-01 -1.436601579189300537e-01 -3.086655214428901672e-02 -1.162512134760618210e-02 -5.232628062367439270e-02 1.708632111549377441e-01 1.947343908250331879e-02 1.257794350385665894e-01 -3.415316641330718994e-01 2.264008969068527222e-01 1.524525433778762817e-01 3.411118388175964355e-01 3.909175097942352295e-01 -2.718731574714183807e-02 1.012106388807296753e-01 -1.704471856355667114e-01 1.110066473484039307e-01 4.861308261752128601e-02 1.554309874773025513e-01 -2.131078094244003296e-01 -5.051978677511215210e-02 1.276213973760604858e-01 -1.354473531246185303e-01 -1.848907917737960815e-01 9.353310614824295044e-02 -2.517206072807312012e-01 -8.417902141809463501e-02 -3.868778422474861145e-02 -2.356988787651062012e-01 1.983800828456878662e-01 -1.416009217500686646e-01 5.634023621678352356e-02
1.817873269319534302e-01 -2.262210547924041748e-01 -1.261166781187057495e-01 -3.556779026985168457e-02 -3.269967734813690186e-01 -1.723458915948867798e-01 3.008397221565246582e-01 1.209377199411392212e-01 4.850892350077629089e-02 1.145426481962203979e-01 1.914019435644149780e-01 1.103655546903610229e-01 -9.426707401871681213e-03 8.751008659601211548e-02 7.817216962575912476e-02 1.024319529533386230e-01 2.331811636686325073e-01 -1.953701861202716827e-02 4.556606989353895187e-03 -1.462376713752746582e-01 3.915400505065917969e-01 -1.888124942779541016e-01 1.750137209892272949e-01 -9.850760549306869507e-02 2.220150083303451538e-01 3.047614544630050659e-02 -1.023937687277793884e-01 1.426281481981277466e-01 -6.946856528520584106e-02 -2.169347852468490601e-01 -3.366178870201110840e-01 -1.285078525543212891e-01
2.334763556718826294e-01 -1.675749570131301880e-01 9.489721618592739105e-03 8.966070413589477539e-02 -3.185689856763929129e-04 2.522266507148742676e-01 -1.981626451015472412e-01 1.188958287239074707e-01 7.866996526718139648e-02 2.425580620765686035e-01 1.906158626079559326e-01 1.345795840024948120e-01 1.357105374336242676e-01 -3.836042061448097229e-02 1.319225132465362549e-01 5.949688702821731567e-02 8.675438910722732544e-02 7.122071087360382080e-02 -1.288802027702331543e-01 -1.357033848762512207e-01 1.786912232637405396e-01 -8.489753305912017822e-02 -2.155821956694126129e-02 -3.621285408735275269e-02 1.054809545166790485e-03 -2.888931035995483398e-01 -1.622553318738937378e-01 2.698694765567779541e-01 -3.924622237682342529e-01 -2.177502214908599854e-01 -3.882315456867218018e-01 -9.291347116231918335e-02
2.751258611679077148e-01 -3.660228103399276733e-02 -2.125827968120574951e-01 -1.269768327474594116e-01 -3.492161631584167480e-03 9.751365333795547485e-02 1.867879927158355713e-01 -1.138835400342941284e-01 -1.468217223882675171e-01 3.874714672565460205e-01 -1.582267284393310547e-01 4.593713879585266113e-01 1.721222102642059326e-01 -4.555920511484146118e-02 7.578083872795104980e-02 -1.369883418083190918e-01 3.471055328845977783e-01 9.370212443172931671e-03 6.457350403070449829e-02 -1.462365090847015381e-01 -1.076260861009359360e-02 -4.780084267258644104e-02 1.615469157695770264e-01 -4.515866562724113464e-02 2.121259123086929321e-01 -1.845510900020599365e-01 -1.222819555550813675e-02 5.095099657773971558e-02 -2.078338861465454102e-01 3.396606072783470154e-02 -1.760896444320678711e-01 8.057114481925964355e-02
2.229146808385848999e-01 -1.250247359275817871e-01 -1.443940252065658569e-01 -1.173363402485847473e-01 2.732006013393402100e-01 9.087002277374267578e-02 2.203016728162765503e-02 -2.364047244191169739e-02 -1.419434100389480591e-01 7.270050048828125000e-02 -1.318749040365219116e-01 2.361993044614791870e-01 -1.263789087533950806e-01 -1.606779992580413818e-01 3.157716989517211914e-02 -1.205624416470527649e-01 1.554466038942337036e-01 -1.898732930421829224e-01 -2.554415762424468994e-01 -1.587748900055885315e-02 -2.082072645425796509e-01 -1.003565117716789246e-01 -1.273875236511230469e-01 1.478999406099319458e-01 6.664061546325683594e-02 -3.101187646389007568e-01 -1.008082404732704163e-01 -1.507682055234909058e-01 -2.264880537986755371e-01 -1.727108359336853027e-01 -2.732654809951782227e-01 -3.919630944728851318e-01
1.996003836393356323e-01 3.121645189821720123e-02 -7.155565917491912842e-02 1.182267889380455017e-01 -1.792136579751968384e-01 3.987267017364501953e-01 2.033084928989410400e-01 -4.482665657997131348e-02 1.709174215793609619e-01 1.455671638250350952e-01 -1.282642334699630737e-01 1.993342936038970947e-01 1.060745790600776672e-01 -1.620371192693710327e-01 1.535381525754928589e-01 7.459266483783721924e-02 2.268753647804260254e-01 2.140731960535049438e-01 -1.525145210325717926e-02 -8.941923826932907104e-02 2.195663005113601685e-01 9.740023314952850342e-02 2.928387522697448730e-01 1.807127445936203003e-01 4.244957566261291504e-01 -9.762148559093475342e-02 -6.056854873895645142e-02 5.997845530509948730e-02 -6.530392169952392578e-02 -2.870404534041881561e-02 -2.137604951858520508e-01 -5.475764721632003784e-02
2.637737095355987549e-01 -1.645826250314712524e-01 -2.791501581668853760e-01 1.559244245290756226e-01 -3.810368105769157410e-02 1.173377558588981628e-01 3.865905702114105225e-01 -1.203401684761047363e-01 -6.735771894454956055e-02 1.816043257713317871e-01 1.768622994422912598e-01 1.178710907697677612e-01 1.533951461315155029e-01 -6.510145962238311768e-03 -2.776965685188770294e-02 -3.697532787919044495e-02 2.477217763662338257e-01 2.834958769381046295e-02 1.038446873426437378e-01 -2.602494359016418457e-01 -2.389663010835647583e-01 4.646621271967887878e-02 -1.552129387855529785e-01 9.940108284354209900e-03 7.545375823974609375e-02 -1.423357576131820679e-01 -1.070437058806419373e-01 -2.534767091274261475e-01 -2.419473975896835327e-01 -8.984734863042831421e-02 -2.377628087997436523e-01 2.541695833206176758e-01
1.635799109935760498e-01 -2.733007669448852539e-01 -1.075872108340263367e-01 -1.319468021392822266e-01 -1.915419697761535645e-01 2.034898698329925537e-01 6.240688636898994446e-02 3.169786930084228516e-01 1.806162148714065552e-01 -2.867846488952636719e-01 1.212979853153228760e-02 2.725503146648406982e-01 1.592261046171188354e-01 1.406697183847427368e-01 -8.850222080945968628e-02 -1.060541346669197083e-01 -3.961620107293128967e-02 2.104006893932819366e-02 2.338023036718368530e-01 -7.900693267583847046e-02 5.683058872818946838e-02 1.051449030637741089e-01 -1.328380852937698364e-01 1.937734931707382202e-01 9.941639006137847900e-02 -8.456051349639892578e-02 3.271441534161567688e-02 5.490542948246002197e-02 -1.452281624078750610e-01 -2.060162276029586792e-01 -4.183340966701507568e-01 -2.037739157676696777e-01
3.454954624176025391e-01 -2.170334607362747192e-01 -6.968100368976593018e-02 -1.711945608258247375e-02 7.860282808542251587e-02 9.238839149475097656e-02 -1.140628084540367126e-01 2.928255796432495117e-01 -3.799018561840057373e-01 1.050588935613632202e-01 1.525388211011886597e-01 2.467497438192367554e-01 -2.218099534511566162e-01 -2.026506699621677399e-02 1.857315301895141602e-01 7.411932945251464844e-02 6.622589379549026489e-02 2.038487643003463745e-01 2.493737787008285522e-01 -1.000636816024780273e-01 1.062777265906333923e-01 3.162636458873748779e-01 -1.739427000284194946e-01 -1.312358956784009933e-02 2.924097888171672821e-02 -1.294141411781311035e-01 6.823640316724777222e-02 -2.607852965593338013e-02 1.891592741012573242e-01 7.200700789690017700e-02 -2.071004360914230347e-01 1.382422894239425659e-01
4.593236744403839111e-01 -2.322833240032196045e-01 -4.657761659473180771e-03 -1.590654402971267700e-01 -1.696564555168151855e-01 1.125642880797386169e-01 -1.302021592855453491e-01 1.694865226745605469e-01 -4.995151162147521973e-01 -2.407721476629376411e-03 -7.422255724668502808e-02 3.030196763575077057e-02 -1.835238635540008545e-01 -5.486565828323364258e-02 1.754323393106460571e-01 -1.132393404841423035e-01 2.504347562789916992e-01 1.270817220211029053e-01 5.888056382536888123e-02 4.590618237853050232e-02 8.121102303266525269e-02 2.291534841060638428e-01 -7.552586495876312256e-02 4.424815252423286438e-02 1.907206773757934570e-01 -3.673215210437774658e-02 6.295703351497650146e-02 1.035156100988388062e-01 -1.146998852491378784e-01 -1.900957375764846802e-01 -1.718242913484573364e-01 6.278593838214874268e-02
2.777498364448547363e-01 -7.097532600164413452e-02 -1.510803848505020142e-01 -2.067031413316726685e-01 2.726602368056774139e-02 -1.276122685521841049e-02 5.409128591418266296e-02 2.329732179641723633e-01 1.118467599153518677e-01 1.967761367559432983e-01 5.567572638392448425e-02 1.899277120828628540e-01 1.963200271129608154e-01 -3.090501427650451660e-01 6.339246034622192383e-02 -3.492396697402000427e-02 -5.183301866054534912e-02 2.327656149864196777e-01 -5.074707791209220886e-02 -6.674474477767944336e-02 3.389305174350738525e-01 1.776342689990997314e-01 2.512291669845581055e-01 2.980290539562702179e-02 5.892786011099815369e-02 -3.062801957130432129e-01 -6.335242837667465210e-02 1.073764488101005554e-01 -1.621930301189422607e-01 -1.326958388090133667e-01 -3.604888617992401123e-01 5.868186801671981812e-02
2.365131080150604248e-01 -2.138940840959548950e-01 -1.695425957441329956e-01 -2.290200814604759216e-02 1.027328521013259888e-01 3.700960800051689148e-02 3.285701572895050049e-01 7.212706655263900757e-02 -2.563020884990692139e-01 1.437055319547653198e-01 1.737951785326004028e-01 2.490820437669754028e-01 -3.495989739894866943e-02 -3.703974783420562744e-01 1.965886354446411133e-01 -2.991790175437927246e-01 8.337569423019886017e-03 -8.985450863838195801e-02 -9.976291656494140625e-02 -6.572207063436508179e-02 -1.763626337051391602e-01 -2.952481247484683990e-02 -7.413486391305923462e-02 4.850363731384277344e-02 5.897810682654380798e-02 -1.770858615636825562e-01 -2.116529345512390137e-01 9.053982794284820557e-02 4.529327154159545898e-02 8.212980628013610840e-02 -3.247731029987335205e-01 -1.856094300746917725e-01
2.669453620910644531e-01 -9.553324431180953979e-02 -3.144141137599945068e-01 -1.136782094836235046e-01 -1.582657396793365479e-01 2.891095578670501709e-01 2.544662654399871826e-01 -4.802235588431358337e-02 1.999223139137029648e-03 3.063311874866485596e-01 8.489672094583511353e-02 2.128416448831558228e-01 7.280792295932769775e-02 3.002141602337360382e-02 -1.838652640581130981e-01 3.721368312835693359e-02 2.273426800966262817e-01 -1.767174005508422852e-01 1.065110936760902405e-01 -1.692476570606231689e-01 1.020385175943374634e-01 8.891343325376510620e-02 -5.610218271613121033e-02 1.018904447555541992e-01 -1.036802083253860474e-01 -2.824002802371978760e-01 -2.203078381717205048e-02 -4.937116056680679321e-02 -1.909873634576797485e-01 1.984028518199920654e-01 -3.326204121112823486e-01 9.873921424150466919e-02
4.648695588111877441e-01 -6.553319096565246582e-02 1.299144234508275986e-02 -1.265973299741744995e-01 -8.023152500391006470e-02 1.401728093624114990e-01 1.898961365222930908e-01 -6.313326209783554077e-02 -9.939783066511154175e-02 2.286104857921600342e-02 1.576965302228927612e-01 1.672096550464630127e-02 1.516758203506469727e-01 -2.244008034467697144e-01 6.108492240309715271e-02 1.745035946369171143e-01 4.709735810756683350e-01 4.636050760746002197e-02 -1.698957942426204681e-02 1.751363277435302734e-01 1.115197464823722839e-01 5.350905284285545349e-02 -3.052134215831756592e-01 -1.235022302716970444e-02 6.021811440587043762e-02 -2.595102488994598389e-01 -5.768989399075508118e-02 9.353610873222351074e-02 -5.933187156915664673e-02 5.195734649896621704e-02 -1.355007439851760864e-01 -2.881251275539398193e-01
3.973021805286407471e-01 -7.137516140937805176e-02 2.812093496322631836e-02 -1.226324290037155151e-01 -5.308182537555694580e-02 1.433841288089752197e-01 2.471000999212265015e-01 4.960368946194648743e-02 -1.190122589468955994e-01 2.863385016098618507e-03 1.837360262870788574e-01 2.708143927156925201e-02 1.166611816734075546e-02 -1.633384525775909424e-01 7.634285092353820801e-02 2.022766917943954468e-01 4.948097169399261475e-01 2.653467655181884766e-02 -1.582987233996391296e-02 1.556669324636459351e-01 1.217421814799308777e-01 5.429372191429138184e-02 -3.748701512813568115e-01 5.126265436410903931e-02 1.560064107179641724e-01 -2.473349720239639282e-01 -7.104976475238800049e-02 6.477855145931243896e-02 -3.291365504264831543e-02 1.912934333086013794e-02 -1.440525352954864502e-01 -2.533815503120422363e-01
3.332945108413696289e-01 -1.637076735496520996e-01 -4.766638949513435364e-02 1.533669233322143555e-01 3.535752594470977783e-01 1.562040895223617554e-01 -4.560751467943191528e-02 3.185959458351135254e-01 -9.172892570495605469e-02 1.330365538597106934e-01 -5.560118332505226135e-02 2.310079783201217651e-01 -2.590662799775600433e-02 -2.663044035434722900e-01 -2.133815437555313110e-01 2.457375079393386841e-02 8.765946328639984131e-02 2.654054164886474609e-01 -4.126607999205589294e-02 -1.830592155456542969e-01 -1.919515877962112427e-01 1.684473082423210144e-02 -2.261080145835876465e-01 -2.341526933014392853e-02 1.375776976346969604e-01 -1.331516951322555542e-01 -3.023884445428848267e-02 1.095826178789138794e-01 5.156067386269569397e-02 -2.822448909282684326e-01 -6.908841431140899658e-02 2.102741599082946777e-01
3.765103816986083984e-01 -1.591976135969161987e-01 1.028078515082597733e-02 1.895071119070053101e-01 -1.105224806815385818e-02 2.061322480440139771e-01 -6.652828305959701538e-02 3.045116551220417023e-02 -4.416644871234893799e-01 4.794620350003242493e-02 1.371706556528806686e-02 9.962951764464378357e-03 1.020400747656822205e-01 8.391957380808889866e-04 8.474429696798324585e-02 -1.935918778181076050e-01 1.452747732400894165e-01 5.961797758936882019e-02 -8.190172165632247925e-02 -2.206815630197525024e-01 2.823678962886333466e-02 1.260222047567367554e-01 -2.303921431303024292e-01 2.164515294134616852e-02 -7.734970003366470337e-02 -1.785737872123718262e-01 1.561992764472961426e-01 1.894793063402175903e-01 -1.358239203691482544e-01 -4.377593100070953369e-01 -1.867550313472747803e-01 -5.252661556005477905e-02
4.451933801174163818e-01 -1.533996462821960449e-01 -2.072425633668899536e-01 -3.257851675152778625e-02 -2.108071371912956238e-02 1.717000454664230347e-01 3.767221421003341675e-02 2.517935335636138916e-01 -1.040044426918029785e-01 2.784168720245361328e-01 -7.368476688861846924e-02 1.580034345388412476e-01 1.340425163507461548e-01 -2.118942141532897949e-01 8.897738903760910034e-02 -4.338726866990327835e-03 1.335972398519515991e-01 3.089445531368255615e-01 6.293881684541702271e-02 -2.858864963054656982e-01 2.036573886871337891e-01 2.108373492956161499e-01 8.597226813435554504e-03 -1.665364652872085571e-01 -4.193369671702384949e-02 9.542844444513320923e-02 5.280577018857002258e-02 3.374314308166503906e-01 -3.304537618532776833e-03 3.643622621893882751e-02 -8.996470272541046143e-02 1.778603345155715942e-02
-2.379687735810875893e-03 -1.630660593509674072e-01 -1.528068184852600098e-01 -1.108091995120048523e-01 -2.852488122880458832e-02 2.992356717586517334e-01 1.158107519149780273e-01 3.296599686145782471e-01 1.262747794389724731e-01 1.583649516105651855e-01 -4.028135444968938828e-03 2.064215838909149170e-01 1.230358704924583435e-01 -5.441399291157722473e-02 -1.736766993999481201e-01 8.606844581663608551e-03 4.083936512470245361e-01 7.189746201038360596e-02 2.557986299507319927e-04 5.170967802405357361e-02 -2.367593944072723389e-01 -1.057312190532684326e-01 -2.587293088436126709e-01 -1.560170203447341919e-01 -7.202319800853729248e-02 -2.801657281816005707e-02 7.357177138328552246e-02 -1.330628097057342529e-01 1.256743352860212326e-02 -3.855344951152801514e-01 -1.602110415697097778e-01 -2.380054146051406860e-01
3.774062171578407288e-02 -3.867692947387695312e-01 -1.282853931188583374e-01 -1.255495660006999969e-02 -2.589896917343139648e-01 1.577367261052131653e-02 2.872982062399387360e-02 -1.339970529079437256e-01 -2.720019519329071045e-01 1.419534385204315186e-01 -2.115299254655838013e-01 2.801850438117980957e-01 1.446754336357116699e-01 -6.482493877410888672e-02 -4.967685788869857788e-02 1.437484323978424072e-01 1.687133163213729858e-01 8.552316576242446899e-03 1.024085357785224915e-01 2.352908402681350708e-01 -3.911645337939262390e-02 6.591509282588958740e-02 -4.994779825210571289e-03 1.836913973093032837e-01 -6.387057900428771973e-02 -2.508536875247955322e-01 -1.908292323350906372e-01 -2.266061492264270782e-02 -1.377114802598953247e-01 -4.062021672725677490e-01 -2.415402084589004517e-01 -1.856622286140918732e-02
6.883808225393295288e-02 -1.825728118419647217e-01 -8.710934966802597046e-02 -2.616943418979644775e-01 -1.782686263322830200e-02 1.574588008224964142e-02 -1.277269423007965088e-01 5.763807892799377441e-02 -5.280662700533866882e-02 9.209887683391571045e-02 -1.235149726271629333e-01 1.608857512474060059e-01 1.486355662345886230e-01 -5.909438058733940125e-02 -1.053543686866760254e-01 5.367914959788322449e-02 3.746187984943389893e-01 -5.835795309394598007e-04 1.525847762823104858e-01 -2.406794764101505280e-02 9.908885508775711060e-02 1.435490846633911133e-01 -1.070022210478782654e-01 3.552836477756500244e-01 8.649596571922302246e-02 -2.581473588943481445e-01 -2.418900877237319946e-01 2.937398552894592285e-01 5.465995520353317261e-02 -4.550586938858032227e-01 -6.487371027469635010e-02 -9.047529846429824829e-02
4.301213920116424561e-01 2.410669624805450439e-01 -1.390209197998046875e-01 -2.057365179061889648e-01 -8.299030363559722900e-02 -1.205039173364639282e-01 -3.901683539152145386e-02 4.083199426531791687e-02 -2.707279920578002930e-01 6.384478509426116943e-02 -2.340251021087169647e-02 1.717436611652374268e-01 -4.086919873952865601e-02 8.486702106893062592e-03 3.115843236446380615e-01 2.640994191169738770e-01 1.222297474741935730e-01 1.832195818424224854e-01 -2.372474074363708496e-01 -8.242545276880264282e-02 1.173400878906250000e-01 2.519441545009613037e-01 -8.585918694734573364e-02 2.382310926914215088e-01 3.029580116271972656e-01 -1.933914572000503540e-01 6.212797015905380249e-02 5.262389313429594040e-03 -3.168677166104316711e-02 -7.839529216289520264e-02 3.207800164818763733e-02 -2.074480056762695312e-02
4.311807826161384583e-02 -1.067487671971321106e-01 -1.752943992614746094e-01 -1.459878310561180115e-02 -9.009999036788940430e-02 2.405417896807193756e-02 1.005315706133842468e-01 1.544373929500579834e-01 2.005180530250072479e-02 3.113464117050170898e-01 1.887451112270355225e-01 2.050432115793228149e-01 -2.410730719566345215e-01 -4.165633022785186768e-02 2.665600776672363281e-01 1.307325810194015503e-01 1.541167646646499634e-01 2.416284084320068359e-01 -6.224572658538818359e-02 -1.662423312664031982e-01 1.460008043795824051e-02 -2.148333936929702759e-02 1.093743070960044861e-01 7.160153239965438843e-02 6.225049123167991638e-02 3.808852657675743103e-02 3.439225852489471436e-01 -1.002026200294494629e-01 -9.041573852300643921e-02 -1.387931555509567261e-01 -5.421118140220642090e-01 -6.134253740310668945e-02
2.482637465000152588e-01 -1.002648919820785522e-01 -8.018658310174942017e-02 1.631373316049575806e-01 -2.635020613670349121e-01 2.070275843143463135e-01 -6.740112602710723877e-02 -1.967731416225433350e-01 -1.255306452512741089e-01 1.045889258384704590e-01 -3.261896595358848572e-02 2.495591044425964355e-01 5.130170285701751709e-02 4.623891413211822510e-02 -3.299643844366073608e-02 -1.410727351903915405e-01 5.211239457130432129e-01 1.487483978271484375e-01 -2.592487037181854248e-01 -1.312617510557174683e-01 -6.971511244773864746e-02 -2.369721978902816772e-02 -5.715909600257873535e-02 3.614480495452880859e-01 -3.058329783380031586e-02 -3.525329381227493286e-02 5.577839538455009460e-02 -3.193636238574981689e-02 -8.817689865827560425e-02 -7.305249571800231934e-02 -2.674925923347473145e-01 -1.243719533085823059e-01
1.559853553771972656e-01 -1.358827203512191772e-01 -3.751699924468994141e-01 1.268063634634017944e-01 -3.152712881565093994e-01 5.460114777088165283e-02 1.393827795982360840e-01 -8.836366981267929077e-02 1.762816756963729858e-01 1.161825954914093018e-01 3.042434751987457275e-01 1.536831855773925781e-01 -1.269018799066543579e-01 6.429981440305709839e-03 -1.598837226629257202e-02 8.867973834276199341e-02 9.275741130113601685e-02 -8.212257921695709229e-02 5.763326212763786316e-02 -3.250434100627899170e-01 1.640047878026962280e-01 6.353482604026794434e-02 4.116820171475410461e-02 1.815744191408157349e-01 4.017802476882934570e-01 -3.892144933342933655e-02 -1.216743215918540955e-01 2.728917002677917480e-01 7.908347994089126587e-02 -3.298643976449966431e-02 -1.588684320449829102e-01 -1.049682646989822388e-01
3.283034563064575195e-01 -1.247023791074752808e-01 -5.212027952075004578e-02 3.580868244171142578e-02 1.031552255153656006e-01 6.446112692356109619e-02 2.467402219772338867e-01 4.878921806812286377e-02 -8.360721170902252197e-02 8.036557585000991821e-02 5.288740620017051697e-02 -8.988245576620101929e-02 2.012892067432403564e-01 -1.027189474552869797e-02 -4.287911951541900635e-02 7.501354068517684937e-02 3.324227333068847656e-01 -1.516159474849700928e-01 4.262648895382881165e-02 2.516800165176391602e-01 -5.692047998309135437e-02 -2.203691452741622925e-01 -2.271276414394378662e-01 -7.759904488921165466e-03 2.735423743724822998e-01 -3.032359182834625244e-01 3.639451786875724792e-02 -1.449936479330062866e-01 1.868111044168472290e-01 -7.057468593120574951e-02 -4.350135326385498047e-01 -4.305693507194519043e-02
1.112995445728302002e-01 -1.085920929908752441e-01 -1.424699872732162476e-01 -4.026256501674652100e-02 -2.431917190551757812e-01 5.760626494884490967e-02 -4.101635888218879700e-02 6.022704765200614929e-02 -1.669479608535766602e-01 -2.311406731605529785e-01 9.597069025039672852e-02 6.050780415534973145e-02 7.102295011281967163e-02 -3.053700029850006104e-01 -2.206207662820816040e-01 -7.922111451625823975e-02 3.532442748546600342e-01 2.546570897102355957e-01 1.822727918624877930e-01 9.743206202983856201e-02 1.281065344810485840e-01 3.609371930360794067e-02 -1.012960672378540039e-01 1.189683303236961365e-01 2.716653048992156982e-01 -2.620683014392852783e-01 -1.912975609302520752e-01 1.225890442728996277e-01 1.796728558838367462e-02 -3.280662298202514648e-01 -2.492900043725967407e-01 -6.365327630192041397e-03
1.988007575273513794e-01 5.838624783791601658e-04 -1.479303389787673950e-01 -1.612008064985275269e-01 -2.911174595355987549e-01 4.051981866359710693e-02 -2.611888200044631958e-02 1.224099025130271912e-01 -1.083845198154449463e-01 1.848262101411819458e-01 -2.698427438735961914e-01 4.404877498745918274e-02 1.266281008720397949e-01 -3.191447854042053223e-01 -2.615921013057231903e-02 1.645707488059997559e-01 2.077303081750869751e-01 2.881343662738800049e-01 4.872320219874382019e-02 -1.094984635710716248e-01 3.067738413810729980e-01 1.380035728216171265e-01 -1.511327326297760010e-01 -3.751773014664649963e-02 3.262307494878768921e-02 -2.478683292865753174e-01 -4.476023837924003601e-02 1.657322198152542114e-01 -2.560595748946070671e-03 -3.299062848091125488e-01 -1.776864081621170044e-01 1.841205209493637085e-01
3.074589073657989502e-01 8.562792208977043629e-04 -1.337267607450485229e-01 1.435097120702266693e-02 2.671871520578861237e-02 1.937315762042999268e-01 -1.152636408805847168e-01 2.611629366874694824e-01 -2.091661989688873291e-01 3.065695799887180328e-02 -2.940386533737182617e-02 6.649137288331985474e-02 4.050085544586181641e-01 -5.252169072628021240e-02 2.208525091409683228e-01 2.144526243209838867e-01 1.816371232271194458e-01 3.462103009223937988e-01 5.939846113324165344e-02 -1.311895251274108887e-01 6.512552499771118164e-02 1.535239219665527344e-01 1.367679360555484891e-04 -1.047480404376983643e-01 -1.252302229404449463e-01 -2.249031066894531250e-01 2.697229757905006409e-02 2.930041551589965820e-01 -3.080801852047443390e-02 1.278363764286041260e-01 -2.650040984153747559e-01 5.807569995522499084e-02
2.240071445703506470e-01 -2.443220615386962891e-01 -2.372481375932693481e-01 1.280472129583358765e-01 -2.674012482166290283e-01 1.071676984429359436e-01 -2.015853859484195709e-02 2.562125921249389648e-01 4.165663197636604309e-02 -1.845510601997375488e-01 -5.721118673682212830e-02 1.166321039199829102e-01 1.843622326850891113e-02 -2.730468288064002991e-03 1.386737376451492310e-01 -1.367610692977905273e-01 1.285941302776336670e-01 -9.247314184904098511e-02 2.640959024429321289e-01 7.454744726419448853e-02 2.529589533805847168e-01 1.168692037463188171e-01 -3.566817939281463623e-02 3.483782112598419189e-01 8.329568058252334595e-02 -5.667211115360260010e-02 -1.817262172698974609e-01 1.804315894842147827e-01 -8.494393900036811829e-03 -1.358349770307540894e-01 -3.845695853233337402e-01 -1.860870867967605591e-01
3.798760473728179932e-01 -1.353120207786560059e-01 -6.392657756805419922e-02 6.162395328283309937e-02 9.326541423797607422e-02 -1.297358572483062744e-01 -3.233996033668518066e-02 1.366545706987380981e-01 -3.650363162159919739e-02 2.004302740097045898e-01 1.061798110604286194e-01 2.893810570240020752e-01 -5.579087883234024048e-02 -2.053260207176208496e-01 -4.100131615996360779e-02 3.554180860519409180e-01 7.876092195510864258e-02 -2.265668511390686035e-01 -1.959382742643356323e-01 -1.561297178268432617e-01 -2.928662896156311035e-01 -1.283004879951477051e-01 -1.153767853975296021e-01 2.574818730354309082e-01 7.344861328601837158e-02 -2.722399830818176270e-01 -6.785187125205993652e-02 9.015379846096038818e-02 9.578481316566467285e-02 -7.198327034711837769e-02 -2.537459433078765869e-01 3.642384335398674011e-02
3.718507289886474609e-01 -2.424215674400329590e-01 -1.301573812961578369e-01 -2.173321507871150970e-02 9.205570816993713379e-02 8.799953013658523560e-02 7.387402653694152832e-02 9.529589116573333740e-02 -2.414387762546539307e-01 3.125284910202026367e-01 2.056534737348556519e-01 -3.242168202996253967e-02 4.670350998640060425e-02 -2.069282680749893188e-01 1.572381258010864258e-01 -7.962181419134140015e-02 2.794147729873657227e-01 -2.645563185214996338e-01 1.670997142791748047e-01 1.768210083246231079e-01 1.611989587545394897e-01 5.502805858850479126e-02 4.481766000390052795e-02 -1.516274064779281616e-01 1.461566835641860962e-01 -2.826747894287109375e-01 9.091558307409286499e-02 9.393496811389923096e-02 -4.550253599882125854e-02 1.504093259572982788e-01 -2.256028205156326294e-01 1.555753648281097412e-01
5.566411018371582031e-01 -8.943743258714675903e-02 -2.510789334774017334e-01 5.907689034938812256e-02 -2.500404119491577148e-01 4.337309598922729492e-01 1.470668911933898926e-01 2.286293543875217438e-02 -6.363473087549209595e-02 1.892355382442474365e-01 1.214038953185081482e-01 3.936007916927337646e-01 5.333309248089790344e-02 7.769983261823654175e-03 -1.085596308112144470e-01 6.606701016426086426e-02 -8.900531381368637085e-02 -3.793207556009292603e-02 -1.481658779084682465e-02 -1.976114064455032349e-01 -3.107048384845256805e-02 -1.365882754325866699e-01 4.344836249947547913e-02 1.179580856114625931e-02 -7.634829729795455933e-02 -1.139870882034301758e-01 -8.449150621891021729e-02 -3.145545348525047302e-02 -4.255104437470436096e-02 1.999883912503719330e-02 -1.152703315019607544e-01 -3.904387727379798889e-02
2.204824686050415039e-01 -2.581189274787902832e-01 -1.986301839351654053e-01 -1.483481675386428833e-01 -1.858360022306442261e-01 1.803041845560073853e-01 -1.232447177171707153e-01 -5.814646556973457336e-02 -2.102787494659423828e-01 2.815184593200683594e-01 -2.459837943315505981e-01 6.500290334224700928e-02 -6.982572376728057861e-02 -2.354211211204528809e-01 2.789743803441524506e-02 -6.334948120638728142e-04 2.287871092557907104e-01 2.589237689971923828e-01 2.594487667083740234e-01 -8.880239725112915039e-02 7.526040077209472656e-02 -2.571251057088375092e-02 -6.987171620130538940e-02 -9.704894572496414185e-02 1.411228924989700317e-01 -1.978638619184494019e-01 -4.252339154481887817e-02 -1.273102760314941406e-01 5.172920227050781250e-02 -3.084263503551483154e-01 -2.827967107295989990e-01 -1.354125291109085083e-01
1.889351755380630493e-01 1.547445058822631836e-01 -6.824049353599548340e-02 -1.659090816974639893e-02 -1.868762373924255371e-01 7.422219216823577881e-02 1.427095085382461548e-01 2.792699038982391357e-01 7.675895839929580688e-02 1.313793361186981201e-01 1.683560945093631744e-02 1.189441382884979248e-01 1.768009811639785767e-01 -2.504948377609252930e-01 -1.067770831286907196e-02 2.113180011510848999e-01 -2.776019871234893799e-01 1.714382171630859375e-01 2.953978776931762695e-01 -7.800152897834777832e-02 -7.309096306562423706e-02 2.286926507949829102e-01 -2.161144316196441650e-01 9.133649617433547974e-02 1.368545442819595337e-01 -2.060008943080902100e-01 -3.204002082347869873e-01 1.590875089168548584e-01 4.181430488824844360e-02 6.220244988799095154e-02 -2.826849520206451416e-01 -1.820145845413208008e-01
1.584767103195190430e-01 -2.008193135261535645e-01 -1.641975939273834229e-01 -1.417846679687500000e-01 -3.118294179439544678e-01 6.123661249876022339e-02 -3.081947863101959229e-01 -5.803951993584632874e-02 -3.334905505180358887e-01 2.683649957180023193e-01 7.039248943328857422e-02 5.597746744751930237e-02 4.087543860077857971e-02 -1.718013584613800049e-01 2.281334400177001953e-01 7.779829949140548706e-02 2.929398417472839355e-01 8.793509751558303833e-02 2.650883495807647705e-01 -6.528350710868835449e-02 -9.333555586636066437e-03 1.256188303232192993e-01 -3.277938812971115112e-02 1.368044614791870117e-01 2.149390429258346558e-01 -8.421000093221664429e-03 -4.577277600765228271e-02 2.693947963416576385e-02 3.354444727301597595e-02 -2.700602114200592041e-01 -2.834896147251129150e-01 1.710920780897140503e-02
2.681718766689300537e-01 -6.434602290391921997e-02 -2.211900055408477783e-01 2.049691528081893921e-01 5.692870356142520905e-03 1.402008533477783203e-01 -3.153694048523902893e-02 7.466636598110198975e-02 2.003844641149044037e-02 -5.311556905508041382e-02 6.554074585437774658e-02 1.170830503106117249e-01 -1.985796838998794556e-01 -3.095005154609680176e-01 3.105279207229614258e-01 1.427592635154724121e-01 -9.526778757572174072e-02 2.124121338129043579e-01 1.796428114175796509e-02 1.307747513055801392e-01 2.132653295993804932e-01 1.880355775356292725e-01 1.423910409212112427e-01 6.315086036920547485e-02 8.032702654600143433e-02 -2.999958097934722900e-01 -1.816248893737792969e-01 1.863133609294891357e-01 -7.531536370515823364e-02 -4.330485314130783081e-02 -4.298923909664154053e-01 -1.615182682871818542e-02
1.544630825519561768e-01 -1.630925238132476807e-01 -1.085591036826372147e-02 4.577692598104476929e-02 -1.567604839801788330e-01 5.581338331103324890e-02 -1.107008606195449829e-01 2.441533803939819336e-01 -1.540073305368423462e-01 1.355083137750625610e-01 -1.658042147755622864e-02 1.858691424131393433e-01 1.022354215383529663e-01 -3.242543339729309082e-01 -4.239776358008384705e-02 2.474938631057739258e-01 7.030123472213745117e-02 2.984722554683685303e-01 -1.332505345344543457e-01 -7.781439274549484253e-02 -2.615397423505783081e-02 2.022404372692108154e-01 2.535577714443206787e-01 -1.118236035108566284e-01 2.480091899633407593e-01 -4.974736869335174561e-01 1.045400928705930710e-02 -9.660369157791137695e-02 -2.422160468995571136e-02 -2.809853479266166687e-02 -1.622762829065322876e-01 -9.933469444513320923e-02
8.611600100994110107e-02 1.370301190763711929e-02 -1.245502382516860962e-01 2.311199754476547241e-01 -2.061979025602340698e-01 -5.137826502323150635e-02 -7.846543192863464355e-02 1.900448948144912720e-01 -2.356563508510589600e-01 -1.160094141960144043e-01 -1.341413799673318863e-02 7.085455209016799927e-02 3.896243870258331299e-01 -3.327452838420867920e-01 -4.222576320171356201e-02 1.794436872005462646e-01 5.429084994830191135e-04 1.515150815248489380e-01 6.519821286201477051e-02 -2.486508898437023163e-02 4.025028645992279053e-02 2.754586637020111084e-01 -7.513458281755447388e-02 1.811534538865089417e-02 2.581889331340789795e-01 -3.937331140041351318e-01 -2.042407169938087463e-02 -7.395723462104797363e-02 -1.596866101026535034e-01 -7.336239516735076904e-02 -3.078618347644805908e-01 -2.831797674298286438e-02
2.129563242197036743e-01 -1.107329502701759338e-01 -5.314422398805618286e-02 1.223969608545303345e-01 3.098748922348022461e-01 1.515924930572509766e-01 2.729224562644958496e-01 -2.881094813346862793e-02 -9.550728648900985718e-02 1.042367964982986450e-01 -7.203661650419235229e-02 2.057445347309112549e-01 2.444517761468887329e-01 -7.868616282939910889e-02 -1.463130265474319458e-01 6.976786255836486816e-02 2.233947217464447021e-01 -1.337787359952926636e-01 -3.330934047698974609e-02 1.250002384185791016e-01 -1.379344314336776733e-01 -1.410422027111053467e-01 -3.633528351783752441e-01 7.629936188459396362e-02 1.024138554930686951e-01 -1.064273416996002197e-01 1.328397262841463089e-02 -1.324993520975112915e-01 -3.524953499436378479e-02 -1.694839447736740112e-01 -4.809675514698028564e-01 -9.157220274209976196e-02
3.429313004016876221e-01 6.285598129034042358e-02 -6.202109903097152710e-02 9.193520992994308472e-03 -2.077506631612777710e-01 1.782144457101821899e-01 2.520371675491333008e-01 9.425448626279830933e-02 7.601983845233917236e-02 1.134540960192680359e-01 -8.854558318853378296e-02 1.247236132621765137e-02 6.336787343025207520e-02 -2.170203030109405518e-01 1.095632687211036682e-01 5.032406002283096313e-02 1.184893548488616943e-01 -1.387555897235870361e-01 -2.776417136192321777e-01 -1.802507638931274414e-01 -2.358981221914291382e-01 2.197330892086029053e-01 2.318739145994186401e-01 1.656695604324340820e-01 1.690287739038467407e-01 -7.416772842407226562e-02 -3.043036162853240967e-01 -1.416231244802474976e-01 -1.217499226331710815e-01 -1.486700177192687988e-01 -2.979958951473236084e-01 -1.855392009019851685e-01
-2.745720325037837029e-03 -5.031238868832588196e-02 -4.045161604881286621e-01 1.252621561288833618e-01 -1.881797462701797485e-01 2.406616695225238800e-02 1.953903585672378540e-01 6.916421651840209961e-02 1.971566379070281982e-01 5.964162945747375488e-02 1.260877251625061035e-01 1.867728084325790405e-01 -6.694957613945007324e-02 -1.001176089048385620e-01 3.084472119808197021e-01 1.656370013952255249e-01 1.620928496122360229e-01 -1.170003339648246765e-01 1.174285262823104858e-01 -2.210721820592880249e-01 -1.589230145327746868e-03 7.850360125303268433e-02 6.664703041315078735e-02 2.140967845916748047e-01 9.458074718713760376e-02 4.855927824974060059e-02 -1.341710835695266724e-01 -1.908081397414207458e-02 -3.032018244266510010e-01 -3.327791690826416016e-01 -2.126858830451965332e-01 -2.687858343124389648e-01
2.820456027984619141e-01 1.009657979011535645e-03 -1.843024492263793945e-01 1.788178533315658569e-01 1.205745339393615723e-01 -1.710683293640613556e-02 -7.586938142776489258e-02 1.425839513540267944e-01 -8.820147812366485596e-02 1.013272814452648163e-02 -8.845739811658859253e-02 1.198910027742385864e-01 6.082686781883239746e-02 -2.725185155868530273e-01 2.267291098833084106e-01 1.365175694227218628e-01 -2.342454716563224792e-02 7.588765770196914673e-02 1.789021492004394531e-01 -1.374582797288894653e-01 2.152275294065475464e-01 1.994310021400451660e-01 2.459559887647628784e-01 2.527431584894657135e-02 2.829551994800567627e-01 -4.834988713264465332e-01 6.300100125372409821e-03 1.572848707437515259e-01 -7.430181652307510376e-02 -2.165384739637374878e-01 -1.992904096841812134e-01 1.795345917344093323e-02
4.003324806690216064e-01 -7.116717100143432617e-02 -1.714897155761718750e-01 3.024911694228649139e-02 1.256851255893707275e-01 1.128546074032783508e-01 1.476301848888397217e-01 7.080860435962677002e-02 -1.028410196304321289e-01 4.477631151676177979e-01 2.013065814971923828e-01 3.784588873386383057e-01 6.478448212146759033e-02 -1.611669361591339111e-01 1.129990592598915100e-01 -1.314556747674942017e-01 7.924246042966842651e-02 2.059003263711929321e-01 3.610284030437469482e-01 4.736094176769256592e-02 -1.951541751623153687e-01 -6.423653103411197662e-03 -1.735505908727645874e-01 1.472772937268018723e-02 -5.156471952795982361e-02 -1.386035680770874023e-01 6.492606550455093384e-02 -5.206483229994773865e-02 -1.034654770046472549e-02 -5.303141847252845764e-02 -5.946331098675727844e-02 -9.479445964097976685e-02
1.704568415880203247e-01 -1.014282628893852234e-01 -2.866246104240417480e-01 6.021360680460929871e-02 -2.799920737743377686e-01 1.603861749172210693e-01 2.398134768009185791e-02 1.795182973146438599e-01 1.004651561379432678e-01 -2.549831271171569824e-01 2.718068845570087433e-02 1.145311295986175537e-01 4.911542311310768127e-02 -4.155321046710014343e-02 2.248016893863677979e-01 -8.408074080944061279e-02 -2.817023359239101410e-02 -1.410743296146392822e-01 8.112827688455581665e-02 3.851173445582389832e-02 1.023495718836784363e-01 1.299981474876403809e-01 -1.961628049612045288e-01 3.952297270298004150e-01 1.227106824517250061e-01 -1.739987581968307495e-01 -5.855676904320716858e-02 2.656311690807342529e-01 1.197212859988212585e-01 -2.122943103313446045e-01 -3.299693167209625244e-01 -2.209528237581253052e-01
2.468639910221099854e-01 -5.567279085516929626e-02 -3.963052108883857727e-02 -1.251534074544906616e-01 -3.809115886688232422e-01 1.772978007793426514e-01 2.071709632873535156e-01 -9.518998116254806519e-02 -2.281920239329338074e-02 6.856850534677505493e-02 1.479929834604263306e-01 2.634872198104858398e-01 -1.058283746242523193e-01 -9.231538325548171997e-02 -9.869699925184249878e-02 2.285044491291046143e-01 -1.340155955404043198e-02 8.092124760150909424e-02 4.184628278017044067e-02 1.462865769863128662e-01 -8.841190487146377563e-02 2.752941548824310303e-01 9.107978641986846924e-02 -3.642260283231735229e-02 3.715125620365142822e-01 -1.247383803129196167e-01 -1.748642772436141968e-01 1.990803629159927368e-01 -1.048447489738464355e-01 -3.246769309043884277e-01 -2.031564116477966309e-01 -8.609660714864730835e-02
3.750753998756408691e-01 -7.143867760896682739e-02 1.325767338275909424e-01 -2.095700800418853760e-02 1.011634469032287598e-01 1.849016547203063965e-01 -2.481841668486595154e-02 1.502958685159683228e-01 -2.372283339500427246e-01 1.318851709365844727e-01 -5.871883034706115723e-02 2.605246901512145996e-01 -1.024124100804328918e-01 -3.258984386920928955e-01 1.083584502339363098e-01 -8.444679528474807739e-02 2.457803487777709961e-01 -3.982662409543991089e-02 -1.947864592075347900e-01 6.416572723537683487e-03 -2.715576887130737305e-01 -2.789469435811042786e-02 -2.897744178771972656e-01 -1.335242092609405518e-01 9.762383997440338135e-02 -1.621282845735549927e-01 1.578193753957748413e-01 -1.256525516510009766e-01 -1.328189671039581299e-01 -1.936001330614089966e-01 -2.588802576065063477e-01 -1.142802760004997253e-01
4.261977672576904297e-01 -8.919978886842727661e-02 1.766379773616790771e-01 2.073578238487243652e-01 9.237495809793472290e-02 -6.647460907697677612e-02 1.029550209641456604e-01 1.258670389652252197e-01 3.734576981514692307e-03 7.287018746137619019e-02 8.073581755161285400e-02 1.591433733701705933e-01 -1.100525036454200745e-01 -2.704160511493682861e-01 5.817338824272155762e-03 1.985081285238265991e-01 1.402541697025299072e-01 -4.364803805947303772e-02 4.795774072408676147e-02 -2.985830903053283691e-01 -8.820237964391708374e-02 -3.403966724872589111e-01 -8.228000253438949585e-02 2.943525314331054688e-01 3.728688508272171021e-02 -3.724009692668914795e-01 -1.266657412052154541e-01 8.286606520414352417e-02 -4.480538144707679749e-02 -6.163842231035232544e-02 -1.874129474163055420e-01 3.092893213033676147e-02
1.655401587486267090e-01 4.389693588018417358e-02 -1.347205787897109985e-01 -2.033891230821609497e-01 -1.112299561500549316e-01 3.336763679981231689e-01 1.966599971055984497e-01 -5.182684585452079773e-02 -1.767145693302154541e-01 1.184228435158729553e-01 -3.615632280707359314e-02 5.683926939964294434e-01 4.200990870594978333e-02 -1.439534276723861694e-01 -3.498984575271606445e-01 -9.226671606302261353e-02 8.821234852075576782e-02 1.005567028187215328e-03 6.112489849328994751e-03 -7.796746492385864258e-02 2.134523354470729828e-02 -6.328327208757400513e-02 -1.665402650833129883e-01 -4.354095458984375000e-02 1.440671235322952271e-01 -2.521066069602966309e-01 1.076736524701118469e-01 -7.099913060665130615e-02 1.858875341713428497e-02 7.994808256626129150e-02 -1.961075216531753540e-01 -1.699617356061935425e-01
2.140139229595661163e-02 -4.947077110409736633e-02 -1.905886828899383545e-01 7.793705165386199951e-02 3.172118961811065674e-01 -2.526544593274593353e-02 -1.105806604027748108e-02 2.250915616750717163e-01 -2.703995108604431152e-01 4.117807447910308838e-01 7.608904689550399780e-02 1.113885417580604553e-01 9.755415469408035278e-02 5.100299790501594543e-02 7.892251759767532349e-02 -3.734057769179344177e-02 -8.106818050146102905e-02 1.317277550697326660e-01 8.509332686662673950e-02 -7.535548508167266846e-02 1.765908598899841309e-01 1.302869170904159546e-01 -7.908001542091369629e-02 2.195535600185394287e-01 1.022381335496902466e-01 -3.211317956447601318e-02 -6.454446911811828613e-02 1.561259478330612183e-01 1.534560620784759521e-01 -2.306171357631683350e-01 -5.155681967735290527e-01 1.287537725147558376e-05
8.523304015398025513e-02 -8.918185532093048096e-02 -3.882291540503501892e-02 -3.051371574401855469e-01 -6.726164370775222778e-02 3.520203828811645508e-01 1.475899368524551392e-01 1.450427435338497162e-02 -1.094737946987152100e-01 2.085547298192977905e-01 -9.791754931211471558e-02 4.214197993278503418e-01 -7.080331444740295410e-02 -1.988992244005203247e-01 -2.448473423719406128e-01 4.136655479669570923e-02 2.225595712661743164e-01 8.701734244823455811e-02 -1.953419856727123260e-02 -1.344623416662216187e-01 4.029182717204093933e-02 -1.984252482652664185e-01 -2.327475696802139282e-01 -2.820995403453707695e-03 2.083590626716613770e-01 -2.960428297519683838e-01 -1.679751649498939514e-02 -4.726223647594451904e-02 -9.332049638032913208e-02 -1.077472567558288574e-01 -2.761885710060596466e-02 -2.558110654354095459e-01
-6.333863828331232071e-03 -1.432953178882598877e-01 -2.342219054698944092e-01 2.088233679533004761e-01 -2.238144576549530029e-01 -1.289654672145843506e-01 -1.831708848476409912e-01 -6.246614456176757812e-02 -4.390721023082733154e-01 1.543005853891372681e-01 2.185934782028198242e-01 2.896711975336074829e-02 1.592309176921844482e-01 -2.133912444114685059e-01 4.338284954428672791e-02 6.741316616535186768e-02 2.549177706241607666e-01 1.310292035341262817e-01 1.629380285739898682e-01 -3.044161498546600342e-01 -1.310901641845703125e-01 2.261250764131546021e-01 1.068840920925140381e-02 1.347910910844802856e-01 8.730810135602951050e-02 -2.287936955690383911e-01 1.016987413167953491e-01 -9.045134298503398895e-03 3.792519494891166687e-02 -1.932594925165176392e-01 -9.427771717309951782e-02 -1.679558902978897095e-01
2.328557819128036499e-01 2.262989059090614319e-02 -1.766915172338485718e-01 -1.086933612823486328e-01 6.428404897451400757e-02 2.226313576102256775e-02 1.376668214797973633e-01 -7.576298899948596954e-03 -2.177642099559307098e-02 1.638823300600051880e-01 -3.669274449348449707e-01 4.487637579441070557e-01 3.506541848182678223e-01 -1.240628287196159363e-01 -1.134941130876541138e-01 2.886040136218070984e-02 2.698751091957092285e-01 2.309363484382629395e-01 9.277859330177307129e-02 -1.774798482656478882e-01 -4.236619174480438232e-02 -4.425904154777526855e-02 -5.521224439144134521e-02 4.875311627984046936e-02 1.946627348661422729e-01 -1.536955386400222778e-01 2.298190630972385406e-02 -1.911934465169906616e-01 -1.910418123006820679e-01 5.269047617912292480e-02 -1.548050791025161743e-01 1.608950346708297729e-01
1.670356392860412598e-01 2.773659490048885345e-02 -2.973674237728118896e-01 2.744007408618927002e-01 -1.505951285362243652e-01 2.453677058219909668e-01 -3.134731203317642212e-02 2.330714017152786255e-01 2.122457921504974365e-01 1.442424505949020386e-01 2.066048383712768555e-01 3.349936008453369141e-01 1.155880838632583618e-02 2.768762223422527313e-02 7.921755313873291016e-02 1.159407272934913635e-01 1.367273032665252686e-01 3.032577410340309143e-02 1.702167242765426636e-01 -2.388602793216705322e-01 -1.124095693230628967e-01 1.642995327711105347e-01 6.345220841467380524e-03 -1.836474426090717316e-02 3.298375904560089111e-01 -2.244588546454906464e-02 -1.593135595321655273e-01 -2.853183448314666748e-01 7.521797716617584229e-02 6.175853312015533447e-02 -3.768606344237923622e-03 -2.383682280778884888e-01
7.053361088037490845e-02 -1.679106056690216064e-01 -3.204562962055206299e-01 -2.017790526151657104e-01 -1.909850537776947021e-01 3.404565751552581787e-01 1.774673908948898315e-01 1.409375667572021484e-01 -1.807803362607955933e-01 6.239459291100502014e-02 2.724521793425083160e-02 4.231964945793151855e-01 -4.226690158247947693e-02 7.028280943632125854e-02 -2.858027815818786621e-01 5.894521623849868774e-02 2.089660018682479858e-01 -8.133669942617416382e-02 6.178954243659973145e-02 -1.505709588527679443e-01 -1.234085299074649811e-03 -5.596823990345001221e-02 -8.573810756206512451e-02 -1.313699483871459961e-01 2.109593152999877930e-02 -3.734011948108673096e-01 1.771927624940872192e-01 1.230807080864906311e-01 4.120987653732299805e-02 -4.010418057441711426e-02 5.330039653927087784e-03 -1.308209300041198730e-01
8.866159617900848389e-02 8.600415289402008057e-02 -2.496866881847381592e-01 2.681194841861724854e-01 -1.359803378582000732e-01 1.560179167427122593e-03 -9.728254377841949463e-02 2.306026667356491089e-01 -1.983790844678878784e-01 -6.364529579877853394e-02 1.630826592445373535e-01 1.326097398996353149e-01 2.894204556941986084e-01 -2.588269710540771484e-01 -4.710420966148376465e-02 9.487027674913406372e-02 2.438396662473678589e-01 3.068005144596099854e-01 3.632836975157260895e-03 -8.336058259010314941e-02 -2.926683239638805389e-02 2.046161293983459473e-01 -8.764323778450489044e-03 -8.117125183343887329e-02 3.804874718189239502e-01 -3.165821135044097900e-01 7.341872900724411011e-02 6.324668228626251221e-02 -7.525731623172760010e-02 -2.096167653799057007e-01 -7.218441367149353027e-02 -2.607583999633789062e-02
2.941134274005889893e-01 -6.399001181125640869e-02 -3.849902376532554626e-02 -1.028667092323303223e-01 -1.942514777183532715e-01 -1.422655433416366577e-01 -2.248535156250000000e-01 -1.456896513700485229e-01 -1.616428494453430176e-01 1.914354860782623291e-01 1.269165724515914917e-01 -9.753452613949775696e-03 1.262762695550918579e-01 -8.920241892337799072e-02 -6.826236844062805176e-02 1.376259140670299530e-02 1.302690505981445312e-01 7.782348245382308960e-02 9.951575100421905518e-02 -3.506793081760406494e-02 2.016280591487884521e-02 8.699435740709304810e-02 -3.621889650821685791e-02 2.923585772514343262e-01 9.961091727018356323e-02 -4.279932379722595215e-01 -1.702946871519088745e-01 1.642947643995285034e-02 -9.646592289209365845e-02 -4.652030169963836670e-01 -6.921436637639999390e-02 -2.793740034103393555e-01
1.486934721469879150e-01 1.597544550895690918e-01 -3.463959395885467529e-01 1.094578504562377930e-01 -2.022808492183685303e-01 1.044029071927070618e-01 2.852761000394821167e-02 -1.348906755447387695e-01 -1.688223779201507568e-01 3.683664202690124512e-01 -2.829769509844481945e-04 1.222034767270088196e-01 -5.668702349066734314e-02 -4.387145861983299255e-02 -2.904429100453853607e-02 -2.146266587078571320e-02 3.946517535950988531e-04 1.326608061790466309e-01 1.467041112482547760e-02 -1.582447886466979980e-01 1.042486578226089478e-01 3.058173060417175293e-01 -1.472345888614654541e-01 -2.283951342105865479e-01 2.091117054224014282e-01 -3.652103543281555176e-01 -1.448676735162734985e-01 1.712937355041503906e-01 -1.570478826761245728e-02 -2.212465405464172363e-01 9.237082675099372864e-03 -2.572805285453796387e-01
1.596710383892059326e-01 -5.396923050284385681e-02 1.109670177102088928e-01 -1.262355744838714600e-01 -2.009157836437225342e-01 -1.115820631384849548e-01 1.653787940740585327e-01 -2.192785590887069702e-02 7.102846167981624603e-03 -1.551812738180160522e-01 1.299987584352493286e-01 1.066945493221282959e-01 1.046335324645042419e-02 -1.907072663307189941e-01 1.294858604669570923e-01 -9.613476693630218506e-02 1.866412162780761719e-01 2.084917575120925903e-01 1.660055667161941528e-01 -1.170896440744400024e-01 3.994120284914970398e-02 1.722519844770431519e-01 -1.589587479829788208e-01 1.139536947011947632e-01 2.273036539554595947e-01 -2.996495962142944336e-01 1.072680950164794922e-01 1.322511732578277588e-01 -2.457399107515811920e-02 -5.746865868568420410e-01 -2.234007120132446289e-01 -8.643740415573120117e-02
1.376320570707321167e-01 -1.495230644941329956e-01 -1.456087678670883179e-01 -1.662438809871673584e-01 -9.570956230163574219e-02 1.516104340553283691e-01 -1.718404293060302734e-01 1.809275150299072266e-01 -2.721354067325592041e-01 9.536720067262649536e-02 -2.314158082008361816e-01 2.535523176193237305e-01 -5.688953399658203125e-02 -4.510279372334480286e-02 2.382935434579849243e-01 6.151345372200012207e-02 1.822951287031173706e-01 3.186604380607604980e-01 3.157293498516082764e-01 -2.541255950927734375e-01 -7.093767076730728149e-02 3.904983634129166603e-03 -9.531576931476593018e-02 -1.091522350907325745e-01 1.059115752577781677e-01 -1.302879955619573593e-02 -2.076438367366790771e-01 -1.878039166331291199e-02 1.287797838449478149e-02 -6.170682236552238464e-02 -3.643345236778259277e-01 1.787791550159454346e-01
3.215954303741455078e-01 8.183580823242664337e-03 1.613206416368484497e-01 3.564726561307907104e-02 -7.995824515819549561e-02 2.753945291042327881e-01 5.448085069656372070e-02 -2.642243728041648865e-02 1.190569624304771423e-01 1.108658835291862488e-01 -8.032281696796417236e-02 1.435163617134094238e-01 -1.886310800909996033e-02 -1.001268774271011353e-01 1.932774782180786133e-01 -7.812710106372833252e-02 2.123866826295852661e-01 -2.098034322261810303e-02 -4.450924694538116455e-02 -3.712117373943328857e-01 -2.680058777332305908e-01 -7.442314526997506618e-04 1.277839094400405884e-01 1.890996396541595459e-01 2.479298710823059082e-01 -3.696815669536590576e-01 1.125990785658359528e-02 -1.310112923383712769e-01 2.398546636104583740e-01 -2.091747373342514038e-01 -2.226825058460235596e-01 2.044430188834667206e-02
2.149006873369216919e-01 8.988488465547561646e-02 -1.987823992967605591e-01 -6.967337429523468018e-02 1.479611396789550781e-01 4.762446135282516479e-02 3.690326958894729614e-02 9.584187716245651245e-02 -4.915701597929000854e-02 5.931450426578521729e-02 4.303736090660095215e-01 3.700455725193023682e-01 7.923083752393722534e-02 -1.292025744915008545e-01 -1.859288960695266724e-01 1.416414380073547363e-01 2.814697623252868652e-01 -1.063579171895980835e-01 -4.033732227981090546e-03 1.318012177944183350e-01 -2.964798808097839355e-01 8.305624127388000488e-02 1.535294651985168457e-01 1.431571692228317261e-01 1.629512310028076172e-01 -8.451897650957107544e-02 -1.670125126838684082e-01 2.163759022951126099e-01 1.303533613681793213e-01 5.200524255633354187e-02 -2.851048111915588379e-01 6.921308487653732300e-02
2.668996341526508331e-02 -8.992923796176910400e-02 -6.009295210242271423e-02 -2.765374444425106049e-02 -1.390757411718368530e-01 -4.025799408555030823e-02 2.667689919471740723e-01 2.160307019948959351e-01 -1.711162030696868896e-01 7.803818583488464355e-02 4.195149987936019897e-02 2.870057821273803711e-01 -2.660169899463653564e-01 -3.317267894744873047e-01 1.418588161468505859e-01 -4.842654243111610413e-02 1.478149294853210449e-01 -1.042168289422988892e-01 1.717090606689453125e-01 -1.885038912296295166e-01 1.439648270606994629e-01 1.994602568447589874e-02 -1.219228729605674744e-01 3.486137092113494873e-01 -3.837323188781738281e-02 -3.566533625125885010e-01 -2.742651104927062988e-01 1.951732672750949860e-02 -2.354227378964424133e-02 1.251174062490463257e-01 -1.198050901293754578e-01 -1.875103414058685303e-01
2.897278666496276855e-01 -4.010128602385520935e-02 -3.080772161483764648e-01 -9.233229793608188629e-03 4.129799082875251770e-02 2.216888964176177979e-01 1.765422672033309937e-01 7.933246344327926636e-02 -2.772431969642639160e-01 4.165095090866088867e-01 8.607598394155502319e-02 5.118849873542785645e-01 1.754379570484161377e-01 -1.410642713308334351e-01 -1.654471829533576965e-02 -1.171620711684226990e-01 8.064931631088256836e-02 -2.617502771317958832e-02 1.042180433869361877e-01 -3.824426233768463135e-02 -5.614050105214118958e-02 -3.930318355560302734e-02 -7.206534594297409058e-02 3.905417397618293762e-02 -1.475760596804320812e-03 -2.072261571884155273e-01 1.746694184839725494e-02 -9.832840412855148315e-02 -2.003716230392456055e-01 5.435713753104209900e-02 -1.258847713470458984e-01 -6.233468279242515564e-02
1.942318379878997803e-01 -2.929387614130973816e-02 -2.206630557775497437e-01 -3.376885876059532166e-02 -3.145735263824462891e-01 1.201018877327442169e-02 -5.172517150640487671e-02 -3.625315427780151367e-02 -1.586155593395233154e-02 1.329290308058261871e-02 -2.753150761127471924e-01 1.139279827475547791e-01 -1.609004884958267212e-01 -2.238358110189437866e-01 -2.019273340702056885e-01 2.185655087232589722e-01 2.902178764343261719e-01 1.478408873081207275e-01 8.259100466966629028e-02 5.128279328346252441e-02 8.121405728161334991e-03 9.180919080972671509e-02 -1.615070253610610962e-01 -4.658233374357223511e-02 1.615996062755584717e-01 -4.296201169490814209e-01 -1.132973730564117432e-01 9.915793687105178833e-02 1.055496186017990112e-01 -2.807816565036773682e-01 -2.295795977115631104e-01 1.625525206327438354e-01
3.882588744163513184e-01 -1.579269468784332275e-01 -9.392110258340835571e-02 -2.618230506777763367e-02 -4.658990364987403154e-04 2.528110146522521973e-01 7.672082632780075073e-02 6.396940350532531738e-02 -1.331173926591873169e-01 -1.090558543801307678e-01 3.328821435570716858e-02 1.354843229055404663e-01 -3.882845863699913025e-02 -1.871594190597534180e-01 -4.466046020388603210e-02 8.301075547933578491e-02 4.492046535015106201e-01 -1.061346307396888733e-01 -1.667359918355941772e-01 2.717109397053718567e-02 7.604072801768779755e-03 1.055969223380088806e-01 -2.982280552387237549e-01 1.293760091066360474e-01 -3.427808359265327454e-02 -2.696331441402435303e-01 1.516065895557403564e-01 -9.009985625743865967e-02 -1.709467023611068726e-01 5.362917855381965637e-02 -2.197465002536773682e-01 -3.202724158763885498e-01
3.424439430236816406e-01 -1.296779066324234009e-01 -2.505978643894195557e-01 -1.031593605875968933e-01 -2.392986714839935303e-01 2.232722193002700806e-01 6.810731440782546997e-02 -2.124465629458427429e-02 -1.140604540705680847e-01 2.872029840946197510e-01 5.199570208787918091e-02 5.214852690696716309e-01 1.416571140289306641e-01 8.166527748107910156e-02 -3.624710813164710999e-02 -1.001752167940139771e-01 -1.396614126861095428e-02 1.555865854024887085e-01 -1.281414926052093506e-01 -2.270023226737976074e-01 -8.583231270313262939e-02 2.002316527068614960e-02 -1.021805703639984131e-01 -7.104405015707015991e-02 1.841517388820648193e-01 1.534567475318908691e-01 1.829190365970134735e-02 -2.815495245158672333e-02 2.962500043213367462e-02 -1.817440241575241089e-01 -1.573291867971420288e-01 -1.979442983865737915e-01
3.789346218109130859e-01 1.329076290130615234e-01 -2.473497539758682251e-01 3.473071157932281494e-01 -1.334674954414367676e-01 6.325146555900573730e-02 1.176787540316581726e-01 4.674387723207473755e-02 5.184373632073402405e-02 1.938712447881698608e-01 -3.186407685279846191e-02 -5.152714997529983521e-02 1.455861032009124756e-01 -1.635058671236038208e-01 -5.339188128709793091e-02 1.522962450981140137e-01 -2.334833890199661255e-01 2.049929648637771606e-01 9.788073599338531494e-02 -1.683528423309326172e-01 6.361418962478637695e-02 2.509714663028717041e-01 -2.160842269659042358e-01 5.868207663297653198e-02 2.528098598122596741e-02 -5.809902772307395935e-02 -2.955551743507385254e-01 2.292893454432487488e-02 2.842059591785073280e-03 -1.638101190328598022e-01 -2.296560108661651611e-01 -2.794057428836822510e-01
3.178012371063232422e-01 4.947156831622123718e-02 -1.680583208799362183e-01 2.308554649353027344e-01 2.554130333010107279e-04 -1.186966374516487122e-01 1.344744265079498291e-01 4.001788794994354248e-02 -3.237760066986083984e-01 9.004286676645278931e-02 1.339126527309417725e-01 2.858404070138931274e-02 2.899653613567352295e-01 -3.576885759830474854e-01 9.261238574981689453e-02 5.159432068467140198e-02 -1.129181608557701111e-01 3.236313909292221069e-02 1.632760167121887207e-01 -6.236789049580693245e-04 8.049792796373367310e-02 2.005845308303833008e-01 1.408248692750930786e-01 9.916869550943374634e-02 1.874501556158065796e-01 -4.220161437988281250e-01 1.080931276082992554e-01 9.190826117992401123e-02 -1.095464527606964111e-01 -1.356451064348220825e-01 -2.047039419412612915e-01 6.154246628284454346e-02
1.026736423373222351e-01 -1.271689087152481079e-01 -1.842788457870483398e-01 -2.079222351312637329e-01 -8.600410073995590210e-02 2.397190928459167480e-01 1.853974610567092896e-01 1.756250411272048950e-01 -4.004428908228874207e-02 2.292600870132446289e-01 -5.882965773344039917e-02 4.437982738018035889e-01 -1.282291263341903687e-01 -1.528953909873962402e-01 -1.963871270418167114e-01 -7.279882580041885376e-02 3.867324888706207275e-01 1.102741360664367676e-01 -2.722463198006153107e-02 -2.116173654794692993e-01 1.036404967308044434e-01 -1.366228014230728149e-01 -1.300954520702362061e-01 -9.553607553243637085e-02 1.525469124317169189e-01 -2.469609379768371582e-01 2.641996555030345917e-02 1.584239006042480469e-01 9.194613248109817505e-02 -1.923936307430267334e-01 2.493396215140819550e-02 -9.432189911603927612e-02
1.917061358690261841e-01 -1.474511474370956421e-01 -3.970014154911041260e-01 -1.209791898727416992e-01 -2.027716785669326782e-01 9.755734354257583618e-02 -1.715548783540725708e-01 1.300627924501895905e-02 -1.713871508836746216e-01 1.257410794496536255e-01 -7.160352915525436401e-02 -4.915238358080387115e-03 1.453780978918075562e-01 -1.283518970012664795e-01 -1.556002497673034668e-01 5.195825919508934021e-02 1.649791598320007324e-01 1.430514007806777954e-01 3.401277065277099609e-01 -2.618688046932220459e-01 3.510802239179611206e-02 -1.832222566008567810e-02 -1.146708428859710693e-01 -1.524861752986907959e-01 4.903890192508697510e-02 8.136089891195297241e-02 -1.756544262170791626e-01 -9.826028347015380859e-02 2.357854098081588745e-01 -8.607254177331924438e-02 -4.229173660278320312e-01 1.134067550301551819e-01
4.966648519039154053e-01 -3.151594698429107666e-01 -2.591069638729095459e-01 1.073376014828681946e-01 -2.120054960250854492e-01 -1.881390437483787537e-02 1.050158515572547913e-01 1.536238044500350952e-01 -6.505052745342254639e-02 2.401512265205383301e-01 2.385467439889907837e-01 2.316949814558029175e-01 1.236195191740989685e-01 4.821673035621643066e-02 -2.108928114175796509e-01 -4.411002993583679199e-02 -6.940198689699172974e-02 6.633602827787399292e-02 -2.388710528612136841e-02 -3.870212137699127197e-01 9.649297595024108887e-02 4.475776478648185730e-02 -4.272671416401863098e-02 -1.286146342754364014e-01 -9.924110025167465210e-02 -1.143060624599456787e-01 5.859557539224624634e-02 1.430260539054870605e-01 -1.123147010803222656e-01 -9.633278101682662964e-02 -8.880971930921077728e-03 -2.932336740195751190e-02
2.398753315210342407e-01 -1.017297357320785522e-01 -2.485860139131546021e-01 1.328114271163940430e-01 -9.025768958963453770e-04 1.648301780223846436e-01 -1.351433843374252319e-01 1.680119484663009644e-01 -1.370810568332672119e-01 3.782093152403831482e-02 1.670781895518302917e-02 1.143601723015308380e-02 -4.608240351080894470e-02 -2.685182988643646240e-01 1.217207238078117371e-01 -8.446536958217620850e-02 -1.392491906881332397e-02 1.783319115638732910e-01 7.365984469652175903e-02 1.442274451255798340e-01 1.853346973657608032e-01 2.106422185897827148e-01 2.879496812820434570e-01 4.482806473970413208e-02 2.285367250442504883e-01 -2.959004938602447510e-01 4.951192066073417664e-02 1.993341445922851562e-01 1.562912575900554657e-02 1.722272485494613647e-02 -5.077097415924072266e-01 7.692824117839336395e-03
3.327835500240325928e-01 -8.170142024755477905e-02 -2.002100348472595215e-01 -1.116010099649429321e-01 1.758348196744918823e-01 7.972664386034011841e-02 5.549167841672897339e-02 -7.102277874946594238e-02 8.677959442138671875e-02 1.965286135673522949e-01 1.193695962429046631e-01 3.323269188404083252e-01 1.116219311952590942e-01 -8.649560064077377319e-02 -1.478683501482009888e-01 -2.061715871095657349e-01 1.732012778520584106e-01 3.951047547161579132e-03 9.758061729371547699e-03 -6.124368309974670410e-02 -3.073963820934295654e-01 3.556005284190177917e-02 2.454546242952346802e-01 -1.660871952772140503e-01 1.489637196063995361e-01 -5.221155285835266113e-02 -1.105857565999031067e-01 5.436329916119575500e-02 5.450903624296188354e-02 -9.449821710586547852e-02 -5.096495151519775391e-01 1.707027293741703033e-02
3.411425948143005371e-01 -1.719623357057571411e-01 8.298301137983798981e-03 1.100178714841604233e-02 -3.460104167461395264e-01 -1.365045905113220215e-01 1.409357488155364990e-01 -8.724026381969451904e-02 1.470209807157516479e-01 1.774102151393890381e-01 1.756396442651748657e-01 1.538486331701278687e-01 -5.045541748404502869e-02 2.585542201995849609e-01 -1.552176922559738159e-01 -3.617325052618980408e-02 3.568300306797027588e-01 5.876946821808815002e-02 -9.869803488254547119e-02 -6.276737153530120850e-02 2.234765589237213135e-01 5.519438162446022034e-02 1.985955089330673218e-01 1.024475917220115662e-01 5.509490147233009338e-02 -7.958541065454483032e-02 -1.815852522850036621e-01 -9.050387144088745117e-02 -5.498977378010749817e-02 -1.969005018472671509e-01 -2.915446758270263672e-01 -2.468059659004211426e-01
2.812076210975646973e-01 -1.096827164292335510e-01 -8.641203492879867554e-02 -1.798036545515060425e-01 1.657215952873229980e-01 2.193051949143409729e-02 8.168319612741470337e-02 -3.309759497642517090e-01 5.894706770777702332e-02 8.514627814292907715e-02 1.727346926927566528e-01 2.325721681118011475e-01 1.907340735197067261e-01 -1.865318268537521362e-01 -1.653516590595245361e-01 7.251890003681182861e-02 1.580652296543121338e-01 1.196886897087097168e-01 1.831662207841873169e-01 -1.736998707056045532e-01 -2.285363674163818359e-01 1.122704474255442619e-03 3.302694261074066162e-01 5.454447120428085327e-02 2.460989207029342651e-01 -4.046000912785530090e-02 -1.112966984510421753e-01 -3.612015396356582642e-02 -6.771358102560043335e-02 -1.451198756694793701e-01 -3.319223225116729736e-01 -2.179057151079177856e-01
1.146987900137901306e-01 9.230739623308181763e-02 -2.086295038461685181e-01 -8.111131936311721802e-02 -1.418036371469497681e-01 1.557845771312713623e-01 -6.407296657562255859e-02 2.307727746665477753e-02 -1.214194893836975098e-01 -2.074041515588760376e-01 -2.895759046077728271e-02 1.980826854705810547e-01 2.424629777669906616e-01 -2.091014385223388672e-01 -1.956936717033386230e-02 -1.131999269127845764e-01 1.867413818836212158e-01 4.815791547298431396e-01 1.627617329359054565e-01 -1.009323596954345703e-01 5.993304029107093811e-02 3.877263143658638000e-02 -1.115192472934722900e-01 9.076219797134399414e-02 6.482493132352828979e-02 -4.389771521091461182e-01 -7.936634123325347900e-02 -6.054343655705451965e-03 -2.046736627817153931e-01 -5.630110949277877808e-02 -8.504746109247207642e-02 -2.844075560569763184e-01
3.172338902950286865e-01 -5.862089246511459351e-02 -1.804464757442474365e-01 1.558844596147537231e-01 -2.833551168441772461e-01 1.569321192800998688e-02 -1.484134048223495483e-01 3.235115706920623779e-01 -1.311345845460891724e-01 7.370713353157043457e-02 -2.202445268630981445e-01 2.074840813875198364e-01 3.452527225017547607e-01 -7.731959968805313110e-02 3.491711318492889404e-01 1.896691620349884033e-01 -5.129945278167724609e-02 -7.757455110549926758e-02 6.163002550601959229e-02 9.383632801473140717e-03 2.059993296861648560e-01 1.671278774738311768e-01 -9.418494254350662231e-02 -8.106490224599838257e-02 2.044608891010284424e-01 5.645846575498580933e-02 -4.713868349790573120e-02 4.238553717732429504e-02 1.150373890995979309e-01 -1.393604874610900879e-01 -2.254506200551986694e-01 -6.119555234909057617e-02
3.434360027313232422e-01 -2.010250687599182129e-01 -2.512027919292449951e-01 1.881031203083693981e-03 -4.386861026287078857e-01 1.832055598497390747e-01 1.194390505552291870e-01 5.781961604952812195e-02 2.681856416165828705e-02 2.970788478851318359e-01 2.801149487495422363e-01 2.918893098831176758e-01 1.360579580068588257e-01 2.996279485523700714e-02 -1.320658922195434570e-01 -1.538491807878017426e-02 -1.340270191431045532e-01 5.314155295491218567e-02 -7.915567606687545776e-02 -3.436071574687957764e-01 6.248003989458084106e-02 -8.631129562854766846e-02 5.869209766387939453e-02 5.292106792330741882e-02 9.751915931701660156e-02 -5.413560196757316589e-02 -2.066382579505443573e-02 -1.627573072910308838e-01 3.439779579639434814e-02 -8.836633525788784027e-03 -2.042408585548400879e-01 1.176675129681825638e-02
9.443113952875137329e-02 5.569283664226531982e-02 -2.010425776243209839e-01 -2.620499432086944580e-01 2.872008457779884338e-02 1.603452414274215698e-01 1.403421312570571899e-01 -3.477926924824714661e-02 -2.334425300359725952e-01 2.271428853273391724e-01 -1.364614367485046387e-01 2.714120745658874512e-01 3.110381402075290680e-02 -8.111444115638732910e-02 -3.171381950378417969e-01 4.882694780826568604e-02 1.988862603902816772e-01 -5.221197381615638733e-02 5.191000550985336304e-02 -1.870474070310592651e-01 8.723378926515579224e-02 -1.173767969012260437e-01 -2.206862866878509521e-01 -2.664932012557983398e-01 2.131541073322296143e-01 -2.488926947116851807e-01 1.658272184431552887e-02 1.373094767332077026e-01 1.607954502105712891e-01 -1.631610691547393799e-01 -6.552640348672866821e-02 -3.438251316547393799e-01
9.626690298318862915e-02 -2.531837522983551025e-01 8.524806052446365356e-02 2.675980627536773682e-01 6.855273246765136719e-02 2.765879929065704346e-01 1.646516323089599609e-01 -4.087723419070243835e-02 3.023111633956432343e-02 -2.861672826111316681e-02 1.331020891666412354e-01 1.604621559381484985e-01 1.497262436896562576e-02 -2.806568145751953125e-01 -1.589196324348449707e-01 3.155290186405181885e-01 2.212162166833877563e-01 1.115997359156608582e-01 1.871500760316848755e-01 -1.262167245149612427e-01 2.147649973630905151e-02 -1.889262497425079346e-01 -1.003734171390533447e-01 1.475885212421417236e-01 2.399021089076995850e-01 -2.814726829528808594e-01 1.160130947828292847e-01 -3.001063764095306396e-01 -1.571646779775619507e-01 -9.020618349313735962e-02 -1.798591166734695435e-01 -5.404837429523468018e-02
3.282163143157958984e-01 7.401010370813310146e-04 -2.448894679546356201e-01 3.827105835080146790e-02 1.073753610253334045e-01 4.244938492774963379e-02 1.499086618423461914e-01 1.090786010026931763e-01 -2.310671098530292511e-02 4.595803022384643555e-01 3.775699064135551453e-02 3.972456157207489014e-01 7.279063761234283447e-02 -1.974812299013137817e-01 1.449986547231674194e-01 -2.681902647018432617e-01 1.290658265352249146e-01 6.618883460760116577e-03 2.932857275009155273e-01 6.611754000186920166e-02 -1.400862485170364380e-01 -5.250607803463935852e-02 2.390290051698684692e-02 1.872229762375354767e-02 -2.029334194958209991e-02 -2.767766714096069336e-01 6.150109320878982544e-02 -4.387209936976432800e-02 -1.172267124056816101e-01 2.558460459113121033e-02 -2.140207290649414062e-01 -3.989424556493759155e-02
2.672437429428100586e-01 -1.957209855318069458e-01 -1.271908283233642578e-01 -2.981442511081695557e-01 -2.147292643785476685e-01 1.163309887051582336e-01 -2.939522862434387207e-01 -2.543848007917404175e-02 -3.175003528594970703e-01 1.744442284107208252e-01 -1.241939589381217957e-01 6.261641532182693481e-02 1.050995811820030212e-01 -1.302214115858078003e-01 1.821943074464797974e-01 2.320098280906677246e-01 2.450464516878128052e-01 8.692052215337753296e-02 2.514614462852478027e-01 -8.254601620137691498e-03 5.292405560612678528e-02 1.619115173816680908e-01 9.307694621384143829e-03 1.876109689474105835e-01 1.202622801065444946e-01 -1.318444013595581055e-01 -9.134826064109802246e-02 6.636979430913925171e-02 2.523561473935842514e-03 -2.602104544639587402e-01 -2.335348278284072876e-01 -1.041468754410743713e-01
2.757755219936370850e-01 1.987706869840621948e-01 -3.348346650600433350e-01 2.683214610442519188e-03 -3.283789157867431641e-01 -7.369867712259292603e-02 -1.243220418691635132e-01 2.494390159845352173e-01 -1.417777091264724731e-01 2.477347403764724731e-01 9.929570555686950684e-02 -2.127293124794960022e-02 -2.689343504607677460e-02 -3.335973992943763733e-02 -2.714851871132850647e-02 -1.200970262289047241e-02 -1.438077986240386963e-01 -2.612934075295925140e-02 1.547683030366897583e-01 -1.374585628509521484e-01 8.436481654644012451e-02 1.971572339534759521e-01 -9.600044786930084229e-02 -2.088001966476440430e-01 1.821728348731994629e-01 -3.432613611221313477e-01 -2.584242522716522217e-01 1.737826876342296600e-02 -1.060802489519119263e-01 -2.146485745906829834e-01 -1.392059922218322754e-01 -1.704533398151397705e-01
1.010547131299972534e-01 -6.364964693784713745e-02 -1.133939921855926514e-01 6.413659453392028809e-02 1.886546052992343903e-02 2.367438673973083496e-01 1.941942870616912842e-01 -3.430628776550292969e-02 2.785750031471252441e-01 3.202153742313385010e-01 -1.972502022981643677e-01 1.470405608415603638e-01 1.604654490947723389e-01 -3.032961487770080566e-01 1.406026929616928101e-01 1.329697817564010620e-01 1.879859566688537598e-01 2.506137788295745850e-01 -1.870768889784812927e-02 -1.236731484532356262e-01 3.431448936462402344e-01 1.406568437814712524e-01 -5.907894112169742584e-03 2.849971354007720947e-01 1.701054573059082031e-01 -4.802750051021575928e-02 5.450315028429031372e-02 1.180364638566970825e-01 -7.280207425355911255e-02 -9.545933455228805542e-02 -2.407688349485397339e-01 -1.565407961606979370e-01
-3.069686144590377808e-02 -2.542542517185211182e-01 -3.173925280570983887e-01 1.093452945351600647e-01 -4.370995983481407166e-02 1.858336031436920166e-01 2.978354990482330322e-01 8.788485080003738403e-02 1.790167577564716339e-02 2.553908824920654297e-01 -2.941614948213100433e-02 3.458763957023620605e-01 4.472010210156440735e-02 -1.803538650274276733e-01 1.164360716938972473e-01 -4.247588664293289185e-02 2.419972568750381470e-01 2.107335021719336510e-04 5.477079376578330994e-02 -5.274378508329391479e-02 2.556169033050537109e-01 1.783113479614257812e-01 -1.023273393511772156e-01 2.146739065647125244e-01 9.902171790599822998e-02 -2.066856622695922852e-01 -7.636460009962320328e-03 -1.227468401193618774e-01 -1.242636963725090027e-01 2.385086119174957275e-01 -2.824605107307434082e-01 1.229545921087265015e-01
2.188957035541534424e-01 -3.090577125549316406e-01 -1.405873447656631470e-01 1.235953047871589661e-01 -1.880873739719390869e-01 8.759362995624542236e-02 1.175501942634582520e-01 1.991139650344848633e-01 3.189442679286003113e-02 -7.964929193258285522e-02 6.725353747606277466e-02 2.808180153369903564e-01 -1.300339102745056152e-01 -1.911637485027313232e-01 4.824260249733924866e-02 -6.645999103784561157e-02 -1.041801497340202332e-01 -2.048932462930679321e-01 1.812740564346313477e-01 7.357502728700637817e-02 3.945603370666503906e-01 1.586924195289611816e-01 1.947159133851528168e-02 2.027996480464935303e-01 1.680867224931716919e-01 -1.385789662599563599e-01 -2.277210205793380737e-01 8.606309071183204651e-03 -1.280609965324401855e-01 -8.602939546108245850e-02 -2.962916195392608643e-01 -2.227550745010375977e-01
9.319306910037994385e-02 -1.082078292965888977e-01 -1.125414371490478516e-01 1.825313456356525421e-02 -1.799408495426177979e-01 1.264891773462295532e-02 -3.254099935293197632e-02 -3.061708994209766388e-02 -1.417252123355865479e-01 -2.421611100435256958e-01 8.351615071296691895e-02 1.556305438280105591e-01 5.605937913060188293e-02 -2.220036089420318604e-01 -2.006865590810775757e-01 -1.083042249083518982e-01 4.497795999050140381e-01 2.553939521312713623e-01 3.199730217456817627e-01 6.455106288194656372e-02 1.135277822613716125e-01 4.287609085440635681e-02 -1.618274673819541931e-02 1.675687730312347412e-01 1.737023591995239258e-01 -3.874196112155914307e-01 -1.205434799194335938e-01 6.189825385808944702e-02 6.823475006967782974e-03 -1.708173602819442749e-01 -2.309128493070602417e-01 -1.392671614885330200e-01
1.892740726470947266e-01 -4.512469470500946045e-02 -1.723742932081222534e-01 -8.477231860160827637e-02 -6.522920727729797363e-02 3.449553549289703369e-01 -2.422064393758773804e-01 1.264430135488510132e-01 6.389032304286956787e-02 1.589830070734024048e-01 1.074704900383949280e-02 2.163345068693161011e-01 3.562931120395660400e-01 -5.508438497781753540e-02 1.763880699872970581e-01 -1.116253584623336792e-01 2.761729359626770020e-01 3.935186937451362610e-02 -4.488260671496391296e-02 -1.245206221938133240e-01 1.659166514873504639e-01 -1.283132880926132202e-01 6.241098977625370026e-03 -5.465714633464813232e-02 8.815033733844757080e-02 -2.300648689270019531e-01 -1.415326148271560669e-01 2.767991125583648682e-01 -2.472801953554153442e-01 2.233574353158473969e-02 -3.127943575382232666e-01 -1.353450566530227661e-01
3.794488608837127686e-01 8.653870224952697754e-02 1.475903838872909546e-01 7.474274188280105591e-02 -1.377535164356231689e-01 1.365030854940414429e-01 5.285007134079933167e-02 1.285672485828399658e-01 -1.715943813323974609e-01 -1.510987132787704468e-01 1.090311184525489807e-01 3.519337475299835205e-01 1.102804765105247498e-02 -1.305029541254043579e-01 1.222303286194801331e-01 -1.862566918134689331e-02 2.096972912549972534e-01 1.039004102349281311e-01 -2.278193086385726929e-01 -3.024276196956634521e-01 1.095434501767158508e-01 -8.034153282642364502e-02 -3.396638631820678711e-01 5.878505483269691467e-02 -1.944089680910110474e-01 -3.138472512364387512e-02 3.617644542828202248e-03 -1.396773941814899445e-02 -2.357176244258880615e-01 -1.654419600963592529e-01 -1.345056593418121338e-01 -2.614200711250305176e-01
2.190924882888793945e-01 1.181444749236106873e-01 -3.009533882141113281e-01 -1.725661903619766235e-01 -1.742924749851226807e-01 1.403773576021194458e-01 1.395231932401657104e-01 -1.372785419225692749e-01 -7.697023451328277588e-02 2.309905588626861572e-01 -4.031082391738891602e-01 3.926472663879394531e-01 9.015186131000518799e-02 -9.845439344644546509e-02 -9.045130014419555664e-02 -1.993960887193679810e-02 1.438780277967453003e-01 1.441684365272521973e-01 3.606023639440536499e-02 -1.137146875262260437e-01 -1.204333617351949215e-03 -1.250440925359725952e-01 -9.512095153331756592e-02 9.264749241992831230e-04 6.363945454359054565e-02 -3.623251318931579590e-01 6.678643077611923218e-02 1.598192900419235229e-01 -2.910618670284748077e-03 -2.008654922246932983e-01 -1.714791804552078247e-01 1.069951429963111877e-01
4.034185409545898438e-01 4.156907647848129272e-02 -9.184283763170242310e-02 6.028161197900772095e-02 -8.665305376052856445e-02 1.591373383998870850e-01 1.577948033809661865e-01 1.173451021313667297e-01 -2.578615546226501465e-01 -1.523218117654323578e-02 4.213185906410217285e-01 2.118237465620040894e-01 5.096665769815444946e-02 2.116907387971878052e-02 -1.086934208869934082e-01 -3.609024733304977417e-02 2.783064842224121094e-01 2.340146303176879883e-01 -5.591515079140663147e-02 -4.504246264696121216e-02 -1.107041090726852417e-01 8.237393200397491455e-02 -8.999273180961608887e-02 1.042526140809059143e-01 -2.576888352632522583e-02 -2.137344926595687866e-01 2.484363168478012085e-01 7.624213397502899170e-02 -3.170565962791442871e-01 1.492861956357955933e-01 -1.533541679382324219e-01 -1.053508743643760681e-01
1.152027994394302368e-01 -3.054529726505279541e-01 -1.944263130426406860e-01 -2.856133133172988892e-02 -3.773291781544685364e-02 -1.157347485423088074e-01 1.969955712556838989e-01 -2.841033600270748138e-02 -3.512822091579437256e-01 4.680648446083068848e-02 1.934489160776138306e-01 2.804296910762786865e-01 2.961093094199895859e-03 -3.476182222366333008e-01 1.864554882049560547e-01 -2.100532948970794678e-01 1.528269499540328979e-01 4.495982080698013306e-02 -4.026704281568527222e-02 -4.466942697763442993e-02 -1.571598201990127563e-01 1.407793024554848671e-03 -5.520129576325416565e-02 1.352169960737228394e-01 1.361595690250396729e-01 -2.276420295238494873e-01 -1.795638352632522583e-01 -9.909970313310623169e-02 1.507533043622970581e-01 2.399174869060516357e-01 -2.289924025535583496e-01 -1.970104575157165527e-01
3.295689225196838379e-01 1.789947785437107086e-02 -5.114066004753112793e-01 -2.172710597515106201e-01 9.512909501791000366e-02 1.917441934347152710e-01 1.993204802274703979e-01 1.292170137166976929e-01 -9.840425103902816772e-03 -1.614683866500854492e-02 1.417218446731567383e-01 2.422969192266464233e-01 3.397929072380065918e-01 -2.512305676937103271e-01 -1.007197201251983643e-01 -1.058034300804138184e-01 1.559006869792938232e-01 -4.442093148827552795e-02 -6.174609437584877014e-02 -1.514320541173219681e-02 8.322928845882415771e-02 1.151384226977825165e-02 -1.231172606348991394e-01 6.496754288673400879e-02 -6.446267943829298019e-04 -1.414732933044433594e-01 -6.725201010704040527e-02 -2.505510449409484863e-01 -2.093846946954727173e-01 -1.300979201914742589e-04 -1.103414967656135559e-01 3.041031025350093842e-02
3.766926527023315430e-01 6.457913666963577271e-02 -1.771079152822494507e-01 -6.120199337601661682e-02 1.791928708553314209e-01 3.201372176408767700e-02 -1.749176383018493652e-01 3.201810419559478760e-01 7.652448862791061401e-02 2.965597212314605713e-01 1.440716534852981567e-01 7.043137401342391968e-02 1.801305413246154785e-01 -8.076217770576477051e-02 -1.410251557826995850e-01 1.308209002017974854e-01 1.400035470724105835e-01 2.841641940176486969e-02 -1.544638276100158691e-01 -1.686896085739135742e-01 -7.479582726955413818e-02 3.836360871791839600e-01 7.245911285281181335e-03 2.768315188586711884e-02 7.113981246948242188e-02 -9.335891157388687134e-02 1.120539978146553040e-01 -3.313500881195068359e-01 -3.326300531625747681e-02 -4.071570560336112976e-02 -3.026008009910583496e-01 -1.756740175187587738e-02
3.721841052174568176e-02 -6.213626265525817871e-02 -5.008903145790100098e-01 6.759899854660034180e-02 -1.716438829898834229e-01 -3.131654486060142517e-02 -2.004898525774478912e-02 4.990166798233985901e-02 -4.046034067869186401e-02 3.654882013797760010e-01 2.357541173696517944e-01 1.012506335973739624e-01 3.309334814548492432e-02 -2.024388611316680908e-01 -6.533049792051315308e-02 1.156323105096817017e-01 1.029525250196456909e-01 9.741429239511489868e-02 2.093011438846588135e-01 6.836371123790740967e-02 8.095799386501312256e-02 -1.543124169111251831e-01 -3.974683284759521484e-01 9.440436959266662598e-02 -1.587364263832569122e-02 -7.861384749412536621e-02 6.502263247966766357e-02 -1.130328103899955750e-01 2.629494071006774902e-01 9.045092761516571045e-02 -2.793588936328887939e-01 2.370168268680572510e-02
3.126606345176696777e-01 4.586226120591163635e-02 -1.327756643295288086e-01 1.793611608445644379e-02 -3.239655494689941406e-02 6.009013578295707703e-02 3.256785497069358826e-02 8.837006241083145142e-02 8.869906514883041382e-02 -8.357839658856391907e-03 -1.138239875435829163e-01 9.651387482881546021e-02 -4.069777950644493103e-02 -3.165734708309173584e-01 2.385782450437545776e-01 -5.096958205103874207e-02 4.039379954338073730e-02 -1.189644560217857361e-01 -7.045562565326690674e-02 2.173692174255847931e-02 -1.962600052356719971e-01 3.180057406425476074e-01 6.111946329474449158e-02 7.932963967323303223e-02 -5.648841336369514465e-02 -1.987503916025161743e-01 -9.412304311990737915e-02 -1.791998147964477539e-01 -1.578229218721389771e-01 -4.311624169349670410e-01 -3.735194206237792969e-01 -2.686493992805480957e-01
5.368907451629638672e-01 -6.167718395590782166e-02 -2.044700980186462402e-01 -2.866852842271327972e-02 -9.765353798866271973e-02 1.992212384939193726e-01 1.208820790052413940e-01 -1.059171780943870544e-01 6.938850041478872299e-03 9.654184430837631226e-02 1.693591326475143433e-01 1.194936707615852356e-01 -1.678596809506416321e-02 -8.494382351636886597e-02 -1.451016515493392944e-01 -1.242929953150451183e-03 -6.334492005407810211e-03 1.403795629739761353e-01 9.641718119382858276e-02 -9.597367793321609497e-02 -2.266501933336257935e-01 5.104881152510643005e-02 3.750542402267456055e-01 -1.403090059757232666e-01 2.778967618942260742e-01 -3.079324364662170410e-01 -8.965495228767395020e-02 1.247707381844520569e-01 -7.036231458187103271e-02 -1.624552309513092041e-01 -7.469181716442108154e-02 -1.556173712015151978e-01
9.019818156957626343e-02 -2.186232954263687134e-01 -6.993741542100906372e-02 -1.877744495868682861e-01 -3.652347326278686523e-01 -1.029431447386741638e-01 -3.723053960129618645e-03 4.051231220364570618e-02 -2.531200051307678223e-01 -2.546293847262859344e-02 -2.312896847724914551e-01 2.214222848415374756e-01 -1.341123431921005249e-01 -1.098421285860240459e-03 -1.242093816399574280e-01 6.790097057819366455e-02 3.314682841300964355e-01 1.561809424310922623e-02 5.433581769466400146e-02 8.189130574464797974e-02 8.601739257574081421e-02 1.554909944534301758e-01 4.938921704888343811e-02 -1.179399639368057251e-01 7.719042152166366577e-02 -3.138916790485382080e-01 -2.150643318891525269e-01 -2.882348746061325073e-02 1.405486091971397400e-02 -3.002542853355407715e-01 -3.759303689002990723e-01 4.537939280271530151e-02
3.299913406372070312e-01 3.570846747606992722e-04 1.384001523256301880e-01 1.380010508000850677e-02 -2.864430546760559082e-01 -9.369389712810516357e-02 1.075588166713714600e-01 7.740897685289382935e-02 1.351158251054584980e-03 1.128359958529472351e-01 3.749773278832435608e-02 3.610151410102844238e-01 3.821097314357757568e-02 -1.520638465881347656e-01 5.369461327791213989e-02 3.700711240526288748e-04 1.139030233025550842e-01 2.651350796222686768e-01 1.846545636653900146e-01 -1.472040414810180664e-01 7.761886715888977051e-02 8.447290211915969849e-02 1.113986503332853317e-02 -8.059689402580261230e-02 1.902946978807449341e-01 -2.274151891469955444e-01 1.015272364020347595e-01 2.566397786140441895e-01 -3.483608737587928772e-02 -4.912832975387573242e-01 -1.197864264249801636e-01 1.076686307787895203e-01
5.570860579609870911e-02 1.299072802066802979e-01 -2.173728048801422119e-01 -2.387171834707260132e-01 -6.637690216302871704e-02 4.594222409650683403e-04 1.214606538414955139e-01 1.673066914081573486e-01 -2.711486257612705231e-02 1.607585251331329346e-01 1.582140326499938965e-01 1.941959559917449951e-01 -1.991039961576461792e-01 -2.697740197181701660e-01 1.973010450601577759e-01 1.392446905374526978e-01 -6.027242168784141541e-02 2.271463871002197266e-01 2.111382782459259033e-02 -2.320530563592910767e-01 5.289369449019432068e-02 -5.939246714115142822e-02 -1.086045578122138977e-01 -1.524384915828704834e-01 7.096441835165023804e-02 -6.726808845996856689e-02 3.061519861221313477e-01 1.339392922818660736e-02 -1.560497935861349106e-02 1.868446543812751770e-02 -5.068970918655395508e-01 -2.380905747413635254e-01
2.340908497571945190e-01 -2.287588566541671753e-01 -1.509248614311218262e-01 2.631017193198204041e-02 -6.938049197196960449e-02 -1.237936168909072876e-01 2.058411836624145508e-01 -1.320075988769531250e-01 -1.853789389133453369e-01 1.273888796567916870e-01 1.184592954814434052e-02 2.426392957568168640e-02 1.010434180498123169e-01 -3.103603422641754150e-01 1.020979210734367371e-01 1.441699117422103882e-01 3.539929986000061035e-01 -6.619441509246826172e-02 1.221069544553756714e-01 -1.331893652677536011e-01 4.729162529110908508e-02 1.661968417465686798e-02 -1.604992300271987915e-01 2.015671879053115845e-02 -7.657845318317413330e-02 -2.071892917156219482e-01 -2.737679183483123779e-01 -1.401427090167999268e-01 -2.623225450515747070e-01 2.516069114208221436e-01 -3.650015890598297119e-01 2.556418254971504211e-02
1.828755289316177368e-01 8.924290537834167480e-02 -3.454160690307617188e-01 -8.967829495668411255e-02 1.472174227237701416e-01 1.412566006183624268e-01 2.976285219192504883e-01 7.281544804573059082e-02 -3.484300151467323303e-02 3.085016906261444092e-01 1.854196488857269287e-01 2.197005003690719604e-01 1.705626845359802246e-01 -2.904698848724365234e-01 -6.361407041549682617e-02 -1.182259023189544678e-01 1.845073103904724121e-01 -2.366464771330356598e-02 2.104297876358032227e-01 1.402381658554077148e-01 -2.895173430442810059e-01 7.137114554643630981e-02 -1.204649731516838074e-01 5.515110865235328674e-02 4.988641664385795593e-02 -3.011166453361511230e-01 8.278707414865493774e-02 -5.863052606582641602e-02 -1.088563427329063416e-01 2.266888134181499481e-02 -2.513039410114288330e-01 -3.486597537994384766e-02
1.857453733682632446e-01 -6.360047310590744019e-02 -8.179156482219696045e-02 7.597073912620544434e-02 -1.765985041856765747e-01 7.503841817378997803e-02 1.239688619971275330e-01 1.472528129816055298e-01 -1.346080154180526733e-01 -1.748252213001251221e-01 -9.935773164033889771e-02 1.708002388477325439e-01 1.599473878741264343e-02 1.531060785055160522e-01 1.804612129926681519e-01 3.930757045745849609e-01 -7.960564643144607544e-02 -1.577532663941383362e-02 3.332511782646179199e-01 -3.124087154865264893e-01 3.068166375160217285e-01 6.549529731273651123e-02 -1.807052940130233765e-01 -5.139283090829849243e-02 1.945306956768035889e-01 -7.731204479932785034e-02 -1.155348196625709534e-01 -7.099385559558868408e-02 -4.346778616309165955e-02 -1.676848344504833221e-02 -3.701696097850799561e-01 -1.620367914438247681e-01
-8.011853694915771484e-02 -6.256461888551712036e-02 -7.525707781314849854e-02 -1.364106871187686920e-02 -3.697634339332580566e-01 -1.453354805707931519e-01 -8.133976161479949951e-02 9.840188920497894287e-02 -2.903853058815002441e-01 -8.019413799047470093e-02 2.115320712327957153e-01 2.576795220375061035e-01 1.735896319150924683e-01 -1.570605933666229248e-01 7.501924037933349609e-02 -2.967768162488937378e-02 3.391391336917877197e-01 5.736450850963592529e-02 1.260613352060317993e-01 -1.603584550321102142e-02 -1.172820553183555603e-01 2.768098413944244385e-01 -1.365927457809448242e-01 -4.421099647879600525e-02 1.975315809249877930e-01 -3.295758366584777832e-01 -8.278755098581314087e-02 8.522257208824157715e-02 -1.327977925539016724e-01 -2.222492247819900513e-01 -2.668520510196685791e-01 -3.193616122007369995e-02
3.381042182445526123e-01 3.524917736649513245e-02 -9.191317111253738403e-02 1.809233725070953369e-01 -6.892068684101104736e-02 2.006168290972709656e-02 -1.381703764200210571e-01 -1.618010364472866058e-02 -5.898702517151832581e-02 1.337984353303909302e-01 2.843517661094665527e-01 -3.831691294908523560e-02 2.656554281711578369e-01 -9.834785759449005127e-02 8.327578008174896240e-02 5.855222418904304504e-02 3.205026984214782715e-01 2.935220487415790558e-02 8.775178343057632446e-02 -6.874845176935195923e-02 3.368292152881622314e-01 1.813570708036422729e-01 -1.770851761102676392e-01 2.342810779809951782e-01 7.830973714590072632e-02 -1.032617986202239990e-01 -7.747767120599746704e-02 1.771391034126281738e-01 1.005212217569351196e-01 -3.394422233104705811e-01 -1.755217760801315308e-01 2.559902369976043701e-01
3.831180036067962646e-01 -2.512116730213165283e-01 -2.137330025434494019e-01 -1.882614046335220337e-01 5.016772821545600891e-02 1.723842024803161621e-01 -2.326391637325286865e-01 1.239360049366950989e-01 -2.156608700752258301e-01 2.064467072486877441e-01 -8.925130218267440796e-02 2.081308811902999878e-01 7.428342849016189575e-02 -1.708795428276062012e-01 1.579209230840206146e-02 2.187830656766891479e-01 3.353527560830116272e-02 1.821262538433074951e-01 1.316571533679962158e-01 -1.945874691009521484e-01 -4.142483696341514587e-03 3.008900880813598633e-01 -1.077819839119911194e-01 1.099459156394004822e-01 -1.505714505910873413e-01 -2.039733678102493286e-01 -6.005908176302909851e-02 3.272744268178939819e-02 1.009576618671417236e-01 -3.529444336891174316e-02 -1.606604456901550293e-01 2.721635103225708008e-01
2.429584711790084839e-01 -1.198792159557342529e-01 -1.765712052583694458e-01 -7.355597615242004395e-02 -9.431821107864379883e-02 1.393575072288513184e-01 -6.872812751680612564e-03 -1.456228196620941162e-01 4.925599694252014160e-02 1.876772046089172363e-01 1.256156563758850098e-01 -2.788243070244789124e-02 5.921646580100059509e-02 -1.799371689558029175e-01 1.123887374997138977e-01 2.112600952386856079e-01 3.350157439708709717e-01 1.391262561082839966e-01 -5.236478149890899658e-02 2.087471783161163330e-01 9.727419912815093994e-02 -7.738527655601501465e-02 -4.561294019222259521e-01 7.641132175922393799e-02 1.706594824790954590e-01 -2.551666200160980225e-01 -1.878783553838729858e-01 5.423206090927124023e-02 1.599719375371932983e-01 1.835718154907226562e-01 -2.989402413368225098e-01 -6.862489134073257446e-02
1.661251336336135864e-01 -1.244035661220550537e-01 -1.697732806205749512e-01 1.548338234424591064e-01 -2.450998574495315552e-01 6.904746592044830322e-02 5.558455362915992737e-02 -9.357886761426925659e-02 1.650432646274566650e-01 3.496904373168945312e-01 -8.733829110860824585e-02 1.189672276377677917e-01 1.654577851295471191e-01 -2.785950601100921631e-01 -8.318579196929931641e-02 1.646756976842880249e-01 8.249234408140182495e-02 3.464406430721282959e-01 -1.838562190532684326e-01 -1.335544139146804810e-01 4.095437526702880859e-01 1.747912913560867310e-01 -2.157864160835742950e-02 1.084425672888755798e-01 8.119124919176101685e-02 -3.661712259054183960e-02 6.738705188035964966e-02 3.820962831377983093e-02 -1.245758533477783203e-01 -7.822441309690475464e-02 -2.792427837848663330e-01 -1.207892596721649170e-01
3.006802201271057129e-01 8.361884206533432007e-02 -2.570090889930725098e-01 -3.318598121404647827e-02 1.294516772031784058e-01 3.177835419774055481e-02 2.260558605194091797e-01 -5.581093020737171173e-03 -6.181305646896362305e-02 6.434403359889984131e-02 -2.127315700054168701e-01 8.254043757915496826e-02 2.367774583399295807e-02 -2.080365270376205444e-01 1.859933882951736450e-01 5.777307972311973572e-02 1.145746856927871704e-01 -7.993716746568679810e-02 -6.872653216123580933e-02 -2.481896430253982544e-01 -2.189123630523681641e-01 5.940821394324302673e-02 -2.378219179809093475e-02 1.630981862545013428e-01 4.608136042952537537e-02 -4.529857262969017029e-02 -2.658322155475616455e-01 -1.304193586111068726e-01 -2.536438703536987305e-01 -3.363197147846221924e-01 -1.702233701944351196e-01 -4.025093019008636475e-01
3.529866933822631836e-01 7.973606698215007782e-03 -4.961897432804107666e-02 -1.130691841244697571e-01 -1.146715208888053894e-01 1.099231988191604614e-01 1.064061969518661499e-01 -2.587167837191373110e-04 -1.282896101474761963e-01 -2.969497581943869591e-03 3.458709269762039185e-02 2.557291686534881592e-01 9.470263123512268066e-02 -8.672253228724002838e-03 1.753159314393997192e-01 -5.091384425759315491e-02 3.747308552265167236e-01 -1.412262488156557083e-02 -1.789463758468627930e-01 -2.635202407836914062e-01 1.376436352729797363e-01 6.197906658053398132e-02 -2.732813954353332520e-01 2.082817107439041138e-01 -1.194715574383735657e-01 -1.351276040077209473e-01 2.309662997722625732e-01 1.221028715372085571e-01 -9.002715349197387695e-02 -3.358146548271179199e-01 8.877612650394439697e-02 -2.926071882247924805e-01
3.459699153900146484e-01 1.261745095252990723e-01 -6.323550641536712646e-02 -6.949260830879211426e-02 -2.692116238176822662e-02 7.171924412250518799e-02 1.488352566957473755e-01 -1.359333395957946777e-01 -4.063229560852050781e-01 -3.145835548639297485e-02 1.059501692652702332e-01 2.928863763809204102e-01 5.482742935419082642e-02 1.030405759811401367e-01 9.400923550128936768e-02 -9.585466614225879312e-06 2.313447892665863037e-01 8.700884878635406494e-02 -1.499191969633102417e-01 -3.306774497032165527e-01 9.237945079803466797e-02 1.585741639137268066e-01 -2.908611595630645752e-01 1.641548722982406616e-01 6.344502419233322144e-02 4.717726632952690125e-02 2.319803535938262939e-01 1.177933588624000549e-01 -1.729017049074172974e-01 -1.763475686311721802e-01 -1.232734248042106628e-01 -1.876959502696990967e-01
1.103870719671249390e-01 6.544897798448801041e-03 -3.754006028175354004e-01 6.659824401140213013e-02 -9.155458211898803711e-02 2.176368385553359985e-01 -1.738847643136978149e-01 -9.252239763736724854e-02 -2.732926905155181885e-01 -4.346746206283569336e-02 6.417773663997650146e-02 2.056435942649841309e-01 1.716432273387908936e-01 -1.817985177040100098e-01 2.189555764198303223e-02 1.434378176927566528e-01 2.595539987087249756e-01 3.632153198122978210e-02 -7.954064011573791504e-02 -1.358233690261840820e-01 -1.461801677942276001e-01 2.648687921464443207e-02 -1.304164230823516846e-01 1.075074449181556702e-01 8.724440634250640869e-02 -3.971756696701049805e-01 -1.656801253557205200e-01 -4.635214060544967651e-02 4.159758985042572021e-02 3.408293128013610840e-01 -2.902143299579620361e-01 1.174015831202268600e-02
5.252652242779731750e-02 -3.558207675814628601e-02 -4.183614253997802734e-02 -1.000799760222434998e-01 -9.329550713300704956e-02 5.001734197139739990e-02 -6.176254153251647949e-02 -4.496954008936882019e-02 9.814533591270446777e-02 1.684921532869338989e-01 2.799163460731506348e-01 4.060234129428863525e-01 2.086382657289505005e-01 7.896040380001068115e-02 2.863788604736328125e-01 1.414463222026824951e-01 4.026056453585624695e-02 2.556646242737770081e-02 1.523014158010482788e-01 -3.707867115736007690e-02 1.359678059816360474e-01 6.425581127405166626e-02 -5.174662545323371887e-02 1.048816516995429993e-01 1.258147060871124268e-01 -1.840775161981582642e-01 -6.205658614635467529e-02 3.983516693115234375e-01 -2.379473298788070679e-01 -3.046494424343109131e-01 -2.992908656597137451e-01 -1.405630111694335938e-01
3.346788585186004639e-01 -1.001260727643966675e-01 -1.492554992437362671e-01 1.860062777996063232e-02 -4.215954616665840149e-02 2.260297164320945740e-02 2.115509063005447388e-01 2.393560856580734253e-01 -1.464955359697341919e-01 1.273120790719985962e-01 8.729248307645320892e-03 2.786863148212432861e-01 -2.122680991888046265e-01 -1.248124465346336365e-01 4.485047608613967896e-02 -1.739716827869415283e-01 -2.041815072298049927e-01 9.019167628139257431e-04 -2.139777094125747681e-01 -1.703901588916778564e-01 -2.087699323892593384e-01 -3.374551981687545776e-02 -7.553582638502120972e-02 2.864465415477752686e-01 7.297143340110778809e-02 -1.761724203824996948e-01 -1.301057487726211548e-01 5.139050632715225220e-02 -7.027959078550338745e-02 -2.902155518531799316e-01 -3.111857473850250244e-01 -2.275105714797973633e-01
1.995600163936614990e-01 -7.887612283229827881e-02 -3.099575638771057129e-01 -1.069756969809532166e-01 4.175739735364913940e-02 -7.247640285640954971e-03 2.362308949232101440e-01 -1.642896607518196106e-02 1.155391931533813477e-01 1.711726188659667969e-01 1.440189778804779053e-01 4.512828290462493896e-01 2.877640724182128906e-01 3.296173363924026489e-02 -3.236570581793785095e-02 1.259663552045822144e-01 1.013579070568084717e-01 1.201970055699348450e-01 3.631400316953659058e-02 1.671762019395828247e-02 6.856261938810348511e-02 4.407099261879920959e-02 -9.970202296972274780e-02 8.993308991193771362e-02 -9.475935995578765869e-02 -3.129331767559051514e-01 -2.810101211071014404e-01 -1.888827234506607056e-01 -7.752741873264312744e-02 8.866100758314132690e-02 -3.004416227340698242e-01 2.098386287689208984e-01
2.008277475833892822e-01 -7.331535965204238892e-02 -1.442503184080123901e-01 2.594155967235565186e-01 -9.123759716749191284e-02 -2.238520979881286621e-01 7.165507972240447998e-02 -1.010433360934257507e-01 -8.899396657943725586e-02 2.814068794250488281e-01 3.889430686831474304e-02 1.202724780887365341e-02 2.447041422128677368e-01 -2.073560059070587158e-01 3.875567018985748291e-02 -1.985520869493484497e-01 2.437400966882705688e-01 8.950038254261016846e-02 -7.802349328994750977e-02 -8.197343349456787109e-02 1.551473885774612427e-01 2.361676469445228577e-02 7.810685783624649048e-02 2.717679738998413086e-01 1.264020800590515137e-01 -1.750698238611221313e-01 -1.901071667671203613e-01 7.814133912324905396e-02 -2.701577544212341309e-01 -4.132331609725952148e-01 -1.847882568836212158e-01 -9.088543057441711426e-02
2.325579822063446045e-01 -9.349882602691650391e-02 -1.667551398277282715e-01 -3.297212766483426094e-03 -2.289958745241165161e-01 9.608385711908340454e-02 1.230987068265676498e-02 2.198886126279830933e-01 8.851668983697891235e-02 -1.744143217802047729e-01 5.559975281357765198e-02 1.609283685684204102e-01 9.295400232076644897e-02 2.850263006985187531e-02 -9.843740612268447876e-02 -1.791749596595764160e-01 -2.357200486585497856e-03 -1.436529308557510376e-01 2.787844538688659668e-01 -2.329187691211700439e-01 2.411167323589324951e-01 -1.903532631695270538e-02 -2.132840454578399658e-01 2.648864984512329102e-01 2.022105306386947632e-01 -8.112885057926177979e-02 -2.981103658676147461e-01 2.558234892785549164e-02 -1.437650024890899658e-01 -3.944339975714683533e-02 -2.601278424263000488e-01 -3.564229905605316162e-01
2.448618859052658081e-01 5.632883310317993164e-02 -3.756620883941650391e-01 -3.658233210444450378e-02 2.341028153896331787e-01 9.606617502868175507e-03 2.840799093246459961e-01 -2.401700802147388458e-02 2.812927402555942535e-02 2.864363491535186768e-01 1.029340103268623352e-01 2.248832732439041138e-01 1.518949717283248901e-01 -1.797231584787368774e-01 -3.309690579771995544e-02 -3.419606015086174011e-02 1.196177080273628235e-01 3.218199312686920166e-02 2.880558967590332031e-01 2.686373330652713776e-02 -2.123004347085952759e-01 3.774889186024665833e-02 -2.167288362979888916e-01 1.092275697737932205e-02 -2.806215547025203705e-02 -3.506891727447509766e-01 9.644670784473419189e-02 1.938208378851413727e-02 -1.105280071496963501e-01 7.443440705537796021e-02 -3.319745361804962158e-01 -5.051104724407196045e-02
4.505890309810638428e-01 -5.831991508603096008e-02 3.428374603390693665e-02 3.662588074803352356e-02 -1.453001499176025391e-01 6.786990165710449219e-02 1.293024122714996338e-01 -1.330602318048477173e-01 -1.969422101974487305e-01 -1.392277982085943222e-02 -2.049298584461212158e-02 2.115296572446823120e-01 1.974476501345634460e-02 -1.299251914024353027e-01 1.215822994709014893e-01 -1.346418857574462891e-01 3.791189789772033691e-01 3.175447881221771240e-01 -2.344255149364471436e-01 5.767757073044776917e-02 2.201121896505355835e-01 2.131165713071823120e-01 3.924003243446350098e-02 2.838357388973236084e-01 -1.311624348163604736e-01 -1.228235140442848206e-01 9.495252370834350586e-02 6.976949051022529602e-03 -1.645337045192718506e-01 -9.158147126436233521e-02 -1.905068606138229370e-01 -6.825794279575347900e-02
1.030129492282867432e-01 -2.416994720697402954e-01 -3.037039935588836670e-01 2.727804146707057953e-02 -1.945179551839828491e-01 4.729298129677772522e-02 3.036472797393798828e-01 3.600846230983734131e-01 -1.288196723908185959e-02 4.314649850130081177e-03 -5.468948557972908020e-02 6.806002557277679443e-02 -9.012459963560104370e-02 -3.897691518068313599e-02 -6.934384815394878387e-03 -1.473131924867630005e-01 3.403161466121673584e-02 -3.315828368067741394e-02 5.799616873264312744e-02 -4.317170009016990662e-02 -1.756700724363327026e-01 1.530926078557968140e-01 -1.318181902170181274e-01 2.909308373928070068e-01 1.932256221771240234e-01 -1.926753222942352295e-01 -6.428629159927368164e-02 -1.348220854997634888e-01 2.030098736286163330e-01 -2.121870517730712891e-01 -1.499541550874710083e-01 -4.093447923660278320e-01
3.045468628406524658e-01 -1.776783727109432220e-02 -2.376698851585388184e-01 1.973890066146850586e-01 -2.665821909904479980e-01 2.258369922637939453e-01 2.438299655914306641e-01 4.856620728969573975e-02 -2.022153437137603760e-01 2.926800847053527832e-01 2.076701968908309937e-01 3.829467296600341797e-01 8.945378661155700684e-02 -9.144859760999679565e-02 -1.937883794307708740e-01 -4.533747676759958267e-03 1.218640878796577454e-01 5.482751876115798950e-02 -1.100145429372787476e-01 2.384172007441520691e-02 -1.706152397673577070e-05 -1.394923031330108643e-02 -4.732232540845870972e-02 2.013688981533050537e-01 7.519543915987014771e-02 6.315308809280395508e-02 -1.056159436702728271e-01 -2.186638265848159790e-01 -1.908618398010730743e-02 7.584532350301742554e-02 -2.830048799514770508e-01 1.703149229288101196e-01
2.653104364871978760e-01 2.803220450878143311e-01 -1.758038848638534546e-01 -8.634828776121139526e-02 -1.439310759305953979e-01 -1.893002390861511230e-01 2.329280525445938110e-01 1.327748447656631470e-01 -1.060709357261657715e-03 -9.573134034872055054e-02 8.618890494108200073e-02 -1.264617498964071274e-02 -2.449678629636764526e-01 -2.443409115076065063e-01 3.690497875213623047e-01 -1.814800351858139038e-01 2.712632119655609131e-01 8.361138403415679932e-02 -4.549203813076019287e-02 -2.026120722293853760e-01 -7.990442216396331787e-02 6.573246419429779053e-02 -2.441902877762913704e-03 1.105684787034988403e-01 1.853153109550476074e-01 -1.789992004632949829e-01 -8.909540623426437378e-02 -1.177192628383636475e-01 9.817943722009658813e-02 -2.534272670745849609e-01 -2.331948429346084595e-01 -1.248101964592933655e-01
3.256777822971343994e-01 -1.165868937969207764e-01 -1.204608008265495300e-01 1.177447848021984100e-02 -1.801635473966598511e-01 8.423557877540588379e-02 -1.038661599159240723e-01 2.548420131206512451e-01 -2.284819036722183228e-01 3.498246967792510986e-01 1.167829521000385284e-02 1.190833076834678650e-01 3.265925943851470947e-01 1.571463607251644135e-02 2.483740597963333130e-01 -9.175238013267517090e-02 1.280061602592468262e-01 1.122311316430568695e-02 6.550226360559463501e-02 -3.445961177349090576e-01 -5.817056819796562195e-02 5.641255900263786316e-02 1.035982668399810791e-01 -1.398992836475372314e-01 -1.101222634315490723e-01 -3.212958872318267822e-01 -1.386315822601318359e-01 7.614442706108093262e-02 -1.189766731113195419e-02 -2.403048798441886902e-02 -2.449889183044433594e-01 8.340314030647277832e-02
2.146289199590682983e-01 -1.397866606712341309e-01 -1.870650500059127808e-01 1.009520962834358215e-01 2.237896807491779327e-02 6.446771323680877686e-02 -9.526421129703521729e-02 2.493707686662673950e-01 -1.757014840841293335e-01 5.510764196515083313e-02 4.909500107169151306e-02 -1.294477749615907669e-02 2.043462395668029785e-01 -3.551002144813537598e-01 -9.490284137427806854e-03 3.422955870628356934e-01 -1.635963842272758484e-02 2.699384689331054688e-01 8.074755966663360596e-02 3.012398444116115570e-02 8.068118989467620850e-02 1.184148639440536499e-01 1.878537088632583618e-01 3.771407529711723328e-02 1.957933604717254639e-01 -3.839849829673767090e-01 2.107358127832412720e-01 1.194438040256500244e-01 -9.285404533147811890e-02 -1.988126784563064575e-01 -2.432526201009750366e-01 -4.598669335246086121e-02
2.744681239128112793e-01 -1.990410089492797852e-01 -9.464463591575622559e-02 -8.111120760440826416e-02 -1.572773442603647709e-03 1.771108210086822510e-01 1.302881836891174316e-01 -1.315769702196121216e-01 -1.841167062520980835e-01 1.005910187959671021e-01 2.166062295436859131e-01 -7.778715342283248901e-02 2.043781280517578125e-01 -1.610065996646881104e-01 9.358795732259750366e-02 3.228007256984710693e-02 2.104808986186981201e-01 1.028558462858200073e-01 -6.654401123523712158e-02 1.164117008447647095e-01 -1.469064503908157349e-02 4.148854315280914307e-02 -3.563162386417388916e-01 1.178754046559333801e-01 1.918708235025405884e-01 -3.441876471042633057e-01 -2.672004401683807373e-01 -8.260424435138702393e-02 -1.143304747529327869e-03 1.730912476778030396e-01 -3.706628084182739258e-01 -1.134374365210533142e-01
2.251113355159759521e-01 -5.155511945486068726e-02 -1.614658981561660767e-01 6.046864390373229980e-02 1.924664825201034546e-01 1.500196903944015503e-01 2.304217666387557983e-01 -3.502054885029792786e-02 -2.430956810712814331e-01 -3.445634990930557251e-02 -9.002430737018585205e-02 3.158260881900787354e-01 -2.355274856090545654e-01 -3.146921098232269287e-01 -1.565390825271606445e-02 3.067590296268463135e-01 1.458167582750320435e-01 -1.535407081246376038e-02 -9.992278367280960083e-02 -2.357005327939987183e-02 -3.314026445150375366e-02 -7.230077683925628662e-02 -1.648168861865997314e-01 -8.329313993453979492e-02 2.166076898574829102e-01 -1.656702160835266113e-01 3.036864995956420898e-01 -1.824079006910324097e-01 -7.917685061693191528e-02 -1.346318721771240234e-01 -2.115837633609771729e-01 -2.111713141202926636e-01
7.379849907010793686e-03 -1.623977124691009521e-01 1.370010524988174438e-01 -2.139821276068687439e-02 -1.740378737449645996e-01 4.732012376189231873e-02 -5.633219704031944275e-02 9.348131716251373291e-02 -1.530469805002212524e-01 3.360863029956817627e-01 -1.614389196038246155e-02 2.669262290000915527e-01 9.479095228016376495e-03 -1.054575741291046143e-01 4.116321802139282227e-01 -6.694015115499496460e-02 1.783699542284011841e-01 1.226776763796806335e-01 9.160415083169937134e-02 -1.548186391592025757e-01 6.574627012014389038e-02 9.250535070896148682e-02 -1.004022508859634399e-01 -9.809023700654506683e-03 1.638937443494796753e-01 -1.629994809627532959e-01 -2.715266644954681396e-01 3.048499524593353271e-01 5.344127491116523743e-02 -2.827185094356536865e-01 -3.342244327068328857e-01 4.448839928954839706e-03
3.294385671615600586e-01 -1.036651581525802612e-01 -2.990135252475738525e-01 -1.257596164941787720e-01 -1.991272717714309692e-02 6.835458427667617798e-02 2.464744895696640015e-01 1.519930064678192139e-01 -6.525288522243499756e-02 -1.338092377409338951e-03 -1.022442653775215149e-01 -1.733941584825515747e-02 2.671113312244415283e-01 -2.790176570415496826e-01 -1.827804148197174072e-01 4.043837543576955795e-03 2.942438423633575439e-01 6.037764251232147217e-02 -1.374251246452331543e-01 -4.830515012145042419e-02 -1.216189637780189514e-01 1.186258271336555481e-01 -3.301272392272949219e-01 1.930173635482788086e-01 2.664441466331481934e-01 -2.055184990167617798e-01 7.677698135375976562e-02 -2.395413964986801147e-01 -9.883541613817214966e-02 1.158653572201728821e-01 -5.099840834736824036e-02 -9.696702472865581512e-03
2.707230746746063232e-01 -1.632318347692489624e-01 -4.051234945654869080e-02 -1.352084726095199585e-01 -1.559332013130187988e-01 5.225243512541055679e-03 -2.605489268898963928e-02 2.508186697959899902e-01 9.447804093360900879e-02 1.472370028495788574e-01 -9.929062426090240479e-02 9.029735624790191650e-02 1.042010337114334106e-01 -4.278072714805603027e-01 6.417029350996017456e-02 2.013122290372848511e-01 -6.043221801519393921e-02 2.102482467889785767e-01 1.221556589007377625e-02 -1.312209367752075195e-01 -1.133718714118003845e-01 1.774618029594421387e-01 1.485687494277954102e-01 6.410151720046997070e-02 2.639585733413696289e-01 -5.170761942863464355e-01 7.324305176734924316e-02 -9.078869223594665527e-02 -7.558847218751907349e-02 -5.819587968289852142e-03 -8.693648129701614380e-02 -7.325058430433273315e-02
4.234828054904937744e-01 -4.361793398857116699e-02 -3.175666928291320801e-02 -1.324459314346313477e-01 1.000913977622985840e-01 1.397073864936828613e-01 1.016120687127113342e-01 6.039397045969963074e-02 -1.292116194963455200e-01 4.198743030428886414e-02 -1.215906962752342224e-01 2.065255045890808105e-01 -1.663570106029510498e-01 -3.122177124023437500e-01 9.748179465532302856e-02 9.326177835464477539e-02 -1.892184838652610779e-02 9.355946630239486694e-02 -1.492031067609786987e-01 -1.452261507511138916e-01 -1.907993704080581665e-01 6.856848299503326416e-02 2.106154859066009521e-01 1.050428822636604309e-01 4.058479890227317810e-02 4.328744113445281982e-02 -2.972482740879058838e-01 -1.723612248897552490e-01 -2.294717431068420410e-01 -2.181903868913650513e-01 -3.107745945453643799e-01 -2.646812796592712402e-01
2.502793073654174805e-01 -1.997071206569671631e-01 -1.045204922556877136e-01 -4.251694679260253906e-02 7.504551857709884644e-02 1.123574599623680115e-01 -4.884767904877662659e-02 -1.061331555247306824e-01 -6.278228759765625000e-02 1.560555696487426758e-01 1.481649875640869141e-01 -1.328025609254837036e-01 -4.818406421691179276e-03 -9.576535969972610474e-02 7.731675356626510620e-02 2.219042181968688965e-01 3.334026932716369629e-01 3.306012600660324097e-02 1.246023625135421753e-01 2.200175374746322632e-01 1.399966608732938766e-02 1.364323794841766357e-01 -4.805430173873901367e-01 3.781068325042724609e-02 2.281416952610015869e-01 -2.103460580110549927e-01 -1.925811618566513062e-01 -9.982892125844955444e-02 2.304513752460479736e-02 3.573351353406906128e-02 -3.578688502311706543e-01 -1.413168460130691528e-01
6.130555644631385803e-02 -1.314639747142791748e-01 -2.415592074394226074e-01 1.611432619392871857e-02 1.774452477693557739e-01 4.206626862287521362e-02 -2.456722036004066467e-02 4.157905876636505127e-01 -3.265337944030761719e-01 2.915933430194854736e-01 1.788548827171325684e-01 2.491892576217651367e-01 -1.721194386482238770e-02 -1.320009529590606689e-01 -2.097386680543422699e-02 -3.630020469427108765e-02 2.009511440992355347e-01 -1.224897280335426331e-01 -4.302305355668067932e-02 1.876436173915863037e-02 1.552804261445999146e-01 -1.313349325209856033e-02 3.290535882115364075e-02 3.327964842319488525e-01 -5.503835156559944153e-02 -2.984893023967742920e-01 -1.387299448251724243e-01 -2.953843958675861359e-02 1.340514700859785080e-02 1.486237347126007080e-01 -2.366283684968948364e-01 -1.554957330226898193e-01
2.189116179943084717e-01 -1.610513776540756226e-02 -2.404011785984039307e-01 8.025525510311126709e-02 -2.003739774227142334e-01 -1.101453825831413269e-01 -4.985446110367774963e-02 8.922019600868225098e-02 -4.670719802379608154e-02 -4.487942159175872803e-02 1.580281704664230347e-01 7.694113999605178833e-02 1.611574739217758179e-01 -2.115346938371658325e-01 1.482921689748764038e-01 1.293689906597137451e-01 2.664494812488555908e-01 -9.073755890130996704e-02 4.927044734358787537e-02 -5.732970312237739563e-02 2.777545154094696045e-01 1.513241529464721680e-01 -1.838035732507705688e-01 1.673101335763931274e-01 1.667302697896957397e-01 -1.398724764585494995e-01 -1.342622488737106323e-01 2.984879910945892334e-01 6.849574297666549683e-02 -4.134762287139892578e-01 -1.287529617547988892e-01 2.946877181529998779e-01
3.628891110420227051e-01 1.373205427080392838e-02 -1.174320802092552185e-01 -1.777469068765640259e-01 1.729369759559631348e-01 1.330532431602478027e-01 1.557056158781051636e-01 -2.292072623968124390e-01 1.022136677056550980e-02 -2.392845787107944489e-02 4.140383377671241760e-02 3.273819684982299805e-01 1.783569157123565674e-01 8.450945466756820679e-02 -3.123503737151622772e-02 -9.930136054754257202e-02 1.450479477643966675e-01 2.460786886513233185e-02 7.688533514738082886e-02 -1.660405099391937256e-01 -2.075872421264648438e-01 3.087208047509193420e-02 2.603225409984588623e-01 -6.571510434150695801e-02 3.375191241502761841e-02 -1.765659004449844360e-01 7.552787661552429199e-02 -4.412738978862762451e-02 3.066766634583473206e-02 -1.643628180027008057e-01 -5.428559780120849609e-01 -7.153211534023284912e-02
1.952316015958786011e-01 -5.087979510426521301e-02 -2.107057422399520874e-01 1.814016997814178467e-01 -1.155791655182838440e-01 2.141431123018264771e-01 -5.695241317152976990e-02 9.012397378683090210e-02 -3.017413020133972168e-01 -1.062533482909202576e-01 2.039265930652618408e-01 5.073155462741851807e-02 3.908338844776153564e-01 -2.245450317859649658e-01 1.264985948801040649e-01 1.266152560710906982e-01 1.096306815743446350e-01 3.110282719135284424e-01 2.865700125694274902e-01 -1.289220303297042847e-01 1.331557780504226685e-01 8.713056892156600952e-02 -8.756715059280395508e-02 -2.671135403215885162e-02 -1.635134965181350708e-01 -1.646039932966232300e-01 -1.266617178916931152e-01 1.259642839431762695e-01 -2.628491222858428955e-01 5.867822468280792236e-02 -7.823775708675384521e-02 -1.552696973085403442e-01
1.507833302021026611e-01 -1.261538118124008179e-01 -1.883795410394668579e-01 1.391860991716384888e-01 -1.852605342864990234e-01 2.871077060699462891e-01 -2.118721157312393188e-01 3.504972457885742188e-01 8.416846394538879395e-02 -2.582627236843109131e-01 4.767009615898132324e-02 8.108794689178466797e-02 6.185917183756828308e-02 2.100830227136611938e-01 -2.432669326663017273e-02 2.656970620155334473e-01 1.568360030651092529e-01 -9.389451891183853149e-02 7.337915152311325073e-02 -8.544695377349853516e-02 1.850156486034393311e-01 2.216344624757766724e-01 -6.169125437736511230e-02 2.270829975605010986e-01 2.054601013660430908e-01 -1.779763847589492798e-01 -1.456102132797241211e-01 -1.013812795281410217e-01 2.134059183299541473e-02 -2.169941067695617676e-01 -2.863893508911132812e-01 2.155419625341892242e-02
3.085118234157562256e-01 -2.606133818626403809e-01 -1.273706834763288498e-02 8.658851496875286102e-03 -9.861748665571212769e-02 1.406194120645523071e-01 -6.018152460455894470e-02 -2.049226760864257812e-01 -7.935286499559879303e-03 6.264872103929519653e-02 1.424886286258697510e-01 -8.548664301633834839e-02 2.954041659832000732e-01 -1.717088520526885986e-01 3.516121581196784973e-02 1.039686724543571472e-01 2.829698920249938965e-01 8.193380199372768402e-03 -3.969626501202583313e-02 1.934160441160202026e-01 -1.918894797563552856e-02 1.284694224596023560e-01 -3.599438965320587158e-01 -6.944383680820465088e-02 2.522419393062591553e-01 -2.505076229572296143e-01 -1.214512884616851807e-01 -9.470034390687942505e-02 1.468940675258636475e-01 1.384727954864501953e-01 -3.457659184932708740e-01 -1.427334398031234741e-01
2.521201074123382568e-01 1.522796042263507843e-02 -3.692191541194915771e-01 1.086294502019882202e-01 -2.526187002658843994e-01 2.190898545086383820e-02 1.524392515420913696e-01 -1.713089346885681152e-01 1.195457354187965393e-01 1.418551504611968994e-01 9.027668833732604980e-02 4.033514261245727539e-01 1.991333514451980591e-01 1.580995619297027588e-01 -3.901661932468414307e-02 -9.205031394958496094e-02 7.836369425058364868e-02 -1.078357025980949402e-01 -6.799440085887908936e-02 -2.066565304994583130e-01 1.809542253613471985e-02 -8.854559063911437988e-02 3.152605891227722168e-02 6.319409236311912537e-03 2.996988296508789062e-01 -1.635883599519729614e-01 -1.127310544252395630e-01 2.913876473903656006e-01 -3.209971636533737183e-02 -2.233641445636749268e-01 -2.062907516956329346e-01 9.656023979187011719e-02
3.802385628223419189e-01 3.957710787653923035e-02 -2.677599787712097168e-01 -1.635832339525222778e-02 -5.382046476006507874e-02 -8.335309475660324097e-02 1.718859821557998657e-01 -1.321623381227254868e-02 -2.017717808485031128e-01 4.010022282600402832e-01 5.406082794070243835e-02 4.376089274883270264e-01 -4.447385668754577637e-02 -7.761823385953903198e-02 -4.647619649767875671e-02 -1.631501019001007080e-01 2.616836726665496826e-01 6.757318228483200073e-02 -2.670073509216308594e-02 -1.828393787145614624e-01 -2.268029749393463135e-02 -6.441104412078857422e-02 2.535665333271026611e-01 -1.025495827198028564e-01 1.917485892772674561e-01 -1.822590455412864685e-02 -3.946415334939956665e-02 1.097577214241027832e-01 -6.776289641857147217e-02 7.688029110431671143e-02 -2.310975193977355957e-01 9.127295762300491333e-02
2.831066846847534180e-01 -1.461852192878723145e-01 -4.234535098075866699e-01 -4.494707565754652023e-03 -2.118634432554244995e-02 2.924007475376129150e-01 5.040159076452255249e-02 9.896270930767059326e-02 -6.022651121020317078e-02 1.218193918466567993e-01 -4.399897996336221695e-03 3.492220938205718994e-01 3.327870666980743408e-01 -1.281761676073074341e-01 -9.111002832651138306e-02 6.234477087855339050e-02 1.439263373613357544e-01 -1.362882852554321289e-01 -3.665944188833236694e-02 -4.523557610809803009e-03 -1.416531503200531006e-01 7.051023095846176147e-02 -9.343037009239196777e-02 1.246304810047149658e-01 -1.041599139571189880e-01 -1.988495290279388428e-01 -3.767526894807815552e-02 -1.979914903640747070e-01 -1.928531080484390259e-01 1.447962820529937744e-01 -3.183150887489318848e-01 2.476697042584419250e-02
3.383638262748718262e-01 -1.917354762554168701e-01 -1.141145005822181702e-01 -8.845543116331100464e-02 2.104834765195846558e-01 -1.646637022495269775e-01 -2.452551387250423431e-02 1.965796202421188354e-01 -4.112001061439514160e-01 -6.546966731548309326e-02 5.288154818117618561e-03 -4.097758233547210693e-02 -2.825582586228847504e-02 -9.963849186897277832e-02 3.642867505550384521e-01 -1.224284693598747253e-01 1.709675639867782593e-01 1.059298589825630188e-01 9.562964737415313721e-02 1.622012443840503693e-02 4.041066393256187439e-02 2.320829033851623535e-01 -2.454660236835479736e-01 8.754422888159751892e-03 1.834511160850524902e-01 -1.867558658123016357e-01 -5.103239789605140686e-02 7.375668734312057495e-02 -1.546855419874191284e-01 -1.987807303667068481e-01 -2.488312721252441406e-01 1.269657760858535767e-01
2.012745589017868042e-01 1.801665499806404114e-02 -6.682015955448150635e-02 -1.122760772705078125e-01 -2.492849081754684448e-01 -9.662731736898422241e-02 2.302347123622894287e-01 2.896634042263031006e-01 -3.764703497290611267e-02 2.469180822372436523e-01 -9.109286963939666748e-02 3.146317899227142334e-01 -7.406741380691528320e-02 -2.831317670643329620e-02 6.862550228834152222e-02 1.872293949127197266e-01 -9.513330459594726562e-02 1.917429268360137939e-01 -4.583344608545303345e-02 -2.985358797013759613e-02 4.586046189069747925e-02 3.287794589996337891e-01 -1.288231015205383301e-01 4.596986994147300720e-02 2.513146698474884033e-01 -2.126432955265045166e-01 9.626460075378417969e-02 1.069059595465660095e-01 -9.592542052268981934e-02 2.144356220960617065e-01 -3.860724270343780518e-01 8.335385471582412720e-02
1.815105378627777100e-01 -2.525299191474914551e-01 -2.618080675601959229e-01 2.365184202790260315e-02 -2.347884029150009155e-01 7.167115062475204468e-02 9.700913727283477783e-02 2.047864943742752075e-01 1.663745790719985962e-01 -1.227951869368553162e-01 1.602503508329391479e-01 1.342630088329315186e-01 -1.923117414116859436e-02 -1.575990021228790283e-01 2.618234604597091675e-02 -6.509635597467422485e-02 -1.189493611454963684e-01 -7.176167517900466919e-02 1.680601686239242554e-01 7.158085703849792480e-02 2.785967588424682617e-01 3.743558749556541443e-02 -5.532197654247283936e-02 3.756976425647735596e-01 1.821467429399490356e-01 -1.359562277793884277e-01 -1.865261197090148926e-01 -6.366761028766632080e-02 -4.626644775271415710e-02 -9.532126039266586304e-02 -3.707294762134552002e-01 -3.015046417713165283e-01
3.264752328395843506e-01 -2.547135949134826660e-01 -3.532624244689941406e-02 -7.263391464948654175e-02 8.706595003604888916e-02 1.294807940721511841e-01 2.260015457868576050e-01 -5.273279920220375061e-02 -2.237492427229881287e-02 -2.011389434337615967e-01 2.195926383137702942e-02 2.536520659923553467e-01 -1.987521648406982422e-01 -2.967839539051055908e-01 -1.079198643565177917e-01 3.167411684989929199e-01 2.477708458900451660e-01 3.861327469348907471e-02 -2.131034433841705322e-01 -4.751669242978096008e-02 1.752845346927642822e-01 -7.780610769987106323e-02 -2.127430140972137451e-01 -6.724031642079353333e-03 9.249859303236007690e-02 -2.619743347167968750e-01 1.091981902718544006e-01 -1.156771034002304077e-01 3.817290067672729492e-02 4.853853490203619003e-03 -2.966069579124450684e-01 -1.178567185997962952e-01
2.170634716749191284e-01 -2.274760156869888306e-01 -1.448327153921127319e-01 -8.400140330195426941e-03 -1.797305941581726074e-01 5.917508155107498169e-03 2.127112820744514465e-02 3.078574538230895996e-01 -2.686247602105140686e-02 2.027445435523986816e-01 1.718146204948425293e-01 6.875824183225631714e-02 1.424771994352340698e-01 -4.387827217578887939e-01 -4.750367999076843262e-02 1.597547233104705811e-01 -1.696618348360061646e-01 2.767796516418457031e-01 -1.830504462122917175e-02 -8.523046225309371948e-02 1.934932172298431396e-02 1.598058491945266724e-01 9.554956853389739990e-02 -9.819248318672180176e-02 2.343690991401672363e-01 -3.634068071842193604e-01 1.098356470465660095e-01 -1.730276644229888916e-01 8.078999817371368408e-02 -8.242214471101760864e-02 -7.013240456581115723e-02 -1.758730113506317139e-01
1.324955970048904419e-01 1.127174794673919678e-01 -1.240350306034088135e-01 1.237055286765098572e-01 -1.139100864529609680e-01 4.115783795714378357e-02 1.204411908984184265e-01 -8.504705876111984253e-02 -3.999672457575798035e-02 3.242244124412536621e-01 -7.197309285402297974e-02 2.268827408552169800e-01 2.935410141944885254e-01 -2.768559753894805908e-01 2.284725569188594818e-02 -2.504270076751708984e-01 1.103496327996253967e-01 1.566072702407836914e-01 7.360363379120826721e-03 -1.315331906080245972e-01 1.706104427576065063e-01 3.202383220195770264e-01 2.344187945127487183e-01 2.989976480603218079e-02 2.161894589662551880e-01 -1.152680143713951111e-01 7.969890534877777100e-02 -8.872350305318832397e-02 -1.717973947525024414e-01 -5.142200971022248268e-04 -4.086848199367523193e-01 2.939507924020290375e-02
9.912844002246856689e-02 -4.198691248893737793e-02 -1.160261109471321106e-01 -1.813409924507141113e-01 1.050258278846740723e-01 5.317548289895057678e-02 8.293528109788894653e-02 5.678077340126037598e-01 -1.750302612781524658e-01 2.051676809787750244e-01 2.281713336706161499e-01 7.507354021072387695e-02 1.052756085991859436e-01 -2.971911430358886719e-01 8.378326147794723511e-02 6.131057068705558777e-02 1.917693316936492920e-01 2.317556878551840782e-03 -5.565452948212623596e-02 -1.207237020134925842e-01 2.096255570650100708e-01 1.011317744851112366e-01 -7.519377768039703369e-02 -9.633834660053253174e-02 3.045488893985748291e-01 -9.551037847995758057e-02 -5.849656462669372559e-02 7.086584717035293579e-02 8.115991950035095215e-03 1.893989294767379761e-01 -2.439497560262680054e-01 1.702557802200317383e-01
4.127673506736755371e-01 -1.573824584484100342e-01 -3.769875764846801758e-01 -2.786501944065093994e-01 -8.288486301898956299e-02 1.713345497846603394e-01 7.265456765890121460e-02 1.609246060252189636e-02 8.398509584367275238e-03 -4.868226498365402222e-02 8.703203499317169189e-02 1.435608714818954468e-01 -2.365601658821105957e-01 -1.416155844926834106e-01 -1.449407935142517090e-01 2.128779590129852295e-01 1.106776669621467590e-01 2.041971087455749512e-01 2.920473217964172363e-01 -6.688820570707321167e-02 1.237614378333091736e-01 1.394897550344467163e-01 -2.537977397441864014e-01 9.473554044961929321e-02 8.172768354415893555e-02 4.006760567426681519e-02 2.372363507747650146e-01 1.027783937752246857e-02 8.083784580230712891e-02 -1.964070200920104980e-01 -4.392371699213981628e-02 8.230771869421005249e-02
3.848961889743804932e-01 -2.831882536411285400e-01 1.591675449162721634e-03 1.511141508817672729e-01 -1.064819768071174622e-01 -1.554829161614179611e-02 2.690963745117187500e-01 2.562898099422454834e-01 -2.419667392969131470e-01 9.912633895874023438e-02 1.136359423398971558e-01 -9.219859540462493896e-02 1.080002263188362122e-01 -1.354650706052780151e-01 -9.367066621780395508e-02 3.009634613990783691e-01 3.903736770153045654e-01 -1.495296228677034378e-02 7.265654206275939941e-02 -5.965290218591690063e-02 -3.658186411485075951e-03 -9.915097057819366455e-02 -3.892238438129425049e-02 -5.827732756733894348e-02 -7.957360893487930298e-02 -2.700882256031036377e-01 -3.801127895712852478e-02 -2.586609423160552979e-01 -9.866121411323547363e-02 -1.075709015130996704e-01 -1.797904670238494873e-01 5.019848421216011047e-02
3.632234334945678711e-01 -1.977531611919403076e-01 -5.815112218260765076e-02 -1.691181063652038574e-01 -2.256029397249221802e-01 -1.509802136570215225e-02 3.836452215909957886e-02 3.486079871654510498e-01 -1.933507621288299561e-01 2.089525014162063599e-01 1.657579652965068817e-02 1.747349798679351807e-01 -1.700901240110397339e-02 -2.103727757930755615e-01 2.106200307607650757e-01 2.806468307971954346e-01 2.088710367679595947e-01 2.438760101795196533e-01 -6.419124454259872437e-02 -1.931771188974380493e-01 -6.354077253490686417e-03 -1.612473577260971069e-01 -1.238492354750633240e-01 -3.561390563845634460e-02 -3.529255837202072144e-02 -4.656771197915077209e-02 -1.348596215248107910e-01 -1.884114295244216919e-01 1.605601161718368530e-01 -2.280761748552322388e-01 7.110827416181564331e-02 -1.272416114807128906e-01
2.254014611244201660e-01 -9.233654290437698364e-02 -1.707260869443416595e-02 -1.162383705377578735e-01 -1.461559683084487915e-01 1.096691563725471497e-01 1.108256429433822632e-01 3.337147235870361328e-01 -4.061364233493804932e-01 2.492763102054595947e-01 1.847150325775146484e-01 2.451898604631423950e-01 -5.765499919652938843e-02 -1.851893514394760132e-01 1.964861601591110229e-01 1.580592840909957886e-01 3.311270475387573242e-01 1.165852025151252747e-01 3.339415416121482849e-02 -2.311904132366180420e-01 7.477702200412750244e-02 -1.815636008977890015e-01 -1.704230308532714844e-01 3.715055063366889954e-02 -4.476758837699890137e-02 -8.434070274233818054e-03 -9.449361264705657959e-02 -1.727271676063537598e-01 4.957828670740127563e-02 -2.148867547512054443e-01 1.038217544555664062e-01 -1.619003340601921082e-02
9.278415888547897339e-02 -6.656296551227569580e-02 -3.425561264157295227e-02 6.248183548450469971e-02 -4.145405888557434082e-01 -2.880001626908779144e-02 1.914107501506805420e-01 4.457571730017662048e-02 1.250209361314773560e-01 -1.080001965165138245e-01 1.515129059553146362e-01 2.908729612827301025e-01 7.189998030662536621e-02 -5.261481180787086487e-02 3.375597670674324036e-02 6.192091107368469238e-02 7.063317298889160156e-02 3.710966557264328003e-02 2.991388142108917236e-01 2.623791992664337158e-02 1.577255874872207642e-01 2.064867913722991943e-01 -4.586083441972732544e-02 1.541473809629678726e-02 2.199050188064575195e-01 -2.730132639408111572e-01 8.146568387746810913e-02 3.339058756828308105e-01 2.080423384904861450e-02 -3.685402870178222656e-01 -2.811451852321624756e-01 -1.001686602830886841e-02
-3.990272060036659241e-02 -6.033666059374809265e-02 -1.515410393476486206e-01 1.700062751770019531e-01 -3.424026668071746826e-01 1.827004179358482361e-02 -3.252658993005752563e-02 -1.270098686218261719e-01 -5.348908156156539917e-02 2.087018042802810669e-01 1.768031269311904907e-01 3.231371343135833740e-01 5.855088308453559875e-02 1.315814722329378128e-02 6.511356681585311890e-02 7.505934685468673706e-02 3.075123429298400879e-01 4.420927166938781738e-02 2.048312276601791382e-01 -1.763695776462554932e-01 2.288628667593002319e-01 2.871464379131793976e-02 8.166724443435668945e-02 8.765619993209838867e-02 2.897607982158660889e-01 -2.040008604526519775e-01 -2.380869686603546143e-01 1.202596724033355713e-01 -2.538128197193145752e-01 -3.057268857955932617e-01 -1.378870904445648193e-01 -4.246777296066284180e-02
3.845005035400390625e-01 -1.869041621685028076e-01 -1.515865027904510498e-01 -5.265233293175697327e-02 1.884019933640956879e-02 3.272976279258728027e-01 5.323090776801109314e-02 -1.316912919282913208e-01 -9.520724415779113770e-02 5.164100229740142822e-02 1.393509805202484131e-01 -1.502826064825057983e-01 1.443650275468826294e-01 -1.360725164413452148e-01 3.893989324569702148e-02 1.247232630848884583e-01 2.233157157897949219e-01 1.760727763175964355e-01 -3.716995194554328918e-02 1.284036040306091309e-01 -4.777025803923606873e-02 -1.002371590584516525e-02 -4.137660264968872070e-01 -1.484359381720423698e-03 8.241565525531768799e-02 -3.399938941001892090e-01 -1.886977702379226685e-01 5.501199141144752502e-02 1.617462784051895142e-01 3.662365674972534180e-02 -2.990803122520446777e-01 -5.792897194623947144e-02
2.101315259933471680e-01 -2.914566099643707275e-01 -4.150901436805725098e-01 -1.174591779708862305e-01 -1.968012936413288116e-02 7.852871716022491455e-02 2.671191990375518799e-01 -4.777057096362113953e-02 1.154242902994155884e-01 1.887096315622329712e-01 7.010067254304885864e-02 2.887781262397766113e-01 2.482091933488845825e-01 -1.815658509731292725e-01 -1.224456056952476501e-01 2.675860002636909485e-02 3.205586969852447510e-02 -2.956295572221279144e-02 1.323980372399091721e-02 -5.887789651751518250e-02 8.244124799966812134e-02 1.215728893876075745e-01 5.888607725501060486e-02 2.181535959243774414e-02 1.104508619755506516e-02 -1.885684579610824585e-01 -1.975995898246765137e-01 -1.965831369161605835e-01 -2.443408593535423279e-02 1.711001992225646973e-01 -3.701487779617309570e-01 2.139441519975662231e-01
4.915563166141510010e-01 1.159729510545730591e-01 -1.688590794801712036e-01 -1.239310353994369507e-01 2.349129691720008850e-02 1.174647361040115356e-01 1.953226923942565918e-01 -1.393985301256179810e-01 4.476562142372131348e-02 9.622899442911148071e-02 2.518912553787231445e-01 3.041037023067474365e-01 6.210206821560859680e-02 -1.377694159746170044e-01 -1.029254198074340820e-01 -1.959835886955261230e-01 8.284418284893035889e-02 6.720551848411560059e-02 6.620354950428009033e-02 -1.642315536737442017e-01 -1.607776135206222534e-01 1.637349091470241547e-02 2.501194179058074951e-01 -4.550796747207641602e-02 1.282930374145507812e-01 -7.087742444127798080e-03 -1.252937018871307373e-01 9.842699021100997925e-02 7.458764314651489258e-02 -2.209027996286749840e-03 -4.534772932529449463e-01 -5.913338437676429749e-02
2.429985255002975464e-01 2.485025115311145782e-02 -2.344609498977661133e-01 -1.434410065412521362e-01 -4.092403054237365723e-01 2.082093618810176849e-02 7.186946272850036621e-02 4.433652162551879883e-01 -4.662290960550308228e-02 7.440757751464843750e-02 2.528422884643077850e-02 6.652353703975677490e-02 2.392197959125041962e-02 -1.002775654196739197e-01 7.572551071643829346e-02 -1.050321087241172791e-01 2.315009981393814087e-01 1.537232398986816406e-01 2.302842289209365845e-01 -1.459355652332305908e-01 6.560903042554855347e-02 1.637814342975616455e-01 -4.588918387889862061e-02 1.181835457682609558e-01 2.461087703704833984e-02 4.323588684201240540e-02 1.260577738285064697e-01 5.525270104408264160e-02 -3.429026529192924500e-02 2.880142033100128174e-01 -1.711839139461517334e-01 -3.483750820159912109e-01
1.977541893720626831e-01 1.187387481331825256e-01 -1.949818432331085205e-01 1.214083433151245117e-01 -9.445148706436157227e-02 -2.882424741983413696e-02 3.083779513835906982e-01 -9.717541746795177460e-03 1.697416156530380249e-01 -9.645518660545349121e-02 1.002573035657405853e-02 5.028266459703445435e-02 2.558411844074726105e-02 -2.402753978967666626e-01 3.095734715461730957e-01 1.888992935419082642e-01 2.298277020454406738e-01 -1.239257231354713440e-01 1.483642905950546265e-01 -2.796865701675415039e-01 -1.255685687065124512e-01 3.459055423736572266e-01 -1.766694127582013607e-03 5.386282503604888916e-02 -1.926169991493225098e-01 -2.495557069778442383e-01 -4.694271087646484375e-02 2.258183434605598450e-02 -1.176027432084083557e-01 -1.205861046910285950e-01 -2.898783087730407715e-01 -1.929040104150772095e-01
4.884391725063323975e-01 -3.254439830780029297e-01 1.554660201072692871e-01 -2.450791187584400177e-02 2.184770442545413971e-02 1.850327104330062866e-01 1.062647327780723572e-01 2.000938169658184052e-03 -2.082406580448150635e-01 -7.276362925767898560e-02 -2.843939885497093201e-02 3.133954852819442749e-02 -4.269034415483474731e-02 -4.600149020552635193e-02 2.625802159309387207e-01 4.509744420647621155e-02 3.022047877311706543e-01 1.865847557783126831e-01 -7.263601571321487427e-02 -8.068609237670898438e-02 4.122622311115264893e-02 2.492255717515945435e-01 -3.227052837610244751e-02 -9.571998566389083862e-02 -1.718479543924331665e-01 -5.067920312285423279e-02 1.100613325834274292e-01 1.423854678869247437e-01 -2.546393275260925293e-01 -3.461207449436187744e-02 -3.355349898338317871e-01 -6.563203781843185425e-02
2.022052556276321411e-01 1.539902091026306152e-01 -5.831012502312660217e-03 5.018888786435127258e-02 -3.622982650995254517e-02 -5.154548957943916321e-02 4.543071612715721130e-02 2.263923138380050659e-01 -3.570802211761474609e-01 2.788995392620563507e-02 -3.266353160142898560e-02 3.053945861756801605e-02 2.699762284755706787e-01 -4.078249037265777588e-01 6.829262524843215942e-02 1.175053119659423828e-01 3.392943739891052246e-02 -2.462389180436730385e-03 1.507685780525207520e-01 -5.337189882993698120e-02 2.884937822818756104e-01 1.224741265177726746e-01 1.036371365189552307e-01 1.655171513557434082e-01 2.109888941049575806e-01 -3.353201746940612793e-01 8.961108326911926270e-02 1.340132951736450195e-01 -2.445603311061859131e-01 -7.633860688656568527e-03 -2.714846432209014893e-01 -8.931493014097213745e-02
2.212443798780441284e-01 -2.402113825082778931e-01 -2.237395346164703369e-01 -3.252018988132476807e-01 -4.000776708126068115e-01 -7.356845587491989136e-02 -1.929073408246040344e-02 -1.214294359087944031e-01 -2.062059938907623291e-02 2.306382209062576294e-01 -2.647942900657653809e-01 1.200182363390922546e-01 5.553321167826652527e-02 -2.743953168392181396e-01 -5.385530367493629456e-02 1.183215305209159851e-01 1.429663002490997314e-01 -1.504074931144714355e-01 -2.047316543757915497e-02 -4.715552553534507751e-02 1.224377453327178955e-01 1.368521451950073242e-01 1.099656596779823303e-01 -9.819126687943935394e-03 2.585939168930053711e-01 -1.609603613615036011e-01 5.007267370820045471e-02 -3.116154670715332031e-02 -5.054320394992828369e-02 -2.298025190830230713e-01 -2.751184999942779541e-01 6.783162057399749756e-02
4.999197553843259811e-03 -1.084647327661514282e-02 -1.188304573297500610e-01 -1.015887334942817688e-01 -2.828215435147285461e-02 -1.204269602894783020e-01 -9.657186269760131836e-02 3.143272921442985535e-02 -1.351183652877807617e-01 -1.119249835610389709e-01 1.410157978534698486e-01 2.517567873001098633e-01 2.821722626686096191e-01 -2.009613960981369019e-01 3.762084990739822388e-03 6.181788071990013123e-02 2.837589979171752930e-01 8.392987400293350220e-02 2.502142190933227539e-01 -3.847032040357589722e-02 2.796947062015533447e-01 6.231545284390449524e-02 -1.643821001052856445e-01 3.094811737537384033e-01 1.304348558187484741e-01 -1.759901195764541626e-01 -1.653458327054977417e-01 3.238585293292999268e-01 1.997706592082977295e-01 -3.194227814674377441e-01 -1.798887103796005249e-01 2.889481931924819946e-02
3.508006408810615540e-02 -1.369462907314300537e-01 6.051197182387113571e-03 -6.919403374195098877e-02 -2.148025929927825928e-01 -2.366169244050979614e-01 -1.358029097318649292e-01 1.572161763906478882e-01 -1.954119801521301270e-01 -5.425739660859107971e-02 1.956023573875427246e-01 1.856318116188049316e-01 1.539462655782699585e-01 -1.067184209823608398e-01 -3.168924152851104736e-02 -4.929237812757492065e-02 4.154883921146392822e-01 4.981343448162078857e-02 4.707996919751167297e-02 -9.631663560867309570e-02 -9.802997857332229614e-02 2.707777023315429688e-01 3.932459279894828796e-03 -6.446655839681625366e-02 2.927470505237579346e-01 -3.489411771297454834e-01 -9.432911872863769531e-02 1.035101786255836487e-01 -1.534980684518814087e-01 -3.029626011848449707e-01 -2.276608496904373169e-01 -9.784923493862152100e-02
2.869481146335601807e-01 -2.728614956140518188e-02 -4.730163514614105225e-02 -1.855985969305038452e-01 -8.865728229284286499e-02 -3.712776303291320801e-02 6.040893867611885071e-02 3.412350416183471680e-01 -2.917785346508026123e-01 -9.327529370784759521e-02 2.029393315315246582e-01 2.353975325822830200e-01 2.510850131511688232e-01 -8.193705230951309204e-02 2.394498698413372040e-02 3.971336781978607178e-01 2.137058079242706299e-01 7.844954729080200195e-02 -1.174918636679649353e-01 7.621532678604125977e-02 8.984516561031341553e-02 -1.508977711200714111e-01 -2.404035329818725586e-01 1.069636344909667969e-01 1.910422369837760925e-02 -2.258585095405578613e-01 -1.009835079312324524e-01 -1.771457046270370483e-01 -4.028823599219322205e-02 5.710436403751373291e-02 -1.866662800312042236e-01 -1.680082827806472778e-01
4.258640408515930176e-01 1.641556024551391602e-01 -2.852746248245239258e-01 1.353454142808914185e-01 -1.787061393260955811e-01 -5.809440463781356812e-02 -1.297693550586700439e-01 1.808502823114395142e-01 1.881807446479797363e-01 -5.154835060238838196e-02 -4.323746263980865479e-02 2.022908329963684082e-01 1.719145625829696655e-01 1.694131642580032349e-02 2.095465809106826782e-01 -2.944057341665029526e-03 1.461992710828781128e-01 -4.302352666854858398e-02 2.413155734539031982e-01 -2.296176999807357788e-01 1.704077571630477905e-01 1.750176250934600830e-01 -2.455985248088836670e-01 -5.187178403139114380e-02 8.145715296268463135e-02 -5.993509665131568909e-02 -1.322807818651199341e-01 -1.313460767269134521e-01 -4.791016690433025360e-03 6.194777786731719971e-02 -6.040237843990325928e-02 -3.783731758594512939e-01
2.663172185420989990e-01 1.444470435380935669e-01 -3.664535880088806152e-01 1.431946307420730591e-01 -1.640027165412902832e-01 -1.837019771337509155e-01 5.298537760972976685e-02 1.361140310764312744e-01 -4.074875265359878540e-02 4.293437302112579346e-01 8.888065814971923828e-02 2.203790992498397827e-01 4.351618140935897827e-02 2.002093009650707245e-02 9.399591386318206787e-02 1.801838576793670654e-01 -3.941878303885459900e-02 1.632640659809112549e-01 1.237816959619522095e-01 -8.447903394699096680e-02 -1.988193579018115997e-02 2.932597398757934570e-01 -1.774065643548965454e-01 -1.828409135341644287e-01 9.806974232196807861e-02 -2.802254855632781982e-01 -7.383870333433151245e-02 1.105087324976921082e-01 -7.361640781164169312e-02 -2.300728857517242432e-01 -7.145210355520248413e-02 -1.189352199435234070e-01
1.313129961490631104e-01 1.742263324558734894e-02 -1.963260322809219360e-01 7.822537422180175781e-02 -2.752638757228851318e-01 1.435722559690475464e-01 -1.209826394915580750e-01 2.227389663457870483e-01 -9.990796446800231934e-02 -1.914681494235992432e-01 1.165137887001037598e-01 9.541415423154830933e-02 2.693938910961151123e-01 -2.666085362434387207e-01 6.670571863651275635e-02 -5.828389525413513184e-02 2.540655136108398438e-01 4.789002239704132080e-01 1.584151387214660645e-01 -1.890018284320831299e-01 1.449940502643585205e-01 -3.519385308027267456e-02 -5.100272595882415771e-02 -3.050027228891849518e-02 -2.083257026970386505e-02 -2.909148335456848145e-01 -3.892908245325088501e-02 1.181701272726058960e-01 -1.189910247921943665e-01 4.030083492398262024e-02 -1.735650151968002319e-01 -1.714017242193222046e-01
6.499111652374267578e-02 -2.355666309595108032e-01 -4.432598873972892761e-02 5.611374974250793457e-02 -2.984489500522613525e-01 -4.317089170217514038e-02 -4.312549903988838196e-02 1.191907748579978943e-01 2.898400127887725830e-01 4.235581308603286743e-02 1.245238929986953735e-01 1.783556044101715088e-01 -5.983792990446090698e-02 -1.715937703847885132e-01 -1.059440746903419495e-01 1.913661062717437744e-01 3.148656710982322693e-02 -1.017098352313041687e-01 3.106047511100769043e-01 -4.107053577899932861e-01 1.065909415483474731e-01 8.174662292003631592e-02 1.151765584945678711e-01 2.469436228275299072e-01 2.542869150638580322e-01 -6.582379341125488281e-02 -3.195895254611968994e-02 2.492579165846109390e-03 1.139149293303489685e-01 -2.491704523563385010e-01 -2.627803683280944824e-01 -1.768086552619934082e-01
4.283543229103088379e-01 -3.529813140630722046e-02 -1.161780059337615967e-01 2.795044146478176117e-02 2.179392874240875244e-01 1.520142555236816406e-01 1.243396624922752380e-01 1.779303103685379028e-01 -1.337639093399047852e-01 -1.168962344527244568e-01 -1.860766112804412842e-02 -3.641965799033641815e-03 2.984702587127685547e-01 -3.897426128387451172e-01 -2.510782778263092041e-01 -1.705951392650604248e-01 2.312367409467697144e-01 -7.011147588491439819e-02 7.240166887640953064e-03 -2.125370204448699951e-01 8.753564208745956421e-02 -3.317409008741378784e-02 -2.540125846862792969e-01 -4.809086769819259644e-02 4.331833869218826294e-02 -1.310521215200424194e-01 -1.890360265970230103e-01 -8.113125711679458618e-02 1.511492282152175903e-01 7.985638827085494995e-02 -1.580225825309753418e-01 1.531268358230590820e-01
4.022327363491058350e-01 -2.057632207870483398e-01 -1.687528789043426514e-01 -1.906062364578247070e-01 3.048815391957759857e-02 -7.664211094379425049e-02 -1.444998830556869507e-01 1.572295129299163818e-01 -4.507957100868225098e-01 5.179442837834358215e-02 1.540391445159912109e-01 1.580448150634765625e-01 -7.674364745616912842e-02 -1.953855752944946289e-01 3.950456678867340088e-01 1.905972361564636230e-01 5.915761739015579224e-02 1.510115861892700195e-01 2.370178103446960449e-01 -3.296023234724998474e-02 8.362393081188201904e-02 1.770472675561904907e-01 -1.064450889825820923e-01 9.330563992261886597e-02 3.055814094841480255e-02 4.837941750884056091e-02 7.744596153497695923e-02 2.501873858273029327e-02 4.565569397527724504e-04 -1.148180067539215088e-01 -1.502438932657241821e-01 3.207185072824358940e-04
9.483604878187179565e-02 7.890186458826065063e-02 -1.157045364379882812e-01 1.158350799232721329e-02 -4.799956381320953369e-01 -1.138785257935523987e-01 -1.415560990571975708e-01 1.049199327826499939e-01 -2.394719868898391724e-01 2.069349288940429688e-01 1.560328453779220581e-01 -1.298545021563768387e-02 1.972793042659759521e-01 -2.384260147809982300e-01 3.806858509778976440e-02 1.164556741714477539e-01 1.821664273738861084e-01 1.286359578371047974e-01 1.317412555217742920e-01 -6.173880398273468018e-02 -5.647369101643562317e-02 4.689269140362739563e-02 -9.725973755121231079e-02 1.859285533428192139e-01 8.412464708089828491e-02 -4.304655790328979492e-01 -1.452064812183380127e-01 4.542320966720581055e-03 -1.495451331138610840e-01 -2.057359367609024048e-01 -1.271200031042098999e-01 -2.161887735128402710e-01
3.236406147480010986e-01 -1.265470534563064575e-01 -1.575303524732589722e-01 1.735707968473434448e-01 4.528377577662467957e-02 -6.687261164188385010e-02 1.437614113092422485e-01 2.175527364015579224e-01 -2.131605893373489380e-01 1.182859614491462708e-01 1.079817861318588257e-01 3.417250812053680420e-01 -8.938270062208175659e-02 -3.094443492591381073e-02 -8.653150498867034912e-02 -2.123198509216308594e-01 -1.520254183560609818e-02 2.709026634693145752e-02 -3.222991228103637695e-01 -2.293398976325988770e-01 -1.966151148080825806e-01 -1.306891888380050659e-01 3.868278814479708672e-03 2.238827496767044067e-01 4.544616863131523132e-02 -1.306970715522766113e-01 -1.399808973073959351e-01 -2.216164767742156982e-02 -2.561936713755130768e-02 -6.320724636316299438e-02 -4.001691043376922607e-01 -1.818449348211288452e-01
1.101343557238578796e-01 -4.652553051710128784e-02 7.842366397380828857e-02 -1.752952928654849529e-03 -2.851149737834930420e-01 6.724361330270767212e-02 -1.129903248511254787e-04 9.868754446506500244e-02 -3.732995828613638878e-04 -1.717411428689956665e-01 1.430884748697280884e-01 3.190017342567443848e-01 3.125307336449623108e-02 -1.254562586545944214e-01 2.588270306587219238e-01 -8.984935283660888672e-02 3.070500493049621582e-01 1.106250658631324768e-01 8.800806850194931030e-02 -1.028897315263748169e-01 2.166522443294525146e-01 3.499406948685646057e-02 -9.047111868858337402e-02 1.090371757745742798e-01 7.481481879949569702e-02 -1.767230182886123657e-01 2.385577112436294556e-01 7.115854322910308838e-02 1.171020139008760452e-02 -5.359691381454467773e-01 -2.276296615600585938e-01 -9.688051044940948486e-02
3.068797886371612549e-01 -2.053949087858200073e-01 -2.453820854425430298e-01 -1.101641803979873657e-01 9.308261424303054810e-02 1.163613870739936829e-01 -4.156650230288505554e-02 4.043697714805603027e-01 -2.647708952426910400e-01 1.569679677486419678e-01 1.300328075885772705e-01 1.327626556158065796e-01 -2.587658166885375977e-01 -3.154560327529907227e-01 2.123947739601135254e-01 3.913292288780212402e-02 1.535489559173583984e-01 -6.189141888171434402e-03 1.288065463304519653e-01 -3.276243805885314941e-01 -5.513969808816909790e-04 2.269828766584396362e-01 -1.673124171793460846e-02 9.113647043704986572e-02 1.106117144227027893e-01 -1.287992447614669800e-01 -7.355528324842453003e-02 3.535813093185424805e-02 7.097335904836654663e-02 1.032179296016693115e-01 -2.464240603148937225e-02 4.488855972886085510e-02
2.431150972843170166e-01 -2.398165166378021240e-01 -3.744695708155632019e-02 -7.031430304050445557e-02 -1.261071115732192993e-01 3.492667898535728455e-02 -3.378384187817573547e-02 2.796053588390350342e-01 -3.503125011920928955e-01 2.514730095863342285e-01 3.009326457977294922e-01 1.046902835369110107e-01 7.047005742788314819e-02 -1.146610230207443237e-01 1.598075926303863525e-01 2.678723335266113281e-01 2.494988590478897095e-01 1.520319432020187378e-01 3.461450338363647461e-02 -1.137178838253021240e-01 1.317382007837295532e-01 -1.558964550495147705e-01 -2.533510327339172363e-01 1.215519681572914124e-01 -1.098119542002677917e-01 -1.922853440046310425e-01 -1.599791459739208221e-02 -2.806079387664794922e-01 1.467615645378828049e-02 -1.370816677808761597e-01 6.496840505860745907e-04 -1.027537286281585693e-01
1.941035091876983643e-01 -1.395994424819946289e-02 1.281758397817611694e-01 -8.638527989387512207e-02 -1.856940090656280518e-01 3.183244764804840088e-01 1.209770739078521729e-01 2.160173468291759491e-02 -9.787203371524810791e-02 1.864506751298904419e-01 -1.714833229780197144e-01 3.308909833431243896e-01 -1.288500428199768066e-01 -2.605420053005218506e-01 -4.205572009086608887e-01 -1.131210178136825562e-01 2.347495108842849731e-01 -1.183779090642929077e-01 1.012514233589172363e-01 -1.965571492910385132e-01 3.724569454789161682e-02 7.676005363464355469e-02 -1.885265260934829712e-01 -6.606843322515487671e-02 1.065030395984649658e-01 -8.708766847848892212e-02 1.633513420820236206e-01 -1.626207306981086731e-02 2.894398570060729980e-02 -1.461597084999084473e-01 -2.082392871379852295e-01 -2.308724969625473022e-01
2.768586575984954834e-01 -1.431573927402496338e-01 -2.456755191087722778e-01 1.319297254085540771e-01 -3.628687262535095215e-01 1.529000699520111084e-01 6.264348328113555908e-02 -7.338386774063110352e-02 7.082148641347885132e-02 7.217556238174438477e-02 2.235159873962402344e-01 2.495637983083724976e-01 -4.450403898954391479e-02 8.215826237574219704e-04 4.630663990974426270e-02 2.783130109310150146e-01 -3.875082358717918396e-02 6.397559493780136108e-02 6.670797616243362427e-02 -1.348772943019866943e-01 1.429651379585266113e-01 1.033881157636642456e-01 1.267263442277908325e-01 -8.794830739498138428e-02 5.139753222465515137e-01 -9.182036668062210083e-02 -1.643448472023010254e-01 1.924242973327636719e-01 5.156399682164192200e-02 -1.476777344942092896e-01 -1.101292967796325684e-01 1.699531637132167816e-02
1.395900249481201172e-01 -4.900337383151054382e-02 -1.892002671957015991e-02 -5.623191967606544495e-02 -2.206719517707824707e-01 3.729800879955291748e-02 2.539994716644287109e-01 8.912336081266403198e-02 9.071140736341476440e-02 3.279900178313255310e-02 5.053858831524848938e-02 1.436449587345123291e-01 1.491456478834152222e-01 -1.713184118270874023e-01 1.394961923360824585e-01 4.238758236169815063e-02 -9.205697476863861084e-02 3.260721266269683838e-01 -4.821168631315231323e-02 -7.855585962533950806e-02 3.818122297525405884e-02 4.072289466857910156e-01 -8.746152743697166443e-03 2.448485046625137329e-01 3.008250296115875244e-01 -2.807551324367523193e-01 1.523591578006744385e-02 5.652034655213356018e-02 -4.703322425484657288e-02 2.385119944810867310e-01 -4.052432477474212646e-01 4.821799229830503464e-03
9.169172495603561401e-02 4.123352095484733582e-02 -2.143075913190841675e-01 9.424525499343872070e-02 -7.049454748630523682e-02 9.525174647569656372e-02 -1.809083074331283569e-01 2.034575939178466797e-01 -2.834716737270355225e-01 1.100111082196235657e-01 1.678968816995620728e-01 -1.169738844037055969e-01 2.417285889387130737e-01 -3.727099895477294922e-01 -1.215509399771690369e-01 6.338264793157577515e-02 3.831626847386360168e-02 5.615428835153579712e-02 -1.423985809087753296e-01 -2.336322359042242169e-04 9.255787730216979980e-02 2.273692488670349121e-01 -2.775662764906883240e-02 -2.263412922620773315e-01 3.916778266429901123e-01 -2.952640056610107422e-01 7.416170835494995117e-02 1.038428843021392822e-01 6.968002766370773315e-02 -1.452941298484802246e-01 -2.698232531547546387e-01 -6.032841280102729797e-02
3.633174300193786621e-01 -6.221387907862663269e-02 -2.087821960449218750e-01 1.423721015453338623e-01 -1.002834439277648926e-01 1.635063439607620239e-01 1.835483610630035400e-01 1.137997061014175415e-01 -1.434501558542251587e-01 1.217979118227958679e-01 4.824004322290420532e-02 3.027406036853790283e-01 1.513113230466842651e-01 -3.327707573771476746e-02 -4.967811703681945801e-02 -2.299277931451797485e-01 2.905937433242797852e-01 2.877934277057647705e-02 -2.123825401067733765e-01 -7.207818329334259033e-02 -2.379389107227325439e-02 -3.527800142765045166e-01 1.359272003173828125e-01 5.484547838568687439e-02 1.369665414094924927e-01 -1.045841649174690247e-01 -1.078457757830619812e-01 -4.191318899393081665e-02 -1.862717233598232269e-02 1.109518706798553467e-01 -3.744296729564666748e-01 -1.734672784805297852e-01
3.204643726348876953e-01 -1.113227233290672302e-01 -1.581059396266937256e-01 -2.115945890545845032e-02 8.377613127231597900e-02 1.644507348537445068e-01 -6.879748404026031494e-02 -3.522334247827529907e-02 -3.910931199789047241e-02 9.147422760725021362e-02 9.635805338621139526e-02 -1.423981338739395142e-01 4.297128878533840179e-03 -1.218537390232086182e-01 1.730297654867172241e-01 3.186321854591369629e-01 3.430678248405456543e-01 1.122710704803466797e-01 1.695154011249542236e-01 1.478225737810134888e-01 3.538489714264869690e-02 4.107800126075744629e-02 -4.299319982528686523e-01 -1.979986391961574554e-02 1.577220261096954346e-01 -3.342718183994293213e-01 -1.232420802116394043e-01 5.425212159752845764e-02 -2.000647783279418945e-02 1.946913450956344604e-01 -2.313491106033325195e-01 -1.341757774353027344e-01
1.593427807092666626e-01 3.474156931042671204e-02 -1.792333722114562988e-01 1.292644888162612915e-01 -4.371596872806549072e-02 -3.445385023951530457e-03 -4.625096172094345093e-02 6.075625773519277573e-03 -2.046051323413848877e-01 -2.554510533809661865e-01 2.369595915079116821e-01 1.873914748430252075e-01 4.249795079231262207e-01 -3.164468407630920410e-01 4.632963798940181732e-03 -3.689409047365188599e-02 1.790660917758941650e-01 1.954221874475479126e-01 2.193744331598281860e-01 7.869731634855270386e-02 2.498606443405151367e-01 1.428425759077072144e-01 -9.906979650259017944e-02 5.930457264184951782e-03 1.862220466136932373e-01 -2.582220733165740967e-01 1.751055242493748665e-04 1.573186926543712616e-02 -1.097105592489242554e-01 -2.571935653686523438e-01 -2.041236758232116699e-01 -3.526592254638671875e-02
2.052385807037353516e-01 -8.808709681034088135e-02 -3.188910782337188721e-01 3.315135091543197632e-02 -1.216839179396629333e-01 2.132193297147750854e-01 -2.177338674664497375e-02 1.398960053920745850e-01 -1.061449646949768066e-01 2.226214855909347534e-01 -2.468726132065057755e-03 3.190007507801055908e-01 1.638921201229095459e-01 -2.665302753448486328e-01 -2.980780787765979767e-02 1.055034622550010681e-01 2.366606593132019043e-01 2.662522904574871063e-02 -5.881799384951591492e-02 1.684120111167430878e-02 -1.468866020441055298e-01 -2.882340550422668457e-02 -1.297910213470458984e-01 1.226700991392135620e-01 -1.059295013546943665e-01 -2.445722818374633789e-01 -2.092604637145996094e-01 -2.051540166139602661e-01 -2.161955088376998901e-01 2.752755582332611084e-01 -3.080652654170989990e-01 7.350430637598037720e-02
2.736183702945709229e-01 -1.531327813863754272e-01 -2.755842544138431549e-02 -2.134732715785503387e-02 -1.395079046487808228e-01 -1.172930002212524414e-01 -1.460195034742355347e-01 2.732177972793579102e-01 4.815459623932838440e-02 -1.715231984853744507e-01 -4.532869905233383179e-02 2.770206034183502197e-01 2.724445890635251999e-03 -3.011410236358642578e-01 1.111209690570831299e-01 1.345243006944656372e-01 -1.245496142655611038e-02 1.877038627862930298e-01 2.254434823989868164e-01 -5.565737932920455933e-02 -5.945175420492887497e-03 7.728528231382369995e-02 1.308278292417526245e-01 5.938631668686866760e-02 -3.902594326063990593e-03 -2.816500961780548096e-01 4.052670672535896301e-02 -3.069972060620784760e-02 4.094584845006465912e-03 -4.654777646064758301e-01 -2.195564210414886475e-01 -2.771764397621154785e-01
3.632356524467468262e-01 6.651397794485092163e-02 -9.368817508220672607e-02 2.419637292623519897e-01 1.824803650379180908e-01 9.331079572439193726e-02 2.284661680459976196e-01 2.284315228462219238e-02 -2.964916229248046875e-01 -7.786759734153747559e-02 1.504029780626296997e-01 2.184288203716278076e-01 -1.801319420337677002e-02 1.333705149590969086e-02 5.026666447520256042e-02 3.178057074546813965e-01 6.237954646348953247e-02 -1.013668254017829895e-01 2.310993522405624390e-01 -1.834088861942291260e-01 -3.496130928397178650e-02 2.458938509225845337e-01 -1.636563986539840698e-01 3.075913153588771820e-02 8.962089568376541138e-02 -2.476309239864349365e-01 -1.496095061302185059e-01 -1.210262328386306763e-01 2.104628235101699829e-01 -2.975515425205230713e-01 4.404942691326141357e-02 -3.836373612284660339e-02
2.586113512516021729e-01 2.392740361392498016e-02 -2.390184551477432251e-01 -1.374990791082382202e-01 -3.006194829940795898e-01 -3.988849371671676636e-02 -7.213010638952255249e-02 9.768462926149368286e-02 2.627218514680862427e-02 1.029428616166114807e-01 -2.200217843055725098e-01 1.852190792560577393e-01 9.648798033595085144e-03 -2.523749768733978271e-01 -2.359295040369033813e-01 1.717343628406524658e-01 4.186492264270782471e-01 1.001020818948745728e-01 2.046416103839874268e-01 5.564147606492042542e-02 1.153711378574371338e-01 -1.189923509955406189e-01 -3.277380391955375671e-02 -1.231632754206657410e-01 8.103984594345092773e-02 -1.372582614421844482e-01 -1.220131516456604004e-01 1.083649247884750366e-01 3.153370320796966553e-02 -3.901696205139160156e-01 -1.661907434463500977e-01 -7.692621438764035702e-04
3.995945453643798828e-01 -7.125611603260040283e-02 -1.574805676937103271e-01 1.385017484426498413e-01 2.429813444614410400e-01 1.317219287157058716e-01 1.704896390438079834e-01 2.887974381446838379e-01 -1.542976945638656616e-01 -3.640273958444595337e-02 -1.638824343681335449e-01 1.841735839843750000e-01 2.252408266067504883e-01 -3.583621084690093994e-01 -3.069558739662170410e-01 -1.135948896408081055e-01 2.382656633853912354e-01 -7.781936973333358765e-02 -5.379676446318626404e-02 -1.789195686578750610e-01 -1.613613683730363846e-03 -4.158254712820053101e-02 -2.399548739194869995e-01 -2.126056700944900513e-01 9.835313260555267334e-02 -7.938831299543380737e-02 -2.363434806466102600e-02 -8.360682055354118347e-03 8.643263578414916992e-02 -1.384242996573448181e-02 -5.266337096691131592e-02 -3.042795322835445404e-02
2.206945121288299561e-01 1.317242383956909180e-01 -2.505472898483276367e-01 -2.433638274669647217e-01 -2.104408591985702515e-01 1.849004477262496948e-01 3.712587356567382812e-01 4.823274910449981689e-02 1.184677258133888245e-01 -4.151257872581481934e-02 3.405945375561714172e-02 2.281842082738876343e-01 -5.313063412904739380e-02 -1.949391067028045654e-01 7.802712917327880859e-02 2.330929785966873169e-01 2.318876385688781738e-01 -7.420020643621683121e-03 -9.831981733441352844e-03 -8.838246017694473267e-02 -6.167702749371528625e-02 1.545103788375854492e-01 2.559420168399810791e-01 -2.087096720933914185e-01 1.276334971189498901e-01 -3.360701501369476318e-01 -9.758353978395462036e-02 -3.932347521185874939e-02 -2.630504220724105835e-02 -2.263011485338211060e-01 -1.251241564750671387e-01 -1.293748170137405396e-01
2.439681738615036011e-01 -2.356203347444534302e-01 -1.975781619548797607e-01 -3.957459330558776855e-02 -3.211448341608047485e-02 7.505179196596145630e-02 -1.488805264234542847e-01 -4.534314945340156555e-02 -4.537311196327209473e-02 2.562497556209564209e-01 -3.002527654170989990e-01 -8.805321156978607178e-02 -9.446094930171966553e-02 -2.350465804338455200e-01 -4.142185673117637634e-02 -6.207287684082984924e-02 2.553731203079223633e-01 1.531320363283157349e-01 2.221993654966354370e-01 -2.634380161762237549e-01 5.592864751815795898e-02 -8.034905046224594116e-02 -1.258928626775741577e-01 -2.587685883045196533e-01 -4.933743178844451904e-02 -8.166491240262985229e-02 -9.138727188110351562e-02 5.463030934333801270e-02 8.560658991336822510e-02 -1.129508167505264282e-01 -4.606951475143432617e-01 -1.597199440002441406e-01
4.181131422519683838e-01 -3.354984149336814880e-02 -1.230513826012611389e-01 1.015153378248214722e-01 -1.833705157041549683e-01 -1.315153986215591431e-01 -2.140925377607345581e-01 2.611719071865081787e-01 -1.805016547441482544e-01 1.124264374375343323e-01 -6.956528872251510620e-02 3.051901161670684814e-01 4.391809552907943726e-02 1.197484433650970459e-01 2.307672649621963501e-01 2.528555989265441895e-01 -3.047339245676994324e-02 1.504901498556137085e-01 9.499874897301197052e-03 -4.411482810974121094e-02 1.693485379219055176e-01 1.004677414894104004e-01 -1.484522521495819092e-01 2.734824083745479584e-02 3.812561333179473877e-01 5.594808235764503479e-02 7.712844293564558029e-03 -2.221241593360900879e-03 6.604302674531936646e-02 -2.329716384410858154e-01 -2.501656413078308105e-01 -6.358040031045675278e-03
2.837169468402862549e-01 -1.708037704229354858e-01 -1.352690458297729492e-01 3.070254027843475342e-01 -4.915381968021392822e-02 5.882965866476297379e-03 1.119036003947257996e-01 3.164778053760528564e-01 -1.158937886357307434e-01 -1.114806234836578369e-01 -6.429687142372131348e-02 1.134316176176071167e-01 1.085593923926353455e-01 -3.090347945690155029e-01 3.415288925170898438e-01 6.478750705718994141e-02 2.838733494281768799e-01 1.009506955742835999e-01 6.092362105846405029e-02 -1.840462908148765564e-02 3.126817569136619568e-02 -1.058086454868316650e-01 2.562033571302890778e-02 2.866930365562438965e-01 1.411401331424713135e-01 4.926571622490882874e-02 -3.838044777512550354e-02 -6.253832578659057617e-02 1.535008847713470459e-01 -3.718420267105102539e-01 -8.524116128683090210e-02 7.053422182798385620e-02
2.833126783370971680e-01 -1.247132271528244019e-01 -1.929672807455062866e-02 1.380004435777664185e-01 1.355819404125213623e-01 3.035642206668853760e-01 9.187352657318115234e-02 2.690294682979583740e-01 9.957590699195861816e-02 2.586883008480072021e-01 2.186872623860836029e-02 1.950077861547470093e-01 -1.490492671728134155e-01 -7.419309020042419434e-02 8.846213668584823608e-02 -1.833267658948898315e-01 2.835208177566528320e-01 3.054413795471191406e-01 2.259625941514968872e-01 -1.276532262563705444e-01 -2.101652026176452637e-01 -2.793393796309828758e-03 -1.130001619458198547e-01 1.271385848522186279e-01 -1.533479839563369751e-01 -1.429791301488876343e-01 -1.162219345569610596e-01 3.858440741896629333e-02 1.305296570062637329e-01 -2.630591988563537598e-01 -2.216663062572479248e-01 2.108435705304145813e-02
4.392494559288024902e-01 -4.509481042623519897e-02 -2.260168194770812988e-01 4.671066254377365112e-02 2.315155230462551117e-03 -1.577485352754592896e-01 -1.139481663703918457e-01 -1.361315250396728516e-01 -3.357673585414886475e-01 6.522274762392044067e-02 6.924754381179809570e-02 5.648234859108924866e-02 6.136525794863700867e-02 -1.270120739936828613e-01 2.027612179517745972e-01 -9.877577424049377441e-03 2.821016311645507812e-01 1.507345139980316162e-01 -8.521678298711776733e-02 -9.764034301042556763e-02 1.336981356143951416e-01 6.072827801108360291e-02 -1.460651606321334839e-01 2.919168770313262939e-01 1.261889934539794922e-01 1.701376140117645264e-01 3.877033246681094170e-03 1.411848366260528564e-01 -2.498108297586441040e-01 -3.531098067760467529e-01 -8.733896911144256592e-02 -5.018330737948417664e-02
4.374467730522155762e-01 -8.647195994853973389e-02 1.230771392583847046e-01 -6.141021475195884705e-02 -1.625133454799652100e-01 -1.015926827676594257e-03 7.809771597385406494e-02 1.409673243761062622e-01 -1.747418493032455444e-01 7.899705320596694946e-02 2.288512736558914185e-01 -3.320495784282684326e-02 1.109611988067626953e-01 -1.154294162988662720e-01 -8.220624923706054688e-02 1.966309845447540283e-01 2.566293776035308838e-01 -1.220441609621047974e-01 -6.466898322105407715e-02 1.387854218482971191e-01 -4.319313541054725647e-02 -2.789926826953887939e-01 -2.387172430753707886e-01 6.453767418861389160e-02 8.035980910062789917e-02 -1.303626000881195068e-01 6.105947121977806091e-02 -1.211410621181130409e-03 -9.955007582902908325e-02 -3.469958603382110596e-01 -3.301926255226135254e-01 -2.386976182460784912e-01
1.061396896839141846e-01 -1.235886588692665100e-01 -2.059306353330612183e-01 9.244732558727264404e-02 -1.583391278982162476e-01 -9.738203138113021851e-02 -2.591855451464653015e-02 1.159718558192253113e-01 -2.142110317945480347e-01 -3.504341542720794678e-01 2.706117331981658936e-01 -9.678799659013748169e-03 2.804161906242370605e-01 -2.153571695089340210e-01 -1.963558048009872437e-01 -7.879218459129333496e-02 2.936240136623382568e-01 2.172905355691909790e-01 2.531780898571014404e-01 -4.644932970404624939e-02 8.294606953859329224e-02 -7.095937151461839676e-03 -1.585736311972141266e-02 1.391031444072723389e-01 2.514281272888183594e-01 -2.424616068601608276e-01 -1.228475719690322876e-01 3.493427485227584839e-02 -1.152420602738857269e-02 -1.546635329723358154e-01 -2.302183061838150024e-01 -1.430094093084335327e-01
9.376059472560882568e-02 2.800720557570457458e-02 -7.977056503295898438e-02 -1.471705138683319092e-01 -2.167376577854156494e-01 -2.332530170679092407e-01 2.216214537620544434e-01 3.260965645313262939e-01 -1.412754040211439133e-02 3.210452497005462646e-01 -9.523776359856128693e-03 2.412371933460235596e-01 -4.283038154244422913e-02 -4.653998836874961853e-02 -6.293421983718872070e-02 -7.596784271299839020e-03 9.456542134284973145e-02 1.864855140447616577e-01 -1.178619563579559326e-01 -7.903044112026691437e-03 -6.472550332546234131e-02 3.503119945526123047e-01 -1.558027267456054688e-01 4.950868710875511169e-02 2.595754563808441162e-01 -1.733022183179855347e-01 5.083188298158347607e-04 3.836062178015708923e-02 -1.852786242961883545e-01 2.331809252500534058e-01 -3.701711595058441162e-01 -8.374916389584541321e-03
2.074440866708755493e-01 9.864517301321029663e-02 -1.668043732643127441e-01 -3.492833375930786133e-01 1.642157882452011108e-01 1.668079197406768799e-01 1.473692804574966431e-01 1.193545665591955185e-02 -4.201570898294448853e-02 1.927207112312316895e-01 3.731137514114379883e-02 1.259398907423019409e-01 7.332425564527511597e-02 6.935736536979675293e-02 -2.485714554786682129e-01 6.210045516490936279e-02 1.509206742048263550e-01 -3.673980385065078735e-02 8.759412169456481934e-02 -1.873703449964523315e-01 -6.910314317792654037e-03 -2.122655957937240601e-01 -1.610197313129901886e-02 3.301319479942321777e-01 1.078131422400474548e-01 -9.754234552383422852e-02 -2.177429944276809692e-01 -7.825481891632080078e-02 -1.964879631996154785e-01 -2.725793123245239258e-01 -4.239332079887390137e-01 1.457549259066581726e-02
3.156581521034240723e-01 -1.978640407323837280e-01 -1.552208960056304932e-01 -2.630892209708690643e-02 -9.619626402854919434e-02 2.326776236295700073e-01 9.374851733446121216e-02 -1.888142377138137817e-01 -5.918641388416290283e-02 6.448087096214294434e-02 2.648307681083679199e-01 -6.651007384061813354e-02 1.489116549491882324e-01 -9.127850085496902466e-02 1.711713224649429321e-01 1.425223201513290405e-01 1.943053603172302246e-01 9.665606170892715454e-02 8.457902818918228149e-02 2.316136062145233154e-01 -4.414508119225502014e-02 1.155372522771358490e-02 -3.450342118740081787e-01 -2.860982157289981842e-02 1.471567153930664062e-01 -3.785575628280639648e-01 -1.031664907932281494e-01 -1.395781487226486206e-01 3.592085465788841248e-02 3.998466581106185913e-02 -3.008368015289306641e-01 -2.189301252365112305e-01
3.891532123088836670e-01 -1.941053718328475952e-01 -1.779092103242874146e-01 -6.445565074682235718e-02 1.670116744935512543e-02 1.183811202645301819e-01 -9.380656480789184570e-02 -1.706212908029556274e-01 -2.227823585271835327e-01 2.400774061679840088e-01 2.405811250209808350e-01 -7.188339531421661377e-02 5.856511741876602173e-02 -1.428534835577011108e-01 8.780688978731632233e-03 8.853509277105331421e-02 3.190740644931793213e-01 -3.433531150221824646e-02 9.290566295385360718e-02 1.773703247308731079e-01 1.251908540725708008e-01 5.191869288682937622e-02 -3.928761184215545654e-01 -8.612632751464843750e-02 4.661081731319427490e-02 -1.603786796331405640e-01 -1.506505440920591354e-02 9.501154720783233643e-02 6.831130012869834900e-03 1.939510405063629150e-01 -3.352714180946350098e-01 -1.018270179629325867e-01
2.597500979900360107e-01 -8.454003930091857910e-02 -4.792415201663970947e-01 1.317780613899230957e-01 9.712292253971099854e-02 5.191612057387828827e-03 2.258703410625457764e-01 1.169084832072257996e-01 -1.346014738082885742e-01 -1.688657142221927643e-02 1.114501059055328369e-01 1.999914497137069702e-01 3.289850950241088867e-01 7.590529322624206543e-02 -1.313805878162384033e-01 -1.482335776090621948e-01 3.303826451301574707e-01 1.184657737612724304e-01 -8.769130334258079529e-03 -1.634515076875686646e-01 -1.310634166002273560e-01 -2.863931655883789062e-01 -5.306736007332801819e-02 4.204996302723884583e-02 -6.070275977253913879e-02 -1.106607243418693542e-01 -1.689308285713195801e-01 -7.461938261985778809e-02 -6.567430496215820312e-02 6.563436985015869141e-02 -2.289556711912155151e-01 -1.237399876117706299e-01
1.084546670317649841e-01 1.092337071895599365e-02 -2.281287610530853271e-01 2.139980792999267578e-01 3.049834398552775383e-03 1.408255547285079956e-01 -1.732744574546813965e-01 1.643262952566146851e-01 -2.429935336112976074e-01 2.942762337625026703e-03 1.096565276384353638e-01 4.886700958013534546e-02 1.945771872997283936e-01 -3.678450584411621094e-01 -2.052496559917926788e-02 2.023353576660156250e-01 1.565243676304817200e-02 7.580577582120895386e-02 -1.120033394545316696e-02 -9.238040447235107422e-02 6.708171218633651733e-02 2.648573815822601318e-01 8.223504573106765747e-02 -4.190887883305549622e-02 3.410505652427673340e-01 -4.503732323646545410e-01 1.757472306489944458e-01 8.126596361398696899e-02 -5.137177649885416031e-03 -1.696198582649230957e-01 -2.038666456937789917e-01 -2.434156462550163269e-02
1.068954728543758392e-02 6.753339618444442749e-02 -3.054083883762359619e-01 5.225228890776634216e-02 1.234198883175849915e-01 3.226176798343658447e-01 1.870030611753463745e-01 4.056244716048240662e-02 -1.457485854625701904e-01 3.006084859371185303e-01 -1.279308497905731201e-01 3.630152046680450439e-01 6.536465883255004883e-02 -2.760405242443084717e-01 2.256866842508316040e-01 2.978831343352794647e-02 1.798547953367233276e-01 2.659023553133010864e-02 9.132662415504455566e-02 -1.355598866939544678e-01 2.735933065414428711e-01 2.159585058689117432e-01 -4.900164157152175903e-02 3.102760910987854004e-01 9.390084445476531982e-02 -7.439800351858139038e-02 3.648259863257408142e-02 6.929576396942138672e-02 -1.434795558452606201e-01 1.329880505800247192e-01 -9.031323343515396118e-02 -6.703622639179229736e-02
1.828939020633697510e-01 -1.202138811349868774e-01 -1.015496328473091125e-01 -1.120290998369455338e-02 -3.685929775238037109e-01 -2.390776723623275757e-01 -6.885150820016860962e-02 9.561747312545776367e-03 -7.621038705110549927e-02 1.834402978420257568e-01 1.383716762065887451e-01 6.658954918384552002e-02 1.551677286624908447e-01 -2.197960466146469116e-01 -3.959284722805023193e-02 -1.471917959861457348e-03 3.281607329845428467e-01 5.225003883242607117e-02 2.020035125315189362e-02 -5.327009037137031555e-02 2.086162567138671875e-02 1.103158667683601379e-01 8.066450059413909912e-02 4.142764490097761154e-03 -3.671605512499809265e-02 -3.485430479049682617e-01 -1.656290888786315918e-01 2.248718589544296265e-02 -2.956655025482177734e-01 -4.412590265274047852e-01 -6.190439686179161072e-02 -1.931082159280776978e-01
2.029109597206115723e-01 -1.287930607795715332e-01 6.302386522293090820e-02 -2.980345301330089569e-02 -2.764529921114444733e-02 3.492335975170135498e-01 -2.024803906679153442e-01 2.072391360998153687e-01 1.708925217390060425e-01 2.558751702308654785e-01 1.485875993967056274e-01 1.822359412908554077e-01 2.387137860059738159e-01 -9.290430694818496704e-02 1.799906939268112183e-01 -6.339794024825096130e-03 3.053689002990722656e-01 7.526662945747375488e-02 3.112021461129188538e-02 -5.323363840579986572e-02 6.392665207386016846e-02 -7.747679203748703003e-02 -2.050509117543697357e-02 -8.492335677146911621e-02 -1.357454457320272923e-03 -2.663103938102722168e-01 -1.418400555849075317e-01 2.761308252811431885e-01 -2.970164120197296143e-01 -1.204312220215797424e-01 -2.555002272129058838e-01 -1.641825437545776367e-01
2.160928547382354736e-01 -1.614742875099182129e-01 -2.347336113452911377e-01 -3.451498448848724365e-01 5.346982181072235107e-02 4.856824502348899841e-02 1.605676859617233276e-01 1.190976053476333618e-02 1.311809271574020386e-01 -4.973669722676277161e-02 -1.371001452207565308e-01 3.120560050010681152e-01 -1.575755625963211060e-01 -3.653698265552520752e-01 -1.068871915340423584e-01 1.628410071134567261e-01 1.333572715520858765e-01 1.671415418386459351e-01 1.443404704332351685e-01 -4.672248288989067078e-02 8.369363099336624146e-02 1.851470619440078735e-01 -9.613876044750213623e-02 9.036577492952346802e-02 1.256206929683685303e-01 5.827102065086364746e-02 -2.085756212472915649e-01 8.075181394815444946e-02 -3.393721207976341248e-02 -3.917621970176696777e-01 -4.682450369000434875e-02 1.904786527156829834e-01
1.538954079151153564e-01 -2.212116569280624390e-01 -1.744372099637985229e-01 -6.194114219397306442e-03 7.515378296375274658e-03 2.472896575927734375e-01 1.698022186756134033e-01 2.302414551377296448e-02 1.526434533298015594e-02 2.491113394498825073e-01 -1.644183546304702759e-01 2.465804368257522583e-01 2.027711123228073120e-01 -1.531191915273666382e-01 -8.389267325401306152e-02 2.563763260841369629e-01 -5.933383852243423462e-02 3.534593880176544189e-01 -8.331322669982910156e-02 -1.675904840230941772e-01 3.895652592182159424e-01 1.734670996665954590e-01 -5.714863538742065430e-02 2.110607028007507324e-01 9.207234531641006470e-02 8.622475713491439819e-02 1.092337891459465027e-01 4.589148238301277161e-02 -2.979129739105701447e-02 -8.529803901910781860e-02 -1.968985795974731445e-01 -2.210468798875808716e-01
2.165466845035552979e-01 2.511523462089826353e-06 -2.018190026283264160e-01 2.689581513404846191e-01 -3.568742573261260986e-01 -1.526476591825485229e-01 -1.635049283504486084e-01 1.795373708009719849e-01 -2.541052997112274170e-01 6.740244477987289429e-02 2.189227640628814697e-01 1.228354275226593018e-01 2.694543302059173584e-01 -3.333945870399475098e-01 -1.435341984033584595e-01 3.765820711851119995e-02 -1.231072563678026199e-02 2.424953430891036987e-01 -5.547935143113136292e-02 -1.096986681222915649e-01 -1.018245145678520203e-01 2.281161397695541382e-01 -6.623590737581253052e-02 8.382239937782287598e-02 1.271404325962066650e-01 -2.026943862438201904e-01 2.508611604571342468e-02 -1.575864553451538086e-01 3.151589259505271912e-02 -1.859279870986938477e-01 -9.498254209756851196e-02 -1.316103190183639526e-01
1.208236739039421082e-01 2.831793762743473053e-02 -2.415591180324554443e-01 1.092349439859390259e-01 -1.801141351461410522e-01 -3.195469081401824951e-02 1.347409337759017944e-01 1.722154766321182251e-01 -3.486522436141967773e-01 -1.559350192546844482e-01 2.739846706390380859e-01 1.244791038334369659e-02 3.101251125335693359e-01 -2.239639610052108765e-01 -2.545818090438842773e-01 2.236402407288551331e-02 1.308012604713439941e-01 2.755649089813232422e-01 1.962624639272689819e-01 9.889044612646102905e-02 1.172781214118003845e-01 1.695589572191238403e-01 -3.499923273921012878e-02 5.541927367448806763e-02 2.628337144851684570e-01 -1.916540861129760742e-01 2.516242861747741699e-02 7.773859798908233643e-02 -2.679144591093063354e-02 -1.936000585556030273e-01 -2.452526390552520752e-01 -3.625277057290077209e-02
2.342736124992370605e-01 -5.455646663904190063e-02 -1.758613884449005127e-01 -2.449413985013961792e-01 1.409033834934234619e-01 1.181547567248344421e-01 1.180315464735031128e-01 7.833265513181686401e-02 -2.788630127906799316e-01 3.114967048168182373e-01 -8.469138294458389282e-03 4.889372885227203369e-01 5.221451818943023682e-02 -1.200271770358085632e-01 4.618933051824569702e-02 -1.707298159599304199e-01 2.062572240829467773e-01 -6.695354729890823364e-02 6.883746385574340820e-02 -1.855885684490203857e-01 -7.268936373293399811e-03 -2.945404499769210815e-02 1.945241242647171021e-01 -5.961568281054496765e-02 2.015355080366134644e-01 -3.316796422004699707e-01 4.963868856430053711e-02 6.007893942296504974e-03 -1.134654358029365540e-01 1.521000713109970093e-01 -1.216449365019798279e-01 -5.038050562143325806e-02
3.452772498130798340e-01 -1.165257245302200317e-01 -2.218832075595855713e-01 1.234231591224670410e-01 -3.696354925632476807e-01 4.694342613220214844e-02 2.713659107685089111e-01 2.434033900499343872e-01 4.733007773756980896e-02 3.160274922847747803e-01 1.894876807928085327e-01 3.313309252262115479e-01 6.541505455970764160e-02 7.954838126897811890e-02 -9.082124382257461548e-02 5.645057931542396545e-02 2.272097952663898468e-02 5.912681668996810913e-02 5.247118324041366577e-02 -3.090075552463531494e-01 2.034519016742706299e-01 -1.335196048021316528e-01 9.181272238492965698e-02 -5.114321410655975342e-02 1.759315133094787598e-01 -3.453370556235313416e-02 -3.613079898059368134e-03 -8.061494678258895874e-02 -1.102395355701446533e-02 -5.369945988059043884e-02 -1.933806240558624268e-01 9.800831973552703857e-02
2.339520007371902466e-01 -2.205111831426620483e-02 -4.361900091171264648e-01 -3.035428933799266815e-02 -2.954941093921661377e-01 9.468769282102584839e-02 -2.641182625666260719e-03 1.793722808361053467e-01 1.235239580273628235e-01 2.981102764606475830e-01 8.267401903867721558e-02 7.026204466819763184e-02 -3.057300858199596405e-02 4.827903583645820618e-02 -7.233485579490661621e-02 4.008442163467407227e-02 5.699496716260910034e-02 1.548634469509124756e-01 2.526551187038421631e-01 -2.764858603477478027e-01 -3.713623806834220886e-02 -3.737839683890342712e-02 -4.512767866253852844e-02 1.529065798968076706e-02 4.223176836967468262e-02 -3.469897434115409851e-03 2.501468732953071594e-02 -3.897143900394439697e-01 1.030833795666694641e-01 8.870716392993927002e-02 -3.294650316238403320e-01 -2.126760035753250122e-01
1.899647563695907593e-01 7.681063562631607056e-02 -6.768917292356491089e-02 1.823832094669342041e-01 5.505120009183883667e-02 -5.059136077761650085e-02 5.303852632641792297e-02 2.584179341793060303e-01 -1.638356745243072510e-01 2.191933989524841309e-02 -6.237907335162162781e-03 2.075262516736984253e-01 -1.886570453643798828e-01 -1.555155068635940552e-01 -1.527020242065191269e-02 4.145975410938262939e-02 1.867335736751556396e-01 2.645958662033081055e-01 2.126540988683700562e-01 -2.587639987468719482e-01 -5.693531781435012817e-02 2.869783639907836914e-01 4.793877527117729187e-02 -8.854093961417675018e-03 8.856944739818572998e-02 -6.479328870773315430e-02 -2.262588441371917725e-01 -1.295291334390640259e-01 1.254248470067977905e-01 -2.376587130129337311e-02 -1.797278374433517456e-01 -5.283750295639038086e-01
1.479250043630599976e-01 -2.674280107021331787e-01 -2.925388514995574951e-02 6.858921796083450317e-02 6.708852201700210571e-02 -2.106795832514762878e-02 -9.145431220531463623e-02 1.446367651224136353e-01 1.735687106847763062e-01 2.158724963665008545e-01 1.061771512031555176e-01 1.900901347398757935e-01 2.487235516309738159e-01 -3.917361497879028320e-01 1.554438322782516479e-01 8.840741962194442749e-02 1.484995782375335693e-01 2.893120646476745605e-01 5.196170508861541748e-02 -1.002143099904060364e-01 3.828921318054199219e-01 1.934046149253845215e-01 5.202941969037055969e-02 4.908167943358421326e-02 1.589911878108978271e-01 -4.663602635264396667e-02 2.239003777503967285e-01 -1.335359960794448853e-01 3.952316194772720337e-02 -8.408325910568237305e-02 -2.432590872049331665e-01 -1.566198170185089111e-01
8.760924637317657471e-02 -1.840296983718872070e-01 -2.880882844328880310e-02 -1.206796690821647644e-01 1.143725402653217316e-02 1.485285460948944092e-01 1.103839278221130371e-01 2.211642265319824219e-01 1.104344055056571960e-01 2.141309529542922974e-01 5.564508587121963501e-02 3.556603193283081055e-01 7.906925864517688751e-03 -1.369633059948682785e-02 -2.544957995414733887e-01 -9.249591082334518433e-02 4.731015563011169434e-01 -1.652132719755172729e-02 4.323752969503402710e-02 -1.219815462827682495e-01 8.738402277231216431e-03 -1.258582919836044312e-01 -2.233223766088485718e-01 1.130986493080854416e-02 9.905979037284851074e-02 -2.857252657413482666e-01 4.187023267149925232e-03 1.141031682491302490e-01 3.919882699847221375e-02 -2.745263576507568359e-01 1.413243710994720459e-01 -3.007241189479827881e-01
1.059013828635215759e-01 5.697731673717498779e-02 -5.174432322382926941e-02 1.498011648654937744e-01 -2.097490429878234863e-01 -1.075684502720832825e-01 -1.962986402213573456e-02 4.030462354421615601e-02 -1.470093727111816406e-01 -9.982552379369735718e-02 1.023778393864631653e-01 2.033866047859191895e-01 2.612781524658203125e-01 -3.733947277069091797e-01 1.566916406154632568e-01 8.884563110768795013e-03 1.150501742959022522e-01 4.064019620418548584e-01 3.388324752449989319e-02 -7.336091250181198120e-02 1.431525051593780518e-01 1.374899893999099731e-01 -5.266234651207923889e-02 1.013373658061027527e-01 1.729593276977539062e-01 -3.388181030750274658e-01 9.170542657375335693e-02 -6.754153873771429062e-03 -2.069249153137207031e-01 -2.034034281969070435e-01 -2.251802980899810791e-01 -2.483287751674652100e-01
5.039237141609191895e-01 -1.752767413854598999e-01 -7.526662200689315796e-02 -1.268552094697952271e-01 -1.790669560432434082e-02 4.493232816457748413e-02 1.960831135511398315e-01 -6.050798576325178146e-03 -1.037071719765663147e-01 -7.409397512674331665e-02 2.395407110452651978e-01 2.757014892995357513e-02 3.748542442917823792e-02 -1.617318093776702881e-01 6.690549105405807495e-02 2.812013328075408936e-01 3.989752829074859619e-01 2.031279169023036957e-02 -1.133017987012863159e-02 2.418519854545593262e-01 7.644274830818176270e-02 4.372083768248558044e-02 -1.960403621196746826e-01 -1.202345546334981918e-02 6.425462197512388229e-03 -2.440606802701950073e-01 -8.680161088705062866e-02 3.600384667515754700e-02 -1.033079996705055237e-02 1.350282598286867142e-02 -2.188997715711593628e-01 -2.933753430843353271e-01
2.181433588266372681e-01 -1.007723137736320496e-01 -3.465133607387542725e-01 2.619405649602413177e-02 1.840871274471282959e-01 2.041580975055694580e-01 8.518905192613601685e-02 1.987101733684539795e-01 7.918659597635269165e-02 5.848347768187522888e-02 1.142489165067672729e-01 2.247057557106018066e-01 -2.250181585550308228e-01 -2.725675404071807861e-01 3.623459488153457642e-02 2.401814609766006470e-01 2.300316393375396729e-01 1.546722650527954102e-02 1.029872335493564606e-02 -1.510795503854751587e-01 -1.850128024816513062e-01 -1.916397362947463989e-01 -2.880246937274932861e-01 2.929894626140594482e-01 -1.061654463410377502e-01 -2.356260865926742554e-01 -1.029327884316444397e-01 -9.539773315191268921e-02 1.008387133479118347e-01 -1.624345183372497559e-01 -2.388951368629932404e-02 -5.073999240994453430e-02
2.078467309474945068e-01 -2.807673253118991852e-02 -2.636554241180419922e-01 1.073193550109863281e-01 8.680500090122222900e-02 1.959189921617507935e-01 -1.575074642896652222e-01 8.268376439809799194e-02 -1.614290177822113037e-01 -1.789906434714794159e-02 1.040396094322204590e-01 2.725536935031414032e-02 -5.797414481639862061e-02 -3.036226332187652588e-01 2.339089214801788330e-01 8.282568305730819702e-02 -6.803248077630996704e-02 8.061397075653076172e-02 5.428049340844154358e-02 8.104657381772994995e-02 1.698455512523651123e-01 1.813897937536239624e-01 2.444055825471878052e-01 1.065143123269081116e-01 2.373870462179183960e-01 -4.092585444450378418e-01 -1.394046936184167862e-02 7.397243380546569824e-02 -9.344327263534069061e-03 -6.057820469141006470e-02 -4.637952744960784912e-01 2.239578217267990112e-02
1.669763028621673584e-01 -1.166395936161279678e-02 -3.517871499061584473e-01 -2.649243688210844994e-03 -3.227061927318572998e-01 -1.672115772962570190e-01 -1.646355390548706055e-01 9.615496546030044556e-02 -9.023368358612060547e-02 4.639137536287307739e-02 3.494058549404144287e-02 -3.205496072769165039e-02 -5.318040028214454651e-02 -2.158001214265823364e-01 -6.108669191598892212e-02 2.776739001274108887e-01 2.733654975891113281e-01 2.327993065118789673e-01 1.834128648042678833e-01 -5.385157186537981033e-03 -9.729420393705368042e-02 1.442279219627380371e-01 -8.005432039499282837e-02 3.381002694368362427e-02 2.912702262401580811e-01 -4.115205109119415283e-01 4.251316562294960022e-02 1.367123574018478394e-01 2.548183687031269073e-02 -1.889276355504989624e-01 -1.505625993013381958e-01 5.373014509677886963e-02
1.637628078460693359e-01 -2.830090224742889404e-01 -5.715141445398330688e-02 -5.380025878548622131e-02 -1.164413392543792725e-01 1.123643293976783752e-01 -1.453447788953781128e-01 3.416790068149566650e-01 -2.114261388778686523e-01 3.238316476345062256e-01 2.202541381120681763e-01 5.819174647331237793e-02 9.178285300731658936e-02 -6.468814611434936523e-02 -6.562958657741546631e-02 -2.129100412130355835e-01 1.047749742865562439e-01 1.087878048419952393e-01 2.639407813549041748e-01 3.555973991751670837e-02 -7.411210983991622925e-02 2.529989480972290039e-01 -1.314430776983499527e-02 -8.010044693946838379e-02 1.438528448343276978e-01 -2.396628707647323608e-01 1.259069889783859253e-01 2.139502912759780884e-01 -1.582459360361099243e-01 1.083682030439376831e-01 -3.107781708240509033e-01 -1.272820681333541870e-01
2.757333219051361084e-01 1.845990866422653198e-01 -2.033003866672515869e-01 1.549908518791198730e-01 -7.769010215997695923e-02 -4.397339653223752975e-03 -3.652277588844299316e-02 2.153987437486648560e-01 1.229984499514102936e-02 1.115442290902137756e-01 -7.192923873662948608e-02 -2.922780066728591919e-02 8.307565003633499146e-02 -1.326671242713928223e-01 -7.684750109910964966e-02 1.732368469238281250e-01 -1.434421092271804810e-01 2.828100137412548065e-02 2.305906265974044800e-01 -1.118085086345672607e-01 -7.671698927879333496e-03 3.126804828643798828e-01 -2.404278069734573364e-01 1.385705620050430298e-01 -6.398042198270559311e-03 -1.949751228094100952e-01 -4.061655700206756592e-01 1.983213722705841064e-01 -9.487079828977584839e-02 -7.792112976312637329e-02 -3.995367586612701416e-01 -1.130110993981361389e-01
1.401113718748092651e-01 -1.557426154613494873e-01 -9.837652742862701416e-02 9.766755253076553345e-02 3.482918813824653625e-02 6.406718492507934570e-02 -6.041520461440086365e-02 -2.261870950460433960e-01 -8.958646655082702637e-02 2.599544823169708252e-01 -2.913767993450164795e-01 1.214521676301956177e-01 4.115984961390495300e-02 -9.297112375497817993e-02 9.205792099237442017e-02 1.192222982645034790e-01 8.022188395261764526e-02 -6.101847440004348755e-02 1.828073710203170776e-01 -2.860776707530021667e-02 2.532002031803131104e-01 7.758148759603500366e-02 -2.769610844552516937e-02 4.122430458664894104e-02 4.858310520648956299e-01 -2.783577442169189453e-01 -6.650739163160324097e-02 2.236968651413917542e-02 -2.066572457551956177e-01 -2.520768642425537109e-01 -2.488295733928680420e-01 -2.547397017478942871e-01
4.456511437892913818e-01 -1.547333970665931702e-02 -3.406260535120964050e-02 -4.739400744438171387e-02 -5.528608337044715881e-02 1.097998693585395813e-01 -7.304751127958297729e-02 2.228592149913311005e-02 -2.553989887237548828e-01 -6.888634711503982544e-02 1.407260894775390625e-01 2.077937498688697815e-02 1.456560492515563965e-01 7.847631350159645081e-03 1.657897084951400757e-01 -2.333015762269496918e-02 3.971314132213592529e-01 2.252362817525863647e-01 -1.656541824340820312e-01 -3.184912800788879395e-01 1.400303095579147339e-01 1.826810985803604126e-01 1.051940117031335831e-02 -4.853721335530281067e-02 -1.215854957699775696e-01 3.590664593502879143e-03 1.561470776796340942e-01 1.300904005765914917e-01 -2.775484323501586914e-01 -1.584898531436920166e-01 -2.597589194774627686e-01 -1.370711177587509155e-01
4.698089361190795898e-01 5.683749914169311523e-02 -1.571660637855529785e-01 -8.918928354978561401e-02 -2.441919408738613129e-02 7.122166454792022705e-02 -1.531715989112854004e-01 -1.986919492483139038e-01 1.045015007257461548e-01 -3.278969554230570793e-03 2.376657426357269287e-01 -2.781731076538562775e-02 1.521760672330856323e-01 -1.241510286927223206e-01 -1.517883129417896271e-02 7.717097550630569458e-02 2.742515504360198975e-01 3.996958211064338684e-02 9.561626613140106201e-02 -1.674381643533706665e-01 -2.603865265846252441e-01 -5.281348153948783875e-02 3.142922818660736084e-01 -8.193740248680114746e-02 1.349854022264480591e-01 1.121363975107669830e-02 -1.168917343020439148e-01 -1.937406137585639954e-02 -2.811577916145324707e-02 -3.865256905555725098e-02 -4.190955758094787598e-01 -2.478965371847152710e-01
3.244553506374359131e-01 -1.984639018774032593e-01 -1.041297763586044312e-01 1.098077148199081421e-01 2.175459712743759155e-01 2.117511481046676636e-01 4.995101131498813629e-03 1.783532798290252686e-01 -8.920858614146709442e-03 3.649627864360809326e-01 4.923278465867042542e-02 4.187546074390411377e-01 -7.234895974397659302e-02 -1.991667747497558594e-01 3.203660622239112854e-02 -1.133323162794113159e-01 2.188198119401931763e-01 1.595588028430938721e-01 3.883023560047149658e-01 1.726102270185947418e-02 -1.211197208613157272e-02 -6.771323084831237793e-02 -2.265464663505554199e-01 -8.639304339885711670e-02 -2.729640901088714600e-02 -7.624214142560958862e-02 -4.956909455358982086e-03 -4.094576835632324219e-02 3.221013396978378296e-02 -1.747123599052429199e-01 -3.795086219906806946e-02 9.702290594577789307e-02
2.400396913290023804e-01 -1.708467453718185425e-01 -2.316934615373611450e-01 -3.106767870485782623e-02 -3.938160836696624756e-02 8.469498157501220703e-02 2.341184467077255249e-01 -1.334937661886215210e-02 -1.005456522107124329e-01 2.760919928550720215e-01 1.723305433988571167e-01 2.419032454490661621e-01 -1.536899618804454803e-02 1.898098923265933990e-02 -6.391025334596633911e-02 1.031785681843757629e-01 2.081799656152725220e-01 -7.606081664562225342e-02 1.465568840503692627e-01 -1.907969713211059570e-01 9.150221943855285645e-02 -1.449706405401229858e-01 -2.945446670055389404e-01 -3.636314347386360168e-02 -1.913324296474456787e-01 -2.453762292861938477e-01 -1.445565074682235718e-01 -1.669241786003112793e-01 -3.399968743324279785e-01 1.217476278543472290e-01 -3.184996545314788818e-01 5.512473359704017639e-02
2.911695241928100586e-01 -4.361771419644355774e-02 -1.678830832242965698e-01 8.845021575689315796e-02 -2.381194978952407837e-01 -1.130651608109474182e-01 2.102721184492111206e-01 2.243895232677459717e-01 1.347641497850418091e-01 1.686352044343948364e-01 -1.372962146997451782e-01 -6.089286133646965027e-02 9.119960665702819824e-02 -2.695588767528533936e-01 3.862977493554353714e-03 1.951820850372314453e-01 -9.746846556663513184e-02 2.516290843486785889e-01 2.173147797584533691e-01 -1.954394578933715820e-01 2.038157917559146881e-02 3.459815084934234619e-01 -1.769004762172698975e-01 1.406169682741165161e-01 1.738394647836685181e-01 -6.892430130392313004e-03 -2.908021211624145508e-01 4.877324029803276062e-02 1.422708760946989059e-02 1.665051728487014771e-01 -2.232320010662078857e-01 -2.481616660952568054e-02
7.897045463323593140e-02 -1.522118002176284790e-01 -1.678184419870376587e-01 1.012876704335212708e-01 4.854515194892883301e-02 3.019067049026489258e-01 3.033663891255855560e-02 -1.567150950431823730e-01 -1.382553726434707642e-01 1.676361449062824249e-02 -2.447807192802429199e-01 8.798388391733169556e-02 1.787144094705581665e-01 1.618515327572822571e-02 6.672883778810501099e-02 9.789443016052246094e-02 1.874664239585399628e-02 2.678655460476875305e-02 -2.314281836152076721e-02 -5.713183060288429260e-02 2.699217796325683594e-01 2.554390728473663330e-01 -3.560046106576919556e-02 -4.587917774915695190e-02 3.520519733428955078e-01 -3.249277770519256592e-01 -4.076587781310081482e-02 1.760656088590621948e-01 -6.523368507623672485e-02 -2.827003896236419678e-01 -2.798145711421966553e-01 -3.299987614154815674e-01
2.697539329528808594e-01 -7.418256998062133789e-02 -2.212471961975097656e-01 4.946660250425338745e-02 1.921948343515396118e-01 1.755831390619277954e-01 -1.343126744031906128e-01 8.888944238424301147e-02 -1.643609106540679932e-01 6.433397531509399414e-02 -3.595349378883838654e-03 3.040673732757568359e-01 3.204666674137115479e-01 -2.141302525997161865e-01 6.514616310596466064e-02 7.425287365913391113e-02 3.401745259761810303e-01 1.044825930148363113e-02 -4.443246126174926758e-02 1.556628197431564331e-02 -2.190656512975692749e-01 2.557428739964962006e-02 -6.853824108839035034e-02 2.965028770267963409e-02 -1.188118681311607361e-01 -2.012816667556762695e-01 -1.425277441740036011e-01 -2.473938167095184326e-01 -1.594866812229156494e-01 1.060293242335319519e-01 -3.455218076705932617e-01 1.738238036632537842e-01
1.501739621162414551e-01 5.901617184281349182e-02 -1.403559297323226929e-01 1.690663993358612061e-01 -3.731364756822586060e-02 3.752580285072326660e-01 1.317555606365203857e-01 -9.482935070991516113e-02 1.218811124563217163e-01 1.147092655301094055e-01 -6.137984246015548706e-02 2.239485383033752441e-01 2.734234333038330078e-01 -2.953451275825500488e-01 2.310086935758590698e-01 1.988658905029296875e-01 1.732318997383117676e-01 1.738200932741165161e-01 3.556592762470245361e-02 -2.441873550415039062e-01 2.119096219539642334e-01 -4.539959505200386047e-02 3.791799396276473999e-02 1.034994274377822876e-01 2.191069722175598145e-01 6.026305258274078369e-02 2.245626598596572876e-01 2.644076347351074219e-01 4.825016856193542480e-02 -7.558987289667129517e-02 -1.789828091859817505e-01 -1.673178970813751221e-01
1.683143526315689087e-01 -2.403004020452499390e-01 -1.807388663291931152e-01 2.146835029125213623e-01 -6.898292154073715210e-02 1.261896640062332153e-01 2.732160091400146484e-01 2.649167478084564209e-01 5.597710981965065002e-02 8.551292866468429565e-02 -1.198088303208351135e-01 -1.132747624069452286e-02 4.142061620950698853e-02 -5.865187197923660278e-02 6.549911946058273315e-02 -1.177395135164260864e-01 1.342582702636718750e-01 -3.055212497711181641e-01 2.386028021574020386e-01 7.192930579185485840e-02 -7.483355700969696045e-02 2.310393750667572021e-01 -1.528772115707397461e-01 -2.249218150973320007e-02 2.513250708580017090e-01 -1.395262479782104492e-01 3.290945291519165039e-02 1.770455241203308105e-01 2.444333136081695557e-01 -4.518745467066764832e-02 -3.786956071853637695e-01 -2.117382586002349854e-01
1.369717419147491455e-01 -1.824659109115600586e-01 8.987192809581756592e-02 -7.714757323265075684e-02 -6.717923283576965332e-02 -6.222224980592727661e-02 -1.233077496290206909e-01 -1.640346087515354156e-02 -1.989076733589172363e-01 5.259618908166885376e-02 8.639220148324966431e-02 3.053098618984222412e-01 2.959644198417663574e-01 5.236933380365371704e-02 3.371007442474365234e-01 -1.134176626801490784e-01 3.658556640148162842e-01 7.272700220346450806e-02 9.078314155340194702e-02 -3.138863742351531982e-01 -4.216013476252555847e-02 1.630346924066543579e-01 -2.609864771366119385e-01 -2.376974746584892273e-02 2.094443738460540771e-01 4.698839411139488220e-02 -5.721448734402656555e-02 6.640363484621047974e-02 -2.753346562385559082e-01 -1.621574759483337402e-01 -2.222827374935150146e-01 4.469018429517745972e-02
5.139093473553657532e-02 -9.262345731258392334e-02 8.397193998098373413e-02 -1.460214331746101379e-02 4.695666953921318054e-02 2.302789539098739624e-01 -1.875847876071929932e-01 2.845448814332485199e-02 2.235234975814819336e-01 2.008234560489654541e-01 1.543530523777008057e-01 2.252368032932281494e-01 1.394448429346084595e-01 -5.502624064683914185e-02 -3.354107216000556946e-02 -6.739615346305072308e-04 1.465601921081542969e-01 1.986781507730484009e-01 -1.623277366161346436e-01 -1.541706472635269165e-01 2.112629264593124390e-01 -3.230122476816177368e-02 1.321863569319248199e-02 -1.259637773036956787e-01 5.899414047598838806e-02 -1.594832092523574829e-01 -2.503183782100677490e-01 1.181426644325256348e-01 -1.521516591310501099e-01 -2.505248785018920898e-01 -4.710689485073089600e-01 -3.401427268981933594e-01
4.601611495018005371e-01 -1.735325455665588379e-01 -1.740712821483612061e-01 1.479213032871484756e-02 -1.677122563123703003e-01 -1.319708377122879028e-01 -3.100828826427459717e-01 1.566873341798782349e-01 -7.803142815828323364e-02 2.087204158306121826e-01 -1.078571844846010208e-02 3.065620064735412598e-01 1.846576482057571411e-01 4.786394909024238586e-02 1.998154222965240479e-01 2.748849987983703613e-01 2.526560984551906586e-02 8.772598206996917725e-02 2.225590944290161133e-01 -7.917723804712295532e-02 2.066856324672698975e-01 8.340897411108016968e-02 -1.970877796411514282e-01 3.167469799518585205e-02 1.387948095798492432e-01 1.664213687181472778e-01 -1.407806063070893288e-03 -3.083701618015766144e-02 5.596492812037467957e-02 -1.796103417873382568e-01 -1.694605052471160889e-01 -8.064876310527324677e-03
1.998764090240001678e-02 -5.753409489989280701e-02 6.555494666099548340e-02 1.059304401278495789e-01 -2.486638724803924561e-01 1.224919706583023071e-01 1.218484118580818176e-01 2.103784680366516113e-02 6.246184557676315308e-02 9.586852043867111206e-02 1.515703797340393066e-01 1.587738245725631714e-01 3.445791602134704590e-01 -4.456900358200073242e-01 -7.909397035837173462e-02 1.739576756954193115e-01 1.492994427680969238e-01 3.050663508474826813e-02 4.384897276759147644e-02 -5.624043196439743042e-02 2.886896133422851562e-01 1.471796929836273193e-01 -1.095726862549781799e-01 5.437237769365310669e-02 5.584160611033439636e-02 -2.053158581256866455e-01 -2.694687843322753906e-01 7.029869407415390015e-02 4.138423129916191101e-02 -1.657695919275283813e-01 -3.326333463191986084e-01 2.500787377357482910e-01
1.566457003355026245e-01 -4.800162836909294128e-02 -7.580531388521194458e-02 2.032497338950634003e-02 -1.168342754244804382e-01 5.019216239452362061e-02 -3.477647900581359863e-02 1.670248955488204956e-01 -2.408864945173263550e-01 2.655733823776245117e-01 -5.289675295352935791e-02 9.858732670545578003e-02 1.446334421634674072e-01 -2.696554735302925110e-02 2.254290133714675903e-01 -3.080894239246845245e-04 2.078914195299148560e-01 6.715826690196990967e-02 1.218515560030937195e-01 -4.537861347198486328e-01 -5.646063387393951416e-02 1.727015674114227295e-01 -8.653595112264156342e-03 -1.208571642637252808e-01 -1.321640908718109131e-01 -1.310410797595977783e-01 -1.443901062011718750e-01 1.246137097477912903e-01 -1.341210752725601196e-01 -1.692889183759689331e-01 -4.553686380386352539e-01 2.587799429893493652e-01
3.985439538955688477e-01 -1.068382561206817627e-01 5.053004249930381775e-02 1.820703297853469849e-01 -2.772906981408596039e-02 1.003185659646987915e-01 9.218852221965789795e-02 3.111381828784942627e-01 -1.401558965444564819e-01 2.222666330635547638e-02 1.349117159843444824e-01 1.963305026292800903e-01 -2.799432575702667236e-01 4.626716300845146179e-02 -1.418450921773910522e-01 1.149094402790069580e-01 -1.002828590571880341e-02 -1.526152156293392181e-02 -2.643814086914062500e-01 -4.552119970321655273e-01 -1.445357650518417358e-01 -3.783158585429191589e-02 -1.270154565572738647e-01 4.427556693553924561e-02 2.098120450973510742e-01 -2.364231795072555542e-01 -7.484488934278488159e-02 5.181921645998954773e-02 2.711268514394760132e-02 -1.467680484056472778e-01 -1.967599391937255859e-01 -1.144677400588989258e-02
3.813074529170989990e-01 -3.586736619472503662e-01 -1.454909741878509521e-01 -1.966053433716297150e-02 2.294345200061798096e-01 1.689833402633666992e-01 2.377082407474517822e-02 3.745204210281372070e-02 -3.226332133635878563e-03 3.828634023666381836e-01 7.625658065080642700e-02 2.862919867038726807e-01 1.670580171048641205e-02 -2.233306169509887695e-01 1.232547983527183533e-01 -1.590707749128341675e-01 8.981849253177642822e-02 2.249782383441925049e-01 2.911577224731445312e-01 -6.359974388033151627e-03 -5.362021550536155701e-02 -2.370854765176773071e-01 -1.369619816541671753e-01 -4.855893179774284363e-02 -2.673067525029182434e-02 -5.870509147644042969e-02 -4.553035646677017212e-02 -6.955552380532026291e-03 -6.649594753980636597e-02 -1.921481341123580933e-01 -1.083464920520782471e-01 -1.146987453103065491e-01
4.281288385391235352e-01 -3.902975469827651978e-02 5.951700359582901001e-02 2.639302015304565430e-01 1.041994765400886536e-01 -1.041572466492652893e-01 1.859535425901412964e-01 1.150573417544364929e-01 -9.927160292863845825e-02 -4.903927445411682129e-02 1.324365586042404175e-01 4.735625386238098145e-01 -1.840983033180236816e-01 -1.160975843667984009e-01 1.982861943542957306e-02 7.966540753841400146e-02 2.049786448478698730e-01 6.583717465400695801e-02 -1.937014758586883545e-01 -2.259765267372131348e-01 3.642993420362472534e-02 -3.257319331169128418e-02 -2.664026618003845215e-01 1.309108734130859375e-01 -3.534972667694091797e-02 -1.873608380556106567e-01 -4.870272055268287659e-02 -2.477597296237945557e-01 -2.084949240088462830e-02 -5.484088137745857239e-02 -1.812115609645843506e-01 -4.963504523038864136e-02
4.002017974853515625e-01 -1.284451484680175781e-01 -1.746508926153182983e-01 4.223598167300224304e-02 -1.557342857122421265e-01 9.910243749618530273e-02 2.511383891105651855e-01 1.401802003383636475e-01 -8.483582735061645508e-02 -1.488737463951110840e-01 2.224363200366497040e-02 2.955442853271961212e-02 9.550182521343231201e-02 -8.466525375843048096e-02 5.651883035898208618e-02 8.660639077425003052e-02 -1.679089218378067017e-01 3.783530369400978088e-02 9.963203966617584229e-02 -1.100918352603912354e-01 1.112706512212753296e-01 -1.071323268115520477e-02 1.955911666154861450e-01 -1.806351840496063232e-01 4.455139935016632080e-01 -1.040664464235305786e-01 -2.686960995197296143e-01 1.633867621421813965e-01 -5.553178116679191589e-02 -3.692610263824462891e-01 -1.836459338665008545e-01 -1.114412210881710052e-02
4.019340500235557556e-02 -3.212572336196899414e-01 4.703705385327339172e-02 1.780325770378112793e-01 -5.262301862239837646e-02 2.236294001340866089e-01 5.884758383035659790e-02 8.133095502853393555e-02 -1.539528816938400269e-01 9.225108474493026733e-02 9.625542163848876953e-02 3.251262605190277100e-01 1.459631621837615967e-01 -2.575098872184753418e-01 -1.227964013814926147e-01 -3.250775635242462158e-01 1.437436044216156006e-01 -1.430444046854972839e-02 7.168587297201156616e-02 1.162406727671623230e-01 2.330897003412246704e-01 3.086676895618438721e-01 2.943830192089080811e-02 2.254147380590438843e-01 3.860280849039554596e-03 -2.214821726083755493e-01 -6.714329123497009277e-02 -2.556556165218353271e-01 1.388198435306549072e-01 4.341896623373031616e-02 -2.395319491624832153e-01 -6.772635877132415771e-02
3.018804788589477539e-01 -1.486367583274841309e-01 -2.746032476425170898e-01 -9.530961513519287109e-02 1.594597250223159790e-01 4.371620714664459229e-02 2.477269619703292847e-01 4.013390839099884033e-02 -6.985364109277725220e-02 -5.244041606783866882e-02 5.186184123158454895e-02 6.001515686511993408e-02 2.560445070266723633e-01 -2.828886508941650391e-01 -2.342679053544998169e-01 1.399011700414121151e-03 3.884246349334716797e-01 8.634236454963684082e-02 -1.862685829401016235e-01 6.270090490579605103e-02 -1.054666638374328613e-01 1.618607342243194580e-01 -2.162828147411346436e-01 1.910312622785568237e-01 1.642166823148727417e-01 -1.304241120815277100e-01 -2.453870512545108795e-02 -2.349008768796920776e-01 -1.494707465171813965e-01 9.863779693841934204e-02 -2.048599570989608765e-01 -7.893794775009155273e-02
8.343797177076339722e-02 5.917890742421150208e-02 -1.299338340759277344e-01 -9.050131589174270630e-02 -1.925096213817596436e-01 -3.775316104292869568e-02 -2.264704182744026184e-02 1.901054233312606812e-01 -1.108390092849731445e-01 4.730581864714622498e-02 5.819775164127349854e-02 8.398572355508804321e-02 -1.034200564026832581e-01 -3.750676810741424561e-01 4.477736726403236389e-02 2.244873791933059692e-01 5.091969668865203857e-02 -7.962495088577270508e-03 -9.060008823871612549e-02 -2.367098629474639893e-01 -2.676233649253845215e-01 -2.358338981866836548e-02 -1.609059870243072510e-01 2.921705543994903564e-01 -7.042065262794494629e-02 -1.553834974765777588e-01 -6.525724381208419800e-02 3.501287400722503662e-01 2.597083449363708496e-01 -9.053650498390197754e-02 -3.804745078086853027e-01 -1.841275542974472046e-01
1.733754277229309082e-01 1.226406320929527283e-01 -1.256179213523864746e-01 1.453180015087127686e-01 -5.514559522271156311e-02 9.943315386772155762e-02 3.980263173580169678e-01 3.587428331375122070e-01 1.740784049034118652e-01 -3.621673956513404846e-02 -5.096236709505319595e-03 9.757627546787261963e-02 1.386180818080902100e-01 -1.351402103900909424e-01 9.429899603128433228e-02 1.883436441421508789e-01 8.131790161132812500e-02 -1.138869896531105042e-01 2.640177905559539795e-01 -3.812260925769805908e-01 -5.257557332515716553e-02 3.075941503047943115e-01 -1.739611625671386719e-01 -2.748920023441314697e-02 -8.466111123561859131e-02 -1.166172549128532410e-01 -7.717055082321166992e-02 1.325166970491409302e-01 -9.851372987031936646e-02 -9.801059216260910034e-02 -2.489221543073654175e-01 -7.983657717704772949e-02
2.144865095615386963e-01 -1.510605365037918091e-01 -3.739427030086517334e-01 -1.505776941776275635e-01 -1.608751863241195679e-01 -4.164277762174606323e-02 -8.954012393951416016e-02 2.816833369433879852e-02 -2.041373252868652344e-01 1.427115052938461304e-01 -1.302313208580017090e-01 8.003471419215202332e-03 6.949696689844131470e-02 -2.147007137537002563e-01 -1.363830417394638062e-01 1.583783030509948730e-01 2.163592278957366943e-01 1.726088821887969971e-01 2.460674792528152466e-01 -2.130776494741439819e-01 -2.967436052858829498e-02 5.884163081645965576e-02 -2.045325040817260742e-01 -2.164433002471923828e-01 3.477444127202033997e-02 1.963730603456497192e-01 -7.502049207687377930e-02 -2.096956074237823486e-01 1.177691444754600525e-01 -1.088371872901916504e-01 -3.919095396995544434e-01 -1.196233928203582764e-01
4.526058137416839600e-01 -2.332943528890609741e-01 -2.305344641208648682e-01 -6.070769950747489929e-02 -3.437341451644897461e-01 1.077491492033004761e-01 4.188559576869010925e-02 1.533270627260208130e-01 4.608805105090141296e-02 2.349708676338195801e-01 1.479759514331817627e-01 4.398420453071594238e-01 8.742559701204299927e-02 -2.013581804931163788e-02 -1.620259582996368408e-01 -9.545044042170047760e-03 4.085582494735717773e-02 -4.061197862029075623e-03 -5.209147557616233826e-02 -3.091402351856231689e-01 3.038784302771091461e-02 -1.133467182517051697e-01 8.117017894983291626e-02 -6.331668049097061157e-02 6.294666975736618042e-02 -1.260773092508316040e-01 -8.426383882761001587e-02 2.912731468677520752e-02 -7.928954809904098511e-02 1.319236308336257935e-01 -1.975086033344268799e-01 8.328106999397277832e-02
1.373097896575927734e-01 -8.441878110170364380e-02 -1.422694623470306396e-01 6.210438534617424011e-02 -3.033797442913055420e-01 3.830866888165473938e-02 -1.385515555739402771e-02 -8.724495768547058105e-02 -1.579045206308364868e-01 -2.549612820148468018e-01 1.131550818681716919e-01 4.849960282444953918e-02 9.939984977245330811e-02 -2.783168554306030273e-01 -2.085143774747848511e-01 -4.539753869175910950e-02 3.401266038417816162e-01 2.052606493234634399e-01 3.623436391353607178e-01 9.355321526527404785e-03 1.513975709676742554e-01 3.488958626985549927e-02 -4.609266296029090881e-02 1.598709970712661743e-01 2.430240213871002197e-01 -2.881459891796112061e-01 -1.325779557228088379e-01 -1.374949049204587936e-02 -1.273145992308855057e-02 -2.376692891120910645e-01 -2.131825983524322510e-01 -8.755388855934143066e-02
3.355746865272521973e-01 -7.185630500316619873e-02 -1.923767179250717163e-01 1.596631854772567749e-02 -7.060549408197402954e-02 -8.872484415769577026e-02 -2.532406337559223175e-02 2.166027873754501343e-01 3.327582264319062233e-03 6.137198582291603088e-02 5.013424903154373169e-02 3.426325321197509766e-01 -1.575385630130767822e-01 5.939723923802375793e-02 -1.959598660469055176e-01 -4.226558282971382141e-02 7.461997866630554199e-02 1.829389184713363647e-01 3.215237811673432589e-04 -1.882598102092742920e-01 -4.356776177883148193e-02 3.093571364879608154e-01 -9.366182237863540649e-02 2.786524593830108643e-01 8.053551614284515381e-02 -2.047122716903686523e-01 -1.708513498306274414e-01 2.481271326541900635e-01 -1.664077937602996826e-01 3.598421216011047363e-01 -1.639869958162307739e-01 -1.030030846595764160e-01
9.579700976610183716e-02 -1.133301034569740295e-01 -2.251681834459304810e-01 1.765394210815429688e-02 8.336764574050903320e-02 3.395955637097358704e-02 1.502746492624282837e-01 4.676643759012222290e-03 -5.076392740011215210e-02 2.027666121721267700e-01 2.875475883483886719e-01 3.085989356040954590e-01 1.200410351157188416e-02 -2.566741034388542175e-02 1.233250461518764496e-02 -1.239650100469589233e-01 5.185062997043132782e-03 3.795852661132812500e-01 -6.507843732833862305e-02 2.993278205394744873e-02 9.504986554384231567e-02 3.403959274291992188e-01 -9.303810447454452515e-02 3.653609752655029297e-01 1.217430606484413147e-01 -3.856629133224487305e-01 4.443949833512306213e-02 3.129981458187103271e-02 -1.222988218069076538e-02 3.299556300044059753e-02 -2.515358924865722656e-01 1.049600690603256226e-01
3.274064138531684875e-02 -8.467520028352737427e-02 -2.368568181991577148e-01 -3.458334133028984070e-02 -8.942960761487483978e-03 1.778630912303924561e-01 1.171531826257705688e-01 -4.998111724853515625e-02 2.668747678399085999e-03 1.387011259794235229e-01 4.950727149844169617e-02 1.969647705554962158e-01 -3.367572724819183350e-01 -3.791275918483734131e-01 1.340954303741455078e-01 1.480485647916793823e-01 9.673593193292617798e-02 1.083390265703201294e-01 -1.497435569763183594e-01 -1.622022390365600586e-01 1.857511252164840698e-01 -1.915401816368103027e-01 -7.894717156887054443e-02 -9.862927719950675964e-03 2.108550071716308594e-01 -2.222307622432708740e-01 2.829753160476684570e-01 8.798893541097640991e-02 -1.191034726798534393e-02 -1.388442516326904297e-01 -2.296302169561386108e-01 -3.575283288955688477e-01
2.120945155620574951e-01 -2.065075039863586426e-01 -4.618912637233734131e-01 3.140131011605262756e-02 -1.656216233968734741e-01 1.009133532643318176e-01 1.127806976437568665e-01 2.689783833920955658e-02 -2.290223055751994252e-04 2.810277044773101807e-01 1.634222567081451416e-01 3.481781184673309326e-01 2.538601160049438477e-01 5.354719702154397964e-03 -1.508119702339172363e-01 1.339957863092422485e-01 -1.632664538919925690e-02 -1.807418465614318848e-01 -5.721620097756385803e-02 -5.243211612105369568e-02 7.761207967996597290e-02 1.332614868879318237e-01 -9.986838325858116150e-03 1.392189413309097290e-01 -9.182780236005783081e-02 -2.037734538316726685e-01 -2.544337138533592224e-02 -2.135898172855377197e-01 -8.067432045936584473e-02 8.645235002040863037e-02 -3.484733998775482178e-01 -3.223096579313278198e-02
3.002796769142150879e-01 -7.391943782567977905e-02 -1.996830105781555176e-01 -2.564641833305358887e-01 -2.222279310226440430e-01 2.322530560195446014e-02 -2.378575056791305542e-01 2.539747580885887146e-02 1.116918697953224182e-01 3.289962559938430786e-02 -9.668262302875518799e-02 3.034610450267791748e-01 2.125380933284759521e-01 -1.809605211019515991e-01 -3.534655645489692688e-02 -1.287702172994613647e-01 2.970553636550903320e-01 -2.926141582429409027e-02 1.317972838878631592e-01 -4.102926235646009445e-03 -6.749547272920608521e-02 -8.973693102598190308e-02 1.277293413877487183e-01 -1.862080395221710205e-01 8.246476761996746063e-03 -2.941166758537292480e-01 -2.122392505407333374e-01 2.215454131364822388e-01 -1.636494547128677368e-01 -2.859978675842285156e-01 -1.459457725286483765e-01 1.313215028494596481e-02
1.523627191781997681e-01 -4.267776608467102051e-01 -6.764957308769226074e-02 -2.878023684024810791e-01 -3.828451037406921387e-01 -2.475035786628723145e-01 3.571664169430732727e-02 -1.456032395362854004e-01 -1.429858803749084473e-01 7.593421638011932373e-02 -1.333576291799545288e-01 2.923443913459777832e-01 8.046813309192657471e-02 -1.318713277578353882e-01 -1.522760540246963501e-01 7.425308972597122192e-02 1.742464005947113037e-01 -1.081089675426483154e-01 -2.926416508853435516e-02 1.256428211927413940e-01 7.026404142379760742e-02 1.357875466346740723e-01 -1.452601104974746704e-01 3.388559445738792419e-02 1.254031956195831299e-01 -2.315289229154586792e-01 -9.019090980291366577e-02 -2.921491488814353943e-02 -7.440687716007232666e-02 -1.899122893810272217e-01 -2.608255743980407715e-01 -5.137903243303298950e-02
7.451178878545761108e-02 -1.970358006656169891e-02 -2.180330082774162292e-02 2.311985492706298828e-01 -1.580297350883483887e-01 1.648080050945281982e-01 1.636138707399368286e-01 2.505757212638854980e-01 1.437336057424545288e-01 2.304060459136962891e-01 -1.339010894298553467e-01 3.841039836406707764e-01 8.558762818574905396e-02 3.772061690688133240e-02 1.050523146986961365e-01 9.272141009569168091e-02 1.180986780673265457e-02 -1.284807771444320679e-01 -2.692934870719909668e-02 -1.791145056486129761e-01 -1.453530192375183105e-01 1.132924258708953857e-01 -3.421969115734100342e-01 2.801813185214996338e-01 1.995925754308700562e-01 -1.709799617528915405e-01 -2.019559741020202637e-01 -1.425434648990631104e-02 2.242947816848754883e-01 -2.444973438978195190e-01 -1.260030269622802734e-01 -1.257150322198867798e-01
3.794296681880950928e-01 -2.251791805028915405e-01 1.192349418997764587e-01 1.741901338100433350e-01 -3.395083919167518616e-02 -9.080887772142887115e-03 1.360875219106674194e-01 3.079498410224914551e-01 6.033643335103988647e-02 -5.919605027884244919e-03 4.702635481953620911e-02 2.977371513843536377e-01 -1.297442466020584106e-01 9.811625815927982330e-03 7.287067826837301254e-03 2.055293694138526917e-02 3.188983723521232605e-02 -6.313768774271011353e-02 -1.857771128416061401e-01 -4.326720833778381348e-01 -1.156500354409217834e-01 -7.807490974664688110e-02 -1.457612067461013794e-01 1.081293821334838867e-01 1.599483639001846313e-01 -2.025783807039260864e-01 -1.510734111070632935e-01 -1.854583173990249634e-01 1.081261634826660156e-01 -2.239167392253875732e-01 -2.546099722385406494e-01 -6.792832165956497192e-02
1.613429933786392212e-01 2.944268984720110893e-03 -1.611893028020858765e-01 -5.776013061404228210e-02 -1.198719367384910583e-01 -1.021451577544212341e-01 1.761600561439990997e-02 -5.562853440642356873e-02 -9.934103488922119141e-02 -1.236493214964866638e-01 1.599525809288024902e-01 2.399462461471557617e-01 2.514938414096832275e-01 -2.002822756767272949e-01 4.787386953830718994e-02 1.959365420043468475e-02 3.599438965320587158e-01 1.341875940561294556e-01 1.913520246744155884e-01 6.562904268503189087e-02 2.313110083341598511e-01 1.854452639818191528e-01 -2.487617582082748413e-01 2.777920663356781006e-01 1.581724137067794800e-01 -1.825651526451110840e-01 -1.174171417951583862e-01 2.529792189598083496e-01 1.294865310192108154e-01 -3.650749325752258301e-01 1.718732155859470367e-02 1.299914624541997910e-02
4.355280995368957520e-01 -2.533058822154998779e-01 3.378991410136222839e-02 1.396701782941818237e-01 -5.514618009328842163e-02 1.707563102245330811e-01 9.312912821769714355e-02 -8.306151255965232849e-03 -2.732774019241333008e-01 3.281231224536895752e-01 -1.280264407396316528e-01 1.009028255939483643e-01 -7.338116411119699478e-03 -9.139437228441238403e-02 -1.378332846798002720e-03 5.027199909090995789e-02 1.059829965233802795e-01 2.579843699932098389e-01 1.800400614738464355e-01 -2.238135319203138351e-03 -1.355637758970260620e-01 -4.779174178838729858e-02 -9.318386018276214600e-02 -5.801987275481224060e-02 -4.325729981064796448e-02 -3.139279484748840332e-01 -1.926055252552032471e-01 -6.064327433705329895e-02 4.933055490255355835e-02 1.618569791316986084e-01 -2.909375131130218506e-01 2.594537138938903809e-01
2.942498922348022461e-01 -9.814429096877574921e-03 -1.226356923580169678e-01 -1.503851264715194702e-01 -6.373968720436096191e-02 1.724105030298233032e-01 -1.702914535999298096e-01 5.032780114561319351e-03 1.552394926548004150e-01 1.146993264555931091e-01 -2.082847207784652710e-01 3.469720184803009033e-01 1.574071794748306274e-01 -5.846413597464561462e-02 1.326174736022949219e-01 -1.431273370981216431e-01 1.146193817257881165e-01 -1.047389358282089233e-01 1.094413995742797852e-01 -7.721182703971862793e-02 1.902661174535751343e-01 -1.189128011465072632e-01 4.914380237460136414e-02 -1.141948550939559937e-01 1.550276726484298706e-01 -4.268125593662261963e-01 -6.916170567274093628e-02 2.047437727451324463e-01 -3.028329014778137207e-01 -1.925206929445266724e-01 -2.315983772277832031e-01 -4.897058010101318359e-02
1.610681712627410889e-01 -4.874483495950698853e-02 -5.616202950477600098e-01 1.611107029020786285e-02 -7.808250933885574341e-02 5.992500111460685730e-02 2.319023758172988892e-01 1.019363999366760254e-01 -1.146797090768814087e-01 3.358632624149322510e-01 1.322280615568161011e-01 2.431474030017852783e-01 2.382412999868392944e-01 -2.086959034204483032e-01 -1.966343224048614502e-01 1.163063477724790573e-02 5.529773235321044922e-02 -1.405604481697082520e-01 -7.031456381082534790e-02 2.539162524044513702e-02 3.241548687219619751e-02 3.197231143712997437e-02 -8.664751052856445312e-02 2.406502366065979004e-01 -1.267681717872619629e-01 -1.699283570051193237e-01 1.298273075371980667e-02 -9.071496874094009399e-02 -2.276172488927841187e-02 9.724152088165283203e-02 -2.847642004489898682e-01 -1.292574219405651093e-02
2.172127068042755127e-01 -2.206816971302032471e-01 -2.168164551258087158e-01 2.248702049255371094e-01 8.608279377222061157e-02 6.317987293004989624e-02 5.192592740058898926e-02 9.610829502344131470e-02 2.136915549635887146e-02 -1.474880725145339966e-01 -1.622738987207412720e-01 -3.039472922682762146e-02 1.005831807851791382e-01 -3.312953412532806396e-01 1.115767955780029297e-01 1.003851443529129028e-01 -3.888472914695739746e-03 2.175002992153167725e-01 4.765756428241729736e-02 -5.626954510807991028e-02 2.976170182228088379e-01 1.789738386869430542e-01 9.933391958475112915e-02 8.407001197338104248e-02 1.507345288991928101e-01 -4.467941224575042725e-01 1.996384188532829285e-02 -1.230379492044448853e-01 1.264066398143768311e-01 -1.913466602563858032e-01 -2.157708704471588135e-01 -2.529971897602081299e-01
2.811827361583709717e-01 1.665678620338439941e-01 -1.599386185407638550e-01 1.813440620899200439e-01 -3.009504675865173340e-01 1.806421726942062378e-01 1.616637855768203735e-01 3.484736084938049316e-01 9.477600455284118652e-02 -1.007077842950820923e-01 6.343940645456314087e-02 -4.840304329991340637e-02 1.659978479146957397e-01 -2.543984055519104004e-01 1.059874817728996277e-01 2.550004720687866211e-01 2.897702157497406006e-02 -1.236489713191986084e-01 9.689113497734069824e-02 -2.546861469745635986e-01 -1.372194737195968628e-01 1.017641797661781311e-01 -8.295083791017532349e-02 -2.320616692304611206e-01 -7.475715130567550659e-02 -1.768327057361602783e-01 -2.297858707606792450e-02 8.433233201503753662e-02 2.268351241946220398e-02 1.929477229714393616e-02 -3.035475909709930420e-01 -2.282599061727523804e-01
2.787335813045501709e-01 5.177955701947212219e-02 -1.924283951520919800e-01 1.449243277311325073e-01 6.528352387249469757e-03 3.327120095491409302e-02 1.296912282705307007e-01 -1.109668314456939697e-01 1.866219788789749146e-01 1.728064715862274170e-01 6.700658053159713745e-02 3.163310885429382324e-01 1.337298154830932617e-01 9.933503717184066772e-02 -4.136840626597404480e-02 8.026265539228916168e-03 2.391025573015213013e-01 1.936738342046737671e-01 4.057745682075619698e-04 -1.355043649673461914e-01 -3.505196422338485718e-02 1.043714582920074463e-01 1.228614374995231628e-01 -7.853304594755172729e-02 5.262511372566223145e-01 8.728242665529251099e-02 -8.606892824172973633e-02 1.589505821466445923e-01 2.672941423952579498e-02 -2.395079582929611206e-01 -3.009520173072814941e-01 -1.422383934259414673e-01
3.216706514358520508e-01 1.628297120332717896e-01 -2.057524919509887695e-01 1.064381748437881470e-01 -1.479476243257522583e-01 1.232172325253486633e-01 2.296317815780639648e-01 2.812177240848541260e-01 -3.062416054308414459e-02 1.659910529851913452e-01 -1.001814976334571838e-01 6.187554914504289627e-03 1.283315420150756836e-01 -1.966979056596755981e-01 -8.725892007350921631e-02 2.410432100296020508e-01 -2.650323510169982910e-01 2.145861685276031494e-01 1.190025433897972107e-01 3.122929483652114868e-02 1.150355394929647446e-02 2.339945137500762939e-01 -2.519658766686916351e-02 2.348353266716003418e-01 5.780766159296035767e-02 -1.154777854681015015e-01 -2.711490094661712646e-01 1.905966103076934814e-01 -1.003657057881355286e-01 1.273370161652565002e-02 -3.217436969280242920e-01 -7.517345994710922241e-02
4.921719431877136230e-02 -1.541507989168167114e-01 -2.772763669490814209e-01 -1.739550731144845486e-03 -7.457038760185241699e-02 -3.030514344573020935e-02 -1.132465079426765442e-01 4.511342570185661316e-02 -5.811813101172447205e-02 -7.221251726150512695e-02 1.941624134778976440e-01 1.536321341991424561e-01 2.027303129434585571e-01 2.227953076362609863e-01 -2.290034480392932892e-02 3.177490457892417908e-02 1.452046781778335571e-01 -2.909177541732788086e-01 8.065690845251083374e-02 -9.342243522405624390e-02 2.269915044307708740e-01 3.452162072062492371e-02 -1.550152301788330078e-01 2.468883693218231201e-01 1.725515276193618774e-01 -7.992225885391235352e-02 -2.143366932868957520e-01 -1.468014437705278397e-02 2.661475911736488342e-02 -4.491600990295410156e-01 -3.560534715652465820e-01 -2.079167962074279785e-01
3.047126531600952148e-01 -2.065001726150512695e-01 -1.592823565006256104e-01 -1.740976423025131226e-01 -3.764199838042259216e-02 1.350026130676269531e-01 -1.877395808696746826e-02 -9.710166603326797485e-02 -2.187540531158447266e-01 1.335271447896957397e-01 2.260977178812026978e-01 2.342830598354339600e-02 4.881566390395164490e-02 -1.295945793390274048e-01 9.144166111946105957e-02 1.397635042667388916e-01 2.447575330734252930e-01 1.887397840619087219e-02 -2.824765443801879883e-02 1.900526881217956543e-01 1.106811389327049255e-01 -5.945651978254318237e-02 -4.336333870887756348e-01 -1.510629653930664062e-01 1.243286505341529846e-01 -3.571198582649230957e-01 -1.729624122381210327e-01 -1.154661476612091064e-01 7.824072986841201782e-02 1.285850405693054199e-01 -2.842766940593719482e-01 -3.801208734512329102e-02
2.417417466640472412e-01 -3.166026249527931213e-02 -3.151361644268035889e-01 -1.230006515979766846e-01 3.049967586994171143e-01 2.407920174300670624e-02 8.801460266113281250e-02 2.136644870042800903e-01 -5.062494799494743347e-02 2.734614908695220947e-01 2.764065563678741455e-01 4.235624670982360840e-01 -4.693472012877464294e-02 -1.325154900550842285e-01 1.510510314255952835e-02 -1.178317964076995850e-01 1.530272364616394043e-01 8.222898840904235840e-02 -2.441378496587276459e-02 -3.932903334498405457e-02 -2.038888186216354370e-01 1.268386244773864746e-01 1.655987501144409180e-01 9.561473131179809570e-02 2.322380244731903076e-02 -7.336390018463134766e-02 -3.702287003397941589e-02 1.555021256208419800e-01 -4.132131859660148621e-02 9.326387196779251099e-02 -3.696224689483642578e-01 -8.394090086221694946e-02
3.257468938827514648e-01 7.119239121675491333e-02 3.032561950385570526e-02 -2.785307355225086212e-03 7.578280288726091385e-03 3.387281894683837891e-01 5.656178295612335205e-02 1.074926555156707764e-02 -2.212313264608383179e-01 2.229884965345263481e-03 2.641775906085968018e-01 2.067107893526554108e-02 3.570751845836639404e-02 -2.831335961818695068e-01 -3.132831677794456482e-02 7.184319198131561279e-02 1.159442216157913208e-01 -7.362408936023712158e-02 2.090164572000503540e-01 -3.228235244750976562e-01 3.788723051548004150e-02 -1.784582585096359253e-01 2.384789288043975830e-01 -9.152605384588241577e-02 1.906921863555908203e-01 -2.273594588041305542e-02 3.360894322395324707e-02 3.019771873950958252e-01 2.034407407045364380e-01 -1.587599813938140869e-01 -3.180754780769348145e-01 -2.779675647616386414e-02
2.878156900405883789e-01 -2.589045763015747070e-01 -1.791105717420578003e-01 1.881713122129440308e-01 -1.968235671520233154e-01 1.434340476989746094e-01 2.745879888534545898e-01 6.251560896635055542e-02 -1.524154096841812134e-01 1.327478289604187012e-01 -9.436538815498352051e-02 1.318410038948059082e-01 9.758818894624710083e-02 -1.624825000762939453e-01 1.673863083124160767e-01 -8.665480464696884155e-02 3.006076626479625702e-02 -2.441757470369338989e-01 1.091063544154167175e-01 -4.633859172463417053e-02 -1.941902935504913330e-01 1.695305258035659790e-01 9.071786701679229736e-02 2.282395064830780029e-01 1.682927757501602173e-01 -3.704055910930037498e-03 -2.066768854856491089e-01 2.660956382751464844e-01 7.001986354589462280e-02 -2.826216258108615875e-02 -1.331358104944229126e-01 -3.725531697273254395e-01
3.431556820869445801e-01 -5.552220344543457031e-02 -1.142410337924957275e-01 -1.417554169893264771e-01 -1.891630738973617554e-01 1.233518719673156738e-01 2.881101369857788086e-01 -5.854744091629981995e-02 -2.926881238818168640e-02 1.133915856480598450e-01 8.184283226728439331e-02 -1.755124330520629883e-02 2.437914013862609863e-01 -1.878159940242767334e-01 7.846718281507492065e-02 -1.361415907740592957e-02 -5.189454182982444763e-02 3.140474110841751099e-02 3.491751253604888916e-01 -1.650870889425277710e-01 -8.271127939224243164e-02 -8.740809559822082520e-02 3.197740018367767334e-01 -1.558259129524230957e-01 3.060748279094696045e-01 -2.489745467901229858e-01 -7.272840291261672974e-02 8.279508352279663086e-02 -8.065422624349594116e-02 -2.436363548040390015e-01 -1.677908003330230713e-01 -1.763618290424346924e-01
9.144058823585510254e-02 -1.424867063760757446e-01 -4.129446670413017273e-02 -1.581683903932571411e-01 -1.539874970912933350e-01 -3.520042076706886292e-02 -4.404591023921966553e-02 2.110008448362350464e-01 -1.596910059452056885e-01 -1.715505868196487427e-01 1.983361877501010895e-02 1.902746558189392090e-01 6.940343230962753296e-02 2.826201319694519043e-01 8.103919029235839844e-02 3.338792622089385986e-01 6.221872195601463318e-02 8.357313461601734161e-03 2.277185767889022827e-01 -8.113969862461090088e-02 2.671659588813781738e-01 1.394240856170654297e-01 -1.027953922748565674e-01 6.093484163284301758e-02 1.832251697778701782e-01 -1.319350749254226685e-01 -1.214348599314689636e-01 5.729468166828155518e-02 -7.034710794687271118e-02 -1.450917124748229980e-01 -4.654811024665832520e-01 -3.158816099166870117e-01
2.025802284479141235e-01 -1.390260457992553711e-01 -5.056127309799194336e-01 5.214909836649894714e-02 3.887177258729934692e-02 8.097551017999649048e-02 -1.701588928699493408e-02 6.831146031618118286e-02 -1.054018810391426086e-01 2.066677957773208618e-01 2.415461540222167969e-01 8.736791089177131653e-03 -1.334331482648849487e-01 -1.045540869235992432e-01 1.620853692293167114e-01 5.071828886866569519e-02 6.153466925024986267e-02 1.804252266883850098e-01 3.151979148387908936e-01 3.895874321460723877e-02 1.174394637346267700e-01 -1.639239788055419922e-01 -3.136835694313049316e-01 -9.410838782787322998e-02 1.551533490419387817e-01 -1.625706702470779419e-01 -1.251148758456110954e-03 -2.677445113658905029e-01 5.144516751170158386e-02 4.926083981990814209e-02 -2.885920107364654541e-01 5.243821814656257629e-02
3.134551346302032471e-01 -1.488194167613983154e-01 -2.212194353342056274e-02 -1.531981676816940308e-01 -9.950258582830429077e-02 1.755998134613037109e-01 7.641160488128662109e-02 -6.604558229446411133e-02 1.621365360915660858e-02 -9.928970783948898315e-02 1.090843901038169861e-01 8.205070346593856812e-02 1.060271039605140686e-01 -2.074073404073715210e-01 -1.510381251573562622e-01 4.273352921009063721e-01 2.260091155767440796e-01 -3.755700588226318359e-02 -2.962854802608489990e-01 -1.588691622018814087e-01 -5.971037968993186951e-02 -2.471833825111389160e-01 -2.335947006940841675e-01 1.631194949150085449e-01 9.087183326482772827e-02 -2.516040503978729248e-01 9.858463704586029053e-02 4.674279596656560898e-03 -9.911660850048065186e-02 -1.917724870145320892e-02 -3.103574514389038086e-01 -1.307322233915328979e-01
2.041445225477218628e-01 -6.775379180908203125e-02 6.189280375838279724e-02 1.294866297394037247e-02 1.389574408531188965e-01 1.262221336364746094e-01 -1.436703205108642578e-01 7.519644498825073242e-02 3.576450049877166748e-02 2.851856127381324768e-02 1.001208424568176270e-01 1.861338913440704346e-01 2.199710458517074585e-01 -2.382919937372207642e-01 3.305262625217437744e-01 -5.281062424182891846e-02 1.022668778896331787e-01 2.863169275224208832e-02 4.832025989890098572e-02 1.465880274772644043e-01 2.015951126813888550e-01 9.873516857624053955e-02 1.372448503971099854e-01 -8.969921618700027466e-02 5.744884535670280457e-02 -4.503317475318908691e-01 -5.614102631807327271e-02 2.386878579854965210e-01 -8.753608167171478271e-02 -3.184515237808227539e-01 -2.683123052120208740e-01 -2.541049718856811523e-01
2.864519953727722168e-01 -3.819045722484588623e-01 -9.452117979526519775e-02 7.945933938026428223e-02 -1.726327687501907349e-01 1.879325360059738159e-01 5.659387446939945221e-03 1.001702696084976196e-01 4.812068492174148560e-02 -1.855499744415283203e-01 7.149084936827421188e-03 2.470779120922088623e-01 2.150655388832092285e-01 1.254842579364776611e-01 5.126686766743659973e-02 -1.112937629222869873e-01 -2.606629766523838043e-02 -2.052863361313939095e-03 2.230030298233032227e-01 -1.247232258319854736e-01 2.016841769218444824e-01 1.300209164619445801e-01 -1.552631109952926636e-01 3.647888004779815674e-01 5.140557140111923218e-02 -9.405163675546646118e-02 -6.823840737342834473e-02 2.998870052397251129e-02 -1.568367630243301392e-01 -2.418874949216842651e-01 -1.600130945444107056e-01 -3.167291879653930664e-01
1.139989569783210754e-01 -1.357001662254333496e-01 -2.520970106124877930e-01 -5.450411513447761536e-02 -1.040276326239109039e-02 -4.431003332138061523e-02 1.217890754342079163e-01 -9.314218908548355103e-02 -3.380485177040100098e-01 -4.573096334934234619e-02 1.261465847492218018e-01 1.107733547687530518e-01 1.060343254357576370e-02 -2.138111591339111328e-01 -2.793072909116744995e-02 -8.369238674640655518e-02 2.962242662906646729e-01 9.862802177667617798e-02 4.866565763950347900e-02 -9.218762814998626709e-02 -2.699529286473989487e-03 -2.477898076176643372e-02 -1.307790875434875488e-01 2.265754938125610352e-01 1.041565760970115662e-01 -3.463116586208343506e-01 -3.103955090045928955e-01 -1.976510882377624512e-01 9.386035799980163574e-02 3.521736860275268555e-01 -3.088933825492858887e-01 -8.047082275152206421e-02
1.743178814649581909e-01 -4.918653983622789383e-03 -2.091038972139358521e-01 -2.408468723297119141e-01 -7.678657025098800659e-02 2.793709933757781982e-01 1.263352632522583008e-01 6.634680181741714478e-02 -1.585272252559661865e-01 7.535541802644729614e-02 1.445577386766672134e-02 1.676259040832519531e-01 -3.337831497192382812e-01 -2.706306576728820801e-01 2.112995982170104980e-01 1.299755424261093140e-01 -2.616421505808830261e-02 1.400769799947738647e-01 -2.601982057094573975e-01 -3.528063744306564331e-02 6.854742765426635742e-03 -4.799922183156013489e-02 8.531562238931655884e-02 1.756537146866321564e-02 2.531722187995910645e-01 -7.015853375196456909e-02 -7.774955779314041138e-02 1.031458899378776550e-01 1.131541132926940918e-01 -1.429087817668914795e-01 -4.016717672348022461e-01 -2.806760966777801514e-01
2.080452442169189453e-01 5.090997088700532913e-03 -1.888704448938369751e-01 -2.992260083556175232e-02 -5.830447375774383545e-02 -2.833700552582740784e-02 -1.010209023952484131e-01 4.413660764694213867e-01 -3.379200398921966553e-01 -4.648143053054809570e-02 1.206787899136543274e-01 2.887261807918548584e-01 4.050967097282409668e-02 -2.610468268394470215e-01 2.025238573551177979e-01 1.146280094981193542e-01 3.339851498603820801e-01 -2.588562294840812683e-02 -1.875811517238616943e-01 -6.549300998449325562e-02 9.965036064386367798e-02 -1.237716376781463623e-01 -2.700321972370147705e-01 3.355513140559196472e-02 -4.772448167204856873e-02 -9.166215546429157257e-03 -2.277090586721897125e-02 -2.865961790084838867e-01 6.243652850389480591e-02 -2.391144260764122009e-02 -1.679590642452239990e-01 -6.332928687334060669e-02
4.255473613739013672e-01 8.337771892547607422e-02 -1.190008074045181274e-01 -2.158101350069046021e-01 8.575139194726943970e-02 1.701074242591857910e-01 8.765453100204467773e-02 6.488106399774551392e-02 -1.876326501369476318e-01 9.309303760528564453e-02 1.012636870145797729e-01 7.295940071344375610e-02 -1.331529300659894943e-02 9.772695600986480713e-03 -2.856139242649078369e-01 1.941739320755004883e-01 9.832420200109481812e-02 -7.532867044210433960e-02 2.831382118165493011e-02 -2.761793695390224457e-02 -1.579627022147178650e-02 -3.677565455436706543e-01 2.993960678577423096e-02 3.646908998489379883e-01 2.053578495979309082e-01 -7.860535383224487305e-02 -5.935540422797203064e-02 6.331655383110046387e-02 -7.379075884819030762e-02 -1.123313829302787781e-01 -3.911190927028656006e-01 1.040261983871459961e-01
2.692514359951019287e-01 -4.981235042214393616e-02 -1.296134293079376221e-01 -2.385652391240000725e-03 5.038252566009759903e-03 9.896214306354522705e-02 1.900310218334197998e-01 9.528820961713790894e-02 -5.981015413999557495e-02 6.478680670261383057e-02 -2.309817820787429810e-01 1.009664684534072876e-01 -9.324115701019763947e-03 -3.375181257724761963e-01 1.673340201377868652e-01 1.084373444318771362e-01 1.172598600387573242e-01 -1.262583732604980469e-01 -1.547575145959854126e-01 -2.128472030162811279e-01 -2.410145252943038940e-01 1.330016553401947021e-01 6.580070406198501587e-02 1.571189761161804199e-01 -1.455617696046829224e-01 -5.524547770619392395e-02 -2.379376292228698730e-01 -2.081901431083679199e-01 -2.170054316520690918e-01 -2.460005283355712891e-01 -3.103342056274414062e-01 -3.102729320526123047e-01
2.799834311008453369e-01 5.590329691767692566e-02 -9.053952991962432861e-02 2.130092307925224304e-02 -4.877813756465911865e-01 -9.619507938623428345e-02 2.225244976580142975e-02 -1.268854713998734951e-03 -7.573217153549194336e-02 -4.043215513229370117e-02 2.849571593105792999e-02 1.652343124151229858e-01 -1.350532323122024536e-01 -1.513585299253463745e-01 -5.165278539061546326e-02 2.117419689893722534e-01 6.429305672645568848e-02 1.857207566499710083e-01 1.726616173982620239e-01 -9.681104123592376709e-02 6.780128180980682373e-02 1.188370808959007263e-01 -1.140505541115999222e-02 -3.603352466598153114e-03 2.356034666299819946e-01 -2.947889566421508789e-01 6.422629952430725098e-02 1.376305967569351196e-01 1.717182248830795288e-02 -3.978763818740844727e-01 -2.948668599128723145e-01 1.741259247064590454e-01
1.436783969402313232e-01 -3.303977847099304199e-01 -1.356708556413650513e-01 -2.173907011747360229e-01 -2.357010841369628906e-01 1.169831678271293640e-01 -2.289711385965347290e-01 -4.720727726817131042e-02 -3.773490190505981445e-01 3.049933612346649170e-01 6.916350871324539185e-02 1.608057767152786255e-01 6.774927675724029541e-02 -6.979129742830991745e-03 1.616354137659072876e-01 1.222342699766159058e-01 3.080176115036010742e-01 -5.103217437863349915e-03 1.384380906820297241e-01 4.441529884934425354e-02 8.949433267116546631e-02 1.718508750200271606e-01 9.048497676849365234e-02 1.648986190557479858e-01 8.592057973146438599e-02 -4.686159268021583557e-02 -3.273216634988784790e-02 -3.357154130935668945e-02 -2.351974695920944214e-02 -3.276099264621734619e-01 -1.039423644542694092e-01 -2.223718315362930298e-01
2.029459476470947266e-01 -1.985096633434295654e-01 7.047986239194869995e-02 1.426337659358978271e-01 -1.504621207714080811e-01 -1.114715859293937683e-01 -1.451415568590164185e-02 -6.834536790847778320e-03 -3.144597113132476807e-01 2.467095702886581421e-01 -2.015572227537631989e-02 1.535589993000030518e-01 2.595421969890594482e-01 6.943986564874649048e-02 2.740648686885833740e-01 1.669052802026271820e-02 1.728803068399429321e-01 2.273182123899459839e-01 -6.145022809505462646e-02 -1.669127196073532104e-01 -1.009035762399435043e-02 5.192118138074874878e-02 2.994756028056144714e-02 3.219293430447578430e-02 1.448300480842590332e-01 -1.050228551030158997e-01 -4.020632207393646240e-01 1.873783767223358154e-01 7.629580795764923096e-02 -1.416014730930328369e-01 -3.925336301326751709e-01 2.842647768557071686e-02
8.922601491212844849e-02 2.019174396991729736e-01 -3.480073213577270508e-01 1.466164439916610718e-01 -1.051161959767341614e-01 4.570698142051696777e-01 2.959032952785491943e-01 -1.373692005872726440e-01 2.415083721280097961e-02 1.062096655368804932e-01 -5.490722879767417908e-02 2.197597622871398926e-01 1.634463369846343994e-01 -1.187090352177619934e-01 1.283778250217437744e-01 8.311182260513305664e-02 9.491678327322006226e-02 1.862319707870483398e-01 1.021400988101959229e-01 -1.132936552166938782e-01 2.050074636936187744e-01 1.323346048593521118e-01 -7.520808279514312744e-02 3.653979003429412842e-01 1.556640565395355225e-01 -1.830479800701141357e-01 2.261204645037651062e-02 8.414427191019058228e-02 -9.170348942279815674e-02 3.048546425998210907e-02 -1.026273220777511597e-01 6.348927319049835205e-02
1.262971311807632446e-01 -4.642603546380996704e-02 -2.085750848054885864e-01 -5.559853743761777878e-03 -1.342735141515731812e-01 -9.550774842500686646e-02 -2.866427600383758545e-02 9.118396788835525513e-02 -1.147392168641090393e-01 -3.074760138988494873e-01 2.405228763818740845e-01 1.352469474077224731e-01 1.313697397708892822e-01 -2.156541049480438232e-01 -3.140264451503753662e-01 -9.386738389730453491e-02 1.508077532052993774e-01 2.888617515563964844e-01 1.958353519439697266e-01 6.986001133918762207e-02 1.854111999273300171e-01 1.015488430857658386e-01 -1.701964586973190308e-01 1.508322507143020630e-01 2.472884804010391235e-01 -2.960802614688873291e-01 -2.050984203815460205e-01 -1.744602993130683899e-02 -1.283800601959228516e-01 -8.028264343738555908e-02 -2.472197264432907104e-01 -1.611895114183425903e-01
4.112752079963684082e-01 -3.542054444551467896e-02 -1.426794081926345825e-01 -3.031029701232910156e-01 1.295872777700424194e-01 -6.852847337722778320e-02 6.875016540288925171e-02 1.000386103987693787e-01 -1.077394932508468628e-01 2.554022967815399170e-01 2.180781774222850800e-02 3.316722810268402100e-01 1.693189293146133423e-01 -5.825132131576538086e-02 -1.019261255860328674e-01 -1.813567429780960083e-01 3.306780755519866943e-02 3.150608241558074951e-01 3.931900858879089355e-02 -1.317080706357955933e-01 -1.308616101741790771e-01 -6.156827881932258606e-02 6.620926409959793091e-02 -8.051069080829620361e-02 -3.451842069625854492e-02 -2.482344359159469604e-01 1.723455190658569336e-01 1.574489176273345947e-01 1.458270289003849030e-02 -6.760526448488235474e-02 -3.715116381645202637e-01 8.570198714733123779e-02
4.539269506931304932e-01 -5.290873721241950989e-02 -1.992761939764022827e-01 1.945288181304931641e-01 -2.388452291488647461e-01 7.488323003053665161e-02 1.924166232347488403e-01 1.445369124412536621e-01 1.582092344760894775e-01 -1.539408117532730103e-01 -6.758113950490951538e-02 1.044316962361335754e-01 1.068175509572029114e-01 6.195558235049247742e-02 7.777587324380874634e-02 -1.320126801729202271e-01 1.341782137751579285e-02 -4.825589805841445923e-02 3.561843633651733398e-01 -2.822077274322509766e-01 1.250356435775756836e-01 5.475130304694175720e-02 -2.978100478649139404e-01 4.578860476613044739e-02 1.465499997138977051e-01 3.170405700802803040e-02 -1.738629788160324097e-01 -2.830037660896778107e-02 -6.235614046454429626e-02 -2.582786045968532562e-02 -2.663179934024810791e-01 -2.065784484148025513e-01
1.991282701492309570e-01 -1.224841326475143433e-01 -6.401519477367401123e-02 -2.217401117086410522e-01 -1.709992140531539917e-01 2.511514723300933838e-01 9.490743279457092285e-02 2.608000934123992920e-01 -2.044411562383174896e-02 2.021849900484085083e-01 -1.927787251770496368e-02 2.959473729133605957e-01 -2.649844437837600708e-02 2.008783863857388496e-03 -2.369657158851623535e-01 2.521130628883838654e-02 2.858981490135192871e-01 2.428156696259975433e-02 -6.271986663341522217e-02 -9.991563856601715088e-02 4.257454350590705872e-02 -1.585644781589508057e-01 -1.613031774759292603e-01 7.007796317338943481e-02 2.522951960563659668e-01 -3.120024204254150391e-01 1.757410764694213867e-01 1.698500365018844604e-01 1.059185564517974854e-01 -1.711583584547042847e-01 1.154671981930732727e-01 -3.275380730628967285e-01
1.842997074127197266e-01 -1.864526271820068359e-01 -1.678818911314010620e-01 -1.864501535892486572e-01 -2.359520196914672852e-01 1.578127294778823853e-01 -1.328798234462738037e-01 -4.297983646392822266e-02 -1.700425595045089722e-01 2.734887897968292236e-01 -2.464784830808639526e-01 1.429327111691236496e-02 5.231369286775588989e-03 -1.999050676822662354e-01 1.944382488727569580e-02 -7.743556797504425049e-02 7.372651249170303345e-02 2.320771366357803345e-01 2.526354491710662842e-01 -1.503507941961288452e-01 -2.704429673030972481e-03 -8.197331801056861877e-03 -1.294348537921905518e-01 -1.686366461217403412e-02 1.518730372190475464e-01 -1.684105843305587769e-01 -9.127693623304367065e-02 -5.419607087969779968e-02 1.386894732713699341e-01 -3.799310326576232910e-01 -3.959273099899291992e-01 -1.064587831497192383e-01
5.626411363482475281e-02 1.491687148809432983e-01 -1.593645662069320679e-01 -1.906902343034744263e-01 5.247633531689643860e-02 1.881199926137924194e-01 3.265205025672912598e-01 4.552536457777023315e-02 1.619195640087127686e-01 -1.183708664029836655e-02 -6.539694219827651978e-02 1.297788470983505249e-01 -6.726176291704177856e-02 -1.511976569890975952e-01 6.351327151060104370e-02 3.384236693382263184e-01 3.062429726123809814e-01 -1.976460367441177368e-01 3.256259858608245850e-02 -1.357005387544631958e-01 6.331048905849456787e-02 2.458039820194244385e-01 4.358101263642311096e-02 -2.672317251563072205e-02 -7.798940874636173248e-03 -4.676829576492309570e-01 -1.054277047514915466e-01 -4.636962711811065674e-02 -7.137127686291933060e-03 -2.760657370090484619e-01 -1.870320737361907959e-01 -9.951362758874893188e-02
2.781097888946533203e-01 -2.684091031551361084e-01 -9.826715290546417236e-02 -2.435639500617980957e-02 -7.098828908056020737e-03 1.388890016824007034e-02 2.253534346818923950e-01 -2.214020788669586182e-01 -1.692450940608978271e-01 2.566248178482055664e-02 1.652360558509826660e-01 -7.152456045150756836e-02 1.144903600215911865e-01 -2.275375574827194214e-01 1.069658920168876648e-01 1.443106085062026978e-01 3.234921991825103760e-01 2.603804320096969604e-02 -7.681670784950256348e-02 -2.951372787356376648e-02 7.105205208063125610e-02 5.473114550113677979e-02 -3.259207606315612793e-01 9.230815619230270386e-02 3.926061466336250305e-02 -2.700259685516357422e-01 -2.564723491668701172e-01 -1.674149781465530396e-01 2.538204006850719452e-02 1.617778092622756958e-01 -3.892028033733367920e-01 1.782433595508337021e-03
4.422485828399658203e-01 -3.076637685298919678e-01 1.069293916225433350e-01 -5.101319774985313416e-02 -9.869723767042160034e-02 1.358483079820871353e-02 -4.393736273050308228e-02 8.703269064426422119e-02 1.786499619483947754e-01 -4.386923834681510925e-02 8.554721623659133911e-02 9.579548984766006470e-02 -1.174740865826606750e-01 -1.452502310276031494e-01 8.634432405233383179e-02 -2.574897706508636475e-01 3.055942058563232422e-01 -9.996850043535232544e-03 -1.417855024337768555e-01 -4.132224619388580322e-01 -2.020051479339599609e-01 -1.987115852534770966e-02 7.579904794692993164e-02 -3.093053400516510010e-02 2.445359081029891968e-01 -1.409747302532196045e-01 -1.047694906592369080e-01 -1.438008397817611694e-01 -6.050996109843254089e-02 -2.329643964767456055e-01 -1.239600107073783875e-01 -2.070951648056507111e-02
1.937414556741714478e-01 1.191115751862525940e-01 -2.986327111721038818e-01 1.034355014562606812e-01 -1.831136196851730347e-01 1.163265779614448547e-01 1.952145993709564209e-01 4.281774759292602539e-01 2.538810297846794128e-02 -6.542889028787612915e-02 1.683972775936126709e-01 5.751167982816696167e-02 2.614330649375915527e-01 -2.224076539278030396e-01 8.573318831622600555e-03 1.037297397851943970e-01 2.178259007632732391e-02 -1.584239117801189423e-02 1.577492430806159973e-02 -7.244300097227096558e-02 -1.487915813922882080e-01 2.569755017757415771e-01 -1.801706850528717041e-01 -1.309690028429031372e-01 -1.151670590043067932e-01 2.650529891252517700e-02 -2.686650454998016357e-01 -7.319939136505126953e-02 4.958797246217727661e-02 -1.702224612236022949e-01 -2.937124669551849365e-01 -2.478588670492172241e-01
1.365503855049610138e-02 -4.321916028857231140e-02 -2.930547297000885010e-01 8.986277878284454346e-02 -2.792865335941314697e-01 4.270981252193450928e-02 1.170718967914581299e-01 1.042666733264923096e-01 -1.491282582283020020e-01 -2.850923240184783936e-01 2.622304856777191162e-01 2.809591963887214661e-02 2.269992977380752563e-01 -2.039474397897720337e-01 -1.162608638405799866e-01 -6.549834460020065308e-02 2.917733192443847656e-01 2.971530854701995850e-01 3.411369323730468750e-01 1.863565668463706970e-02 1.476639211177825928e-01 5.989421159029006958e-02 -2.219400107860565186e-01 1.352078616619110107e-01 2.187383472919464111e-01 -9.346534311771392822e-02 -5.951305851340293884e-02 -3.700486198067665100e-02 -6.556214392185211182e-02 -1.581805497407913208e-01 -1.323457509279251099e-01 -1.554790139198303223e-01
1.029007732868194580e-01 8.986725658178329468e-02 -1.057419702410697937e-01 1.100525483489036560e-01 -1.656317561864852905e-01 1.088221371173858643e-01 -1.798571646213531494e-01 2.306645549833774567e-02 -9.206111729145050049e-02 -1.240875273942947388e-01 8.644694834947586060e-02 1.324371099472045898e-01 8.058553934097290039e-02 -3.056603670120239258e-01 -9.506105631589889526e-02 -1.517916619777679443e-01 3.073134422302246094e-01 3.426387310028076172e-01 1.161481887102127075e-01 -1.977948844432830811e-01 4.024264588952064514e-02 -8.804190158843994141e-02 -1.433473378419876099e-01 1.615277528762817383e-01 -1.543081644922494888e-02 -5.684164166450500488e-01 -1.040053591132164001e-01 4.042113572359085083e-02 1.088418532162904739e-02 -1.092685833573341370e-01 -1.293351203203201294e-01 -1.412858515977859497e-01
1.223703399300575256e-01 6.795819848775863647e-02 -1.157193630933761597e-01 2.097053676843643188e-01 -2.127514928579330444e-01 7.616225630044937134e-02 1.181861460208892822e-01 -2.415004186332225800e-02 4.716988652944564819e-02 5.049826949834823608e-02 1.995502859354019165e-01 2.172172963619232178e-01 4.070211946964263916e-01 -3.343158662319183350e-01 -1.352927833795547485e-01 2.221177816390991211e-01 8.900595456361770630e-02 1.607103645801544189e-02 5.803506448864936829e-02 5.348812416195869446e-02 3.233600258827209473e-01 5.663792416453361511e-02 -1.906124353408813477e-01 1.565195024013519287e-01 1.327013075351715088e-01 -2.806663513183593750e-01 -1.584597975015640259e-01 8.031601458787918091e-02 -1.354105072095990181e-03 -2.098524421453475952e-01 -1.599721163511276245e-01 1.999687701463699341e-01
-2.801943104714155197e-03 2.586029842495918274e-02 -9.024143964052200317e-02 1.540607511997222900e-01 -2.605958580970764160e-01 -1.883093416690826416e-01 -3.686220571398735046e-02 5.865409970283508301e-02 -3.744116723537445068e-01 -2.138617485761642456e-01 2.755111455917358398e-01 2.610804438591003418e-01 2.689257562160491943e-01 -1.815922409296035767e-01 -1.000791341066360474e-01 7.691882550716400146e-02 1.415029764175415039e-01 2.075843960046768188e-01 1.043561697006225586e-01 -1.209898814558982849e-01 9.713751077651977539e-02 1.029797419905662537e-01 -1.286690682172775269e-01 1.442913990467786789e-02 2.904928326606750488e-01 -1.797915995121002197e-01 -7.438763231039047241e-02 -1.313426792621612549e-01 -9.732761979103088379e-02 -6.691460311412811279e-02 -3.558679819107055664e-01 -5.020623654127120972e-02
2.293912917375564575e-01 4.829178005456924438e-02 -2.132587283849716187e-01 -1.573841832578182220e-02 -2.278033792972564697e-01 2.789181470870971680e-02 6.543722748756408691e-02 9.596896916627883911e-02 -8.213551342487335205e-02 3.550248146057128906e-01 -4.845150187611579895e-02 1.931489259004592896e-01 -6.768817454576492310e-02 -1.909017115831375122e-01 -8.507811278104782104e-02 -3.023920580744743347e-02 7.070698589086532593e-02 2.000055015087127686e-01 4.593204066623002291e-04 -1.844527274370193481e-01 1.743924804031848907e-02 2.340822666883468628e-01 -3.053909838199615479e-01 -4.627160727977752686e-01 1.836531907320022583e-01 -2.948846817016601562e-01 -2.634283620864152908e-03 9.778321534395217896e-02 -2.741845697164535522e-02 -1.540341973304748535e-01 8.085976541042327881e-02 -9.365727007389068604e-02
1.864852160215377808e-01 -2.236419469118118286e-01 -2.808692455291748047e-01 1.073212027549743652e-01 1.391145773231983185e-02 1.626467853784561157e-01 9.220436960458755493e-02 2.666286826133728027e-01 4.314001707825809717e-04 6.182531639933586121e-02 -5.484966188669204712e-02 2.979644574224948883e-02 1.430810336023569107e-02 5.127543583512306213e-02 1.991814672946929932e-01 -9.931898117065429688e-02 6.054436415433883667e-02 -2.345997095108032227e-02 2.515265345573425293e-01 -1.234032362699508667e-01 -6.104961410164833069e-02 2.366771847009658813e-01 -3.414087295532226562e-01 1.250774413347244263e-01 4.485365152359008789e-01 5.576093867421150208e-02 8.781059086322784424e-02 -1.211586967110633850e-01 -8.039297908544540405e-02 -4.346980527043342590e-02 -2.088013589382171631e-01 -3.243137300014495850e-01
3.369016945362091064e-01 -1.131143644452095032e-01 -5.752912908792495728e-02 -6.172204762697219849e-02 -1.460242867469787598e-01 4.098149389028549194e-02 -1.837253570556640625e-01 3.752833232283592224e-02 -5.758170038461685181e-02 2.109274566173553467e-01 4.724158346652984619e-02 1.224418282508850098e-01 3.227793276309967041e-01 -2.656699120998382568e-01 5.076261758804321289e-01 2.545130997896194458e-02 3.292427361011505127e-01 1.903456896543502808e-01 9.576670825481414795e-02 -1.139097362756729126e-01 -1.959555782377719879e-02 1.820839010179042816e-02 -2.482968568801879883e-01 -7.178931683301925659e-02 2.014813013374805450e-02 -1.719684451818466187e-01 1.009835898876190186e-01 -2.100159041583538055e-02 4.380044061690568924e-03 -1.705935150384902954e-01 -4.117015749216079712e-02 6.748701632022857666e-02
4.311901032924652100e-01 -1.122678518295288086e-01 -4.077872261404991150e-02 -4.826691467314958572e-03 -5.925159156322479248e-02 1.513703763484954834e-01 1.111447364091873169e-01 -6.265584379434585571e-02 -1.317156851291656494e-01 8.248315751552581787e-02 2.767715752124786377e-01 4.103939235210418701e-02 1.276742219924926758e-01 -2.316794246435165405e-01 -3.639723872765898705e-03 2.711709439754486084e-01 3.184827864170074463e-01 9.789656847715377808e-02 -1.608886420726776123e-01 2.806096374988555908e-01 1.253574788570404053e-01 1.234018877148628235e-01 -1.951714009046554565e-01 9.786584414541721344e-03 3.963248804211616516e-02 -2.789252400398254395e-01 -1.224656030535697937e-02 4.383884742856025696e-02 2.129463851451873779e-02 3.147186338901519775e-02 -1.826990246772766113e-01 -3.317879438400268555e-01
6.883127242326736450e-02 -5.539457127451896667e-02 -3.090458922088146210e-02 4.165565222501754761e-02 -8.921275287866592407e-02 2.241262933239340782e-03 1.057264730334281921e-01 -1.854897141456604004e-01 -1.243204474449157715e-01 -1.283693164587020874e-01 -1.934810280799865723e-01 2.841141521930694580e-01 1.052862033247947693e-01 4.304151982069015503e-02 1.656478345394134521e-01 -1.486943811178207397e-01 5.258049368858337402e-01 -1.317343711853027344e-01 -6.042988225817680359e-02 -2.649720907211303711e-01 9.218055009841918945e-02 -1.124646514654159546e-02 5.330979079008102417e-02 3.695686580613255501e-03 4.391859471797943115e-02 -2.049050778150558472e-01 9.731862694025039673e-02 2.091634124517440796e-01 -5.307933688163757324e-02 2.660283260047435760e-02 -4.755394458770751953e-01 -1.319616138935089111e-01
1.246139481663703918e-01 3.061920963227748871e-02 -2.127238959074020386e-01 -1.231635287404060364e-01 6.767550366930663586e-04 1.408920884132385254e-01 3.150366246700286865e-01 8.724779635667800903e-02 1.378751099109649658e-01 2.550593018531799316e-01 2.632573246955871582e-01 1.952127069234848022e-01 2.796960771083831787e-01 -1.402289569377899170e-01 -1.611062735319137573e-01 -9.370894730091094971e-02 1.345991790294647217e-01 1.747549623250961304e-01 2.525521218776702881e-01 -1.116346120834350586e-01 -3.581095933914184570e-01 5.578570067882537842e-02 -2.323692291975021362e-01 2.795732114464044571e-03 1.210709661245346069e-02 -1.574663221836090088e-01 -9.237866848707199097e-02 -1.033860445022583008e-01 -1.278506964445114136e-01 1.238388046622276306e-01 -2.935410737991333008e-01 4.708553198724985123e-03
3.034580945968627930e-01 7.511305063962936401e-02 -3.406774252653121948e-02 -1.724346131086349487e-01 -7.192957401275634766e-02 2.962801605463027954e-02 8.678931742906570435e-02 2.319131791591644287e-02 -1.613228321075439453e-01 9.978198260068893433e-02 1.476346864365041256e-03 4.980777502059936523e-01 1.950307935476303101e-02 -1.945072226226329803e-02 -2.276378571987152100e-01 -6.718600541353225708e-02 3.827643692493438721e-01 8.295828476548194885e-03 -1.643439382314682007e-01 -1.126245558261871338e-01 7.442120462656021118e-02 -3.546681953594088554e-03 -3.383885622024536133e-01 -5.639803782105445862e-02 -1.533312797546386719e-01 -1.632645875215530396e-01 7.663647830486297607e-02 6.643800437450408936e-02 -4.431345965713262558e-03 -2.508361041545867920e-01 -3.013782843481749296e-04 -2.884397506713867188e-01
1.538659632205963135e-01 -3.144355714321136475e-01 -1.240586414933204651e-01 -1.050369516015052795e-01 3.544241562485694885e-02 1.537055820226669312e-01 -2.317235916852951050e-01 6.728211045265197754e-02 -7.383131235837936401e-02 1.685209721326828003e-01 6.492734700441360474e-02 1.170786917209625244e-01 2.387811839580535889e-01 -1.823698431253433228e-01 1.651613973081111908e-02 -3.177334368228912354e-01 4.840045049786567688e-02 1.061848402023315430e-01 2.155942469835281372e-01 -1.882375031709671021e-01 -1.806663721799850464e-01 2.043259888887405396e-01 -7.491365075111389160e-02 1.777137666940689087e-01 -3.758316859602928162e-02 -4.105117321014404297e-01 2.122365534305572510e-01 9.740708023309707642e-02 -1.028430759906768799e-01 1.399270743131637573e-01 -1.638516634702682495e-01 -1.899148374795913696e-01
2.491071969270706177e-01 -1.633938252925872803e-01 -2.996527217328548431e-02 8.509193547070026398e-03 -8.917914330959320068e-02 -1.728555560111999512e-01 8.637981861829757690e-02 -1.422427296638488770e-01 -2.278895229101181030e-01 -7.478424906730651855e-02 1.899652034044265747e-01 1.425374597311019897e-01 1.547026336193084717e-01 -2.615025639533996582e-01 -2.506035193800926208e-02 9.154178202152252197e-02 1.347968727350234985e-01 -4.192597046494483948e-02 9.961014986038208008e-02 -2.924149334430694580e-01 8.830003440380096436e-02 1.701571047306060791e-02 -2.226150184869766235e-01 -5.637985095381736755e-02 -1.105969175696372986e-01 -2.427646517753601074e-01 -3.635738790035247803e-01 -1.807221025228500366e-01 3.541710600256919861e-02 2.893645465373992920e-01 -3.636702001094818115e-01 7.912822067737579346e-03
3.749603331089019775e-01 8.633273094892501831e-02 -2.007369510829448700e-02 -3.609845787286758423e-02 -1.111647412180900574e-01 -6.166962534189224243e-02 2.391444742679595947e-01 1.246432140469551086e-01 -1.482090204954147339e-01 4.263025242835283279e-03 2.423396110534667969e-01 1.963324993848800659e-01 2.182280570268630981e-01 -8.068153262138366699e-02 1.277172006666660309e-02 3.274537920951843262e-01 3.150835335254669189e-01 1.836224794387817383e-01 -1.065081655979156494e-01 7.639721781015396118e-02 1.251457482576370239e-01 -1.732785552740097046e-01 -3.043912947177886963e-01 1.994085870683193207e-02 1.122197136282920837e-02 -4.864309355616569519e-02 -2.497719228267669678e-01 5.473578814417123795e-03 3.917411342263221741e-02 -3.218184411525726318e-02 -2.337791472673416138e-01 -2.636903524398803711e-01
[truncated: 3,270,828 more chars]
