# Supplementary material for: The Language of Innovation
Source: PLoS One. 2020 Apr 30;15(4):e0230107. doi: 10.1371/journal.pone.0230107 (PMC7194493; doi:10.1371/journal.pone.0230107)
Supplement: S22 File — (GZ) [file pone.0230107.s022.tar.gz › 2000-2004/V2Run_4_VS_4500_embeddings2000-2004ED32.txt]

5.332639068365097046e-02 8.289302885532379150e-02 1.936125308275222778e-01 2.546910345554351807e-01 -1.700156927108764648e-01 9.557608515024185181e-02 -4.176860749721527100e-01 2.208993285894393921e-01 -6.196172162890434265e-02 1.012507900595664978e-01 -2.621093019843101501e-02 -1.758386380970478058e-02 -1.313636302947998047e-01 1.199810951948165894e-01 4.516818094998598099e-03 -9.502539783716201782e-02 -1.086869090795516968e-01 3.838270306587219238e-01 -6.261605769395828247e-02 -3.732084631919860840e-01 1.729489564895629883e-01 6.089236959815025330e-02 -3.199072480201721191e-01 1.260457187891006470e-01 1.094251126050949097e-01 -3.154816851019859314e-02 9.482849389314651489e-02 7.567265629768371582e-02 1.810815632343292236e-01 3.294774889945983887e-02 1.518157273530960083e-01 1.790071576833724976e-01
-8.780626207590103149e-02 6.574056297540664673e-02 -1.692462712526321411e-01 -1.873159259557723999e-01 1.855922341346740723e-01 -1.194906830787658691e-01 -1.300983577966690063e-01 -2.805366739630699158e-02 -1.827263236045837402e-01 8.203421533107757568e-02 8.240361511707305908e-02 -8.338149636983871460e-02 -1.446888130158185959e-02 -4.267329815775156021e-03 2.076918333768844604e-01 -1.565024703741073608e-01 3.380312770605087280e-02 3.077237904071807861e-01 2.929037064313888550e-02 -5.475307106971740723e-01 1.050015091896057129e-01 2.492354363203048706e-01 -2.869119644165039062e-01 1.307529509067535400e-01 1.435695402324199677e-02 -1.246870979666709900e-01 -2.047015167772769928e-02 -2.377906143665313721e-01 -1.063755750656127930e-01 2.197545617818832397e-01 -4.745580255985260010e-02 1.801796108484268188e-01
-6.024923175573348999e-02 -1.377288158982992172e-02 1.736686974763870239e-01 -2.418963164091110229e-01 5.619835108518600464e-02 -3.981609344482421875e-01 -3.155119121074676514e-01 -8.317487686872482300e-02 -7.649403065443038940e-02 7.836118340492248535e-02 1.881959475576877594e-02 -1.515478640794754028e-01 4.533530026674270630e-02 1.923911869525909424e-01 4.770600423216819763e-02 -1.025151386857032776e-01 -9.641525149345397949e-02 7.467608898878097534e-02 1.806798875331878662e-01 -3.441182672977447510e-01 -6.604345887899398804e-02 5.488425120711326599e-02 1.822659932076931000e-02 1.283833384513854980e-02 1.281827837228775024e-01 2.988584041595458984e-01 3.092533648014068604e-01 -9.652044624090194702e-02 1.318561434745788574e-01 1.066355481743812561e-01 1.091388538479804993e-01 3.563792407512664795e-01
4.252175390720367432e-01 5.114606395363807678e-02 -7.332322001457214355e-02 -5.451255291700363159e-02 -1.563460379838943481e-01 -5.239325109869241714e-03 -2.462510168552398682e-01 1.432952731847763062e-01 2.339849174022674561e-01 1.749070733785629272e-02 -1.863403618335723877e-02 -1.937856078147888184e-01 3.159572556614875793e-02 -2.326338440179824829e-01 5.972907692193984985e-02 -5.649819597601890564e-02 -1.728140562772750854e-01 3.374195992946624756e-01 7.772652059793472290e-02 -9.450030326843261719e-02 1.921393126249313354e-01 1.406896412372589111e-01 -9.712351113557815552e-02 3.045495152473449707e-01 2.890630625188350677e-02 2.599256932735443115e-01 1.046834737062454224e-01 8.672799170017242432e-02 3.042173683643341064e-01 -1.693130880594253540e-01 1.121742576360702515e-01 9.742668271064758301e-02
8.130194619297981262e-03 1.370886713266372681e-01 1.453254967927932739e-01 5.946217104792594910e-02 2.562916092574596405e-02 4.174725711345672607e-02 -2.984653711318969727e-01 1.105115115642547607e-01 1.572987735271453857e-01 -6.134317815303802490e-02 2.228285074234008789e-01 -8.471053093671798706e-02 2.920943778008222580e-03 1.941567510366439819e-01 -3.286711499094963074e-02 5.210755020380020142e-02 -2.946580648422241211e-01 2.599875330924987793e-01 1.386784017086029053e-01 -4.356067478656768799e-01 1.230042800307273865e-02 -1.867002546787261963e-01 -2.636042535305023193e-01 1.537590473890304565e-01 2.898101210594177246e-01 1.843315809965133667e-01 -1.278234422206878662e-01 1.115914806723594666e-01 1.040336638689041138e-01 1.248281523585319519e-01 1.021494716405868530e-01 2.254279702901840210e-01
-1.296707540750503540e-01 1.493070274591445923e-01 2.838580012321472168e-01 1.869950592517852783e-01 -1.968196593225002289e-03 4.154615104198455811e-03 -2.905462086200714111e-01 -5.871529132127761841e-02 1.313286721706390381e-01 6.656129658222198486e-02 1.331339627504348755e-01 -1.462685912847518921e-01 -4.232192039489746094e-02 9.641271829605102539e-02 3.785217553377151489e-02 -1.232149079442024231e-01 2.762483246624469757e-02 3.943808972835540771e-01 2.518019080162048340e-01 -4.176792800426483154e-01 -1.483124941587448120e-01 -1.048351675271987915e-01 -3.048454411327838898e-02 1.848320066928863525e-01 -1.004572883248329163e-01 2.759803533554077148e-01 1.223967075347900391e-01 1.973479688167572021e-01 1.635109335184097290e-01 2.546720951795578003e-02 -1.939335912466049194e-01 -3.935988992452621460e-02
-3.902745246887207031e-02 -5.197318270802497864e-02 1.510344445705413818e-01 1.889965385198593140e-01 1.593616455793380737e-01 -3.842753469944000244e-01 -2.829956114292144775e-01 1.335598826408386230e-01 1.298269927501678467e-01 -5.136343091726303101e-02 1.323942691087722778e-01 -1.329168081283569336e-01 3.587732091546058655e-02 1.537109315395355225e-01 1.811964511871337891e-01 -1.362350285053253174e-01 -2.129013985395431519e-01 1.950310617685317993e-01 1.456187069416046143e-01 -3.150589764118194580e-01 -4.184835404157638550e-02 -5.567333474755287170e-02 -1.834866255521774292e-01 1.665312051773071289e-01 2.347746789455413818e-01 2.121249288320541382e-01 1.380468308925628662e-01 -1.816931664943695068e-01 2.376219630241394043e-01 2.291218489408493042e-01 3.645069198682904243e-03 -6.340105086565017700e-02
1.257201731204986572e-01 -6.973399221897125244e-02 9.771945327520370483e-02 2.655749917030334473e-01 -7.995355129241943359e-02 -2.682880163192749023e-01 -2.370259314775466919e-01 -5.103634297847747803e-02 6.536356359720230103e-02 2.789314649999141693e-02 4.200588539242744446e-02 -2.815383374691009521e-01 -3.036467730998992920e-01 1.443212479352951050e-01 8.437444269657135010e-02 -8.155073970556259155e-02 -1.849134713411331177e-01 2.303442358970642090e-01 2.797889411449432373e-01 -3.032146394252777100e-01 8.958191424608230591e-02 -8.631683886051177979e-02 -5.228846892714500427e-02 3.586197793483734131e-01 -7.868956029415130615e-02 2.390966713428497314e-01 -1.405139267444610596e-01 -5.690788477659225464e-02 1.672088652849197388e-01 -5.631787329912185669e-02 1.450496912002563477e-01 8.009397983551025391e-02
3.959739208221435547e-02 2.612327039241790771e-01 7.734452188014984131e-02 2.551506161689758301e-01 9.904766827821731567e-02 -2.803707718849182129e-01 -3.761548697948455811e-01 -7.282382249832153320e-02 -1.217030733823776245e-01 9.221284091472625732e-02 -4.188340529799461365e-02 -1.560405939817428589e-01 1.238002851605415344e-01 3.025469481945037842e-01 -1.871685497462749481e-02 -9.656719118356704712e-02 -3.547177463769912720e-02 2.371613085269927979e-01 4.452557861804962158e-02 -2.554289698600769043e-01 6.680096685886383057e-02 1.102048344910144806e-02 -2.972065806388854980e-01 1.030768975615501404e-01 3.061317801475524902e-01 1.998701840639114380e-01 2.532089352607727051e-01 7.656650990247726440e-02 8.662091940641403198e-02 3.188822418451309204e-02 1.136635988950729370e-01 6.771224737167358398e-02
-1.224586740136146545e-01 5.385654978454113007e-03 1.072810292243957520e-01 -4.752750694751739502e-02 2.335197990760207176e-03 -2.555600106716156006e-01 -4.936156049370765686e-02 1.285998970270156860e-01 -5.414420738816261292e-02 -2.447217144072055817e-02 2.615565955638885498e-01 -2.009887248277664185e-01 -3.802811726927757263e-02 -4.490907117724418640e-02 1.049288585782051086e-01 -2.399765402078628540e-01 -2.361043095588684082e-01 2.099135518074035645e-01 -1.929483376443386078e-02 -2.664434909820556641e-01 3.016149997711181641e-01 6.944284308701753616e-03 -3.216949701309204102e-01 2.207794785499572754e-01 1.023020874708890915e-02 -3.150348365306854248e-02 1.794062107801437378e-01 1.435275003314018250e-02 8.993995934724807739e-02 4.154424648731946945e-03 3.810998797416687012e-01 3.182101845741271973e-01
1.534711718559265137e-01 1.004879623651504517e-01 -1.460712850093841553e-01 8.561495691537857056e-02 1.107293926179409027e-02 -4.243973642587661743e-02 -2.354746758937835693e-01 3.287526592612266541e-02 5.125831067562103271e-02 1.232550889253616333e-01 -1.179619356989860535e-01 -3.131144866347312927e-02 -1.183651983737945557e-01 -1.834980957210063934e-02 -6.929996609687805176e-02 3.702547401189804077e-02 1.646062172949314117e-02 2.614066302776336670e-01 1.459514349699020386e-01 -4.423585236072540283e-01 1.871275007724761963e-01 1.315246224403381348e-01 -3.790266811847686768e-01 2.770232856273651123e-01 -1.087288931012153625e-01 2.130730636417865753e-02 7.541328668594360352e-02 -2.156493812799453735e-02 3.741724789142608643e-01 -3.169824779033660889e-01 -8.229067921638488770e-02 -4.478174075484275818e-02
2.084732502698898315e-01 -4.889951273798942566e-02 4.109450429677963257e-02 -1.713285781443119049e-02 1.715058088302612305e-01 -8.365810662508010864e-02 -9.229865670204162598e-02 -1.337201446294784546e-01 -3.042540699243545532e-02 -1.507921218872070312e-01 2.708195745944976807e-01 -2.831214368343353271e-01 4.370591044425964355e-02 1.354972422122955322e-01 2.537968158721923828e-01 -2.136567085981369019e-01 -5.209270492196083069e-02 2.682037949562072754e-01 -4.514309018850326538e-02 -4.007467627525329590e-01 5.406847596168518066e-02 -4.038778319954872131e-02 -3.107916712760925293e-01 3.714379295706748962e-02 -1.628561764955520630e-01 2.611649036407470703e-01 1.546604335308074951e-01 -1.974021643400192261e-01 1.289985701441764832e-02 3.787017613649368286e-02 2.868204414844512939e-01 2.375068888068199158e-02
-1.408741474151611328e-01 1.570948958396911621e-01 -2.657831646502017975e-03 2.006693482398986816e-01 1.466231048107147217e-01 -2.079317867755889893e-01 -4.045321941375732422e-01 1.094865351915359497e-01 1.664199680089950562e-01 1.191382780671119690e-01 7.335193455219268799e-02 -1.083764806389808655e-01 -1.559652294963598251e-02 2.373100817203521729e-01 1.914523094892501831e-01 -1.643139868974685669e-01 -2.125137150287628174e-01 1.582307815551757812e-01 1.482691019773483276e-01 -4.159961938858032227e-01 -4.491616412997245789e-02 -1.851248443126678467e-01 -5.316789448261260986e-02 1.811133027076721191e-01 -7.767640799283981323e-02 1.409163475036621094e-01 -3.548580780625343323e-02 -2.015984952449798584e-01 1.305099427700042725e-01 1.627343893051147461e-02 1.234562546014785767e-01 2.410819530487060547e-01
3.640328347682952881e-02 -1.319512724876403809e-02 4.697065055370330811e-02 -1.835491508245468140e-01 -3.892341256141662598e-02 -1.990643590688705444e-01 -4.101755321025848389e-01 -5.399782210588455200e-02 1.821483299136161804e-02 1.864852756261825562e-02 2.986645698547363281e-02 -4.485876858234405518e-01 -2.164000086486339569e-02 2.911403179168701172e-01 1.122837886214256287e-02 -7.864868268370628357e-03 -1.633917540311813354e-01 1.906938850879669189e-01 1.764994561672210693e-01 -1.919665634632110596e-01 -9.903543442487716675e-02 -2.384798973798751831e-01 -3.343135714530944824e-01 5.298918858170509338e-02 -3.687996417284011841e-02 1.911904364824295044e-01 5.499890446662902832e-02 -2.519167363643646240e-01 1.070594266057014465e-01 4.242455586791038513e-02 -1.484671235084533691e-02 1.785507500171661377e-01
2.437069714069366455e-01 -1.358300149440765381e-01 4.069267213344573975e-02 3.797698393464088440e-02 1.301650851964950562e-01 -1.874722838401794434e-01 -3.452183008193969727e-01 7.395754009485244751e-02 9.963069856166839600e-02 -9.718167036771774292e-02 1.820640414953231812e-01 5.284997075796127319e-02 1.291574537754058838e-01 -1.047275587916374207e-01 4.034544527530670166e-02 1.729088276624679565e-01 1.604779362678527832e-01 2.192007005214691162e-01 1.440795660018920898e-01 -3.955323696136474609e-01 1.914887279272079468e-01 1.316500008106231689e-01 -4.181222319602966309e-01 1.271515786647796631e-01 -4.585484042763710022e-02 1.223226934671401978e-01 -5.147007480263710022e-02 9.673579782247543335e-02 2.137165814638137817e-01 -1.429677009582519531e-01 -1.462059170007705688e-01 -1.235949844121932983e-01
1.433772128075361252e-02 -1.855157129466533661e-02 1.314556598663330078e-02 3.203183114528656006e-01 5.602243542671203613e-02 -1.818141639232635498e-01 -3.687101006507873535e-01 -4.101739730685949326e-03 6.096426025032997131e-02 2.743096090853214264e-02 3.040418960154056549e-02 -1.767395734786987305e-01 1.577304899692535400e-01 1.255805641412734985e-01 1.072010919451713562e-01 -6.104487925767898560e-02 -1.091255545616149902e-01 2.380000650882720947e-01 1.579401642084121704e-01 -4.465904533863067627e-01 -8.601446449756622314e-02 -1.184178516268730164e-02 -1.046330705285072327e-01 2.320181429386138916e-01 2.414373606443405151e-01 2.688390314579010010e-01 -6.567921489477157593e-02 -1.512433439493179321e-01 1.174665316939353943e-01 8.757457882165908813e-02 -1.726214885711669922e-01 2.402833402156829834e-01
7.452339679002761841e-02 2.630532979965209961e-01 4.019381478428840637e-02 1.210847795009613037e-01 7.158794999122619629e-02 -2.838329374790191650e-01 -2.315276414155960083e-01 -1.074781119823455811e-01 2.454312145709991455e-01 1.465642005205154419e-01 1.412959396839141846e-01 -1.209034994244575500e-01 9.501066058874130249e-02 -2.947994507849216461e-02 1.742513626813888550e-01 3.489836305379867554e-02 -1.553333699703216553e-01 3.791514337062835693e-01 3.469724953174591064e-01 -2.049935162067413330e-01 -1.538317203521728516e-01 -8.563337475061416626e-02 -6.474909931421279907e-02 3.235205411911010742e-01 3.850705549120903015e-02 1.708859950304031372e-01 -5.973748862743377686e-02 1.220127344131469727e-01 2.495223879814147949e-01 1.045752093195915222e-01 -4.643175005912780762e-02 7.554311305284500122e-02
1.017280444502830505e-01 -1.219674721360206604e-01 -6.891075521707534790e-02 -3.596060350537300110e-02 1.021862551569938660e-01 -5.804332345724105835e-02 -1.933765709400177002e-01 2.595419296994805336e-03 2.734388411045074463e-02 -5.091447755694389343e-02 1.677446961402893066e-01 3.360584005713462830e-02 1.079363897442817688e-01 -1.570620238780975342e-01 3.092259168624877930e-01 -3.385186493396759033e-01 -4.956249520182609558e-02 1.179023683071136475e-01 7.103724777698516846e-02 -3.632054328918457031e-01 -2.512754201889038086e-01 8.122151345014572144e-02 -5.040026307106018066e-01 -2.122323401272296906e-02 5.371312052011489868e-02 5.532092601060867310e-02 -1.669118851423263550e-01 -3.768907114863395691e-02 2.336880937218666077e-02 3.984966501593589783e-02 2.950976490974426270e-01 1.908136755228042603e-01
-5.486331880092620850e-02 -1.799150742590427399e-02 1.275482820346951485e-03 2.458382993936538696e-01 1.829456239938735962e-01 -9.141813963651657104e-02 -4.434544146060943604e-01 -1.038835197687149048e-01 2.342636734247207642e-01 1.278627961874008179e-01 9.360369294881820679e-02 -1.068409904837608337e-01 -2.288278788328170776e-01 2.431157529354095459e-01 9.139043092727661133e-02 -5.237448588013648987e-02 -1.235700473189353943e-01 2.098831981420516968e-01 2.385151833295822144e-01 -2.942650914192199707e-01 -5.265827849507331848e-02 -1.022194419056177139e-02 -2.513420283794403076e-01 1.832955330610275269e-01 -6.904226541519165039e-02 1.808685064315795898e-01 3.799277916550636292e-02 1.366696693003177643e-02 2.795664370059967041e-01 -8.960577845573425293e-02 -6.027790158987045288e-02 2.039868533611297607e-01
2.708532214164733887e-01 2.451191693544387817e-01 2.356620579957962036e-01 1.841535419225692749e-01 2.176924608647823334e-02 3.523894352838397026e-03 -2.858564853668212891e-01 -4.159417748451232910e-02 1.434517651796340942e-01 -8.038483560085296631e-02 5.139289796352386475e-02 5.845152586698532104e-02 8.844422549009323120e-02 1.296443790197372437e-01 5.281697958707809448e-02 -1.564589142799377441e-02 -1.761866658926010132e-01 1.958865523338317871e-01 3.145987093448638916e-01 -3.867622911930084229e-01 -2.639341354370117188e-01 -1.435296237468719482e-01 -9.217050671577453613e-02 1.356574445962905884e-01 -1.270239353179931641e-01 2.467361241579055786e-01 9.275960922241210938e-02 -4.527527838945388794e-02 2.502907812595367432e-01 1.580818593502044678e-01 -1.048771515488624573e-01 1.047836765646934509e-01
-1.289251148700714111e-01 1.306624114513397217e-01 1.799968928098678589e-01 2.191718369722366333e-01 1.226304471492767334e-01 -1.427338719367980957e-01 -2.038677483797073364e-01 1.337631046772003174e-01 3.451897203922271729e-02 -1.289789825677871704e-01 -1.956878155469894409e-01 -2.789076268672943115e-01 -6.048563495278358459e-02 -1.482883989810943604e-01 7.618531584739685059e-03 -2.298680692911148071e-01 -2.252869009971618652e-01 3.765222132205963135e-01 2.234323769807815552e-01 -1.972889006137847900e-01 1.023278310894966125e-01 5.192327499389648438e-02 -3.556180000305175781e-01 2.200989983975887299e-02 2.234091749414801598e-03 2.001423947513103485e-02 1.588632613420486450e-01 1.579554937779903412e-02 -3.294818997383117676e-01 -2.409946545958518982e-02 1.064663305878639221e-01 -1.034334078431129456e-01
3.967921435832977295e-01 -3.119910955429077148e-01 2.340499870479106903e-02 -8.132605254650115967e-02 2.307244092226028442e-01 -1.423009019345045090e-02 -1.994924396276473999e-01 -8.704695105552673340e-02 -1.086128428578376770e-01 -1.610875725746154785e-01 1.349038183689117432e-01 2.393812499940395355e-02 4.488560184836387634e-02 1.614001244306564331e-01 8.617600053548812866e-02 -3.096693754196166992e-01 6.639333814382553101e-02 1.869108080863952637e-01 6.974993646144866943e-02 -4.318779408931732178e-01 8.677683770656585693e-03 -9.179896861314773560e-02 -2.791310548782348633e-01 5.641090497374534607e-02 -5.374648049473762512e-02 2.604725770652294159e-02 2.489549964666366577e-01 -6.520051509141921997e-02 3.908665105700492859e-02 -2.307879738509654999e-03 6.785110384225845337e-02 2.303933799266815186e-01
1.419520527124404907e-01 -1.022955402731895447e-01 2.008143961429595947e-01 1.106550171971321106e-01 -6.952182203531265259e-02 -4.094384610652923584e-01 -5.482912063598632812e-01 1.292354892939329147e-02 1.422293633222579956e-01 -3.866298124194145203e-02 6.356959789991378784e-02 -7.008560001850128174e-02 8.891766518354415894e-02 1.778321564197540283e-01 1.948263645172119141e-01 -1.975242644548416138e-01 6.226680800318717957e-02 -6.161230802536010742e-02 3.027378320693969727e-01 -1.398732662200927734e-01 -5.317993462085723877e-02 -9.498868137598037720e-02 -1.320765912532806396e-01 3.054892830550670624e-02 -1.305611804127693176e-02 2.784470915794372559e-01 -5.688727647066116333e-02 8.256218582391738892e-02 7.872910052537918091e-02 -4.903897061012685299e-04 7.257564365863800049e-02 2.191617637872695923e-01
3.995589017868041992e-01 4.253185912966728210e-02 -1.010355874896049500e-01 5.278598517179489136e-02 4.569632187485694885e-02 -7.708564866334199905e-03 -2.086008936166763306e-01 8.542893826961517334e-02 1.892604082822799683e-01 1.558864116668701172e-02 -9.485968202352523804e-02 -2.726956009864807129e-01 -4.982411488890647888e-02 -1.926217675209045410e-01 4.942798614501953125e-02 -6.453851610422134399e-02 3.417141735553741455e-02 4.481736198067665100e-02 2.655701637268066406e-01 -4.914782345294952393e-01 2.528421282768249512e-01 9.808564931154251099e-02 -1.464168131351470947e-01 2.329781949520111084e-01 7.117792218923568726e-02 1.085685566067695618e-01 2.846597693860530853e-03 7.115015387535095215e-02 2.233829498291015625e-01 -1.924563646316528320e-01 -5.325404182076454163e-02 1.753596514463424683e-01
1.109615564346313477e-01 9.384090453386306763e-02 -5.469094589352607727e-02 6.737118959426879883e-02 -7.803694903850555420e-02 -2.483885437250137329e-01 -4.048441052436828613e-01 1.719406396150588989e-01 2.165415138006210327e-02 -2.196591198444366455e-01 1.119534596800804138e-01 -1.541298925876617432e-01 -2.889016866683959961e-01 1.363838464021682739e-01 1.716278493404388428e-02 -4.889374598860740662e-02 1.532254554331302643e-02 -2.442624233663082123e-02 5.928706750273704529e-02 -3.355906903743743896e-01 -7.700049132108688354e-02 -9.774816781282424927e-02 -2.503341436386108398e-01 1.506208628416061401e-01 4.944011196494102478e-02 9.624885767698287964e-02 4.615714773535728455e-02 -8.651319891214370728e-02 3.378547132015228271e-01 4.670856148004531860e-02 2.328824102878570557e-01 3.326466381549835205e-01
3.155645132064819336e-01 -2.760037605185061693e-04 -1.080371141433715820e-01 3.509116545319557190e-02 -7.920728996396064758e-03 -8.378469385206699371e-03 -1.620457470417022705e-01 -3.882326558232307434e-02 -2.895435318350791931e-03 1.189241781830787659e-01 1.131748929619789124e-01 -5.100290104746818542e-02 1.700368225574493408e-01 -1.254608333110809326e-01 -2.740530529990792274e-03 1.959648281335830688e-01 -4.954344034194946289e-02 1.824542731046676636e-01 2.759509086608886719e-01 -4.369262158870697021e-01 3.392308950424194336e-01 -9.878405928611755371e-02 -3.583013415336608887e-01 7.485789805650711060e-02 1.034368481487035751e-02 1.803922355175018311e-01 -1.884904690086841583e-02 -5.935612320899963379e-02 3.568989634513854980e-01 -9.536824375391006470e-02 -6.920369714498519897e-02 8.710832893848419189e-02
1.974761933088302612e-01 -2.097132243216037750e-02 2.804717235267162323e-02 1.274970471858978271e-01 -1.146448776125907898e-02 -2.679353356361389160e-01 -5.736383795738220215e-01 -4.445740580558776855e-02 -1.292460709810256958e-01 1.868618875741958618e-01 2.203012406826019287e-01 -2.207940816879272461e-01 -2.384654581546783447e-01 6.922472268342971802e-02 -2.607342228293418884e-02 9.635160677134990692e-03 -1.298196762800216675e-01 1.052365675568580627e-01 8.843359351158142090e-02 -1.540529578924179077e-01 -5.041241180151700974e-03 -9.532756358385086060e-02 -5.339825898408889771e-02 1.662834137678146362e-01 4.479864984750747681e-02 1.985698640346527100e-01 -7.897967845201492310e-02 -9.621513634920120239e-02 2.101821452379226685e-01 1.110948249697685242e-01 -2.399378269910812378e-02 3.407441973686218262e-01
4.993428289890289307e-01 -1.372474133968353271e-01 2.763332799077033997e-02 4.714954271912574768e-02 3.082211827859282494e-03 -3.354688361287117004e-02 -1.255209743976593018e-01 1.950631290674209595e-01 8.812086284160614014e-02 2.514164447784423828e-01 2.180527299642562866e-01 -1.635288596153259277e-01 -8.984464406967163086e-02 -3.024013638496398926e-01 2.209338545799255371e-01 -3.140651434659957886e-02 2.441016025841236115e-02 1.956947594881057739e-01 1.818768233060836792e-01 -3.326428234577178955e-01 9.084897488355636597e-02 5.684637650847434998e-02 -9.089221060276031494e-02 1.065511927008628845e-01 -8.945286273956298828e-02 1.486184895038604736e-01 1.442970633506774902e-01 3.008362650871276855e-02 8.290851116180419922e-02 -1.682401448488235474e-01 3.273809701204299927e-02 -2.784306406974792480e-01
1.933632493019104004e-01 5.386445298790931702e-02 2.426982112228870392e-02 1.052371785044670105e-01 2.633333802223205566e-01 -2.671912014484405518e-01 -2.722709774971008301e-01 4.687479138374328613e-02 1.082967817783355713e-01 5.976366624236106873e-02 8.113522082567214966e-02 -3.390103876590728760e-01 1.033903937786817551e-02 2.794446647167205811e-01 2.095524370670318604e-01 -2.451111190021038055e-02 -1.676098853349685669e-01 1.171345263719558716e-01 2.789945900440216064e-01 -3.666964769363403320e-01 -1.466095447540283203e-01 9.091534465551376343e-02 -1.701126396656036377e-01 2.152939736843109131e-01 1.006025914102792740e-02 1.865191012620925903e-01 -1.650340855121612549e-02 -9.441202878952026367e-02 1.692250184714794159e-02 -1.146163120865821838e-01 -8.042969740927219391e-03 2.339424490928649902e-01
3.903239965438842773e-01 1.909038722515106201e-01 5.231188237667083740e-02 -7.131841778755187988e-02 -1.272509694099426270e-01 -9.362953901290893555e-02 -8.069269359111785889e-02 5.442462116479873657e-02 1.447017937898635864e-01 4.203932732343673706e-02 -1.145310923457145691e-01 -1.559508293867111206e-01 -1.915291845798492432e-01 -1.280706673860549927e-01 9.293476492166519165e-02 1.092384308576583862e-01 1.480431556701660156e-01 2.375514209270477295e-01 2.087465077638626099e-01 -4.177382886409759521e-01 2.070075422525405884e-01 3.815499320626258850e-02 -2.781693637371063232e-01 1.318003833293914795e-01 5.167724937200546265e-02 2.374264299869537354e-01 5.955245811492204666e-03 -4.828984290361404419e-02 3.514228463172912598e-01 -3.240576013922691345e-02 -1.144264936447143555e-01 -2.473940514028072357e-02
5.871457979083061218e-02 8.519292622804641724e-02 6.104042753577232361e-02 1.117253229022026062e-01 2.510793209075927734e-01 -1.284198313951492310e-01 -2.677939832210540771e-01 1.520615816116333008e-01 1.360317915678024292e-01 2.439561933279037476e-01 -2.337694540619850159e-02 -3.845162317156791687e-02 -5.826848000288009644e-02 -1.415428966283798218e-01 -2.319654822349548340e-01 -1.453223675489425659e-01 -2.928907573223114014e-01 2.100588232278823853e-01 -7.288591936230659485e-03 -3.001523911952972412e-01 -1.623388230800628662e-01 1.367837637662887573e-01 -2.864449918270111084e-01 2.166131138801574707e-01 7.328264415264129639e-02 1.604672074317932129e-01 3.901314139366149902e-01 -1.254609525203704834e-01 -1.240722537040710449e-01 4.292697086930274963e-02 5.588525533676147461e-02 8.248735964298248291e-02
-4.676015302538871765e-02 1.047476902604103088e-01 9.293304383754730225e-02 2.025550901889801025e-01 1.645717322826385498e-01 -5.632926523685455322e-02 -2.620450258255004883e-01 1.702399104833602905e-01 -7.627917081117630005e-02 -1.382506340742111206e-01 1.689673513174057007e-01 -2.482752352952957153e-01 -8.754102885723114014e-02 2.842557430267333984e-01 3.413419127464294434e-01 -3.586113825440406799e-02 -1.107843220233917236e-01 -1.950424164533615112e-02 3.371202051639556885e-01 -2.847963869571685791e-01 9.779818356037139893e-03 7.248093932867050171e-02 -1.712427139282226562e-01 2.593354135751724243e-02 1.136706992983818054e-01 2.413277029991149902e-01 1.700417995452880859e-01 1.122526638209819794e-02 -6.383231282234191895e-02 1.407157927751541138e-01 3.469716757535934448e-02 3.461858332157135010e-01
8.817651867866516113e-02 9.668657183647155762e-02 -2.396903373301029205e-02 1.977639198303222656e-01 2.234672158956527710e-01 -1.990955471992492676e-01 -2.915606796741485596e-01 2.048731083050370216e-03 1.366615593433380127e-01 -3.369311988353729248e-02 1.665489189326763153e-02 -2.263055145740509033e-01 6.788780447095632553e-03 2.216581255197525024e-01 9.041333198547363281e-02 -1.447042226791381836e-01 -2.605347335338592529e-01 2.111232131719589233e-01 2.358313649892807007e-01 -3.773578405380249023e-01 3.014136664569377899e-02 -6.390232592821121216e-02 -9.320501238107681274e-02 3.537642359733581543e-01 3.862072248011827469e-03 9.477132558822631836e-02 2.659119106829166412e-02 1.760786175727844238e-01 5.822405591607093811e-02 1.853372752666473389e-01 -1.333069056272506714e-01 2.710987031459808350e-01
2.782380878925323486e-01 -7.913785055279731750e-03 -1.056373957544565201e-02 -8.838308602571487427e-02 1.592939198017120361e-01 1.221545133739709854e-02 -2.918373048305511475e-01 -8.169057220220565796e-02 1.434493064880371094e-01 2.661775052547454834e-01 7.241309434175491333e-02 -4.116067290306091309e-01 3.680733218789100647e-02 -2.128028422594070435e-01 1.537118107080459595e-01 -1.993900090456008911e-01 -2.836679480969905853e-02 3.206190168857574463e-01 -1.893806010484695435e-01 -2.380249351263046265e-01 7.301019877195358276e-02 1.365421414375305176e-01 -2.257828228175640106e-02 3.885962441563606262e-02 -7.372378022409975529e-04 1.620274409651756287e-02 8.059825003147125244e-02 -7.791130244731903076e-02 3.283500671386718750e-01 -1.713542938232421875e-01 -6.530373543500900269e-02 -2.114948630332946777e-01
-6.840829551219940186e-02 -1.396301388740539551e-01 -7.268887013196945190e-02 -1.405775547027587891e-01 6.793875247240066528e-02 -2.298453822731971741e-02 -5.780837312340736389e-02 3.224154934287071228e-02 1.330283433198928833e-01 1.947403140366077423e-02 -1.656569726765155792e-02 -5.162085965275764465e-02 -9.472443908452987671e-02 -1.986397057771682739e-01 1.437933444976806641e-01 -7.307250797748565674e-02 -7.387226819992065430e-02 1.639826148748397827e-01 -2.041221559047698975e-01 -4.040814936161041260e-01 1.533458381891250610e-01 -2.670951783657073975e-01 -3.419325649738311768e-01 2.868208885192871094e-01 2.891614437103271484e-01 1.812339127063751221e-01 3.122481703758239746e-01 -1.536355763673782349e-01 3.489007428288459778e-02 2.246498018503189087e-01 -3.996651619672775269e-02 1.536622941493988037e-01
-7.222191244363784790e-02 -1.353075802326202393e-01 3.201282024383544922e-02 2.249587327241897583e-02 9.360107779502868652e-02 -3.524788618087768555e-01 -3.400242328643798828e-01 -8.865303546190261841e-02 1.326086223125457764e-01 4.428263008594512939e-02 4.635851457715034485e-02 -1.416583210229873657e-01 2.218737453222274780e-01 4.312649741768836975e-02 -1.094399690628051758e-01 3.640355914831161499e-02 -9.332816302776336670e-02 4.119628667831420898e-01 8.242157101631164551e-02 -4.256712496280670166e-01 -1.170596759766340256e-02 -2.705959081649780273e-01 -1.866553127765655518e-01 1.405593305826187134e-01 1.030191928148269653e-01 2.046636343002319336e-01 1.654299348592758179e-01 -7.013227045536041260e-02 1.204153299331665039e-01 8.962476253509521484e-02 1.007074713706970215e-01 -2.201752364635467529e-02
-1.770883984863758087e-02 -1.030804589390754700e-01 2.166841328144073486e-01 6.603464484214782715e-02 -7.253661751747131348e-02 -1.913566887378692627e-01 -1.698041260242462158e-01 1.620174646377563477e-01 1.340262312442064285e-02 -1.128940060734748840e-01 7.517701387405395508e-02 -1.388141214847564697e-01 6.573141366243362427e-02 -1.380377560853958130e-01 2.038206309080123901e-01 -4.163329899311065674e-01 1.670890450477600098e-01 1.001832932233810425e-01 7.631869614124298096e-02 -5.355946421623229980e-01 6.257943809032440186e-03 7.493133097887039185e-02 -3.756335079669952393e-01 1.548283845186233521e-01 -4.307555407285690308e-02 -2.319752424955368042e-02 -1.145885884761810303e-01 -8.459746092557907104e-02 -6.088946014642715454e-02 1.903649419546127319e-01 1.308421883732080460e-02 -2.287514694035053253e-02
3.211841881275177002e-01 6.202756986021995544e-02 -9.972984343767166138e-02 -2.441014908254146576e-02 2.598956413567066193e-02 -6.556253880262374878e-02 -2.237087339162826538e-01 1.452394388616085052e-02 2.163591235876083374e-01 1.336184144020080566e-01 7.572145760059356689e-02 -1.546593159437179565e-01 3.076490759849548340e-02 -1.681621223688125610e-01 2.892908453941345215e-01 6.108266487717628479e-02 -7.182693481445312500e-02 2.512658238410949707e-01 1.758009195327758789e-01 -2.938492596149444580e-01 2.315480858087539673e-01 1.408296525478363037e-01 -1.031074970960617065e-01 2.179363667964935303e-01 2.728250026702880859e-01 2.530006468296051025e-01 1.912648528814315796e-01 3.746975585818290710e-02 2.784506678581237793e-01 -1.969608366489410400e-01 -7.923500239849090576e-02 9.994558058679103851e-03
3.062030971050262451e-01 1.275522634387016296e-02 -2.361527979373931885e-01 -5.998255684971809387e-02 -1.031417213380336761e-02 1.450666319578886032e-02 -2.849118411540985107e-01 1.537571549415588379e-01 1.152679473161697388e-01 2.232930511236190796e-01 9.997976943850517273e-03 -1.183431893587112427e-01 -3.065974265336990356e-02 -2.951931953430175781e-01 2.314539253711700439e-01 2.068658918142318726e-01 1.292982697486877441e-01 2.940139472484588623e-01 1.375064253807067871e-01 -3.149911761283874512e-01 -7.480604201555252075e-02 -2.122187800705432892e-02 5.355351790785789490e-02 1.985462009906768799e-01 -1.369891911745071411e-01 -2.221261616796255112e-03 -1.478918641805648804e-01 -2.209528386592864990e-01 -7.369170337915420532e-02 -3.125101327896118164e-01 1.632994972169399261e-02 1.320446878671646118e-01
7.866451144218444824e-02 -1.834314465522766113e-01 6.933098286390304565e-02 9.572763927280902863e-03 -1.413520276546478271e-01 -2.271909266710281372e-01 -1.128569766879081726e-01 -1.019117906689643860e-01 3.383012115955352783e-02 9.489288926124572754e-02 1.370569020509719849e-01 -1.221681162714958191e-01 1.343717426061630249e-01 -1.091603860259056091e-01 9.893199801445007324e-02 -8.349628001451492310e-02 1.361109614372253418e-01 1.423282474279403687e-01 2.627118229866027832e-01 -2.142202109098434448e-01 1.743595898151397705e-01 -5.486493557691574097e-02 -4.867362380027770996e-01 2.680826783180236816e-01 2.012751437723636627e-02 -1.504497677087783813e-01 3.424953520298004150e-01 -2.080948799848556519e-01 -1.030806526541709900e-01 8.086585998535156250e-02 1.914530098438262939e-01 1.913338005542755127e-01
1.560315303504467010e-02 -2.055459022521972656e-01 -4.156637564301490784e-02 -2.484072558581829071e-02 -1.084859594702720642e-01 -1.319299358874559402e-02 -1.114349812269210815e-01 1.583451777696609497e-01 1.133766621351242065e-01 2.634583115577697754e-01 9.519377350807189941e-02 -1.240653544664382935e-01 -7.699474692344665527e-02 9.223960340023040771e-03 -4.100469127297401428e-02 -3.664104342460632324e-01 2.380032390356063843e-01 2.107556611299514771e-01 1.299214363098144531e-01 -2.769068181514739990e-01 2.801482975482940674e-01 7.361273467540740967e-02 -3.006185293197631836e-01 1.406392604112625122e-01 -5.010221898555755615e-02 1.807756423950195312e-01 1.222271099686622620e-01 -1.720803976058959961e-01 -9.126149117946624756e-02 2.898676879703998566e-02 1.109935566782951355e-01 4.088469147682189941e-01
-2.337157726287841797e-02 1.257721036672592163e-01 -1.471952255815267563e-02 -1.437112390995025635e-01 1.859990358352661133e-01 1.193771213293075562e-01 -4.705981314182281494e-01 -2.542211115360260010e-01 5.273951590061187744e-02 1.940567195415496826e-01 7.749745994806289673e-02 6.538392044603824615e-03 -2.090926468372344971e-02 -2.726036012172698975e-01 2.398923039436340332e-01 2.861754223704338074e-02 6.383510772138834000e-03 2.295000553131103516e-01 1.536825597286224365e-01 -2.434554994106292725e-01 1.850934028625488281e-01 -1.934169232845306396e-02 -7.812140043824911118e-03 1.872555762529373169e-01 -9.803353250026702881e-02 2.919903397560119629e-01 1.400028541684150696e-02 3.360483944416046143e-01 -1.613636873662471771e-02 1.141284555196762085e-01 -1.295395493507385254e-01 -6.931054592132568359e-02
4.589834511280059814e-01 8.809864521026611328e-02 -1.141493916511535645e-01 3.829883038997650146e-02 -9.970388375222682953e-03 -7.749585062265396118e-02 -3.005522191524505615e-01 6.512849777936935425e-02 1.156675294041633606e-01 6.487041711807250977e-02 -3.705027699470520020e-02 -2.100096195936203003e-01 -4.799218103289604187e-02 -1.119375452399253845e-01 2.241530865430831909e-01 1.765153110027313232e-01 -1.240228936076164246e-01 1.144522503018379211e-01 -5.052516236901283264e-02 -3.444948494434356689e-01 2.266671210527420044e-01 2.220796644687652588e-01 -1.456509828567504883e-01 1.832630932331085205e-01 2.108599096536636353e-01 1.977656781673431396e-01 1.471437364816665649e-01 4.133117198944091797e-02 2.864870429039001465e-01 -9.797763079404830933e-02 -5.723481997847557068e-02 2.775451401248574257e-03
-1.263574808835983276e-01 -1.491203671321272850e-03 -1.293825078755617142e-02 2.823587954044342041e-01 2.181179523468017578e-01 -3.959007188677787781e-02 -4.224929809570312500e-01 1.064664050936698914e-01 -1.034491602331399918e-02 1.174950376152992249e-01 -5.124904960393905640e-02 -2.536263503134250641e-02 1.472733318805694580e-01 -5.064617469906806946e-02 -4.053125157952308655e-02 -2.627095580101013184e-01 -3.211412131786346436e-01 3.401746153831481934e-01 2.609355151653289795e-01 -1.751273870468139648e-01 4.808560386300086975e-02 -3.061571158468723297e-02 -3.183492124080657959e-01 -8.448844775557518005e-03 1.154060661792755127e-01 1.171551868319511414e-01 1.895361095666885376e-01 5.787246301770210266e-02 -2.036616504192352295e-01 -6.161807104945182800e-02 1.349588930606842041e-01 3.136476501822471619e-02
9.308630228042602539e-02 1.218032315373420715e-01 1.351802498102188110e-01 -8.402496576309204102e-02 1.060937270522117615e-01 -4.031724855303764343e-02 -1.973778009414672852e-01 9.706830233335494995e-02 1.564226150512695312e-01 7.499983906745910645e-02 1.469606459140777588e-01 1.789320632815361023e-02 7.621251791715621948e-02 -3.831071034073829651e-02 -2.551277875900268555e-01 9.432955086231231689e-02 3.612977638840675354e-02 1.669685691595077515e-01 -3.983650729060173035e-02 -4.994296431541442871e-01 1.574727147817611694e-01 -1.011973321437835693e-01 -4.761383235454559326e-01 1.024956852197647095e-01 -1.278809309005737305e-01 2.764568030834197998e-01 1.524306088685989380e-01 1.415708810091018677e-01 1.132055446505546570e-01 1.065715327858924866e-01 -2.430536597967147827e-02 2.082137912511825562e-01
8.903268724679946899e-02 -1.653209887444972992e-02 1.337390625849366188e-03 2.281361669301986694e-01 9.874913841485977173e-02 -2.123252302408218384e-01 -2.602131664752960205e-01 -5.447757616639137268e-02 6.564745306968688965e-02 1.499284356832504272e-01 2.630070969462394714e-02 -2.361403256654739380e-01 -4.301840066909790039e-02 2.186560183763504028e-01 1.321127638220787048e-02 -8.673037588596343994e-02 -2.294263243675231934e-01 5.595332011580467224e-02 2.713517248630523682e-01 -5.539569258689880371e-01 -2.454953640699386597e-01 -2.700035274028778076e-01 -1.750129610300064087e-01 1.298101246356964111e-01 2.011240273714065552e-02 2.732442319393157959e-02 -8.532534539699554443e-02 -9.743298403918743134e-03 1.808075159788131714e-01 7.459209114313125610e-02 6.741923838853836060e-02 7.345519959926605225e-02
1.730977892875671387e-01 1.022378280758857727e-01 1.952663809061050415e-01 -1.261451393365859985e-01 2.852460183203220367e-02 1.351700127124786377e-01 -3.902627229690551758e-01 2.058342099189758301e-01 9.890194982290267944e-02 3.535559475421905518e-01 2.361370027065277100e-01 5.341749638319015503e-02 1.489799171686172485e-01 -1.078666299581527710e-01 2.189719676971435547e-01 -2.205001860857009888e-01 2.719641923904418945e-01 2.498693168163299561e-01 -6.082633975893259048e-03 -2.183110862970352173e-01 7.650253921747207642e-02 -8.122751116752624512e-02 -8.868797123432159424e-02 1.246635317802429199e-01 -8.322264067828655243e-03 -9.032359719276428223e-02 2.737954556941986084e-01 -6.902363896369934082e-02 -1.145102269947528839e-02 2.213887423276901245e-01 1.020160093903541565e-01 -2.299564145505428314e-02
-5.487636476755142212e-02 -3.699703142046928406e-02 4.089200403541326523e-03 1.079447120428085327e-01 4.300811886787414551e-02 -1.087434664368629456e-01 -4.577705860137939453e-01 -6.970697641372680664e-02 2.277204394340515137e-01 -5.149573460221290588e-02 6.687798351049423218e-02 -2.929750382900238037e-01 -7.020420581102371216e-02 -1.285270452499389648e-01 -1.165209263563156128e-01 -1.372905671596527100e-01 -1.331635415554046631e-01 2.847564518451690674e-01 2.968692481517791748e-01 -2.144048362970352173e-01 -5.444715917110443115e-02 -8.944734185934066772e-02 -3.195795789361000061e-02 1.475978046655654907e-01 -4.500129446387290955e-02 3.149701356887817383e-01 -4.309834912419319153e-02 -1.912305057048797607e-01 3.409153223037719727e-01 1.272221952676773071e-01 7.703934609889984131e-02 1.117185726761817932e-01
1.256797015666961670e-01 1.738365441560745239e-01 -1.955086141824722290e-01 -2.137375771999359131e-01 1.335824579000473022e-01 -1.827776283025741577e-01 -2.476040124893188477e-01 3.264754414558410645e-01 -2.330464869737625122e-02 -1.393498778343200684e-01 8.510022610425949097e-02 -1.661634594202041626e-01 4.297102987766265869e-02 1.369262784719467163e-01 -1.714892685413360596e-01 -9.929589182138442993e-02 -2.095330506563186646e-01 2.496446222066879272e-01 3.259363174438476562e-01 -2.958282530307769775e-01 1.059364974498748779e-01 9.241216629743576050e-02 -2.982674837112426758e-01 -8.995984494686126709e-02 1.106482967734336853e-01 2.034194618463516235e-01 -1.108251628465950489e-03 1.094348281621932983e-01 2.207897603511810303e-01 -1.419955026358366013e-02 3.785724192857742310e-02 -5.897460877895355225e-02
-1.133964210748672485e-02 1.636937558650970459e-01 2.569662630558013916e-01 3.119146525859832764e-01 1.369789987802505493e-01 -2.789673805236816406e-01 -4.963755607604980469e-01 -1.094265189021825790e-02 3.872067481279373169e-02 5.719100311398506165e-02 -1.405044738203287125e-02 -2.406436949968338013e-01 1.743064522743225098e-01 -1.216206029057502747e-01 9.776137769222259521e-03 3.039051592350006104e-02 -1.961443275213241577e-01 1.506787240505218506e-01 1.565973758697509766e-01 -2.639347910881042480e-01 -3.030542982742190361e-03 3.165720775723457336e-02 -2.152261584997177124e-01 1.276339888572692871e-01 1.444293111562728882e-01 6.862421333789825439e-02 -3.928230330348014832e-02 -5.896458774805068970e-02 -2.345554679632186890e-01 1.212844923138618469e-01 1.343993097543716431e-01 1.422147005796432495e-01
1.762891560792922974e-01 1.157172247767448425e-01 3.717076480388641357e-01 -4.794697463512420654e-02 1.427135020494461060e-01 1.558028906583786011e-01 -2.518680393695831299e-01 2.192028909921646118e-01 -1.746069267392158508e-02 2.862133979797363281e-01 1.641711443662643433e-01 -9.779997915029525757e-02 -7.048249244689941406e-02 -1.032603904604911804e-01 3.829217255115509033e-01 -2.474072128534317017e-01 8.701006323099136353e-02 2.230218648910522461e-01 7.239118963479995728e-02 -1.225254610180854797e-01 2.234558761119842529e-01 5.471988394856452942e-02 -3.389168977737426758e-01 7.512641698122024536e-02 1.568275392055511475e-01 6.384497135877609253e-02 5.658463388681411743e-02 -8.542623370885848999e-02 2.375794202089309692e-02 -1.244919225573539734e-01 1.024365574121475220e-01 -1.708301133476197720e-03
4.216954112052917480e-01 1.192755773663520813e-01 -9.598589688539505005e-02 -1.793652325868606567e-01 -6.339870393276214600e-02 -2.725327759981155396e-02 -3.239947259426116943e-01 6.416983902454376221e-02 1.629038751125335693e-01 2.414062172174453735e-01 3.175501152873039246e-02 -1.711055934429168701e-01 -1.269146651029586792e-01 -7.997880131006240845e-02 1.948397159576416016e-01 1.020242646336555481e-01 -1.666887104511260986e-01 1.913983747363090515e-02 9.532175958156585693e-02 -3.252697587013244629e-01 1.692283004522323608e-01 1.689117699861526489e-01 -1.643805019557476044e-02 2.869215607643127441e-01 1.774004846811294556e-01 1.455122828483581543e-01 9.522608667612075806e-02 7.516881823539733887e-02 2.577390074729919434e-01 -1.073788180947303772e-01 -1.486542224884033203e-01 1.284940242767333984e-01
5.075721070170402527e-02 2.268906831741333008e-01 2.055070698261260986e-01 -2.871297299861907959e-01 1.379618346691131592e-01 2.071427851915359497e-01 -4.547900557518005371e-01 1.713898628950119019e-01 -3.756112605333328247e-02 1.850975453853607178e-01 4.664959013462066650e-02 -2.392860502004623413e-01 -4.147896543145179749e-02 -1.216578409075737000e-01 2.983444035053253174e-01 -2.113986164331436157e-01 -4.570736736059188843e-02 1.836649700999259949e-02 9.564532339572906494e-02 -1.122696921229362488e-01 1.747464537620544434e-01 -4.732756689190864563e-02 -3.884164094924926758e-01 9.202429652214050293e-02 1.629560142755508423e-01 6.239182874560356140e-02 9.188268333673477173e-02 -1.031628996133804321e-01 -9.093134105205535889e-02 5.391602590680122375e-02 1.469018962234258652e-02 2.402240596711635590e-02
2.880714833736419678e-02 -1.540592461824417114e-01 1.567375510931015015e-01 -7.365008350461721420e-03 -1.246273070573806763e-01 -1.398874819278717041e-01 -2.649796605110168457e-01 -5.265398323535919189e-02 1.827904209494590759e-02 1.008422300219535828e-01 3.166024386882781982e-01 1.708006486296653748e-02 2.040970176458358765e-01 2.662692219018936157e-02 2.118092328310012817e-01 -2.280839234590530396e-01 -1.971173882484436035e-01 3.317994773387908936e-01 4.010705649852752686e-02 -1.485270261764526367e-01 -7.836535573005676270e-02 1.199310421943664551e-01 -1.768635362386703491e-01 2.524733245372772217e-01 1.302151475101709366e-02 3.513540700078010559e-02 1.929614096879959106e-01 -6.281340867280960083e-02 1.593947969377040863e-02 2.543756365776062012e-01 2.280424833297729492e-01 3.804401457309722900e-01
1.131167113780975342e-01 -2.376658916473388672e-01 1.096650864928960800e-02 -9.705805778503417969e-02 3.438083231449127197e-01 -1.413853019475936890e-01 -2.866147458553314209e-01 2.362324446439743042e-01 -1.188731044530868530e-01 1.602994836866855621e-02 1.926321834325790405e-01 8.680572360754013062e-02 -2.936121076345443726e-02 1.305259615182876587e-01 9.194067120552062988e-02 -1.685358136892318726e-01 -1.019703000783920288e-01 1.317248120903968811e-02 8.472056128084659576e-03 -4.151352941989898682e-01 2.958285436034202576e-02 1.232274062931537628e-02 -1.850679703056812286e-02 2.238611280918121338e-01 -2.498238719999790192e-02 3.328717350959777832e-01 -7.914451509714126587e-02 -1.257469654083251953e-01 1.694149225950241089e-01 8.270211517810821533e-02 -1.167740896344184875e-01 3.377863466739654541e-01
1.283585727214813232e-01 9.303299337625503540e-02 8.219808340072631836e-02 1.153586059808731079e-01 1.864251941442489624e-01 -1.454657316207885742e-01 -1.974820494651794434e-01 1.914013922214508057e-02 3.104877471923828125e-01 2.802223265171051025e-01 1.620497107505798340e-01 -4.731942713260650635e-01 -7.453809678554534912e-02 1.484192907810211182e-01 1.235774680972099304e-01 1.340662240982055664e-01 1.013243757188320160e-02 1.443705409765243530e-01 -1.699955165386199951e-01 -3.218505680561065674e-01 -1.270199865102767944e-01 -8.286070823669433594e-02 -4.148728027939796448e-02 1.800189614295959473e-01 -2.818434871733188629e-02 1.788627207279205322e-01 9.003676474094390869e-02 1.505371369421482086e-02 7.896529883146286011e-02 1.660367548465728760e-01 7.783035933971405029e-02 2.864517569541931152e-01
-7.776559889316558838e-02 9.397482872009277344e-02 2.576026618480682373e-01 -1.855978220701217651e-01 8.679025806486606598e-03 1.520597934722900391e-01 -3.039970397949218750e-01 1.597225219011306763e-01 -1.912145018577575684e-01 3.039309978485107422e-01 1.765932072885334492e-03 -4.540877044200897217e-02 9.191317856311798096e-02 -2.021193355321884155e-01 1.275109797716140747e-01 2.298265695571899414e-01 -1.227154880762100220e-01 -3.420579805970191956e-02 1.914059072732925415e-01 -3.251329660415649414e-01 9.118509292602539062e-02 1.693211346864700317e-01 -1.318934559822082520e-01 8.104450255632400513e-02 -3.266676068305969238e-01 2.134244590997695923e-01 -1.277773380279541016e-01 1.695420593023300171e-01 9.353029727935791016e-02 -9.822627529501914978e-03 1.435936093330383301e-01 2.179192453622817993e-01
3.990589380264282227e-01 1.062347926199436188e-02 -1.465824544429779053e-01 -5.901867896318435669e-02 -5.200554803013801575e-02 -3.850928321480751038e-02 -2.262574881315231323e-01 1.305302232503890991e-01 2.298142611980438232e-01 1.327237933874130249e-01 -5.423665419220924377e-02 -5.007495731115341187e-02 2.447081962600350380e-03 -1.884492337703704834e-01 3.089957535266876221e-01 8.722040802240371704e-02 -1.675132811069488525e-01 1.415141224861145020e-01 4.397202655673027039e-02 -4.238134026527404785e-01 3.620871528983116150e-02 1.417965739965438843e-01 -9.205716103315353394e-02 2.449778765439987183e-01 2.365316301584243774e-01 1.952095925807952881e-01 1.458338648080825806e-01 8.399393409490585327e-02 2.486403584480285645e-01 -1.481735408306121826e-01 2.045988664031028748e-02 5.148167535662651062e-02
2.865775115787982941e-02 -1.553523987531661987e-01 -4.405898600816726685e-02 1.560739278793334961e-01 2.457122057676315308e-01 -3.311414644122123718e-02 -2.633931934833526611e-01 -1.000739783048629761e-01 7.376895844936370850e-02 1.778868436813354492e-01 9.667252749204635620e-02 -1.407954841852188110e-01 -3.490800037980079651e-02 2.988183498382568359e-01 1.581033468246459961e-01 1.237828508019447327e-01 -1.059829890727996826e-01 1.697730869054794312e-01 2.662280499935150146e-01 -4.217805862426757812e-01 -8.336776518262922764e-04 -2.046996913850307465e-02 -2.025597095489501953e-01 3.523797988891601562e-01 8.709290623664855957e-02 1.914423555135726929e-01 -1.417467892169952393e-01 -1.179489269852638245e-01 3.451121225953102112e-02 1.399561464786529541e-01 1.530712693929672241e-01 1.841083168983459473e-01
4.018161594867706299e-01 4.227532818913459778e-02 -1.456512510776519775e-01 -2.953690290451049805e-02 1.033572293817996979e-02 3.691274672746658325e-03 -2.128249108791351318e-01 1.705100536346435547e-01 6.438609212636947632e-02 8.664574474096298218e-02 7.010526210069656372e-02 -2.283475100994110107e-01 -1.774949952960014343e-02 -3.600054979324340820e-02 2.850820720195770264e-01 1.632606089115142822e-01 -1.758210361003875732e-01 1.579437404870986938e-01 1.413806714117527008e-02 -3.694138526916503906e-01 1.510423123836517334e-01 2.284611612558364868e-01 -1.013951376080513000e-01 2.456435114145278931e-01 3.062817752361297607e-01 1.211061254143714905e-01 9.739868342876434326e-02 1.090084165334701538e-01 2.292492687702178955e-01 -1.844036579132080078e-01 5.205692350864410400e-02 6.829355657100677490e-02
8.360624313354492188e-02 -8.812699466943740845e-02 -1.231794524937868118e-02 -1.013978868722915649e-01 2.074757963418960571e-01 -1.066947206854820251e-01 -5.304537415504455566e-01 8.007492870092391968e-02 2.293451689183712006e-02 -1.783851906657218933e-02 -8.593615889549255371e-02 -1.018421277403831482e-01 3.764942288398742676e-02 2.170153893530368805e-02 1.089996322989463806e-01 -6.943683326244354248e-02 9.878102689981460571e-03 3.081421926617622375e-02 6.692828238010406494e-02 -1.216366738080978394e-01 4.003185033798217773e-02 2.912184000015258789e-01 -2.614231407642364502e-01 3.124614059925079346e-01 -1.978105753660202026e-01 -1.543084830045700073e-01 -1.896008998155593872e-01 -3.249342739582061768e-01 2.025449573993682861e-01 1.602983176708221436e-01 2.083253413438796997e-01 -8.999088406562805176e-02
1.003286764025688171e-01 6.449968367815017700e-02 2.302597165107727051e-01 -1.958535164594650269e-01 1.159609705209732056e-01 -9.607876092195510864e-02 -1.848862469196319580e-01 1.913060247898101807e-01 -3.351853787899017334e-02 1.451988611370325089e-02 9.144825488328933716e-02 8.294766885228455067e-04 -5.763857439160346985e-02 -8.846420794725418091e-02 1.380180865526199341e-01 -3.058981895446777344e-01 -1.376157626509666443e-02 -3.050706535577774048e-02 1.618732810020446777e-01 -4.191294312477111816e-01 -1.121015027165412903e-01 -2.198712341487407684e-02 -3.692302405834197998e-01 2.651865407824516296e-02 -6.660843640565872192e-02 5.200400203466415405e-02 -4.858865588903427124e-02 -2.595396041870117188e-01 1.288737654685974121e-01 3.134792745113372803e-01 2.841395735740661621e-01 2.047331184148788452e-01
-7.099876552820205688e-02 -1.064279396086931229e-02 7.797665894031524658e-02 1.326791197061538696e-01 2.606634283438324928e-03 -2.617399692535400391e-01 -3.535086810588836670e-01 6.000430136919021606e-02 2.662273356691002846e-03 5.355353653430938721e-02 8.263489603996276855e-02 -1.094506159424781799e-01 -1.381351798772811890e-01 4.616620391607284546e-02 5.693445727229118347e-02 -2.839255928993225098e-01 -2.870748639106750488e-01 1.911405622959136963e-01 2.303505688905715942e-01 -1.997467130422592163e-01 -3.624491766095161438e-02 -2.731219865381717682e-02 -1.731835156679153442e-01 3.625453636050224304e-02 4.599206149578094482e-02 2.923793196678161621e-01 -1.792295426130294800e-01 4.935158416628837585e-02 4.570618867874145508e-01 -1.406285315752029419e-01 5.082007125020027161e-02 2.205208390951156616e-01
-7.466522604227066040e-02 1.374472677707672119e-01 1.445147544145584106e-01 -1.008585914969444275e-01 -1.754260808229446411e-01 -3.406984508037567139e-01 -4.710948467254638672e-01 1.639370173215866089e-01 7.088729739189147949e-02 6.730414181947708130e-02 8.116589486598968506e-02 1.102802604436874390e-01 -2.543286979198455811e-01 2.137204557657241821e-01 4.335809126496315002e-02 1.744795292615890503e-01 -1.682555079460144043e-01 2.361447215080261230e-01 3.678706884384155273e-01 -1.823712140321731567e-01 6.788369268178939819e-02 -1.014430001378059387e-01 -1.619640737771987915e-01 -2.832951769232749939e-02 -1.160713732242584229e-01 8.902577310800552368e-02 3.418664634227752686e-02 -1.073009222745895386e-01 1.557098627090454102e-01 1.527377665042877197e-01 -2.509550936520099640e-02 3.087690472602844238e-02
5.039886236190795898e-01 1.899823397397994995e-01 -7.632587105035781860e-02 -8.601672202348709106e-02 4.732646048069000244e-03 -2.390724420547485352e-02 -1.966652274131774902e-01 -2.792944945394992828e-02 1.394968777894973755e-01 9.638501703739166260e-02 -2.017415016889572144e-01 -2.924099564552307129e-02 6.981539726257324219e-02 -2.872095257043838501e-02 7.683575153350830078e-02 -6.564938277006149292e-02 6.053623557090759277e-02 1.453185677528381348e-01 2.712538242340087891e-01 -3.720385432243347168e-01 1.596069633960723877e-01 -2.207266399636864662e-03 -4.010327756404876709e-01 4.896706342697143555e-02 -2.998019941151142120e-02 9.647401422262191772e-02 -2.229754999279975891e-02 9.270880371332168579e-02 1.866691261529922485e-01 -2.818524539470672607e-01 -1.058267503976821899e-01 1.217445451766252518e-02
4.840274900197982788e-02 1.968481689691543579e-01 6.031134724617004395e-02 -2.644610218703746796e-02 9.081743657588958740e-02 -2.004434019327163696e-01 5.871928483247756958e-02 2.216538041830062866e-02 -8.053910732269287109e-02 3.101530969142913818e-01 8.060704916715621948e-02 -2.233156003057956696e-02 -1.656203120946884155e-01 1.857490092515945435e-01 1.756391674280166626e-01 9.805593639612197876e-02 7.889707386493682861e-02 1.670411676168441772e-01 9.514655917882919312e-03 -3.738615512847900391e-01 -8.687742054462432861e-02 -1.458622422069311142e-02 -3.684050440788269043e-01 3.482944667339324951e-01 2.625175416469573975e-01 -3.748873993754386902e-02 1.502423584461212158e-01 -1.080356687307357788e-01 1.329225599765777588e-01 1.051499992609024048e-01 3.165736198425292969e-01 1.335683465003967285e-01
-3.163426741957664490e-02 -1.672989428043365479e-01 1.531537920236587524e-01 9.441904723644256592e-02 -1.343130599707365036e-02 -1.062445938587188721e-01 -3.074146807193756104e-01 -5.552211776375770569e-02 7.952199131250381470e-02 -2.426859140396118164e-01 4.468781128525733948e-02 -1.087384596467018127e-01 2.679473161697387695e-01 1.476819515228271484e-01 1.523919999599456787e-01 -2.478025704622268677e-01 -3.931518271565437317e-02 3.211353123188018799e-01 -7.897511124610900879e-02 -1.914410889148712158e-01 7.629352807998657227e-02 8.010948449373245239e-02 -1.995638757944107056e-01 2.864457666873931885e-01 -6.664510816335678101e-02 1.154153048992156982e-01 3.132317662239074707e-01 -4.560918733477592468e-02 7.077559083700180054e-02 1.861109733581542969e-01 5.909622181206941605e-03 3.646842539310455322e-01
3.162649571895599365e-01 8.754503726959228516e-02 -4.357312247157096863e-02 1.308046430349349976e-01 -2.381050586700439453e-01 7.076908648014068604e-02 -3.997775912284851074e-01 -1.088897213339805603e-01 8.458180725574493408e-02 -5.816464126110076904e-02 -4.227826371788978577e-02 -3.117319010198116302e-02 -5.989447236061096191e-02 -2.416656017303466797e-01 3.045259229838848114e-02 1.294335573911666870e-01 2.268877774477005005e-01 2.253804206848144531e-01 1.686165630817413330e-01 -4.087452292442321777e-01 1.460800766944885254e-01 1.348852738738059998e-02 -2.572363913059234619e-01 1.715616136789321899e-01 -8.829379081726074219e-02 -3.276344388723373413e-02 2.455385401844978333e-02 1.862196773290634155e-01 2.604761421680450439e-01 -1.078025251626968384e-01 -8.940400183200836182e-02 2.097593434154987335e-02
1.433716118335723877e-01 9.943649917840957642e-02 2.618476450443267822e-01 -1.285619288682937622e-01 5.035280063748359680e-02 7.858836650848388672e-02 -4.149821102619171143e-01 2.530809044837951660e-01 1.001583188772201538e-01 2.069125920534133911e-01 5.919969454407691956e-02 -6.448873132467269897e-02 -4.064458981156349182e-02 -1.437863111495971680e-01 3.195244371891021729e-01 -2.453464567661285400e-01 9.378220140933990479e-02 1.612228751182556152e-01 -1.626314967870712280e-02 -1.010143309831619263e-01 3.647932410240173340e-01 -1.157911866903305054e-01 -2.939988970756530762e-01 2.492065131664276123e-01 9.259823709726333618e-02 -4.107515886425971985e-02 1.068042870610952377e-02 -5.288886651396751404e-02 -4.858361557126045227e-02 1.041092127561569214e-01 5.237785726785659790e-02 1.580358594655990601e-01
1.942216046154499054e-02 1.035600155591964722e-01 -1.970873028039932251e-01 1.460773348808288574e-01 1.037680357694625854e-01 -1.859593838453292847e-01 -3.568301498889923096e-01 1.064291000366210938e-01 1.151564195752143860e-01 -8.050901815295219421e-03 -4.462552070617675781e-02 -1.935780495405197144e-01 -7.526024430990219116e-02 1.447809040546417236e-01 5.873936414718627930e-02 -2.763202600181102753e-02 -1.222138926386833191e-01 2.939319424331188202e-02 2.520669400691986084e-01 -4.421894848346710205e-01 -2.593201696872711182e-01 -2.565401494503021240e-01 -1.759221106767654419e-01 3.460460901260375977e-01 1.181091517210006714e-01 1.705622524023056030e-01 7.963475584983825684e-02 2.081367000937461853e-02 1.401021778583526611e-01 -4.478774964809417725e-02 -2.759521454572677612e-02 1.739121973514556885e-01
1.055976524949073792e-01 2.827395200729370117e-01 5.310023203492164612e-02 -1.105472296476364136e-01 1.974396705627441406e-01 -3.319739177823066711e-02 -3.368107378482818604e-01 9.836774319410324097e-02 1.970781385898590088e-02 -4.163013398647308350e-02 1.466412544250488281e-01 -1.292257606983184814e-01 2.838815934956073761e-02 2.316035777330398560e-01 -4.015708714723587036e-02 1.628594547510147095e-01 -1.017003580927848816e-01 3.056027293205261230e-01 1.984745860099792480e-01 -4.962076246738433838e-01 5.652686581015586853e-02 -4.339100793004035950e-02 -1.518336683511734009e-01 3.350061476230621338e-01 5.256611853837966919e-03 1.417612880468368530e-01 -8.275318145751953125e-02 7.704447209835052490e-02 6.170363724231719971e-02 6.096876226365566254e-03 -2.022577822208404541e-01 1.967693120241165161e-02
3.583772480487823486e-01 1.038854643702507019e-01 -1.265101581811904907e-01 -6.175839900970458984e-02 2.882426232099533081e-02 1.277114152908325195e-01 -2.415748983621597290e-01 2.789555788040161133e-01 2.493299394845962524e-01 4.231505095958709717e-02 7.913214713335037231e-02 -2.444931417703628540e-01 5.592601746320724487e-02 -3.744201958179473877e-01 1.862103343009948730e-01 -5.216776393353939056e-03 -1.600404381752014160e-01 1.375198811292648315e-01 1.193521320819854736e-01 -3.434968292713165283e-01 8.136142790317535400e-02 1.414081603288650513e-01 -2.646775245666503906e-01 7.544450461864471436e-02 -3.773917444050312042e-03 9.854681044816970825e-02 4.646955057978630066e-02 -1.119813770055770874e-01 1.925859749317169189e-01 -5.965549498796463013e-02 -1.870728731155395508e-01 -2.082165703177452087e-02
1.753711700439453125e-01 -1.568616628646850586e-01 1.858068406581878662e-01 1.493350416421890259e-01 3.018040582537651062e-02 -2.720580101013183594e-01 -3.448458313941955566e-01 -2.772523090243339539e-02 1.365979313850402832e-01 2.905395347625017166e-03 2.506100237369537354e-01 -4.826781526207923889e-02 2.192722260951995850e-01 3.172755241394042969e-01 -3.955308347940444946e-03 -4.806652665138244629e-02 -1.668773144483566284e-01 2.610242068767547607e-01 1.703191101551055908e-01 -3.025878369808197021e-01 1.408969312906265259e-01 6.011304259300231934e-02 -6.246058270335197449e-02 1.500524878501892090e-01 1.295506302267313004e-02 3.015829436480998993e-02 2.282615303993225098e-01 -1.876650750637054443e-01 1.513878554105758667e-01 1.078564077615737915e-01 1.236824169754981995e-01 2.316202074289321899e-01
1.947429776191711426e-01 -3.689511120319366455e-02 -1.601367145776748657e-01 -3.116881661117076874e-02 6.743110716342926025e-02 -7.328815758228302002e-02 -4.680389761924743652e-01 -1.745754182338714600e-01 4.683383926749229431e-02 -6.392652168869972229e-03 2.832795083522796631e-01 -1.076511591672897339e-01 -1.454998552799224854e-02 1.028066202998161316e-01 1.386205255985260010e-01 -3.180217444896697998e-01 -4.341132193803787231e-02 1.122198924422264099e-01 -1.230025067925453186e-01 -1.487922370433807373e-01 1.824370175600051880e-01 1.081549841910600662e-02 -4.343897104263305664e-01 5.583768710494041443e-02 -3.652581572532653809e-02 1.446961760520935059e-01 1.182587891817092896e-01 2.193184643983840942e-01 -1.671057343482971191e-01 1.918143182992935181e-01 6.787468492984771729e-02 1.371082216501235962e-01
7.811839133501052856e-02 -1.941137462854385376e-01 -1.174262491986155510e-03 -3.114130906760692596e-02 7.546195387840270996e-02 -8.030803501605987549e-02 -1.264562159776687622e-01 3.685009181499481201e-01 -2.765965461730957031e-02 1.871331185102462769e-01 6.326802074909210205e-02 -1.098237112164497375e-01 -7.527326047420501709e-02 5.981868016533553600e-04 8.823467791080474854e-02 -2.482183575630187988e-01 1.023342981934547424e-01 -8.357805013656616211e-02 4.264725148677825928e-01 -3.174148499965667725e-01 -2.630752325057983398e-01 1.235804632306098938e-01 -2.761309742927551270e-01 2.381757497787475586e-01 -1.600652635097503662e-01 1.901464420370757580e-03 -1.036885902285575867e-01 -6.988918036222457886e-02 1.050491034984588623e-01 1.219186261296272278e-01 1.588757485151290894e-01 2.333657592535018921e-01
-7.284582592546939850e-03 1.323685348033905029e-01 -1.094762384891510010e-01 1.189373433589935303e-01 -2.470636963844299316e-01 -3.209175541996955872e-03 -3.511390686035156250e-01 1.762773143127560616e-03 1.288349330425262451e-01 2.996782362461090088e-01 5.632732436060905457e-02 -6.073037162423133850e-02 1.239614263176918030e-01 8.651820942759513855e-03 3.296016156673431396e-01 -2.813925743103027344e-01 -5.146742984652519226e-02 1.500046700239181519e-01 -1.490396540611982346e-02 -2.050472944974899292e-01 -1.795524917542934418e-02 9.353450499475002289e-03 -2.512055933475494385e-01 -3.313609957695007324e-01 -1.991117745637893677e-01 8.682530024088919163e-04 2.764660492539405823e-02 4.432573169469833374e-02 3.013540506362915039e-01 2.324530780315399170e-01 3.077047877013683319e-02 -1.628285944461822510e-01
3.310661017894744873e-01 1.191293355077505112e-02 -2.163851559162139893e-01 -5.448547378182411194e-02 5.540449917316436768e-02 -7.408898323774337769e-03 -2.414519488811492920e-01 1.897625774145126343e-01 7.607232779264450073e-02 1.536946892738342285e-01 -7.554955780506134033e-02 -1.489353328943252563e-01 -1.122486498206853867e-02 -2.766835093498229980e-01 2.117303162813186646e-01 -1.270704716444015503e-01 4.296253249049186707e-02 2.674200832843780518e-01 1.870599091053009033e-01 -1.645550131797790527e-01 -5.675021186470985413e-02 3.146691918373107910e-01 -1.458535343408584595e-01 8.950024843215942383e-03 -1.427259296178817749e-01 1.658303141593933105e-01 1.468746364116668701e-01 -3.625265881419181824e-02 3.106163442134857178e-01 -3.107011914253234863e-01 -1.240713894367218018e-01 9.942807257175445557e-02
4.497953951358795166e-01 1.113278716802597046e-01 -1.180528663098812103e-02 -1.644511371850967407e-01 5.946576595306396484e-02 -7.605570554733276367e-02 -2.732200920581817627e-01 2.432571500539779663e-01 1.469188630580902100e-01 5.092496424913406372e-02 2.800733409821987152e-02 -7.673491537570953369e-02 -4.207937791943550110e-02 -1.472417116165161133e-01 9.605169296264648438e-02 7.805882394313812256e-02 -9.606347233057022095e-02 1.496162712574005127e-01 1.625824272632598877e-01 -4.527586996555328369e-01 1.629887819290161133e-01 1.571017801761627197e-01 -8.776246011257171631e-02 1.109624728560447693e-01 9.502325952053070068e-02 1.749719679355621338e-01 1.648188680410385132e-01 -1.844551973044872284e-02 3.022371530532836914e-01 -2.263458818197250366e-01 -2.520969882607460022e-02 2.604242041707038879e-02
4.340756535530090332e-01 1.192145720124244690e-01 -1.885451376438140869e-01 8.628661185503005981e-02 1.765781082212924957e-02 -1.091253086924552917e-01 -2.606734633445739746e-01 1.322643309831619263e-01 1.682073324918746948e-01 9.567921608686447144e-02 -1.390192005783319473e-02 -1.777468621730804443e-01 1.387314032763242722e-02 -2.236546576023101807e-01 3.640894591808319092e-01 1.020876690745353699e-01 -1.224088445305824280e-01 1.924005150794982910e-01 6.955619156360626221e-02 -2.909809350967407227e-01 1.876142919063568115e-01 2.255726754665374756e-01 -1.467938572168350220e-01 1.033209711313247681e-01 1.273617148399353027e-01 1.387219130992889404e-01 8.370035141706466675e-02 6.028837338089942932e-02 1.691797524690628052e-01 -2.165337204933166504e-01 1.060031875967979431e-01 4.010495916008949280e-02
5.803003907203674316e-02 4.349701479077339172e-02 3.370868042111396790e-03 -1.193832978606224060e-01 9.644513577222824097e-02 7.541304081678390503e-02 -2.625850439071655273e-01 -1.221870109438896179e-01 -3.539715707302093506e-02 -1.541810184717178345e-01 1.683557629585266113e-01 1.552042216062545776e-01 6.440759450197219849e-02 7.347165048122406006e-02 2.149899750947952271e-01 -1.227311417460441589e-01 -1.244459822773933411e-01 1.560702025890350342e-01 1.514941453933715820e-01 -3.427614271640777588e-01 1.726182997226715088e-01 -7.219946384429931641e-02 -2.235079109668731689e-01 2.708661854267120361e-01 6.672333180904388428e-02 1.608467288315296173e-02 3.909049928188323975e-01 -7.047160714864730835e-02 3.866231441497802734e-02 4.450839385390281677e-02 4.468712806701660156e-01 1.704479455947875977e-01
4.017025530338287354e-01 1.381010860204696655e-01 -1.636024415493011475e-01 7.089341431856155396e-02 -5.940088629722595215e-02 8.334832638502120972e-02 -3.042262494564056396e-01 1.364347636699676514e-01 -1.392115373164415359e-02 3.439255431294441223e-02 2.954076789319515228e-02 -1.517254561185836792e-01 6.821428984403610229e-02 -8.145337551832199097e-02 3.335614204406738281e-01 6.199256703257560730e-02 -1.373616158962249756e-01 2.780108153820037842e-01 5.643690750002861023e-02 -3.393017053604125977e-01 1.513587385416030884e-01 1.613883078098297119e-01 3.882543416693806648e-03 1.988570392131805420e-01 2.013655453920364380e-01 1.532206088304519653e-01 1.234004944562911987e-01 4.141408205032348633e-02 2.783244252204895020e-01 -2.300383150577545166e-01 6.026945542544126511e-03 9.712327271699905396e-03
7.606244087219238281e-02 4.672342538833618164e-02 9.640198200941085815e-02 5.575522780418395996e-02 1.100146919488906860e-01 -3.527977764606475830e-01 -2.064834684133529663e-01 6.862394046038389206e-03 1.780421286821365356e-01 -9.483516216278076172e-02 1.024160012602806091e-01 -1.692680716514587402e-01 8.462189882993698120e-02 3.611283749341964722e-02 -1.761734336614608765e-01 7.558798789978027344e-02 -1.460670400410890579e-02 3.211336135864257812e-01 3.006802201271057129e-01 -4.972320497035980225e-01 2.481697686016559601e-02 -2.005702704191207886e-01 -2.510381937026977539e-01 1.396205276250839233e-01 -8.235740475356578827e-03 1.095038950443267822e-01 2.000319659709930420e-01 -8.329123258590698242e-02 1.044931039214134216e-01 7.878626137971878052e-02 -3.260766970925033092e-05 1.866720765829086304e-01
1.056813970208168030e-01 -1.035224199295043945e-01 7.605646550655364990e-02 2.323032319545745850e-01 9.126551449298858643e-02 -4.026814177632331848e-02 -2.746107280254364014e-01 1.869415789842605591e-01 6.308805942535400391e-02 -1.441480685025453568e-02 9.627373516559600830e-02 -1.145780086517333984e-01 -4.925219807773828506e-03 1.598654240369796753e-01 1.430487185716629028e-01 -3.408588171005249023e-01 -1.154273822903633118e-01 -1.992021799087524414e-01 1.078482568264007568e-01 -3.777346611022949219e-01 -1.196036413311958313e-01 3.034335374832153320e-01 -2.470374107360839844e-01 -5.911509320139884949e-02 -1.401453167200088501e-01 -5.545432120561599731e-02 1.489627659320831299e-01 2.834557183086872101e-02 1.037476286292076111e-01 3.156155943870544434e-01 1.606488972902297974e-02 2.732758820056915283e-01
4.549645185470581055e-01 -2.155454643070697784e-02 -1.880752097349613905e-04 -4.106879979372024536e-02 2.989007916767150164e-04 -1.234294921159744263e-01 -2.849730551242828369e-01 1.500231325626373291e-01 1.225062459707260132e-01 1.364666372537612915e-01 1.550226360559463501e-01 -9.266898781061172485e-02 9.177710860967636108e-02 -3.191247284412384033e-01 2.443032711744308472e-01 -1.135165151208639145e-02 -9.716726094484329224e-02 2.233997285366058350e-01 1.566547006368637085e-01 -1.938048452138900757e-01 1.619718670845031738e-01 2.359915077686309814e-01 -3.754734247922897339e-02 5.507199838757514954e-02 1.751801073551177979e-01 4.743008315563201904e-02 8.627022057771682739e-02 6.945605389773845673e-03 4.010006189346313477e-01 -1.476923078298568726e-01 -6.814147531986236572e-02 8.459146134555339813e-03
4.405207633972167969e-01 1.349868029356002808e-01 -1.263595670461654663e-01 4.706972837448120117e-02 5.271957442164421082e-02 -1.027477383613586426e-01 -2.179028540849685669e-01 -8.456259965896606445e-03 1.489595919847488403e-01 2.986658364534378052e-03 -1.183434575796127319e-02 -4.551824927330017090e-02 -2.006419003009796143e-01 -1.496521532535552979e-01 6.913796812295913696e-02 9.353238344192504883e-02 -1.078272610902786255e-01 1.126441732048988342e-01 1.798982620239257812e-01 -3.645034730434417725e-01 3.079646825790405273e-01 -9.675921499729156494e-02 -2.939511835575103760e-01 2.614228725433349609e-01 -4.515871778130531311e-02 1.984959542751312256e-01 1.306774914264678955e-01 7.345566153526306152e-02 2.649303972721099854e-01 -4.672985523939132690e-02 -1.429274976253509521e-01 5.337722226977348328e-02
5.152422785758972168e-01 9.751827269792556763e-02 -3.477102518081665039e-02 7.760396599769592285e-02 2.876908890902996063e-02 3.674761159345507622e-03 -2.278515547513961792e-01 1.275248974561691284e-01 1.936632841825485229e-01 1.799860447645187378e-01 -4.927193373441696167e-02 -2.404484152793884277e-01 -3.500757040455937386e-03 -8.144512027502059937e-02 -3.318949416279792786e-02 1.043984889984130859e-01 3.715439513325691223e-02 5.397989228367805481e-02 9.858356416225433350e-02 -3.248512446880340576e-01 1.082127019762992859e-01 4.178420640528202057e-03 -3.068982958793640137e-01 2.439645528793334961e-01 7.341989316046237946e-03 1.264976412057876587e-01 4.125121608376502991e-02 3.292105719447135925e-02 4.289596974849700928e-01 -9.200093150138854980e-02 5.367688089609146118e-02 2.841509133577346802e-02
3.522518277168273926e-01 2.371355295181274414e-01 1.809983998537063599e-01 -4.647253826260566711e-02 -1.322552561759948730e-01 -1.800725795328617096e-02 -3.157565295696258545e-01 2.330416813492774963e-02 6.240747869014739990e-02 -3.402602672576904297e-02 2.429862739518284798e-03 -7.286249101161956787e-02 -1.349944770336151123e-01 -2.058879137039184570e-01 6.006087362766265869e-02 8.629307150840759277e-02 -2.047392539680004120e-02 2.152173370122909546e-01 9.428734332323074341e-02 -4.633075892925262451e-01 1.399702727794647217e-01 -3.440463170409202576e-02 -2.060544490814208984e-01 1.393772512674331665e-01 -6.867915391921997070e-02 1.031399518251419067e-01 -1.086553037166595459e-01 -1.051368713378906250e-01 3.613713979721069336e-01 -2.459300607442855835e-01 -4.896031692624092102e-02 -6.763371638953685760e-03
1.434747129678726196e-01 5.324911326169967651e-02 2.401220649480819702e-01 -1.376077383756637573e-01 9.873536229133605957e-02 6.838149577379226685e-02 -4.277016520500183105e-01 1.716856211423873901e-01 1.075698882341384888e-01 2.305060327053070068e-01 1.804560571908950806e-01 -2.982019446790218353e-02 -3.238916979171335697e-04 -2.104577124118804932e-01 3.036883175373077393e-01 -2.925831079483032227e-01 3.496252745389938354e-02 1.247538998723030090e-01 -4.658452048897743225e-02 -1.664122641086578369e-01 2.833305001258850098e-01 1.142344549298286438e-01 -3.456088304519653320e-01 1.148664876818656921e-01 1.652105748653411865e-01 -9.000936150550842285e-02 9.160044044256210327e-02 7.043456286191940308e-02 6.065743789076805115e-02 -4.344521462917327881e-02 1.585706770420074463e-01 2.828172035515308380e-02
2.011277154088020325e-02 -1.696239262819290161e-01 1.679014414548873901e-01 -2.254052907228469849e-01 2.361713051795959473e-01 7.920201867818832397e-02 -2.759766876697540283e-01 1.512181460857391357e-01 -8.168122172355651855e-02 -2.195338532328605652e-02 -2.090991288423538208e-01 -1.316032409667968750e-01 -6.405892968177795410e-02 8.380270749330520630e-02 1.708494871854782104e-01 3.498242795467376709e-01 -1.932088583707809448e-01 2.868367135524749756e-01 -9.283405542373657227e-02 -2.258342057466506958e-01 -1.251858286559581757e-02 1.642285883426666260e-01 -1.476911455392837524e-01 -2.260475046932697296e-02 -1.520106494426727295e-01 1.601874679327011108e-01 1.710294336080551147e-01 -1.581279635429382324e-01 2.270800918340682983e-01 3.110010921955108643e-01 -1.146053597331047058e-01 8.207476139068603516e-02
5.153605341911315918e-01 8.151360601186752319e-02 -2.042506784200668335e-01 -4.744685068726539612e-02 -8.759280666708946228e-03 -1.294243037700653076e-01 -2.023060619831085205e-01 1.016711890697479248e-01 7.039557397365570068e-02 6.402581930160522461e-02 -6.232720613479614258e-02 -1.407110393047332764e-01 5.167225748300552368e-02 -1.513896882534027100e-01 2.737249433994293213e-01 1.492992695420980453e-02 -4.993936792016029358e-02 1.382605731487274170e-01 1.019468754529953003e-01 -3.207869231700897217e-01 1.601020395755767822e-01 2.184775769710540771e-01 9.032888920046389103e-04 2.228348255157470703e-01 1.602484434843063354e-01 1.136095970869064331e-01 2.210916429758071899e-01 -5.095264315605163574e-02 3.060889542102813721e-01 -1.589325666427612305e-01 8.156511932611465454e-02 9.287153929471969604e-02
1.106989532709121704e-01 -8.122343569993972778e-02 -8.704482764005661011e-02 -2.038901448249816895e-01 1.281641572713851929e-01 -1.030049771070480347e-01 -2.436689436435699463e-01 -6.756621599197387695e-02 -2.112460136413574219e-01 -1.635962873697280884e-01 2.251849174499511719e-01 -6.629867106676101685e-02 3.073924221098423004e-02 -6.148480996489524841e-02 2.138505876064300537e-01 -2.304921448230743408e-01 -2.036270052194595337e-01 2.975319921970367432e-01 5.858753249049186707e-02 -8.215118199586868286e-02 7.351865991950035095e-03 1.625057077035307884e-03 -2.637840807437896729e-01 4.172421693801879883e-01 -3.615291789174079895e-02 -1.503471583127975464e-01 3.665334284305572510e-01 -2.622515708208084106e-02 1.291035860776901245e-01 1.190784573554992676e-01 1.730696558952331543e-01 8.545016497373580933e-02
1.764387488365173340e-01 -1.772407814860343933e-02 -1.384041607379913330e-01 -2.270984202623367310e-01 -1.409742981195449829e-01 -2.372609227895736694e-01 -2.266654521226882935e-01 3.045465052127838135e-01 2.244956046342849731e-01 1.693090349435806274e-01 6.346678826957941055e-03 -3.700778186321258545e-01 3.156858682632446289e-02 1.196856424212455750e-02 8.303387463092803955e-02 3.742417320609092712e-02 -1.223594471812248230e-01 6.962710618972778320e-02 2.659742832183837891e-01 -3.457055091857910156e-01 -1.034790650010108948e-02 4.293316975235939026e-02 -3.003140389919281006e-01 -1.335581671446561813e-02 -1.296529918909072876e-01 2.090404927730560303e-02 4.556134715676307678e-02 1.327535063028335571e-01 -7.704990357160568237e-02 -5.559642985463142395e-02 -3.717491030693054199e-02 -3.198271393775939941e-01
2.355110347270965576e-01 1.841981410980224609e-01 9.766232967376708984e-02 1.387025266885757446e-01 1.462803632020950317e-01 -8.122770488262176514e-02 -3.667565286159515381e-01 8.334982395172119141e-02 -8.057694882154464722e-03 1.080773398280143738e-01 3.789786398410797119e-01 -1.232640519738197327e-01 -1.385331898927688599e-01 1.068676859140396118e-01 6.538923084735870361e-02 -1.390000283718109131e-01 1.097726151347160339e-01 1.215265244245529175e-01 2.467677742242813110e-01 -4.053743183612823486e-01 -2.280564457178115845e-01 -1.742167174816131592e-01 -1.645217984914779663e-01 1.570015400648117065e-01 1.813097745180130005e-01 3.114735335111618042e-02 2.277628704905509949e-02 2.858700044453144073e-02 -1.352006383240222931e-02 2.301998585462570190e-01 -1.494970545172691345e-02 1.136023104190826416e-01
4.321212768554687500e-01 1.110463514924049377e-01 -5.643925070762634277e-02 2.594275958836078644e-02 -7.844536751508712769e-02 -5.796875059604644775e-02 -2.264583259820938110e-01 1.070086881518363953e-01 1.791449338197708130e-01 1.601217091083526611e-01 5.014583840966224670e-02 -1.102874428033828735e-01 -8.797665685415267944e-02 -9.812057018280029297e-02 2.344919890165328979e-01 2.745757810771465302e-02 -1.746987849473953247e-01 1.813366115093231201e-01 1.183546334505081177e-01 -3.348727524280548096e-01 2.537423074245452881e-01 2.777736186981201172e-01 -1.387622952461242676e-01 1.561475396156311035e-01 1.764431744813919067e-01 2.294424325227737427e-01 9.266790002584457397e-02 9.494172781705856323e-02 2.256174832582473755e-01 -2.085488885641098022e-01 -5.644725169986486435e-04 9.386929124593734741e-02
1.056261127814650536e-03 -3.823411464691162109e-02 -2.455760389566421509e-01 -2.547931857407093048e-02 1.105888411402702332e-01 1.163343787193298340e-01 -5.404928326606750488e-01 1.414942294359207153e-01 -1.865853369235992432e-01 -2.404888346791267395e-02 -1.718861013650894165e-01 1.640148311853408813e-01 1.407933235168457031e-01 -9.060280025005340576e-02 2.315940111875534058e-01 -4.930505156517028809e-02 1.177676394581794739e-01 8.118441700935363770e-02 2.020802535116672516e-02 -1.426019221544265747e-01 4.610389471054077148e-02 6.488057971000671387e-02 -2.791184782981872559e-01 3.044689297676086426e-01 -1.944820582866668701e-01 -5.771116353571414948e-03 -1.556089371442794800e-01 -1.958342343568801880e-01 1.794003695249557495e-01 1.551807671785354614e-01 2.207885086536407471e-01 1.203162875026464462e-02
-1.105308765545487404e-03 -1.658803224563598633e-02 -7.762091699987649918e-03 1.488384902477264404e-01 -1.111622974276542664e-01 -2.923730313777923584e-01 -5.902279615402221680e-01 -4.988029226660728455e-02 -5.177614837884902954e-02 2.568058110773563385e-02 1.505764573812484741e-01 -1.975985169410705566e-01 -1.457365602254867554e-01 1.001296788454055786e-01 1.375610381364822388e-01 -1.776534318923950195e-01 -2.289430983364582062e-02 2.740508019924163818e-01 2.405018657445907593e-01 -1.534055918455123901e-01 1.349161472171545029e-02 -6.499554216861724854e-02 -8.841069042682647705e-02 1.997631341218948364e-01 1.295698434114456177e-01 1.445523053407669067e-01 -1.163955405354499817e-01 -7.861846685409545898e-02 3.015277087688446045e-01 1.044838130474090576e-02 -1.419110968708992004e-02 1.556729972362518311e-01
2.571329474449157715e-01 5.876304209232330322e-02 1.329243779182434082e-01 1.591612547636032104e-01 2.464411407709121704e-01 -3.260672092437744141e-01 -3.773657083511352539e-01 -1.692353338003158569e-01 1.126871109008789062e-01 1.324833035469055176e-01 3.714545071125030518e-02 -1.662178784608840942e-01 3.507633507251739502e-02 -3.362881839275360107e-01 7.677325606346130371e-02 -1.022019758820533752e-01 6.085136532783508301e-02 -2.151899226009845734e-02 -4.815493151545524597e-02 -1.532203555107116699e-01 8.492822945117950439e-02 -2.105499245226383209e-02 -2.365217506885528564e-01 2.822980284690856934e-01 6.496011465787887573e-02 -2.002868056297302246e-01 3.499589860439300537e-01 -9.815123677253723145e-02 6.131523102521896362e-02 7.509283721446990967e-02 1.757470332086086273e-02 -3.591874847188591957e-03
6.880954653024673462e-02 4.731620103120803833e-02 5.326041951775550842e-02 8.014456927776336670e-02 -1.692531704902648926e-01 -9.316317737102508545e-02 -5.147578716278076172e-01 -1.710630506277084351e-01 -3.404960036277770996e-03 1.302938908338546753e-01 3.776240348815917969e-02 -1.087721288204193115e-01 -1.456342041492462158e-01 1.811141371726989746e-01 -5.915505439043045044e-02 -1.447358578443527222e-01 -5.772791057825088501e-02 1.949743628501892090e-01 2.955685853958129883e-01 -2.331065833568572998e-01 -5.852993577718734741e-02 -1.217007264494895935e-01 -1.534420102834701538e-01 2.786977291107177734e-01 3.019077330827713013e-02 1.456771939992904663e-01 -1.117151603102684021e-01 -6.141796708106994629e-02 4.344998002052307129e-01 9.407745301723480225e-02 7.030750811100006104e-02 -5.226922221481800079e-03
3.990263640880584717e-01 -3.306263824924826622e-03 -1.678629964590072632e-01 -1.023744344711303711e-01 9.869268536567687988e-02 1.087175086140632629e-01 -2.625047564506530762e-01 6.320037692785263062e-02 -2.649013511836528778e-02 1.031179167330265045e-02 1.156642064452171326e-01 -3.484891653060913086e-01 -1.837447136640548706e-01 -3.633700013160705566e-01 2.088387012481689453e-01 -1.442696154117584229e-01 -6.780260801315307617e-02 3.264158964157104492e-01 5.669149383902549744e-02 -2.130435258150100708e-01 1.760808229446411133e-01 3.423337475396692753e-04 -6.654537469148635864e-02 -2.193118333816528320e-01 1.162513419985771179e-01 2.302150055766105652e-02 1.645748689770698547e-02 -8.688475191593170166e-02 2.545626461505889893e-01 -5.640878155827522278e-02 3.363507613539695740e-02 -8.678352087736129761e-02
2.107647508382797241e-01 -4.747645556926727295e-02 9.371584653854370117e-02 -8.471867442131042480e-02 1.323401480913162231e-01 -1.985207051038742065e-01 -4.377908408641815186e-01 5.528102070093154907e-02 -2.263409942388534546e-01 8.729414641857147217e-02 -1.278933435678482056e-01 -2.809174172580242157e-02 2.011369615793228149e-01 -2.311041951179504395e-01 2.731447517871856689e-01 -1.708866059780120850e-01 -1.966436356306076050e-01 -2.051334977149963379e-01 1.355720311403274536e-01 -8.526847511529922485e-02 1.357050389051437378e-01 5.376352369785308838e-02 -1.862397044897079468e-01 3.186009824275970459e-01 -9.203476458787918091e-02 2.237202078104019165e-01 -5.400672554969787598e-02 -1.153895333409309387e-01 1.753031909465789795e-01 1.539736539125442505e-01 7.449641078710556030e-02 -1.158134415745735168e-01
3.339914381504058838e-01 8.575980365276336670e-02 -1.994486749172210693e-01 -6.527063250541687012e-02 -1.474843472242355347e-01 -1.175457984209060669e-01 -2.770276963710784912e-01 1.188102737069129944e-01 1.693651080131530762e-01 5.190613213926553726e-03 9.771411120891571045e-02 -1.999934166669845581e-01 -2.469256520271301270e-02 -1.843015402555465698e-01 1.992381811141967773e-01 -3.043099120259284973e-02 -7.449506968259811401e-02 5.354993510991334915e-03 2.162014096975326538e-01 -3.680956959724426270e-01 1.261886656284332275e-01 1.253746151924133301e-01 -1.625327467918395996e-01 1.380524784326553345e-01 -1.302060484886169434e-01 2.176402807235717773e-01 1.241827085614204407e-01 1.787179708480834961e-02 4.165799617767333984e-01 -1.729810088872909546e-01 -2.667650696821510792e-04 -9.334897994995117188e-02
-6.610713154077529907e-02 -1.427044044248759747e-03 -3.114598803222179413e-02 2.449889183044433594e-01 2.175739556550979614e-01 -1.717675328254699707e-01 -2.273157984018325806e-01 -6.799317151308059692e-02 -4.736963601317256689e-04 -1.007227897644042969e-01 8.860408514738082886e-02 -2.149802595376968384e-01 2.494932152330875397e-02 2.902408242225646973e-01 1.648943722248077393e-01 1.215215772390365601e-01 -8.635050058364868164e-02 2.095294594764709473e-01 2.638098001480102539e-01 -5.773417949676513672e-01 5.186359211802482605e-02 -7.934525609016418457e-02 -1.627828478813171387e-01 1.669466793537139893e-01 -7.005139440298080444e-02 6.958303973078727722e-03 4.175262898206710815e-02 -1.406609863042831421e-01 1.515745222568511963e-01 7.686761766672134399e-02 -8.214436471462249756e-02 1.752689331769943237e-01
1.562777608633041382e-01 5.477566272020339966e-02 -1.778443716466426849e-02 -2.642458677291870117e-01 8.046866953372955322e-02 9.503351151943206787e-02 -2.716082632541656494e-01 -1.652574986219406128e-01 -3.028573393821716309e-01 1.510561406612396240e-01 -2.715847268700599670e-02 7.046966254711151123e-02 -1.677791215479373932e-02 1.236949674785137177e-02 2.156224995851516724e-01 -2.619521915912628174e-01 -3.089146688580513000e-03 1.817203462123870850e-01 -3.553099185228347778e-02 -3.702349960803985596e-01 1.894444227218627930e-01 -2.498812824487686157e-01 -1.910420954227447510e-01 2.318098545074462891e-01 -1.580751985311508179e-01 2.800471484661102295e-01 1.462986171245574951e-01 8.466389030218124390e-02 -1.671205013990402222e-01 2.398189343512058258e-02 5.716546624898910522e-02 1.623816639184951782e-01
2.001222074031829834e-01 9.388200193643569946e-02 2.643725275993347168e-01 -1.066909730434417725e-01 2.784903906285762787e-02 -6.866472959518432617e-02 -2.132349163293838501e-01 3.372750282287597656e-01 -9.481854736804962158e-02 8.288395404815673828e-02 1.483105272054672241e-01 -2.103466540575027466e-01 9.351736307144165039e-02 -2.182227820158004761e-01 2.095523029565811157e-01 -6.245086714625358582e-02 2.400060296058654785e-01 9.954049438238143921e-02 -7.745465636253356934e-02 -3.181963562965393066e-01 -1.292925924062728882e-01 -2.542744874954223633e-01 7.198324799537658691e-02 1.936426945030689240e-02 1.239093020558357239e-01 1.207302361726760864e-01 2.488481402397155762e-01 2.657442986965179443e-01 1.349156200885772705e-01 2.552104555070400238e-02 -1.570745604112744331e-03 2.754050791263580322e-01
1.337624937295913696e-01 -1.174435112625360489e-02 3.623344600200653076e-01 -1.328404545783996582e-01 -8.371511101722717285e-02 -3.374267518520355225e-01 -1.264761835336685181e-01 1.299799978733062744e-01 -1.169465705752372742e-01 1.120829135179519653e-01 1.081332117319107056e-01 -7.220485061407089233e-02 6.448047608137130737e-02 -4.352761898189783096e-03 -1.801733970642089844e-01 7.698423229157924652e-03 4.581461101770401001e-02 4.146293103694915771e-01 1.156257018446922302e-01 -3.858837187290191650e-01 1.569147408008575439e-01 -1.719447821378707886e-01 -2.728132605552673340e-01 -4.557014629244804382e-02 1.805237866938114166e-02 1.546936929225921631e-01 1.708656433038413525e-03 8.041331917047500610e-02 -1.464155465364456177e-01 6.967220455408096313e-02 -5.431579053401947021e-02 2.692340016365051270e-01
1.280214339494705200e-01 -5.703480541706085205e-02 6.323250383138656616e-02 7.458472251892089844e-02 7.352299243211746216e-02 -3.570468127727508545e-01 -2.091128230094909668e-01 1.541374921798706055e-01 -9.562804363667964935e-03 4.556844010949134827e-02 2.222517281770706177e-01 -2.616899907588958740e-01 1.065392643213272095e-01 2.339920029044151306e-02 -1.816810071468353271e-01 1.555007547140121460e-01 -1.464777886867523193e-01 3.204475939273834229e-01 1.053643077611923218e-01 -3.675984740257263184e-01 8.965872973203659058e-02 -2.150592207908630371e-01 -1.252948343753814697e-01 3.499334305524826050e-02 -2.141010947525501251e-02 2.281233072280883789e-01 2.718559503555297852e-01 -7.937841000966727734e-04 2.013944387435913086e-01 1.103843599557876587e-01 -1.430585682392120361e-01 2.002234011888504028e-01
-1.002077832818031311e-01 -2.912781387567520142e-02 1.135289520025253296e-01 8.655606769025325775e-03 1.879077404737472534e-01 -1.224237680435180664e-01 1.404233369976282120e-02 7.715966552495956421e-02 -4.476992785930633545e-02 4.026114046573638916e-01 2.892254851758480072e-02 -1.409971415996551514e-01 2.278272807598114014e-02 1.929777413606643677e-01 8.017273992300033569e-02 -1.300467550754547119e-01 1.095303073525428772e-01 5.143056437373161316e-02 -8.109503239393234253e-02 -5.539184212684631348e-01 -4.406790435314178467e-02 -9.075688570737838745e-02 -3.165702223777770996e-01 1.146062538027763367e-01 2.591806091368198395e-02 -2.257285863161087036e-01 -1.307256612926721573e-02 -1.540379971265792847e-01 1.735606491565704346e-01 -1.618566960096359253e-01 2.896383404731750488e-01 8.045577257871627808e-02
-5.051998421549797058e-03 -1.037203986197710037e-02 9.372130781412124634e-02 1.212692782282829285e-01 -1.828322857618331909e-01 -1.069919764995574951e-01 -2.973881661891937256e-01 3.169696629047393799e-01 -6.006982550024986267e-02 3.935822844505310059e-02 -1.112195253372192383e-01 2.843873202800750732e-01 8.447701111435890198e-03 1.093361303210258484e-01 -1.497740894556045532e-01 -3.662132471799850464e-02 8.709818124771118164e-02 4.607335627079010010e-01 3.539199382066726685e-02 -1.262598335742950439e-01 -3.856117278337478638e-02 -6.225042045116424561e-02 -2.038189917802810669e-01 -5.891884490847587585e-02 -1.340698897838592529e-01 1.654675044119358063e-02 2.055125385522842407e-01 -1.619507521390914917e-01 3.490580022335052490e-01 2.885355651378631592e-01 1.536952406167984009e-01 7.436593621969223022e-02
1.401235908269882202e-01 1.026666983962059021e-01 -8.078385144472122192e-03 -1.348121613264083862e-01 2.391683012247085571e-01 -2.832981012761592865e-02 -3.660614788532257080e-01 1.981846690177917480e-01 -1.069594472646713257e-01 4.704840481281280518e-02 8.311619609594345093e-02 -1.861714199185371399e-02 -3.184386342763900757e-02 -9.144414216279983521e-02 -1.353216916322708130e-01 1.290600895881652832e-01 1.691519618034362793e-01 2.012355178594589233e-01 -1.301116310060024261e-02 -4.167350530624389648e-01 2.391144782304763794e-01 -6.812163628637790680e-03 -2.771028280258178711e-01 1.887933909893035889e-01 7.135961949825286865e-02 2.983559966087341309e-01 -2.460477203130722046e-01 1.466215550899505615e-01 1.350795943289995193e-02 1.265225261449813843e-01 2.158593386411666870e-01 5.934541672468185425e-02
3.420099318027496338e-01 1.116144955158233643e-01 1.206706091761589050e-01 5.377696454524993896e-02 6.610728800296783447e-02 -2.590500377118587494e-02 -3.534629046916961670e-01 1.635487824678421021e-01 -3.966916352510452271e-03 3.038799390196800232e-03 -1.156586557626724243e-01 2.746540866792201996e-02 1.433958951383829117e-02 -1.533519942313432693e-02 6.189665570855140686e-02 1.230790540575981140e-01 1.249966099858283997e-01 8.882814645767211914e-02 9.038298577070236206e-02 -4.480590820312500000e-01 3.590026497840881348e-01 6.480034440755844116e-02 -2.620188891887664795e-01 1.757163256406784058e-01 4.424656555056571960e-02 4.455661773681640625e-02 2.278989925980567932e-02 -1.212538406252861023e-01 3.032770454883575439e-01 -2.163635045289993286e-01 -1.357122361660003662e-01 1.462539732456207275e-01
2.849713861942291260e-01 1.245033070445060730e-01 -1.201658472418785095e-01 -2.238627523183822632e-02 -6.304927170276641846e-02 -1.700279675424098969e-02 -3.195041120052337646e-01 5.403263494372367859e-02 4.701214283704757690e-02 2.599817328155040741e-02 4.207307472825050354e-02 -2.369558960199356079e-01 -1.956355422735214233e-01 -1.308647394180297852e-01 1.774879172444343567e-02 1.027549207210540771e-01 8.173904567956924438e-02 9.029534459114074707e-02 1.988334953784942627e-01 -4.237202703952789307e-01 2.878742814064025879e-01 4.807552695274353027e-02 -3.216640353202819824e-01 1.919412314891815186e-01 -6.115538999438285828e-03 1.052670255303382874e-01 -8.393274992704391479e-02 -4.792786762118339539e-02 3.703640699386596680e-01 -1.676996797323226929e-01 1.646936684846878052e-02 8.112614601850509644e-02
6.855809595435857773e-03 -1.219868734478950500e-01 1.749867945909500122e-01 -1.006964147090911865e-01 -6.552362442016601562e-02 -3.056762516498565674e-01 -2.317274659872055054e-01 -3.161734202876687050e-03 1.234809830784797668e-01 1.066097766160964966e-01 3.709794580936431885e-02 -1.063736900687217712e-01 -1.659827120602130890e-02 2.528558373451232910e-01 -2.776187285780906677e-02 -9.810896217823028564e-02 -2.424356490373611450e-01 1.249086633324623108e-01 -4.656441882252693176e-02 -3.975837826728820801e-01 -1.297818273305892944e-01 3.070067986845970154e-02 -3.334729969501495361e-01 1.767621785402297974e-01 1.741195097565650940e-02 4.172452539205551147e-02 3.729357123374938965e-01 -1.130951866507530212e-01 1.847330629825592041e-01 -1.413708832114934921e-02 6.984744966030120850e-02 3.016401231288909912e-01
7.220406085252761841e-02 -9.518789499998092651e-02 1.680170148611068726e-01 -3.886881843209266663e-02 -2.032147347927093506e-01 -1.475491076707839966e-01 -5.007808804512023926e-01 -3.331150859594345093e-02 -1.800776720046997070e-01 -8.092031627893447876e-02 5.547762289643287659e-02 -5.392680317163467407e-02 8.030842244625091553e-02 2.799406647682189941e-01 4.660323634743690491e-02 1.357704102993011475e-01 -1.271022260189056396e-01 3.003988862037658691e-01 3.085358142852783203e-01 -1.831242740154266357e-01 1.288433093577623367e-02 -2.291831225156784058e-01 1.505503710359334946e-02 2.402836382389068604e-01 -1.084970533847808838e-01 8.470269292593002319e-02 -3.212559968233108521e-03 1.024851202964782715e-01 1.720090359449386597e-01 2.006485611200332642e-01 -7.717934250831604004e-02 1.990060955286026001e-01
1.228619441390037537e-01 9.575492888689041138e-02 1.480596661567687988e-01 1.664118766784667969e-01 9.229818731546401978e-02 -2.351778745651245117e-01 -3.284089863300323486e-01 6.546673178672790527e-02 -6.510938052088022232e-03 1.030536219477653503e-01 4.373242259025573730e-01 -1.677607595920562744e-01 -1.623258888721466064e-01 2.746995538473129272e-02 1.742867082357406616e-01 8.499325066804885864e-02 -1.836296543478965759e-02 1.626353859901428223e-01 3.119927048683166504e-01 -4.348759353160858154e-01 -2.448760569095611572e-01 -1.084225028753280640e-01 7.705617696046829224e-02 2.452716603875160217e-02 6.633972283452749252e-03 7.681607455015182495e-02 3.179918229579925537e-02 -9.910334832966327667e-03 -8.484927006065845490e-03 2.219629585742950439e-01 8.656969666481018066e-02 1.477851066738367081e-03
5.304474011063575745e-02 1.015986129641532898e-01 7.024761289358139038e-02 1.417189370840787888e-02 1.088555306196212769e-01 9.104968607425689697e-02 -1.356336027383804321e-01 -1.382957398891448975e-01 -1.816832572221755981e-01 -4.282689839601516724e-02 1.150640025734901428e-01 -2.878653705120086670e-01 5.051435902714729309e-02 -3.409420847892761230e-01 2.618969380855560303e-01 2.046955972909927368e-01 -1.586567908525466919e-01 1.097413972020149231e-01 1.803557425737380981e-01 -2.676272094249725342e-01 8.765379339456558228e-02 2.001859992742538452e-01 -1.542935818433761597e-01 4.211782813072204590e-01 4.048735275864601135e-02 2.058687619864940643e-02 1.820390075445175171e-01 1.500270701944828033e-02 3.452648520469665527e-01 3.733782842755317688e-02 6.491973996162414551e-02 1.151881068944931030e-01
1.403925865888595581e-01 -1.715455204248428345e-02 2.822299897670745850e-01 -4.652491956949234009e-02 4.202932119369506836e-02 3.116289377212524414e-01 -3.245321810245513916e-01 -2.604683302342891693e-02 2.647219784557819366e-02 4.619096219539642334e-01 1.274518817663192749e-01 -9.207133948802947998e-02 -8.583648502826690674e-02 -3.285819888114929199e-01 4.951378703117370605e-02 -1.958036422729492188e-01 -1.540720909833908081e-01 1.278628706932067871e-01 1.148167029023170471e-01 -2.266280055046081543e-01 -2.435963414609432220e-02 -1.018346324563026428e-01 -2.136463075876235962e-01 2.348829060792922974e-01 -1.512308865785598755e-01 -2.411083504557609558e-02 1.387915611267089844e-01 -1.367032974958419800e-01 -1.101795211434364319e-02 1.263713687658309937e-01 1.014608144760131836e-02 6.622654199600219727e-02
2.336551547050476074e-01 -4.419518634676933289e-03 2.775925695896148682e-01 -2.131915837526321411e-01 8.765616267919540405e-02 -1.548959165811538696e-01 -1.093566045165061951e-01 3.372906148433685303e-01 -3.503100015223026276e-03 8.446526527404785156e-02 -1.375017017126083374e-01 -3.890619799494743347e-02 8.287671953439712524e-02 4.290465638041496277e-02 3.215440809726715088e-01 -4.219114035367965698e-02 -4.205288365483283997e-02 5.657840892672538757e-02 3.510835766792297363e-01 -1.183368191123008728e-01 1.098796352744102478e-01 -2.362700402736663818e-01 -2.567482888698577881e-01 6.237269192934036255e-02 -7.378104608505964279e-03 1.874786429107189178e-02 1.743571013212203979e-01 1.898735761642456055e-01 -3.142822384834289551e-01 2.489525377750396729e-01 4.941545054316520691e-02 1.184883862733840942e-01
3.005561791360378265e-02 -4.321626946330070496e-02 1.962588131427764893e-01 -1.654396648518741131e-03 7.984042167663574219e-02 -3.345789909362792969e-01 -2.526172101497650146e-01 5.098860710859298706e-02 3.026100993156433105e-01 1.672237366437911987e-01 1.178466714918613434e-02 -2.818631529808044434e-01 8.616995811462402344e-02 2.941366136074066162e-01 2.660972774028778076e-01 2.989336661994457245e-02 9.288838505744934082e-02 2.089581787586212158e-01 -5.111176148056983948e-02 -3.235229849815368652e-01 -1.875034123659133911e-01 -2.553690075874328613e-01 -7.239261269569396973e-02 2.773052752017974854e-01 -8.320974558591842651e-02 9.595345705747604370e-02 6.880443543195724487e-02 6.178971007466316223e-02 9.028682112693786621e-02 1.124284043908119202e-02 1.497688591480255127e-01 1.083409637212753296e-01
3.242084085941314697e-01 -1.052799001336097717e-01 5.350265651941299438e-02 -1.418788135051727295e-01 -7.065583020448684692e-02 3.035137057304382324e-02 -3.601235449314117432e-01 -9.409672766923904419e-02 -1.458052992820739746e-01 2.162050902843475342e-01 8.713763952255249023e-02 -1.234930306673049927e-01 1.824906617403030396e-01 6.376650184392929077e-02 1.495878398418426514e-01 -1.845453232526779175e-01 -3.768068924546241760e-02 1.559184640645980835e-01 -1.693998277187347412e-01 -3.073476850986480713e-01 2.474420964717864990e-01 -1.411856859922409058e-01 -1.244160905480384827e-01 2.999350130558013916e-01 -1.856690794229507446e-01 1.186229363083839417e-01 8.194832503795623779e-02 -5.058289691805839539e-02 -3.450337052345275879e-01 1.209049150347709656e-01 4.803530499339103699e-02 4.923111945390701294e-02
1.796855926513671875e-01 -8.051806688308715820e-02 -8.582673966884613037e-02 4.162705317139625549e-02 3.004992939531803131e-02 -2.111798673868179321e-01 -8.575741946697235107e-02 -7.548967748880386353e-02 8.280049264430999756e-02 1.593319922685623169e-01 9.869144111871719360e-02 2.046545967459678650e-02 -2.259252667427062988e-01 -1.491774804890155792e-02 7.644780911505222321e-03 -5.750534310936927795e-02 -3.546620951965451241e-03 7.286073267459869385e-02 2.692062854766845703e-01 -1.960561871528625488e-01 9.350351989269256592e-02 1.599601097404956818e-02 -3.369325101375579834e-01 1.286996304988861084e-01 1.208050362765789032e-02 2.968983650207519531e-01 9.295820444822311401e-02 -1.428802013397216797e-01 1.744430363178253174e-01 2.092812508344650269e-01 1.469338387250900269e-01 5.727652907371520996e-01
-9.490429610013961792e-02 9.862037748098373413e-02 1.817985922098159790e-01 5.899988487362861633e-02 -1.877782493829727173e-01 -1.842270344495773315e-01 -2.915408909320831299e-01 -2.422489672899246216e-01 5.616595596075057983e-02 9.206151217222213745e-02 1.226492002606391907e-01 -7.579465955495834351e-02 5.057055875658988953e-02 -2.553027272224426270e-01 3.292347490787506104e-01 3.378080427646636963e-01 -1.680503040552139282e-01 1.615164726972579956e-01 -3.918600827455520630e-02 -3.278440237045288086e-01 1.648416668176651001e-01 -3.682734072208404541e-02 -2.504859566688537598e-01 -1.082289814949035645e-01 -2.066254466772079468e-01 1.136098504066467285e-01 -1.263407319784164429e-01 1.138956770300865173e-01 1.752884536981582642e-01 -9.528138907626271248e-04 1.350883692502975464e-01 -9.668222069740295410e-02
3.301007151603698730e-01 -1.065972894430160522e-01 -1.293902397155761719e-01 -2.631551027297973633e-01 -1.929007470607757568e-01 -5.951422825455665588e-02 -1.555855125188827515e-01 3.112341761589050293e-01 8.347554504871368408e-02 1.361436545848846436e-01 -1.629853993654251099e-01 -4.048049822449684143e-02 2.575068473815917969e-01 -1.616221517324447632e-01 2.773377485573291779e-02 -8.179808408021926880e-02 -1.648004353046417236e-02 -1.105116233229637146e-01 2.932617068290710449e-01 -3.480755686759948730e-01 1.319319605827331543e-01 -1.356916874647140503e-01 -2.639861702919006348e-01 1.416282057762145996e-01 -3.320788498967885971e-03 1.264962702989578247e-01 1.936773210763931274e-01 -5.471747741103172302e-02 1.472753584384918213e-01 1.317648142576217651e-01 -1.257451772689819336e-01 -1.471872478723526001e-01
1.962611377239227295e-01 -3.661924600601196289e-02 -1.112847775220870972e-01 -3.231026977300643921e-02 1.116703748703002930e-01 1.933597587049007416e-02 -3.932771980762481689e-01 3.578527867794036865e-01 -2.338187582790851593e-02 9.144975244998931885e-02 1.248957589268684387e-01 -1.122420281171798706e-01 2.325188517570495605e-01 -3.228389024734497070e-01 1.560176461935043335e-01 -2.722701132297515869e-01 2.176860272884368896e-01 1.746456325054168701e-01 -2.421052567660808563e-02 -1.954318732023239136e-01 1.268260180950164795e-01 -1.806407719850540161e-01 -6.495505105704069138e-03 1.976753957569599152e-02 -7.772677391767501831e-02 -3.314323350787162781e-02 2.656945586204528809e-01 1.987715661525726318e-01 5.043687671422958374e-02 -9.403701871633529663e-02 1.832565292716026306e-02 2.499796450138092041e-01
4.127075076103210449e-01 4.062501713633537292e-02 -8.411474525928497314e-02 -6.906348280608654022e-03 -5.523060448467731476e-03 -1.799718011170625687e-04 -2.614999711513519287e-01 1.294118613004684448e-01 2.170225828886032104e-01 1.708135902881622314e-01 4.549038782715797424e-02 -1.292531490325927734e-01 3.433592244982719421e-02 -1.155740842223167419e-01 2.384132444858551025e-01 7.022353261709213257e-02 -1.701954901218414307e-01 1.284531652927398682e-01 1.692572385072708130e-01 -3.180464208126068115e-01 6.174224242568016052e-02 2.367127537727355957e-01 -1.102692633867263794e-01 2.322524935007095337e-01 2.302225828170776367e-01 2.377398014068603516e-01 7.381218485534191132e-03 1.593154519796371460e-01 3.100679814815521240e-01 -1.725507229566574097e-01 2.479738742113113403e-02 4.093132540583610535e-02
3.650885075330734253e-02 -7.084075361490249634e-02 -5.075365677475929260e-02 1.508669108152389526e-01 2.055663615465164185e-02 -3.723818957805633545e-01 -3.207366466522216797e-01 1.567502040416002274e-03 1.929318010807037354e-01 6.156068667769432068e-02 -1.077653467655181885e-01 -1.646970957517623901e-01 -3.987040817737579346e-01 7.510979473590850830e-02 1.949630528688430786e-01 5.050051957368850708e-02 -5.293935537338256836e-02 6.308950483798980713e-02 2.728064171969890594e-02 -3.142223954200744629e-01 8.300264924764633179e-02 -6.014944985508918762e-02 -2.250325232744216919e-01 1.416248381137847900e-01 1.189151555299758911e-01 2.724500596523284912e-01 -2.321557998657226562e-01 -6.922409683465957642e-02 1.230705305933952332e-01 1.609174907207489014e-01 -9.159160777926445007e-03 2.564721703529357910e-01
4.945923686027526855e-01 1.217517778277397156e-01 -8.306210488080978394e-02 -1.179130524396896362e-01 -1.641442999243736267e-02 1.284456811845302582e-02 -3.129139542579650879e-01 1.010039076209068298e-01 8.637571334838867188e-02 8.984729647636413574e-02 3.016944043338298798e-02 -9.731573611497879028e-02 -1.022960692644119263e-01 -4.831985011696815491e-02 7.944000512361526489e-02 5.081046000123023987e-02 9.987064450979232788e-02 8.072695881128311157e-02 2.477835714817047119e-01 -2.951115667819976807e-01 1.933163255453109741e-01 -2.070494228973984718e-03 -3.292910456657409668e-01 2.053878754377365112e-01 3.196823224425315857e-02 1.015601605176925659e-01 1.772770285606384277e-01 1.039708852767944336e-01 3.496822714805603027e-01 -1.034660488367080688e-01 -1.431280821561813354e-01 5.985229834914207458e-02
1.544495671987533569e-01 -6.865714490413665771e-02 2.428288459777832031e-01 -1.348421275615692139e-01 -2.133561521768569946e-01 -3.975695967674255371e-01 -8.187409490346908569e-02 -4.103432968258857727e-02 -7.371642626821994781e-03 1.234966367483139038e-01 1.144149675965309143e-01 -2.280363142490386963e-01 2.077470868825912476e-01 5.113990232348442078e-02 -1.552957296371459961e-02 -1.022577360272407532e-01 -1.201269328594207764e-01 2.151846438646316528e-01 1.190007477998733521e-01 -1.079966053366661072e-01 8.909892290830612183e-02 -1.232068520039319992e-02 -4.115987122058868408e-01 3.096662163734436035e-01 4.037527367472648621e-02 1.286683678627014160e-01 1.963668465614318848e-01 -3.897554706782102585e-03 7.957261055707931519e-02 1.093179732561111450e-01 1.528468579053878784e-01 2.950981557369232178e-01
7.430014014244079590e-02 3.349892795085906982e-02 8.747236430644989014e-02 -1.028557792305946350e-01 -1.342553179711103439e-02 1.351669151335954666e-02 -1.049079224467277527e-01 4.092575237154960632e-02 -2.081730663776397705e-01 -9.533873200416564941e-02 -2.684775926172733307e-02 1.688451878726482391e-02 -9.535335004329681396e-02 -2.429947406053543091e-01 1.862904578447341919e-01 9.854797273874282837e-02 7.996071130037307739e-02 7.587897777557373047e-02 -3.984080255031585693e-02 -5.085929632186889648e-01 3.438325226306915283e-01 -5.406673997640609741e-02 -2.286691814661026001e-01 3.091379702091217041e-01 -2.559658885002136230e-01 2.040987312793731689e-01 1.655325442552566528e-01 1.999781876802444458e-01 9.429642558097839355e-02 1.191352754831314087e-01 2.375040352344512939e-01 2.513077296316623688e-02
1.649410575628280640e-01 1.169473528861999512e-01 5.225981771945953369e-02 2.145098149776458740e-01 8.888322860002517700e-02 -1.882439702749252319e-01 -6.217616051435470581e-02 2.062587738037109375e-01 -8.635519444942474365e-02 1.384568661451339722e-01 1.587212979793548584e-01 2.175715193152427673e-02 2.317036269232630730e-03 7.351271063089370728e-02 1.140390560030937195e-01 -7.153779268264770508e-02 -2.700747847557067871e-01 3.906772434711456299e-01 2.090046405792236328e-01 -3.484845757484436035e-01 -1.293304562568664551e-01 -3.926232457160949707e-02 -1.620898693799972534e-01 3.998622298240661621e-02 -1.632498949766159058e-01 3.720206320285797119e-01 -1.812430173158645630e-01 -1.929140239953994751e-01 -1.344412658363580704e-02 1.759079396724700928e-01 -1.083065196871757507e-01 1.732037216424942017e-01
-5.683733522891998291e-02 6.857658922672271729e-02 1.583045870065689087e-01 -9.050251543521881104e-02 -1.250256877392530441e-02 8.539737761020660400e-02 -3.880039155483245850e-01 4.499930441379547119e-01 -4.941755905747413635e-02 2.583647072315216064e-01 -6.958016008138656616e-02 -2.921823970973491669e-02 6.122026965022087097e-02 -1.976624280214309692e-01 3.141930699348449707e-01 -2.932672798633575439e-01 1.000919193029403687e-01 2.041130810976028442e-01 -1.268965657800436020e-03 -1.234962604939937592e-02 1.504970788955688477e-01 -1.031338870525360107e-01 -3.084567487239837646e-01 1.416396051645278931e-01 2.082343250513076782e-01 -4.764016717672348022e-02 5.707935988903045654e-02 -2.445270307362079620e-02 2.096145749092102051e-01 -7.974550127983093262e-03 -4.452401399612426758e-02 9.785460308194160461e-03
1.617617458105087280e-01 2.545858919620513916e-01 2.935515940189361572e-01 -5.381927639245986938e-02 8.467759937047958374e-02 -3.178757727146148682e-01 -2.840327620506286621e-01 1.673377007246017456e-01 -1.706389486789703369e-01 1.546372920274734497e-01 3.647100627422332764e-01 -1.575414687395095825e-01 -7.452765852212905884e-02 -1.216060519218444824e-01 1.402729600667953491e-01 -2.901751548051834106e-02 -2.137797698378562927e-02 -1.094079925678670406e-03 3.325489461421966553e-01 -2.713719904422760010e-01 -1.413128674030303955e-01 -1.734356284141540527e-01 -6.665624678134918213e-02 1.509131342172622681e-01 1.072895899415016174e-01 7.435457408428192139e-02 1.517072468996047974e-01 -2.030635923147201538e-01 2.233641967177391052e-02 6.050811335444450378e-02 -1.128019578754901886e-02 6.164769083261489868e-02
3.757418692111968994e-02 -1.446565687656402588e-01 6.342600286006927490e-02 3.636014834046363831e-02 -1.364235281944274902e-01 1.644637286663055420e-01 -3.655268251895904541e-01 1.501348763704299927e-01 -1.521617919206619263e-01 1.994590163230895996e-01 -1.327808797359466553e-01 -2.226913422346115112e-01 2.355584055185317993e-01 -3.118032775819301605e-02 2.583062648773193359e-01 3.298607170581817627e-01 -4.226399585604667664e-02 1.854747235774993896e-01 -3.767438605427742004e-02 -2.258237451314926147e-01 3.570682555437088013e-02 2.972481846809387207e-01 -2.686960399150848389e-01 2.339559607207775116e-02 -2.338704913854598999e-01 1.602474153041839600e-01 1.806705817580223083e-02 1.210994869470596313e-01 -1.439229957759380341e-02 2.248458564281463623e-01 5.454663187265396118e-02 -9.096554666757583618e-02
8.701452612876892090e-02 -2.699403278529644012e-02 3.533919453620910645e-01 -3.433361053466796875e-01 -7.722064852714538574e-02 2.361660599708557129e-01 -4.552897810935974121e-01 -6.350041925907135010e-02 -8.145122230052947998e-02 2.218621969223022461e-01 -2.867140807211399078e-02 1.107232458889484406e-02 5.244940984994173050e-03 5.339020118117332458e-02 6.860665977001190186e-02 -6.892397999763488770e-02 -9.658002853393554688e-02 6.857529282569885254e-02 2.648455463349819183e-02 -4.524605572223663330e-01 8.709421753883361816e-02 7.923482358455657959e-02 -2.670184075832366943e-01 -6.161092594265937805e-02 -3.014521114528179169e-02 1.775896847248077393e-01 -2.794493688270449638e-03 4.824081063270568848e-02 -2.254556715488433838e-01 7.590278238058090210e-02 5.994782969355583191e-02 -5.797357857227325439e-02
4.253424406051635742e-01 2.091653831303119659e-02 -2.601096034049987793e-01 6.250935047864913940e-02 5.233319476246833801e-02 -2.510583214461803436e-02 -2.377869486808776855e-01 1.727301776409149170e-01 1.955814361572265625e-01 7.343799620866775513e-02 -2.804279141128063202e-02 -2.417046278715133667e-01 -6.303200870752334595e-02 -2.218192368745803833e-01 2.064537554979324341e-01 1.330605298280715942e-01 -1.291912347078323364e-01 7.494571059942245483e-02 6.884185969829559326e-02 -3.421803116798400879e-01 1.223192512989044189e-01 2.372172772884368896e-01 -1.527065485715866089e-01 1.921623945236206055e-01 1.799498200416564941e-01 2.199964523315429688e-01 1.091821640729904175e-01 6.321233510971069336e-02 2.145684510469436646e-01 -1.598709635436534882e-02 1.337858885526657104e-01 6.687548011541366577e-02
-7.238533347845077515e-02 -5.973343178629875183e-02 1.041724905371665955e-02 3.432922437787055969e-02 -7.691437751054763794e-02 -2.598058879375457764e-01 -5.535820722579956055e-01 6.376387178897857666e-02 -1.648925095796585083e-01 5.025564879179000854e-02 2.024400234222412109e-01 -1.830409914255142212e-01 -3.232959508895874023e-01 2.625966910272836685e-03 6.366471946239471436e-02 -9.960261732339859009e-02 2.672697305679321289e-01 5.702998861670494080e-02 2.539048492908477783e-01 -3.669277429580688477e-01 -3.904857486486434937e-02 2.868884801864624023e-02 -8.156293630599975586e-02 -3.772509843111038208e-02 6.409027427434921265e-02 -1.396234631538391113e-01 1.058550626039505005e-01 1.155403777956962585e-01 7.165431231260299683e-02 2.033585160970687866e-01 -7.145132403820753098e-03 6.602448970079421997e-02
1.315305680036544800e-01 -2.205825597047805786e-01 1.989433616399765015e-01 -6.210873648524284363e-02 -7.947494834661483765e-02 -4.675417542457580566e-01 -1.266842782497406006e-01 5.097056925296783447e-02 3.593040630221366882e-02 2.618570625782012939e-01 9.577088057994842529e-02 -2.296460866928100586e-01 9.129667282104492188e-02 -4.632769525051116943e-02 3.391962964087724686e-03 -1.710737645626068115e-01 3.180285170674324036e-02 1.470161676406860352e-01 -7.451919838786125183e-03 -1.887852996587753296e-01 -1.385798156261444092e-01 -1.763364672660827637e-02 -5.337963104248046875e-01 -1.556082367897033691e-01 -2.883451245725154877e-02 1.352284252643585205e-01 1.880170106887817383e-01 -1.792674884200096130e-02 8.093822747468948364e-02 -7.389084901660680771e-03 1.499154865741729736e-01 6.827535480260848999e-02
-2.641023099422454834e-01 -3.662855923175811768e-02 5.141214653849601746e-02 -4.189552739262580872e-03 -1.993993669748306274e-01 -2.350314706563949585e-01 -3.580742776393890381e-01 1.348490566015243530e-01 3.844896703958511353e-02 1.526836957782506943e-02 -2.427170984447002411e-02 -3.413464426994323730e-01 6.315537542104721069e-02 2.803272008895874023e-02 4.764709621667861938e-02 8.208911865949630737e-02 1.041028425097465515e-01 2.941099703311920166e-01 1.192916035652160645e-01 -3.099870085716247559e-01 -2.080495506525039673e-01 2.547629177570343018e-01 -3.097009360790252686e-01 -8.622995577752590179e-03 1.402569115161895752e-01 -2.647407166659832001e-02 2.306766360998153687e-01 -8.725730329751968384e-02 7.837180979549884796e-03 8.607431501150131226e-02 2.153356969356536865e-01 7.327232509851455688e-02
1.693607419729232788e-01 2.579522132873535156e-01 8.092981576919555664e-02 1.979238837957382202e-01 1.683349534869194031e-02 -3.019326739013195038e-02 -2.787906825542449951e-01 -5.066286399960517883e-02 -4.797112941741943359e-02 3.499381616711616516e-02 1.430550217628479004e-01 -1.188488379120826721e-01 1.506302319467067719e-02 8.774089068174362183e-02 8.525977283716201782e-02 -1.532576382160186768e-01 -1.593744605779647827e-01 2.556865513324737549e-01 4.936906099319458008e-01 -3.506160080432891846e-01 -1.772961169481277466e-01 -2.502624690532684326e-01 -1.526177078485488892e-01 2.173738367855548859e-02 8.302613347768783569e-02 3.802323341369628906e-02 -1.229723449796438217e-02 -1.584382727742195129e-02 2.803608775138854980e-01 -1.798796653747558594e-01 6.807116419076919556e-02 3.418074175715446472e-02
1.625103801488876343e-01 -5.244597420096397400e-02 1.312939226627349854e-01 -3.422533348202705383e-02 1.392318904399871826e-01 -1.383712738752365112e-01 -5.565380454063415527e-01 3.668645024299621582e-01 -1.300272047519683838e-01 -7.271428406238555908e-02 1.128565520048141479e-01 -1.897214353084564209e-01 1.935147345066070557e-01 -1.024085879325866699e-01 9.843095391988754272e-02 -2.836037278175354004e-01 -1.082648560404777527e-01 3.483434394001960754e-02 -1.181661486625671387e-01 -5.354699119925498962e-02 7.280993461608886719e-02 7.110621780157089233e-02 -1.754653602838516235e-01 1.520978361368179321e-01 -2.294025868177413940e-01 -5.110316351056098938e-02 -1.802397668361663818e-01 -3.452189266681671143e-02 1.316091567277908325e-01 1.473207324743270874e-01 1.447327882051467896e-01 1.328981369733810425e-01
3.851545229554176331e-02 1.195006072521209717e-01 1.404333710670471191e-01 -2.914704754948616028e-02 3.151468187570571899e-02 1.317431628704071045e-01 -2.717161178588867188e-01 -5.346368625760078430e-02 -1.055517606437206268e-02 3.622351884841918945e-01 -4.806195199489593506e-02 -3.337028622627258301e-02 1.976718753576278687e-01 -2.836695909500122070e-01 1.118203997611999512e-01 -3.322040140628814697e-01 -2.059302628040313721e-01 9.989979863166809082e-02 2.766454778611660004e-02 -2.840406894683837891e-01 -4.292429983615875244e-02 -2.068709135055541992e-01 -2.549363374710083008e-01 2.572271525859832764e-01 -2.019243240356445312e-01 -2.295471355319023132e-02 3.070451617240905762e-01 -1.068474650382995605e-01 3.566018491983413696e-02 1.819165498018264771e-01 2.102212421596050262e-02 -6.603059358894824982e-03
-1.983497105538845062e-02 3.304768726229667664e-02 -1.511647105216979980e-01 5.400574207305908203e-02 -2.035040594637393951e-02 -1.649499684572219849e-01 -3.830059170722961426e-01 -5.318521708250045776e-02 2.533132731914520264e-01 1.137379407882690430e-01 -1.064257174730300903e-01 -1.646037846803665161e-01 -3.670954108238220215e-01 1.835834234952926636e-01 5.823277402669191360e-03 -1.690445244312286377e-01 -1.182623058557510376e-01 2.487109303474426270e-01 5.809816718101501465e-02 -3.276247084140777588e-01 1.154074445366859436e-01 -2.405883744359016418e-02 -2.152885198593139648e-01 1.313028782606124878e-01 4.117040336132049561e-02 1.361063271760940552e-01 -1.607403457164764404e-01 -7.569383084774017334e-02 1.488403528928756714e-01 -2.634969167411327362e-02 1.432152390480041504e-01 3.518757820129394531e-01
1.337285060435533524e-02 -6.645530927926301956e-03 2.044838070869445801e-01 -4.340202547609806061e-03 1.681039184331893921e-01 4.469053074717521667e-02 -2.198667675256729126e-01 1.666524708271026611e-01 -1.617665737867355347e-01 -6.902985274791717529e-02 -2.799747586250305176e-01 -1.277641952037811279e-01 -5.688840523362159729e-02 7.985880225896835327e-02 9.429353475570678711e-02 2.828062176704406738e-01 2.513315156102180481e-02 3.968546986579895020e-01 4.279190208762884140e-03 -2.879473865032196045e-01 -1.335132569074630737e-01 1.995558589696884155e-01 -2.944895327091217041e-01 3.109638579189777374e-02 -2.192289680242538452e-01 6.276342272758483887e-02 -5.373995006084442139e-02 -1.849592775106430054e-01 2.648512423038482666e-01 2.724325358867645264e-01 1.568570849485695362e-03 8.708091080188751221e-02
2.166253924369812012e-01 -1.922953873872756958e-01 -1.589495874941349030e-02 -1.616152748465538025e-02 2.754496634006500244e-01 -1.969307512044906616e-01 -1.724729984998703003e-01 -4.828353971242904663e-02 3.282563015818595886e-02 1.019682437181472778e-01 1.373036801815032959e-01 -2.025903165340423584e-01 -1.705124527215957642e-01 -1.484678983688354492e-01 7.584059145301580429e-03 -8.710119128227233887e-02 -4.854985699057579041e-02 1.992917805910110474e-02 1.213225871324539185e-01 -1.856821775436401367e-01 2.156834453344345093e-01 2.452822774648666382e-02 -4.095557034015655518e-01 7.144261896610260010e-02 -1.935618221759796143e-01 1.559596657752990723e-01 2.499680966138839722e-01 8.587064594030380249e-02 -2.152988612651824951e-01 8.731976896524429321e-02 1.718784421682357788e-01 3.894073069095611572e-01
1.634711027145385742e-02 -3.785710036754608154e-01 1.124179437756538391e-01 1.089210808277130127e-02 7.638190686702728271e-02 -4.855053126811981201e-01 -2.702382206916809082e-01 -7.670815289020538330e-02 6.684760749340057373e-02 9.666289389133453369e-02 -6.481216102838516235e-02 -3.091214410960674286e-02 -5.006907507777214050e-02 -4.359585419297218323e-02 -2.868568524718284607e-02 -1.083009764552116394e-01 -4.590623453259468079e-02 6.073032319545745850e-02 7.024361193180084229e-02 -1.772390902042388916e-01 1.112598106265068054e-01 -6.798125058412551880e-02 -4.754647612571716309e-01 1.693294048309326172e-01 1.480945199728012085e-01 2.104336917400360107e-01 2.450931966304779053e-01 -4.077050462365150452e-02 -4.522649943828582764e-02 1.088739112019538879e-01 1.769911348819732666e-01 1.466849911957979202e-02
2.865095734596252441e-01 -9.488184005022048950e-03 1.075393334031105042e-01 -2.166382670402526855e-01 -4.494663327932357788e-02 -2.217000573873519897e-01 -1.787892729043960571e-01 -1.737631708383560181e-01 -4.971480928361415863e-03 -2.396041601896286011e-01 1.022427007555961609e-01 -8.376266062259674072e-02 -2.318121641874313354e-01 -8.790045231580734253e-02 1.245884150266647339e-01 -3.177868127822875977e-01 -5.543798673897981644e-03 2.728944420814514160e-01 2.176482826471328735e-01 -1.416769772768020630e-01 1.111015602946281433e-01 -7.608570158481597900e-02 -2.982546985149383545e-01 1.606026291847229004e-01 -6.946036964654922485e-02 5.158437788486480713e-02 2.456463426351547241e-01 3.973833471536636353e-02 -1.447681933641433716e-01 9.064588695764541626e-02 3.357100784778594971e-01 8.370652794837951660e-02
1.539047509431838989e-01 -6.601546704769134521e-02 -1.417204439640045166e-01 -6.520729511976242065e-02 2.747120857238769531e-01 2.992946282029151917e-02 -1.534133851528167725e-01 -1.194515451788902283e-01 6.108094938099384308e-03 -4.762928560376167297e-02 1.781396269798278809e-01 -2.626862823963165283e-01 -1.723560988903045654e-01 2.152293771505355835e-01 2.340877950191497803e-01 -2.721765637397766113e-01 -2.286444008350372314e-01 3.826710879802703857e-01 -1.062990576028823853e-01 -4.103629291057586670e-01 -7.921244949102401733e-02 -9.108050912618637085e-02 -9.928166866302490234e-02 1.997438073158264160e-01 1.103866621851921082e-01 -2.675989083945751190e-02 1.975441118702292442e-03 6.451779603958129883e-02 3.454893827438354492e-02 7.882938371039927006e-04 2.383183240890502930e-01 8.778106421232223511e-02
1.127444906160235405e-03 -7.498331367969512939e-02 5.512471497058868408e-02 3.197567164897918701e-02 8.917906321585178375e-03 -2.352444827556610107e-01 -5.380718111991882324e-01 -4.090085253119468689e-02 -8.060675859451293945e-02 -5.361395701766014099e-02 1.440879553556442261e-01 -2.480015754699707031e-01 -1.713523417711257935e-01 1.647523641586303711e-01 9.165433049201965332e-02 -9.296000748872756958e-02 1.267982926219701767e-02 1.414354145526885986e-01 3.759261965751647949e-01 -2.729927003383636475e-01 5.431086197495460510e-02 -1.309513300657272339e-01 -9.308771044015884399e-02 1.300329864025115967e-01 1.223296970129013062e-01 1.338246017694473267e-01 -1.156084463000297546e-01 -1.077000424265861511e-01 2.488927394151687622e-01 8.123889565467834473e-02 2.935851924121379852e-02 2.637930512428283691e-01
8.596207201480865479e-02 -7.162565737962722778e-02 2.846335172653198242e-01 -7.377697527408599854e-02 3.372006490826606750e-02 1.660334318876266479e-02 -1.361575573682785034e-01 6.066461652517318726e-02 -3.676319494843482971e-02 1.835677772760391235e-01 7.417780160903930664e-02 5.097079649567604065e-02 1.746168360114097595e-02 -4.933387041091918945e-01 2.031257450580596924e-01 -7.035919278860092163e-02 1.041103675961494446e-01 1.346644163131713867e-01 1.052945628762245178e-01 -2.038198262453079224e-01 1.073458865284919739e-01 -9.419242292642593384e-02 -3.821647465229034424e-01 3.011449873447418213e-01 7.487612217664718628e-02 2.036224454641342163e-01 1.835409551858901978e-01 -1.637790948152542114e-01 2.699074447154998779e-01 1.075760126113891602e-01 -5.380186811089515686e-02 -1.034818068146705627e-01
9.707739204168319702e-02 -5.119040235877037048e-02 2.245324999094009399e-01 -1.898491680622100830e-01 1.505557745695114136e-01 9.591987729072570801e-02 -2.889289855957031250e-01 -6.943882256746292114e-02 -6.004722416400909424e-02 2.587236762046813965e-01 1.419276297092437744e-01 2.890547364950180054e-02 -9.484554082155227661e-02 -2.971819341182708740e-01 4.308506846427917480e-01 -2.871538698673248291e-01 -1.654329895973205566e-01 9.948831796646118164e-02 -2.752174437046051025e-02 -2.089227437973022461e-01 3.396327793598175049e-01 -5.584207177162170410e-02 -2.239912450313568115e-01 -4.280912876129150391e-02 3.891589120030403137e-02 -7.161509990692138672e-02 1.216562986373901367e-01 4.456872865557670593e-02 1.054290384054183960e-01 2.782882750034332275e-02 -1.565659195184707642e-01 1.114695668220520020e-01
4.219329729676246643e-02 -2.912112139165401459e-02 1.994013553485274315e-03 -8.905369043350219727e-02 -8.739918470382690430e-03 -3.510326445102691650e-01 -4.923602342605590820e-01 6.174950301647186279e-02 2.507576718926429749e-02 -5.049263313412666321e-02 -6.497307121753692627e-02 -3.370595574378967285e-01 1.482728272676467896e-01 4.056499153375625610e-02 3.089021425694227219e-03 -4.012704640626907349e-02 3.988720476627349854e-02 1.881164014339447021e-01 5.376755446195602417e-02 -1.466680914163589478e-01 -2.945244014263153076e-01 4.041060060262680054e-02 -2.520210742950439453e-01 1.290527582168579102e-01 1.778399050235748291e-01 1.851782053709030151e-01 3.068820834159851074e-01 -1.326124370098114014e-01 7.020185142755508423e-02 1.015860959887504578e-01 1.459322422742843628e-01 1.717362552881240845e-01
2.109332233667373657e-01 -1.795290410518646240e-01 3.226684033870697021e-01 3.820210695266723633e-02 1.140310615301132202e-01 -1.737756580114364624e-01 2.029629051685333252e-02 -3.554898127913475037e-02 -1.863772571086883545e-01 3.618247509002685547e-01 -2.041188329458236694e-01 8.732417970895767212e-02 4.477760568261146545e-02 1.484267860651016235e-01 3.829589486122131348e-01 -1.860747933387756348e-01 -7.914365828037261963e-02 2.368307411670684814e-01 1.937618665397167206e-02 -2.150073498487472534e-01 -1.080574765801429749e-01 1.505094617605209351e-01 -3.117227852344512939e-01 -1.603439450263977051e-01 -2.051321323961019516e-03 -7.603377848863601685e-02 1.113716326653957367e-02 6.360859423875808716e-02 1.199849769473075867e-01 -1.456318348646163940e-01 1.964442878961563110e-01 -4.740288853645324707e-02
2.956365644931793213e-01 -8.559435606002807617e-03 -4.084421321749687195e-02 6.274908781051635742e-02 3.823471069335937500e-02 -2.846690118312835693e-01 -3.142682015895843506e-01 -1.523488610982894897e-01 1.004579588770866394e-01 -1.285034976899623871e-02 -2.386613981798291206e-03 -2.800896465778350830e-01 -3.990873992443084717e-01 1.504526436328887939e-01 1.632934361696243286e-01 4.541020840406417847e-02 1.416254937648773193e-01 1.620972156524658203e-01 4.306720569729804993e-02 -2.701869308948516846e-01 -5.900904163718223572e-02 -3.894002363085746765e-02 -1.097162440419197083e-01 3.350428864359855652e-02 4.087231680750846863e-02 2.081438004970550537e-01 -5.055373907089233398e-02 6.903966423124074936e-03 1.798729151487350464e-01 3.195852972567081451e-03 2.229163050651550293e-01 3.661957085132598877e-01
-9.889733046293258667e-02 -1.411737054586410522e-01 -1.665564067661762238e-02 2.042569965124130249e-02 -5.994805321097373962e-02 -2.639504373073577881e-01 -1.191069930791854858e-01 1.854342035949230194e-02 1.958641558885574341e-01 1.499512195587158203e-01 1.189745366573333740e-01 -9.882602840662002563e-02 2.103488594293594360e-01 1.449191123247146606e-01 2.397695183753967285e-01 -5.158102512359619141e-02 -3.383632749319076538e-02 2.560550272464752197e-01 5.364573746919631958e-02 -4.579642415046691895e-02 -1.110945269465446472e-02 4.869445040822029114e-02 -3.773848712444305420e-01 2.573253214359283447e-01 -1.203197427093982697e-02 2.338225692510604858e-01 4.260137677192687988e-01 -1.170561984181404114e-01 1.883678734302520752e-01 7.270823419094085693e-02 2.274269461631774902e-01 2.152184247970581055e-01
2.175508439540863037e-01 -1.207877174019813538e-01 5.630961060523986816e-02 1.794034093618392944e-01 6.508347392082214355e-02 -1.911618858575820923e-01 -4.884147644042968750e-01 2.330826520919799805e-01 -2.007480263710021973e-01 -2.841592133045196533e-01 2.240176685154438019e-02 -9.745269268751144409e-02 -1.250162124633789062e-01 8.542637526988983154e-02 9.553783386945724487e-02 -1.522520929574966431e-01 -1.360008269548416138e-01 1.368614435195922852e-01 5.203842371702194214e-02 -7.043907046318054199e-02 -5.933609977364540100e-02 1.988872438669204712e-01 -2.204880863428115845e-01 3.225716054439544678e-01 -1.387281864881515503e-01 5.040466412901878357e-02 -8.688265085220336914e-02 1.028081327676773071e-01 1.250735819339752197e-01 2.588034570217132568e-01 1.400289684534072876e-01 -3.753512864932417870e-03
-7.745038717985153198e-02 -1.941179633140563965e-01 9.970077127218246460e-02 4.197914153337478638e-02 1.052812188863754272e-01 4.330646991729736328e-02 -4.786837100982666016e-01 4.160134494304656982e-01 -1.882225833833217621e-02 6.241594254970550537e-02 9.771686792373657227e-02 -3.324390202760696411e-02 -2.965555898845195770e-02 2.011042982339859009e-01 1.401344835758209229e-01 -9.866764768958091736e-03 -7.921829074621200562e-02 1.864679753780364990e-01 2.467845231294631958e-01 -1.233316957950592041e-02 -3.548989072442054749e-02 -1.133170127868652344e-01 -2.568719685077667236e-01 6.996276788413524628e-03 -1.089998334646224976e-01 1.531992256641387939e-01 -1.492603123188018799e-01 -1.112549081444740295e-01 4.357014968991279602e-02 3.519189953804016113e-01 2.130531333386898041e-02 2.739558517932891846e-01
2.832253873348236084e-01 -4.854703322052955627e-02 -4.432841762900352478e-02 -1.062633655965328217e-02 8.547100424766540527e-02 6.763748824596405029e-02 -3.193407952785491943e-01 -9.753628075122833252e-02 8.407397568225860596e-02 6.500586401671171188e-03 1.522917300462722778e-01 -3.263314366340637207e-01 -1.435817629098892212e-01 -3.605612814426422119e-01 2.480152249336242676e-01 -2.722339928150177002e-01 -1.271794289350509644e-01 4.183452427387237549e-01 1.240938082337379456e-01 -8.423930406570434570e-02 2.101055532693862915e-01 2.879891172051429749e-02 -2.069857716560363770e-02 4.548434540629386902e-02 1.887242943048477173e-01 -2.530906535685062408e-02 1.008896231651306152e-01 -4.158199951052665710e-02 1.401706039905548096e-01 -1.191979348659515381e-01 -1.492623984813690186e-01 -5.902258306741714478e-02
1.899560987949371338e-01 3.240868449211120605e-01 2.130111753940582275e-01 8.616557717323303223e-02 -6.102784350514411926e-02 -3.863367810845375061e-02 -3.411382436752319336e-01 2.428790628910064697e-01 -8.387169986963272095e-02 3.440660536289215088e-01 4.853200539946556091e-02 1.552904862910509109e-02 1.883662343025207520e-01 -3.941081836819648743e-02 1.902848780155181885e-01 -2.907661795616149902e-01 1.019675135612487793e-01 7.238411903381347656e-02 5.035584047436714172e-02 -1.985396742820739746e-01 3.396656811237335205e-01 -5.215377733111381531e-02 -6.078037619590759277e-02 -5.046224966645240784e-02 -6.625604629516601562e-02 -5.400051549077033997e-02 1.193784251809120178e-01 5.724726617336273193e-02 1.557120680809020996e-01 2.899134159088134766e-01 1.547653526067733765e-01 -2.638377994298934937e-02
-3.535057231783866882e-02 -2.822121083736419678e-01 1.715058460831642151e-02 -7.592348009347915649e-02 2.466532588005065918e-01 1.532351374626159668e-01 -2.329168021678924561e-01 1.103090215474367142e-02 2.057266086339950562e-01 -7.559669017791748047e-02 -4.414376914501190186e-01 -1.221417263150215149e-01 -2.102150581777095795e-02 -1.889535598456859589e-02 1.242740079760551453e-03 -4.871539026498794556e-02 -1.480036228895187378e-01 4.414938390254974365e-01 1.083798706531524658e-01 -1.392864286899566650e-01 -5.011288449168205261e-02 -1.411581486463546753e-01 -2.536038160324096680e-01 1.078848093748092651e-01 -1.314471513032913208e-01 9.653341025114059448e-02 1.515549421310424805e-01 1.949693262577056885e-01 1.998956687748432159e-02 1.468716561794281006e-01 2.395671606063842773e-01 7.600825745612382889e-03
3.163530677556991577e-02 6.584005057811737061e-02 -5.577822029590606689e-02 -1.628147959709167480e-01 1.901632249355316162e-01 -8.485547453165054321e-02 -2.748110890388488770e-01 1.557243764400482178e-01 -1.464325785636901855e-01 1.001195162534713745e-01 6.526450812816619873e-02 1.704156696796417236e-01 9.146295487880706787e-02 -1.083337664604187012e-01 -4.180603101849555969e-02 2.055643498897552490e-01 1.231390982866287231e-01 2.171498835086822510e-01 4.905097186565399170e-02 -5.362219810485839844e-01 2.366866469383239746e-01 -1.185390204191207886e-01 -2.721855938434600830e-01 4.296089522540569305e-03 3.200764209032058716e-02 2.472042590379714966e-01 4.180515930056571960e-02 3.097032308578491211e-01 1.730991452932357788e-01 5.678463261574506760e-03 2.189392596483230591e-02 7.956831902265548706e-02
2.882600948214530945e-02 1.007081940770149231e-01 1.292440742254257202e-01 5.185781046748161316e-02 1.939247548580169678e-01 -8.307699114084243774e-02 -4.152347147464752197e-01 -5.289436504244804382e-02 5.965135246515274048e-02 1.799903362989425659e-01 7.556802034378051758e-02 5.319066345691680908e-03 9.583245217800140381e-02 3.812785446643829346e-02 6.642786413431167603e-02 5.241841822862625122e-02 -1.758119314908981323e-01 1.342137157917022705e-01 4.107867777347564697e-01 -4.467943310737609863e-01 -3.053723275661468506e-01 -9.503943473100662231e-02 -2.140255868434906006e-01 1.399295479059219360e-01 5.479686707258224487e-02 8.492266386747360229e-02 -1.220501810312271118e-01 1.021143198013305664e-01 1.750454306602478027e-01 -1.738548427820205688e-01 -8.517386764287948608e-02 -4.231515526771545410e-02
2.258661389350891113e-01 1.353054791688919067e-01 2.042932510375976562e-01 -6.820727884769439697e-02 -1.486468613147735596e-01 5.985789746046066284e-02 -3.279146552085876465e-01 1.373955160379409790e-01 -6.819957494735717773e-02 2.512176632881164551e-01 8.853104710578918457e-02 -6.841481477022171021e-02 2.912323474884033203e-01 -1.124235913157463074e-01 2.833356261253356934e-01 -3.545423746109008789e-01 5.490900948643684387e-03 5.066696926951408386e-02 -3.917768225073814392e-02 -2.899741828441619873e-01 -3.484796732664108276e-02 -8.410773240029811859e-03 -1.315118819475173950e-01 1.864551305770874023e-01 -1.417912840843200684e-01 -2.319195270538330078e-01 -4.418450221419334412e-02 -9.152165800333023071e-02 -3.055509924888610840e-02 1.921389251947402954e-01 2.474149763584136963e-01 1.537588089704513550e-01
7.521903514862060547e-02 8.671674877405166626e-02 1.548469066619873047e-01 -3.852862492203712463e-02 9.835597127676010132e-02 -7.655543833971023560e-02 -1.677285730838775635e-01 -6.084436178207397461e-02 1.916530355811119080e-02 2.896256744861602783e-01 1.741860620677471161e-02 -6.061722338199615479e-02 2.204131633043289185e-01 -3.420920968055725098e-01 5.727859959006309509e-02 -2.963444292545318604e-01 -2.573494613170623779e-01 2.649335265159606934e-01 -7.317747175693511963e-02 -2.683174312114715576e-01 5.558286607265472412e-02 -1.078412681818008423e-01 -1.272242516279220581e-01 2.701534926891326904e-01 -3.323834240436553955e-01 1.543939709663391113e-01 2.498729825019836426e-01 -7.938805967569351196e-02 -3.714371100068092346e-02 2.088510990142822266e-01 3.933111578226089478e-02 -4.238227382302284241e-02
-3.464736416935920715e-02 8.478455990552902222e-02 8.746448159217834473e-02 -1.067109107971191406e-01 -9.449390694499015808e-03 1.646240353584289551e-01 -4.046467542648315430e-01 -7.228379696607589722e-02 -2.363314777612686157e-01 1.421081274747848511e-01 -6.000642478466033936e-02 -1.120819300413131714e-01 8.412910997867584229e-02 -7.082755118608474731e-02 1.773588806390762329e-01 1.393511891365051270e-01 -6.879966706037521362e-02 1.171324178576469421e-01 -5.165553465485572815e-02 -3.368087410926818848e-01 3.501270711421966553e-01 2.320645749568939209e-01 -4.213113337755203247e-02 2.547185420989990234e-01 -1.126110106706619263e-01 1.764225214719772339e-02 1.187316477298736572e-01 -1.196652129292488098e-01 2.838237583637237549e-01 1.491021215915679932e-01 3.055677711963653564e-01 7.752490043640136719e-02
1.150677278637886047e-01 1.902107447385787964e-01 7.125861197710037231e-02 -1.394525021314620972e-01 2.634071372449398041e-02 -1.484099775552749634e-01 -2.231856435537338257e-01 3.608720749616622925e-02 1.463359501212835312e-02 -3.965743258595466614e-02 -9.551808238029479980e-02 1.485418528318405151e-01 1.170462071895599365e-01 -2.401957809925079346e-01 1.299335062503814697e-02 1.481099277734756470e-01 2.050082832574844360e-01 3.831787407398223877e-02 2.404582053422927856e-01 -4.661258161067962646e-01 1.558136492967605591e-01 -5.269690975546836853e-02 -3.727761805057525635e-01 1.461463272571563721e-01 -2.167972326278686523e-01 2.039171606302261353e-01 1.003047674894332886e-01 1.588669866323471069e-01 2.839935421943664551e-01 -1.015978157520294189e-01 -4.738883301615715027e-02 5.174675956368446350e-02
9.490725398063659668e-02 -7.662329077720642090e-02 1.043160110712051392e-01 1.422626525163650513e-02 -4.473762586712837219e-02 -4.878874421119689941e-01 -3.951417505741119385e-01 -2.363187633454799652e-02 3.232277557253837585e-02 -9.005148895084857941e-04 8.145640045404434204e-02 -8.497612923383712769e-02 2.058756947517395020e-01 6.893444806337356567e-02 -3.515494614839553833e-02 5.195889249444007874e-02 -2.172296792268753052e-01 2.400334775447845459e-01 3.802945092320442200e-02 -3.519411683082580566e-01 5.171955376863479614e-02 -3.250536322593688965e-01 -2.074066400527954102e-01 1.069492194801568985e-02 1.241319477558135986e-01 1.348072737455368042e-01 2.661724984645843506e-01 8.255148679018020630e-02 7.247392088174819946e-02 6.554093956947326660e-02 9.463308006525039673e-02 2.048582769930362701e-03
1.297088712453842163e-01 -1.208686307072639465e-01 1.119748353958129883e-01 1.703193634748458862e-01 1.502479314804077148e-01 -1.175884976983070374e-01 -2.163158357143402100e-01 -6.935163587331771851e-02 -1.732034534215927124e-01 2.738411128520965576e-01 -1.760656982660293579e-01 -4.034204781055450439e-01 -1.732702739536762238e-02 1.259267032146453857e-01 2.697013616561889648e-01 -1.801487803459167480e-01 -1.642996519804000854e-01 -8.335543423891067505e-02 2.168891020119190216e-02 -1.047021076083183289e-01 1.023115441203117371e-01 1.400613784790039062e-01 -5.126268416643142700e-02 -1.127200648188591003e-01 -2.836958467960357666e-01 1.117991358041763306e-01 9.575461596250534058e-02 3.494869470596313477e-01 7.686411589384078979e-02 4.055278375744819641e-02 2.888985574245452881e-01 1.132634431123733521e-01
5.052711367607116699e-01 -1.906594075262546539e-02 9.074924141168594360e-02 -1.374328602105379105e-02 1.613007783889770508e-01 2.756520733237266541e-02 -2.356618940830230713e-01 -9.331069886684417725e-03 7.496475428342819214e-02 -1.721751503646373749e-02 -3.640032187104225159e-02 -1.535392999649047852e-01 -1.997483149170875549e-02 -1.376958787441253662e-01 2.462007105350494385e-01 1.345099210739135742e-01 -1.986268013715744019e-01 1.251353025436401367e-01 2.187759280204772949e-01 -2.177675068378448486e-01 3.175739198923110962e-02 1.932428479194641113e-01 -4.190376773476600647e-02 2.075964659452438354e-01 2.147249877452850342e-01 2.129273116588592529e-01 3.736985325813293457e-01 -6.854567211121320724e-03 1.227611452341079712e-01 -1.223234757781028748e-01 1.172342523932456970e-01 1.269221156835556030e-01
-2.691475115716457367e-02 8.308364450931549072e-02 -3.025976009666919708e-02 2.987158000469207764e-01 -5.452917888760566711e-03 -1.270703226327896118e-01 -4.034434854984283447e-01 1.198366358876228333e-01 2.120101153850555420e-01 5.428553000092506409e-02 -3.992803860455751419e-03 -2.259938269853591919e-01 -5.720969662070274353e-02 1.108893901109695435e-01 1.214428525418043137e-02 -9.399435669183731079e-02 7.285219430923461914e-02 4.737199544906616211e-01 8.387921005487442017e-02 -7.887111604213714600e-02 -1.472767144441604614e-01 1.301445811986923218e-02 -1.409710645675659180e-01 4.804906994104385376e-02 -7.020658254623413086e-02 4.563889801502227783e-01 -8.396977186203002930e-02 3.799356892704963684e-02 1.408074498176574707e-01 1.471713036298751831e-01 1.394157707691192627e-01 1.254298686981201172e-01
2.869169116020202637e-01 5.421121791005134583e-02 -4.533478617668151855e-02 -1.380013418383896351e-03 1.109731011092662811e-02 -1.121060922741889954e-01 -2.244992703199386597e-01 4.152009189128875732e-01 2.316100597381591797e-01 8.848982304334640503e-02 6.390086561441421509e-02 -1.107008159160614014e-01 2.268829494714736938e-01 -2.812177538871765137e-01 1.146091427654027939e-02 -1.560363024473190308e-01 8.659074455499649048e-02 1.966453045606613159e-01 2.866019010543823242e-01 -2.955380082130432129e-01 2.001468539237976074e-01 2.160992287099361420e-02 -1.304533183574676514e-01 -4.615614307112991810e-04 -7.024852931499481201e-02 -2.484060376882553101e-01 6.949029117822647095e-02 -8.598415553569793701e-02 1.997514814138412476e-01 3.178904950618743896e-02 9.077800065279006958e-02 -2.077043950557708740e-01
1.754556298255920410e-01 -2.452535927295684814e-02 2.550205588340759277e-01 -2.115768045186996460e-01 -1.109298169612884521e-01 -2.480475455522537231e-01 -2.563616633415222168e-01 3.854283690452575684e-02 -1.837144196033477783e-01 2.916530966758728027e-01 -3.488385379314422607e-01 -6.075672805309295654e-02 1.400270164012908936e-01 5.999665707349777222e-02 1.159120574593544006e-01 -2.304905205965042114e-01 -1.198170855641365051e-01 1.741603612899780273e-01 -1.780718266963958740e-01 -3.218254446983337402e-01 -8.480957709252834320e-03 1.092566251754760742e-01 -2.274893596768379211e-02 2.850703597068786621e-01 -4.925721511244773865e-02 -5.263678729534149170e-02 -1.260584443807601929e-01 1.740531921386718750e-01 4.009819775819778442e-02 3.652049601078033447e-02 2.359219342470169067e-01 -8.323732763528823853e-03
2.953682839870452881e-01 1.880972236394882202e-01 9.011981636285781860e-02 3.301891684532165527e-02 -9.633065015077590942e-02 -5.392475426197052002e-02 -2.205971181392669678e-01 -1.239978056401014328e-02 1.290410310029983521e-01 7.012100517749786377e-02 -1.529840826988220215e-01 -1.540832072496414185e-01 -1.051214039325714111e-01 -2.170805484056472778e-01 1.766393929719924927e-01 1.373953521251678467e-01 9.409466385841369629e-02 7.881163060665130615e-02 1.439919322729110718e-01 -3.999864161014556885e-01 2.541651129722595215e-01 -5.527846515178680420e-02 -1.198788657784461975e-01 2.393207103013992310e-01 -2.825227379798889160e-01 -7.147311419248580933e-02 9.361077100038528442e-02 5.934785678982734680e-02 3.115243911743164062e-01 -2.775954604148864746e-01 -1.333615332841873169e-01 7.745748758316040039e-02
4.506230652332305908e-01 7.392039149999618530e-02 -1.867726594209671021e-01 -2.723461762070655823e-02 6.026065442711114883e-03 2.286071144044399261e-02 -3.056886196136474609e-01 1.522515565156936646e-01 8.917599171400070190e-02 1.485472619533538818e-01 4.106184467673301697e-02 -7.798492163419723511e-02 4.932021349668502808e-02 -5.230040475726127625e-02 2.661801278591156006e-01 1.286835074424743652e-01 -5.545496195554733276e-02 1.457218676805496216e-01 9.800092130899429321e-02 -3.013074100017547607e-01 1.801045089960098267e-01 1.108711585402488708e-01 -1.335906833410263062e-01 2.488439977169036865e-01 2.424744814634323120e-01 2.644926905632019043e-01 8.694622665643692017e-02 4.843335226178169250e-02 2.730359733104705811e-01 -1.894650608301162720e-01 9.298103302717208862e-02 3.676044940948486328e-02
1.442738175392150879e-01 3.866115584969520569e-02 2.796151340007781982e-01 -1.150706931948661804e-01 3.389427438378334045e-02 9.465369582176208496e-02 -4.086004197597503662e-01 2.379755824804306030e-01 9.019356220960617065e-02 2.163952291011810303e-01 2.666836231946945190e-02 -9.886877238750457764e-02 -1.086737439036369324e-01 -3.573859930038452148e-01 3.034879565238952637e-01 -2.006839215755462646e-01 -3.276628255844116211e-02 1.204306408762931824e-01 6.217462569475173950e-02 -3.111202828586101532e-02 1.824753582477569580e-01 -1.113025546073913574e-01 -4.194319844245910645e-01 1.567216366529464722e-01 4.847414791584014893e-02 4.040626809000968933e-02 1.236196681857109070e-01 -3.437552368268370628e-03 2.330202795565128326e-02 -7.318739593029022217e-02 7.156777381896972656e-02 -1.353866457939147949e-01
2.420753687620162964e-01 1.082722991704940796e-01 2.712896466255187988e-01 5.541623011231422424e-02 1.116787344217300415e-01 -3.395688161253929138e-02 -3.576801121234893799e-01 -5.907082185149192810e-02 -1.239644363522529602e-01 1.961716860532760620e-01 1.175599470734596252e-01 -1.254619657993316650e-01 -2.902931347489356995e-02 -2.753433883190155029e-01 -9.553516656160354614e-02 -4.990117624402046204e-02 -2.832941412925720215e-01 -2.199179865419864655e-02 -5.885542184114456177e-02 -1.847657859325408936e-01 1.147961765527725220e-01 -1.784244179725646973e-01 -2.290698736906051636e-01 2.191527634859085083e-01 3.157227337360382080e-01 -1.599724590778350830e-01 2.420953959226608276e-01 -3.886605054140090942e-02 1.861246675252914429e-01 1.443109959363937378e-01 1.541793942451477051e-01 8.823008090257644653e-02
-9.297506511211395264e-02 -1.655505746603012085e-01 2.942726016044616699e-01 1.245186552405357361e-01 1.225727573037147522e-01 2.023181132972240448e-02 -2.303133159875869751e-01 2.564362585544586182e-01 -9.212964028120040894e-02 3.916026055812835693e-01 -1.542685627937316895e-01 7.844799757003784180e-02 -3.465595189481973648e-03 2.314474135637283325e-01 2.474647909402847290e-01 -2.696086280047893524e-02 -3.348461911082267761e-02 9.872504323720932007e-02 -9.194862097501754761e-02 -2.731921374797821045e-01 1.587110944092273712e-02 -3.510531410574913025e-02 -2.245150357484817505e-01 -3.047251701354980469e-01 1.991572231054306030e-01 3.366222977638244629e-02 1.525889635086059570e-01 -8.022464811801910400e-03 2.062116712331771851e-01 2.371502816677093506e-01 -7.021067291498184204e-02 1.171695813536643982e-01
2.728758193552494049e-02 8.952123671770095825e-02 1.036162972450256348e-01 -1.207047626376152039e-01 1.019393801689147949e-01 3.814068436622619629e-02 -4.465821087360382080e-01 1.130286380648612976e-01 -3.158260881900787354e-02 2.091798000037670135e-02 5.089022964239120483e-02 -4.697347432374954224e-02 5.477967485785484314e-02 -2.530194520950317383e-01 2.330692261457443237e-01 1.074987575411796570e-01 1.691034734249114990e-01 7.505884021520614624e-02 1.988434419035911560e-02 -3.548352420330047607e-01 3.642125129699707031e-01 2.420643121004104614e-01 -1.959215998649597168e-01 -9.553571045398712158e-02 -8.021656423807144165e-02 1.498030424118041992e-01 3.576573356986045837e-02 4.959183186292648315e-02 3.262342214584350586e-01 6.895457208156585693e-02 1.447919458150863647e-01 -1.967124789953231812e-01
3.634109720587730408e-02 2.734868321567773819e-03 -9.514147043228149414e-02 -2.697046101093292236e-01 -2.430773973464965820e-01 -2.310493588447570801e-02 -1.032261401414871216e-01 4.027304947376251221e-01 7.307375222444534302e-02 1.121112182736396790e-01 1.149024218320846558e-01 -1.660068780183792114e-01 2.745258510112762451e-01 -1.322519220411777496e-02 -6.888159364461898804e-02 -6.668642908334732056e-02 -2.423916012048721313e-02 3.141408562660217285e-01 3.182677626609802246e-01 -3.671268522739410400e-01 8.966299891471862793e-02 -2.219761721789836884e-02 -1.763069629669189453e-01 1.804840937256813049e-02 1.362684667110443115e-01 2.563648521900177002e-01 2.029792964458465576e-01 1.333554834127426147e-01 1.091223359107971191e-01 5.580680072307586670e-02 8.161833882331848145e-02 -2.757504582405090332e-02
-3.623103722929954529e-02 -9.652259945869445801e-02 1.205888092517852783e-01 -4.343218207359313965e-01 -1.488882750272750854e-01 -2.308721244335174561e-01 -2.893374860286712646e-01 1.705810800194740295e-02 7.798314094543457031e-02 1.392228901386260986e-01 1.195145621895790100e-01 -1.623729914426803589e-01 -1.355466991662979126e-01 -8.688683807849884033e-02 2.487735301256179810e-01 -1.703964173793792725e-01 -1.263099610805511475e-01 3.349452912807464600e-01 2.101256698369979858e-01 7.097674161195755005e-02 -5.973829329013824463e-02 9.483288228511810303e-02 -1.890106499195098877e-01 1.485399603843688965e-01 -3.653600215911865234e-01 1.096290424466133118e-01 1.604109406471252441e-01 2.928122412413358688e-03 5.714702978730201721e-02 5.754806473851203918e-02 2.810243330895900726e-02 1.321364641189575195e-01
2.191726677119731903e-02 -1.756807714700698853e-01 8.158744126558303833e-02 -6.000966206192970276e-02 1.787345558404922485e-01 -1.590035259723663330e-01 -2.582302093505859375e-01 1.773358732461929321e-01 -4.009323418140411377e-01 2.373531162738800049e-01 -1.569133251905441284e-01 -1.328656077384948730e-01 -1.753684580326080322e-01 3.460295498371124268e-01 3.416636288166046143e-01 -1.487195640802383423e-01 -2.167755216360092163e-01 1.879802495241165161e-01 1.212854683399200439e-01 -1.571810841560363770e-01 -9.196814149618148804e-02 7.017509639263153076e-02 -9.280589967966079712e-02 -2.676108293235301971e-02 4.820439219474792480e-02 1.762439161539077759e-01 2.301774770021438599e-01 1.228379681706428528e-01 3.796214237809181213e-03 7.722038030624389648e-02 -4.944237321615219116e-02 -2.089218003675341606e-03
1.106630489230155945e-01 1.011715922504663467e-02 1.200039908289909363e-01 -1.911434233188629150e-01 2.531102597713470459e-01 5.101811513304710388e-02 -1.680518686771392822e-01 -1.418314725160598755e-01 3.816497698426246643e-02 4.239876195788383484e-02 6.259722635149955750e-03 -2.634341418743133545e-01 -6.456753611564636230e-02 -4.023691117763519287e-01 1.434907317161560059e-01 -2.965220808982849121e-01 6.556633859872817993e-03 2.188685536384582520e-01 6.800073385238647461e-02 -3.186322152614593506e-01 3.504044413566589355e-01 -1.651877164840698242e-01 1.047269180417060852e-01 -5.640671774744987488e-02 4.857033863663673401e-02 1.367251724004745483e-01 1.144883185625076294e-01 -1.346470117568969727e-01 2.949980497360229492e-01 -1.004350334405899048e-01 3.334332257509231567e-02 7.472452521324157715e-02
4.141219556331634521e-01 8.027224242687225342e-02 -9.328495711088180542e-02 -1.611679047346115112e-02 -6.392350047826766968e-02 -6.401378661394119263e-02 -1.183234304189682007e-01 1.114504709839820862e-01 1.600751429796218872e-01 9.191332757472991943e-02 4.278211295604705811e-02 -1.948086172342300415e-01 -3.786046523600816727e-03 -9.038608521223068237e-02 2.718023359775543213e-01 3.980833292007446289e-02 -1.611849367618560791e-01 1.141702383756637573e-01 1.443317532539367676e-01 -3.806521296501159668e-01 1.436887085437774658e-01 2.453742176294326782e-01 -4.739596322178840637e-02 2.068978399038314819e-01 1.899884939193725586e-01 2.455187290906906128e-01 2.224974036216735840e-01 7.564361393451690674e-02 3.214913308620452881e-01 -1.362762451171875000e-01 1.455405075103044510e-02 1.288441121578216553e-01
-4.566017910838127136e-02 -3.423834592103958130e-02 7.806393504142761230e-02 9.485651552677154541e-02 1.347043961286544800e-01 -1.577087938785552979e-01 -4.401714801788330078e-01 1.972853839397430420e-01 -8.160408586263656616e-02 8.344479650259017944e-02 1.653633564710617065e-01 -2.340953797101974487e-01 7.016312330961227417e-02 1.307531446218490601e-01 2.341410070657730103e-01 -2.804981768131256104e-01 -4.228387027978897095e-02 -1.142144799232482910e-01 1.862056702375411987e-01 -1.979533731937408447e-01 -2.352713197469711304e-01 8.421447873115539551e-02 -2.675958871841430664e-01 -6.264441460371017456e-02 3.927891328930854797e-02 7.495795190334320068e-02 1.226417794823646545e-01 1.112755835056304932e-01 5.633392184972763062e-02 3.493157625198364258e-01 2.397569417953491211e-01 1.036437675356864929e-01
-7.274769246578216553e-02 -9.335859864950180054e-02 2.851331047713756561e-02 -2.283209562301635742e-01 -1.560758203268051147e-01 -2.232266962528228760e-01 -2.272379696369171143e-01 -3.698684275150299072e-02 -2.453609704971313477e-01 -5.138603970408439636e-02 5.713454447686672211e-03 1.188187673687934875e-01 1.593307405710220337e-01 -1.797104999423027039e-02 2.937390804290771484e-01 -2.198765724897384644e-01 -2.096450775861740112e-01 2.137151211500167847e-01 -1.565027534961700439e-01 -3.705702126026153564e-01 4.313647001981735229e-02 2.862921915948390961e-02 -1.972522437572479248e-01 1.169400662183761597e-01 -1.834910511970520020e-01 1.214983239769935608e-01 2.049410939216613770e-01 -3.137945234775543213e-01 2.335784733295440674e-01 -6.556395441293716431e-02 6.608429551124572754e-02 9.846389293670654297e-02
8.594261854887008667e-02 -7.298959791660308838e-02 -1.733633503317832947e-02 -1.583503186702728271e-01 -1.566570103168487549e-01 -4.191799834370613098e-02 -1.595047861337661743e-01 2.446992881596088409e-02 -4.251091182231903076e-02 2.769786119461059570e-01 2.113661468029022217e-01 -1.634698212146759033e-01 1.055567637085914612e-01 -8.150930702686309814e-02 5.519511923193931580e-02 -1.706754714250564575e-01 5.944414809346199036e-02 1.080520376563072205e-01 5.478322878479957581e-02 -2.783895730972290039e-01 2.517738342285156250e-01 -1.323072910308837891e-01 -5.161370038986206055e-01 1.704941838979721069e-01 -1.238481421023607254e-02 -1.238645389676094055e-01 3.327236473560333252e-01 -2.286701351404190063e-01 4.281312972307205200e-02 3.962731361389160156e-02 1.882116943597793579e-01 1.424692571163177490e-01
8.455689996480941772e-02 -2.347746193408966064e-01 -1.475518047809600830e-01 1.725881695747375488e-01 -1.344016473740339279e-02 -2.450892627239227295e-01 -1.337743848562240601e-01 2.861428558826446533e-01 1.618376225233078003e-01 1.915383711457252502e-02 -2.035877257585525513e-01 -1.049650311470031738e-01 8.785682916641235352e-02 6.799204647541046143e-02 1.331753879785537720e-01 -6.890912353992462158e-02 4.192114621400833130e-02 4.120032787322998047e-01 2.506689727306365967e-01 9.112847037613391876e-03 3.029271364212036133e-01 -1.568530648946762085e-01 -1.965852081775665283e-01 -2.297901958227157593e-01 -2.877935068681836128e-03 4.669212177395820618e-02 1.473386734724044800e-01 -9.211867302656173706e-02 1.836999952793121338e-01 3.008652329444885254e-01 1.098356097936630249e-01 -3.672998026013374329e-02
9.109600633382797241e-02 -5.380108207464218140e-02 6.425401195883750916e-03 -2.749776542186737061e-01 -1.776609122753143311e-01 -1.711443215608596802e-01 -2.214611768722534180e-01 -8.864364773035049438e-02 1.688459366559982300e-01 1.042798757553100586e-01 5.181130766868591309e-02 -1.081678718328475952e-01 -1.399111151695251465e-01 1.280877590179443359e-01 1.968088597059249878e-01 -1.887727379798889160e-01 -9.019892662763595581e-02 2.474292665719985962e-01 2.452001571655273438e-01 -6.857104599475860596e-02 1.024447008967399597e-02 1.767250746488571167e-01 -2.927759587764739990e-01 2.581368386745452881e-01 -3.309200704097747803e-01 -2.229852369055151939e-03 3.726929724216461182e-01 1.057742163538932800e-02 1.092500761151313782e-01 1.733243018388748169e-01 -6.310983095318078995e-03 1.512120366096496582e-01
1.998802870512008667e-01 1.635675877332687378e-01 1.347782313823699951e-01 4.358616098761558533e-02 -2.557005360722541809e-02 1.328468229621648788e-02 -3.040309548377990723e-01 1.810717284679412842e-01 -9.616379439830780029e-02 3.544827699661254883e-01 2.903167903423309326e-01 1.553440699353814125e-03 2.417205125093460083e-01 1.912892609834671021e-02 1.707504242658615112e-01 -3.584331274032592773e-01 1.869938671588897705e-01 1.841770112514495850e-01 -7.536934316158294678e-02 -2.341581583023071289e-01 1.327839344739913940e-01 4.260915145277976990e-02 -1.152554377913475037e-01 1.435771137475967407e-01 -3.958469629287719727e-02 -3.891684859991073608e-02 2.883026599884033203e-01 -5.625420063734054565e-02 1.222250387072563171e-01 1.997072994709014893e-01 1.483438163995742798e-01 5.122536420822143555e-02
-5.643555521965026855e-02 6.509932875633239746e-02 -1.232336834073066711e-01 2.641620859503746033e-02 7.685964810661971569e-04 1.251641940325498581e-02 -4.220146536827087402e-01 1.126375570893287659e-01 1.787186600267887115e-02 9.048534184694290161e-02 5.078971013426780701e-02 -1.622982323169708252e-01 1.690979748964309692e-01 -2.821917831897735596e-01 2.241215854883193970e-02 -9.959644079208374023e-02 -1.060907170176506042e-01 2.158350795507431030e-01 1.384994387626647949e-01 -2.033692449331283569e-01 3.853392302989959717e-01 3.706323504447937012e-01 2.756960876286029816e-02 -1.418859809637069702e-01 -3.263797461986541748e-01 3.035435080528259277e-02 2.888154387474060059e-01 3.050570376217365265e-02 5.888199433684349060e-02 -2.513673156499862671e-02 7.162686437368392944e-03 9.278244525194168091e-02
1.892132498323917389e-02 -1.115041598677635193e-01 -8.238084614276885986e-02 1.014970317482948303e-01 -1.912608742713928223e-01 -3.286724165081977844e-02 -2.282664477825164795e-01 4.288155436515808105e-01 3.469124063849449158e-02 2.669765651226043701e-01 6.837242841720581055e-02 1.742556691169738770e-02 -1.554499715566635132e-01 -3.709486499428749084e-02 1.845465898513793945e-01 -2.222980409860610962e-01 -1.668012589216232300e-01 -2.774324268102645874e-02 1.287739276885986328e-01 -9.656619280576705933e-02 -1.484724432229995728e-01 1.421190053224563599e-01 -1.421486288309097290e-01 1.356781870126724243e-01 -3.774153813719749451e-02 1.003841087222099304e-01 5.345055833458900452e-02 1.912891417741775513e-01 1.421781033277511597e-01 4.146820902824401855e-01 1.639239937067031860e-01 3.234883546829223633e-01
8.387129753828048706e-02 1.709915846586227417e-01 2.989332973957061768e-01 1.689032167196273804e-01 -5.669531971216201782e-02 1.793892681598663330e-01 -1.736653000116348267e-01 1.483684033155441284e-01 1.022539511322975159e-01 1.693882942199707031e-01 1.123972684144973755e-01 2.322111092507839203e-02 2.512250281870365143e-02 -1.943978518247604370e-01 2.304687350988388062e-01 -2.419467717409133911e-01 -2.385180741548538208e-01 2.551953196525573730e-01 -4.393174126744270325e-02 -9.549902379512786865e-02 1.835080981254577637e-01 1.674476265907287598e-01 -3.939520120620727539e-01 1.192806884646415710e-01 1.062202230095863342e-01 -1.412812471389770508e-01 9.841973334550857544e-02 -4.193352162837982178e-02 2.665060460567474365e-01 2.458247393369674683e-01 -1.102979332208633423e-01 -7.320780307054519653e-02
1.429776549339294434e-01 -2.260454595088958740e-01 1.403619647026062012e-01 1.220607757568359375e-01 2.363724708557128906e-01 -1.290659010410308838e-01 -2.796060740947723389e-01 3.050025701522827148e-01 -2.366033941507339478e-01 2.035910636186599731e-01 -1.053748056292533875e-01 -1.267598271369934082e-01 -1.915953755378723145e-01 7.849264889955520630e-02 5.482416972517967224e-02 3.103730976581573486e-01 -1.861351728439331055e-01 1.088522970676422119e-01 2.274264246225357056e-01 -2.895728349685668945e-01 7.620875723659992218e-03 -1.400779485702514648e-01 -1.503337025642395020e-01 9.213635325431823730e-02 -2.791179716587066650e-01 -8.527629822492599487e-02 2.302698940038681030e-01 -6.103302910923957825e-02 4.778993502259254456e-02 -6.353139877319335938e-02 -4.217482730746269226e-02 -2.117765508592128754e-02
1.561102271080017090e-01 -5.540983378887176514e-02 -5.390788242220878601e-02 -8.838947862386703491e-02 -8.095718920230865479e-02 -2.171099632978439331e-01 -3.062614053487777710e-02 -5.165864154696464539e-02 -3.979097902774810791e-01 6.271380186080932617e-02 2.757672965526580811e-01 1.752508804202079773e-02 3.639021515846252441e-02 5.597957596182823181e-02 3.774720430374145508e-01 6.403805315494537354e-02 1.013652682304382324e-01 2.719845473766326904e-01 -1.250427961349487305e-01 -4.384923279285430908e-01 2.851320803165435791e-02 -4.763205721974372864e-02 -2.841905355453491211e-01 2.179532796144485474e-01 -2.800131216645240784e-02 1.348364055156707764e-01 4.633952677249908447e-02 1.684712618589401245e-01 5.523721501231193542e-02 1.878895163536071777e-01 -5.586106702685356140e-02 -1.997179538011550903e-02
3.226194083690643311e-01 -7.916914671659469604e-02 -2.328897863626480103e-01 -1.878712512552738190e-02 -1.452870070934295654e-01 -2.435947954654693604e-01 -3.467224836349487305e-01 2.004566043615341187e-01 -7.143832743167877197e-02 1.596543379127979279e-02 1.309257298707962036e-01 7.265882566571235657e-03 1.261117011308670044e-01 2.485207617282867432e-01 -1.102106347680091858e-01 -5.733759701251983643e-02 -1.605066657066345215e-01 3.269878625869750977e-01 -3.650961071252822876e-02 -3.902132511138916016e-01 5.903176032006740570e-03 -8.935379236936569214e-02 -1.079717352986335754e-01 1.142575293779373169e-01 1.953570730984210968e-02 2.831079959869384766e-01 2.545562088489532471e-01 -1.870970055460929871e-02 -3.165838494896888733e-02 -7.111345231533050537e-02 -2.772378735244274139e-02 -8.388044685125350952e-02
2.500227689743041992e-01 -9.580911137163639069e-03 1.238834634423255920e-01 -1.916458755731582642e-01 1.598782837390899658e-01 -7.780244201421737671e-02 -2.419505119323730469e-01 -1.880708523094654083e-02 6.659948825836181641e-02 -1.780861020088195801e-01 1.405814886093139648e-01 -1.545701324939727783e-01 -2.266836315393447876e-01 9.542082436382770538e-03 1.252229362726211548e-01 -2.961590290069580078e-01 -4.148646444082260132e-02 4.835728928446769714e-02 1.506700664758682251e-01 -4.341562986373901367e-01 -6.150802969932556152e-02 4.181880876421928406e-02 -2.557053864002227783e-01 5.381733924150466919e-02 -2.536722421646118164e-01 9.105227887630462646e-02 1.730049401521682739e-01 3.861109167337417603e-02 -2.279514521360397339e-01 1.060507968068122864e-01 1.943866014480590820e-01 2.569395005702972412e-01
7.697934750467538834e-03 6.679972261190414429e-02 2.037450820207595825e-01 -2.171318829059600830e-01 9.553272975608706474e-04 1.910386532545089722e-01 -3.256305754184722900e-01 -4.786526784300804138e-02 -2.085696160793304443e-01 2.861507534980773926e-01 6.312505155801773071e-02 -4.993126913905143738e-02 1.337136030197143555e-01 -1.654772311449050903e-01 2.772002518177032471e-01 1.149333193898200989e-01 1.442632731050252914e-02 -1.607108861207962036e-03 1.173209473490715027e-01 -3.714511394500732422e-01 3.246886730194091797e-01 2.100450247526168823e-01 -2.170732431113719940e-02 2.611214667558670044e-02 -2.327464222908020020e-01 4.257125256117433310e-04 9.690143913030624390e-02 -8.185664564371109009e-02 1.954806745052337646e-01 2.310927510261535645e-01 1.485884934663772583e-01 9.067536145448684692e-02
1.093559190630912781e-01 1.255270242691040039e-01 1.608277559280395508e-01 -9.756707400083541870e-02 6.335208564996719360e-02 6.971437484025955200e-02 -3.331726789474487305e-01 2.865931987762451172e-01 4.968649148941040039e-02 2.573728263378143311e-01 4.472803266253322363e-04 -2.811152674257755280e-02 -6.865885108709335327e-02 -2.115486562252044678e-01 2.929225265979766846e-01 -1.721865236759185791e-01 -2.529511228203773499e-02 1.781581193208694458e-01 8.933037519454956055e-02 -1.152991205453872681e-01 2.563019990921020508e-01 -1.845913529396057129e-01 -3.392511606216430664e-01 2.844219803810119629e-01 1.789142489433288574e-01 -2.350659221410751343e-01 -1.919911592267453671e-03 9.774463251233100891e-03 1.395110506564378738e-02 -1.054569631814956665e-01 1.333930343389511108e-01 1.859747767448425293e-01
4.528445601463317871e-01 1.180672869086265564e-01 -1.102899461984634399e-01 1.732733845710754395e-02 2.391937002539634705e-02 -2.545539848506450653e-02 -2.024056613445281982e-01 1.232579424977302551e-01 1.026814356446266174e-01 1.413403302431106567e-01 4.760140180587768555e-02 -2.348248511552810669e-01 7.996782660484313965e-02 -1.274006813764572144e-01 2.156113982200622559e-01 5.411970242857933044e-02 -1.564881950616836548e-01 1.852263808250427246e-01 1.649817824363708496e-01 -3.448136150836944580e-01 7.171940058469772339e-02 2.411774694919586182e-01 -9.374018013477325439e-02 2.323114722967147827e-01 1.813523769378662109e-01 1.743315011262893677e-01 2.198141366243362427e-01 3.711789846420288086e-02 2.660585939884185791e-01 -1.854036599397659302e-01 4.527851566672325134e-02 -2.855055965483188629e-03
3.898169696331024170e-01 1.186402067542076111e-01 -1.576211750507354736e-01 -2.533202432096004486e-02 -8.057186007499694824e-02 -5.157397594302892685e-03 -3.533772826194763184e-01 1.171030476689338684e-01 1.157065704464912415e-01 1.222611516714096069e-01 -9.775373153388500214e-03 -9.444279968738555908e-02 -2.852370031177997589e-02 -1.721753180027008057e-01 1.609336137771606445e-01 6.020833179354667664e-02 -7.147728651762008667e-02 1.667497605085372925e-01 1.344331204891204834e-01 -3.887272775173187256e-01 2.082582004368305206e-02 3.520544171333312988e-01 -3.437586501240730286e-02 2.440121322870254517e-01 2.492862343788146973e-01 1.360264420509338379e-01 1.685138940811157227e-01 9.425558149814605713e-02 2.264346778392791748e-01 -8.652629703283309937e-02 2.699164673686027527e-02 3.781081736087799072e-02
-2.569443546235561371e-02 -1.783490329980850220e-01 2.103115022182464600e-01 -2.318826019763946533e-01 1.615405827760696411e-01 -3.142817690968513489e-02 -2.369687194004654884e-03 -6.894880533218383789e-02 2.544912137091159821e-02 1.938042342662811279e-01 -2.011385746300220490e-02 1.656092354096472263e-03 1.576086878776550293e-01 -2.671647071838378906e-01 1.688675880432128906e-01 -2.754141092300415039e-01 3.042592667043209076e-02 2.102358788251876831e-01 8.635964989662170410e-02 -5.516477823257446289e-01 2.327001094818115234e-02 -9.904498606920242310e-02 9.031575173139572144e-02 1.075569987297058105e-01 -1.107294335961341858e-01 2.099231928586959839e-01 2.529099285602569580e-01 2.441657036542892456e-01 9.302005171775817871e-02 1.828049193136394024e-03 -1.037964671850204468e-01 1.103298813104629517e-01
1.736984103918075562e-01 -3.821184858679771423e-02 -1.027216389775276184e-01 -2.273246645927429199e-01 -2.252798825502395630e-01 -1.455008834600448608e-01 -2.899244241416454315e-02 3.034126162528991699e-01 9.443092346191406250e-02 1.573886349797248840e-02 1.096743643283843994e-01 -3.542271554470062256e-01 1.244186982512474060e-01 -4.660584498196840286e-03 -1.692529916763305664e-01 -2.622187882661819458e-02 -1.939711906015872955e-02 2.678378820419311523e-01 1.841434836387634277e-01 -3.376486003398895264e-01 7.597168534994125366e-02 -7.739334553480148315e-02 -1.240772753953933716e-01 1.991306841373443604e-01 -1.176273599267005920e-01 2.581638991832733154e-01 2.569800317287445068e-01 7.371068000793457031e-02 7.104093581438064575e-02 1.943076215684413910e-02 2.700285017490386963e-01 1.807708144187927246e-01
3.381824791431427002e-01 8.288408070802688599e-02 1.418667286634445190e-01 1.234378665685653687e-02 -7.810922805219888687e-03 -3.759098052978515625e-01 -3.196666250005364418e-03 1.500617563724517822e-01 1.654813438653945923e-02 1.436339616775512695e-01 -9.878721833229064941e-02 1.977781765162944794e-02 1.052366495132446289e-01 -9.081264585256576538e-02 5.127068143337965012e-04 -1.532185077667236328e-01 -2.559868693351745605e-01 3.215603530406951904e-02 -3.996013849973678589e-02 -3.345184326171875000e-01 1.407718360424041748e-01 1.706421747803688049e-02 -2.596662640571594238e-01 1.451228708028793335e-01 -6.017499417066574097e-02 6.903020292520523071e-02 1.387622207403182983e-01 2.238308824598789215e-02 -8.359849452972412109e-02 4.047497212886810303e-01 5.404221825301647186e-03 3.648203909397125244e-01
1.918627172708511353e-01 -8.750638365745544434e-02 -9.300301223993301392e-02 1.058921962976455688e-01 3.024855554103851318e-01 -5.346546880900859833e-03 -3.261386156082153320e-01 2.104730457067489624e-01 -7.805138081312179565e-02 2.876765131950378418e-01 6.268541514873504639e-02 -1.870767623186111450e-01 3.665851950645446777e-01 -3.555439114570617676e-01 2.477174811065196991e-02 -1.428335011005401611e-01 -2.149900048971176147e-01 1.812448948621749878e-01 -1.820895448327064514e-02 -1.582544744014739990e-01 -5.551901832222938538e-02 -1.350677609443664551e-01 1.103173792362213135e-01 4.570119827985763550e-02 4.242391511797904968e-02 -2.323500998318195343e-02 2.781253159046173096e-01 2.457096725702285767e-01 4.821141064167022705e-02 -1.512743253260850906e-02 1.428059395402669907e-02 3.216315060853958130e-02
9.742671996355056763e-02 1.503598410636186600e-02 1.574899405241012573e-01 -5.961415171623229980e-02 -6.525109708309173584e-02 -1.628302335739135742e-01 -3.117770552635192871e-01 1.377830356359481812e-01 2.561989128589630127e-01 -1.904388070106506348e-01 -2.750431746244430542e-02 -1.324924826622009277e-01 2.173126339912414551e-01 1.124044656753540039e-01 2.139600180089473724e-02 -1.662814021110534668e-01 -9.608750790357589722e-02 3.326605558395385742e-01 4.088384211063385010e-01 -3.149251341819763184e-01 -7.949361205101013184e-02 5.854351818561553955e-02 1.562025677412748337e-02 1.865678727626800537e-01 1.553906202316284180e-01 -5.961517617106437683e-02 4.617421887814998627e-03 -1.588758975267410278e-01 1.852434128522872925e-01 1.135334894061088562e-01 -6.993973255157470703e-02 2.658979892730712891e-01
1.912077665328979492e-01 2.237158566713333130e-01 2.416530251502990723e-01 -1.406508386135101318e-01 3.575054183602333069e-02 -1.050801202654838562e-01 -4.930571019649505615e-01 5.819657817482948303e-02 -4.185376688838005066e-02 -8.667419105768203735e-02 1.255253702402114868e-01 6.061118096113204956e-02 -1.907571218907833099e-02 1.985901296138763428e-01 8.069328963756561279e-03 9.208449162542819977e-03 -9.492252767086029053e-02 4.004860818386077881e-01 2.188777923583984375e-01 -7.525257021188735962e-02 1.260957717895507812e-01 -1.138669475913047791e-01 1.514667086303234100e-02 1.894234865903854370e-01 4.137101769447326660e-02 8.551452308893203735e-02 1.627776622772216797e-01 8.788102306425571442e-03 2.173565179109573364e-01 2.987285852432250977e-01 -1.883396208286285400e-01 1.107004061341285706e-01
2.367525249719619751e-01 -5.944819748401641846e-02 1.535396371036767960e-02 -4.478958845138549805e-01 1.966182887554168701e-01 4.635585471987724304e-02 -1.877583861351013184e-01 1.351144462823867798e-01 1.197295486927032471e-01 3.230288624763488770e-02 5.708151310682296753e-02 -1.391506493091583252e-01 -1.567010432481765747e-01 3.273202478885650635e-01 -7.043424248695373535e-02 1.999786309897899628e-02 8.273662626743316650e-02 1.948197782039642334e-01 1.567623019218444824e-01 -5.207293629646301270e-01 8.145797997713088989e-02 -1.946922093629837036e-01 -1.273155957460403442e-01 -5.949410609900951385e-03 -8.289957046508789062e-02 1.103616282343864441e-01 8.848296850919723511e-02 -9.555851668119430542e-02 -2.555928193032741547e-02 1.170997768640518188e-01 8.142785727977752686e-02 -1.089447736740112305e-01
2.058831304311752319e-01 -1.006049066781997681e-01 6.445992738008499146e-02 1.633652448654174805e-01 5.458139255642890930e-02 -1.110501363873481750e-01 -3.307130932807922363e-01 1.391189992427825928e-01 1.396740823984146118e-01 7.716137915849685669e-02 -8.442057669162750244e-02 2.576696574687957764e-01 2.636880874633789062e-01 -2.567231841385364532e-02 2.284767925739288330e-01 -3.020150661468505859e-01 8.657682687044143677e-02 1.666546761989593506e-01 -6.613228470087051392e-02 -3.003655076026916504e-01 9.776024147868156433e-03 -3.426383063197135925e-02 -7.725448906421661377e-02 -6.662619858980178833e-02 -1.753201484680175781e-01 3.771226108074188232e-01 1.542629152536392212e-01 1.283311694860458374e-01 -2.311325073242187500e-01 7.369973510503768921e-02 1.860235482454299927e-01 -1.086290031671524048e-01
2.262273579835891724e-01 -5.807279050350189209e-02 7.302720844745635986e-02 8.213502913713455200e-02 -6.471919827163219452e-03 -5.789027363061904907e-02 -1.881221085786819458e-01 4.410115778446197510e-01 2.640420496463775635e-01 6.747058033943176270e-02 2.644442021846771240e-02 -2.415380775928497314e-01 1.794240921735763550e-01 -4.983885958790779114e-02 1.138386279344558716e-01 -2.079669833183288574e-01 -6.840302795171737671e-02 1.144368499517440796e-01 6.181825324892997742e-02 -1.772370189428329468e-01 1.558737605810165405e-01 -1.155507937073707581e-01 1.165198907256126404e-02 -3.523088246583938599e-02 -1.603829115629196167e-02 1.997565031051635742e-01 3.126669526100158691e-01 -6.769075989723205566e-02 2.634057998657226562e-01 1.570751070976257324e-01 1.039114072918891907e-01 -3.694702088832855225e-01
-4.106818512082099915e-02 -4.303842037916183472e-02 3.182679042220115662e-02 5.982899665832519531e-02 -5.319787934422492981e-02 -2.669608294963836670e-01 -2.173932939767837524e-01 3.377091586589813232e-01 1.573354005813598633e-02 1.927178949117660522e-01 -2.923009693622589111e-01 -1.717592179775238037e-01 9.313332289457321167e-02 -4.048166330903768539e-03 3.022561371326446533e-01 7.889369130134582520e-02 -1.237925142049789429e-01 2.117117643356323242e-01 8.310672640800476074e-02 7.338650524616241455e-02 1.745101362466812134e-01 -1.545898616313934326e-01 -7.732705771923065186e-02 -3.519115969538688660e-02 -2.953322827816009521e-01 5.962307751178741455e-02 1.339676231145858765e-01 -2.141762375831604004e-01 2.634584903717041016e-01 3.502136468887329102e-01 -7.094993442296981812e-02 1.102905645966529846e-01
3.129314482212066650e-01 1.337595283985137939e-01 1.389934420585632324e-01 5.052047967910766602e-02 -1.166003663092851639e-02 1.774539500474929810e-01 -3.752306997776031494e-01 -1.046906113624572754e-01 3.484876751899719238e-01 1.019045412540435791e-01 7.106822729110717773e-02 -1.780973225831985474e-01 -3.357797861099243164e-02 -1.604403257369995117e-01 8.307246118783950806e-02 1.186393573880195618e-01 -2.148322463035583496e-01 9.223289787769317627e-02 8.870533667504787445e-03 -3.413366675376892090e-01 2.976153790950775146e-01 1.240480020642280579e-01 -6.687150150537490845e-02 1.919717714190483093e-02 6.924138218164443970e-02 8.502052724361419678e-02 3.184477686882019043e-01 -2.224490791559219360e-02 1.755245029926300049e-01 -5.145241692662239075e-02 -4.154201224446296692e-02 1.825469136238098145e-01
1.350780576467514038e-01 5.231515318155288696e-02 -8.045729249715805054e-02 1.269493550062179565e-01 -2.567109651863574982e-02 -1.588806807994842529e-01 -5.709288716316223145e-01 -1.087013036012649536e-01 2.349478378891944885e-02 7.395125180482864380e-02 9.762264043092727661e-02 -1.315987706184387207e-01 -3.380915820598602295e-01 9.504119306802749634e-02 3.524174913763999939e-02 -1.806207150220870972e-01 -1.365352123975753784e-01 2.604876458644866943e-01 2.018595039844512939e-01 -2.317803353071212769e-01 -2.541674673557281494e-02 -1.867574155330657959e-01 1.097605749964714050e-02 1.387512534856796265e-01 1.504587009549140930e-02 1.840117871761322021e-01 -6.705146282911300659e-02 -6.785968691110610962e-02 3.337863981723785400e-01 5.534603819251060486e-02 -5.309810116887092590e-02 7.956513762474060059e-02
1.655419915914535522e-01 1.221679002046585083e-01 2.227888703346252441e-01 1.054813712835311890e-01 1.522957682609558105e-01 -4.129325151443481445e-01 -2.422335594892501831e-01 1.094743534922599792e-01 -1.741772145032882690e-01 1.785587966442108154e-01 3.625242114067077637e-01 -1.782269477844238281e-01 -3.749964386224746704e-02 -7.656548987142741680e-04 -6.237176246941089630e-03 -4.660438746213912964e-02 -3.349997103214263916e-02 1.168350875377655029e-01 3.002302944660186768e-01 -3.548485040664672852e-01 -2.106043100357055664e-01 -1.297639869153499603e-02 -1.845886707305908203e-01 1.362614929676055908e-01 -1.248993910849094391e-02 1.924852728843688965e-01 8.599042892456054688e-02 -7.651276141405105591e-02 4.066762980073690414e-03 1.166224479675292969e-01 -4.651655629277229309e-02 9.636435657739639282e-02
2.991161942481994629e-01 -2.572469115257263184e-01 -3.808127017691731453e-03 5.653883144259452820e-02 -1.486197412014007568e-01 -2.384059131145477295e-01 -1.435119211673736572e-01 -1.195919811725616455e-01 1.104390770196914673e-01 1.802363246679306030e-01 8.043023198843002319e-02 -7.357650995254516602e-02 -6.398673355579376221e-02 6.508979946374893188e-02 2.968156337738037109e-02 -2.636878490447998047e-01 1.044967621564865112e-01 8.778285235166549683e-02 -2.618208341300487518e-02 -2.814260423183441162e-01 2.496090680360794067e-01 1.208499222993850708e-01 -4.923440515995025635e-01 2.123534679412841797e-01 -5.371024459600448608e-02 1.413568556308746338e-01 8.004084229469299316e-02 -1.938431710004806519e-02 6.125049199908971786e-03 3.425214812159538269e-02 1.280317176133394241e-02 3.131624162197113037e-01
1.004734337329864502e-01 -1.992710530757904053e-01 6.753384321928024292e-02 1.316985189914703369e-01 1.990706622600555420e-01 -9.152752161026000977e-02 -4.001255929470062256e-01 3.706660568714141846e-01 -3.176572918891906738e-01 -1.495737731456756592e-01 -1.889356374740600586e-01 -4.328721016645431519e-02 -4.905600845813751221e-02 1.057388111948966980e-01 2.819975093007087708e-02 2.302576899528503418e-01 -2.048054337501525879e-01 3.446184694766998291e-01 1.830387711524963379e-01 -1.581059545278549194e-01 4.915456846356391907e-02 7.913009822368621826e-02 -1.601439714431762695e-01 1.282535940408706665e-01 -1.532152891159057617e-01 -7.364537566900253296e-02 1.126701831817626953e-01 -1.029566675424575806e-01 1.178670600056648254e-01 2.944098412990570068e-02 5.501414462924003601e-02 1.207511126995086670e-01
-1.603673696517944336e-01 1.982171647250652313e-02 1.057896018028259277e-01 2.653004787862300873e-02 -4.685867577791213989e-02 5.292250588536262512e-02 -3.828206658363342285e-01 -1.133078932762145996e-01 1.807234138250350952e-01 1.343498006463050842e-02 -4.707832261919975281e-02 -2.158665284514427185e-02 1.746580563485622406e-02 -3.292380273342132568e-01 1.704705506563186646e-01 2.363744229078292847e-01 -9.979008696973323822e-03 1.544662117958068848e-01 2.000185549259185791e-01 -4.748609066009521484e-01 1.330695152282714844e-01 -6.359295547008514404e-02 -2.158366888761520386e-01 -6.247766688466072083e-02 -1.952994018793106079e-01 -1.214051321148872375e-01 -6.907355785369873047e-02 1.535314172506332397e-01 3.007859587669372559e-01 -4.881726577877998352e-03 1.847370117902755737e-01 -2.999581582844257355e-02
5.954693257808685303e-02 7.302249968051910400e-02 -8.822007477283477783e-02 3.346620872616767883e-02 -6.749704480171203613e-02 1.137433350086212158e-01 -3.899986743927001953e-01 -9.665214270353317261e-02 -4.837141185998916626e-02 -1.235231533646583557e-01 2.644680142402648926e-01 8.949303627014160156e-02 6.598316878080368042e-02 1.209430769085884094e-02 1.241720840334892273e-01 -1.774683147668838501e-01 -3.473944962024688721e-01 3.410505652427673340e-01 -1.489147543907165527e-01 -1.683897972106933594e-01 2.332572638988494873e-01 2.453529983758926392e-01 -2.995016276836395264e-01 1.565351188182830811e-01 -2.335033752024173737e-02 7.581726461648941040e-02 3.433704972267150879e-01 -6.675329804420471191e-02 5.839300528168678284e-02 -5.109435692429542542e-02 4.607657715678215027e-02 5.643101409077644348e-02
3.322390094399452209e-02 1.990726143121719360e-01 1.158326193690299988e-01 -5.801548808813095093e-02 -1.799847781658172607e-01 -2.426828024908900261e-03 -2.337038069963455200e-01 3.607068955898284912e-01 1.602165400981903076e-01 1.551976799964904785e-01 -6.203892827033996582e-02 -8.750079572200775146e-02 1.039707213640213013e-01 -2.472716718912124634e-01 3.969388902187347412e-01 -3.155401721596717834e-02 -6.772437691688537598e-02 1.912343800067901611e-01 -6.716966629028320312e-03 -7.270891219377517700e-02 2.447859346866607666e-01 -2.209303528070449829e-01 -3.972007334232330322e-01 1.527896821498870850e-01 -1.750173745676875114e-03 3.451860323548316956e-02 7.213822007179260254e-02 1.300136446952819824e-01 -1.572521924972534180e-01 1.629289984703063965e-01 1.219029352068901062e-01 8.841325342655181885e-02
9.165970981121063232e-02 1.701013296842575073e-01 2.153773456811904907e-01 3.746297657489776611e-01 6.748234480619430542e-02 -2.684661746025085449e-01 -3.571382462978363037e-01 4.231123626232147217e-02 2.066467851400375366e-01 1.249003876000642776e-02 -2.518112584948539734e-02 -1.842711716890335083e-01 1.849529147148132324e-01 4.944691807031631470e-02 3.024777583777904510e-02 -1.749435514211654663e-01 -1.970911473035812378e-01 2.125649005174636841e-01 2.392920553684234619e-01 -3.255385160446166992e-01 6.711360067129135132e-02 -1.158064827322959900e-01 -1.019140705466270447e-01 -1.045384723693132401e-02 6.337103247642517090e-02 1.220732331275939941e-01 2.467069923877716064e-01 -4.858966171741485596e-02 -5.015174299478530884e-02 2.117961943149566650e-01 4.893644154071807861e-02 1.294411718845367432e-01
8.454192429780960083e-02 -2.855936288833618164e-01 -4.072378575801849365e-02 -1.482185721397399902e-01 4.553441889584064484e-03 7.820113003253936768e-02 -2.011909037828445435e-01 6.920283287763595581e-02 -2.587214410305023193e-01 1.946931779384613037e-01 -1.727109849452972412e-01 -2.341450452804565430e-01 -2.062126994132995605e-02 3.415817320346832275e-01 4.909742772579193115e-01 -1.299041509628295898e-01 -1.024456098675727844e-01 1.456067562103271484e-01 9.424620866775512695e-02 -1.919039636850357056e-01 -6.256616860628128052e-02 1.112204566597938538e-01 -1.581582129001617432e-01 9.832057356834411621e-02 3.492830321192741394e-02 3.154432773590087891e-01 -4.895132966339588165e-03 -6.880910694599151611e-02 1.203267201781272888e-01 3.286590054631233215e-02 -4.622525721788406372e-02 -1.420547813177108765e-01
-2.817424386739730835e-02 -5.714320577681064606e-03 1.388824284076690674e-01 -2.158306911587715149e-02 -1.095400527119636536e-01 -4.423326849937438965e-01 -4.424877166748046875e-01 4.781177267432212830e-02 8.822393417358398438e-02 -5.873407702893018723e-03 2.477259747684001923e-02 -1.276499032974243164e-01 1.850028783082962036e-01 7.034441083669662476e-02 -7.898095250129699707e-02 1.001425981521606445e-01 -3.202893435955047607e-01 3.214123547077178955e-01 2.485477924346923828e-02 -3.715435266494750977e-01 1.082079298794269562e-02 -1.325399130582809448e-01 -1.752966195344924927e-01 8.996688574552536011e-02 1.168328300118446350e-01 1.114860251545906067e-01 2.210551053285598755e-01 4.303361102938652039e-02 8.049606531858444214e-02 6.000426784157752991e-02 6.539910286664962769e-02 3.605473414063453674e-02
8.188915997743606567e-02 -1.739523559808731079e-01 1.002520620822906494e-01 3.136763349175453186e-02 2.260359525680541992e-01 -2.214122265577316284e-01 -3.279412388801574707e-01 1.056022867560386658e-01 -2.443959191441535950e-02 -2.069397568702697754e-01 -1.424654722213745117e-01 -9.117961674928665161e-02 -3.063674867153167725e-01 -1.334519404917955399e-02 2.950686514377593994e-01 -1.691824048757553101e-01 -2.172598689794540405e-01 2.236039191484451294e-01 -1.484274026006460190e-02 -2.424101680517196655e-01 -1.385895460844039917e-01 2.533909082412719727e-01 3.716107457876205444e-02 1.508095562458038330e-01 -2.304557412862777710e-01 2.471887767314910889e-01 1.290962249040603638e-01 -7.132707536220550537e-02 -6.617853045463562012e-02 1.698352545499801636e-01 1.323208212852478027e-01 -3.175980225205421448e-02
2.780222594738006592e-01 -5.312108621001243591e-02 -1.483163535594940186e-01 2.616593381389975548e-03 3.490001559257507324e-01 -3.122292645275592804e-02 -1.393699198961257935e-01 -3.294834122061729431e-02 2.056396901607513428e-01 -2.439296990633010864e-02 8.721147477626800537e-02 -2.149882912635803223e-01 -8.289569616317749023e-02 2.260830104351043701e-01 2.711120843887329102e-01 -1.680609583854675293e-01 -1.925891265273094177e-02 3.493036627769470215e-01 1.383922249078750610e-01 -3.744780123233795166e-01 -7.494174689054489136e-02 -1.138375028967857361e-01 -1.199131011962890625e-01 1.026667878031730652e-01 1.802350580692291260e-01 7.581752538681030273e-02 4.046317934989929199e-02 -1.055113747715950012e-01 -5.676434934139251709e-02 1.619748175144195557e-01 2.232202887535095215e-01 2.063936144113540649e-01
1.627297550439834595e-01 -1.404156237840652466e-01 3.250612691044807434e-02 1.320846825838088989e-01 1.989289224147796631e-01 -2.679330706596374512e-01 -3.297961354255676270e-01 -1.362114772200584412e-02 2.625245451927185059e-01 -7.790652662515640259e-02 -1.001327484846115112e-01 -2.317670732736587524e-01 -3.837848901748657227e-01 3.564069792628288269e-02 3.662417083978652954e-02 -3.692622855305671692e-02 1.842968910932540894e-02 1.487130969762802124e-01 6.578066945075988770e-02 -3.134177625179290771e-01 6.972204148769378662e-02 -4.984255507588386536e-02 -1.117830872535705566e-01 1.420764178037643433e-01 1.047628819942474365e-01 6.086663156747817993e-02 -8.371590077877044678e-02 -6.917858868837356567e-02 2.886081114411354065e-02 1.557998955249786377e-01 2.325786054134368896e-01 3.927817642688751221e-01
2.178146094083786011e-01 1.505878269672393799e-01 -5.201395601034164429e-02 -1.788358390331268311e-01 1.995236426591873169e-02 3.484045565128326416e-01 -5.085309743881225586e-01 1.152188144624233246e-02 2.941036522388458252e-01 1.045337617397308350e-01 1.868992894887924194e-01 -1.211334392428398132e-01 -4.607327654957771301e-02 -1.811666786670684814e-01 -9.179655462503433228e-03 -1.801087148487567902e-02 -1.757155545055866241e-02 2.316930592060089111e-01 9.767717123031616211e-02 -2.381836026906967163e-01 1.744613200426101685e-01 -7.304047048091888428e-02 -6.353168189525604248e-02 -1.293600648641586304e-01 -9.693690389394760132e-02 -6.412120163440704346e-02 2.305179983377456665e-01 -6.389512121677398682e-02 2.577750682830810547e-01 -1.010029809549450874e-03 9.277184307575225830e-02 9.849259257316589355e-02
-1.383615750819444656e-02 3.295601904392242432e-02 -1.831591688096523285e-02 2.510974928736686707e-02 -1.045474708080291748e-01 2.256776019930839539e-02 -5.333853513002395630e-02 1.184901371598243713e-01 1.549446731805801392e-01 2.188463658094406128e-01 -2.491809278726577759e-01 -1.242813691496849060e-01 1.746170967817306519e-01 7.434412091970443726e-02 3.343569934368133545e-01 -1.511209309101104736e-01 -7.947324216365814209e-02 2.680211067199707031e-01 1.627521514892578125e-01 -1.555613428354263306e-01 1.601155698299407959e-01 2.635692358016967773e-01 -1.493680924177169800e-01 -1.469510644674301147e-01 -2.815340161323547363e-01 3.417197167873382568e-01 1.040280330926179886e-02 1.940364241600036621e-01 1.473225355148315430e-01 9.066420793533325195e-02 2.067394554615020752e-01 2.739267051219940186e-01
1.131235435605049133e-01 -1.207596957683563232e-01 7.161298394203186035e-02 2.023821771144866943e-01 1.798906028270721436e-01 3.584907948970794678e-02 -2.055852562189102173e-01 2.449547350406646729e-01 -5.023903772234916687e-02 5.965707823634147644e-03 -3.805227577686309814e-01 1.310089719481766224e-03 1.162603050470352173e-01 -1.177925523370504379e-02 1.601683720946311951e-02 -1.605068743228912354e-01 -9.451211243867874146e-02 6.796359270811080933e-02 3.153253495693206787e-01 -1.832882463932037354e-01 4.312514513731002808e-02 5.395355820655822754e-02 -1.794120669364929199e-01 -1.893941164016723633e-01 -4.049915969371795654e-01 1.033428087830543518e-01 3.382669016718864441e-02 -2.032307684421539307e-01 1.699323058128356934e-01 3.009442090988159180e-01 1.512291878461837769e-01 1.572289466857910156e-01
5.021024867892265320e-02 -2.621716856956481934e-01 -6.673513352870941162e-02 1.485323160886764526e-01 2.272736579179763794e-01 -2.691793441772460938e-01 -2.111224234104156494e-01 7.256641983985900879e-02 -1.944391801953315735e-02 -1.708436161279678345e-01 6.392960250377655029e-02 -4.740929976105690002e-02 -1.170404776930809021e-01 2.073828689754009247e-02 1.065509989857673645e-01 -2.403368204832077026e-01 4.961297661066055298e-02 4.489482045173645020e-01 1.007692813873291016e-01 -3.252246379852294922e-01 -8.381491154432296753e-02 -7.217940874397754669e-03 -4.579951986670494080e-02 1.006266921758651733e-01 -7.647511363029479980e-02 1.567847281694412231e-01 1.137771159410476685e-01 -1.305863633751869202e-02 -8.297100663185119629e-02 1.965803951025009155e-01 3.169463276863098145e-01 2.834888398647308350e-01
-2.822848223149776459e-02 1.323999613523483276e-01 7.478512078523635864e-02 -9.302400052547454834e-02 1.948299817740917206e-02 -2.337003685534000397e-02 -1.847301870584487915e-01 -1.665161177515983582e-02 -1.058471016585826874e-02 2.983585000038146973e-01 4.505150020122528076e-03 -7.199351489543914795e-02 2.404605448246002197e-01 -3.338816165924072266e-01 5.185738578438758850e-02 -2.800919711589813232e-01 -2.184894382953643799e-01 1.555942445993423462e-01 -3.935133665800094604e-02 -4.372264146804809570e-01 8.156890422105789185e-02 -1.667754650115966797e-01 -2.249842286109924316e-01 3.247596919536590576e-01 -2.450151294469833374e-01 1.084800437092781067e-01 1.964810788631439209e-01 -9.517037123441696167e-02 -6.523253023624420166e-02 5.727983638644218445e-02 7.094635814428329468e-02 8.805294521152973175e-03
5.917854607105255127e-02 -2.417713850736618042e-01 1.894302666187286377e-01 5.749214813113212585e-02 1.686390638351440430e-01 -3.156736865639686584e-02 -3.861697316169738770e-01 2.697435319423675537e-01 -3.022271394729614258e-01 -1.322202235460281372e-01 -1.928539872169494629e-01 -1.278792470693588257e-01 -1.106890514492988586e-01 5.170942842960357666e-02 8.947722613811492920e-02 3.398599326610565186e-01 -7.704974710941314697e-02 2.925797104835510254e-01 2.006945312023162842e-01 -1.350082755088806152e-01 2.269645407795906067e-02 2.499151043593883514e-02 -2.107204943895339966e-01 2.290133759379386902e-02 -9.853269904851913452e-02 -8.041456341743469238e-03 8.601535111665725708e-02 -1.503869146108627319e-01 1.642583012580871582e-01 2.535023987293243408e-01 -4.407898336648941040e-02 1.328044384717941284e-01
1.137308478355407715e-01 -1.817005872726440430e-01 -1.105742529034614563e-02 2.275679111480712891e-01 -4.282748699188232422e-02 -1.564285308122634888e-01 -2.347947210073471069e-01 4.395582526922225952e-02 -1.214693486690521240e-02 1.148231141269207001e-02 -4.426731914281845093e-02 -1.978257745504379272e-01 9.862942993640899658e-02 -8.121580630540847778e-02 3.716733455657958984e-01 5.997665226459503174e-02 2.257720530033111572e-01 3.289143443107604980e-01 4.016944766044616699e-01 1.802446693181991577e-02 -3.439921438694000244e-01 -1.477282345294952393e-01 -1.391119062900543213e-01 3.620022535324096680e-02 -2.940051071345806122e-02 1.546886563301086426e-01 5.777329951524734497e-02 -6.961908191442489624e-02 6.025822460651397705e-02 2.720968723297119141e-01 1.536037772893905640e-01 -5.867504328489303589e-02
-4.892110358923673630e-03 -2.711228281259536743e-02 -1.133750379085540771e-01 -3.016346991062164307e-01 5.858315899968147278e-02 1.075055673718452454e-01 -3.557096123695373535e-01 2.002044916152954102e-01 1.435785293579101562e-01 1.620015650987625122e-01 8.489456027746200562e-02 -7.532387226819992065e-02 1.384287029504776001e-01 -1.820215880870819092e-01 3.740869462490081787e-02 -4.468226805329322815e-02 1.332422047853469849e-01 1.393781602382659912e-01 1.068037748336791992e-01 -5.146734714508056641e-01 1.689175069332122803e-01 8.093439787626266479e-02 7.561732083559036255e-02 -6.135149300098419189e-02 -2.764536142349243164e-01 1.412931531667709351e-01 3.108809888362884521e-01 1.574656367301940918e-01 4.908379539847373962e-02 -1.390125453472137451e-01 -1.184659916907548904e-02 2.499374933540821075e-02
-1.152533739805221558e-01 1.000684965401887894e-02 -1.181161254644393921e-01 -1.717389523983001709e-01 1.014070808887481689e-01 -1.400118321180343628e-01 -3.929577767848968506e-01 -1.550989151000976562e-01 2.194059938192367554e-01 2.160822227597236633e-02 -1.549885123968124390e-01 -1.643586009740829468e-01 1.086360886693000793e-01 -1.659175753593444824e-01 3.868338167667388916e-01 2.140462398529052734e-01 5.760850757360458374e-02 1.571016758680343628e-01 6.911467015743255615e-02 -2.745551764965057373e-01 3.419030010700225830e-01 -1.562888175249099731e-01 -1.752977073192596436e-01 1.249479502439498901e-02 -6.380767375230789185e-02 -1.807801239192485809e-02 -1.071941256523132324e-01 2.094907909631729126e-01 2.026907652616500854e-01 -7.415833324193954468e-02 8.109033107757568359e-02 -8.417105674743652344e-02
2.560181617736816406e-01 1.612443029880523682e-01 1.348923742771148682e-01 -3.267890214920043945e-02 5.637866631150245667e-02 7.764821872115135193e-03 -3.043823242187500000e-01 2.970688641071319580e-01 -2.071640938520431519e-01 1.608568131923675537e-01 1.593933254480361938e-01 -2.014906853437423706e-01 1.916347742080688477e-01 -2.551110684871673584e-01 2.825638353824615479e-01 -1.296671479940414429e-01 2.254014015197753906e-01 7.473770529031753540e-02 7.568978518247604370e-02 -1.819548457860946655e-01 1.620736420154571533e-01 -2.375406920909881592e-01 -1.322683840990066528e-01 5.453053861856460571e-02 -1.131344959139823914e-01 -1.985942274332046509e-01 2.735390067100524902e-01 -4.822944538318552077e-05 7.169816642999649048e-02 5.278630647808313370e-03 9.336907416582107544e-02 1.801578998565673828e-01
7.029148936271667480e-02 -1.768336296081542969e-01 2.167092561721801758e-01 -6.767059117555618286e-02 1.167828291654586792e-01 -7.385073602199554443e-02 -3.332192301750183105e-01 -6.119402870535850525e-02 -2.120115011930465698e-01 1.488345768302679062e-02 -1.842971742153167725e-01 -3.934727609157562256e-02 -1.632957905530929565e-01 1.129089593887329102e-01 -1.030268445611000061e-01 -1.414571851491928101e-01 1.982852816581726074e-01 1.443024575710296631e-01 -2.014741301536560059e-01 -4.117188751697540283e-01 -5.181799829006195068e-02 -5.120526626706123352e-02 -3.162928521633148193e-01 -3.244530782103538513e-02 -1.160678267478942871e-02 8.049575984477996826e-02 2.282240688800811768e-01 6.225102767348289490e-02 1.243730038404464722e-01 3.310934603214263916e-01 2.248311936855316162e-01 -1.130959168076515198e-01
1.514956653118133545e-01 1.059019342064857483e-01 1.622764277271926403e-03 4.323198273777961731e-02 1.637781113386154175e-01 -1.008322164416313171e-01 -3.470622301101684570e-01 4.044664204120635986e-01 -1.612374931573867798e-01 5.625885352492332458e-02 1.465599387884140015e-01 -2.409643977880477905e-01 1.151027008891105652e-01 -2.631506025791168213e-01 2.414512336254119873e-01 -6.093973666429519653e-02 4.007272049784660339e-02 1.941954046487808228e-01 -6.566400825977325439e-02 -1.733657866716384888e-01 7.988107949495315552e-02 -2.539608776569366455e-01 9.026809781789779663e-02 9.912539273500442505e-02 -5.145509541034698486e-02 -7.488160580396652222e-02 3.518478274345397949e-01 1.937986761331558228e-01 7.580778747797012329e-02 3.100082743912935257e-03 5.634192749857902527e-02 2.205310910940170288e-01
6.670581549406051636e-02 -1.456553041934967041e-01 -8.675306290388107300e-02 -4.222943447530269623e-03 1.575197577476501465e-01 -4.167229235172271729e-01 -3.360103666782379150e-01 1.528656333684921265e-01 3.181908726692199707e-01 4.661628976464271545e-02 -6.776965409517288208e-02 -1.959192752838134766e-01 -8.787812292575836182e-02 1.294878721237182617e-01 3.925905004143714905e-02 9.732397645711898804e-02 -1.102297902107238770e-01 1.727218627929687500e-01 -5.661606043577194214e-02 -3.818572759628295898e-01 -3.137236833572387695e-02 -2.470538020133972168e-01 1.511136721819639206e-02 -1.800522580742835999e-02 4.137556999921798706e-02 9.983458369970321655e-02 9.766086935997009277e-02 -1.570221036672592163e-01 1.912712007761001587e-01 -1.445489078760147095e-01 5.181945115327835083e-02 3.008956015110015869e-01
1.288902014493942261e-01 1.338150072842836380e-02 9.971030056476593018e-02 1.396849453449249268e-01 2.284043468534946442e-02 -8.202727884054183960e-02 -1.272708922624588013e-01 2.980527281761169434e-01 2.585810609161853790e-02 1.660112291574478149e-01 3.681755959987640381e-01 -1.021754592657089233e-01 -8.056357502937316895e-02 -2.551299333572387695e-01 2.817001342773437500e-01 -3.399002552032470703e-01 7.876884937286376953e-02 9.486722946166992188e-02 -4.762074351310729980e-02 -3.053962886333465576e-01 -2.685219421982765198e-02 -1.687403023242950439e-01 -2.299562394618988037e-01 9.438543766736984253e-02 2.200863696634769440e-02 -5.723423510789871216e-02 2.390509098768234253e-01 -1.146735101938247681e-01 2.128004729747772217e-01 2.738445103168487549e-01 -9.476811625063419342e-03 -6.810612231492996216e-02
7.842449098825454712e-02 -7.108262274414300919e-03 -4.192206636071205139e-02 4.151928052306175232e-02 2.423725277185440063e-01 8.544112741947174072e-02 -9.270121902227401733e-02 1.233683004975318909e-01 -2.186093777418136597e-01 5.463324189186096191e-01 -7.679183036088943481e-02 -1.849355697631835938e-01 8.586727827787399292e-02 9.931745938956737518e-03 2.453946918249130249e-01 -7.183160632848739624e-02 -2.605683505535125732e-01 2.655101120471954346e-01 7.181737571954727173e-02 -8.327393233776092529e-02 7.807462662458419800e-02 5.470766127109527588e-02 -3.800126314163208008e-01 -1.758653521537780762e-01 -5.354803055524826050e-02 -3.519087284803390503e-02 -2.996724098920822144e-02 1.434614211320877075e-01 -5.564692616462707520e-02 1.802239269018173218e-01 1.769989132881164551e-01 1.176477372646331787e-01
2.877994775772094727e-01 4.637620598077774048e-02 1.202715933322906494e-01 -1.084842234849929810e-01 6.859274208545684814e-02 -1.492115408182144165e-01 -2.760705947875976562e-01 3.202440738677978516e-01 -1.016298308968544006e-01 1.046064719557762146e-01 1.427672430872917175e-02 -5.392980203032493591e-02 2.334909886121749878e-01 -3.918915390968322754e-01 2.197739779949188232e-01 -1.585862040519714355e-01 6.848228722810745239e-02 1.441247016191482544e-01 9.801373630762100220e-02 -3.038894012570381165e-02 2.142061851918697357e-02 -1.380080282688140869e-01 -2.377151250839233398e-01 1.314580291509628296e-01 1.242575794458389282e-02 -2.752895653247833252e-01 3.319898620247840881e-02 2.858192622661590576e-01 1.288265548646450043e-02 -2.483715675771236420e-02 1.011276319622993469e-01 2.794386148452758789e-01
2.372032999992370605e-01 -8.653061836957931519e-02 3.910554572939872742e-02 1.912541091442108154e-01 3.781756758689880371e-02 -2.676544785499572754e-01 -2.366853952407836914e-01 -1.084830462932586670e-01 1.786006689071655273e-01 -1.305401045829057693e-02 -1.185449659824371338e-01 -8.344707638025283813e-02 -2.807473540306091309e-01 1.187749952077865601e-01 2.238768935203552246e-01 -1.431801021099090576e-01 -3.640179708600044250e-02 2.608540356159210205e-01 8.272450417280197144e-03 -1.721543371677398682e-01 -9.154455363750457764e-02 1.969602657482028008e-03 -1.781002879142761230e-01 3.014177381992340088e-01 2.187802195549011230e-01 -8.937728591263294220e-03 -1.275104433298110962e-01 -9.705849736928939819e-02 1.574277281761169434e-01 7.696642726659774780e-02 1.806806623935699463e-01 4.167015850543975830e-01
-2.050874941051006317e-02 1.074552722275257111e-02 1.888334155082702637e-01 1.249102503061294556e-01 7.384642958641052246e-02 -1.900096684694290161e-01 -4.144322276115417480e-01 1.460075974464416504e-01 1.489966362714767456e-01 9.765122085809707642e-03 -9.590719128027558327e-04 -3.566792309284210205e-01 2.665175199508666992e-01 2.289138734340667725e-01 -3.580153360962867737e-02 8.399450778961181641e-02 7.848136872053146362e-02 7.860609889030456543e-02 1.879672110080718994e-01 -2.309976816177368164e-01 1.764003485441207886e-01 -1.839479245245456696e-02 -4.863850772380828857e-02 1.305600255727767944e-01 -6.370085477828979492e-02 1.566717475652694702e-01 4.735351540148258209e-03 -6.356608122587203979e-02 3.774166405200958252e-01 1.505288332700729370e-01 -1.880902349948883057e-01 2.173559665679931641e-01
7.170222699642181396e-03 -1.134012453258037567e-02 3.457706794142723083e-02 3.320599719882011414e-02 1.697371751070022583e-01 -4.472116231918334961e-01 -1.999625414609909058e-01 2.761667966842651367e-01 5.152307823300361633e-02 2.844811379909515381e-01 1.024333760142326355e-01 -3.894340991973876953e-01 -9.594807401299476624e-03 1.368011087179183960e-01 4.066058099269866943e-01 -1.526894867420196533e-01 -4.732324182987213135e-02 4.360249638557434082e-02 5.172094330191612244e-02 -1.565197408199310303e-01 -2.484842091798782349e-01 -3.469444438815116882e-02 -1.118198335170745850e-01 7.154873013496398926e-02 3.143099322915077209e-02 -9.062236547470092773e-02 3.862795978784561157e-02 1.457163542509078979e-01 -7.775980979204177856e-02 1.648922860622406006e-01 6.094177067279815674e-02 1.360672712326049805e-01
1.237199828028678894e-01 1.885221898555755615e-01 -4.841043427586555481e-02 1.557154506444931030e-01 5.502679850906133652e-03 -1.906770020723342896e-01 -3.308793306350708008e-01 1.547595411539077759e-01 -2.409169636666774750e-02 3.878558054566383362e-02 3.250342234969139099e-02 -1.724504679441452026e-01 -1.567163467407226562e-01 7.625219225883483887e-02 -9.032533317804336548e-02 -6.655310094356536865e-02 7.306926697492599487e-02 3.269975483417510986e-01 2.018721550703048706e-01 -1.463793516159057617e-01 -7.179897278547286987e-02 -3.004726767539978027e-01 -2.884600311517715454e-02 4.886448383331298828e-02 -1.594348102807998657e-01 4.430234134197235107e-01 6.725241243839263916e-02 1.325553953647613525e-01 2.693715095520019531e-01 2.057191580533981323e-01 1.984924823045730591e-01 7.570521533489227295e-02
-2.090118639171123505e-02 3.378485888242721558e-02 2.352018356323242188e-01 1.286680102348327637e-01 -2.885671518743038177e-02 -3.146181702613830566e-01 -1.975046545267105103e-01 4.132585227489471436e-02 -9.701881557703018188e-02 1.401368975639343262e-01 1.966046392917633057e-01 -8.688663691282272339e-02 1.184475943446159363e-01 -1.523995101451873779e-01 1.686047166585922241e-01 8.248965442180633545e-02 -3.005413413047790527e-01 2.662867903709411621e-01 1.142152845859527588e-01 -3.039338290691375732e-01 -1.105378717184066772e-01 -3.321249410510063171e-02 -3.512630164623260498e-01 -8.561830967664718628e-02 1.201511323451995850e-01 2.294552326202392578e-01 2.352124154567718506e-01 -3.823650255799293518e-02 -2.635952830314636230e-01 8.723910897970199585e-02 -6.551137566566467285e-02 1.494037806987762451e-01
-1.685062944889068604e-01 -1.056120991706848145e-01 -2.076785117387771606e-01 -1.354770809412002563e-01 9.865150600671768188e-02 -2.036459743976593018e-01 -3.045991063117980957e-01 -3.883942589163780212e-02 3.273808360099792480e-01 2.660723030567169189e-01 -2.979404330253601074e-01 -1.392028778791427612e-01 1.698385328054428101e-01 -2.345557361841201782e-01 3.295449018478393555e-01 -1.410902738571166992e-01 -1.462731361389160156e-01 -1.436191028915345669e-03 2.469818890094757080e-01 -1.199974715709686279e-01 -1.133311986923217773e-01 -7.216679304838180542e-02 3.233226016163825989e-03 1.152317449450492859e-01 -2.279860377311706543e-01 1.209737882018089294e-01 9.841263294219970703e-02 1.990805715322494507e-01 1.959880255162715912e-02 4.361524805426597595e-02 7.024025171995162964e-02 6.082127988338470459e-02
7.486369460821151733e-03 -1.706421375274658203e-02 2.390965223312377930e-01 -1.005495637655258179e-01 -1.929911226034164429e-01 5.501738190650939941e-02 -4.061163663864135742e-01 -1.666567474603652954e-01 1.029909253120422363e-01 3.346586227416992188e-01 -1.503963321447372437e-01 -1.615104824304580688e-01 1.011700928211212158e-02 -3.658649921417236328e-01 8.966638892889022827e-02 -4.241867363452911377e-02 2.590783499181270599e-02 4.759352654218673706e-02 3.448323905467987061e-01 -2.811597585678100586e-01 7.901164144277572632e-02 -4.543747007846832275e-02 -2.899101674556732178e-01 -2.516742050647735596e-01 4.401719942688941956e-02 9.425229392945766449e-03 8.277885615825653076e-02 4.498631227761507034e-03 -6.852837651968002319e-02 7.440838217735290527e-02 6.214442849159240723e-02 6.859566271305084229e-02
8.441132307052612305e-02 2.309228992089629173e-03 5.103705078363418579e-02 -7.689684629440307617e-03 1.271258573979139328e-02 8.163201063871383667e-02 -3.626081943511962891e-01 -9.077113866806030273e-02 -3.446816802024841309e-01 7.474673539400100708e-02 -6.128074228763580322e-02 -1.334455758333206177e-01 3.539811819791793823e-02 -1.394696235656738281e-01 3.838884532451629639e-01 9.927977807819843292e-03 -6.176996976137161255e-02 1.443669199943542480e-01 4.247062653303146362e-02 -4.496156051754951477e-02 2.282399982213973999e-01 2.914263308048248291e-02 -1.991233527660369873e-01 3.197801411151885986e-01 -3.746338188648223877e-01 2.314773797988891602e-01 -1.575540900230407715e-01 1.078770011663436890e-01 1.740189939737319946e-01 1.527267545461654663e-01 8.572853356599807739e-02 -1.218251287937164307e-01
8.431989699602127075e-02 1.786572188138961792e-01 1.353413015604019165e-01 -6.998469680547714233e-02 3.328676149249076843e-02 7.250832766294479370e-02 -3.315682113170623779e-01 1.500872522592544556e-01 -4.545992240309715271e-02 3.493219316005706787e-01 1.849203109741210938e-01 -7.404754310846328735e-02 1.606457382440567017e-01 -1.857174038887023926e-01 1.951085329055786133e-01 -2.251579165458679199e-01 9.384188801050186157e-02 9.265121072530746460e-02 -6.171551067382097244e-03 -2.187505662441253662e-01 3.218438327312469482e-01 -1.499598473310470581e-01 -3.758140504360198975e-01 2.809321582317352295e-01 -1.160602420568466187e-01 8.427775464951992035e-03 1.992515921592712402e-01 -9.892573952674865723e-02 -2.019327878952026367e-02 1.017189919948577881e-01 -2.042973786592483521e-02 1.959383301436901093e-02
9.964278340339660645e-02 3.337201103568077087e-02 8.463304489850997925e-02 1.297807097434997559e-01 2.152929157018661499e-01 1.023461297154426575e-02 -3.318604826927185059e-01 -2.652027085423469543e-02 7.158768922090530396e-02 1.301165372133255005e-01 4.028512164950370789e-02 -9.840644896030426025e-02 5.333041772246360779e-02 -4.353051073849201202e-03 3.757483139634132385e-02 -9.689544141292572021e-02 6.395877152681350708e-02 2.134696990251541138e-01 4.436335265636444092e-01 -4.103861451148986816e-01 -4.248698949813842773e-01 -2.716017365455627441e-01 -3.668636456131935120e-02 1.635525524616241455e-01 2.241713739931583405e-02 4.509005323052406311e-02 -4.528107121586799622e-02 -8.413258194923400879e-02 1.114034652709960938e-01 -1.109466627240180969e-01 3.958325833082199097e-03 1.642295569181442261e-01
3.700896799564361572e-01 -5.595459789037704468e-02 -2.875562310218811035e-01 -8.699165284633636475e-02 -9.897465258836746216e-02 1.003194898366928101e-01 -2.636488676071166992e-01 1.665796786546707153e-01 2.267957031726837158e-01 2.121616452932357788e-01 5.996171385049819946e-02 -2.616186738014221191e-01 -3.985628485679626465e-02 -3.163621425628662109e-01 1.623710095882415771e-01 -8.691304177045822144e-02 1.452238392084836960e-02 2.197269648313522339e-01 9.664895385503768921e-02 -2.963960468769073486e-01 1.475680917501449585e-01 1.876899600028991699e-01 -1.402551233768463135e-01 2.888257242739200592e-02 -6.154833734035491943e-02 1.803885400295257568e-01 2.076181620359420776e-01 7.099739462137222290e-02 1.194560155272483826e-01 -5.578019842505455017e-02 -8.004167675971984863e-02 -1.303561180830001831e-01
2.282903790473937988e-01 1.933864653110504150e-01 2.738417685031890869e-02 7.198215276002883911e-02 6.723700607835780829e-06 -1.313124299049377441e-01 -1.054549142718315125e-01 2.927233576774597168e-01 1.835396885871887207e-01 1.626199334859848022e-01 -6.869074702262878418e-02 -1.248988434672355652e-01 2.279194444417953491e-01 -1.635982841253280640e-01 2.881670594215393066e-01 -1.200936734676361084e-01 2.408794760704040527e-01 2.000212967395782471e-01 -5.033941566944122314e-02 -2.079453468322753906e-01 -4.510600864887237549e-02 -8.769441395998001099e-03 -3.107078969478607178e-01 1.701202839612960815e-01 -2.294058501720428467e-01 -2.938652597367763519e-02 2.123913913965225220e-01 3.382943943142890930e-02 -1.467892080545425415e-01 3.526008725166320801e-01 9.584572166204452515e-02 8.760288357734680176e-02
5.551143735647201538e-02 -3.158602416515350342e-01 1.629036664962768555e-01 6.210800260305404663e-02 2.669907920062541962e-02 -1.180449873208999634e-01 -1.702625304460525513e-01 1.210232302546501160e-01 -2.393268346786499023e-01 2.723121345043182373e-01 -4.418385028839111328e-02 -3.124776184558868408e-01 -2.525621652603149414e-01 2.700245678424835205e-01 4.284150302410125732e-01 -1.157903075218200684e-01 -2.246298193931579590e-01 9.308150410652160645e-02 7.822484523057937622e-02 -1.095905900001525879e-01 8.381496369838714600e-02 4.312682896852493286e-02 -6.163468584418296814e-02 1.973692141473293304e-02 4.501575976610183716e-02 2.299541831016540527e-01 1.240683123469352722e-01 1.873880624771118164e-01 1.426156517118215561e-02 1.963918209075927734e-01 9.478215128183364868e-02 -1.744233630597591400e-02
2.145244479179382324e-01 -1.611264981329441071e-02 1.428009718656539917e-01 -4.582112655043601990e-02 1.862007230520248413e-01 -4.544682800769805908e-01 -2.228908985853195190e-01 -1.906642504036426544e-02 5.518817529082298279e-02 -2.167609184980392456e-01 1.541939377784729004e-01 -1.940883696079254150e-01 -2.609509527683258057e-01 -9.271344169974327087e-03 2.017319053411483765e-01 -2.018820643424987793e-01 -2.598581463098526001e-02 3.469231128692626953e-01 -1.373686343431472778e-01 -2.862913310527801514e-01 7.434693723917007446e-02 1.439206898212432861e-01 -4.512285813689231873e-02 -1.594115979969501495e-02 -6.151864677667617798e-02 -1.247025933116674423e-02 -4.357630759477615356e-02 1.228974983096122742e-01 1.169877350330352783e-01 4.993735998868942261e-02 1.272469460964202881e-01 2.741394042968750000e-01
1.915467083454132080e-01 1.013803258538246155e-01 -2.787498198449611664e-02 -8.137944340705871582e-02 1.580098271369934082e-01 -1.756072491407394409e-01 -3.406352102756500244e-01 2.993565499782562256e-01 -8.721601217985153198e-02 1.629297286272048950e-01 1.088649258017539978e-01 -6.471278518438339233e-02 1.963633149862289429e-01 -3.053829669952392578e-01 1.792147755622863770e-01 -1.945002526044845581e-01 1.101615205407142639e-01 1.188359707593917847e-01 1.183699592947959900e-01 -2.285255938768386841e-01 -1.956440359354019165e-01 -2.372830659151077271e-01 -2.395595237612724304e-02 1.493692398071289062e-01 1.297930628061294556e-02 -1.589003354310989380e-01 2.005514949560165405e-01 2.924748063087463379e-01 2.890635281801223755e-02 4.701727628707885742e-02 1.420716941356658936e-01 2.187565863132476807e-01
8.820428699254989624e-02 2.202837541699409485e-02 1.883073896169662476e-01 1.577557921409606934e-01 2.964250743389129639e-01 -2.398159503936767578e-01 -2.815301120281219482e-01 4.679768532514572144e-02 1.425747871398925781e-01 1.574609130620956421e-01 -9.999115020036697388e-02 -3.760227188467979431e-02 6.315132975578308105e-02 -8.607194572687149048e-02 1.813847720623016357e-01 -4.549537599086761475e-02 -1.915821433067321777e-01 3.162055015563964844e-01 7.472123950719833374e-02 -3.861679434776306152e-01 -9.255752898752689362e-03 -1.810534745454788208e-01 -2.128023654222488403e-01 -2.216162979602813721e-01 2.876571118831634521e-01 3.753158822655677795e-02 1.646821796894073486e-01 -1.614841818809509277e-01 -1.729386001825332642e-01 -1.123573854565620422e-01 5.466155335307121277e-02 -1.111582946032285690e-02
3.906331360340118408e-01 1.827549338340759277e-01 1.709289103746414185e-01 -1.725348830223083496e-01 -8.098365366458892822e-02 -2.654851675033569336e-01 -2.032423466444015503e-01 2.611056566238403320e-01 1.264022737741470337e-01 2.355131059885025024e-01 -1.351024806499481201e-01 2.173411250114440918e-01 -2.674093283712863922e-02 -7.018855959177017212e-02 1.920347660779953003e-01 -1.120854690670967102e-01 -1.165580563247203827e-02 2.877000272274017334e-01 7.992242276668548584e-02 -9.182178229093551636e-02 5.844900384545326233e-02 -8.208096027374267578e-02 -3.291172385215759277e-01 3.650561673566699028e-03 1.596876792609691620e-02 1.820983737707138062e-01 9.523865580558776855e-02 1.208584308624267578e-01 -2.766948044300079346e-01 1.329903304576873779e-01 6.138251349329948425e-02 7.186069339513778687e-02
1.938316524028778076e-01 -1.673526167869567871e-01 -7.971276342868804932e-02 3.231241926550865173e-02 3.063663244247436523e-01 -2.390215396881103516e-01 -4.666095674037933350e-01 1.671813577413558960e-01 7.349382340908050537e-02 -1.534145176410675049e-01 1.457268279045820236e-02 1.529241446405649185e-03 -1.906130313873291016e-01 6.670098006725311279e-02 2.573944330215454102e-01 -6.200995668768882751e-02 -1.325334608554840088e-01 1.715900301933288574e-01 -9.138208627700805664e-02 -2.158615887165069580e-01 -2.521453797817230225e-01 1.095362156629562378e-01 -1.500963568687438965e-01 1.187220215797424316e-01 -1.403822898864746094e-01 1.539660990238189697e-01 1.643890887498855591e-01 -8.039681613445281982e-02 -1.525251269340515137e-01 1.370847225189208984e-01 2.338808625936508179e-01 5.015871673822402954e-02
1.155485212802886963e-01 1.294079869985580444e-01 3.606670349836349487e-02 -1.007211301475763321e-02 -2.462245225906372070e-01 5.732803605496883392e-03 -4.058328270912170410e-01 -1.470945328474044800e-01 1.236944273114204407e-01 3.817674219608306885e-01 -5.630309879779815674e-02 -1.386997997760772705e-01 -2.467010356485843658e-02 -1.767694354057312012e-01 3.137190043926239014e-01 -1.889098286628723145e-01 -6.570919603109359741e-02 -3.757073730230331421e-02 9.386833757162094116e-02 -2.137270718812942505e-01 -9.884867817163467407e-02 -6.354106217622756958e-02 -2.322313748300075531e-02 -1.097781434655189514e-01 -8.220961689949035645e-02 -4.035258293151855469e-02 3.618171513080596924e-01 -6.249729916453361511e-02 2.520545385777950287e-02 3.214838504791259766e-01 1.850340366363525391e-01 6.354939937591552734e-02
2.785902321338653564e-01 -5.968137085437774658e-02 -2.663569748401641846e-01 1.645566523075103760e-02 7.949402183294296265e-02 3.699223697185516357e-02 -2.799611091613769531e-01 1.909240782260894775e-01 1.200416460633277893e-01 3.829123079776763916e-02 -2.654970884323120117e-01 -1.193395555019378662e-01 1.371499896049499512e-01 1.888781040906906128e-01 8.001853525638580322e-02 -2.558655440807342529e-01 -1.349069084972143173e-02 3.349004387855529785e-01 2.386904209852218628e-01 -1.154450848698616028e-01 1.610665172338485718e-01 -5.945502966642379761e-02 -5.183659121394157410e-02 -1.560109555721282959e-01 1.311960965394973755e-01 -5.851401388645172119e-02 1.494987905025482178e-01 -1.414070129394531250e-01 2.092139422893524170e-01 3.775463700294494629e-01 -8.101643621921539307e-02 5.591430887579917908e-02
3.608611598610877991e-02 1.807759851217269897e-01 -9.204622358083724976e-02 -9.600516408681869507e-02 -3.211684226989746094e-01 -1.248966678977012634e-01 -3.443381786346435547e-01 -8.275616168975830078e-02 6.749916821718215942e-02 3.269997239112854004e-01 -5.999725311994552612e-02 1.502122846432030201e-03 5.215345695614814758e-02 1.686125248670578003e-02 4.698693752288818359e-01 -2.337285727262496948e-01 6.438652426004409790e-02 1.699016839265823364e-01 1.766078472137451172e-01 -2.247564643621444702e-01 -6.500028818845748901e-02 8.552014827728271484e-02 1.613297685980796814e-02 -2.367107123136520386e-01 9.663563221693038940e-02 1.306183189153671265e-01 1.475647091865539551e-01 -9.952185302972793579e-02 1.444951146841049194e-01 1.300879120826721191e-01 3.255096450448036194e-02 1.765661239624023438e-01
3.697666898369789124e-02 -7.800369709730148315e-02 4.238682240247726440e-02 3.233944177627563477e-01 3.250484913587570190e-02 -1.688796877861022949e-01 -3.032926023006439209e-01 2.949113026261329651e-03 -1.164642907679080963e-02 -9.854975156486034393e-03 -1.906668581068515778e-02 -1.607461422681808472e-01 -6.414296478033065796e-02 8.036458492279052734e-02 9.489720314741134644e-02 -3.241344392299652100e-01 -2.710977569222450256e-02 1.910062432289123535e-01 2.328520566225051880e-01 -4.384264349937438965e-02 2.048247009515762329e-01 -1.993022263050079346e-01 -3.557834327220916748e-01 2.092617452144622803e-01 -8.679444342851638794e-02 1.842032819986343384e-01 -1.473519951105117798e-01 -1.749667078256607056e-01 3.101708292961120605e-01 -2.748443186283111572e-02 -3.252911567687988281e-02 2.762273848056793213e-01
1.325567066669464111e-01 -2.788819372653961182e-01 5.687219277024269104e-02 -1.121740862727165222e-01 3.689835965633392334e-01 -2.224657833576202393e-01 -1.793956309556961060e-01 2.448223978281021118e-01 5.675058811902999878e-03 3.145644068717956543e-01 -6.720632780343294144e-03 -5.956096947193145752e-02 -6.043667346239089966e-02 8.496792614459991455e-02 -1.101555824279785156e-01 -1.609418988227844238e-01 -1.356399804353713989e-01 4.717116355895996094e-01 -1.200486253947019577e-02 -8.835330605506896973e-02 -2.424130029976367950e-02 -6.714873015880584717e-02 -2.704159915447235107e-01 -1.215855851769447327e-01 -2.837437763810157776e-02 2.143887579441070557e-01 -6.894291937351226807e-02 -7.073070108890533447e-02 3.294094279408454895e-02 8.452667295932769775e-02 1.100006923079490662e-01 2.021694779396057129e-01
2.137340754270553589e-01 1.383191198110580444e-01 1.942796260118484497e-01 -8.957609534263610840e-03 -3.199056908488273621e-02 -1.708897352218627930e-01 -3.120700120925903320e-01 2.896748185157775879e-01 2.008647173643112183e-01 1.036473885178565979e-01 -1.722230911254882812e-01 1.943842917680740356e-01 9.247706830501556396e-02 -5.853184312582015991e-02 4.997786581516265869e-01 -8.450754731893539429e-02 4.765643924474716187e-02 2.844067811965942383e-01 -2.311845868825912476e-02 -1.346040889620780945e-02 1.418577581644058228e-01 -9.079905599355697632e-02 -2.216068208217620850e-01 5.751913785934448242e-02 1.889616996049880981e-01 8.387051522731781006e-03 2.694777399301528931e-02 -1.993722841143608093e-02 -1.069104298949241638e-01 2.319819480180740356e-01 1.304244101047515869e-01 1.207667216658592224e-01
2.467183768749237061e-01 2.181093394756317139e-02 6.202778220176696777e-02 -9.665718674659729004e-02 1.422166377305984497e-01 -2.314250469207763672e-01 -3.824398517608642578e-01 3.239664733409881592e-01 -1.388830542564392090e-01 2.070860117673873901e-01 1.281985342502593994e-01 -2.314898520708084106e-01 2.143288850784301758e-01 -2.604011893272399902e-01 1.996273249387741089e-01 -1.087761297821998596e-01 7.590868324041366577e-02 1.697603017091751099e-01 3.161202184855937958e-03 -1.897428184747695923e-01 -1.937759071588516235e-01 -2.230993211269378662e-01 8.141201734542846680e-02 -8.869440108537673950e-02 -4.553084727376699448e-03 -1.579573452472686768e-01 1.543134897947311401e-01 1.468355022370815277e-02 4.138877615332603455e-02 -5.264447256922721863e-02 -1.468467246741056442e-02 2.770067155361175537e-01
1.563164889812469482e-01 6.547287851572036743e-02 5.076713487505912781e-02 1.099131181836128235e-01 -2.524596154689788818e-01 1.583679020404815674e-01 -3.483642637729644775e-01 1.085098907351493835e-01 1.999873667955398560e-01 1.297928839921951294e-01 -5.173660442233085632e-02 -1.966830343008041382e-01 -4.793345928192138672e-03 4.303790163248777390e-03 2.113706916570663452e-01 5.750692449510097504e-03 -1.169451326131820679e-01 1.804457455873489380e-01 -1.341309696435928345e-01 -1.446530967950820923e-01 2.005782276391983032e-01 -1.379223167896270752e-01 -1.663215309381484985e-01 1.908099055290222168e-01 -2.934328317642211914e-01 1.414671191014349461e-03 3.576515242457389832e-02 1.969513297080993652e-01 1.799561679363250732e-01 -3.489132523536682129e-01 -2.468669414520263672e-01 2.049340158700942993e-01
8.742062002420425415e-02 9.027582406997680664e-02 2.265822589397430420e-01 -1.113567501306533813e-01 7.375645637512207031e-02 -2.002129703760147095e-02 -4.021165668964385986e-01 -6.044174358248710632e-02 -1.054814308881759644e-01 2.986391484737396240e-01 1.252998262643814087e-01 -2.581771276891231537e-02 1.385737210512161255e-01 -2.406374812126159668e-01 5.826383456587791443e-02 -2.759008109569549561e-01 -2.565562129020690918e-01 1.353155076503753662e-01 2.694096183404326439e-03 -2.295947968959808350e-01 8.814973384141921997e-02 -1.606449782848358154e-01 -9.821704030036926270e-02 2.710950374603271484e-01 -2.529734969139099121e-01 -4.810662195086479187e-02 1.981459707021713257e-01 -1.626381725072860718e-01 -2.883420139551162720e-02 2.888745069503784180e-01 6.794378161430358887e-02 -3.854008764028549194e-02
-6.473698467016220093e-02 4.420524463057518005e-03 6.897961348295211792e-02 -7.641889899969100952e-02 -2.091469056904315948e-02 -2.678027153015136719e-01 -5.054701566696166992e-01 7.103856187313795090e-03 1.314503103494644165e-01 4.418734461069107056e-04 1.543566882610321045e-01 -1.043437048792839050e-01 1.961227208375930786e-01 1.826468259096145630e-01 5.470633041113615036e-03 6.965425610542297363e-02 -2.591625750064849854e-01 3.050927817821502686e-01 1.394777148962020874e-01 -3.710104227066040039e-01 1.344933360815048218e-01 -8.508680760860443115e-02 -8.659525215625762939e-02 1.375953555107116699e-01 9.257240593433380127e-02 7.565564662218093872e-02 2.224276661872863770e-01 -3.477963060140609741e-02 8.041523396968841553e-02 1.986027210950851440e-01 -1.999023705720901489e-01 9.396677464246749878e-02
2.013888396322727203e-02 -2.407485544681549072e-01 1.619884818792343140e-01 -1.083548367023468018e-02 2.415458112955093384e-01 -2.527496218681335449e-01 -2.055711448192596436e-01 1.276768743991851807e-01 5.648809671401977539e-02 2.881118655204772949e-01 -8.581357449293136597e-02 -4.343059062957763672e-01 -4.242702201008796692e-02 3.366588652133941650e-01 1.928300410509109497e-01 -1.812857240438461304e-01 3.756824508309364319e-02 2.253383547067642212e-01 2.673557773232460022e-02 -1.559099406003952026e-01 -1.337262541055679321e-01 -7.553064078092575073e-02 -1.264648791402578354e-02 2.329783141613006592e-01 -4.235413298010826111e-02 1.645986177027225494e-02 1.827734559774398804e-01 1.838851124048233032e-01 -5.934899672865867615e-02 2.514517866075038910e-02 -7.722242176532745361e-02 1.802129894495010376e-01
1.671969890594482422e-01 -1.860713958740234375e-01 1.036906018853187561e-01 -3.318379819393157959e-02 -2.098675817251205444e-01 3.625047206878662109e-02 -1.948629617691040039e-01 3.344494402408599854e-01 -5.296512320637702942e-02 2.400648444890975952e-01 2.458687424659729004e-01 -1.218709573149681091e-01 -5.774982646107673645e-02 5.606477707624435425e-02 1.688262969255447388e-01 -1.507796645164489746e-01 9.566777944564819336e-02 -2.157924510538578033e-02 1.687328368425369263e-01 -3.232386112213134766e-01 -1.716932207345962524e-01 2.171803712844848633e-01 -1.108445972204208374e-01 1.843506842851638794e-01 -1.430971473455429077e-01 1.224735304713249207e-01 -1.067891642451286316e-01 4.347318783402442932e-02 1.165786087512969971e-01 3.294444084167480469e-01 2.349696159362792969e-01 2.129148393869400024e-01
9.081318229436874390e-02 -1.636489331722259521e-01 1.352408230304718018e-01 -5.332338064908981323e-02 1.878393441438674927e-02 5.203875526785850525e-02 -4.520229399204254150e-01 1.503087282180786133e-01 -2.132896333932876587e-02 5.411700159311294556e-02 1.626722365617752075e-01 -9.909226000308990479e-02 9.417409449815750122e-02 -1.559961736202239990e-01 3.129327595233917236e-01 -2.001819908618927002e-01 -1.516736298799514771e-01 4.163979738950729370e-02 -5.112228542566299438e-02 -2.345069944858551025e-01 2.120510488748550415e-01 2.131492085754871368e-02 -2.828790843486785889e-01 1.884261965751647949e-01 7.896850258111953735e-02 1.450709253549575806e-01 -9.308424592018127441e-02 -2.462315559387207031e-01 -5.324820429086685181e-02 2.304758727550506592e-01 3.093593120574951172e-01 -1.070842221379280090e-01
3.360589966177940369e-02 -2.042555063962936401e-01 2.145685851573944092e-01 1.349264383316040039e-01 2.313457578420639038e-01 -1.388959884643554688e-01 -5.212806463241577148e-01 3.524196147918701172e-01 -1.260404288768768311e-01 -3.174301981925964355e-02 -2.036236673593521118e-01 -1.087213009595870972e-01 -1.299912631511688232e-01 1.126975938677787781e-01 1.562661975622177124e-01 4.145196080207824707e-02 -1.994362175464630127e-01 9.899432212114334106e-02 1.307348441332578659e-02 -2.813325449824333191e-02 2.034171074628829956e-01 1.436098814010620117e-01 -2.055189758539199829e-01 1.291195154190063477e-01 -2.572771906852722168e-01 1.267675310373306274e-01 -8.094253391027450562e-02 -1.740439794957637787e-02 1.702455729246139526e-01 7.374731451272964478e-02 -9.113564155995845795e-03 -5.635666102170944214e-02
1.524185687303543091e-01 -1.976746320724487305e-02 -8.886745572090148926e-02 2.579870522022247314e-01 -6.622829288244247437e-02 -1.827901452779769897e-01 -4.651568531990051270e-01 -1.786221414804458618e-01 2.106309309601783752e-02 5.440957471728324890e-02 1.002905964851379395e-01 -1.340816020965576172e-01 -2.119143605232238770e-01 4.297043755650520325e-02 1.381220668554306030e-01 -2.869280576705932617e-01 -1.184974834322929382e-01 2.432522624731063843e-01 2.692954242229461670e-01 -1.934349536895751953e-01 4.852306842803955078e-02 -1.815364807844161987e-01 -1.051924843341112137e-02 2.291153520345687866e-01 -4.083195701241493225e-02 1.929244399070739746e-01 -5.765094980597496033e-02 2.573110908269882202e-02 3.072862625122070312e-01 4.555333778262138367e-02 -4.922524839639663696e-02 1.529294997453689575e-01
2.977906167507171631e-02 -1.370022594928741455e-01 8.464339375495910645e-02 -1.969302892684936523e-01 -1.405206024646759033e-01 -2.964677214622497559e-01 -3.289383351802825928e-01 1.765046454966068268e-02 2.369413711130619049e-02 1.647799462080001831e-01 2.502154707908630371e-01 3.573542088270187378e-02 -4.714720882475376129e-03 -2.048300084425136447e-04 2.776472568511962891e-01 -1.062677577137947083e-01 3.687543794512748718e-02 1.809673905372619629e-01 3.684953153133392334e-01 4.747501388192176819e-02 6.637547165155410767e-02 4.041405022144317627e-02 -3.832003176212310791e-01 2.683157026767730713e-01 -1.280784904956817627e-01 1.789774000644683838e-01 2.272636145353317261e-01 3.976283222436904907e-02 -1.154759339988231659e-02 6.047218339517712593e-04 5.262912251055240631e-03 1.984691321849822998e-01
5.618624016642570496e-02 -1.368528306484222412e-01 -1.311038285493850708e-01 -5.814867839217185974e-02 1.770825237035751343e-01 6.205986812710762024e-02 -2.764184176921844482e-01 3.876116573810577393e-01 1.037126705050468445e-01 3.199158310890197754e-01 -2.576961740851402283e-02 1.656001992523670197e-02 1.161232739686965942e-01 -9.657195210456848145e-02 -2.118553966283798218e-02 -5.087573453783988953e-02 -8.486861735582351685e-02 2.478456683456897736e-02 3.297017812728881836e-01 -2.051786333322525024e-01 2.086061388254165649e-01 8.834581822156906128e-02 -1.829177588224411011e-01 1.837261170148849487e-01 -1.520641800016164780e-02 1.937685757875442505e-01 1.741205453872680664e-01 3.795271515846252441e-01 9.333348274230957031e-02 4.164073988795280457e-02 -1.519949287176132202e-01 -1.815445721149444580e-01
9.927254170179367065e-02 3.021808266639709473e-01 1.003145873546600342e-01 4.778559505939483643e-02 7.904767990112304688e-02 -1.915915012359619141e-01 -4.551475644111633301e-01 2.517451047897338867e-01 -1.086015105247497559e-01 1.297068297863006592e-01 3.896234631538391113e-01 -9.748475998640060425e-02 -7.519820239394903183e-03 -1.096863523125648499e-01 1.757591217756271362e-01 -6.568923592567443848e-02 6.601272150874137878e-03 1.174554675817489624e-01 2.139960974454879761e-01 -1.250754445791244507e-01 -1.667510569095611572e-01 -2.360184341669082642e-01 -1.219301894307136536e-01 2.088330090045928955e-01 9.213171899318695068e-02 -3.388633951544761658e-02 2.639647722244262695e-01 3.781791403889656067e-02 -2.727112360298633575e-02 1.886739283800125122e-01 8.118629921227693558e-04 -3.768451139330863953e-02
2.818274796009063721e-01 7.252210378646850586e-02 4.618690814822912216e-03 2.994668902829289436e-03 -3.200309872627258301e-01 4.421866312623023987e-02 -2.669619917869567871e-01 2.116954773664474487e-01 -3.681505471467971802e-02 3.074044287204742432e-01 7.474715821444988251e-03 -6.389264762401580811e-02 1.339113414287567139e-01 -1.968946456909179688e-01 -2.250559255480766296e-02 -1.160542592406272888e-01 -8.137210458517074585e-02 1.710960268974304199e-02 2.360334098339080811e-01 -2.376506775617599487e-01 2.640354931354522705e-01 -2.415449172258377075e-02 -4.159258008003234863e-01 1.214060783386230469e-01 -5.588195845484733582e-02 2.164498567581176758e-01 1.127482280135154724e-01 -3.437281772494316101e-02 3.531803376972675323e-03 -9.117308259010314941e-02 -1.117189414799213409e-02 -2.733249664306640625e-01
6.237646564841270447e-02 3.290436416864395142e-02 1.842834949493408203e-01 -1.076541990041732788e-01 -5.364261567592620850e-02 2.271393388509750366e-01 -3.221323788166046143e-01 -3.184187412261962891e-02 -2.903530001640319824e-01 2.030679881572723389e-01 -3.331107646226882935e-02 -3.538883104920387268e-02 1.434526443481445312e-01 -1.772615313529968262e-01 2.204411327838897705e-01 7.093235850334167480e-02 -2.415806800127029419e-02 1.265078037977218628e-01 9.978044778108596802e-02 -3.026510775089263916e-01 2.139071673154830933e-01 2.753049135208129883e-01 -1.074574664235115051e-01 3.046582341194152832e-01 -1.846387684345245361e-01 -2.645461075007915497e-02 1.394202709197998047e-01 -3.621793910861015320e-02 2.740988433361053467e-01 1.784990727901458740e-01 2.226842790842056274e-01 -2.277183905243873596e-02
2.050951123237609863e-01 -8.619884401559829712e-02 1.612036228179931641e-01 -2.619571685791015625e-01 1.696258336305618286e-01 1.078314334154129028e-01 -3.769960105419158936e-01 1.514056026935577393e-01 -1.418205164372920990e-02 2.652653753757476807e-01 1.568963378667831421e-01 -7.042280584573745728e-02 1.472949702292680740e-02 -3.116760253906250000e-01 2.433211803436279297e-01 -3.306969404220581055e-01 -9.504158794879913330e-02 2.778751552104949951e-01 5.543485283851623535e-02 -3.490427136421203613e-02 1.976512968540191650e-01 1.255737096071243286e-01 -1.904510110616683960e-01 -5.610539764165878296e-02 1.606334149837493896e-01 1.421139482408761978e-02 9.099205955862998962e-03 -2.035280168056488037e-01 4.534047096967697144e-02 6.682994216680526733e-02 -1.587017923593521118e-01 1.916765794157981873e-02
1.316042691469192505e-01 -1.788852959871292114e-01 6.508041173219680786e-02 -1.214590109884738922e-02 1.109368950128555298e-01 -1.125836446881294250e-01 1.230860278010368347e-01 -1.012984439730644226e-01 1.073260679841041565e-01 2.068499773740768433e-01 6.406913697719573975e-02 -1.781037896871566772e-01 -1.026846840977668762e-01 -1.593200713396072388e-01 3.103964626789093018e-01 -2.908343672752380371e-01 -1.783216744661331177e-01 1.650313436985015869e-01 1.174145261757075787e-03 -3.827592432498931885e-01 2.386549115180969238e-01 -3.051933944225311279e-01 -3.157107830047607422e-01 -4.305763170123100281e-02 -1.332637295126914978e-02 -4.321586340665817261e-03 -1.751832067966461182e-01 -4.883771762251853943e-03 1.772182136774063110e-01 1.954887211322784424e-01 -3.817429021000862122e-02 -1.725091934204101562e-01
-9.305526502430438995e-03 2.171535603702068329e-02 6.120269000530242920e-02 1.132565662264823914e-01 2.995382249355316162e-01 4.839185997843742371e-02 -2.768038213253021240e-01 -1.664858497679233551e-02 1.927207857370376587e-01 2.330954968929290771e-01 -1.438997387886047363e-01 -7.923356443643569946e-02 -2.090759202837944031e-02 -1.806962788105010986e-01 1.744955033063888550e-01 6.008900329470634460e-02 -1.536994576454162598e-01 2.991299629211425781e-01 -1.343964785337448120e-01 -3.067905008792877197e-01 6.555587798357009888e-02 -2.664498426020145416e-02 -3.475886285305023193e-01 2.038145661354064941e-01 9.480130672454833984e-02 1.293004006147384644e-01 1.904212236404418945e-01 -2.906585671007633209e-02 -1.939432322978973389e-01 -9.575261920690536499e-02 1.815570592880249023e-01 -3.051094412803649902e-01
-1.158165484666824341e-01 2.661314420402050018e-02 -4.799087718129158020e-02 1.329904347658157349e-01 1.885825246572494507e-01 -4.551355540752410889e-02 -2.667195200920104980e-01 3.341490402817726135e-02 -3.012117557227611542e-02 -2.798473276197910309e-02 -1.565729230642318726e-01 -3.447040170431137085e-02 9.317078441381454468e-02 1.518890559673309326e-01 2.045665085315704346e-01 -1.309065818786621094e-01 -8.097354322671890259e-02 1.838859915733337402e-01 3.650485873222351074e-01 -3.685664832592010498e-01 1.485912650823593140e-01 1.689155101776123047e-01 -3.945850580930709839e-02 -1.555323749780654907e-01 -3.215709626674652100e-01 2.843945622444152832e-01 -1.148993149399757385e-01 -3.373068571090698242e-02 2.298645228147506714e-01 6.691103428602218628e-02 2.518602609634399414e-01 1.807246506214141846e-01
9.757337719202041626e-02 2.236138433218002319e-01 -1.441245675086975098e-01 1.572863310575485229e-01 -2.438032478094100952e-01 -1.223872136324644089e-02 -1.286199241876602173e-01 -2.269415371119976044e-02 -9.068181365728378296e-02 2.373574376106262207e-01 7.658388465642929077e-02 -1.897123754024505615e-01 -6.606903858482837677e-03 6.172436103224754333e-02 4.922838509082794189e-01 -8.737082779407501221e-02 1.736399233341217041e-01 1.866520792245864868e-01 1.589848995208740234e-01 -1.819906234741210938e-01 -1.111924648284912109e-02 -2.942111343145370483e-02 -1.599729508161544800e-01 -1.088409125804901123e-01 -1.068407520651817322e-01 1.736066937446594238e-01 3.532014191150665283e-01 -1.560619622468948364e-01 1.209275722503662109e-01 2.780742645263671875e-01 8.049660176038742065e-02 8.465500921010971069e-02
1.571696996688842773e-02 4.706321656703948975e-02 1.532291471958160400e-01 4.393756762146949768e-02 1.790261417627334595e-01 -1.745261698961257935e-01 -3.812516927719116211e-01 1.520010828971862793e-01 1.211404949426651001e-01 -5.690266564488410950e-02 9.034801274538040161e-02 -8.948732167482376099e-02 1.041109263896942139e-01 -7.961212843656539917e-02 3.412063047289848328e-02 -1.267534494400024414e-01 -1.415014714002609253e-01 3.299729526042938232e-01 2.849426567554473877e-01 -1.860826760530471802e-01 -4.581788778305053711e-01 6.824962794780731201e-02 -1.124517396092414856e-01 6.082114204764366150e-02 9.395309537649154663e-02 1.127329766750335693e-01 1.407678872346878052e-01 -5.234351754188537598e-02 2.845552563667297363e-01 -1.358161866664886475e-01 -1.892314851284027100e-01 1.330337375402450562e-01
-2.016987465322017670e-02 8.854315429925918579e-02 -1.391297429800033569e-01 9.771413356065750122e-02 -2.474730648100376129e-02 -2.694121003150939941e-01 -1.940238475799560547e-01 2.029679268598556519e-01 -3.742171078920364380e-02 1.374819278717041016e-01 2.081582695245742798e-01 -9.134854376316070557e-02 -1.236142516136169434e-01 -3.117876499891281128e-02 -3.895665053278207779e-03 -1.213790178298950195e-01 2.899766564369201660e-01 3.075419962406158447e-01 2.748639583587646484e-01 -2.659631371498107910e-01 -2.081900537014007568e-01 -2.568406164646148682e-01 -1.300425529479980469e-01 4.607694223523139954e-02 -9.670147299766540527e-02 3.582532107830047607e-01 8.748955279588699341e-02 -2.974388562142848969e-02 2.024405747652053833e-01 1.613806188106536865e-01 1.465782672166824341e-01 1.406727433204650879e-01
6.114003434777259827e-02 -1.212099865078926086e-01 1.784657873213291168e-02 2.411119341850280762e-01 -1.621438413858413696e-01 -4.850402101874351501e-02 -3.501153290271759033e-01 1.349336951971054077e-01 -5.162009224295616150e-02 1.624704748392105103e-01 -7.216446846723556519e-02 1.717853546142578125e-01 1.997349858283996582e-01 -4.613195359706878662e-02 2.881024479866027832e-01 -7.297878712415695190e-02 1.363877654075622559e-01 2.218859493732452393e-01 -2.097644507884979248e-01 -3.584935367107391357e-01 -1.213013529777526855e-01 -2.043765783309936523e-02 -9.178141504526138306e-02 1.051476746797561646e-01 -3.373695909976959229e-02 3.321585059165954590e-01 3.746379166841506958e-02 1.242915391921997070e-01 -1.834256500005722046e-01 -1.175022050738334656e-01 3.214942812919616699e-01 -7.389247417449951172e-02
2.271807938814163208e-01 -2.004549354314804077e-01 2.338409125804901123e-01 -4.036730621010065079e-03 -9.766093641519546509e-02 1.801783293485641479e-01 -5.800881981849670410e-02 -7.512615621089935303e-02 -6.214484944939613342e-02 2.983546257019042969e-01 2.132857739925384521e-01 -2.247449159622192383e-01 3.200615569949150085e-02 -2.680978477001190186e-01 2.559744715690612793e-01 8.260777592658996582e-02 5.481478944420814514e-02 1.215366423130035400e-01 -1.794231310486793518e-02 -2.595185935497283936e-01 1.563087552785873413e-01 8.148859441280364990e-02 -2.393439114093780518e-01 3.024881482124328613e-01 6.043533608317375183e-02 -1.533286529593169689e-03 1.591627448797225952e-01 2.355657145380973816e-02 3.561783432960510254e-01 -2.316980808973312378e-02 4.025601223111152649e-02 2.109591960906982422e-01
1.747028827667236328e-01 8.701340109109878540e-02 1.549254357814788818e-01 1.762830838561058044e-02 4.998943209648132324e-02 1.389599591493606567e-01 -4.560870528221130371e-01 -1.424305438995361328e-01 4.797631502151489258e-02 4.001929759979248047e-01 1.502042710781097412e-01 -1.189480721950531006e-01 -4.346393421292304993e-02 -3.297397792339324951e-01 3.238558024168014526e-02 -2.387728691101074219e-01 -9.450566023588180542e-02 1.260934174060821533e-01 -5.728587508201599121e-02 -1.777694225311279297e-01 -8.137226104736328125e-03 -2.527526766061782837e-02 -3.056983649730682373e-01 2.189936190843582153e-01 -1.766921281814575195e-01 -5.007123574614524841e-02 1.478388458490371704e-01 -1.853419244289398193e-01 6.936676055192947388e-02 1.045936197042465210e-01 1.095802858471870422e-01 -1.074557844549417496e-02
6.945359706878662109e-02 -3.270271718502044678e-01 4.342061653733253479e-02 -3.165822476148605347e-02 1.536972820758819580e-01 3.379041329026222229e-02 -2.677852511405944824e-01 3.850266635417938232e-01 -1.605734229087829590e-01 1.343733221292495728e-01 -1.771890521049499512e-01 -5.762021988630294800e-02 -2.179617285728454590e-01 1.616960316896438599e-01 3.922736272215843201e-02 -9.521488845348358154e-02 -1.966776400804519653e-01 4.586497247219085693e-01 1.529949307441711426e-01 -1.372259557247161865e-01 4.695614054799079895e-02 -1.392710357904434204e-01 3.650581091642379761e-02 -2.586639523506164551e-01 1.668390631675720215e-02 6.424761563539505005e-02 1.814657002687454224e-01 -8.246716856956481934e-02 6.244358420372009277e-02 -9.166914969682693481e-02 1.785738319158554077e-01 9.143521636724472046e-02
1.001725867390632629e-01 -4.611132666468620300e-02 2.195681631565093994e-01 6.298478692770004272e-02 -1.806662231683731079e-01 -2.122118175029754639e-01 -2.594605386257171631e-01 -4.676281288266181946e-02 2.598469257354736328e-01 1.602387130260467529e-01 1.364650130271911621e-01 -1.729466617107391357e-01 -1.244287341833114624e-01 7.537755370140075684e-02 4.816288128495216370e-02 6.664871703833341599e-03 -2.869167178869247437e-02 2.373524755239486694e-01 -1.269929576665163040e-03 -2.900412976741790771e-01 -3.240661621093750000e-01 -1.187224313616752625e-01 -7.865335792303085327e-02 1.726850569248199463e-01 -1.275750547647476196e-01 1.700574457645416260e-01 -4.100967571139335632e-02 -1.015436723828315735e-01 3.972213864326477051e-01 3.224939852952957153e-02 -1.351611688733100891e-02 3.325991928577423096e-01
2.200272977352142334e-01 -1.534070670604705811e-01 8.559332042932510376e-02 -1.044349446892738342e-01 -1.016381084918975830e-01 -3.654507994651794434e-01 -2.874779105186462402e-01 1.370008587837219238e-01 -9.518597275018692017e-02 -8.405547589063644409e-02 -9.529355913400650024e-03 -1.273962706327438354e-01 -2.444896996021270752e-01 -1.905902847647666931e-02 -1.412150412797927856e-01 -1.675224676728248596e-02 2.553274631500244141e-01 2.716619372367858887e-01 -1.083277463912963867e-01 -1.518536359071731567e-01 2.063114568591117859e-02 -1.457566469907760620e-01 -1.736622452735900879e-01 7.724086940288543701e-02 -9.903343394398689270e-03 1.475786864757537842e-01 2.420303374528884888e-01 1.686859428882598877e-01 2.024349719285964966e-01 3.451669216156005859e-01 -2.044610381126403809e-01 9.643286466598510742e-02
-2.939926460385322571e-02 -2.320762537419795990e-02 3.448246861808001995e-04 -5.456079915165901184e-02 1.601913757622241974e-02 -3.590340018272399902e-01 -4.294348508119583130e-02 1.427637133747339249e-02 -1.677721142768859863e-01 1.229730471968650818e-01 2.050679177045822144e-01 -3.979999944567680359e-02 2.380973547697067261e-01 -3.431629016995429993e-02 3.138862550258636475e-01 -1.339180618524551392e-01 -7.149714976549148560e-02 1.660679429769515991e-01 2.239627763628959656e-02 -5.716354846954345703e-01 1.344992816448211670e-01 -1.307494491338729858e-01 -2.712759673595428467e-01 1.295462101697921753e-01 2.331148535013198853e-01 1.876395046710968018e-01 5.315702408552169800e-02 -6.785716861486434937e-02 2.524355612695217133e-02 5.096158757805824280e-02 -1.178208142518997192e-01 5.968182906508445740e-02
3.710835576057434082e-01 -1.243875846266746521e-01 1.071852818131446838e-01 -4.355930909514427185e-02 1.352325528860092163e-01 3.682901710271835327e-02 -1.942694187164306641e-01 6.019443646073341370e-02 1.806155294179916382e-01 8.147420734167098999e-02 -1.132064964622259140e-02 -9.466453641653060913e-02 7.836026698350906372e-02 -1.384126543998718262e-01 2.424011528491973877e-01 2.452325522899627686e-01 -1.097372844815254211e-01 2.978008389472961426e-01 4.960482195019721985e-02 -2.234907597303390503e-01 3.067085705697536469e-02 2.013574689626693726e-01 -1.784645169973373413e-01 1.138473004102706909e-01 2.937262058258056641e-01 2.154032140970230103e-01 2.234256714582443237e-01 -1.483584195375442505e-02 1.445602774620056152e-01 -2.226550579071044922e-01 1.856890022754669189e-01 2.295349985361099243e-01
9.299644082784652710e-02 -1.454026699066162109e-01 1.531825810670852661e-01 -3.817571699619293213e-02 -4.364947229623794556e-02 -8.191476762294769287e-02 -1.723331660032272339e-01 3.634691238403320312e-01 4.602219909429550171e-02 4.152525961399078369e-02 2.149575054645538330e-01 -5.063080694526433945e-03 -1.978542506694793701e-01 -1.228091046214103699e-01 1.515468955039978027e-01 -9.429771453142166138e-02 3.111616522073745728e-02 1.138918567448854446e-02 2.915327847003936768e-01 -4.238857924938201904e-01 -2.552583515644073486e-01 1.917057186365127563e-01 -1.251404285430908203e-01 1.840145587921142578e-01 6.974495947360992432e-02 9.316694736480712891e-02 4.455725103616714478e-02 5.218288674950599670e-02 5.280175805091857910e-02 3.647375404834747314e-01 1.777465790510177612e-01 1.893032640218734741e-01
1.215686742216348648e-02 7.279469165951013565e-03 -3.912943229079246521e-02 1.206091567873954773e-01 1.009794324636459351e-01 8.366701751947402954e-02 -6.554139405488967896e-02 1.190654188394546509e-01 5.990661680698394775e-02 1.360126733779907227e-01 -1.850983351469039917e-01 -1.724220365285873413e-01 -7.340508699417114258e-02 -1.768301874399185181e-01 2.127204984426498413e-01 -4.596559330821037292e-02 -7.202190812677145004e-03 1.177558004856109619e-01 2.614714801311492920e-01 -3.785894215106964111e-01 1.692828685045242310e-01 1.949223726987838745e-01 -1.497275680303573608e-01 -3.716084361076354980e-01 -1.966226249933242798e-01 3.187375664710998535e-01 2.010374702513217926e-02 1.245131716132164001e-02 1.685522198677062988e-01 1.832982599735260010e-01 3.292752504348754883e-01 1.180316507816314697e-01
1.373976767063140869e-01 -1.469827070832252502e-02 -2.436739802360534668e-01 -1.920313835144042969e-01 9.410464763641357422e-02 6.727056950330734253e-02 -2.324343323707580566e-01 4.565995931625366211e-01 8.906651288270950317e-02 1.079699397087097168e-01 8.727800101041793823e-03 6.317618489265441895e-02 7.877996563911437988e-02 -5.782159045338630676e-02 -6.828816980123519897e-02 -5.373374372720718384e-02 -1.030410304665565491e-01 1.865380406379699707e-01 1.890988200902938843e-01 -3.192184269428253174e-01 -1.643478423357009888e-01 -1.004192456603050232e-01 -2.130277603864669800e-01 2.068934589624404907e-01 -6.047932058572769165e-02 1.831488609313964844e-01 2.008651494979858398e-01 3.227520883083343506e-01 1.793490797281265259e-01 8.625216037034988403e-02 -9.453116357326507568e-02 -1.714458018541336060e-01
2.634147107601165771e-01 2.051028423011302948e-02 -1.311254501342773438e-01 -3.064971268177032471e-01 -1.730718314647674561e-01 1.738118194043636322e-02 -2.700505852699279785e-01 3.944237232208251953e-01 2.915653772652149200e-02 5.217461660504341125e-02 -5.827970057725906372e-02 -1.831047683954238892e-01 9.306345134973526001e-02 -4.102334752678871155e-02 -5.549808591604232788e-02 7.211659103631973267e-02 -7.899602875113487244e-03 1.893637776374816895e-01 3.281182944774627686e-01 -2.601633369922637939e-01 1.389932073652744293e-02 -8.373436518013477325e-03 -2.935250401496887207e-01 1.834660768508911133e-01 -5.267687886953353882e-02 1.347521096467971802e-01 1.896818876266479492e-01 1.943229436874389648e-01 -1.113779991865158081e-01 1.769000887870788574e-01 5.596154369413852692e-03 -1.772912144660949707e-01
-6.542003247886896133e-04 -9.795951098203659058e-02 9.319518506526947021e-02 9.708162397146224976e-04 -4.469996690750122070e-02 2.115092128515243530e-01 -7.962375879287719727e-02 1.423546969890594482e-01 -2.195215076208114624e-01 1.019272282719612122e-01 1.305615343153476715e-02 -2.324263304471969604e-01 -1.469349209219217300e-02 -1.153974011540412903e-01 3.419789075851440430e-01 3.314752504229545593e-02 -2.532648295164108276e-02 2.314984798431396484e-01 2.128579467535018921e-02 -5.861261114478111267e-02 1.637579798698425293e-01 -1.631888002157211304e-01 -3.437322378158569336e-01 2.724653482437133789e-01 1.264515221118927002e-01 2.672370374202728271e-01 2.972332239151000977e-01 -1.419901251792907715e-01 2.942282259464263916e-01 6.296555697917938232e-02 1.776882410049438477e-01 -2.050504088401794434e-01
6.128774955868721008e-03 -1.589778810739517212e-01 1.555844545364379883e-01 -1.864767670631408691e-01 -1.169781982898712158e-01 -2.762166559696197510e-01 -2.625870406627655029e-01 1.899459213018417358e-01 -5.601239204406738281e-02 9.446165710687637329e-02 -5.237647797912359238e-03 8.589441329240798950e-02 -2.342368289828300476e-02 2.171385288238525391e-01 9.014929085969924927e-02 -5.362768098711967468e-02 1.086408924311399460e-02 3.439241945743560791e-01 2.082940489053726196e-01 -3.285787254571914673e-02 -9.073335677385330200e-02 -1.022850051522254944e-01 -1.284335255622863770e-01 1.884417384862899780e-01 -4.322429001331329346e-01 7.314449548721313477e-02 3.046711981296539307e-01 -3.183595463633537292e-02 2.362455129623413086e-01 2.045201659202575684e-01 1.412559002637863159e-01 7.312553375959396362e-02
-2.101866528391838074e-02 1.006413549184799194e-01 2.281672507524490356e-01 6.161520257592201233e-02 1.295462846755981445e-01 2.805289253592491150e-02 -1.950732618570327759e-01 2.035787105560302734e-01 -8.237756043672561646e-02 2.735064029693603516e-01 -1.115342006087303162e-01 7.850635796785354614e-03 8.983404189348220825e-02 -2.180464118719100952e-01 2.013345509767532349e-01 1.809161007404327393e-01 -1.070773899555206299e-01 1.710117161273956299e-01 1.232305541634559631e-01 -4.051773548126220703e-01 1.065038666129112244e-01 2.636578083038330078e-01 1.437460631132125854e-02 -1.948834806680679321e-01 -7.386092096567153931e-02 1.688354462385177612e-01 -4.689764231443405151e-02 3.044699430465698242e-01 9.895773977041244507e-02 2.860367298126220703e-01 2.252637147903442383e-01 5.662627145648002625e-02
7.475353032350540161e-02 1.221547126770019531e-01 1.933398395776748657e-01 5.030086264014244080e-02 1.903932690620422363e-01 1.856867969036102295e-01 -1.554322689771652222e-01 2.438244782388210297e-02 6.235914677381515503e-02 2.240801602602005005e-01 5.048100277781486511e-02 -7.065453380346298218e-02 -1.373473107814788818e-01 -1.570262163877487183e-01 4.186494946479797363e-01 -3.209425508975982666e-01 3.857881575822830200e-02 1.998592168092727661e-02 6.106721237301826477e-03 -3.282273709774017334e-01 2.040327154099941254e-02 2.602682411670684814e-01 -4.207903146743774414e-01 1.506064534187316895e-01 1.278974115848541260e-01 -1.089475378394126892e-01 1.457599699497222900e-01 -7.723423838615417480e-02 4.293956980109214783e-02 1.072925552725791931e-01 1.018956229090690613e-01 6.265198439359664917e-02
1.323693841695785522e-01 -2.684293687343597412e-02 1.466706246137619019e-01 -1.074526011943817139e-01 -2.748156152665615082e-02 -2.225674986839294434e-01 -3.867331147193908691e-01 9.496680647134780884e-02 1.833118349313735962e-01 -1.026485487818717957e-01 1.105723157525062561e-01 -3.440326154232025146e-01 2.327790111303329468e-02 1.073721349239349365e-01 -1.273712795227766037e-02 -2.449530363082885742e-01 4.299677535891532898e-02 5.099960416555404663e-02 -1.935896836221218109e-02 -7.552929967641830444e-02 -3.833096474409103394e-02 6.765674799680709839e-02 -1.063830479979515076e-01 -2.271399833261966705e-02 1.238320842385292053e-01 1.331914812326431274e-01 1.312832087278366089e-01 2.861377000808715820e-01 3.910266757011413574e-01 3.950310647487640381e-01 1.226723268628120422e-01 9.096042066812515259e-02
2.971172332763671875e-03 -3.260470926761627197e-01 8.303810656070709229e-02 2.469640523195266724e-01 9.410393983125686646e-02 -1.090302541851997375e-01 -3.367092609405517578e-01 3.807156682014465332e-01 -1.535869985818862915e-01 2.053957134485244751e-01 -2.931404411792755127e-01 5.244786664843559265e-02 -7.576250284910202026e-02 4.823968559503555298e-02 2.326388359069824219e-01 1.285001337528228760e-01 -3.308174014091491699e-01 1.672119051218032837e-01 5.924699082970619202e-02 -2.319878935813903809e-01 -3.941491246223449707e-02 1.788572035729885101e-02 -6.220401823520660400e-02 1.416931301355361938e-01 -6.488451361656188965e-02 -1.873767375946044922e-01 1.312142014503479004e-01 -8.944282680749893188e-02 1.039421632885932922e-01 -5.781489983201026917e-02 -3.878489509224891663e-02 1.133234277367591858e-01
1.623571664094924927e-01 4.586105048656463623e-02 1.304230540990829468e-01 4.853886738419532776e-02 1.599506847560405731e-02 2.136545330286026001e-01 -4.290880858898162842e-01 -1.226900294423103333e-01 1.332157570868730545e-02 3.725742995738983154e-01 9.554514288902282715e-02 -1.113887205719947815e-01 5.015498399734497070e-02 -3.419737219810485840e-01 4.261108487844467163e-02 -1.767019927501678467e-01 -2.104509025812149048e-01 2.826331183314323425e-02 2.590473555028438568e-02 -1.645525991916656494e-01 9.017461538314819336e-02 -1.619541943073272705e-01 -2.414928376674652100e-01 2.058537453413009644e-01 -9.992484003305435181e-02 -4.376230761408805847e-02 2.063756287097930908e-01 -3.146467208862304688e-01 1.019363477826118469e-01 1.379818618297576904e-01 2.294779196381568909e-02 5.223539099097251892e-02
3.111904561519622803e-01 -5.282289162278175354e-02 -2.012094855308532715e-01 -1.945485472679138184e-01 -5.676472559571266174e-02 -8.457369357347488403e-02 -4.609900712966918945e-01 2.501147389411926270e-01 1.848317533731460571e-01 -1.276248544454574585e-01 1.045457944273948669e-01 -1.568129956722259521e-01 4.906840249896049500e-02 1.801569014787673950e-01 6.953410804271697998e-02 -5.877094715833663940e-02 1.247748080641031265e-02 3.019197285175323486e-02 2.906747758388519287e-01 -4.038642346858978271e-01 1.078530475497245789e-01 7.956303656101226807e-02 -3.221716359257698059e-02 7.031447440385818481e-02 1.035476801916956902e-03 2.649530172348022461e-01 4.424017295241355896e-02 -4.271576181054115295e-03 -8.253535628318786621e-02 1.377502530813217163e-01 1.060522571206092834e-01 -1.601452231407165527e-01
1.751635968685150146e-01 1.505125015974044800e-01 1.915026642382144928e-02 1.175087504088878632e-02 1.909416168928146362e-01 1.936417371034622192e-01 -1.726601123809814453e-01 8.112896978855133057e-02 -2.263892740011215210e-01 1.003202423453330994e-01 -2.234046459197998047e-01 -2.839294075965881348e-01 7.437428086996078491e-02 -3.149086609482765198e-02 2.967575490474700928e-01 3.941746950149536133e-01 -1.510044485330581665e-01 2.788665890693664551e-01 -7.717340439558029175e-02 -1.851424127817153931e-01 -4.799512401223182678e-02 -2.370259165763854980e-02 -1.172844916582107544e-01 -1.789155416190624237e-03 -1.478146165609359741e-01 1.549742370843887329e-01 -8.388826251029968262e-02 6.117945909500122070e-02 1.001601368188858032e-01 3.519785702228546143e-01 1.777647733688354492e-01 1.200490444898605347e-01
1.992229223251342773e-01 1.647539436817169189e-01 1.981920152902603149e-01 5.617892742156982422e-02 2.766101062297821045e-02 1.864207684993743896e-01 -4.437714517116546631e-01 2.952806651592254639e-01 1.215536594390869141e-01 1.801922917366027832e-01 2.272080862894654274e-03 3.684242954477667809e-03 -6.043561920523643494e-02 -1.670374423265457153e-01 3.803724646568298340e-01 -1.845580935478210449e-01 -6.353658437728881836e-02 -7.007051259279251099e-02 -3.457553312182426453e-02 -1.217299252748489380e-01 2.214378118515014648e-01 -1.513292342424392700e-01 -2.964383661746978760e-01 1.313315778970718384e-01 5.518295615911483765e-02 1.189430356025695801e-01 1.600390374660491943e-01 4.380470514297485352e-02 2.972717583179473877e-02 1.701082438230514526e-01 1.165348961949348450e-01 -1.529134511947631836e-01
1.347326487302780151e-01 9.146641939878463745e-02 2.719540521502494812e-02 1.326084583997726440e-01 8.039581775665283203e-02 1.257794797420501709e-01 -4.116727411746978760e-01 -1.210150048136711121e-01 2.256940118968486786e-02 -1.888320446014404297e-01 -2.697882652282714844e-01 5.799038708209991455e-02 -4.451379179954528809e-02 -7.648026198148727417e-02 1.482271552085876465e-01 -6.269862502813339233e-02 -8.324426412582397461e-02 3.996631875634193420e-02 3.902260661125183105e-01 -3.388651311397552490e-01 1.129560545086860657e-01 -1.134258136153221130e-01 1.709822267293930054e-01 -3.365424461662769318e-03 -1.145457103848457336e-01 2.558221220970153809e-01 2.440428175032138824e-02 1.809703409671783447e-01 -6.434965133666992188e-02 2.722366154193878174e-01 2.518005371093750000e-01 1.365005224943161011e-01
1.546501368284225464e-01 -1.154485046863555908e-01 1.630045622587203979e-01 -1.143717393279075623e-01 -1.842563599348068237e-01 -2.784625291824340820e-01 -1.591885536909103394e-01 4.301389306783676147e-02 -6.885825842618942261e-02 2.070581912994384766e-01 -3.414787352085113525e-03 -1.001553237438201904e-01 1.004937142133712769e-01 3.058772534132003784e-02 5.010186135768890381e-02 -5.574130639433860779e-02 -2.485237084329128265e-03 1.146667078137397766e-01 8.029881864786148071e-02 -2.551870644092559814e-01 1.939253211021423340e-01 -1.012955829501152039e-01 -5.445710420608520508e-01 9.149780124425888062e-02 8.590353280305862427e-02 -5.765565205365419388e-03 2.455618679523468018e-01 -2.162392586469650269e-01 -1.851578354835510254e-01 -6.335725635290145874e-02 1.913819909095764160e-01 2.884334623813629150e-01
1.708207726478576660e-01 -1.793944537639617920e-01 -3.824151307344436646e-02 2.406044490635395050e-02 3.685676157474517822e-01 -2.830981314182281494e-01 -1.366702020168304443e-01 -5.710196495056152344e-02 -6.368830054998397827e-02 -2.553661763668060303e-01 7.013287395238876343e-02 -6.733365356922149658e-02 -1.755186915397644043e-01 6.732320785522460938e-02 2.723212540149688721e-01 -1.756643801927566528e-01 -1.811894178390502930e-01 3.719251155853271484e-01 1.719899475574493408e-01 -3.299846649169921875e-01 -5.724388360977172852e-02 -6.522542238235473633e-02 -1.977515518665313721e-01 1.064654439687728882e-02 1.780259795486927032e-02 4.477949067950248718e-02 -3.632608801126480103e-02 3.474294021725654602e-02 3.774742782115936279e-02 1.310032010078430176e-01 1.181854754686355591e-01 2.929369211196899414e-01
3.314892947673797607e-01 -2.121175676584243774e-01 -3.877231478691101074e-02 -1.031216681003570557e-01 4.141791537404060364e-02 1.593176722526550293e-01 -2.344617545604705811e-01 -8.296517282724380493e-02 4.662961885333061218e-02 2.687303535640239716e-02 3.616927936673164368e-02 -9.155930578708648682e-02 8.744890987873077393e-02 -1.211999878287315369e-01 2.867015898227691650e-01 1.065785810351371765e-01 -1.968535333871841431e-01 2.969912290573120117e-01 7.952257245779037476e-02 -2.355784326791763306e-01 1.769464612007141113e-01 1.576211750507354736e-01 -2.452814579010009766e-01 1.633100360631942749e-01 2.320927083492279053e-01 1.226497963070869446e-01 3.165762126445770264e-01 -8.523324877023696899e-02 2.485594898462295532e-01 -1.366034448146820068e-01 1.424753516912460327e-01 8.153906464576721191e-02
8.379669487476348877e-02 7.907528430223464966e-02 -1.486672759056091309e-01 -9.474206715822219849e-02 -1.488173007965087891e-01 2.971875965595245361e-01 -2.601554393768310547e-01 2.906989753246307373e-01 5.700431391596794128e-02 6.161604076623916626e-02 3.525627776980400085e-02 -1.561232805252075195e-01 -9.435165673494338989e-02 -2.438080608844757080e-01 1.395098119974136353e-01 -4.993289709091186523e-02 4.562067985534667969e-02 1.982224583625793457e-01 1.436043065041303635e-02 -4.117276668548583984e-01 5.934322252869606018e-02 -5.938104912638664246e-02 -1.133513599634170532e-01 -7.511465996503829956e-02 -3.188861906528472900e-01 1.475794464349746704e-01 1.878473311662673950e-01 7.769222557544708252e-02 6.141601130366325378e-02 -2.923947572708129883e-01 -4.658504202961921692e-02 2.777832746505737305e-01
-1.051237732172012329e-01 8.844485506415367126e-03 1.125744655728340149e-01 -1.665966063737869263e-01 -9.288432449102401733e-02 -2.983567118644714355e-01 -4.603001475334167480e-01 1.771930456161499023e-01 8.138173073530197144e-02 1.293004453182220459e-01 2.854864113032817841e-02 -1.994478702545166016e-01 -8.863101713359355927e-03 1.364855002611875534e-02 -1.392421275377273560e-01 -9.313384443521499634e-02 1.298900786787271500e-02 3.822427392005920410e-01 -6.271367520093917847e-02 -1.404959857463836670e-01 -1.562764495611190796e-01 1.323420405387878418e-01 -2.192404419183731079e-01 -8.972474373877048492e-03 -3.626003116369247437e-02 1.885102093219757080e-01 3.050505220890045166e-01 -1.694702357053756714e-01 2.083538025617599487e-01 6.771191209554672241e-02 1.945277154445648193e-01 1.037508770823478699e-01
3.222526609897613525e-01 -6.515730638056993484e-03 5.941879376769065857e-02 -1.517021059989929199e-01 -2.207612385973334312e-03 -6.063519045710563660e-02 -2.104060053825378418e-01 -2.347774431109428406e-02 1.747886538505554199e-01 2.038031071424484253e-01 2.264633625745773315e-01 -3.499916493892669678e-01 -1.670613735914230347e-01 -4.423172175884246826e-01 2.022422850131988525e-01 -2.439563423395156860e-01 -2.141380012035369873e-01 1.998269408941268921e-01 1.162024438381195068e-01 -1.999519467353820801e-01 8.308301120996475220e-02 1.040350198745727539e-01 -1.593642383813858032e-01 -9.738925099372863770e-02 8.358602225780487061e-02 -2.497974410653114319e-02 3.989185672253370285e-03 -9.517103433609008789e-02 1.703554242849349976e-01 -1.161814332008361816e-01 -1.202259678393602371e-02 9.317243238911032677e-04
-9.204117581248283386e-03 -1.447021216154098511e-01 -1.460293680429458618e-01 9.415254928171634674e-03 3.704839050769805908e-01 -3.779646009206771851e-02 -1.436316668987274170e-01 -9.499324113130569458e-02 -9.914398193359375000e-02 7.924999296665191650e-02 1.385437101125717163e-01 -2.647282183170318604e-01 5.387624260038137436e-03 9.054482728242874146e-02 3.017436265945434570e-01 -2.355228960514068604e-01 -8.603142201900482178e-02 3.447050452232360840e-01 1.703251004219055176e-01 -4.496331810951232910e-01 -5.437795072793960571e-02 -1.349633187055587769e-01 8.132723160088062286e-03 1.731910556554794312e-01 3.741241618990898132e-02 1.250393539667129517e-01 1.796810189262032509e-03 -3.541957587003707886e-02 -1.094247624278068542e-01 5.657584965229034424e-02 2.385357767343521118e-01 1.734545826911926270e-01
-4.795069340616464615e-03 1.107522472739219666e-01 6.085096672177314758e-02 7.439108192920684814e-02 -2.027038484811782837e-02 4.322794824838638306e-02 -7.932492345571517944e-02 -2.062288112938404083e-02 1.321370154619216919e-01 2.515065073966979980e-01 -6.371560040861368179e-03 -1.672663539648056030e-01 2.651691995561122894e-02 -4.249719530344009399e-02 2.409099787473678589e-01 -4.267007112503051758e-02 2.744760923087596893e-02 2.011688500642776489e-01 2.339892387390136719e-01 -3.069686293601989746e-01 2.801331281661987305e-01 1.791361868381500244e-01 -1.429627649486064911e-02 -2.314529865980148315e-01 -2.512456774711608887e-01 4.461050927639007568e-01 9.447569400072097778e-02 1.794550567865371704e-01 -3.036977164447307587e-02 2.108408808708190918e-01 1.663036197423934937e-01 2.598765492439270020e-01
3.769178092479705811e-01 1.905954256653785706e-02 1.594417542219161987e-01 -7.279660087078809738e-03 4.326489195227622986e-02 -3.217883408069610596e-02 -9.887126833200454712e-02 2.955346368253231049e-02 1.984331458806991577e-01 -4.573438316583633423e-02 -2.295779064297676086e-02 -1.048413142561912537e-01 -1.149995550513267517e-01 -1.781244874000549316e-01 2.350563704967498779e-01 1.890025585889816284e-01 -2.528495192527770996e-01 2.905904948711395264e-01 2.207697927951812744e-01 -2.731683850288391113e-01 3.776730597019195557e-02 2.517319619655609131e-01 -1.726822406053543091e-01 4.752491414546966553e-02 2.106047421693801880e-01 9.188309311866760254e-02 3.761565089225769043e-01 -2.125715464353561401e-02 1.227388232946395874e-01 -1.544613242149353027e-01 1.142598167061805725e-01 1.195661351084709167e-01
2.506457269191741943e-01 6.001510657370090485e-03 9.158591181039810181e-02 -1.602427512407302856e-01 2.096366137266159058e-02 -1.205196753144264221e-01 -4.716143906116485596e-01 4.557331278920173645e-02 -2.655419111251831055e-01 4.975211992859840393e-02 1.333663612604141235e-01 2.081381231546401978e-01 1.832529716193675995e-02 -2.312723994255065918e-01 3.196178376674652100e-01 -9.763762354850769043e-03 -1.640730053186416626e-01 7.380907237529754639e-02 -1.285830438137054443e-01 -2.432179450988769531e-01 2.972109019756317139e-01 1.435662657022476196e-01 -9.694635868072509766e-02 1.343368738889694214e-01 -1.641213446855545044e-01 2.670913003385066986e-02 -8.224006742238998413e-02 7.389888167381286621e-02 5.770442076027393341e-03 -6.674275547266006470e-02 2.791557908058166504e-01 8.190044760704040527e-02
1.312153488397598267e-01 6.632631272077560425e-02 3.170327469706535339e-02 -1.840907037258148193e-01 -4.962492361664772034e-02 -2.618175446987152100e-01 -3.764130175113677979e-01 1.141514778137207031e-01 -2.122702747583389282e-01 1.724103093147277832e-01 1.617686823010444641e-02 -7.004538923501968384e-02 -2.954934239387512207e-01 8.817896991968154907e-02 -3.067347705364227295e-01 6.413143873214721680e-02 1.058988720178604126e-01 2.702729403972625732e-01 3.050153255462646484e-01 -2.483483701944351196e-01 -2.418112568557262421e-02 -1.930636018514633179e-01 -1.859910637140274048e-01 2.017969638109207153e-02 -6.370986998081207275e-02 -6.142678111791610718e-02 1.895561255514621735e-02 7.767213881015777588e-02 1.710846126079559326e-01 2.000138163566589355e-01 1.841087010689079762e-03 2.217714786529541016e-01
-1.062570512294769287e-01 1.456509232521057129e-01 1.148679177276790142e-03 1.119712516665458679e-01 -7.899329066276550293e-02 1.147580742835998535e-01 -2.966131865978240967e-01 -4.472631961107254028e-02 2.413112968206405640e-01 3.499652445316314697e-01 -3.334192186594009399e-02 5.094677954912185669e-02 -1.734076812863349915e-02 -1.541899517178535461e-03 4.581046104431152344e-01 -2.057007253170013428e-01 -1.420376598834991455e-01 1.831564307212829590e-01 1.455975025892257690e-01 -3.254402279853820801e-01 -8.193905465304851532e-03 -2.984812669456005096e-02 4.544812068343162537e-02 -1.612370014190673828e-01 -1.407482028007507324e-01 -1.712863594293594360e-01 2.375971078872680664e-01 -1.551520228385925293e-01 -6.310262531042098999e-02 1.123408973217010498e-01 2.123661786317825317e-01 8.631367981433868408e-02
1.352636665105819702e-01 -2.413111329078674316e-01 4.504243284463882446e-02 9.544523060321807861e-02 1.304139345884323120e-01 -1.769647598266601562e-01 -1.895292401313781738e-01 4.428056254982948303e-02 1.733079403638839722e-01 1.985453963279724121e-01 1.783942244946956635e-02 -8.861075155436992645e-03 -3.045166432857513428e-01 4.716889932751655579e-02 -2.323476597666740417e-02 -1.801719516515731812e-01 1.288781780749559402e-02 8.273531682789325714e-03 1.049304977059364319e-01 -1.138281300663948059e-01 2.653945088386535645e-01 8.325376361608505249e-02 -3.475203216075897217e-01 1.405699849128723145e-01 1.591990739107131958e-01 2.586823105812072754e-01 1.478499472141265869e-01 9.828751906752586365e-03 2.305472642183303833e-01 8.345722407102584839e-02 -5.821844562888145447e-02 4.566146433353424072e-01
1.252273619174957275e-01 -2.235170751810073853e-01 4.801111668348312378e-02 -1.430465728044509888e-01 2.423475533723831177e-01 -1.161101683974266052e-01 -2.573202848434448242e-01 2.978246510028839111e-01 -7.521700114011764526e-02 2.162523567676544189e-01 -6.453506648540496826e-02 1.851713061332702637e-01 -2.038603425025939941e-01 3.033556416630744934e-02 6.858338415622711182e-02 2.211337834596633911e-01 -2.807292044162750244e-01 3.324687778949737549e-01 2.777151465415954590e-01 -1.310084164142608643e-01 -9.618004411458969116e-02 -2.415916472673416138e-01 -8.130268752574920654e-02 5.272603780031204224e-02 -1.547252535820007324e-01 1.266507953405380249e-01 -4.130119457840919495e-03 7.038655225187540054e-03 1.412917524576187134e-01 3.741454333066940308e-02 2.232291549444198608e-01 1.600704342126846313e-01
3.738355338573455811e-01 -1.322479844093322754e-01 9.314768947660923004e-03 1.047493070363998413e-01 -5.743303522467613220e-02 1.119448244571685791e-01 -2.735876441001892090e-01 -1.934449747204780579e-02 9.025043994188308716e-02 2.435994334518909454e-02 6.905143707990646362e-02 -1.010667458176612854e-01 6.997876614332199097e-02 -1.232221350073814392e-01 2.018786668777465820e-01 2.521497905254364014e-01 -1.836320608854293823e-01 2.815582156181335449e-01 2.557953596115112305e-01 -2.098887413740158081e-01 2.383659780025482178e-02 1.623022407293319702e-01 -1.746527850627899170e-01 1.842653751373291016e-01 2.513114511966705322e-01 6.440843641757965088e-02 2.730797827243804932e-01 -8.858270943164825439e-03 1.172193139791488647e-01 -2.503340840339660645e-01 2.049179077148437500e-01 1.352912038564682007e-01
1.245107650756835938e-01 1.672255098819732666e-01 6.541840732097625732e-02 -9.511167556047439575e-02 -3.032730519771575928e-02 -6.212465092539787292e-02 -3.747794032096862793e-01 2.357386201620101929e-01 1.103107258677482605e-01 1.138179227709770203e-01 2.421138621866703033e-02 -5.802786350250244141e-02 4.068415239453315735e-02 1.366105973720550537e-01 2.843085527420043945e-01 -9.378306567668914795e-02 -3.302983194589614868e-02 3.434399068355560303e-01 4.880906641483306885e-02 1.409293413162231445e-01 -3.830790147185325623e-02 -5.298267677426338196e-02 -1.845785528421401978e-01 -8.965265750885009766e-02 -1.624489575624465942e-01 -1.091047078371047974e-01 2.881950736045837402e-01 -1.963226497173309326e-01 1.808203607797622681e-01 4.376789927482604980e-01 1.635017842054367065e-01 6.945309042930603027e-02
2.710235118865966797e-01 2.166659832000732422e-01 1.803179830312728882e-01 2.074680756777524948e-03 -4.527324344962835312e-03 -1.258343458175659180e-01 -3.520026803016662598e-01 1.358207315206527710e-01 3.550798445940017700e-02 3.970361053943634033e-01 8.052356541156768799e-02 -1.039731949567794800e-01 1.512023210525512695e-01 -6.535105407238006592e-02 2.062105089426040649e-01 -1.579898148775100708e-01 2.259209156036376953e-01 3.282947838306427002e-02 -2.537385001778602600e-02 -2.928399443626403809e-01 1.874146610498428345e-01 -4.225634783506393433e-02 -6.273963302373886108e-02 1.006659027189016342e-02 -5.943275615572929382e-02 -3.320425748825073242e-03 2.987408041954040527e-01 -1.286844629794359207e-02 -5.744677782058715820e-02 3.505912423133850098e-01 1.353894770145416260e-01 3.318950161337852478e-02
1.439525038003921509e-01 -7.302510738372802734e-02 3.631598055362701416e-01 -1.473273634910583496e-01 1.170797366648912430e-02 -4.864858835935592651e-02 -2.601245939731597900e-01 1.836848556995391846e-01 5.338999629020690918e-02 2.202275693416595459e-01 1.526255346834659576e-02 -5.961535125970840454e-02 -5.922791361808776855e-02 -4.559462964534759521e-01 2.139707058668136597e-01 -2.486165910959243774e-01 3.812476620078086853e-02 2.069747895002365112e-01 2.149319276213645935e-02 -8.806581795215606689e-02 9.872046113014221191e-02 -8.066242188215255737e-02 -4.230644404888153076e-01 1.764649525284767151e-02 4.774968698620796204e-02 6.160322576761245728e-02 1.375289261341094971e-01 -1.387472450733184814e-01 1.694821119308471680e-01 -7.258416619151830673e-03 1.435908824205398560e-01 -2.505704574286937714e-02
2.050771564245223999e-01 9.848078712821006775e-03 -3.098665773868560791e-01 -2.068518400192260742e-01 -1.078487336635589600e-01 1.766859670169651508e-03 -3.817715346813201904e-01 -9.905492514371871948e-02 -3.376396372914314270e-02 -9.341012686491012573e-02 2.618376314640045166e-01 -9.843375533819198608e-02 3.615631535649299622e-02 7.230607420206069946e-02 -1.761844567954540253e-02 3.930250927805900574e-02 -1.657435745000839233e-01 4.065999984741210938e-01 -5.131774768233299255e-02 -3.193163871765136719e-01 5.224059522151947021e-02 -1.319857537746429443e-01 -2.381593436002731323e-01 -1.104249581694602966e-01 -6.768719851970672607e-02 2.099461555480957031e-01 2.253435403108596802e-01 -2.073060870170593262e-01 -9.318528324365615845e-02 7.946398854255676270e-02 8.043548464775085449e-02 7.074794918298721313e-02
9.846942126750946045e-02 2.215108834207057953e-02 1.596988365054130554e-02 -3.984802663326263428e-01 1.809585466980934143e-02 -1.105840876698493958e-01 -2.054550647735595703e-01 1.025655791163444519e-01 -5.783667415380477905e-02 2.608690559864044189e-01 -1.860611289739608765e-01 -3.630454838275909424e-02 -1.567505300045013428e-01 1.204768493771553040e-01 2.082410603761672974e-01 -2.297957390546798706e-01 5.451951175928115845e-02 2.193981409072875977e-01 -3.586211428046226501e-02 -4.416064023971557617e-01 -5.253766477108001709e-02 -1.052906364202499390e-01 -1.114542037248611450e-01 1.813075542449951172e-01 1.302970051765441895e-01 1.766965836286544800e-01 -1.952881515026092529e-01 -9.640022367238998413e-02 -1.129247844219207764e-01 -1.216859836131334305e-02 3.221873939037322998e-01 -6.331081688404083252e-02
1.363555192947387695e-01 -3.131690323352813721e-01 1.288329511880874634e-01 1.360082179307937622e-01 1.950294226408004761e-01 -1.233442276716232300e-01 -4.409934878349304199e-01 3.554253280162811279e-01 -3.306312561035156250e-01 5.225958302617073059e-02 -2.191130071878433228e-01 -8.439038693904876709e-02 -6.146908178925514221e-02 6.174685060977935791e-02 1.753398478031158447e-01 1.205922812223434448e-01 -1.164964735507965088e-01 1.659217625856399536e-01 4.949225485324859619e-02 -1.828666776418685913e-01 -2.878248319029808044e-02 1.359827071428298950e-01 -1.964366734027862549e-01 4.131474718451499939e-02 -2.459198236465454102e-01 1.611857442185282707e-03 -1.157907098531723022e-01 -1.277676522731781006e-01 1.506643444299697876e-01 -5.849155411124229431e-02 2.965816482901573181e-02 -1.756491884589195251e-02
2.049757540225982666e-01 -1.218363046646118164e-01 -2.616501450538635254e-01 -8.056841790676116943e-02 5.449214950203895569e-02 1.984016224741935730e-02 -3.135325908660888672e-01 2.171526998281478882e-01 1.639459282159805298e-01 -2.267782203853130341e-02 4.097928479313850403e-02 -1.217523440718650818e-01 -1.571577191352844238e-01 -3.460258543491363525e-01 4.235416948795318604e-01 -2.641305560246109962e-03 1.723243147134780884e-01 1.161294355988502502e-01 -3.804819891229271889e-03 -2.335319072008132935e-01 2.580371871590614319e-02 -6.546404212713241577e-02 -3.251779079437255859e-02 7.470262795686721802e-02 -1.625900864601135254e-01 1.838538944721221924e-01 1.341434270143508911e-01 9.171136468648910522e-02 2.465774118900299072e-01 -2.853711545467376709e-01 -3.429194912314414978e-02 1.107541099190711975e-01
1.399203240871429443e-01 -2.254085689783096313e-01 -1.528939604759216309e-01 -2.926622144877910614e-02 2.645235657691955566e-01 -2.153396978974342346e-02 -2.227906137704849243e-01 -4.717485513538122177e-03 8.303651958703994751e-02 -9.928352385759353638e-02 -6.518438924103975296e-03 -2.788354456424713135e-01 -9.725095331668853760e-02 2.768298685550689697e-01 2.883774638175964355e-01 -1.403478831052780151e-01 -4.890876635909080505e-02 1.161725744605064392e-01 1.255941390991210938e-01 -5.074152946472167969e-01 5.891729146242141724e-02 -1.773165762424468994e-01 -2.196921408176422119e-01 2.315730154514312744e-01 2.951700426638126373e-02 2.064472436904907227e-02 -1.493545621633529663e-01 7.081650197505950928e-02 -1.473404914140701294e-01 3.475482761859893799e-02 1.010804697871208191e-01 1.187501549720764160e-01
-1.072095893323421478e-02 2.464674971997737885e-02 2.265492677688598633e-01 -7.170335948467254639e-02 -1.340705007314682007e-01 -1.457220166921615601e-01 -3.478159606456756592e-01 2.289586514234542847e-02 -6.660316884517669678e-02 1.799909621477127075e-01 1.817492544651031494e-01 -1.509967148303985596e-01 -8.658003993332386017e-03 9.970798343420028687e-02 2.196876108646392822e-01 -3.913187980651855469e-01 1.171579733490943909e-01 -4.145844280719757080e-02 1.190002113580703735e-01 -3.026119172573089600e-01 -5.868754163384437561e-02 6.083590537309646606e-02 -2.070871740579605103e-01 7.026423234492540359e-03 1.397447437047958374e-01 -2.116466313600540161e-02 4.147296026349067688e-02 3.499896079301834106e-02 6.376588344573974609e-02 3.268298804759979248e-01 3.677905797958374023e-01 1.941438615322113037e-01
3.897110521793365479e-01 -1.232823915779590607e-02 5.594961717724800110e-02 -1.878318935632705688e-01 4.512638971209526062e-02 -1.409432501532137394e-03 -2.697394788265228271e-01 -2.369346916675567627e-01 -1.174742057919502258e-01 3.430405259132385254e-01 2.051639556884765625e-01 1.343432068824768066e-01 -1.246541589498519897e-01 -1.156385317444801331e-01 6.461232155561447144e-02 -1.255737543106079102e-01 -6.108799949288368225e-02 1.292164474725723267e-01 3.089872188866138458e-02 -3.408155143260955811e-01 2.662513405084609985e-02 8.306233584880828857e-02 -2.739998400211334229e-01 1.317827850580215454e-01 -1.194042637944221497e-01 2.359131127595901489e-01 -2.590801566839218140e-02 1.260258853435516357e-01 -1.629313081502914429e-01 -1.110606938600540161e-01 1.753403693437576294e-01 2.108876556158065796e-01
1.754994541406631470e-01 1.561273783445358276e-01 1.062343865633010864e-01 8.517603576183319092e-02 1.231684163212776184e-01 -1.395145058631896973e-01 1.139802783727645874e-01 1.504385471343994141e-01 -5.023635923862457275e-02 -7.740823924541473389e-02 -1.388774067163467407e-01 1.191533878445625305e-01 -1.709906011819839478e-02 -1.480733603239059448e-01 1.906836032867431641e-01 -7.724178582429885864e-02 9.151422232389450073e-02 5.482231974601745605e-01 9.516110643744468689e-03 -5.297848582267761230e-01 -2.175869196653366089e-01 -1.553825587034225464e-01 -6.884221732616424561e-02 -2.535091247409582138e-03 -1.595734991133213043e-02 -6.604646891355514526e-02 1.650449633598327637e-01 -2.440507709980010986e-02 1.221479922533035278e-01 2.059344016015529633e-02 -1.504253894090652466e-01 1.146169900894165039e-01
2.651151120662689209e-01 1.069117859005928040e-01 3.597195819020271301e-02 -1.035535335540771484e-01 8.127915859222412109e-02 -9.218330681324005127e-02 -3.293546140193939209e-01 -3.530648723244667053e-02 -6.589997094124555588e-03 -6.560081243515014648e-02 -1.800112426280975342e-01 -2.442226409912109375e-01 -1.697480827569961548e-01 -2.217444181442260742e-01 6.563838571310043335e-02 6.881010532379150391e-02 7.157575339078903198e-02 1.823227852582931519e-01 6.132937222719192505e-02 -2.201774567365646362e-01 1.897340267896652222e-01 -1.354684084653854370e-01 -3.653347790241241455e-01 2.388582080602645874e-01 -2.047395706176757812e-02 2.517960369586944580e-01 9.118422120809555054e-02 1.317372769117355347e-01 1.771150976419448853e-01 -3.266582489013671875e-01 -1.773666143417358398e-01 5.929622799158096313e-02
1.738636195659637451e-02 1.434922218322753906e-01 -5.911785736680030823e-02 5.370089039206504822e-02 2.962438166141510010e-01 -2.811287939548492432e-01 -1.230026632547378540e-01 1.686523556709289551e-01 -2.405075281858444214e-01 -3.597751632332801819e-02 6.672888994216918945e-02 -1.335510164499282837e-01 3.539342805743217468e-02 -2.340305447578430176e-01 1.993121579289436340e-02 1.508638858795166016e-01 7.864367216825485229e-02 1.041698530316352844e-01 1.722363829612731934e-01 -4.932865202426910400e-01 1.997559815645217896e-01 -4.827839508652687073e-02 -3.237319886684417725e-01 5.949835479259490967e-02 -1.039636358618736267e-01 2.038657665252685547e-01 4.090515524148941040e-02 2.542250752449035645e-01 1.871616691350936890e-01 5.902672931551933289e-02 -5.749462544918060303e-02 -2.556216157972812653e-02
6.673794984817504883e-02 1.205337792634963989e-01 -1.613447517156600952e-01 3.365578874945640564e-02 1.947519183158874512e-01 -1.896620541810989380e-01 -2.196410000324249268e-01 2.255234420299530029e-01 -1.922584176063537598e-01 1.099938154220581055e-01 -2.032821066677570343e-02 -1.967549696564674377e-02 1.242905482649803162e-01 -2.641431689262390137e-01 1.480433065444231033e-02 1.788742281496524811e-02 2.639981210231781006e-01 6.739000324159860611e-03 6.647419929504394531e-02 -3.087984323501586914e-01 1.501921117305755615e-01 -8.256499469280242920e-02 -4.573137760162353516e-01 1.968353092670440674e-01 -6.561761349439620972e-02 1.798290312290191650e-01 3.656581044197082520e-02 3.545873761177062988e-01 1.705929785966873169e-01 5.638049542903900146e-02 -3.057381510734558105e-02 -3.910769894719123840e-02
9.079861640930175781e-02 -1.389059424400329590e-01 8.705363422632217407e-02 1.383531242609024048e-01 -3.288279101252555847e-02 -1.553814858198165894e-01 -3.601320683956146240e-01 2.537570595741271973e-01 -1.800886839628219604e-01 -1.106343115679919720e-03 1.190443895757198334e-02 -3.116117417812347412e-01 -1.527109295129776001e-01 7.943123579025268555e-02 8.590031415224075317e-02 1.109786033630371094e-01 -1.637936383485794067e-02 2.156363427639007568e-01 3.602210581302642822e-01 -2.989680878818035126e-02 -2.014828473329544067e-01 -3.154487609863281250e-01 -1.829293370246887207e-01 -5.543921515345573425e-02 -1.479657590389251709e-01 2.949943244457244873e-01 4.232480376958847046e-02 -8.928933739662170410e-02 1.123920828104019165e-01 2.429683506488800049e-01 -5.058357119560241699e-02 -2.150754816830158234e-02
1.017312631011009216e-01 -3.720468282699584961e-02 2.010689973831176758e-01 5.291663110256195068e-02 -9.248100966215133667e-02 -3.810376822948455811e-01 -2.938607931137084961e-01 2.778376042842864990e-01 -7.327198982238769531e-02 -5.342823453247547150e-03 2.446151338517665863e-02 -9.939731657505035400e-02 1.070509329438209534e-01 2.938577532768249512e-01 1.283534318208694458e-01 -1.202127337455749512e-01 1.107225418090820312e-01 1.898521780967712402e-01 1.955299377441406250e-01 -7.981752604246139526e-02 3.621176350861787796e-03 -9.381295740604400635e-02 -4.134210199117660522e-02 -7.281970232725143433e-02 -1.641740500926971436e-01 -2.635088004171848297e-02 1.914185881614685059e-01 -9.986070916056632996e-03 3.119534254074096680e-01 3.573654294013977051e-01 4.438951984047889709e-02 2.881287932395935059e-01
4.726994633674621582e-01 -8.849230408668518066e-02 2.050307393074035645e-01 8.456148207187652588e-03 6.630104035139083862e-03 2.030541561543941498e-02 -1.225833669304847717e-01 -1.930153230205178261e-03 2.206300050020217896e-01 3.132291883230209351e-02 4.989215731620788574e-02 -1.746469363570213318e-02 2.951949276030063629e-02 -8.044328540563583374e-02 2.316878437995910645e-01 1.146308481693267822e-01 -1.946716010570526123e-01 2.464275658130645752e-01 1.007041111588478088e-01 -3.030618429183959961e-01 1.392680313438177109e-02 2.712596058845520020e-01 -2.444544881582260132e-01 1.067529320716857910e-01 2.551907300949096680e-01 4.240361228585243225e-02 3.095203340053558350e-01 7.202377170324325562e-02 1.021667048335075378e-01 -1.541887223720550537e-01 1.785174906253814697e-01 7.057483494281768799e-02
9.687915444374084473e-02 8.640541136264801025e-02 2.933172285556793213e-01 -2.153677493333816528e-02 2.104916274547576904e-01 2.006218284368515015e-01 -2.799561321735382080e-01 4.713546484708786011e-02 5.872164294123649597e-02 1.613211631774902344e-01 -2.609563991427421570e-02 -5.887629836797714233e-02 -1.378777772188186646e-01 -1.749641001224517822e-01 3.256887495517730713e-01 -4.201332032680511475e-01 7.870797812938690186e-02 1.077275425195693970e-01 1.334982961416244507e-01 -2.418871223926544189e-01 4.979739710688591003e-02 -4.107818938791751862e-03 -3.058025836944580078e-01 1.089795827865600586e-01 2.352519631385803223e-01 -5.945822224020957947e-02 -8.247008174657821655e-02 -1.634177863597869873e-01 2.629344537854194641e-02 1.699192821979522705e-01 1.275613605976104736e-01 1.594606935977935791e-01
1.488862484693527222e-01 2.278575003147125244e-01 3.732452914118766785e-02 5.831724032759666443e-02 -2.524851858615875244e-01 1.209735423326492310e-01 -3.113486468791961670e-01 -1.555679738521575928e-01 6.328476220369338989e-02 2.654982805252075195e-01 -8.147051930427551270e-02 -8.781318366527557373e-02 1.806505918502807617e-01 -6.292459368705749512e-02 3.618767559528350830e-01 -1.622258424758911133e-01 -7.346632331609725952e-02 8.098609745502471924e-02 8.936908841133117676e-02 -2.838014960289001465e-01 -3.072798252105712891e-03 -4.875852167606353760e-02 -1.406417042016983032e-01 -2.908904850482940674e-01 -7.436612155288457870e-03 -7.489286363124847412e-02 2.923102676868438721e-01 -4.500783979892730713e-02 8.572933077812194824e-02 2.276195287704467773e-01 2.405870854854583740e-01 1.464244872331619263e-01
2.017323821783065796e-01 -1.797512322664260864e-01 2.980534136295318604e-01 4.184105247259140015e-02 -3.354752957820892334e-01 -9.179086983203887939e-02 -6.539832055568695068e-02 7.335618883371353149e-02 -2.175611406564712524e-01 2.205943465232849121e-01 -3.553227186203002930e-01 -9.371019899845123291e-02 1.824311614036560059e-01 1.256368029862642288e-02 1.343682408332824707e-01 -1.178675964474678040e-01 -1.522278487682342529e-01 2.975499629974365234e-01 -3.096950612962245941e-02 -4.079127907752990723e-01 -1.468502432107925415e-01 -1.295711398124694824e-01 -5.279533937573432922e-02 1.793468147516250610e-01 -1.561877876520156860e-01 1.035144459456205368e-02 -1.334788184612989426e-02 -4.563593491911888123e-02 -5.081272125244140625e-02 -4.689731448888778687e-02 1.446725428104400635e-01 -6.723874062299728394e-02
5.798454582691192627e-02 -1.536921113729476929e-01 7.456266134977340698e-02 8.333251625299453735e-02 8.283175528049468994e-02 1.852220445871353149e-01 -2.574693560600280762e-01 1.709300279617309570e-01 8.650645613670349121e-02 -2.320958673954010010e-02 -3.623242378234863281e-01 4.337576404213905334e-02 -8.672802895307540894e-02 -7.771939039230346680e-02 2.229318618774414062e-01 -1.756637245416641235e-01 -2.569750547409057617e-01 2.631794847548007965e-02 2.118373364210128784e-01 -2.043108791112899780e-01 -1.136135682463645935e-01 4.436202347278594971e-02 -2.531240880489349365e-01 -1.629299670457839966e-01 -1.449208706617355347e-01 3.228530883789062500e-01 1.214493811130523682e-02 2.742464095354080200e-02 3.528940677642822266e-01 -5.920130386948585510e-02 2.399952262639999390e-01 1.338753998279571533e-01
1.994899958372116089e-01 3.050112724304199219e-02 -3.696481883525848389e-01 -2.085748463869094849e-01 -2.231383919715881348e-01 -2.110275477170944214e-01 -3.160138726234436035e-01 1.256660670042037964e-01 1.301882117986679077e-01 3.683455660939216614e-02 9.291015565395355225e-03 -1.012282446026802063e-01 1.336920354515314102e-02 1.025553494691848755e-01 -4.350977018475532532e-03 -8.125344663858413696e-02 -4.973082244396209717e-02 1.647247374057769775e-01 2.407800704240798950e-01 -4.597584605216979980e-01 1.112497746944427490e-01 2.571702599525451660e-01 -4.857695102691650391e-02 6.349293887615203857e-02 -4.417225345969200134e-02 2.256208658218383789e-02 3.214498460292816162e-01 -3.898644074797630310e-02 -9.195174276828765869e-02 1.120100021362304688e-01 -1.340848830295726657e-04 -1.049640625715255737e-01
1.246587559580802917e-01 -2.771344780921936035e-01 1.116106510162353516e-01 6.896018981933593750e-02 2.204766720533370972e-01 -2.388713061809539795e-01 -3.356927335262298584e-01 7.869394496083259583e-03 1.567003875970840454e-02 -3.574336469173431396e-01 1.050132066011428833e-01 -2.264003455638885498e-01 -1.181760579347610474e-01 -4.080625250935554504e-02 1.611904203891754150e-01 -1.004886440932750702e-02 1.447566896677017212e-01 2.320174425840377808e-01 -5.414193496108055115e-03 -2.941562831401824951e-01 1.493350863456726074e-01 -4.129505529999732971e-02 -1.505458950996398926e-01 -7.687894254922866821e-02 1.907386071979999542e-02 3.093566512688994408e-03 3.071120008826255798e-03 3.836470190435647964e-03 1.787118613719940186e-01 2.114148736000061035e-01 6.010422110557556152e-02 3.813805282115936279e-01
-7.771487534046173096e-02 1.279102563858032227e-01 1.480744183063507080e-01 -1.084252372384071350e-01 8.076682686805725098e-02 -2.867064476013183594e-01 -3.052825629711151123e-01 1.484258025884628296e-01 -1.106199063360691071e-02 -1.276489049196243286e-01 1.042380183935165405e-01 -1.245015189051628113e-01 6.023724749684333801e-02 -5.554858967661857605e-02 1.954804211854934692e-01 -1.716421544551849365e-01 -2.762915790081024170e-01 2.690017223358154297e-01 3.007395565509796143e-01 -2.057361304759979248e-01 -3.110143840312957764e-01 1.346060335636138916e-01 -2.280458211898803711e-01 1.326544880867004395e-01 2.054125815629959106e-01 -1.510092765092849731e-01 -2.908041700720787048e-03 5.926118418574333191e-02 1.039606854319572449e-01 4.577126726508140564e-02 -2.672603428363800049e-01 6.343922764062881470e-02
1.907189339399337769e-01 -3.772940859198570251e-02 1.962478011846542358e-01 3.016398288309574127e-02 -1.896937787532806396e-01 -1.378558278083801270e-01 -3.854257166385650635e-01 -1.186953857541084290e-01 -7.370384782552719116e-02 5.777053907513618469e-02 8.590803295373916626e-02 -1.225217506289482117e-01 -2.712176144123077393e-01 2.293630838394165039e-01 -9.020437300205230713e-02 6.706416606903076172e-02 2.619112655520439148e-02 2.403375506401062012e-01 3.765788674354553223e-01 -1.476016044616699219e-01 1.219921782612800598e-01 -1.256547868251800537e-01 -1.984694749116897583e-01 5.818624049425125122e-02 -9.048195183277130127e-02 5.944927036762237549e-02 -7.053126581013202667e-03 1.178276240825653076e-01 2.655004560947418213e-01 2.758002579212188721e-01 -1.747018098831176758e-01 1.922591775655746460e-01
9.343320131301879883e-02 9.438859671354293823e-02 1.654341071844100952e-01 -1.649890840053558350e-02 -1.428831219673156738e-01 -2.548612952232360840e-01 -3.194341659545898438e-01 -1.002027243375778198e-01 2.036913335323333740e-01 8.118305355310440063e-02 -3.011309914290904999e-02 -2.901317179203033447e-01 -8.300250768661499023e-02 5.389992147684097290e-02 2.493441477417945862e-02 -4.500934388488531113e-03 -1.076622083783149719e-01 2.583313584327697754e-01 6.111102551221847534e-02 -2.750596404075622559e-01 -3.137562274932861328e-01 -8.173628151416778564e-02 -4.173784330487251282e-02 2.303773760795593262e-01 -2.130366116762161255e-01 1.273713111877441406e-01 -4.886453226208686829e-02 -1.152088865637779236e-01 2.649449408054351807e-01 8.948882669210433960e-02 6.938800215721130371e-02 3.684093356132507324e-01
3.725879788398742676e-01 7.381086051464080811e-02 -1.303891241550445557e-01 5.503369495272636414e-02 2.113548517227172852e-01 1.217322945594787598e-01 -1.893327832221984863e-01 1.078962683677673340e-01 7.756956666707992554e-02 -7.766224909573793411e-03 -3.933786414563655853e-03 6.222469732165336609e-03 -5.664008855819702148e-02 -1.759558767080307007e-01 1.182345449924468994e-01 6.983929872512817383e-02 -3.925378900021314621e-03 2.193560749292373657e-01 1.792446970939636230e-01 -3.565445542335510254e-01 3.597895205020904541e-01 -2.385896816849708557e-02 -3.185175657272338867e-01 2.545668482780456543e-01 -8.210763335227966309e-02 6.923131644725799561e-02 -1.609277576208114624e-01 -5.344176292419433594e-02 2.966419160366058350e-01 1.760721323080360889e-03 -1.937178522348403931e-01 9.474425576627254486e-03
1.676895916461944580e-01 -2.187720090150833130e-01 2.407042533159255981e-01 8.010440319776535034e-02 2.704397961497306824e-02 -7.027618587017059326e-02 -1.128896847367286682e-01 -7.730934023857116699e-02 -2.613665163516998291e-01 4.689009785652160645e-01 -1.506671607494354248e-01 5.360004678368568420e-02 -9.092681109905242920e-02 1.534949988126754761e-01 1.922774314880371094e-01 -1.412536948919296265e-01 -1.997096836566925049e-01 5.373370051383972168e-01 1.940882578492164612e-02 -1.531497836112976074e-01 -3.490141779184341431e-02 -4.292029421776533127e-03 -1.122565418481826782e-01 -1.634147763252258301e-01 5.673802271485328674e-02 4.557840526103973389e-02 2.707214653491973877e-02 4.120963439345359802e-02 8.601490408182144165e-02 -5.049301311373710632e-02 1.432444602251052856e-01 3.978950902819633484e-02
1.486752182245254517e-01 -1.231328696012496948e-01 2.277595102787017822e-01 -1.728107780218124390e-01 3.802509307861328125e-01 -3.221811354160308838e-01 -1.115889698266983032e-01 2.209310680627822876e-01 2.725878544151782990e-02 3.735243082046508789e-01 -4.911470226943492889e-03 -2.908373475074768066e-01 -1.760653406381607056e-01 1.371048092842102051e-01 2.321393936872482300e-01 -1.266036629676818848e-01 -2.574566565454006195e-02 3.483215346932411194e-02 -5.873113125562667847e-02 -3.069055378437042236e-01 -1.891659349203109741e-01 -3.112609870731830597e-02 -1.888778358697891235e-01 9.689810127019882202e-02 -3.620734065771102905e-02 3.634674707427620888e-03 9.202516078948974609e-02 5.736667662858963013e-02 1.279719453305006027e-02 1.555560082197189331e-01 -5.988138169050216675e-02 6.625782698392868042e-02
1.272403448820114136e-01 -6.716284900903701782e-02 1.886161044239997864e-02 7.971181720495223999e-02 1.038163453340530396e-01 -1.885574012994766235e-01 -2.030419111251831055e-01 2.196111902594566345e-02 5.288285389542579651e-02 1.857035160064697266e-01 -5.567616969347000122e-02 -6.161676347255706787e-02 -3.263251185417175293e-01 1.089783236384391785e-01 8.417107909917831421e-02 -2.761363089084625244e-01 -6.373001635074615479e-02 5.416390299797058105e-02 2.703797519207000732e-01 -4.333638772368431091e-02 8.769367635250091553e-02 -1.377461850643157959e-01 -3.873799443244934082e-01 2.927879095077514648e-01 7.982104271650314331e-02 2.807210385799407959e-01 2.690547704696655273e-02 -1.284823864698410034e-01 2.250091880559921265e-01 3.401358425617218018e-02 5.237423814833164215e-03 3.741908371448516846e-01
-8.798887021839618683e-03 -1.890182495117187500e-01 -1.360012590885162354e-01 2.487115114927291870e-01 -9.700202383100986481e-03 -1.196560263633728027e-01 -4.115181863307952881e-01 -6.603307556360960007e-03 -2.905839495360851288e-02 1.848077178001403809e-01 -3.580490350723266602e-01 -2.483913004398345947e-01 3.736149147152900696e-02 1.384382247924804688e-01 2.892357483506202698e-02 1.175568550825119019e-01 -2.670049294829368591e-02 2.315589636564254761e-01 3.422081172466278076e-01 -9.197534620761871338e-02 3.842717409133911133e-02 -3.394260630011558533e-02 -2.012736946344375610e-01 -2.408009022474288940e-02 -3.102899789810180664e-01 -6.046397238969802856e-02 1.055901963263750076e-02 1.013146596960723400e-03 4.291723668575286865e-02 2.478959560394287109e-01 -1.597077101469039917e-01 1.657056659460067749e-01
2.439491599798202515e-01 -1.155234947800636292e-01 1.855684518814086914e-01 -2.651880979537963867e-01 1.817711591720581055e-01 1.718855053186416626e-01 -1.602988988161087036e-01 -8.006526529788970947e-02 -6.650629639625549316e-02 2.197289019823074341e-01 4.106811061501502991e-02 -9.234303236007690430e-02 -8.575481921434402466e-02 -3.469031155109405518e-01 9.169606119394302368e-02 -2.387585043907165527e-01 -3.615374863147735596e-02 3.614322245121002197e-01 1.112551540136337280e-01 -3.288919925689697266e-01 2.183120846748352051e-01 -6.098398938775062561e-02 1.526017934083938599e-01 -2.212746255099773407e-02 1.209871917963027954e-01 8.703976869583129883e-02 9.152130782604217529e-02 3.974637389183044434e-02 3.100632131099700928e-01 -4.959421977400779724e-02 -5.990562960505485535e-02 9.829933196306228638e-02
2.109805196523666382e-01 4.507834091782569885e-03 -8.811199665069580078e-02 -2.010914534330368042e-01 -3.287348151206970215e-02 -2.428738921880722046e-01 -1.455163657665252686e-01 5.761319398880004883e-02 -1.028160750865936279e-01 -7.493183016777038574e-03 2.408242970705032349e-01 -1.023654732853174210e-02 8.815676718950271606e-02 7.256387174129486084e-02 8.343753963708877563e-02 2.482986003160476685e-01 -1.790839731693267822e-01 3.503288924694061279e-01 -2.107715457677841187e-01 -5.492972135543823242e-01 1.183486580848693848e-01 -1.008669212460517883e-01 -2.012012898921966553e-01 1.147405877709388733e-01 -3.918337821960449219e-02 2.069569528102874756e-01 1.111906841397285461e-01 1.381725221872329712e-01 5.978905130177736282e-03 1.175327897071838379e-01 -1.293393597006797791e-02 6.085449457168579102e-02
5.319611728191375732e-02 2.746617048978805542e-02 2.588657736778259277e-01 4.792600497603416443e-02 2.349918186664581299e-01 -2.867883443832397461e-01 -3.775250017642974854e-01 4.930092487484216690e-03 2.827989161014556885e-01 5.458360537886619568e-02 2.647200040519237518e-02 -3.049615621566772461e-01 -1.029258361086249352e-03 1.966004222631454468e-01 1.169727742671966553e-01 2.657110244035720825e-02 -6.221595034003257751e-02 7.243538647890090942e-02 3.983930498361587524e-02 -2.091476917266845703e-01 -1.469615940004587173e-02 -1.970392018556594849e-01 -2.082253694534301758e-01 8.664624392986297607e-02 6.347985565662384033e-02 1.631683558225631714e-01 1.522993762046098709e-02 5.491930991411209106e-02 3.822474181652069092e-01 -1.420251466333866119e-02 3.730785101652145386e-02 3.023726344108581543e-01
1.483422219753265381e-01 1.293359100818634033e-01 2.326705455780029297e-01 -5.339873209595680237e-02 1.239382699131965637e-01 5.068944394588470459e-02 -2.880367934703826904e-01 1.962516158819198608e-01 8.376529067754745483e-02 3.302344083786010742e-01 -1.949310451745986938e-01 8.704400807619094849e-02 6.375072896480560303e-02 -2.173143774271011353e-01 1.020412296056747437e-01 6.145716831088066101e-02 1.062466800212860107e-01 1.134754493832588196e-01 6.057554110884666443e-02 -3.788173198699951172e-01 2.614900767803192139e-01 3.122630417346954346e-01 -3.389218449592590332e-02 -3.578630089759826660e-02 -1.871744692325592041e-01 -1.214774232357740402e-02 8.957754820585250854e-03 2.618741095066070557e-01 4.847767949104309082e-02 2.472653388977050781e-01 1.591964811086654663e-01 -7.361399382352828979e-02
1.066985875368118286e-01 1.855362765491008759e-02 -1.858586668968200684e-01 4.104463383555412292e-02 9.273339807987213135e-02 -2.193268239498138428e-01 -4.620738327503204346e-01 1.855134069919586182e-01 -3.761188685894012451e-02 7.927021384239196777e-02 1.593681722879409790e-01 -6.016141548752784729e-02 -5.499758943915367126e-02 1.159774363040924072e-01 -1.433976739645004272e-01 -1.667388714849948883e-02 5.199608579277992249e-02 2.979608178138732910e-01 2.912293672561645508e-01 -1.607891321182250977e-01 1.520971022546291351e-02 -2.148263901472091675e-01 -2.953878231346607208e-02 6.183536350727081299e-02 -2.150161266326904297e-01 3.541093468666076660e-01 3.387738019227981567e-02 1.521063745021820068e-01 2.348643988370895386e-01 2.335740029811859131e-01 1.112304553389549255e-01 4.636905714869499207e-02
5.348289012908935547e-02 -8.090478181838989258e-02 -1.071151196956634521e-01 -1.114244684576988220e-01 -1.594437807798385620e-01 6.357845664024353027e-02 -2.051261812448501587e-01 2.848551049828529358e-02 -3.622980415821075439e-01 1.238236501812934875e-01 1.123098284006118774e-01 -7.054791599512100220e-02 -2.712798491120338440e-02 -9.847224503755569458e-02 1.997488737106323242e-01 -2.700652740895748138e-02 -1.987748965620994568e-02 1.163677871227264404e-01 -1.211685985326766968e-01 -4.294096231460571289e-01 1.408209502696990967e-01 -1.249029934406280518e-01 -2.983810305595397949e-01 3.182741105556488037e-01 -1.637451946735382080e-01 2.182978391647338867e-01 6.620629876852035522e-02 1.899009197950363159e-01 -1.952275484800338745e-01 1.393323689699172974e-01 -9.492162615060806274e-02 2.426654845476150513e-01
3.038934767246246338e-01 1.273259967565536499e-01 3.251478075981140137e-02 5.491171404719352722e-02 2.122151702642440796e-01 -9.361520409584045410e-02 -1.965005695819854736e-01 2.037227153778076172e-02 -1.414965540170669556e-01 -5.754494667053222656e-02 6.947179138660430908e-02 -2.758693695068359375e-02 1.535694450139999390e-01 -1.031904071569442749e-01 -1.938704960048198700e-02 1.096821650862693787e-01 1.674054563045501709e-01 1.944906413555145264e-01 7.421325892210006714e-02 -4.367929100990295410e-01 3.208088874816894531e-01 -1.368403136730194092e-01 -4.113832712173461914e-01 1.442462801933288574e-01 -1.791003495454788208e-01 2.081286013126373291e-01 -3.474962338805198669e-02 1.621474921703338623e-01 1.884389072656631470e-01 -4.916043579578399658e-02 6.572717428207397461e-02 2.513596555218100548e-03
3.620574176311492920e-01 -4.802457988262176514e-02 1.835038810968399048e-01 1.112725734710693359e-01 2.771383710205554962e-02 -1.958811879158020020e-01 -2.197215408086776733e-01 2.394636273384094238e-01 8.705188333988189697e-02 1.627377271652221680e-01 2.276297211647033691e-01 -1.665297001600265503e-01 2.755197882652282715e-01 -2.808561921119689941e-01 2.948834300041198730e-01 8.122594654560089111e-02 8.007362484931945801e-02 3.086262047290802002e-01 2.487313374876976013e-02 -1.329366117715835571e-01 -1.407243497669696808e-02 -2.122174203395843506e-01 1.536232680082321167e-01 8.010412007570266724e-02 -2.132475525140762329e-01 -8.202289789915084839e-02 1.518306583166122437e-01 1.554105281829833984e-01 -1.467764284461736679e-02 4.959981143474578857e-02 1.127149686217308044e-01 6.204491481184959412e-02
1.117189507931470871e-02 2.606321498751640320e-02 -1.051714085042476654e-02 1.942965686321258545e-01 -1.013920158147811890e-01 -2.290752232074737549e-01 -2.417859733104705811e-01 3.635166883468627930e-01 -1.660309731960296631e-01 1.000114455819129944e-01 -8.101955056190490723e-02 -1.466528624296188354e-01 -2.489131130278110504e-02 2.978476230055093765e-03 3.035812675952911377e-01 4.168963059782981873e-02 1.277580857276916504e-01 2.680420875549316406e-01 2.579937875270843506e-01 1.380487531423568726e-02 2.319261059165000916e-02 -5.151757970452308655e-02 -9.820599853992462158e-02 -6.911937147378921509e-02 -1.067338660359382629e-01 1.684426218271255493e-01 2.107256203889846802e-01 -1.454452425241470337e-01 1.333976984024047852e-01 4.705974161624908447e-01 -1.290073841810226440e-01 1.185211464762687683e-01
1.421805173158645630e-01 -6.318118423223495483e-02 2.232054993510246277e-02 -1.081291660666465759e-01 -4.076723009347915649e-02 -4.713433235883712769e-02 -1.479408442974090576e-01 2.886514663696289062e-01 6.845083087682723999e-03 1.032021716237068176e-01 -1.638031005859375000e-01 -9.974500536918640137e-02 -3.149111270904541016e-01 6.181583926081657410e-02 1.607144027948379517e-01 -2.262939512729644775e-01 -2.545138448476791382e-02 2.068690955638885498e-01 -3.751843050122261047e-02 -4.404103159904479980e-01 -1.642765253782272339e-01 1.667832136154174805e-01 -4.882897064089775085e-02 1.595272719860076904e-01 1.500428766012191772e-01 1.568604111671447754e-01 -2.746950834989547729e-02 -2.169998735189437866e-01 1.118103228509426117e-02 9.151646494865417480e-02 4.494479298591613770e-01 -9.658638387918472290e-03
3.455384373664855957e-01 -1.449590921401977539e-01 2.346950769424438477e-02 2.647274918854236603e-02 1.101141124963760376e-01 -2.663102447986602783e-01 -2.141340821981430054e-01 -1.004474237561225891e-01 2.149998843669891357e-01 -1.501201689243316650e-01 -6.124576553702354431e-02 -2.256743460893630981e-01 -3.355281054973602295e-01 2.027126550674438477e-01 2.311488538980484009e-01 -1.089191511273384094e-01 -2.108918875455856323e-01 1.054223403334617615e-01 4.035583138465881348e-02 -3.234762847423553467e-01 -9.745953232049942017e-02 -5.626254528760910034e-02 -1.417405158281326294e-01 3.431125776842236519e-03 5.464043095707893372e-02 -1.396396607160568237e-01 4.593811556696891785e-02 -5.990720540285110474e-02 3.009632974863052368e-02 1.675973981618881226e-01 2.737291455268859863e-01 2.240898162126541138e-01
2.176029384136199951e-01 1.990028321743011475e-01 2.858524918556213379e-01 1.892017386853694916e-02 2.113283798098564148e-02 -1.657036691904067993e-01 -2.747559547424316406e-01 2.618280947208404541e-01 8.226645737886428833e-02 2.377541363239288330e-01 -1.175394840538501740e-02 -5.875279195606708527e-03 9.029100835323333740e-02 -1.920950263738632202e-01 1.645471006631851196e-01 -2.981880903244018555e-01 -6.054544448852539062e-02 2.251514196395874023e-01 1.103436667472124100e-02 -1.680062860250473022e-01 4.258701503276824951e-01 5.801030248403549194e-02 6.808011978864669800e-02 -1.051958054304122925e-01 -3.833480551838874817e-02 -3.833245858550071716e-02 6.296616792678833008e-02 7.077232003211975098e-02 1.540325731039047241e-01 2.533799409866333008e-01 1.991197317838668823e-01 -1.090368777513504028e-01
4.015153348445892334e-01 1.258402131497859955e-02 -9.014718234539031982e-02 -5.991404876112937927e-02 -8.985955500975251198e-04 2.141589671373367310e-02 -2.217832952737808228e-01 2.556417835876345634e-03 -3.698920458555221558e-02 -5.189281702041625977e-02 5.426175892353057861e-02 -1.447777152061462402e-01 -4.308990389108657837e-02 -4.463207721710205078e-02 2.879256606101989746e-01 1.079642772674560547e-01 -1.634930521249771118e-01 1.492695063352584839e-01 2.179885804653167725e-01 -2.968009412288665771e-01 -9.304847568273544312e-03 2.280624508857727051e-01 -2.518041133880615234e-01 2.348188310861587524e-01 2.316597700119018555e-01 2.139829546213150024e-01 2.873535156250000000e-01 -7.330621778964996338e-02 6.556648015975952148e-02 -2.161415070295333862e-01 2.312878966331481934e-01 6.089656054973602295e-02
2.350150793790817261e-01 -5.714442580938339233e-02 4.303999245166778564e-02 -2.559165097773075104e-02 -2.328058332204818726e-02 -2.382023036479949951e-01 -3.203140497207641602e-01 1.023366115987300873e-02 4.807630181312561035e-02 -9.441834688186645508e-02 2.396785095334053040e-02 -1.851332932710647583e-01 -3.005725443363189697e-01 1.135212555527687073e-01 -9.108730591833591461e-03 -2.054343223571777344e-01 1.738669425249099731e-01 2.102597951889038086e-01 1.204483807086944580e-01 -2.880120277404785156e-01 1.044008359313011169e-01 -6.385245919227600098e-02 -1.723801642656326294e-01 1.807516217231750488e-01 -6.671588122844696045e-02 2.213418930768966675e-01 -1.933470219373703003e-01 -1.527176424860954285e-02 1.900705546140670776e-01 6.448382139205932617e-02 -3.188669309020042419e-02 4.536445140838623047e-01
1.904595643281936646e-01 -1.166332885622978210e-01 2.674470543861389160e-01 -4.457100108265876770e-02 1.414433419704437256e-01 5.555807426571846008e-02 -2.053319662809371948e-01 1.531870365142822266e-01 -7.352361083030700684e-02 1.889277845621109009e-01 3.540934994816780090e-02 -1.148039251565933228e-01 2.694027870893478394e-02 -4.111063182353973389e-01 3.376239836215972900e-01 -1.154048368334770203e-01 1.549554467201232910e-01 1.495259553194046021e-01 1.004791408777236938e-01 -1.179388463497161865e-01 1.734534502029418945e-01 -1.321860104799270630e-01 -3.041369318962097168e-01 2.653179466724395752e-01 1.290977448225021362e-01 1.553018689155578613e-01 1.662676483392715454e-01 -1.941851228475570679e-01 1.816128641366958618e-01 4.034011438488960266e-02 5.196721851825714111e-02 -1.050501391291618347e-01
2.826413512229919434e-02 8.847632259130477905e-02 9.567884355783462524e-02 1.887944489717483521e-01 1.409399062395095825e-01 -1.397164016962051392e-01 -1.829623579978942871e-01 8.665753155946731567e-02 4.614603519439697266e-02 9.882182627916336060e-02 -7.730898261070251465e-02 7.150709279812872410e-04 3.314709663391113281e-02 1.699324697256088257e-01 4.784255847334861755e-02 9.499534964561462402e-02 -1.388785690069198608e-01 3.224220573902130127e-01 3.034524321556091309e-01 -2.871101200580596924e-01 -1.220818888396024704e-02 -9.563203155994415283e-02 -1.092701107263565063e-01 2.390682846307754517e-01 -2.450138777494430542e-01 4.391322731971740723e-01 -1.977512985467910767e-01 2.929545193910598755e-02 8.232674002647399902e-02 2.991621792316436768e-01 7.400415092706680298e-02 1.905587166547775269e-01
5.554023385047912598e-02 -3.097577393054962158e-01 -1.217158976942300797e-02 -1.400844901800155640e-01 2.442023456096649170e-01 -2.767316065728664398e-03 -1.817837357521057129e-01 -1.229695305228233337e-01 -8.875147998332977295e-02 1.619753390550613403e-01 -2.659758925437927246e-02 -1.147158667445182800e-01 -3.647135198116302490e-01 -2.494774013757705688e-01 3.652398884296417236e-01 1.122248917818069458e-01 9.699587523937225342e-02 1.710853725671768188e-01 1.111195683479309082e-01 -9.493869543075561523e-02 7.197701930999755859e-02 -5.926235392689704895e-02 -3.060107231140136719e-01 -1.256907731294631958e-01 7.649368792772293091e-02 2.073171734809875488e-01 7.099863141775131226e-02 2.023088485002517700e-01 2.681488096714019775e-01 1.574676483869552612e-01 -3.521324694156646729e-02 1.150687485933303833e-01
8.084243535995483398e-02 2.433631271123886108e-01 1.851854771375656128e-01 2.130453139543533325e-01 1.329083591699600220e-01 -6.981980055570602417e-02 -4.142560660839080811e-01 5.138090252876281738e-02 -3.170189447700977325e-03 2.074785977602005005e-01 1.086164042353630066e-01 -7.800234109163284302e-02 1.357633769512176514e-01 -4.917739331722259521e-02 -6.292248517274856567e-02 -1.773888617753982544e-01 -9.548120945692062378e-02 2.253481596708297729e-01 3.523686528205871582e-01 -4.095642566680908203e-01 -2.972725629806518555e-01 -1.318791508674621582e-01 -4.075510799884796143e-02 7.115524262189865112e-03 9.603801369667053223e-02 1.186577603220939636e-01 -3.860007226467132568e-02 -3.511488437652587891e-02 2.289717644453048706e-01 2.138684503734111786e-02 -4.849690571427345276e-02 3.321602009236812592e-03
2.680018842220306396e-01 1.654436811804771423e-02 1.077522784471511841e-01 -2.622977197170257568e-01 1.862155944108963013e-01 9.272035211324691772e-02 -2.353072613477706909e-01 3.414128907024860382e-03 9.054044261574745178e-03 1.408285647630691528e-01 2.658741734921932220e-02 -7.119088619947433472e-02 -2.096367627382278442e-01 -3.790818452835083008e-01 4.635357111692428589e-02 -3.254264891147613525e-01 -9.991160593926906586e-03 4.303402602672576904e-01 3.186140581965446472e-02 -3.760765790939331055e-01 7.654199004173278809e-02 -1.088885962963104248e-01 1.951888203620910645e-01 4.644210857804864645e-04 -4.310994222760200500e-02 -5.249772593379020691e-02 5.166220292448997498e-02 -5.157237406820058823e-03 1.460196524858474731e-01 -9.284341335296630859e-02 4.824223741888999939e-02 6.565179675817489624e-02
9.540130384266376495e-03 3.232505917549133301e-01 3.123848512768745422e-02 1.283568292856216431e-01 -1.269899867475032806e-02 1.205167695879936218e-01 -2.959891855716705322e-01 2.791041731834411621e-01 -6.061712745577096939e-03 -4.626058414578437805e-02 -7.799749821424484253e-02 -1.168517097830772400e-01 2.061843425035476685e-01 -2.612099796533584595e-02 3.036730885505676270e-01 -2.026452869176864624e-01 6.958460807800292969e-02 2.697726339101791382e-02 2.410194873809814453e-01 -2.200144082307815552e-01 -1.730559021234512329e-01 -2.967409789562225342e-02 -1.821694374084472656e-01 -1.804453283548355103e-01 -3.114584386348724365e-01 2.803795933723449707e-01 8.873604983091354370e-02 1.982941925525665283e-01 1.488430052995681763e-01 1.992446184158325195e-02 -7.333573698997497559e-02 1.999903321266174316e-01
7.830620557069778442e-02 1.283333599567413330e-01 8.354398608207702637e-02 3.580839037895202637e-01 2.333692759275436401e-01 -3.926554918289184570e-01 -2.157253921031951904e-01 1.462339609861373901e-01 -2.935341745615005493e-02 2.188490629196166992e-01 -2.184889018535614014e-01 -9.402351826429367065e-02 2.223443239927291870e-02 -1.867973059415817261e-01 -6.801906973123550415e-02 -3.344478458166122437e-02 -2.354396730661392212e-01 6.853948533535003662e-02 1.233444884419441223e-01 -3.646745681762695312e-01 -4.626929759979248047e-03 -7.585158199071884155e-02 -3.016950190067291260e-01 -1.273268740624189377e-02 9.523571282625198364e-02 -1.199470311403274536e-01 1.459044218063354492e-01 -1.964935958385467529e-01 -3.045431803911924362e-03 1.381475944072008133e-02 1.529631465673446655e-01 8.322136849164962769e-02
1.478290557861328125e-01 -2.864095568656921387e-01 1.171724125742912292e-01 -1.307438015937805176e-01 2.086310088634490967e-01 -1.839369237422943115e-01 -2.365886867046356201e-01 2.415386438369750977e-01 -6.808120012283325195e-02 2.875569164752960205e-01 8.676168322563171387e-02 -1.918494403362274170e-01 7.790476083755493164e-02 2.122175246477127075e-01 -1.159422397613525391e-01 -7.990144193172454834e-02 4.657061770558357239e-03 4.174811244010925293e-01 9.286430478096008301e-02 -3.593294620513916016e-01 1.008215621113777161e-01 -1.520933955907821655e-01 -1.914517730474472046e-01 -1.589371412992477417e-01 -1.141159534454345703e-01 8.088059723377227783e-02 -1.499626040458679199e-01 4.503194242715835571e-02 -8.189023286104202271e-02 7.765389233827590942e-02 2.206571400165557861e-02 8.036344498395919800e-02
1.332752108573913574e-01 -7.312056422233581543e-02 -8.424378186464309692e-02 7.601654157042503357e-03 3.411850333213806152e-01 3.900785371661186218e-02 -3.229034841060638428e-01 2.930893970187753439e-04 -8.199623972177505493e-02 8.301012963056564331e-02 -4.922470450401306152e-02 -2.215542048215866089e-01 1.307475417852401733e-01 4.426481947302818298e-02 -9.077604860067367554e-02 9.950836747884750366e-02 2.485082596540451050e-01 3.209078609943389893e-01 -8.736526221036911011e-02 -2.540275156497955322e-01 -9.441511356271803379e-04 -5.012844875454902649e-02 -2.226944416761398315e-01 -5.189383774995803833e-02 5.520247295498847961e-02 4.078477919101715088e-01 5.455782637000083923e-02 2.517147660255432129e-01 2.364362627267837524e-01 1.815466284751892090e-01 1.692080050706863403e-01 -1.742931827902793884e-02
1.057299971580505371e-02 8.467122912406921387e-02 4.414977878332138062e-02 -7.092797011137008667e-02 1.278367340564727783e-01 -2.847672207280993462e-03 -1.823952347040176392e-01 -2.376405708491802216e-02 -4.866937547922134399e-02 2.817557193338871002e-02 -2.112131863832473755e-01 -1.805602908134460449e-01 -7.443112879991531372e-02 -2.599962353706359863e-01 3.315232321619987488e-02 -1.854803860187530518e-01 -2.842229902744293213e-01 2.453350722789764404e-01 -4.869710654020309448e-02 -3.516190052032470703e-01 -1.013045161962509155e-01 -1.177954450249671936e-01 -2.661967650055885315e-02 1.030408516526222229e-01 -2.594520747661590576e-01 4.209396615624427795e-02 3.522518575191497803e-01 3.181113600730895996e-01 3.925065323710441589e-02 3.453045785427093506e-01 1.124765872955322266e-01 -1.276958584785461426e-01
3.671927154064178467e-01 2.921143174171447754e-02 -4.107824712991714478e-02 -1.698568612337112427e-01 -1.613411754369735718e-01 -2.662664055824279785e-01 -3.114220499992370605e-01 1.267807930707931519e-01 7.005111128091812134e-02 8.147021383047103882e-02 -1.624017767608165741e-02 -1.390447020530700684e-01 1.117464601993560791e-01 2.471444904804229736e-01 -2.399352341890335083e-01 5.171972513198852539e-02 -1.567571312189102173e-01 1.414950937032699585e-01 8.849710226058959961e-03 -3.593834042549133301e-01 -2.840628474950790405e-02 6.575682014226913452e-02 -1.766592860221862793e-01 -9.035095572471618652e-03 4.483364149928092957e-02 1.636571288108825684e-01 1.231636777520179749e-01 3.308883011341094971e-01 1.990126818418502808e-01 2.173436433076858521e-01 7.134308665990829468e-02 -5.661075562238693237e-02
4.036170244216918945e-01 1.479260325431823730e-01 -8.288870006799697876e-02 -1.782667078077793121e-02 -7.991813868284225464e-02 -8.038657158613204956e-02 -3.357176482677459717e-01 8.239370584487915039e-02 6.163549423217773438e-02 -5.338819697499275208e-02 2.953105978667736053e-02 -1.284479051828384399e-01 -3.730949014425277710e-02 -3.401305899024009705e-02 -1.421546563506126404e-02 1.545222252607345581e-01 1.081540882587432861e-01 9.894081950187683105e-02 2.930179536342620850e-01 -4.018509685993194580e-01 2.153638452291488647e-01 -9.104024618864059448e-02 -1.206130012869834900e-01 8.978673815727233887e-02 -9.721793979406356812e-02 -5.099576711654663086e-02 1.588683724403381348e-01 2.351157069206237793e-01 3.878206312656402588e-01 -1.492062211036682129e-01 -9.403054416179656982e-02 6.958232820034027100e-02
2.368702292442321777e-01 -2.438522875308990479e-02 -1.318790316581726074e-01 8.798716962337493896e-02 -8.222128450870513916e-02 -2.042746096849441528e-01 -4.871602654457092285e-01 -2.051554173231124878e-01 6.606359034776687622e-02 1.223893836140632629e-01 6.655811518430709839e-02 -6.799869984388351440e-02 -3.277016282081604004e-01 1.414743214845657349e-01 1.450680643320083618e-01 -1.229773536324501038e-01 -5.433044210076332092e-02 1.943293064832687378e-01 1.524063050746917725e-01 -1.933493465185165405e-01 4.698577523231506348e-02 -2.012468427419662476e-01 -9.952113032341003418e-02 1.816359758377075195e-01 -4.002309963107109070e-02 2.693277001380920410e-01 -8.991821855306625366e-02 -5.789241194725036621e-02 2.325223982334136963e-01 -7.525736093521118164e-02 -1.781340315937995911e-02 2.563935220241546631e-01
1.409397572278976440e-01 7.904473692178726196e-03 1.856950372457504272e-01 -1.837283819913864136e-01 -3.162866458296775818e-02 -9.125693142414093018e-02 -2.379454374313354492e-01 -2.707894658669829369e-03 -5.110843107104301453e-02 3.661682009696960449e-01 -1.964154392480850220e-01 -1.066953688859939575e-01 -1.082724556326866150e-01 1.035487577319145203e-01 9.860002249479293823e-02 -2.252084910869598389e-01 3.129603713750839233e-02 4.302381537854671478e-03 2.475146576762199402e-02 -4.024426937103271484e-01 6.049082055687904358e-02 -1.491127163171768188e-01 -2.134751677513122559e-01 8.439109474420547485e-02 4.050854966044425964e-02 1.268911063671112061e-01 -2.078637033700942993e-01 -1.864462047815322876e-01 4.687161371111869812e-02 -8.300045132637023926e-02 4.540434777736663818e-01 -1.524127870798110962e-01
2.089421302080154419e-01 1.962377130985260010e-01 -4.186553508043289185e-02 7.184547930955886841e-02 -1.116499397903680801e-02 -1.290567219257354736e-01 -3.248824477195739746e-01 -1.585692614316940308e-01 5.672739446163177490e-02 2.023504823446273804e-01 3.452948527410626411e-03 -6.830748170614242554e-02 -7.597584277391433716e-02 -5.817599222064018250e-02 3.472472727298736572e-01 -2.838600277900695801e-01 2.158485352993011475e-01 1.530554890632629395e-01 2.930965423583984375e-01 -8.453448116779327393e-02 2.104088664054870605e-01 -1.768452376127243042e-01 -1.100051924586296082e-01 -1.224211677908897400e-01 -2.618255615234375000e-01 -2.968868017196655273e-01 8.272910490632057190e-04 6.043241918087005615e-02 1.046000868082046509e-01 -1.796538531780242920e-01 1.280218660831451416e-01 1.365093886852264404e-01
3.308955729007720947e-01 -2.042498886585235596e-01 1.396445333957672119e-01 -4.557102918624877930e-02 1.536176055669784546e-01 -1.684004068374633789e-02 -2.380710840225219727e-01 -2.854794450104236603e-02 1.500154137611389160e-01 -3.582126274704933167e-02 6.910072267055511475e-02 -1.074333786964416504e-01 -6.319841742515563965e-02 -1.812091767787933350e-01 1.447350531816482544e-01 1.630621105432510376e-01 -2.705635428428649902e-01 2.345193326473236084e-01 1.325332373380661011e-01 -2.766717672348022461e-01 -2.106119692325592041e-02 2.016977518796920776e-01 -7.551258057355880737e-02 2.212108224630355835e-01 2.394814044237136841e-01 2.017218172550201416e-01 2.996827363967895508e-01 -1.196918860077857971e-01 1.862218827009201050e-01 -1.293694823980331421e-01 2.219560593366622925e-01 2.070000022649765015e-02
5.032357573509216309e-01 -8.882577717304229736e-02 9.631990641355514526e-02 -8.759615570306777954e-02 1.947976350784301758e-01 -4.706307128071784973e-02 -2.199411541223526001e-01 6.570600718259811401e-02 -6.738416384905576706e-03 -5.700891464948654175e-02 -4.566706717014312744e-03 7.257797569036483765e-02 -6.731089204549789429e-02 -2.216098904609680176e-01 2.288522273302078247e-01 1.306166201829910278e-01 3.743270412087440491e-03 1.932107508182525635e-01 1.012572944164276123e-01 -1.730390489101409912e-01 5.957752838730812073e-02 3.073585927486419678e-01 -2.377735227346420288e-01 2.304763495922088623e-01 1.468208879232406616e-01 1.047028452157974243e-01 4.066329896450042725e-01 6.134708225727081299e-02 4.302893951535224915e-02 -8.459132164716720581e-02 3.636470437049865723e-02 -1.497713569551706314e-02
1.417828500270843506e-01 9.242908656597137451e-02 2.012947797775268555e-01 -1.098841503262519836e-01 1.654922515153884888e-01 3.446694836020469666e-02 -2.098958790302276611e-01 4.128581285476684570e-02 1.721609830856323242e-01 2.634909451007843018e-01 -7.368332147598266602e-02 1.000324171036481857e-02 -1.345389783382415771e-01 -2.325330376625061035e-01 1.049369052052497864e-01 -3.530752062797546387e-01 1.041138917207717896e-01 3.599901497364044189e-01 2.378509640693664551e-01 -2.002812772989273071e-01 3.442934453487396240e-01 -1.213954463601112366e-01 -2.334187552332878113e-02 7.836513966321945190e-02 1.919416896998882294e-02 8.189036510884761810e-03 1.218018457293510437e-01 -1.450815945863723755e-01 2.018636614084243774e-01 1.593752205371856689e-01 1.234904751181602478e-01 -1.928298622369766235e-01
1.574795842170715332e-01 -2.303516864776611328e-01 -6.470314413309097290e-02 1.265305578708648682e-01 3.104181587696075439e-01 -2.676978111267089844e-01 -2.103043943643569946e-01 -9.196750074625015259e-02 1.354977637529373169e-01 -1.151045262813568115e-01 1.866491883993148804e-02 -2.190302759408950806e-01 -2.398221343755722046e-01 1.052936762571334839e-01 1.341011226177215576e-01 -7.798077166080474854e-02 -8.353706449270248413e-02 2.566587030887603760e-01 5.524111166596412659e-02 -4.102810323238372803e-01 -7.768787443637847900e-02 1.375047415494918823e-01 -2.229458689689636230e-01 4.274751991033554077e-02 3.743247687816619873e-02 -1.135904043912887573e-01 -2.325476519763469696e-02 2.730659954249858856e-02 7.816953212022781372e-02 6.726662814617156982e-02 2.844008803367614746e-01 2.842859029769897461e-01
-7.873862050473690033e-03 -9.977717697620391846e-02 -3.257204964756965637e-02 -1.121162772178649902e-01 -1.397673785686492920e-01 2.439624518156051636e-01 -2.954806089401245117e-01 2.742254137992858887e-01 -1.462458670139312744e-01 2.191246598958969116e-01 1.677695810794830322e-01 -2.634265227243304253e-03 -1.967301778495311737e-02 3.273579850792884827e-02 1.156384497880935669e-01 -1.582051217555999756e-01 -2.292962670326232910e-01 5.173192359507083893e-03 1.650715619325637817e-01 -2.783206403255462646e-01 1.643969118595123291e-01 -9.110292047262191772e-02 -3.455418050289154053e-01 2.513808012008666992e-01 4.122579842805862427e-02 9.571775794029235840e-02 -6.911262124776840210e-02 -1.064611375331878662e-01 -1.130002737045288086e-01 3.366898000240325928e-01 2.627546787261962891e-01 9.003101731650531292e-04
1.211799830198287964e-01 2.020998448133468628e-01 1.525739878416061401e-01 -1.191875152289867401e-02 5.364668741822242737e-02 -1.826682090759277344e-01 -3.006020486354827881e-01 9.274193644523620605e-02 2.096252590417861938e-01 -1.055631786584854126e-02 7.174798101186752319e-02 -3.032825589179992676e-01 -5.198426544666290283e-02 3.937445282936096191e-01 1.811441332101821899e-01 -1.259970217943191528e-01 -4.005301743745803833e-02 1.389707177877426147e-01 1.526568681001663208e-01 -3.063340783119201660e-01 -1.291394829750061035e-01 -7.228578627109527588e-02 2.034134417772293091e-02 8.504613302648067474e-03 -3.928074240684509277e-02 1.750513911247253418e-01 7.996412366628646851e-02 5.614213645458221436e-02 4.623681008815765381e-01 1.188508421182632446e-01 -1.707387529313564301e-02 8.860302716493606567e-02
-8.441483229398727417e-02 -1.667051017284393311e-01 1.170052587985992432e-01 -2.701145410537719727e-01 -2.037502825260162354e-01 -1.539035141468048096e-01 -3.193984031677246094e-01 -1.504639722406864166e-02 1.394887566566467285e-01 2.353648096323013306e-02 8.870343118906021118e-02 2.974175289273262024e-02 -1.594483554363250732e-01 -9.999107569456100464e-03 1.531459987163543701e-01 -2.315441966056823730e-01 -9.434588253498077393e-02 2.648227512836456299e-01 1.753085106611251831e-01 -5.139287933707237244e-02 -1.373365987092256546e-02 1.504916399717330933e-01 -3.902968466281890869e-01 2.165306657552719116e-01 -2.306650131940841675e-01 7.168932259082794189e-02 2.797057926654815674e-01 5.129255354404449463e-03 1.103888154029846191e-01 -6.787334382534027100e-02 5.771007761359214783e-02 2.973966896533966064e-01
4.972722381353378296e-02 1.190541833639144897e-01 3.775874897837638855e-02 1.786729246377944946e-01 5.576616898179054260e-02 -1.592686325311660767e-01 -8.342405781149864197e-03 2.410311549901962280e-01 -2.499154359102249146e-01 1.554130613803863525e-01 1.346912980079650879e-01 4.425037652254104614e-02 4.538497328758239746e-02 -1.118647530674934387e-01 2.199509441852569580e-01 -1.504833400249481201e-01 -3.057802282273769379e-02 3.490015268325805664e-01 1.110105216503143311e-01 -4.024824202060699463e-01 -3.174763023853302002e-01 -3.340438902378082275e-01 6.042109802365303040e-02 -4.934306070208549500e-02 5.587973073124885559e-02 1.113197281956672668e-01 -1.510765403509140015e-01 -2.611454762518405914e-02 2.700737416744232178e-01 5.228703841567039490e-02 -1.417204737663269043e-01 1.440830975770950317e-01
2.750354707241058350e-01 -1.349786967039108276e-01 5.177957471460103989e-03 -7.702586799860000610e-02 -2.022754997014999390e-01 -2.701103687286376953e-02 -4.102658107876777649e-02 4.266351759433746338e-01 -1.876167953014373779e-04 1.632917970418930054e-01 2.763638496398925781e-01 -1.413882360793650150e-03 -5.703582987189292908e-02 1.181961670517921448e-01 3.328638672828674316e-01 -1.615983098745346069e-01 4.813278838992118835e-02 1.788058727979660034e-01 1.527663785964250565e-02 -3.593049347400665283e-01 2.757782582193613052e-03 1.294877529144287109e-01 -8.026840537786483765e-02 1.285015344619750977e-01 -8.198669552803039551e-02 1.155820786952972412e-01 -1.965354382991790771e-01 -8.405582979321479797e-03 1.975080743432044983e-02 3.345508277416229248e-01 1.515966951847076416e-01 1.422180831432342529e-01
1.705155670642852783e-01 -1.424190253019332886e-01 6.520621478557586670e-02 1.005344912409782410e-01 2.597120404243469238e-01 -3.267214298248291016e-01 -3.326135873794555664e-01 3.061736747622489929e-02 2.183550298213958740e-01 1.128373891115188599e-01 -7.244679331779479980e-02 -1.163637563586235046e-01 -2.517134845256805420e-01 1.831118315458297729e-01 1.452617645263671875e-01 8.836119621992111206e-02 -8.276188373565673828e-02 6.866595894098281860e-02 -1.455602347850799561e-01 -3.725885748863220215e-01 -3.030920401215553284e-02 -1.658717095851898193e-01 -1.106230318546295166e-01 2.283035516738891602e-01 2.521329000592231750e-02 1.556911170482635498e-01 -1.448283642530441284e-01 1.414678245782852173e-01 8.970009535551071167e-02 -6.755205243825912476e-02 5.220964923501014709e-02 3.161511123180389404e-01
1.856660097837448120e-01 -4.476227611303329468e-02 6.537625193595886230e-02 1.722521036863327026e-01 -6.852852553129196167e-02 -3.292986154556274414e-01 -4.231782853603363037e-01 -2.078656107187271118e-01 5.752176418900489807e-02 2.391498303040862083e-03 -1.432107947766780853e-02 -1.441495269536972046e-01 -4.374402463436126709e-01 6.557518988847732544e-02 2.065371572971343994e-01 1.132704876363277435e-02 1.054551601409912109e-01 1.615189909934997559e-01 6.993734091520309448e-02 -3.048774898052215576e-01 9.696509689092636108e-02 -4.229024425148963928e-02 -1.056765317916870117e-01 1.040663793683052063e-01 -8.903280645608901978e-02 1.107370331883430481e-01 -1.000633239746093750e-01 -5.934880301356315613e-02 1.665238887071609497e-01 4.086337238550186157e-02 -2.040314860641956329e-02 3.156575262546539307e-01
2.465957701206207275e-01 1.248879432678222656e-01 6.501206010580062866e-02 -1.599774062633514404e-01 -7.739399373531341553e-02 5.892001092433929443e-02 -3.821440935134887695e-01 -1.014418341219425201e-02 -1.860730946063995361e-01 3.490784168243408203e-01 3.103291690349578857e-01 -1.033076457679271698e-02 2.717364728450775146e-01 -6.153801083564758301e-02 1.878925859928131104e-01 -2.670299410820007324e-01 5.355344712734222412e-02 2.476046681404113770e-01 6.100111827254295349e-02 -2.217708677053451538e-01 2.286241352558135986e-01 -5.547057837247848511e-02 -6.956900656223297119e-02 1.108429878950119019e-01 -1.429093480110168457e-01 -8.191860467195510864e-02 1.341832876205444336e-01 -6.702155619859695435e-02 -1.487832367420196533e-01 1.578502804040908813e-01 1.058549731969833374e-01 6.007572636008262634e-02
3.189324140548706055e-01 8.144854754209518433e-02 1.829438209533691406e-01 -6.272306665778160095e-03 -1.917516626417636871e-02 -4.948882013559341431e-02 -3.082063496112823486e-01 2.759110927581787109e-01 1.069888845086097717e-01 3.310381248593330383e-02 -1.315935403108596802e-01 9.957737475633621216e-02 1.085606366395950317e-01 8.793935924768447876e-02 3.294582366943359375e-01 -1.587493419647216797e-01 6.122392416000366211e-02 2.985404729843139648e-01 3.651659190654754639e-02 -8.920783177018165588e-03 1.194190606474876404e-01 -1.515701562166213989e-01 -2.648510932922363281e-01 -2.949726022779941559e-02 1.181275695562362671e-01 6.485248357057571411e-02 1.442427337169647217e-01 7.002745568752288818e-02 -2.390433549880981445e-01 3.835856914520263672e-01 1.396196633577346802e-01 1.448665708303451538e-01
4.117364063858985901e-02 6.017671898007392883e-02 9.901749342679977417e-02 2.748055458068847656e-01 1.808854639530181885e-01 -5.883732438087463379e-02 -1.581554859876632690e-01 1.112937033176422119e-01 -2.756054140627384186e-02 4.397589564323425293e-01 -3.303132355213165283e-01 -4.594288021326065063e-02 4.949204251170158386e-02 -1.098696887493133545e-01 3.712504804134368896e-01 -2.717652916908264160e-01 -7.351220399141311646e-02 2.432885617017745972e-01 -2.849564515054225922e-02 -1.730139553546905518e-01 -1.824813149869441986e-02 -6.231049075722694397e-02 -1.762944906949996948e-01 1.449322104454040527e-01 6.900124996900558472e-02 1.030687242746353149e-01 9.093778580427169800e-02 -3.967097029089927673e-02 -2.255623936653137207e-01 -7.812402397394180298e-02 1.784491688013076782e-01 -1.962580531835556030e-01
2.412583082914352417e-01 4.259225726127624512e-02 7.881233841180801392e-02 3.050234615802764893e-01 1.308883279561996460e-01 -2.961801737546920776e-02 -9.209296107292175293e-02 -1.361298114061355591e-01 -1.374303847551345825e-01 4.421487152576446533e-01 -1.744180023670196533e-01 -6.941099464893341064e-02 8.040519803762435913e-02 1.125192046165466309e-01 2.350668758153915405e-01 4.967231303453445435e-03 -9.754866361618041992e-02 1.171803846955299377e-02 2.725199982523918152e-02 -2.970262169837951660e-01 -6.441795825958251953e-02 1.694392859935760498e-01 -2.444480657577514648e-01 1.894350498914718628e-01 -4.093545377254486084e-01 1.016469150781631470e-01 -5.391832813620567322e-02 5.499831214547157288e-02 1.419184803962707520e-01 1.385998260229825974e-02 1.683842986822128296e-01 1.097173169255256653e-01
3.170498609542846680e-01 -2.535658180713653564e-01 1.686389595270156860e-01 -1.466978788375854492e-01 1.211749538779258728e-01 5.913878977298736572e-02 -1.362162232398986816e-01 1.709299236536026001e-01 7.031746953725814819e-02 -7.200840115547180176e-02 3.044700324535369873e-01 -6.002186983823776245e-02 1.334197260439395905e-02 1.195327341556549072e-01 1.347885280847549438e-01 -1.112392321228981018e-01 2.330471016466617584e-02 1.211368516087532043e-01 1.338592469692230225e-01 -4.019867181777954102e-01 -3.690629079937934875e-02 6.728384643793106079e-02 -2.929733693599700928e-01 1.932772845029830933e-01 -1.546205282211303711e-01 7.319223135709762573e-02 -2.834922671318054199e-01 1.401619315147399902e-01 1.072974503040313721e-01 1.303641945123672485e-01 1.989489644765853882e-01 2.159988731145858765e-01
1.805066317319869995e-01 -5.880628526210784912e-02 -2.140965014696121216e-01 -3.110854141414165497e-02 1.510606855154037476e-01 -5.795557051897048950e-02 -4.005879461765289307e-01 2.327739745378494263e-01 -1.961632817983627319e-01 1.495071500539779663e-01 -6.116603314876556396e-02 -2.601109743118286133e-01 1.657568067312240601e-01 -3.731415271759033203e-01 3.263576701283454895e-02 -6.731928139925003052e-02 -1.128579303622245789e-01 2.099919021129608154e-01 1.130961626768112183e-01 -1.444225460290908813e-01 -1.986126974225044250e-02 -1.194279938936233521e-01 -5.827913060784339905e-02 1.020779311656951904e-01 1.409588009119033813e-01 -1.307866871356964111e-01 1.664967685937881470e-01 3.925786316394805908e-01 -2.361054345965385437e-02 2.237614989280700684e-02 1.401674002408981323e-01 1.153621673583984375e-01
-5.869811400771141052e-02 -8.800474926829338074e-03 6.694273650646209717e-02 -8.844256401062011719e-03 1.463374644517898560e-01 -2.157833874225616455e-01 -2.843858897686004639e-01 1.155211254954338074e-01 1.113199144601821899e-01 8.833319880068302155e-03 1.399165987968444824e-01 -3.379028141498565674e-01 -3.199023902416229248e-01 -2.059594728052616119e-02 9.641481190919876099e-02 -1.456895172595977783e-01 5.787501856684684753e-02 1.459245681762695312e-01 4.943464696407318115e-02 -2.313041090965270996e-01 2.855738438665866852e-02 -3.707021102309226990e-02 -1.330726891756057739e-01 1.325300782918930054e-01 -1.786527410149574280e-02 3.452921807765960693e-01 -1.702367365360260010e-01 -9.143055975437164307e-02 3.096292316913604736e-01 2.031758725643157959e-01 2.054701298475265503e-01 3.096872270107269287e-01
4.082819819450378418e-01 1.688734591007232666e-01 -1.134923771023750305e-01 1.333517022430896759e-02 5.035569518804550171e-02 -1.379958540201187134e-01 -2.650218605995178223e-01 1.785193681716918945e-01 9.137638658285140991e-02 4.099858552217483521e-02 6.849540863186120987e-03 -1.213379800319671631e-01 -2.242691256105899811e-02 -2.216921150684356689e-01 1.917302161455154419e-01 1.333871036767959595e-01 -9.857858717441558838e-02 1.456341147422790527e-01 1.212225928902626038e-01 -3.909482955932617188e-01 7.655113190412521362e-02 2.207233309745788574e-01 7.764547626720741391e-05 3.050718307495117188e-01 6.554888188838958740e-02 8.687050640583038330e-02 1.396100372076034546e-01 -6.336196511983871460e-02 3.508976101875305176e-01 -1.792842149734497070e-01 3.069867938756942749e-02 3.699170053005218506e-02
2.079622298479080200e-01 -1.384248435497283936e-01 1.355289109051227570e-02 -3.359728679060935974e-02 5.564917623996734619e-02 -6.332711130380630493e-02 -1.824807673692703247e-01 -3.797208517789840698e-02 2.651621773838996887e-02 -1.231785211712121964e-02 -8.266542851924896240e-02 -1.276840567588806152e-01 -6.212298572063446045e-02 -5.091470479965209961e-01 2.804721295833587646e-01 -6.143596768379211426e-02 -3.727907687425613403e-02 1.599548906087875366e-01 9.638202935457229614e-02 -1.533048003911972046e-01 1.812918931245803833e-01 -2.475019395351409912e-01 -1.932491511106491089e-01 -3.534185141324996948e-02 -3.058289587497711182e-01 2.148573845624923706e-01 1.056855916976928711e-01 3.261367082595825195e-01 6.586950272321701050e-02 7.496910169720649719e-03 1.400817334651947021e-01 -2.262214422225952148e-01
5.697040259838104248e-02 -1.611726582050323486e-01 -6.016058474779129028e-02 2.465117871761322021e-01 3.860041499137878418e-01 -2.388677299022674561e-01 -3.650291860103607178e-01 5.266686528921127319e-02 -8.699338883161544800e-02 -9.755777567625045776e-02 2.740002237260341644e-02 -8.529610931873321533e-02 -1.428879797458648682e-01 -3.905043378472328186e-02 1.931503713130950928e-01 -2.425736784934997559e-01 1.558655872941017151e-02 2.817425429821014404e-01 -6.171951442956924438e-02 -2.321773022413253784e-01 -1.623815298080444336e-01 1.832491755485534668e-01 -5.499725416302680969e-02 2.889573872089385986e-01 -1.567293107509613037e-01 1.555853337049484253e-01 1.380755156278610229e-01 3.165286406874656677e-02 -7.138041406869888306e-02 1.118665002286434174e-02 1.972661763429641724e-01 1.559881567955017090e-01
4.808344691991806030e-02 -5.452667362987995148e-03 -5.655437707901000977e-02 2.890205979347229004e-01 1.072785183787345886e-01 -1.651413887739181519e-01 -2.142829596996307373e-01 -2.940980717539787292e-02 1.773805767297744751e-01 1.803628653287887573e-01 9.976656734943389893e-02 -1.983668655157089233e-01 -1.381692290306091309e-01 9.768620133399963379e-02 1.419704258441925049e-01 3.763183206319808960e-02 -1.879339516162872314e-01 2.006868869066238403e-01 2.475344091653823853e-01 -3.564056456089019775e-01 -3.355908691883087158e-01 -3.165201842784881592e-01 -2.129471898078918457e-01 1.917019933462142944e-01 -2.679746598005294800e-03 1.045492067933082581e-01 8.170250058174133301e-02 1.228974480181932449e-02 1.433861106634140015e-01 3.200488910079002380e-02 -5.854490771889686584e-02 2.455432415008544922e-01
2.844523787498474121e-01 -2.299680113792419434e-01 1.849595159292221069e-01 -1.639122217893600464e-01 -1.343569010496139526e-01 -3.172979652881622314e-01 -2.154406458139419556e-01 -1.418061554431915283e-01 -6.028233468532562256e-02 -2.475393004715442657e-02 7.656706124544143677e-02 -9.646597504615783691e-02 1.125490367412567139e-01 1.123708486557006836e-01 3.122121989727020264e-01 -1.519826613366603851e-02 -7.103531062602996826e-02 4.525761306285858154e-02 -1.369550228118896484e-01 -2.916253805160522461e-01 6.767529249191284180e-02 -1.482244729995727539e-01 -4.819220677018165588e-02 3.101694025099277496e-02 -2.273337990045547485e-01 7.997880876064300537e-02 2.623312473297119141e-01 -3.009417653083801270e-01 1.419323533773422241e-01 1.116817370057106018e-01 2.695693969726562500e-01 -1.182236596941947937e-01
1.172652002424001694e-02 -1.433444321155548096e-01 1.633709967136383057e-01 -3.778611496090888977e-02 1.307690441608428955e-01 -8.777417987585067749e-02 -1.294007450342178345e-01 1.396183371543884277e-01 -2.356308698654174805e-01 2.594384849071502686e-01 -2.540646791458129883e-01 -1.343004554510116577e-01 -3.218928277492523193e-01 3.274026811122894287e-01 4.362312555313110352e-01 -1.318661272525787354e-01 -3.472705930471420288e-02 1.480883955955505371e-01 2.326910793781280518e-01 -1.956528127193450928e-01 6.112151313573122025e-04 9.362342953681945801e-02 -9.572096168994903564e-02 1.382506787776947021e-01 2.195021510124206543e-02 2.968202531337738037e-01 3.315246477723121643e-02 1.325197964906692505e-01 4.013288393616676331e-02 -4.418032243847846985e-02 2.542321570217609406e-02 -4.678224399685859680e-02
-1.492616087198257446e-01 -1.810996085405349731e-01 1.637475788593292236e-01 2.406841516494750977e-01 4.244925919920206070e-03 -3.401176333427429199e-01 -3.887802362442016602e-01 3.169316351413726807e-01 -4.101016744971275330e-02 2.616843283176422119e-01 9.321852028369903564e-02 -1.658350229263305664e-01 1.713631153106689453e-01 1.290644519031047821e-02 3.734266012907028198e-02 -2.643909156322479248e-01 -8.907557278871536255e-02 2.489209473133087158e-01 2.079231590032577515e-01 -8.497431129217147827e-02 4.671433940529823303e-02 1.588037610054016113e-01 3.363824635744094849e-02 2.099901437759399414e-01 -9.991240501403808594e-02 8.528967946767807007e-02 1.870176382362842560e-02 1.300097443163394928e-02 2.000437863171100616e-02 8.927678316831588745e-02 2.367646843194961548e-01 1.026012450456619263e-01
2.190393358469009399e-01 -1.456216871738433838e-01 -1.490845531225204468e-01 -2.334592640399932861e-01 -2.425764054059982300e-01 -1.374335289001464844e-01 -2.673162221908569336e-01 3.489288985729217529e-01 -1.701947674155235291e-02 -1.548173278570175171e-01 -8.650012314319610596e-02 -1.632109284400939941e-01 9.799379110336303711e-02 2.655425667762756348e-02 -6.711119413375854492e-02 -2.475063949823379517e-01 -1.622960567474365234e-01 7.959672808647155762e-02 1.943970024585723877e-01 -3.157723546028137207e-01 1.619574427604675293e-01 1.114677339792251587e-01 -2.065224349498748779e-01 7.304237037897109985e-02 -6.585118174552917480e-02 2.942551672458648682e-01 2.793492972850799561e-01 1.212846115231513977e-01 3.461905568838119507e-02 1.079636812210083008e-02 -4.376528412103652954e-02 -7.055271416902542114e-02
5.087281018495559692e-02 7.895682007074356079e-02 -5.597448721528053284e-02 -7.149654626846313477e-02 -3.717942535877227783e-01 2.322360314428806305e-02 -4.169155955314636230e-01 -6.548426300287246704e-02 1.258663982152938843e-01 2.258016765117645264e-01 -2.079089283943176270e-01 1.200910732150077820e-01 -5.579186603426933289e-02 1.001910939812660217e-01 2.312851697206497192e-01 -2.180527150630950928e-01 -1.818475574254989624e-01 1.574266701936721802e-01 4.008161649107933044e-02 -2.734116017818450928e-01 1.192386597394943237e-01 -1.254565566778182983e-01 4.249877110123634338e-02 -2.639867067337036133e-01 -5.625603254884481430e-03 2.311535775661468506e-01 2.985365688800811768e-01 5.786211416125297546e-02 9.438596665859222412e-02 1.644319444894790649e-01 -6.013285368680953979e-03 9.902198612689971924e-02
-6.307353079319000244e-02 3.028904460370540619e-02 2.021073997020721436e-01 -1.633513532578945160e-02 1.590874195098876953e-01 -2.191646844148635864e-01 1.821473985910415649e-02 3.638872876763343811e-02 -9.425223618745803833e-02 2.003056704998016357e-01 -1.213579624891281128e-02 -1.047704294323921204e-01 1.443228423595428467e-01 -4.485362172126770020e-01 4.992227628827095032e-02 -1.434670239686965942e-01 -1.906720101833343506e-01 2.472831457853317261e-01 2.726484276354312897e-02 -3.717077374458312988e-01 -4.850090947002172470e-03 -2.166566103696823120e-01 -6.173744052648544312e-02 3.318731784820556641e-01 -1.502864211797714233e-01 1.800801306962966919e-01 2.423105835914611816e-01 2.589633129537105560e-02 -1.619074307382106781e-02 2.123416066169738770e-01 1.283592581748962402e-01 1.471772696822881699e-02
7.364559173583984375e-02 1.604652404785156250e-01 2.071871310472488403e-01 6.297611445188522339e-02 -9.473629295825958252e-02 1.021041944622993469e-01 -1.899355798959732056e-01 1.459416747093200684e-01 9.742324054241180420e-02 1.186595857143402100e-01 8.891043066978454590e-02 -1.909343451261520386e-01 5.334099009633064270e-02 -2.363983243703842163e-01 2.342267632484436035e-01 -1.579339355230331421e-01 -7.819450646638870239e-02 1.627973914146423340e-01 1.867092214524745941e-02 -2.491778731346130371e-01 3.623511791229248047e-01 2.860481617972254753e-03 -3.287918865680694580e-01 4.265565276145935059e-01 1.066660284996032715e-01 -2.419664114713668823e-01 1.256476640701293945e-01 1.129046753048896790e-01 4.843266308307647705e-02 -3.419674560427665710e-02 1.316321343183517456e-01 -5.453370511531829834e-02
1.644198745489120483e-01 -8.996213972568511963e-02 1.171147450804710388e-01 -2.039465755224227905e-01 2.496339380741119385e-02 -1.398050934076309204e-01 7.194179296493530273e-02 2.254175394773483276e-01 -1.552398949861526489e-01 1.674144268035888672e-01 -2.765033841133117676e-01 -2.000445425510406494e-01 -1.746350973844528198e-01 3.005389869213104248e-01 4.115983247756958008e-01 -2.527857422828674316e-01 -1.326063275337219238e-01 2.405209988355636597e-01 1.161135807633399963e-01 -3.170990347862243652e-01 4.324186965823173523e-02 1.590301841497421265e-01 -1.067195907235145569e-01 4.415100440382957458e-02 5.917720496654510498e-02 2.072354555130004883e-01 -2.361018769443035126e-02 3.175386413931846619e-02 6.199498474597930908e-02 7.176369428634643555e-02 1.507738530635833740e-01 -3.103950060904026031e-02
-1.919807940721511841e-01 -2.531215846538543701e-01 1.327577680349349976e-01 1.511107683181762695e-01 -2.084256522357463837e-02 -2.908679842948913574e-01 -3.921800255775451660e-01 3.454515337944030762e-01 2.021112293004989624e-02 1.642715632915496826e-01 6.468366086483001709e-02 -2.218860760331153870e-02 6.427849084138870239e-02 9.719557128846645355e-03 1.447816193103790283e-01 -3.346666395664215088e-01 -2.696600370109081268e-02 2.337690591812133789e-01 2.058583498001098633e-01 -1.778158396482467651e-01 -1.614039838314056396e-01 1.029937267303466797e-01 -3.599275648593902588e-02 1.653033047914505005e-01 -2.185139805078506470e-01 1.863821595907211304e-01 -8.382478356361389160e-02 8.400252461433410645e-02 4.032816737890243530e-02 1.024470403790473938e-01 1.666160374879837036e-01 -8.390898816287517548e-03
1.730612367391586304e-01 -1.431953907012939453e-01 2.625207602977752686e-01 -1.038852632045745850e-01 -2.861863188445568085e-02 1.096835732460021973e-02 -1.527757495641708374e-01 9.069093503057956696e-03 -7.958128303289413452e-02 1.235128864645957947e-01 5.112467333674430847e-02 1.176992282271385193e-01 -1.310899406671524048e-01 -5.729512572288513184e-01 1.713632494211196899e-01 -1.851346045732498169e-01 9.803777188062667847e-02 2.021088153123855591e-01 1.274389326572418213e-01 -1.104817241430282593e-01 1.330867558717727661e-01 -1.039816066622734070e-01 -3.242152929306030273e-01 1.698986440896987915e-01 1.454622447490692139e-01 1.677256226539611816e-01 2.421065717935562134e-01 -2.342216856777667999e-02 2.012574374675750732e-01 7.818649709224700928e-02 2.129261754453182220e-02 -3.717813640832901001e-02
-4.003671184182167053e-02 -1.135065183043479919e-01 -1.145237237215042114e-01 1.049584615975618362e-02 -2.664258182048797607e-01 3.345325961709022522e-02 -1.269589066505432129e-01 2.541135251522064209e-01 3.188703209161758423e-02 4.297322928905487061e-01 1.373353302478790283e-01 -9.883816540241241455e-02 -1.751015484333038330e-01 2.737908996641635895e-02 1.892961859703063965e-01 -8.681946247816085815e-02 7.607411243952810764e-04 -7.680253591388463974e-03 2.540098726749420166e-01 -2.840536236763000488e-01 1.040049083530902863e-02 2.891719341278076172e-02 -3.327908217906951904e-01 2.089063674211502075e-01 1.073032431304454803e-02 7.706044614315032959e-02 -1.890908181667327881e-01 2.152257412672042847e-01 -6.042909249663352966e-02 2.478615939617156982e-01 -8.067455887794494629e-02 2.647011280059814453e-01
3.229789733886718750e-01 2.789078280329704285e-02 2.988753281533718109e-02 1.163247525691986084e-01 1.057353317737579346e-01 -3.408028185367584229e-02 -3.418802320957183838e-01 8.972584456205368042e-02 -1.560319811105728149e-01 1.010030731558799744e-01 -3.432770073413848877e-01 -2.940272092819213867e-01 -1.977810859680175781e-01 -4.747286066412925720e-02 1.530784070491790771e-01 2.305879294872283936e-01 -2.384862452745437622e-01 2.156250625848770142e-01 -1.467560380697250366e-01 -2.995330467820167542e-02 -1.311606019735336304e-01 1.935837864875793457e-01 -3.402997255325317383e-01 3.364877775311470032e-02 -5.016757920384407043e-02 -2.384524419903755188e-02 7.318124920129776001e-02 9.237087517976760864e-02 1.842405796051025391e-01 1.385526806116104126e-01 -6.543099880218505859e-02 1.207476854324340820e-01
-5.272115394473075867e-02 -1.830960661172866821e-01 -4.980928078293800354e-02 -2.395434081554412842e-01 -3.025254607200622559e-01 -1.743707507848739624e-01 -2.879869937896728516e-01 1.706107258796691895e-01 3.875690326094627380e-02 2.434963732957839966e-01 4.923755303025245667e-02 -1.442192941904067993e-01 2.381342351436614990e-01 1.251754909753799438e-01 -1.163750216364860535e-01 1.632863841950893402e-02 -2.790323225781321526e-03 1.520294249057769775e-01 1.099050045013427734e-01 -1.921575516462326050e-01 1.863162778317928314e-02 8.989026397466659546e-02 -3.226006627082824707e-01 1.544155925512313843e-01 1.035299450159072876e-01 3.320296406745910645e-01 1.557908505201339722e-01 2.061124294996261597e-01 1.164054349064826965e-01 7.009900873526930809e-04 1.181839182972908020e-01 2.756076753139495850e-01
1.773066702298820019e-03 -2.164468541741371155e-02 3.762321174144744873e-02 -2.607841193675994873e-01 -2.525692582130432129e-01 -1.808028221130371094e-01 -2.591944634914398193e-01 2.055816203355789185e-01 9.803498536348342896e-02 1.951164305210113525e-01 1.956318318843841553e-02 -9.958484768867492676e-02 -2.250034064054489136e-01 1.276719868183135986e-01 2.609859704971313477e-01 -1.381167918443679810e-01 6.958085298538208008e-02 1.241572573781013489e-01 3.502368032932281494e-01 -1.196665838360786438e-01 -3.522212803363800049e-02 2.666484117507934570e-01 -9.250022470951080322e-02 1.675782054662704468e-01 -2.514674067497253418e-01 2.572704665362834930e-02 1.947170495986938477e-01 1.352137774229049683e-01 1.692450791597366333e-01 -5.558484792709350586e-02 1.408568173646926880e-01 2.723741829395294189e-01
1.052002459764480591e-01 -1.779752671718597412e-01 2.137432396411895752e-01 -5.936027690768241882e-02 1.209180280566215515e-01 -2.709592282772064209e-01 -4.534439183771610260e-03 1.605556458234786987e-01 -2.091447450220584869e-02 4.072020053863525391e-01 1.267890930175781250e-01 -9.954248368740081787e-02 6.821233034133911133e-02 1.076119840145111084e-01 -5.049803853034973145e-02 5.957137793302536011e-02 -1.026332229375839233e-01 4.650750756263732910e-01 1.519496459513902664e-02 -3.709048032760620117e-01 1.068491935729980469e-01 -2.547507584095001221e-01 -2.626146972179412842e-01 -1.010519564151763916e-01 -1.250895559787750244e-01 1.063403710722923279e-01 -6.384835392236709595e-02 -2.534604631364345551e-02 9.303237311542034149e-03 1.592940390110015869e-01 -3.431527316570281982e-02 3.473204374313354492e-02
2.607913315296173096e-01 -1.506286412477493286e-01 1.454160064458847046e-01 1.323064267635345459e-01 -1.608234494924545288e-01 -3.744747340679168701e-01 -2.944677174091339111e-01 1.488754600286483765e-01 -3.214018344879150391e-01 -3.967261686921119690e-02 2.047873288393020630e-01 -4.102152958512306213e-02 -2.947121858596801758e-01 -5.679498985409736633e-02 2.368820011615753174e-01 -8.263394981622695923e-02 5.631267651915550232e-02 -4.326395690441131592e-02 2.004948109388351440e-01 -3.181058466434478760e-01 1.048934459686279297e-02 -8.798997849225997925e-02 -1.056765168905258179e-01 2.996198646724224091e-02 1.344467252492904663e-01 -9.507063776254653931e-02 5.244960635900497437e-02 -1.850621658377349377e-03 1.769488006830215454e-01 5.644989013671875000e-02 1.588323153555393219e-02 2.513820827007293701e-01
9.337714314460754395e-02 -1.312609314918518066e-01 9.210371226072311401e-02 -9.778633713722229004e-03 -6.406907737255096436e-02 -5.493408441543579102e-01 -1.806410104036331177e-01 -2.856644801795482635e-02 -1.440231502056121826e-02 2.499130070209503174e-01 2.615796960890293121e-02 -1.404614597558975220e-01 1.350567638874053955e-01 -9.001736342906951904e-02 2.356360852718353271e-02 -1.168137937784194946e-01 2.755418792366981506e-02 1.540548633784055710e-02 -3.719604015350341797e-02 -2.927696704864501953e-01 -5.225643143057823181e-02 -2.645300701260566711e-02 -4.285407960414886475e-01 1.135066896677017212e-01 -1.411510072648525238e-02 1.399648785591125488e-01 3.661140501499176025e-01 9.037019312381744385e-02 -1.608741818927228451e-03 -9.982531517744064331e-02 1.618048548698425293e-01 1.277628540992736816e-01
-1.135442182421684265e-01 3.068871609866619110e-02 2.027087956666946411e-01 8.041416108608245850e-02 2.600294053554534912e-01 -2.884278446435928345e-02 -3.171665072441101074e-01 1.124908998608589172e-01 1.372778117656707764e-01 1.687073260545730591e-01 -1.474701613187789917e-01 2.333891950547695160e-02 1.332090348005294800e-01 -1.403169780969619751e-01 3.154004514217376709e-01 4.482557252049446106e-02 7.384464889764785767e-02 3.261574208736419678e-01 -1.646511703729629517e-01 -2.444395869970321655e-01 1.123523563146591187e-01 1.294384896755218506e-01 -1.381451040506362915e-01 3.724749758839607239e-02 -1.192769631743431091e-01 1.265208888798952103e-02 -7.431674282997846603e-03 4.831667840480804443e-01 2.154404222965240479e-01 5.373816238716244698e-04 -6.562889367341995239e-02 -3.517165780067443848e-02
-3.672304749488830566e-02 9.192900359630584717e-02 9.465616941452026367e-02 -1.506898999214172363e-01 1.740907281637191772e-01 -1.922705173492431641e-01 -1.436873674392700195e-01 2.674417570233345032e-02 4.454948473721742630e-03 5.331674218177795410e-02 -8.796261996030807495e-02 -1.104000508785247803e-01 2.189678847789764404e-01 -4.322648346424102783e-01 6.551178544759750366e-02 -1.705450564622879028e-01 -3.056614995002746582e-01 2.296751737594604492e-01 -7.858788967132568359e-02 -2.478444725275039673e-01 4.470617044717073441e-03 -1.613913178443908691e-01 -9.866813570261001587e-02 2.601684629917144775e-01 -1.668523102998733521e-01 1.078850924968719482e-01 3.298028409481048584e-01 6.894325837492942810e-03 2.613024041056632996e-02 3.120011091232299805e-01 7.506623864173889160e-02 9.848699718713760376e-02
-7.028959691524505615e-02 -8.632937818765640259e-02 -1.239656358957290649e-01 -9.666150063276290894e-02 1.449322253465652466e-01 1.271475851535797119e-01 -3.424307405948638916e-01 1.543602645397186279e-01 1.837278306484222412e-01 1.222399175167083740e-01 6.379424780607223511e-02 2.154787778854370117e-01 -4.222168400883674622e-02 -1.960783153772354126e-01 3.121093809604644775e-01 3.313281759619712830e-02 -4.911824688315391541e-02 6.825318187475204468e-02 -4.625132307410240173e-03 -3.721174597740173340e-01 3.358030319213867188e-01 -6.978966295719146729e-02 -1.097021922469139099e-01 2.953413426876068115e-01 -1.232771575450897217e-01 9.024840593338012695e-02 9.388864971697330475e-03 2.367493659257888794e-01 2.956316173076629639e-01 6.467080861330032349e-02 2.214955538511276245e-02 -1.126433163881301880e-01
8.002199977636337280e-02 -1.310308426618576050e-01 -7.938627153635025024e-02 2.718088328838348389e-01 5.626908689737319946e-02 -2.724851071834564209e-01 -9.281727671623229980e-02 4.518560320138931274e-02 -2.314494699239730835e-01 1.016783490777015686e-01 -5.039447918534278870e-02 -3.486210703849792480e-01 -1.771455705165863037e-01 6.089632865041494370e-03 2.934944331645965576e-01 -1.399081200361251831e-01 -1.401792094111442566e-02 3.291480243206024170e-01 1.838041096925735474e-01 5.947837140411138535e-03 -1.513168774545192719e-02 -1.393046677112579346e-01 -7.945787906646728516e-02 -9.931207448244094849e-02 -1.744908392429351807e-01 3.084560036659240723e-01 2.356849312782287598e-01 -1.668160557746887207e-01 4.543634876608848572e-02 2.999244928359985352e-01 -6.429370492696762085e-03 6.218072772026062012e-02
1.477609127759933472e-01 -8.731604553759098053e-03 -7.423325907438993454e-03 -6.015072762966156006e-02 4.323402792215347290e-02 -2.282040379941463470e-02 -6.012330055236816406e-01 2.060730755329132080e-01 -4.640930518507957458e-02 -9.046716988086700439e-02 -7.855706661939620972e-02 6.508460640907287598e-02 1.331907659769058228e-01 -3.878368809819221497e-02 1.306052505970001221e-01 -1.524088829755783081e-01 -1.154507920145988464e-01 -1.148049980401992798e-01 2.011809032410383224e-03 -9.719936549663543701e-02 7.738600671291351318e-02 1.449077874422073364e-01 -3.032627105712890625e-01 4.674015939235687256e-01 -4.024599865078926086e-02 3.063176199793815613e-02 -1.406894624233245850e-01 -2.035347074270248413e-01 1.867050975561141968e-01 1.250308901071548462e-01 1.127755083143711090e-02 5.261745769530534744e-03
3.861587345600128174e-01 1.984862796962261200e-02 4.691904038190841675e-02 -1.914289742708206177e-01 2.959972061216831207e-02 7.187356799840927124e-02 -2.772164344787597656e-01 -5.350887030363082886e-02 7.098282873630523682e-02 3.078820705413818359e-01 2.052882760763168335e-01 -3.795960545539855957e-01 -1.118592545390129089e-01 -3.388911783695220947e-01 2.293865233659744263e-01 -1.637934446334838867e-01 -1.800638586282730103e-01 2.717432081699371338e-01 5.008300021290779114e-02 -7.946551591157913208e-02 2.173981219530105591e-01 1.258801072835922241e-01 -8.490729331970214844e-02 1.411204785108566284e-02 3.539133816957473755e-02 7.415726035833358765e-02 1.999581418931484222e-02 -1.191389039158821106e-01 1.261559426784515381e-01 -3.835352137684822083e-02 -8.401638269424438477e-02 4.021071642637252808e-02
-1.515908688306808472e-01 -5.008389800786972046e-02 8.227938413619995117e-02 1.093152165412902832e-01 -2.198654711246490479e-01 -1.666952669620513916e-01 -3.282876908779144287e-01 -1.001318395137786865e-01 -1.296590566635131836e-01 -2.490944974124431610e-02 -3.277303576469421387e-01 2.309025824069976807e-01 4.719774425029754639e-02 -2.399937212467193604e-01 3.063657581806182861e-01 2.325765937566757202e-01 -1.360845416784286499e-01 2.693569660186767578e-01 3.148230910301208496e-02 -3.203297853469848633e-01 -3.631159663200378418e-02 6.647334992885589600e-02 -7.815646380186080933e-02 2.079433351755142212e-01 -6.597700715065002441e-02 2.613097727298736572e-01 -4.750730469822883606e-02 3.199789300560951233e-02 1.784910559654235840e-01 4.286394454538822174e-03 5.350789800286293030e-02 1.245610192418098450e-01
9.345296770334243774e-02 -1.422415226697921753e-01 3.339100629091262817e-03 -1.268622428178787231e-01 1.533702015876770020e-01 1.456065177917480469e-01 -2.062868028879165649e-01 7.546399533748626709e-02 -1.037587299942970276e-01 1.318612694740295410e-01 -3.804891705513000488e-01 3.067237883806228638e-02 -3.008389174938201904e-01 1.956420540809631348e-01 2.700715065002441406e-01 -2.693422436714172363e-01 -2.810864448547363281e-01 -5.084782838821411133e-02 1.575085669755935669e-01 -1.970247775316238403e-01 5.034567043185234070e-02 -3.546926006674766541e-02 -1.735742092132568359e-01 5.022990703582763672e-02 -1.057436540722846985e-01 -1.299488916993141174e-02 1.460303664207458496e-01 2.349194288253784180e-01 2.515559792518615723e-01 1.323013901710510254e-01 2.185981869697570801e-01 1.254102140665054321e-01
7.559191435575485229e-02 1.114313211292028427e-02 1.736530661582946777e-01 3.653609752655029297e-01 3.218663930892944336e-01 -1.947912573814392090e-01 -3.079052269458770752e-01 -4.476993530988693237e-02 -4.332847520709037781e-02 2.124141752719879150e-01 -5.291701480746269226e-02 -1.650595515966415405e-01 1.619564592838287354e-01 -1.230184510350227356e-01 1.762185096740722656e-01 1.267418414354324341e-01 -1.811324506998062134e-01 2.576065957546234131e-01 8.582656085491180420e-02 -3.107955455780029297e-01 3.750480711460113525e-02 -2.386373281478881836e-01 -8.091483265161514282e-02 -6.562125682830810547e-02 2.338101118803024292e-01 5.528491362929344177e-02 1.856906265020370483e-01 -1.207837164402008057e-01 -8.831825107336044312e-02 -1.715929061174392700e-01 -9.649351239204406738e-02 3.094573877751827240e-02
2.375458925962448120e-01 2.457730472087860107e-01 2.410660684108734131e-01 -1.060239523649215698e-01 -1.300564706325531006e-01 -2.105920463800430298e-01 -2.301391512155532837e-01 2.818505764007568359e-01 1.123820394277572632e-01 1.125023514032363892e-01 -7.175207138061523438e-02 6.170247122645378113e-02 1.211424991488456726e-01 -2.110177464783191681e-02 4.092276990413665771e-01 -1.028558090329170227e-01 2.831140346825122833e-02 2.040869891643524170e-01 -1.143163442611694336e-02 -1.546090394258499146e-01 1.962516158819198608e-01 -1.765160709619522095e-01 -3.499700725078582764e-01 -5.379282683134078979e-02 -6.779743731021881104e-02 3.130193799734115601e-02 1.337841004133224487e-01 1.041074693202972412e-01 -1.184699535369873047e-01 1.800019741058349609e-01 2.233070880174636841e-01 2.426886931061744690e-02
9.658333659172058105e-02 -5.855728313326835632e-02 -7.738475501537322998e-02 1.566777527332305908e-01 -1.075165122747421265e-01 -2.083625644445419312e-01 -5.422003865242004395e-01 -1.541142165660858154e-01 7.185904309153556824e-03 1.853789761662483215e-02 1.562016606330871582e-01 -1.390599757432937622e-01 -3.030833005905151367e-01 1.071317493915557861e-01 8.642248064279556274e-02 -1.965670287609100342e-01 -1.422134786844253540e-01 1.346450001001358032e-01 2.044553011655807495e-01 -1.681081503629684448e-01 -4.279605299234390259e-02 -1.821018159389495850e-01 -1.294993907213211060e-01 2.061978429555892944e-01 -2.064482681453227997e-02 2.660466134548187256e-01 -1.251250039786100388e-02 -1.971708796918392181e-02 3.361544311046600342e-01 -4.072269424796104431e-02 -6.407332140952348709e-03 3.570835292339324951e-02
1.783099472522735596e-01 5.328373610973358154e-02 1.230937466025352478e-01 -2.252086400985717773e-01 -2.238336652517318726e-01 7.610704749822616577e-02 -2.397395521402359009e-01 2.365749096497893333e-03 -1.541121155023574829e-01 1.123920753598213196e-01 -3.517240285873413086e-01 -3.250470012426376343e-02 3.492292016744613647e-02 1.167408153414726257e-01 1.756783425807952881e-01 -1.749088168144226074e-01 -2.730793952941894531e-01 2.743106186389923096e-01 2.044273912906646729e-02 -3.173716962337493896e-01 6.429318338632583618e-02 1.490218639373779297e-01 -3.893388211727142334e-01 2.548189461231231689e-02 6.757451687008142471e-03 1.433079093694686890e-01 -4.468720033764839172e-02 -1.003538072109222412e-01 -1.049420684576034546e-01 1.325233131647109985e-01 1.383095085620880127e-01 -1.969169825315475464e-01
-3.487162524834275246e-03 -8.686180226504802704e-03 9.109891206026077271e-02 -2.338281422853469849e-01 -8.435713499784469604e-02 5.003388226032257080e-02 -4.809449017047882080e-01 5.445919930934906006e-03 -2.009608037769794464e-02 -3.931925818324089050e-02 -3.735997900366783142e-02 -1.788115827366709709e-03 -1.041439754772000015e-04 -1.188077731058001518e-03 1.657367050647735596e-01 -3.416799008846282959e-01 3.014042042195796967e-03 -8.108019828796386719e-02 -1.482343971729278564e-01 -5.299789905548095703e-01 -2.941368706524372101e-02 -7.584083359688520432e-03 -2.460879683494567871e-01 4.489868506789207458e-02 2.380077391862869263e-01 8.380430936813354492e-02 -4.531923681497573853e-02 -6.716805696487426758e-02 8.130351454019546509e-02 8.427929878234863281e-02 3.019424378871917725e-01 -1.911950670182704926e-02
3.321719914674758911e-02 4.015515372157096863e-02 -4.344132542610168457e-02 3.082824647426605225e-01 -4.576498270034790039e-02 1.741851121187210083e-01 -2.986503839492797852e-01 3.498498201370239258e-01 -6.750331073999404907e-02 1.826636493206024170e-01 2.401912398636341095e-02 8.464065194129943848e-02 -5.642180889844894409e-02 -1.475183963775634766e-01 1.766579449176788330e-01 -1.635372042655944824e-01 1.407658904790878296e-01 2.038382589817047119e-01 -1.209368463605642319e-02 -3.499509990215301514e-01 -8.331313729286193848e-02 2.021615393459796906e-02 -2.209755033254623413e-02 1.367112100124359131e-01 -4.286207631230354309e-02 2.491531223058700562e-01 -9.792768210172653198e-02 4.044420123100280762e-01 -6.657715141773223877e-02 -1.389056146144866943e-01 1.480895578861236572e-01 1.858369410037994385e-01
1.065089926123619080e-01 8.429633080959320068e-02 2.780007421970367432e-01 -1.628765314817428589e-01 1.328309178352355957e-01 1.644267588853836060e-01 -3.515329360961914062e-01 2.431851625442504883e-01 9.762864559888839722e-03 2.707480192184448242e-01 -2.563393861055374146e-02 -7.552634179592132568e-02 2.683116309344768524e-02 -7.907553017139434814e-02 3.771098256111145020e-01 -2.896680235862731934e-01 4.631574451923370361e-02 1.785935163497924805e-01 1.967223137617111206e-01 -7.041159272193908691e-02 2.053243964910507202e-01 -6.221643090248107910e-02 -3.919367492198944092e-01 2.837401814758777618e-02 1.272570639848709106e-01 -7.318140566349029541e-02 -1.394225866533815861e-03 -7.408570498228073120e-02 -7.858969271183013916e-02 9.300576895475387573e-02 1.298506408929824829e-01 2.478025853633880615e-02
-2.922151237726211548e-02 3.791936933994293213e-01 2.693956792354583740e-01 -3.013615729287266731e-03 -1.391737908124923706e-01 -1.560757160186767578e-01 -3.169637024402618408e-01 2.484079822897911072e-02 6.747518200427293777e-03 1.310509592294692993e-01 3.062455356121063232e-01 -2.528960257768630981e-02 5.979622155427932739e-02 2.317006140947341919e-01 2.471353411674499512e-01 -1.663370579481124878e-01 -2.408739626407623291e-01 3.364065289497375488e-01 2.141962200403213501e-01 -9.650070220232009888e-02 -1.133590713143348694e-01 4.224954545497894287e-02 -1.521441489458084106e-01 1.281925737857818604e-01 -9.640709310770034790e-02 5.592493340373039246e-02 1.774573475122451782e-01 -8.484502136707305908e-02 1.767065227031707764e-01 -2.125289291143417358e-02 2.922709472477436066e-02 1.267735511064529419e-01
2.107315957546234131e-01 5.766274780035018921e-02 1.731127500534057617e-01 3.097455482929944992e-04 -1.349006406962871552e-02 -5.871113762259483337e-02 -2.337082624435424805e-01 1.633631736040115356e-01 1.311374008655548096e-01 -8.847872912883758545e-02 1.220664102584123611e-02 -5.936681106686592102e-02 1.758623868227005005e-01 1.488302499055862427e-01 1.185256317257881165e-01 -2.371370196342468262e-01 -1.000441685318946838e-01 4.343699812889099121e-01 3.468171954154968262e-01 -2.428122460842132568e-01 -2.179873436689376831e-01 9.290086477994918823e-02 2.786074206233024597e-02 1.981811821460723877e-01 4.047530889511108398e-02 -1.455738544464111328e-01 2.820101566612720490e-02 -1.153053417801856995e-01 1.917847990989685059e-01 -1.614649146795272827e-01 -2.586485147476196289e-01 2.109614461660385132e-01
-1.636498607695102692e-03 -9.008285403251647949e-02 1.231796070933341980e-01 1.684371680021286011e-01 3.860406279563903809e-01 2.229942977428436279e-01 -2.441439181566238403e-01 1.192914769053459167e-01 -1.256715208292007446e-01 2.831402420997619629e-01 -2.172928117215633392e-02 -1.869363635778427124e-01 -6.066820025444030762e-02 -1.189579069614410400e-01 2.344930320978164673e-01 9.825035184621810913e-02 -7.267521321773529053e-02 2.081861793994903564e-01 -6.802435964345932007e-02 -1.246459558606147766e-01 -1.712220013141632080e-01 4.811262711882591248e-02 -2.444856762886047363e-01 1.054964289069175720e-01 -2.156925797462463379e-01 -1.192447319626808167e-01 1.450266409665346146e-02 2.693216502666473389e-01 2.120822817087173462e-01 2.658244967460632324e-01 2.543667145073413849e-02 2.019888907670974731e-01
4.784075170755386353e-02 -4.612124711275100708e-02 1.219661682844161987e-01 -4.113968089222908020e-02 3.721584975719451904e-01 1.130357682704925537e-01 -3.214671015739440918e-01 1.616117656230926514e-01 2.601822018623352051e-01 1.356528103351593018e-01 -3.091763257980346680e-01 8.870422095060348511e-02 8.289982378482818604e-02 -9.336107969284057617e-02 2.063167542219161987e-01 4.056036099791526794e-02 2.508396469056606293e-02 2.042058557271957397e-01 -9.986896812915802002e-02 -3.457750082015991211e-01 1.662218868732452393e-01 -2.550169639289379120e-02 -3.303248435258865356e-02 1.060997396707534790e-01 -1.646038889884948730e-01 -5.874139070510864258e-02 -4.286589100956916809e-02 4.281353056430816650e-01 1.075558438897132874e-01 7.203884422779083252e-02 -3.821463882923126221e-02 5.029850080609321594e-02
1.995063126087188721e-01 2.252613753080368042e-02 5.693225562572479248e-02 -9.160996973514556885e-02 -1.343933641910552979e-01 -2.550652325153350830e-01 -4.863807857036590576e-01 -5.817448254674673080e-04 8.442392200231552124e-02 -2.673322334885597229e-02 1.250559650361537933e-02 -1.193300411105155945e-01 -1.892447620630264282e-01 6.500825285911560059e-02 -1.175639405846595764e-01 1.838160678744316101e-02 7.224377244710922241e-02 2.291605025529861450e-01 2.702864408493041992e-01 -1.337271481752395630e-01 2.913706190884113312e-02 -2.376281172037124634e-01 -2.180069983005523682e-01 1.509298235177993774e-01 -1.186149492859840393e-01 4.931158572435379028e-02 -1.308879703283309937e-01 1.821091473102569580e-01 1.585439294576644897e-01 2.538366019725799561e-01 -2.685936987400054932e-01 2.170946449041366577e-01
1.753509975969791412e-02 1.830196529626846313e-01 1.023559942841529846e-01 -8.235139399766921997e-02 1.378336828202009201e-02 -9.606732428073883057e-02 -8.613883703947067261e-02 -8.616875112056732178e-02 9.094028919935226440e-02 2.226220518350601196e-01 2.543248534202575684e-01 -2.587728798389434814e-01 -6.277030706405639648e-02 -3.516594171524047852e-01 1.835014969110488892e-01 1.239437907934188843e-01 -1.194044053554534912e-01 2.122389823198318481e-01 9.311340004205703735e-02 -3.392642140388488770e-01 1.543333232402801514e-01 -1.001637205481529236e-01 -2.938271760940551758e-01 2.084710001945495605e-01 2.356077581644058228e-01 6.469775922596454620e-03 3.473730087280273438e-01 -2.326685748994350433e-02 -1.500089764595031738e-01 7.569381594657897949e-02 -8.082089014351367950e-03 8.234278112649917603e-02
-5.695397034287452698e-02 8.356198668479919434e-02 9.131534397602081299e-02 -1.270284503698348999e-01 -1.204876601696014404e-01 -1.169810742139816284e-01 -4.726476967334747314e-01 1.133158728480339050e-01 3.016757220029830933e-02 1.312105804681777954e-01 3.234190940856933594e-01 2.523770928382873535e-02 5.634089186787605286e-02 7.876329869031906128e-02 2.092320770025253296e-01 -2.132173627614974976e-01 -1.549145281314849854e-01 2.149727791547775269e-01 3.310873508453369141e-01 7.669682055711746216e-02 5.772300530225038528e-03 3.096232563257217407e-02 -6.696244329214096069e-02 3.008541464805603027e-01 -1.421515345573425293e-01 6.498076766729354858e-02 2.719397544860839844e-01 2.440950274467468262e-02 5.063753202557563782e-02 1.088950857520103455e-01 1.610784232616424561e-01 2.404844909906387329e-01
1.050461232662200928e-01 1.164125874638557434e-01 9.550724923610687256e-02 -1.580678075551986694e-01 2.040575146675109863e-01 1.890735179185867310e-01 -4.830760955810546875e-01 1.600411236286163330e-01 2.263792324811220169e-03 3.360760211944580078e-01 9.847933799028396606e-02 -1.686332225799560547e-01 -8.116281777620315552e-02 -5.075543001294136047e-02 2.001627832651138306e-01 -2.627333998680114746e-01 -7.287734001874923706e-02 9.169766306877136230e-02 -2.274884842336177826e-02 -1.117675304412841797e-01 2.329919040203094482e-01 -4.639104008674621582e-02 -4.354524910449981689e-01 -1.911360956728458405e-02 1.384731680154800415e-01 5.137169733643531799e-02 2.647612243890762329e-02 -7.143826782703399658e-02 -1.522844284772872925e-02 -5.723968520760536194e-02 1.399002671241760254e-01 -1.083887740969657898e-01
7.770612835884094238e-02 -2.597315311431884766e-01 -6.099628284573554993e-02 1.139182820916175842e-01 2.562415897846221924e-01 -1.074713319540023804e-01 -3.082011342048645020e-01 2.808712720870971680e-01 1.365490108728408813e-01 -2.442586049437522888e-02 3.763868287205696106e-02 -1.682082414627075195e-01 -2.156031280755996704e-01 1.714829588308930397e-03 6.967187672853469849e-02 -3.078928589820861816e-01 -9.775134921073913574e-02 2.512209117412567139e-01 5.287742987275123596e-02 -3.330582678318023682e-01 -1.106247752904891968e-01 1.114931479096412659e-01 2.786170458421111107e-03 2.203908115625381470e-01 -2.539145648479461670e-01 3.050216138362884521e-01 -1.136954128742218018e-01 8.060056134127080441e-04 -4.697318002581596375e-02 1.174960583448410034e-01 5.193910561501979828e-03 1.323169171810150146e-01
1.053980737924575806e-01 -2.481289207935333252e-01 8.932137489318847656e-02 3.859280375763773918e-03 4.480425268411636353e-03 8.006849884986877441e-02 -3.096966147422790527e-01 -1.143693830817937851e-02 -2.250283807516098022e-01 1.238640844821929932e-01 -2.072932273149490356e-01 -1.116189286112785339e-01 -1.870995908975601196e-01 6.472073495388031006e-02 2.342131733894348145e-01 -9.687320888042449951e-02 -4.743415117263793945e-01 -1.139850690960884094e-01 2.375422418117523193e-01 -1.586938798427581787e-01 9.369252249598503113e-03 -1.707980334758758545e-01 -3.132914602756500244e-01 -1.358247995376586914e-01 -5.077544972300529480e-02 1.753697693347930908e-01 8.031818084418773651e-03 4.184000194072723389e-03 2.227624952793121338e-01 -8.451641350984573364e-02 1.877005845308303833e-01 3.371858596801757812e-02
1.429247111082077026e-01 -1.884160190820693970e-01 1.677885204553604126e-01 6.313009187579154968e-03 -1.782699227333068848e-01 -6.987341493368148804e-02 -3.406788408756256104e-01 1.417883485555648804e-01 1.112046688795089722e-01 1.840109229087829590e-01 -7.965496927499771118e-02 -1.299767643213272095e-01 1.655042767524719238e-01 1.692656800150871277e-02 4.537328481674194336e-01 -1.605006456375122070e-01 -9.393781423568725586e-02 1.574202775955200195e-01 1.103207170963287354e-01 -7.259634137153625488e-02 -1.456625014543533325e-01 -6.311485916376113892e-02 -3.396463394165039062e-02 -2.547845244407653809e-01 -8.383421599864959717e-02 -3.344158455729484558e-02 1.392804384231567383e-01 -7.023281883448362350e-03 -1.382991857826709747e-02 4.378189742565155029e-01 -6.605434417724609375e-02 2.193682491779327393e-01
1.283445507287979126e-01 -2.708359360694885254e-01 -1.586480252444744110e-02 -7.530911266803741455e-02 9.639787673950195312e-02 7.132590562105178833e-02 -1.070977300405502319e-01 2.241953462362289429e-01 -2.155735790729522705e-01 2.932140827178955078e-01 -1.311465203762054443e-01 -1.035327538847923279e-01 -2.319385856389999390e-01 2.614137232303619385e-01 4.543137550354003906e-01 -1.976726800203323364e-01 -3.908389806747436523e-02 1.341789811849594116e-01 1.287445276975631714e-01 -2.171013802289962769e-01 9.381061047315597534e-02 1.180620193481445312e-01 -6.847118586301803589e-02 1.359383165836334229e-01 1.854443103075027466e-01 2.594294846057891846e-01 -9.773228317499160767e-02 -4.188701510429382324e-02 7.997632771730422974e-02 1.645105183124542236e-01 1.529624462127685547e-01 -3.409903123974800110e-02
7.247142959386110306e-03 -2.455273866653442383e-01 1.413746625185012817e-01 7.270982116460800171e-02 9.845314919948577881e-02 -1.317123323678970337e-01 -3.154025971889495850e-01 2.835453748703002930e-01 -2.672089040279388428e-01 2.000460028648376465e-01 7.417422253638505936e-03 2.219506353139877319e-02 -1.112717855721712112e-02 -1.053221244364976883e-02 7.608238607645034790e-02 3.265401422977447510e-01 -2.319141924381256104e-01 4.220885038375854492e-01 3.010981380939483643e-01 -4.368689656257629395e-02 5.803284049034118652e-02 -1.212684065103530884e-01 -1.143627706915140152e-02 7.125368714332580566e-02 1.754374988377094269e-02 -5.593746318481862545e-04 1.273914426565170288e-01 -8.358605951070785522e-02 2.572053074836730957e-01 1.808213740587234497e-01 1.125856935977935791e-01 3.300228621810674667e-03
3.067534267902374268e-01 -1.256052851676940918e-01 -3.393537178635597229e-02 -1.908444799482822418e-02 2.113505080342292786e-02 9.333399683237075806e-02 -2.035945504903793335e-01 -3.126115351915359497e-02 3.695749491453170776e-02 -1.172238364815711975e-01 4.961601644754409790e-02 -9.669030457735061646e-02 7.018742710351943970e-02 -2.054792940616607666e-01 2.138286828994750977e-01 1.804493218660354614e-01 -2.253459244966506958e-01 2.797467410564422607e-01 1.102090999484062195e-01 -3.596759736537933350e-01 1.248909607529640198e-01 2.379883527755737305e-01 -2.499166131019592285e-01 2.671549618244171143e-01 2.501004636287689209e-01 1.309369951486587524e-01 2.919245362281799316e-01 -1.013623178005218506e-01 1.964682713150978088e-02 -1.116499230265617371e-01 8.783531934022903442e-02 1.109028086066246033e-01
1.208275407552719116e-01 6.968010216951370239e-02 1.703255772590637207e-01 -1.946096867322921753e-01 -8.178585022687911987e-02 1.314981430768966675e-01 -4.591259062290191650e-01 -1.904524415731430054e-01 -1.011299118399620056e-01 4.255808889865875244e-01 -8.973750472068786621e-02 5.811044201254844666e-02 8.357406407594680786e-02 -1.494025141000747681e-01 1.751617342233657837e-01 -2.113621383905410767e-01 -1.495382338762283325e-01 2.061900123953819275e-02 3.630152205005288124e-03 -4.197967052459716797e-01 1.566736549139022827e-01 1.529792137444019318e-02 -1.488329768180847168e-01 -1.077429503202438354e-01 -9.531285613775253296e-02 9.870236366987228394e-02 3.456149995326995850e-02 -3.925521671772003174e-02 -1.734072118997573853e-01 1.527841985225677490e-01 3.758325055241584778e-02 3.489221632480621338e-02
-9.925588965415954590e-02 6.412197835743427277e-03 -1.801961213350296021e-01 6.502015888690948486e-02 -2.790427207946777344e-01 1.090491786599159241e-01 -1.349309980869293213e-01 -1.902280896902084351e-01 1.053780689835548401e-01 3.050617873668670654e-01 -1.454772949218750000e-01 -1.808841824531555176e-01 6.271763890981674194e-02 -2.024463117122650146e-01 1.232912614941596985e-01 -1.061141341924667358e-01 1.120012104511260986e-01 3.920499682426452637e-01 2.889357805252075195e-01 -9.401766210794448853e-02 6.620838493108749390e-02 -2.520116865634918213e-01 -1.897724270820617676e-01 -1.265186257660388947e-02 1.473699659109115601e-01 1.253290772438049316e-01 8.416078984737396240e-02 1.701868325471878052e-01 2.132611572742462158e-01 1.102440208196640015e-01 1.649846881628036499e-01 2.426247894763946533e-01
-4.236762598156929016e-02 -2.643913589417934418e-02 1.308347731828689575e-01 4.238788038492202759e-02 -1.611208468675613403e-01 -7.190512027591466904e-03 -1.597271114587783813e-01 1.869868934154510498e-01 -1.296770125627517700e-01 3.244189918041229248e-01 -4.090199470520019531e-01 -3.067507743835449219e-01 -1.114931702613830566e-02 -8.024898171424865723e-02 1.574337333440780640e-01 2.293471395969390869e-01 4.295700415968894958e-02 1.967392563819885254e-01 -8.347362279891967773e-02 -9.502780437469482422e-02 2.061545848846435547e-01 1.643975079059600830e-01 -3.094185888767242432e-01 8.846557140350341797e-02 -8.332349359989166260e-02 1.596412062644958496e-01 -9.965528734028339386e-03 4.739609733223915100e-02 4.717192053794860840e-02 2.985925078392028809e-01 1.043500900268554688e-01 2.408499717712402344e-01
3.569495305418968201e-02 1.123865395784378052e-01 -1.182246282696723938e-01 1.340587139129638672e-01 -2.032379359006881714e-01 -1.661594063043594360e-01 -1.912425011396408081e-01 -5.181956663727760315e-02 -2.228009253740310669e-01 3.697371482849121094e-01 -2.301900647580623627e-02 -2.755634784698486328e-01 8.008404821157455444e-02 6.950552761554718018e-02 2.938946187496185303e-01 -1.637308150529861450e-01 1.453693807125091553e-01 2.230558395385742188e-01 3.241557776927947998e-01 -5.465551838278770447e-02 1.701056063175201416e-01 -2.047311328351497650e-02 6.150138378143310547e-02 -1.938729733228683472e-02 -9.261997789144515991e-02 2.311168760061264038e-01 1.817592680454254150e-01 -2.181047946214675903e-01 6.618903577327728271e-02 1.710531711578369141e-01 1.775231212377548218e-01 1.962589621543884277e-01
-4.888544231653213501e-02 -2.230333089828491211e-01 1.143833920359611511e-01 -1.648930646479129791e-02 1.032220423221588135e-01 7.203625142574310303e-02 -3.423905074596405029e-01 1.863261759281158447e-01 -3.956323862075805664e-02 3.275856003165245056e-02 -1.344915181398391724e-01 -7.722102105617523193e-02 -1.786880791187286377e-01 2.717443108558654785e-01 8.775893598794937134e-02 3.957364708185195923e-03 -9.330511093139648438e-02 5.456305146217346191e-01 1.902947872877120972e-01 -2.295572906732559204e-01 8.284993469715118408e-02 -2.869872748851776123e-01 2.114699780941009521e-02 -8.166396617889404297e-02 -2.037261575460433960e-01 -7.009166479110717773e-02 6.493930518627166748e-02 -2.084584385156631470e-01 8.355517685413360596e-02 -2.554595284163951874e-02 1.785323172807693481e-01 3.564940392971038818e-02
4.824357107281684875e-02 4.629928618669509888e-02 3.790621832013130188e-02 5.282435566186904907e-02 2.667514979839324951e-01 -1.402318328619003296e-01 -1.180288344621658325e-01 -1.909228228032588959e-02 2.153822593390941620e-02 4.685736075043678284e-02 -1.795790195465087891e-01 -1.112218275666236877e-01 2.058494240045547485e-01 -1.697858870029449463e-01 3.638301193714141846e-01 5.505182314664125443e-03 -2.798754274845123291e-01 1.312659084796905518e-01 -7.950843311846256256e-03 -3.332450985908508301e-01 4.483772441744804382e-02 5.688288435339927673e-02 -3.083778321743011475e-01 3.853991925716400146e-01 7.865625619888305664e-02 2.553069591522216797e-02 1.791530847549438477e-01 3.222062950953841209e-03 -2.070042639970779419e-01 -1.154860258102416992e-01 2.109287679195404053e-01 -2.003173083066940308e-01
2.558427155017852783e-01 7.696308940649032593e-02 -1.324309110641479492e-01 2.581022679805755615e-02 -2.206252068281173706e-01 -4.649575054645538330e-02 -1.569640785455703735e-01 9.270250052213668823e-02 1.820362210273742676e-01 1.263534873723983765e-01 1.037040427327156067e-01 -1.499373912811279297e-01 -2.296228893101215363e-02 -2.629626095294952393e-01 3.364274799823760986e-01 4.089444503188133240e-02 -8.686612546443939209e-02 1.701637655496597290e-01 8.905690163373947144e-02 -4.482768177986145020e-01 1.194194257259368896e-01 5.516961216926574707e-02 -1.236454248428344727e-01 -8.853106759488582611e-03 -1.704149693250656128e-01 -1.715870499610900879e-01 1.123466994613409042e-02 5.181926116347312927e-02 2.733936309814453125e-01 -3.774611353874206543e-01 5.077419057488441467e-02 1.810995675623416901e-02
-3.223751857876777649e-02 8.235147595405578613e-02 -3.650111705064773560e-02 -3.076125122606754303e-02 4.625020176172256470e-02 -1.681440770626068115e-01 -3.009423315525054932e-01 9.419925510883331299e-03 2.463725954294204712e-02 -1.000755950808525085e-01 9.696160256862640381e-02 6.014505401253700256e-02 -1.470504701137542725e-01 1.502283960580825806e-01 9.833002835512161255e-02 -2.100738584995269775e-01 -6.442087888717651367e-02 3.632636368274688721e-01 2.373047769069671631e-01 -1.416271477937698364e-01 -1.462113228626549244e-03 1.591099053621292114e-01 -7.697977870702743530e-02 2.656637430191040039e-01 -2.748720645904541016e-01 3.890371620655059814e-01 3.072844743728637695e-01 2.927850745618343353e-02 9.428616613149642944e-02 1.384742856025695801e-01 2.517865002155303955e-01 1.387440711259841919e-01
4.867046698927879333e-02 -3.390293717384338379e-01 7.802017778158187866e-02 2.617113888263702393e-01 5.133406072854995728e-02 6.098597776144742966e-03 -3.264447450637817383e-01 2.981028556823730469e-01 -2.089064419269561768e-01 5.542733147740364075e-02 -1.227278262376785278e-01 -1.770447939634323120e-02 2.481666021049022675e-02 2.454396635293960571e-01 -5.143676884472370148e-03 2.372978329658508301e-01 -8.873815834522247314e-02 2.344974130392074585e-01 1.514171510934829712e-01 -3.584439158439636230e-01 2.302751317620277405e-02 -4.382365942001342773e-02 -3.474268913269042969e-01 -2.639876864850521088e-02 -6.759098172187805176e-02 -7.051083445549011230e-02 1.295763552188873291e-01 -1.520831435918807983e-01 1.678409278392791748e-01 1.135687716305255890e-02 2.240981906652450562e-02 -1.197345405817031860e-01
1.127294823527336121e-01 -3.645240515470504761e-02 1.591695994138717651e-01 -9.156513214111328125e-02 3.057770803570747375e-02 2.830665409564971924e-01 -2.660671770572662354e-01 -4.582309350371360779e-02 -9.914156794548034668e-02 5.916056036949157715e-02 -1.402668356895446777e-01 -2.195115238428115845e-01 1.368250995874404907e-01 -1.980019509792327881e-01 3.320124149322509766e-01 1.007073521614074707e-01 3.090007603168487549e-02 1.313872188329696655e-01 7.818211615085601807e-02 -2.465378642082214355e-01 2.599703967571258545e-01 9.154779464006423950e-02 -1.110893636941909790e-01 4.885140359401702881e-01 8.826576918363571167e-02 3.426189348101615906e-02 1.953613907098770142e-01 -1.333756446838378906e-01 1.818771958351135254e-01 1.687641441822052002e-01 -1.580501347780227661e-02 2.891071140766143799e-03
5.969826504588127136e-02 1.024426985532045364e-02 3.531457856297492981e-02 3.455377221107482910e-01 -1.281974315643310547e-01 5.891915783286094666e-02 -1.817084252834320068e-01 1.745598018169403076e-01 -9.523286134935915470e-04 2.456390261650085449e-01 -1.175919994711875916e-01 1.507649123668670654e-01 -3.747334703803062439e-02 -1.928961724042892456e-01 1.961498707532882690e-01 -1.341986358165740967e-01 2.452229857444763184e-01 3.696932494640350342e-01 2.147069275379180908e-01 -2.133843749761581421e-01 3.101778961718082428e-02 1.792082488536834717e-01 -2.769501693546772003e-02 8.539663627743721008e-03 -2.514957189559936523e-01 4.069313108921051025e-01 2.926676906645298004e-02 1.859346330165863037e-01 -8.770640939474105835e-02 2.468564920127391815e-02 -7.037296891212463379e-02 2.038349956274032593e-02
2.244070321321487427e-01 6.068738177418708801e-02 -4.896856471896171570e-02 1.523903664201498032e-02 3.212707936763763428e-01 1.729957945644855499e-02 -2.940416634082794189e-01 9.430649876594543457e-02 -8.970949053764343262e-02 1.898492686450481415e-02 2.549097537994384766e-01 2.337105013430118561e-02 1.287745684385299683e-02 -3.310714662075042725e-01 -1.313759386539459229e-02 1.494347900152206421e-01 1.090603545308113098e-01 3.539652526378631592e-01 7.121459394693374634e-02 -2.555544376373291016e-01 1.470298469066619873e-01 1.109695360064506531e-01 -3.002893030643463135e-01 1.528135389089584351e-01 -1.942742019891738892e-01 2.067396938800811768e-01 -1.603740006685256958e-01 2.700816607102751732e-03 2.457675039768218994e-01 1.342467684298753738e-02 1.212355941534042358e-01 -4.165751114487648010e-02
2.029338479042053223e-01 2.713401615619659424e-01 7.331810891628265381e-02 5.597357079386711121e-02 -8.248601853847503662e-02 -1.330151688307523727e-03 -2.875668406486511230e-01 -2.877183854579925537e-01 1.277664750814437866e-01 1.771833598613739014e-01 -2.651573903858661652e-02 -2.289995849132537842e-01 -1.491558551788330078e-01 -1.210242137312889099e-02 2.492651194334030151e-01 -1.281804442405700684e-01 -6.907291710376739502e-02 1.465386599302291870e-01 2.124646008014678955e-01 -2.325495034456253052e-01 3.659605681896209717e-01 -1.881435364484786987e-01 -7.660727202892303467e-02 -1.239676475524902344e-01 -1.684163361787796021e-01 -1.896349638700485229e-01 -7.852602005004882812e-02 2.058385908603668213e-01 7.914424687623977661e-02 -1.557303965091705322e-01 1.253362651914358139e-02 2.074150741100311279e-01
2.487003058195114136e-02 -3.650696249678730965e-03 -8.628107607364654541e-03 6.522759050130844116e-02 1.638571918010711670e-02 3.664467111229896545e-02 -1.381389796733856201e-01 9.242980927228927612e-02 6.478793174028396606e-02 1.432627625763416290e-02 -9.704421460628509521e-02 -5.096932128071784973e-02 -7.160273939371109009e-02 -1.242418140172958374e-01 2.537416815757751465e-01 -3.396741300821304321e-02 -1.095307096838951111e-01 7.485814392566680908e-02 1.450825035572052002e-01 -3.974017798900604248e-01 2.874626219272613525e-01 2.445445060729980469e-01 -7.698300480842590332e-02 -3.276546299457550049e-01 -2.446742355823516846e-01 3.446517884731292725e-01 3.597657755017280579e-02 1.844020336866378784e-01 2.262177914381027222e-01 1.193884313106536865e-01 2.830264568328857422e-01 2.269424349069595337e-01
1.475095003843307495e-01 -1.132070571184158325e-01 -7.790964841842651367e-02 1.330394893884658813e-01 8.298771828413009644e-02 -1.817230135202407837e-01 -3.964413404464721680e-01 1.518171727657318115e-01 -4.940063506364822388e-02 1.528128702193498611e-02 1.338257044553756714e-01 -1.796047985553741455e-01 -4.586924612522125244e-02 4.043339565396308899e-02 3.161311894655227661e-02 1.789217628538608551e-02 1.408223360776901245e-01 2.511649131774902344e-01 4.537773132324218750e-01 -2.450343072414398193e-01 -3.636726737022399902e-01 -2.266807854175567627e-01 -9.047127515077590942e-02 2.066438784822821617e-03 3.436885774135589600e-02 2.451665103435516357e-01 7.129566371440887451e-02 -5.621974170207977295e-02 1.070320680737495422e-01 6.330028921365737915e-02 -1.635493338108062744e-01 1.057695448398590088e-01
1.130668073892593384e-01 -1.127382144331932068e-01 1.501066833734512329e-01 -6.602691859006881714e-02 1.091393083333969116e-02 -3.029011487960815430e-01 -2.625144422054290771e-01 1.658608615398406982e-01 1.952085196971893311e-01 -6.789799034595489502e-02 6.422404944896697998e-02 2.701225690543651581e-03 2.153631001710891724e-01 3.096106350421905518e-01 4.678973555564880371e-02 2.468531951308250427e-02 -2.148136496543884277e-01 4.193428456783294678e-01 1.143957972526550293e-01 -2.244149595499038696e-01 6.905310600996017456e-02 -1.028553098440170288e-01 -1.786429733037948608e-01 2.180529832839965820e-01 1.700833886861801147e-01 9.568484872579574585e-02 2.244009524583816528e-01 1.797523349523544312e-01 1.084492728114128113e-01 4.363445099443197250e-03 -1.956336796283721924e-01 1.279922723770141602e-01
-6.680537760257720947e-02 -1.704454869031906128e-01 4.188343882560729980e-02 -8.236557990312576294e-02 -2.126219272613525391e-01 -3.313160836696624756e-01 -4.564605951309204102e-01 8.334916830062866211e-02 -8.026165515184402466e-02 1.453219950199127197e-01 -2.315828204154968262e-02 -2.650701105594635010e-01 1.174514070153236389e-01 -1.614693552255630493e-01 -2.431625127792358398e-02 1.018831953406333923e-01 -5.469912290573120117e-02 3.031702339649200439e-01 -9.896579384803771973e-02 -6.969238072633743286e-02 -1.075911894440650940e-01 1.772050708532333374e-01 -2.849172055721282959e-01 -3.387045813724398613e-03 5.714561045169830322e-02 2.334711998701095581e-01 1.964101195335388184e-01 3.638306632637977600e-02 2.170702908188104630e-03 1.070108190178871155e-01 1.947084814310073853e-01 2.402141690254211426e-01
7.184392213821411133e-02 -2.468306124210357666e-01 3.274117782711982727e-02 -1.282914876937866211e-01 -4.454295709729194641e-02 2.110015600919723511e-01 -3.161726295948028564e-01 3.783816099166870117e-01 8.173324167728424072e-02 3.280317783355712891e-01 1.601653099060058594e-01 -1.241720840334892273e-01 -1.710688471794128418e-01 3.155469894409179688e-02 1.539497971534729004e-01 -1.674498617649078369e-01 -2.407139912247657776e-02 -3.047888725996017456e-02 1.385604590177536011e-01 -1.301613003015518188e-01 8.083742856979370117e-02 -1.005106419324874878e-01 -3.150049746036529541e-01 1.250212192535400391e-01 1.175844296813011169e-01 1.160346437245607376e-02 -4.859683290123939514e-02 -1.556566208600997925e-01 5.112744867801666260e-02 2.127146422863006592e-01 3.351615667343139648e-01 1.396100521087646484e-01
1.386615335941314697e-01 -6.666760146617889404e-02 -7.742909342050552368e-02 1.346386820077896118e-01 -1.091232821345329285e-01 -1.275812238454818726e-01 -5.660106539726257324e-01 -2.171998769044876099e-01 -1.460231281816959381e-02 1.614429987967014313e-02 -1.919988542795181274e-02 -7.071489840745925903e-02 -3.608822226524353027e-01 5.281133111566305161e-03 4.997363314032554626e-02 -2.018141895532608032e-01 -5.101450532674789429e-02 1.935589909553527832e-01 5.589348450303077698e-02 -2.951065003871917725e-01 6.531754136085510254e-02 -1.944937705993652344e-01 -6.290227174758911133e-02 2.286070436239242554e-01 -5.691836122423410416e-03 1.551609337329864502e-01 -8.351624011993408203e-02 -1.593990065157413483e-02 2.161851078271865845e-01 7.243935018777847290e-02 -9.103346616029739380e-02 2.386316955089569092e-01
1.205937191843986511e-01 2.166038900613784790e-01 1.072959154844284058e-01 7.518899440765380859e-02 -2.067746520042419434e-01 -2.536387741565704346e-01 -2.613986134529113770e-01 -4.083526507019996643e-02 -1.093108579516410828e-01 3.637702167034149170e-01 1.226682141423225403e-01 1.423012465238571167e-01 -8.688411116600036621e-02 -3.540246561169624329e-02 2.058279514312744141e-01 -3.157758116722106934e-01 -8.887995779514312744e-02 6.095914542675018311e-02 3.093103691935539246e-02 -4.234537184238433838e-01 8.077766746282577515e-02 -1.905365884304046631e-01 1.213581860065460205e-02 2.173329740762710571e-01 3.311783075332641602e-02 -1.363792270421981812e-01 3.147236406803131104e-01 -5.255738738924264908e-03 -8.900108188390731812e-02 6.026006489992141724e-02 3.592274338006973267e-02 1.092920452356338501e-02
1.242716535925865173e-01 -2.811009585857391357e-01 1.683706641197204590e-01 1.445277333259582520e-01 1.528616994619369507e-01 -1.182483732700347900e-01 -3.728475272655487061e-01 2.550270557403564453e-01 -9.584406763315200806e-02 2.324769645929336548e-01 -3.620143234729766846e-01 2.035114914178848267e-02 -1.353123933076858521e-01 1.778195053339004517e-01 2.022215574979782104e-01 4.205137491226196289e-02 -1.146743968129158020e-01 2.258747220039367676e-01 4.346280544996261597e-02 -2.600077092647552490e-01 9.915038943290710449e-02 1.031687036156654358e-01 -1.627321392297744751e-01 -1.198929175734519958e-01 -1.005332469940185547e-01 -1.836804300546646118e-01 1.708662062883377075e-01 2.167312353849411011e-01 -5.921272188425064087e-02 -7.008928805589675903e-02 -4.634003713726997375e-02 -4.510768130421638489e-02
9.264729917049407959e-02 1.162962708622217178e-02 -7.111332565546035767e-02 -1.031007468700408936e-01 4.599899426102638245e-02 -2.251536548137664795e-01 -2.724563181400299072e-01 3.816011846065521240e-01 -1.283482313156127930e-01 1.845015287399291992e-01 8.367386460304260254e-02 -2.658999264240264893e-01 1.633228808641433716e-01 -2.699294090270996094e-01 1.496647894382476807e-01 -7.352378964424133301e-02 -7.609355449676513672e-02 2.984488904476165771e-01 -1.193547323346138000e-01 -1.927085034549236298e-02 1.023160666227340698e-02 -1.736748218536376953e-01 -2.245850861072540283e-02 2.246670722961425781e-01 1.070536673069000244e-01 1.624324172735214233e-02 5.644705519080162048e-02 4.516688883304595947e-01 3.703398630023002625e-02 1.823908649384975433e-02 1.145687848329544067e-01 1.513307690620422363e-01
3.549066558480262756e-02 1.347973942756652832e-01 1.518166363239288330e-01 3.028154075145721436e-01 1.892477273941040039e-01 -3.235350847244262695e-01 -4.252035319805145264e-01 7.775880396366119385e-02 1.774435192346572876e-01 8.692382276058197021e-02 4.574522003531455994e-02 -2.418845295906066895e-01 2.749547362327575684e-01 -2.876980230212211609e-02 -2.532891929149627686e-02 -4.475945606827735901e-02 -1.143594980239868164e-01 3.115831911563873291e-01 1.840314716100692749e-01 -2.200442850589752197e-01 4.546629637479782104e-02 -6.864793598651885986e-02 -7.333001494407653809e-02 1.068309396505355835e-01 9.988163411617279053e-02 2.686965279281139374e-02 3.091071844100952148e-01 -1.376836448907852173e-01 -3.980137780308723450e-02 1.189872920513153076e-01 5.220318213105201721e-02 9.294478222727775574e-03
-1.890392391942441463e-03 1.290374845266342163e-01 -1.368790492415428162e-02 1.615258902311325073e-01 9.083206951618194580e-02 1.291298121213912964e-01 -3.085192739963531494e-01 1.546608954668045044e-01 -5.703828111290931702e-02 -1.795078068971633911e-01 -1.599549651145935059e-01 -6.833585351705551147e-02 2.403321862220764160e-01 6.316476035863161087e-03 1.800418943166732788e-01 -2.235763221979141235e-01 -6.279378384351730347e-02 1.216566562652587891e-01 1.818486005067825317e-01 -2.459536343812942505e-01 -2.431229948997497559e-01 2.040614839643239975e-03 -2.151823490858078003e-01 -1.430335044860839844e-01 -2.505617737770080566e-01 2.093963027000427246e-01 1.610861420631408691e-01 2.133233547210693359e-01 2.265102863311767578e-01 -2.158143371343612671e-01 1.752612590789794922e-01 2.494846135377883911e-01
3.119522333145141602e-01 -1.701535433530807495e-01 3.502720966935157776e-02 6.240327283740043640e-02 5.027338862419128418e-02 1.244521364569664001e-01 -1.363193690776824951e-01 -1.087938174605369568e-01 9.434848278760910034e-02 1.065450757741928101e-01 1.218560561537742615e-01 -1.227655857801437378e-01 -4.024624451994895935e-02 -1.922203451395034790e-01 4.415743350982666016e-01 1.320640593767166138e-01 -1.302590519189834595e-01 1.908528804779052734e-01 1.065116599202156067e-01 -2.912518680095672607e-01 2.429665178060531616e-01 2.344543784856796265e-01 -1.349222809076309204e-01 2.294775694608688354e-01 6.638143956661224365e-02 1.187453716993331909e-01 2.762556672096252441e-01 -5.965133756399154663e-02 2.437124401330947876e-01 -3.718134015798568726e-02 1.097149699926376343e-01 1.156656742095947266e-01
-1.307049542665481567e-01 -9.282788634300231934e-02 -3.431770205497741699e-01 -1.850276626646518707e-02 3.048957511782646179e-02 -3.060354292392730713e-01 -3.816093504428863525e-01 -1.149217039346694946e-02 1.598467975854873657e-01 9.757284075021743774e-02 -1.888097971677780151e-01 -3.450781852006912231e-02 3.285802155733108521e-02 -2.528778314590454102e-01 2.551757395267486572e-01 -2.290379106998443604e-01 -7.943353801965713501e-02 1.920428685843944550e-02 2.164370268583297729e-01 -2.205904871225357056e-01 6.032990291714668274e-02 6.912260316312313080e-03 1.472570151090621948e-01 4.075874015688896179e-02 -2.936726063489913940e-02 1.645857095718383789e-01 1.643258333206176758e-01 1.851038485765457153e-01 1.684489548206329346e-01 2.936957776546478271e-01 1.215276867151260376e-01 -1.161660924553871155e-01
8.345146477222442627e-02 -1.576539278030395508e-01 6.175469979643821716e-02 3.177200630307197571e-02 1.224185079336166382e-01 1.334799379110336304e-01 -2.035135328769683838e-01 1.110193803906440735e-01 -2.447513639926910400e-01 1.810139417648315430e-01 -1.636303961277008057e-01 9.103922545909881592e-02 -3.709075599908828735e-02 2.140337675809860229e-01 1.671681553125381470e-01 -2.308033108711242676e-01 -3.377605676651000977e-01 7.674070447683334351e-02 9.766759723424911499e-02 -1.185451298952102661e-01 2.091144323348999023e-01 -7.044441998004913330e-02 -2.909082472324371338e-01 -1.509077101945877075e-01 5.112379789352416992e-02 8.464360982179641724e-02 -1.371729467064142227e-02 2.382421344518661499e-01 3.872021138668060303e-01 -1.078668981790542603e-01 1.824536472558975220e-01 2.438168376684188843e-01
1.846679598093032837e-01 2.546455943956971169e-03 -5.697468668222427368e-02 9.145370125770568848e-02 -1.343274712562561035e-01 -5.967447906732559204e-02 -5.766773223876953125e-01 -1.492018848657608032e-01 5.175965651869773865e-02 5.507587268948554993e-02 3.151350468397140503e-02 -6.695944070816040039e-02 -3.834361433982849121e-01 2.252633124589920044e-02 1.136969476938247681e-01 -1.063755527138710022e-01 -8.204905688762664795e-02 1.633550971746444702e-01 1.427503582090139389e-02 -2.392927259206771851e-01 1.317367050796747208e-02 -1.021462902426719666e-01 -8.855472318828105927e-03 2.481361478567123413e-01 6.060958839952945709e-03 2.968162894248962402e-01 -9.348294138908386230e-02 -5.797315761446952820e-02 1.942890286445617676e-01 8.565134555101394653e-02 3.500585630536079407e-02 2.919085025787353516e-01
-7.178735733032226562e-02 5.226732045412063599e-02 8.126448839902877808e-02 1.288092136383056641e-01 4.851894080638885498e-02 -1.963586360216140747e-01 -2.326271682977676392e-01 -1.332988440990447998e-01 1.652226969599723816e-02 1.239361017942428589e-01 -1.185946166515350342e-01 -3.027477562427520752e-01 -1.038255691528320312e-01 9.171156585216522217e-02 1.819870322942733765e-01 -3.820929229259490967e-01 -7.448681443929672241e-02 9.906131774187088013e-02 2.834784090518951416e-01 -1.713592559099197388e-01 2.153931260108947754e-01 -2.028503268957138062e-01 -1.550071239471435547e-01 1.439166665077209473e-01 -5.834412761032581329e-03 2.605080306529998779e-01 -6.106340140104293823e-02 -1.019942983984947205e-01 3.573962450027465820e-01 -6.902100145816802979e-02 -1.974136754870414734e-02 2.533425390720367432e-01
1.718963533639907837e-01 -1.705168485641479492e-01 4.346558358520269394e-03 1.000608950853347778e-01 -2.361181080341339111e-01 -2.576220929622650146e-01 -3.498562574386596680e-01 1.577434837818145752e-01 -2.689448893070220947e-01 -8.226752281188964844e-02 1.473389565944671631e-01 -1.107474491000175476e-01 -3.799615800380706787e-01 7.181167602539062500e-02 1.160256117582321167e-01 -7.821887731552124023e-02 2.613629400730133057e-01 1.130289286375045776e-01 1.468919664621353149e-01 -4.036399126052856445e-01 -2.603883855044841766e-02 -7.195387035608291626e-02 -8.612299710512161255e-02 2.680050395429134369e-02 1.633626520633697510e-01 2.567075192928314209e-02 8.232705295085906982e-02 2.424033544957637787e-02 1.156742721796035767e-01 -1.947653479874134064e-02 -5.624397844076156616e-02 2.203320115804672241e-01
1.299025118350982666e-01 -7.005134969949722290e-02 8.800230175256729126e-02 -2.416046522557735443e-02 -4.810521379113197327e-02 -2.255579382181167603e-01 -4.654025733470916748e-01 1.754833944141864777e-02 1.156562790274620056e-01 5.178241524845361710e-03 -1.633633114397525787e-02 -1.691559702157974243e-01 -4.716351926326751709e-01 1.217507794499397278e-01 1.424680948257446289e-01 8.997397124767303467e-02 -3.192796930670738220e-02 5.268682539463043213e-02 -5.193988233804702759e-02 -2.607137262821197510e-01 -2.362340688705444336e-02 -1.192516461014747620e-01 -1.953995823860168457e-01 2.450277842581272125e-02 -1.529051363468170166e-01 1.473404765129089355e-01 -1.026420891284942627e-01 -1.271590869873762131e-02 1.881653368473052979e-01 -9.837880730628967285e-02 3.092046640813350677e-02 4.024929106235504150e-01
3.662904957309365273e-03 7.367555797100067139e-02 7.385019958019256592e-02 4.711362347006797791e-02 3.920984268188476562e-01 -3.792778849601745605e-01 -1.467555612325668335e-01 2.139747589826583862e-01 -3.619129303842782974e-03 3.389404416084289551e-01 1.751956492662429810e-01 -2.445889413356781006e-01 -2.009536884725093842e-02 4.349567741155624390e-02 2.513916492462158203e-01 -1.582430452108383179e-01 6.661586463451385498e-02 4.355566203594207764e-02 -7.120499759912490845e-02 -3.586755394935607910e-01 -1.726300120353698730e-01 -1.727648228406906128e-01 -1.045195981860160828e-01 1.337583363056182861e-01 1.837420463562011719e-02 -1.697142273187637329e-01 1.627043038606643677e-01 1.077472195029258728e-01 8.015243709087371826e-02 5.799755826592445374e-02 -2.959527261555194855e-02 1.400722712278366089e-01
3.747610747814178467e-01 3.895655274391174316e-02 1.114971414208412170e-01 -7.945234887301921844e-03 1.924445480108261108e-01 1.045427918434143066e-01 -2.330151051282882690e-01 2.701179087162017822e-01 3.152219578623771667e-02 2.354208528995513916e-01 -2.830202579498291016e-01 -2.800368070602416992e-01 -1.529427915811538696e-01 1.468515694141387939e-01 5.316863954067230225e-02 7.313527166843414307e-02 -1.934322565793991089e-01 3.938051462173461914e-01 -2.025091052055358887e-01 -8.326920121908187866e-02 -1.926610618829727173e-02 7.261963188648223877e-02 -2.836565673351287842e-01 8.937989175319671631e-02 -2.104350477457046509e-01 3.577718138694763184e-02 -4.904789477586746216e-02 8.119002729654312134e-02 -6.083657592535018921e-02 4.663733392953872681e-02 -8.526401221752166748e-02 -2.100285841152071953e-03
9.894955158233642578e-02 3.857482224702835083e-02 -2.557281171903014183e-03 -1.061681006103754044e-02 8.840487897396087646e-02 -4.673803150653839111e-01 -2.331840991973876953e-01 -3.536041826009750366e-02 1.726908609271049500e-02 4.748139902949333191e-02 2.272160947322845459e-01 -1.170604377985000610e-01 1.467733681201934814e-01 -1.621459126472473145e-01 -1.164727956056594849e-01 -3.864829242229461670e-02 -2.189180115237832069e-03 2.807809412479400635e-01 2.060614228248596191e-01 -2.182429134845733643e-01 3.632561564445495605e-01 -3.263694792985916138e-02 -3.575348258018493652e-01 9.967795014381408691e-02 -5.245793610811233521e-02 2.636485993862152100e-01 1.404470503330230713e-01 -1.108975149691104889e-02 -2.129941433668136597e-02 5.288764368742704391e-03 3.219970734789967537e-03 2.088461518287658691e-01
4.537056684494018555e-01 -9.160161763429641724e-02 -1.107465028762817383e-01 -1.024379581212997437e-02 -1.240633800625801086e-01 -1.804982125759124756e-02 -1.400284618139266968e-01 1.515266299247741699e-01 1.862650811672210693e-01 -1.091110035777091980e-01 3.391668200492858887e-02 -4.983093217015266418e-02 -1.243090443313121796e-02 -1.737899184226989746e-01 1.610364764928817749e-01 1.212116107344627380e-01 -1.747521907091140747e-01 1.687690764665603638e-01 1.571786999702453613e-01 -4.024739265441894531e-01 1.159343495965003967e-01 1.338628679513931274e-01 -1.283978223800659180e-01 1.754529476165771484e-01 1.359594166278839111e-01 1.034673973917961121e-01 2.366878390312194824e-01 1.024545356631278992e-01 3.848724961280822754e-01 -1.007756441831588745e-01 8.133869618177413940e-02 9.455345571041107178e-02
5.793322995305061340e-02 1.498798877000808716e-01 -2.842331677675247192e-02 1.912914216518402100e-01 -2.598219811916351318e-01 -3.205871954560279846e-02 -3.360103368759155273e-01 3.693058192729949951e-01 1.329188644886016846e-01 -4.940047487616539001e-02 -1.535663157701492310e-01 -2.970663607120513916e-01 1.991536933928728104e-03 -4.058026894927024841e-02 5.413118284195661545e-03 -9.652721136808395386e-02 9.631004184484481812e-02 1.875705569982528687e-01 2.069833874702453613e-01 -3.203951716423034668e-01 1.736985594034194946e-01 9.377869963645935059e-02 1.552904769778251648e-02 1.694032251834869385e-01 -1.625424921512603760e-01 -2.206998467445373535e-01 1.371048241853713989e-01 -4.450298473238945007e-02 1.715301275253295898e-01 1.601487100124359131e-01 1.848323047161102295e-01 -1.817151308059692383e-01
1.535029560327529907e-01 2.203546650707721710e-02 2.581076622009277344e-01 1.871364861726760864e-01 -5.430697649717330933e-02 2.630040943622589111e-01 -2.065458595752716064e-01 2.024702541530132294e-02 1.792365312576293945e-01 2.580645084381103516e-01 1.012520194053649902e-01 -7.810606807470321655e-02 -1.614277213811874390e-01 -2.894203960895538330e-01 2.184977382421493530e-01 -1.936648190021514893e-01 -2.665178179740905762e-01 9.227424114942550659e-02 7.495781034231185913e-02 -2.370027303695678711e-01 2.972249127924442291e-02 -1.975343674421310425e-01 -2.708746790885925293e-01 1.454256027936935425e-01 -1.573244482278823853e-01 1.508193463087081909e-02 1.867680698633193970e-01 -2.809604406356811523e-01 2.465778030455112457e-02 1.699886769056320190e-01 -3.917707875370979309e-02 -5.809871107339859009e-02
4.078705906867980957e-01 8.025653660297393799e-02 -1.035786122083663940e-01 -1.522895544767379761e-01 1.075345724821090698e-01 -3.906730934977531433e-02 -3.055177032947540283e-01 3.751907050609588623e-01 1.021318603307008743e-02 -2.421842329204082489e-02 1.775451898574829102e-01 -1.172484606504440308e-01 2.402469366788864136e-01 -2.943239212036132812e-01 9.065826237201690674e-02 1.046769097447395325e-01 -2.889194898307323456e-02 2.016726434230804443e-01 2.301242649555206299e-01 -1.943498700857162476e-01 -2.778528071939945221e-02 -2.482508569955825806e-01 -1.188120990991592407e-01 7.486296445131301880e-02 -6.804225593805313110e-02 2.270851470530033112e-02 1.958991885185241699e-01 2.452000677585601807e-01 2.380851469933986664e-02 1.066989824175834656e-01 4.923752322793006897e-02 -6.497310847043991089e-02
-8.157221972942352295e-02 -1.753994673490524292e-01 1.379556208848953247e-01 -1.230037957429885864e-01 -3.301322460174560547e-02 -1.906054615974426270e-01 -3.992308974266052246e-01 -1.075789332389831543e-01 -1.095388978719711304e-01 5.714507400989532471e-02 3.467999100685119629e-01 -1.919638551771640778e-02 1.704598427750170231e-03 -1.279811114072799683e-01 2.087879776954650879e-01 -1.363086979836225510e-02 -1.243624836206436157e-01 -1.403140183538198471e-02 -1.652216464281082153e-01 -4.297163188457489014e-01 -1.233128737658262253e-02 -9.256125241518020630e-02 -1.281198263168334961e-01 1.192160248756408691e-01 -1.847939938306808472e-01 -7.123912870883941650e-02 3.439396619796752930e-01 -2.008647769689559937e-01 2.021576017141342163e-01 5.437984690070152283e-02 1.083419099450111389e-01 5.987828224897384644e-02
4.926127567887306213e-02 -6.622830778360366821e-02 8.770772069692611694e-02 1.777588278055191040e-01 2.596422657370567322e-02 2.807513177394866943e-01 -1.259040236473083496e-01 -1.099445391446352005e-02 -3.775185719132423401e-02 1.456931978464126587e-02 1.591335088014602661e-01 -2.262898981571197510e-01 8.844982087612152100e-02 -2.860100269317626953e-01 4.096244573593139648e-01 1.708671748638153076e-01 3.773012757301330566e-02 2.493146061897277832e-01 1.573189496994018555e-01 -2.898743450641632080e-01 2.736484706401824951e-01 2.638215944170951843e-02 -1.000850871205329895e-01 2.070055902004241943e-01 7.759908586740493774e-02 -2.846433594822883606e-02 8.772820234298706055e-02 -1.525181084871292114e-01 3.279282152652740479e-01 8.221131563186645508e-02 1.281442344188690186e-01 1.559976339340209961e-01
5.023739337921142578e-01 1.903726607561111450e-01 -7.136475294828414917e-02 1.090301424264907837e-01 1.574506633915007114e-03 2.105900347232818604e-01 -1.533983200788497925e-01 9.130442887544631958e-02 5.412159487605094910e-02 -5.452312529087066650e-02 -4.834008961915969849e-02 3.837795555591583252e-02 -1.885676681995391846e-01 -2.629235386848449707e-02 7.042932510375976562e-02 -6.142602115869522095e-02 -4.455736838281154633e-03 2.407892495393753052e-01 1.695198565721511841e-01 -4.007707834243774414e-01 2.111113965511322021e-01 4.452028125524520874e-02 -2.070713639259338379e-01 2.329442501068115234e-01 -1.780407130718231201e-02 1.717454642057418823e-01 -4.607759416103363037e-02 -8.673179894685745239e-02 3.541117608547210693e-01 -7.078660279512405396e-02 5.073243379592895508e-02 1.413846388459205627e-03
1.688296496868133545e-01 -8.741652965545654297e-02 1.119981855154037476e-01 1.717268377542495728e-01 1.835648715496063232e-02 1.408872008323669434e-01 -1.834372133016586304e-01 -9.826750494539737701e-03 -4.854209721088409424e-02 9.926708042621612549e-02 4.011254012584686279e-02 -3.985426723957061768e-01 1.823924481868743896e-02 -1.788263022899627686e-01 3.754347264766693115e-01 2.118579596281051636e-01 7.377432286739349365e-02 8.421668410301208496e-02 -5.235127732157707214e-02 -2.097927033901214600e-01 2.839088141918182373e-01 1.531822830438613892e-01 -1.302755624055862427e-01 3.563710153102874756e-01 -4.736813530325889587e-02 -1.268908828496932983e-01 6.305218487977981567e-02 1.588304787874221802e-01 2.262600809335708618e-01 -2.588420920073986053e-02 1.777172684669494629e-01 1.968821883201599121e-01
[truncated: 3,267,551 more chars]
