# Supplementary material for: The Language of Innovation
Source: PLoS One. 2020 Apr 30;15(4):e0230107. doi: 10.1371/journal.pone.0230107 (PMC7194493; doi:10.1371/journal.pone.0230107)
Supplement: S22 File — (GZ) [file pone.0230107.s022.tar.gz › 2000-2004/V2Run_5_VS_4500_embeddings2000-2004ED32.txt]

-1.598742231726646423e-02 1.625789254903793335e-01 6.652548164129257202e-02 1.303774397820234299e-02 -1.028420031070709229e-01 2.588132917881011963e-01 2.769555523991584778e-02 -2.996924817562103271e-01 -4.552181661128997803e-01 1.612645387649536133e-01 7.362964004278182983e-02 7.830346375703811646e-02 -2.565875649452209473e-01 4.999853298068046570e-02 -4.047974199056625366e-02 -2.774415016174316406e-01 -2.792561650276184082e-01 1.094603836536407471e-01 -9.991900622844696045e-02 -3.759434446692466736e-02 1.368989944458007812e-01 -7.773100584745407104e-02 1.080566179007291794e-02 4.908545687794685364e-02 -2.949528694152832031e-01 -3.339803516864776611e-01 8.835674077272415161e-02 -1.239056885242462158e-01 1.762901842594146729e-01 -1.096035093069076538e-01 -7.761949300765991211e-02 -9.671397507190704346e-02
-1.104009747505187988e-01 -6.092584133148193359e-02 6.168091669678688049e-02 -3.513712584972381592e-01 -1.397421509027481079e-01 1.835078746080398560e-02 2.331821471452713013e-01 -1.327270567417144775e-01 -3.996080160140991211e-01 -4.696717951446771622e-03 1.406694501638412476e-01 1.103004142642021179e-01 -9.033010900020599365e-02 -3.325520753860473633e-01 1.534373462200164795e-01 2.561410656198859215e-03 -2.305983155965805054e-01 2.780519984662532806e-02 3.463122248649597168e-01 1.358452811837196350e-02 -1.308195292949676514e-01 -2.937836647033691406e-01 -3.751902654767036438e-02 7.598613947629928589e-02 -6.145517528057098389e-02 4.717693850398063660e-02 3.163696080446243286e-02 -2.537138760089874268e-01 -1.731205433607101440e-01 -1.421978473663330078e-01 -1.538932621479034424e-01 -3.313692286610603333e-02
-1.718980371952056885e-01 -2.404562830924987793e-01 -9.548550099134445190e-02 -2.854878902435302734e-01 3.002432286739349365e-01 -1.988932043313980103e-01 3.788237571716308594e-01 -1.917755156755447388e-01 -2.968272864818572998e-01 1.089070215821266174e-01 1.310190558433532715e-01 2.255595624446868896e-01 -2.753759324550628662e-01 -7.061722874641418457e-02 1.408936530351638794e-01 -1.336202174425125122e-01 2.787974430248141289e-03 1.347075849771499634e-01 -1.289476752281188965e-01 -1.731183007359504700e-02 -5.620195716619491577e-02 -1.291028410196304321e-01 3.999098390340805054e-02 -1.744053065776824951e-01 -1.476082801818847656e-01 6.510458886623382568e-02 2.125212997198104858e-01 -4.471305012702941895e-02 2.173523157835006714e-01 -9.883029386401176453e-03 -1.116009205579757690e-01 7.468054443597793579e-02
-4.111212491989135742e-02 -5.618891865015029907e-02 3.369131982326507568e-01 -1.648082733154296875e-01 1.091096177697181702e-01 -1.593872755765914917e-01 5.617549642920494080e-03 -1.459496468305587769e-01 -4.509991407394409180e-01 -2.100148499011993408e-01 -3.718426451086997986e-02 4.097692295908927917e-02 -1.099668666720390320e-01 2.492039799690246582e-01 -1.337098181247711182e-01 1.075279787182807922e-01 -8.955146372318267822e-02 -9.551426023244857788e-02 7.432352006435394287e-02 1.138798985630273819e-02 3.199575096368789673e-02 -2.778169512748718262e-01 -3.173181414604187012e-02 1.464352607727050781e-01 -1.471821218729019165e-01 -2.407578974962234497e-01 6.153903901576995850e-02 -1.086483225226402283e-01 3.816305398941040039e-01 -9.871297329664230347e-02 -2.572180032730102539e-01 -3.763111680746078491e-02
-5.827588587999343872e-02 7.862541824579238892e-02 -1.701907720416784286e-03 -1.064349040389060974e-01 4.205596074461936951e-02 -2.071943134069442749e-02 2.825807631015777588e-01 4.292321391403675079e-03 -4.696700274944305420e-01 3.691854476928710938e-01 1.009619608521461487e-01 -9.831737726926803589e-02 -3.183280825614929199e-01 9.549400210380554199e-02 1.827398985624313354e-01 -4.807411506772041321e-02 -2.514444291591644287e-01 3.178808093070983887e-01 3.323283419013023376e-02 -2.534891963005065918e-01 6.316515058279037476e-02 6.877462565898895264e-02 4.659743234515190125e-02 -2.178551107645034790e-01 -3.156254440546035767e-02 -1.910184174776077271e-01 7.279578596353530884e-02 5.900471005588769913e-03 -4.913168400526046753e-02 3.238315135240554810e-02 -1.010121032595634460e-01 1.721859127283096313e-01
-2.342270016670227051e-01 -1.108779609203338623e-01 -1.059778481721878052e-01 8.006245642900466919e-02 -3.898737579584121704e-02 1.485558897256851196e-01 1.548417657613754272e-01 -2.846567928791046143e-01 -2.983254492282867432e-01 2.609387934207916260e-01 -7.615565508604049683e-02 -1.387838646769523621e-02 -3.222971856594085693e-01 3.591699004173278809e-01 1.432454138994216919e-01 -1.038301512598991394e-01 -1.136618554592132568e-01 2.077447921037673950e-01 -9.192364662885665894e-02 -1.348898410797119141e-01 -2.591179311275482178e-02 -1.345819327980279922e-02 3.475975692272186279e-01 -2.975144237279891968e-02 -1.288478523492813110e-01 -1.134369075298309326e-01 2.178413793444633484e-02 -3.021676838397979736e-01 9.321501106023788452e-02 -4.615839198231697083e-02 -1.267679482698440552e-01 -7.698781043291091919e-02
-1.114791724830865860e-02 -6.234584376215934753e-02 -1.769474148750305176e-01 -1.759171783924102783e-01 -5.077981576323509216e-02 -2.319371327757835388e-02 3.132451772689819336e-01 -1.418774724006652832e-01 -5.211566686630249023e-01 1.231628209352493286e-01 -1.256902813911437988e-01 -2.126492327079176903e-04 -4.686824604868888855e-02 1.010930687189102173e-01 9.122403711080551147e-02 -1.821878999471664429e-01 -2.408471107482910156e-01 1.950301229953765869e-01 -4.775784164667129517e-02 -2.014973908662796021e-01 -2.271610498428344727e-01 4.794863518327474594e-03 -8.862593024969100952e-02 -4.179201647639274597e-02 -2.632504105567932129e-01 2.046379595994949341e-01 1.760657429695129395e-01 -7.344244420528411865e-02 1.008668616414070129e-01 -8.137220889329910278e-02 -3.001149296760559082e-01 3.568900376558303833e-02
-5.037148296833038330e-02 -3.186960145831108093e-02 1.421823799610137939e-01 1.390658766031265259e-01 6.512381881475448608e-02 5.869738757610321045e-03 2.474519610404968262e-01 -4.351276457309722900e-01 -3.276609182357788086e-01 9.175720065832138062e-02 3.516232594847679138e-02 8.436714857816696167e-02 -2.365322858095169067e-01 -2.688368409872055054e-02 2.761754393577575684e-01 -2.297245860099792480e-01 -2.765938937664031982e-01 8.430191874504089355e-02 -1.171303763985633850e-01 -1.412551254034042358e-01 1.119241788983345032e-01 -1.185272261500358582e-01 8.412483334541320801e-02 -2.860518693923950195e-01 -2.348190844058990479e-01 -2.825407125055789948e-02 -3.876190632581710815e-02 -1.164105013012886047e-01 4.322603344917297363e-02 1.194010116159915924e-02 -2.853198647499084473e-01 7.087685912847518921e-02
6.699294596910476685e-02 5.625988822430372238e-03 -1.568228304386138916e-01 -2.612496614456176758e-01 1.723936349153518677e-01 2.635175883769989014e-01 3.007371723651885986e-01 -1.746273636817932129e-01 -4.823573529720306396e-01 -1.766431331634521484e-02 2.942377701401710510e-02 -2.898240275681018829e-02 -2.276377230882644653e-01 5.583074316382408142e-02 1.206753253936767578e-01 1.116407662630081177e-01 -2.824850752949714661e-02 1.323537379503250122e-01 -1.001055762171745300e-01 -1.019619628787040710e-01 1.786579042673110962e-01 -5.751553922891616821e-03 -5.551231652498245239e-02 -6.370645761489868164e-02 -2.141088396310806274e-01 1.374265402555465698e-01 1.024622842669487000e-01 -1.298165619373321533e-01 1.892720907926559448e-01 4.601683467626571655e-02 -3.963833153247833252e-01 3.037919290363788605e-02
-1.912986040115356445e-01 5.701945163309574127e-03 -8.082301169633865356e-02 -9.384887665510177612e-02 -2.329903841018676758e-02 9.651562571525573730e-02 2.264736443758010864e-01 -1.739254444837570190e-01 -4.559259116649627686e-01 -3.712582588195800781e-02 1.616610884666442871e-01 6.700710952281951904e-02 -3.002812862396240234e-01 -2.375772297382354736e-01 1.846000105142593384e-01 1.667752489447593689e-02 -1.709952801465988159e-01 -1.165000647306442261e-01 -9.240739047527313232e-02 -5.848261341452598572e-02 -6.997676938772201538e-02 1.521207094192504883e-01 -3.445069491863250732e-01 -1.758779734373092651e-01 -1.121073514223098755e-01 -2.007465809583663940e-01 2.188494950532913208e-01 -1.583356224000453949e-02 -1.968537569046020508e-01 -5.219233408570289612e-02 -1.712306290864944458e-01 1.776536256074905396e-01
-3.794682621955871582e-01 1.533100008964538574e-01 4.014085233211517334e-02 -2.611515810713171959e-04 3.318983688950538635e-02 -2.317458093166351318e-01 1.697467416524887085e-01 -2.864627540111541748e-01 -5.327982306480407715e-01 -8.935659378767013550e-02 2.365859448909759521e-01 -1.251034140586853027e-01 -1.411887854337692261e-01 2.512917518615722656e-01 -3.208529576659202576e-02 -1.433223634958267212e-01 3.444293141365051270e-02 -3.833503276109695435e-02 2.340943366289138794e-01 -1.262637134641408920e-02 7.646545767784118652e-02 -7.224643975496292114e-02 -1.032627597451210022e-01 -2.645034156739711761e-02 -6.388279050588607788e-02 -2.071906477212905884e-01 9.287593513727188110e-02 -1.633881628513336182e-01 1.329960078001022339e-01 3.133476525545120239e-02 -1.072969213128089905e-01 -6.718219071626663208e-02
-9.976523369550704956e-02 -2.296001017093658447e-01 -1.501345634460449219e-01 -1.594243198633193970e-01 5.971102789044380188e-02 7.423830032348632812e-02 9.130823612213134766e-02 -1.600971072912216187e-01 -4.985030889511108398e-01 -1.231591030955314636e-01 2.138420380651950836e-02 2.592406272888183594e-01 -1.469743549823760986e-01 -5.197292659431695938e-03 3.063547909259796143e-01 5.608186870813369751e-02 -3.752558827400207520e-01 1.142439320683479309e-01 2.364033088088035583e-02 -1.370901465415954590e-01 1.142663322389125824e-02 -1.805296093225479126e-01 -2.833541035652160645e-01 4.223509132862091064e-02 1.649157702922821045e-01 -1.762202978134155273e-01 5.741204321384429932e-02 8.382121473550796509e-02 -1.802381710149347782e-03 -1.743355393409729004e-01 -2.519055269658565521e-02 9.352004528045654297e-02
-1.165260151028633118e-01 -7.803150266408920288e-02 -1.996479555964469910e-02 -2.429186403751373291e-01 -8.272477239370346069e-02 -4.747682251036167145e-03 2.324580997228622437e-01 -1.091636940836906433e-01 -3.820892870426177979e-01 4.718009382486343384e-02 2.246470190584659576e-02 1.936294436454772949e-01 -2.412560582160949707e-01 1.710707396268844604e-01 3.956112265586853027e-01 -1.099530383944511414e-01 -2.672970890998840332e-01 1.561146229505538940e-01 1.129019409418106079e-01 -1.066306605935096741e-01 1.051368713378906250e-01 1.950024627149105072e-02 1.853967159986495972e-01 -2.280221432447433472e-01 -1.666116118431091309e-01 6.617935746908187866e-02 7.230351865291595459e-02 -4.599057883024215698e-02 1.575370579957962036e-01 -2.638559229671955109e-02 -2.093420028686523438e-01 2.815417349338531494e-01
-2.394910901784896851e-01 -4.996043071150779724e-02 1.435912493616342545e-02 -8.891376107931137085e-02 7.495363801717758179e-02 -9.791842103004455566e-02 2.843613028526306152e-01 -1.373372226953506470e-01 -6.060556173324584961e-01 3.929346799850463867e-02 6.853509694337844849e-02 4.218411445617675781e-02 -1.064660772681236267e-01 -1.311097145080566406e-01 9.785477817058563232e-02 -1.984560042619705200e-01 -2.191056683659553528e-02 1.123728677630424500e-01 -1.964196115732192993e-01 -3.554749861359596252e-02 1.661047041416168213e-01 5.514123290777206421e-02 1.842058897018432617e-01 -7.621678709983825684e-02 -2.811616957187652588e-01 1.019830629229545593e-01 -6.154001504182815552e-02 2.154182828962802887e-02 4.462466575205326080e-03 -2.588261067867279053e-01 -2.788724303245544434e-01 -4.989476874470710754e-02
-5.007844567298889160e-01 3.671374917030334473e-02 -4.074392467737197876e-02 7.888831943273544312e-02 9.777171909809112549e-02 -2.181958258152008057e-01 1.072010993957519531e-01 -1.982177421450614929e-02 -3.360304236412048340e-01 -2.204258739948272705e-02 8.372569829225540161e-02 -2.854484319686889648e-02 -3.210898041725158691e-01 1.283582895994186401e-01 8.254022896289825439e-02 -4.633326083421707153e-02 6.188352708704769611e-04 1.944117993116378784e-01 1.775549352169036865e-01 -1.167455688118934631e-01 -1.813241839408874512e-01 -1.132037341594696045e-01 2.109969593584537506e-02 -1.641421392560005188e-02 -1.437814235687255859e-01 -3.153373301029205322e-01 1.913474500179290771e-02 -3.280736505985260010e-01 2.140852063894271851e-01 -9.651138633489608765e-02 2.460338175296783447e-02 -8.914788812398910522e-02
-2.855690196156501770e-02 -4.947144910693168640e-02 -1.443299949169158936e-01 -1.160150319337844849e-01 -4.891022294759750366e-02 7.658389210700988770e-02 3.333491086959838867e-01 -1.261322107166051865e-02 -4.980804920196533203e-01 5.274277925491333008e-02 4.286334291100502014e-02 -8.488208800554275513e-02 -2.899149656295776367e-01 3.118125163018703461e-02 2.605107724666595459e-01 -2.021094411611557007e-01 -2.879301607608795166e-01 1.111941039562225342e-01 -7.867349311709403992e-03 -2.623495459556579590e-01 8.035332709550857544e-02 -1.036035269498825073e-01 2.017177939414978027e-01 -1.861466914415359497e-01 -1.669542044401168823e-01 -2.679942548274993896e-02 9.553016722202301025e-02 -6.745899468660354614e-02 2.335093021392822266e-01 -1.389248482882976532e-02 -1.884551495313644409e-01 -8.462054654955863953e-03
-4.430757090449333191e-02 3.791564330458641052e-02 -4.287221003323793411e-03 1.334410719573497772e-02 -2.135034278035163879e-02 1.325665116310119629e-01 2.783488333225250244e-01 -1.551761031150817871e-01 -4.463176727294921875e-01 2.007756978273391724e-01 -1.283654570579528809e-01 1.133660972118377686e-01 -1.668582856655120850e-01 1.127968430519104004e-01 1.174927204847335815e-01 -1.030092686414718628e-01 -2.534809708595275879e-01 4.972232505679130554e-02 -8.837084285914897919e-03 -1.575636863708496094e-02 -1.694250851869583130e-01 4.550685733556747437e-02 3.148159980773925781e-01 -9.209705889225006104e-02 3.305193036794662476e-02 -1.058308035135269165e-01 1.210601851344108582e-01 -1.377910673618316650e-01 2.349154502153396606e-01 -1.334151476621627808e-01 -4.520620703697204590e-01 1.195727884769439697e-01
-1.063515320420265198e-01 -8.270583301782608032e-02 -6.002419441938400269e-02 -2.042056769132614136e-01 1.776987500488758087e-02 2.732329070568084717e-01 -5.582377687096595764e-02 -1.984638273715972900e-01 -3.007834255695343018e-01 1.542308777570724487e-01 6.312941759824752808e-02 7.971169799566268921e-02 -3.976244032382965088e-01 1.297223269939422607e-01 2.241957336664199829e-01 -1.239203438162803650e-01 -2.065187543630599976e-01 2.903821170330047607e-01 1.056980267167091370e-01 7.882584631443023682e-02 1.754998974502086639e-02 -2.677128314971923828e-01 -3.759009242057800293e-01 -6.006634607911109924e-02 -1.811713427305221558e-01 4.263503104448318481e-02 8.682560175657272339e-02 -1.025984212756156921e-01 -1.631001532077789307e-01 -1.345403306186199188e-02 1.134229078888893127e-01 -1.793141849339008331e-02
-4.037840291857719421e-03 3.977780416607856750e-02 -4.014658741652965546e-03 8.471944928169250488e-02 -2.551977988332509995e-03 6.922832224518060684e-03 2.478446811437606812e-01 -2.133621126413345337e-01 -5.565027594566345215e-01 -1.789776794612407684e-02 3.331793006509542465e-03 1.840503066778182983e-01 -2.692087292671203613e-01 2.793748676776885986e-01 2.882290184497833252e-01 -2.360032796859741211e-01 -1.028438806533813477e-01 1.520848721265792847e-01 -4.275760427117347717e-02 -2.866400964558124542e-02 4.243300110101699829e-02 -2.363076061010360718e-01 1.194708198308944702e-01 -2.252132445573806763e-01 -1.746545135974884033e-01 4.009662568569183350e-02 5.642033368349075317e-02 -1.714122667908668518e-02 3.990291431546211243e-02 3.213582187891006470e-02 -2.026896029710769653e-01 1.127607822418212891e-01
3.785597160458564758e-02 -1.740043610334396362e-01 8.177089691162109375e-02 -8.782640844583511353e-02 -1.608815342187881470e-01 -6.868944317102432251e-02 2.364844530820846558e-01 -5.373017862439155579e-02 -4.593214392662048340e-01 2.053227126598358154e-01 -1.146232113242149353e-01 1.179078966379165649e-02 -2.196064293384552002e-01 1.238866969943046570e-01 1.534666866064071655e-01 -6.078502535820007324e-02 -1.968569904565811157e-01 2.754406630992889404e-01 2.918132347986102104e-03 1.249524112790822983e-02 -8.536820858716964722e-02 -7.319384813308715820e-02 4.047235846519470215e-01 -1.365125551819801331e-02 -2.756988704204559326e-01 -1.903940886259078979e-01 2.019578590989112854e-02 -1.968108117580413818e-01 5.206191167235374451e-02 4.698364809155464172e-02 -2.348628789186477661e-01 6.592102348804473877e-02
-1.513285189867019653e-01 1.247854903340339661e-01 -1.130173280835151672e-01 -1.166583821177482605e-01 5.974309891462326050e-02 2.980624735355377197e-01 1.617839187383651733e-01 1.036663129925727844e-01 -4.673844277858734131e-01 -6.412901729345321655e-02 -1.388196647167205811e-01 5.280758440494537354e-02 -4.501422122120857239e-02 2.436998486518859863e-02 6.356541533023118973e-03 -6.886173784732818604e-02 -1.033795326948165894e-01 8.355092257261276245e-02 2.196048796176910400e-01 -4.660060256719589233e-02 -1.670790165662765503e-01 8.109559118747711182e-02 -1.310581266880035400e-01 -7.027669250965118408e-02 -4.540385305881500244e-01 1.984748840332031250e-01 -1.117406487464904785e-01 -2.118195779621601105e-02 1.465621888637542725e-01 -3.782461881637573242e-01 -7.679679989814758301e-02 -1.389002986252307892e-02
-7.927498221397399902e-02 -1.988914161920547485e-01 -4.394164308905601501e-03 -1.489691585302352905e-01 1.591366082429885864e-01 -5.421214178204536438e-02 6.523530930280685425e-02 8.668962866067886353e-03 -3.545307517051696777e-01 -5.126105155795812607e-03 2.553078234195709229e-01 2.346206903457641602e-01 -2.533336281776428223e-01 -1.062950640916824341e-01 2.776690125465393066e-01 -1.130487993359565735e-01 -2.257006019353866577e-01 3.228326439857482910e-01 2.447457760572433472e-01 3.830846399068832397e-02 -4.873264580965042114e-02 -1.149095892906188965e-01 -2.748804092407226562e-01 6.860339641571044922e-02 -2.936040610074996948e-02 -3.367570936679840088e-01 1.753059625625610352e-01 -1.207000855356454849e-02 1.439076215028762817e-01 -6.180674303323030472e-03 9.548764675855636597e-02 2.575620822608470917e-02
-1.744509190320968628e-01 -2.032386213541030884e-01 1.661068350076675415e-01 -2.282141298055648804e-01 2.458506226539611816e-01 -1.034955843351781368e-03 1.546462774276733398e-01 -2.200047522783279419e-01 -4.042049646377563477e-01 -1.430745422840118408e-01 -3.959972783923149109e-02 7.195876538753509521e-02 -2.844007015228271484e-01 -1.729978748699068092e-06 1.318277865648269653e-01 -3.732296526432037354e-01 -1.046501770615577698e-01 1.160693466663360596e-01 -2.016640454530715942e-02 -3.962460532784461975e-02 -1.478686928749084473e-01 4.431492183357477188e-03 1.068576574325561523e-01 -9.455341845750808716e-03 -8.424983173608779907e-02 9.473428130149841309e-02 -4.829489067196846008e-02 -6.068661063909530640e-02 1.134683415293693542e-01 2.860348820686340332e-01 -3.114179074764251709e-01 1.187950447201728821e-01
-2.314849495887756348e-01 2.368381768465042114e-01 1.049948260188102722e-01 -4.803059995174407959e-02 -1.667767912149429321e-01 -2.354228496551513672e-01 -1.563373516546562314e-04 -2.606869637966156006e-01 -5.637820959091186523e-01 5.610327795147895813e-02 -1.099206507205963135e-01 4.687630385160446167e-02 -1.645083725452423096e-01 1.381630599498748779e-01 -2.561606466770172119e-01 -1.118853338994085789e-03 -3.542786836624145508e-02 4.063199087977409363e-02 3.985909745097160339e-02 -1.651023179292678833e-01 -2.375695621594786644e-03 -1.567388921976089478e-01 -6.597566604614257812e-02 2.437691763043403625e-02 -1.341011375188827515e-01 -2.605152130126953125e-01 1.121010705828666687e-01 3.203323855996131897e-02 2.982542216777801514e-01 -1.245301961898803711e-01 -1.097696870565414429e-01 -3.893555700778961182e-02
-3.900730907917022705e-01 -1.453921496868133545e-01 4.035022575408220291e-03 2.975451014935970306e-02 2.121501415967941284e-01 1.818016767501831055e-01 2.914771735668182373e-01 -2.198389172554016113e-01 -2.619793713092803955e-01 5.435121245682239532e-03 1.830843240022659302e-01 -1.223362516611814499e-02 -1.790905147790908813e-01 1.883843392133712769e-01 2.467137873172760010e-01 -3.414688408374786377e-01 -1.642420440912246704e-01 2.310205399990081787e-01 1.806611381471157074e-02 5.312499403953552246e-02 2.101768106222152710e-01 -1.043346449732780457e-01 8.862101472914218903e-03 -3.209735453128814697e-02 -1.906308531761169434e-01 6.520112976431846619e-03 1.113769933581352234e-01 1.334824878722429276e-02 -1.102628037333488464e-01 4.818278364837169647e-03 -1.898728758096694946e-01 1.738674044609069824e-01
-1.433647871017456055e-01 1.959408074617385864e-01 -2.032176256179809570e-01 1.902429852634668350e-03 5.558932945132255554e-02 -1.792200058698654175e-01 4.722816497087478638e-02 -2.385997772216796875e-01 -5.182700753211975098e-01 -4.014357924461364746e-02 2.236102819442749023e-01 -2.408455125987529755e-02 -1.480612158775329590e-01 2.521123290061950684e-01 1.838830672204494476e-02 9.994418919086456299e-02 -5.493519827723503113e-02 1.873392164707183838e-01 1.434781998395919800e-01 -2.093429677188396454e-02 -1.649271696805953979e-01 -2.700853347778320312e-01 -1.791383512318134308e-02 -2.744966186583042145e-02 -9.830588847398757935e-02 -3.133803904056549072e-01 5.783006548881530762e-02 -1.723390221595764160e-01 5.461006611585617065e-02 1.072554141283035278e-01 -2.120706290006637573e-01 -1.674505919218063354e-01
-1.651508212089538574e-01 -2.725732326507568359e-01 2.569245994091033936e-01 1.181916967034339905e-01 -1.183969806879758835e-02 1.546284556388854980e-01 4.132491648197174072e-01 -1.012248322367668152e-01 -3.046538233757019043e-01 -2.952614100649952888e-03 -1.033218130469322205e-01 1.440113931894302368e-01 -3.545396625995635986e-01 5.082646757364273071e-02 1.811645030975341797e-01 -2.611996531486511230e-01 -1.155870631337165833e-01 1.683636009693145752e-01 2.232868038117885590e-02 1.700180210173130035e-02 1.652002632617950439e-01 -4.492821637541055679e-03 2.359356731176376343e-02 -1.907197088003158569e-01 -2.191359102725982666e-01 1.005335152149200439e-02 2.335794083774089813e-02 1.021259054541587830e-01 1.779227405786514282e-01 -3.668095916509628296e-02 -2.441546767950057983e-01 3.696477040648460388e-02
-2.020077556371688843e-01 1.312332302331924438e-01 9.939701110124588013e-02 3.762066736817359924e-02 5.433064419776201248e-03 3.033655695617198944e-02 1.861704289913177490e-01 -1.947827488183975220e-01 -2.950341701507568359e-01 -2.075778245925903320e-01 -1.243244856595993042e-01 1.364947706460952759e-01 -3.012517392635345459e-01 1.070135459303855896e-01 -1.269548386335372925e-01 5.115588009357452393e-02 7.526821922510862350e-03 -1.638526022434234619e-01 -5.236803367733955383e-02 -1.633343249559402466e-01 -5.407081916928291321e-02 -3.504549264907836914e-01 -7.877115905284881592e-02 -3.972146660089492798e-02 -1.473180800676345825e-01 -5.608174800872802734e-01 -5.085455998778343201e-02 -9.602800942957401276e-03 1.080442145466804504e-01 -8.151111006736755371e-02 -1.447761207818984985e-01 6.277747452259063721e-02
8.825282007455825806e-02 -1.537369936704635620e-01 -1.397731602191925049e-01 -9.071810543537139893e-02 -1.175126805901527405e-01 1.823052316904067993e-01 2.821330428123474121e-01 -2.166590541601181030e-01 -4.806603193283081055e-01 1.905563473701477051e-01 6.268280744552612305e-02 1.707755923271179199e-01 -2.079479843378067017e-01 -1.257279217243194580e-01 2.000641375780105591e-01 -1.398322824388742447e-02 -1.893027722835540771e-01 1.770372390747070312e-01 7.131109386682510376e-02 -9.527001529932022095e-02 1.145993992686271667e-01 -2.982801198959350586e-01 2.075189799070358276e-01 -8.791416883468627930e-02 -2.232884168624877930e-01 -4.675341770052909851e-03 3.419272974133491516e-02 1.237003430724143982e-01 6.078575178980827332e-02 -1.504109054803848267e-01 -1.698267459869384766e-01 1.084831506013870239e-01
-1.739403009414672852e-01 3.386767804622650146e-01 1.652447581291198730e-01 -4.509460926055908203e-02 5.869864299893379211e-02 -1.683134436607360840e-01 -6.690847128629684448e-02 -1.930515170097351074e-01 -4.532293081283569336e-01 4.385665059089660645e-02 4.345678165555000305e-02 6.754799932241439819e-02 -1.623895913362503052e-01 3.452958762645721436e-01 1.218378245830535889e-01 -6.431185454130172729e-02 1.329093426465988159e-02 4.613671079277992249e-02 2.163599729537963867e-01 -1.726103127002716064e-01 1.656488031148910522e-01 -2.549364268779754639e-01 -2.762521244585514069e-02 -9.392040222883224487e-02 -2.307253330945968628e-01 -2.635840475559234619e-01 2.074854820966720581e-02 -1.331927627325057983e-01 1.546588093042373657e-01 -6.088734418153762817e-02 -1.324936002492904663e-01 -8.259203284978866577e-02
-1.794456541538238525e-01 1.250597089529037476e-01 -1.664945632219314575e-01 -2.737148404121398926e-01 1.503064185380935669e-01 1.829550862312316895e-01 1.490165442228317261e-01 -3.757629916071891785e-02 -3.054755926132202148e-01 -1.228493079543113708e-01 -9.130585938692092896e-03 2.702358961105346680e-01 -1.858805119991302490e-01 1.331510245800018311e-01 2.333873212337493896e-01 2.555333264172077179e-02 6.296717375516891479e-02 1.401801258325576782e-01 1.114218458533287048e-01 -1.925972849130630493e-01 -1.582713276147842407e-01 -2.120679477229714394e-03 -1.438600122928619385e-01 -2.218562364578247070e-02 -4.196971356868743896e-01 9.354231879115104675e-03 8.960239589214324951e-02 -3.123846352100372314e-01 1.304679363965988159e-01 7.507027685642242432e-02 2.236142009496688843e-02 2.377932071685791016e-01
1.090711280703544617e-01 -1.186322793364524841e-01 -1.465645879507064819e-01 -1.937644481658935547e-01 1.710161119699478149e-01 1.871942915022373199e-02 3.515237569808959961e-01 -2.580831944942474365e-01 -3.067391514778137207e-01 -1.130829602479934692e-01 1.898433119058609009e-01 -2.455581724643707275e-02 -2.398690581321716309e-01 2.227858081459999084e-02 3.560983836650848389e-01 -2.324853688478469849e-01 -2.881811559200286865e-01 1.672281175851821899e-01 -1.195948757231235504e-02 3.728274628520011902e-02 -2.528786659240722656e-01 2.689555287361145020e-02 1.862958073616027832e-01 -3.925196453928947449e-02 -9.284919500350952148e-02 -1.142171248793601990e-01 1.640202701091766357e-01 8.765760809183120728e-02 1.495403004810214043e-03 1.224573925137519836e-01 -4.199739173054695129e-02 1.623041480779647827e-01
6.400115042924880981e-02 -5.941406637430191040e-02 -7.889739354141056538e-04 -2.192136459052562714e-02 -1.524446457624435425e-01 4.983951523900032043e-02 2.251337319612503052e-01 -2.957666814327239990e-01 -4.805282354354858398e-01 1.518357694149017334e-01 1.520404964685440063e-01 -8.041422069072723389e-02 -2.314422130584716797e-01 1.621703356504440308e-01 2.637507021427154541e-01 -9.924027323722839355e-02 -2.530455887317657471e-01 1.791930943727493286e-01 2.160849362553562969e-05 -1.999432146549224854e-01 6.976139545440673828e-02 -6.106071919202804565e-02 1.269890516996383667e-01 -1.978297717869281769e-02 -1.469840109348297119e-01 9.023881703615188599e-02 2.200306653976440430e-01 -1.025311499834060669e-01 2.306853681802749634e-01 -6.931509077548980713e-02 -2.040230333805084229e-01 1.887667477130889893e-01
-4.096054732799530029e-01 1.488453596830368042e-01 3.216828107833862305e-01 -1.862705349922180176e-01 -1.641277372837066650e-01 8.370054513216018677e-02 2.023400366306304932e-01 -2.983409464359283447e-01 -2.307204753160476685e-01 -7.246932387351989746e-02 -3.045875020325183868e-02 5.136213451623916626e-02 -5.703040957450866699e-02 1.972007155418395996e-01 -9.584183245897293091e-02 6.835877150297164917e-02 1.020616013556718826e-02 -1.827726215124130249e-01 -6.808203458786010742e-02 -1.104744151234626770e-01 -6.415186077356338501e-02 -2.657950818538665771e-01 -1.626078784465789795e-01 -1.558396369218826294e-01 -1.953780651092529297e-01 -3.992060199379920959e-02 9.911765903234481812e-02 -1.096801087260246277e-01 2.408328950405120850e-01 6.983737647533416748e-02 -1.603885442018508911e-01 2.527622282505035400e-01
-4.484482109546661377e-02 6.306958198547363281e-02 -8.851989358663558960e-02 -3.624630868434906006e-01 6.996941566467285156e-02 -1.133384406566619873e-01 2.499954402446746826e-01 -1.706369668245315552e-01 -4.514912366867065430e-01 1.744927838444709778e-02 -2.733187973499298096e-01 1.989044994115829468e-01 -6.080992892384529114e-02 -7.720477879047393799e-02 1.948443651199340820e-01 5.671316385269165039e-02 -1.020758971571922302e-01 1.282733976840972900e-01 1.757482737302780151e-01 -7.495416700839996338e-02 1.183610409498214722e-01 -7.488745450973510742e-02 -3.173808157444000244e-01 -1.752577871084213257e-01 -1.151208505034446716e-01 -2.268145084381103516e-01 1.802357584238052368e-01 -1.264560222625732422e-01 -5.622924864292144775e-02 1.708032637834548950e-01 1.219995617866516113e-01 3.674975037574768066e-02
3.925819415599107742e-03 -4.969197139143943787e-02 -1.279138326644897461e-01 -5.044569075107574463e-02 2.113340497016906738e-01 -1.519031971693038940e-01 2.580877244472503662e-01 -1.386868655681610107e-01 -5.916941165924072266e-01 6.455417722463607788e-02 -2.466260790824890137e-01 1.108991429209709167e-01 -2.169494032859802246e-01 8.567192591726779938e-03 1.951376050710678101e-01 4.832071252167224884e-03 2.379269897937774658e-02 3.025086224079132080e-01 -2.108586579561233521e-02 -2.057288289070129395e-01 4.039892181754112244e-02 1.083275303244590759e-01 -2.482587844133377075e-02 8.544745296239852905e-02 -1.147935763001441956e-01 -1.024564579129219055e-01 8.623513579368591309e-02 5.096685606986284256e-03 1.757475882768630981e-01 -1.520966738462448120e-01 -2.454460114240646362e-01 -1.042167171835899353e-01
-2.618104219436645508e-01 8.025389164686203003e-03 -1.873291134834289551e-01 -1.035061925649642944e-01 1.201745569705963135e-01 2.676452696323394775e-01 8.870159834623336792e-02 -3.069629371166229248e-01 -3.855241835117340088e-01 -2.401376515626907349e-02 2.127263695001602173e-02 -3.406589105725288391e-02 -1.748524904251098633e-01 -8.602076023817062378e-02 2.517380416393280029e-01 -1.947922408580780029e-01 -2.425676882266998291e-01 3.164520114660263062e-02 2.249733656644821167e-01 -7.752669043838977814e-03 -5.641498044133186340e-02 -1.280763000249862671e-01 -1.465498954057693481e-01 2.618639171123504639e-01 -1.239604577422142029e-01 -6.019507721066474915e-02 1.847417056560516357e-01 -5.145930498838424683e-02 -2.373982369899749756e-01 6.171410903334617615e-02 -4.738571867346763611e-02 -2.626385986804962158e-01
-1.329460591077804565e-01 1.062807664275169373e-01 2.512512505054473877e-01 -1.975033432245254517e-02 1.326854433864355087e-02 -1.587278693914413452e-01 1.601488590240478516e-01 -1.684767305850982666e-01 -4.361378252506256104e-01 -1.232006996870040894e-01 2.669824473559856415e-02 3.822631388902664185e-02 -1.654798388481140137e-01 1.601539403200149536e-01 -5.149611830711364746e-02 -3.341301530599594116e-02 -1.716751754283905029e-01 9.943240880966186523e-02 6.475278176367282867e-03 -9.677767753601074219e-02 -6.375573575496673584e-02 -3.121526837348937988e-01 -7.270828634500503540e-02 3.517653793096542358e-02 -2.404206544160842896e-01 -3.293020427227020264e-01 -5.693393200635910034e-02 -1.162822023034095764e-01 4.486788511276245117e-01 1.482177898287773132e-02 -6.620333343744277954e-02 1.342564076185226440e-01
-2.567752897739410400e-01 -3.898062929511070251e-02 1.403707712888717651e-01 9.021763503551483154e-02 -3.583481609821319580e-01 8.970280177891254425e-03 -1.329320073127746582e-01 -1.738082021474838257e-01 -2.301945984363555908e-01 -9.501691907644271851e-02 2.460903720930218697e-03 -9.826256334781646729e-02 -2.017617374658584595e-01 7.692907471209764481e-03 2.086192136630415916e-03 -1.957463175058364868e-01 -1.096856966614723206e-01 -2.411459833383560181e-01 3.176717460155487061e-01 6.057658419013023376e-02 -2.058700099587440491e-02 -3.068826794624328613e-01 -4.642236232757568359e-02 -6.174559518694877625e-02 -3.411998152732849121e-01 -2.866318523883819580e-01 1.367305964231491089e-01 -1.036439388990402222e-01 1.349342167377471924e-01 -9.875442832708358765e-02 -1.788361221551895142e-01 1.194667741656303406e-01
-3.855426609516143799e-01 1.446955353021621704e-01 -5.602804198861122131e-02 -1.267937421798706055e-01 3.792063519358634949e-02 1.306834816932678223e-01 1.051920577883720398e-01 -7.631208002567291260e-02 -3.415397405624389648e-01 -7.146011292934417725e-02 -1.704785227775573730e-01 2.189326137304306030e-01 -4.916996508836746216e-02 -3.500822782516479492e-01 7.852920889854431152e-02 -1.538969427347183228e-01 -6.550089269876480103e-02 1.750277727842330933e-01 -1.527013331651687622e-01 9.366682171821594238e-02 -4.495361447334289551e-02 -1.055320501327514648e-01 -3.196786046028137207e-01 3.731405735015869141e-02 -2.220031023025512695e-01 -1.224766671657562256e-01 2.508937418460845947e-01 -1.858229190111160278e-01 -3.522078692913055420e-02 -1.955925226211547852e-01 -1.879197955131530762e-01 4.344047233462333679e-02
-1.431915909051895142e-01 2.160640060901641846e-01 -9.573744982481002808e-02 4.536100476980209351e-02 1.625512689352035522e-01 9.454345703125000000e-02 1.794772893190383911e-01 -2.066216617822647095e-01 -1.527202725410461426e-01 -2.357378304004669189e-01 2.247968465089797974e-01 3.034012913703918457e-01 -3.275392651557922363e-01 -2.649801373481750488e-01 1.852713823318481445e-01 -1.880437135696411133e-01 3.652584180235862732e-02 1.407473981380462646e-01 -1.496154814958572388e-01 -3.653756529092788696e-02 -1.286727488040924072e-01 -2.529347240924835205e-01 -7.361777126789093018e-02 -7.631065789610147476e-03 -8.078575879335403442e-02 -1.964423060417175293e-01 3.319790363311767578e-01 -1.665498167276382446e-01 3.053051978349685669e-02 -3.637696802616119385e-02 -1.141670867800712585e-01 -1.158906742930412292e-01
-3.469720482826232910e-01 1.788301914930343628e-01 1.308509856462478638e-01 -1.625296324491500854e-01 -1.611733138561248779e-01 1.267599761486053467e-01 3.080978393554687500e-01 -2.686395645141601562e-01 -1.071755886077880859e-01 -2.396982461214065552e-01 1.861257553100585938e-01 6.156935915350914001e-02 -7.427889108657836914e-02 2.535100281238555908e-01 -8.757475018501281738e-02 1.910138726234436035e-01 -3.373133763670921326e-02 -2.410700544714927673e-02 8.653192222118377686e-02 1.209172382950782776e-01 3.023045361042022705e-01 -4.932701587677001953e-03 7.559267431497573853e-02 -2.997308969497680664e-01 -1.525036841630935669e-01 -1.134385690093040466e-01 6.433615088462829590e-02 -2.461544424295425415e-01 -4.859186708927154541e-02 -2.430263459682464600e-01 8.436998468823730946e-04 2.380301803350448608e-02
-1.999302357435226440e-01 1.353092938661575317e-01 2.784262895584106445e-01 -9.103952348232269287e-02 -2.565265633165836334e-02 -1.824364364147186279e-01 6.847877800464630127e-02 -6.900305300951004028e-02 -5.468876957893371582e-01 -1.426115036010742188e-01 -1.036369428038597107e-02 -1.034336984157562256e-01 -1.472109854221343994e-01 1.764409542083740234e-01 -6.406828016042709351e-02 -3.857012093067169189e-02 -1.676634401082992554e-01 -2.863947115838527679e-02 7.794372271746397018e-03 -2.012311518192291260e-01 -1.329960376024246216e-01 -2.266733050346374512e-01 -9.516803920269012451e-02 9.135885164141654968e-03 -1.879825443029403687e-01 -3.333199918270111084e-01 -1.310354024171829224e-01 -2.814544737339019775e-02 2.781699597835540771e-01 3.938765730708837509e-03 -1.728917360305786133e-01 -6.715898960828781128e-02
1.294279843568801880e-01 -6.433716416358947754e-02 -1.386951953172683716e-01 -1.053755134344100952e-01 2.763723023235797882e-02 3.358764350414276123e-01 2.988886237144470215e-01 6.723826378583908081e-02 -3.414547741413116455e-01 -1.597520858049392700e-01 -9.363367408514022827e-02 2.327685505151748657e-01 -2.773686647415161133e-01 -2.718059532344341278e-02 7.484034448862075806e-02 4.035813361406326294e-02 4.982110112905502319e-03 1.984196528792381287e-02 1.589552462100982666e-01 -2.621092498302459717e-01 -1.730329394340515137e-01 -3.393731638789176941e-02 -7.467868924140930176e-02 -2.395340353250503540e-01 -4.084797501564025879e-01 -2.403137460350990295e-02 -1.074383780360221863e-01 -4.133202508091926575e-02 1.265395879745483398e-01 -1.916509866714477539e-01 -1.489084064960479736e-01 8.568112552165985107e-02
-1.105216667056083679e-01 1.361539214849472046e-01 4.708938300609588623e-02 -8.981385082006454468e-02 1.499551162123680115e-02 -1.624614745378494263e-01 8.302939683198928833e-02 -1.116636991500854492e-01 -3.992919623851776123e-01 -1.787146776914596558e-01 5.248977243900299072e-02 -7.745156437158584595e-02 -1.985722035169601440e-01 -1.202872693538665771e-01 1.857011467218399048e-01 1.401997059583663940e-01 -9.126314520835876465e-02 4.929463863372802734e-01 -7.949349284172058105e-02 -1.294376403093338013e-01 2.457904666662216187e-01 3.726183623075485229e-02 -1.143560279160737991e-02 9.885645657777786255e-02 -1.141890287399291992e-01 -1.950302869081497192e-01 2.081690281629562378e-01 -3.793945312500000000e-01 8.612425625324249268e-02 3.348197042942047119e-02 -9.097374230623245239e-02 -5.954639986157417297e-02
-1.373712625354528427e-02 -1.152401044964790344e-01 1.043916642665863037e-01 -2.159352302551269531e-01 1.093319281935691833e-01 3.259008005261421204e-02 1.906355321407318115e-01 -1.904485523700714111e-01 -4.881531596183776855e-01 1.984188556671142578e-01 -1.161583885550498962e-01 -2.256635427474975586e-01 -1.430899351835250854e-01 8.703658729791641235e-02 3.454627990722656250e-01 -8.811591565608978271e-02 -3.240291029214859009e-02 1.285243928432464600e-01 9.585353732109069824e-02 -1.032433584332466125e-01 2.695890329778194427e-02 -1.959647089242935181e-01 1.452835351228713989e-01 -1.824890077114105225e-01 -1.754852980375289917e-01 1.036255732178688049e-01 3.920260816812515259e-02 6.236432585865259171e-03 1.317375004291534424e-01 -1.610268801450729370e-01 -2.825001478195190430e-01 2.213229238986968994e-01
-2.735395431518554688e-01 -1.111798882484436035e-01 9.990318119525909424e-02 -2.687107026576995850e-01 -8.985881507396697998e-02 2.577352225780487061e-01 9.903760254383087158e-02 1.175542082637548447e-02 -3.618594706058502197e-01 1.068091578781604767e-02 -1.963401138782501221e-01 1.267731040716171265e-01 -3.287622034549713135e-01 -4.643688723444938660e-02 -1.746580302715301514e-01 -8.194197714328765869e-02 1.136330589652061462e-01 2.457739114761352539e-01 4.102516919374465942e-02 7.476018369197845459e-02 -1.754011958837509155e-01 -3.603963181376457214e-02 6.319162994623184204e-02 3.464366495609283447e-02 -1.421823948621749878e-01 -3.222372233867645264e-01 3.680075407028198242e-01 2.676692418754100800e-02 2.648529037833213806e-02 2.367301285266876221e-02 1.632176339626312256e-01 -8.422889560461044312e-02
-9.008753299713134766e-02 -1.048186197876930237e-01 5.391288548707962036e-02 5.459466949105262756e-02 4.275415092706680298e-02 -8.341394364833831787e-03 1.974977403879165649e-01 -1.294831633567810059e-01 -2.845081388950347900e-01 -8.878722786903381348e-02 -6.646363437175750732e-02 6.790008395910263062e-02 -2.800688147544860840e-01 2.282567322254180908e-01 1.355289220809936523e-01 -3.870994150638580322e-01 -1.782171279191970825e-01 2.467632293701171875e-01 -1.540693193674087524e-01 -2.254525274038314819e-01 -1.353364903479814529e-02 3.617898374795913696e-02 1.433431357145309448e-01 -2.570924162864685059e-01 -3.273844718933105469e-01 -9.594167023897171021e-02 -9.842777624726295471e-03 3.735633194446563721e-02 7.784865796566009521e-02 -9.395517408847808838e-02 -3.449907004833221436e-01 1.165853962302207947e-01
-1.163416281342506409e-01 8.677948266267776489e-02 -2.400426566600799561e-02 -1.004584580659866333e-01 4.114008322358131409e-02 -1.218139454722404480e-01 4.491385519504547119e-01 -1.252091675996780396e-01 -3.520616590976715088e-01 1.159226521849632263e-02 6.895888596773147583e-02 8.400874584913253784e-02 -2.520836889743804932e-01 1.946132481098175049e-01 -2.558174431324005127e-01 1.654727309942245483e-01 -2.463343366980552673e-02 3.070174753665924072e-01 9.037816524505615234e-02 -1.282023340463638306e-01 5.722160264849662781e-02 -9.216434508562088013e-02 7.364932098425924778e-04 -4.619799181818962097e-02 -5.517171695828437805e-02 -5.208474770188331604e-02 -1.212159842252731323e-01 -1.043402478098869324e-01 -1.205947324633598328e-01 -3.099038004875183105e-01 -3.464202284812927246e-01 9.429538995027542114e-02
9.754885733127593994e-02 -1.613347558304667473e-04 -8.772050589323043823e-02 -1.865620464086532593e-01 1.173532977700233459e-01 2.603184878826141357e-01 1.541007012128829956e-01 -1.049051210284233093e-01 -5.028141140937805176e-01 -9.773617982864379883e-02 -9.703651070594787598e-02 -1.150788217782974243e-01 -2.509360611438751221e-01 -1.674548238515853882e-01 1.251575201749801636e-01 -9.799316525459289551e-02 -9.516062587499618530e-02 2.215824574232101440e-01 -5.019560456275939941e-02 -1.038893759250640869e-01 -1.161123216152191162e-01 1.548752337694168091e-01 2.054971009492874146e-01 -2.601041831076145172e-02 -4.179884195327758789e-01 -1.530158706009387970e-02 3.833845257759094238e-02 -5.555854365229606628e-02 2.828486263751983643e-01 -7.484136149287223816e-03 -2.478838525712490082e-02 1.355137079954147339e-01
-1.684443652629852295e-01 3.898234665393829346e-02 3.512784838676452637e-01 -3.057799637317657471e-01 9.418697655200958252e-02 3.085694611072540283e-01 -1.114962995052337646e-01 1.433121711015701294e-01 -4.334614574909210205e-01 -2.627448737621307373e-02 -9.078393131494522095e-02 -2.520272321999073029e-02 -2.999553680419921875e-01 -4.663152620196342468e-02 -7.861519604921340942e-02 3.026479855179786682e-02 -8.101575076580047607e-02 6.055501103401184082e-02 5.340252444148063660e-02 3.572248294949531555e-02 9.453133493661880493e-02 -2.849081456661224365e-01 -1.195162720978260040e-02 -1.035222187638282776e-01 -2.246125638484954834e-01 -1.985285133123397827e-01 3.009725511074066162e-01 -4.147545248270034790e-02 -1.658793352544307709e-02 -1.372009515762329102e-01 4.556869622319936752e-03 -5.326130613684654236e-02
-1.860515475273132324e-01 1.446284204721450806e-01 2.350276559591293335e-01 -8.634036057628691196e-04 -5.014640465378761292e-02 -7.033357024192810059e-02 7.054300606250762939e-02 -5.156159773468971252e-02 -4.865628778934478760e-01 -2.492872253060340881e-02 1.865706890821456909e-01 -1.178754270076751709e-01 -2.195569127798080444e-01 1.277536600828170776e-01 -1.445234864950180054e-01 -3.790552541613578796e-02 -3.057230263948440552e-02 -2.370749227702617645e-02 7.876185327768325806e-02 -4.264860227704048157e-02 -1.430048644542694092e-01 -3.423227071762084961e-01 4.916079714894294739e-02 -4.620169289410114288e-03 -2.593055367469787598e-01 -2.813642323017120361e-01 -1.172634586691856384e-01 -9.745727479457855225e-02 3.431851863861083984e-01 -9.243275970220565796e-02 -2.345650494098663330e-01 -2.504394017159938812e-02
-4.262902960181236267e-02 1.732995212078094482e-01 3.372021317481994629e-01 -3.099308013916015625e-01 5.574410408735275269e-02 3.347600102424621582e-01 3.542147949337959290e-02 -1.124361995607614517e-03 -4.166052341461181641e-01 -1.832000464200973511e-01 -1.921170353889465332e-01 -1.578065752983093262e-02 -1.681117862462997437e-01 -5.583827197551727295e-02 -2.412867732346057892e-02 5.611202493309974670e-02 -1.764198392629623413e-01 6.754176318645477295e-02 -4.060758277773857117e-02 -1.061063855886459351e-01 -7.798942178487777710e-02 -3.428273499011993408e-01 -1.302009169012308121e-02 -1.970600336790084839e-01 -7.109697163105010986e-02 -9.631714969873428345e-02 3.221203982830047607e-01 2.882056124508380890e-02 -2.201656624674797058e-02 -7.274994254112243652e-02 2.274374943226575851e-03 -1.632627695798873901e-01
-2.224145233631134033e-01 -6.952965166419744492e-03 -5.412377417087554932e-02 -3.473643362522125244e-01 -3.665108606219291687e-02 1.002255678176879883e-01 1.188931390643119812e-01 -2.237775921821594238e-01 -5.082892179489135742e-01 1.130631789565086365e-01 1.464326232671737671e-01 -5.005920678377151489e-02 -3.009729087352752686e-01 -8.229913562536239624e-02 4.274271801114082336e-02 -2.471406608819961548e-01 -6.896388530731201172e-02 1.119347661733627319e-01 -1.879184693098068237e-01 1.273885071277618408e-01 3.016623854637145996e-02 2.033214271068572998e-01 -1.899753808975219727e-01 7.098036352545022964e-03 6.518630683422088623e-02 2.038461528718471527e-02 2.965087592601776123e-01 -1.972493082284927368e-01 7.386764138936996460e-02 -2.811965346336364746e-02 -5.629766266793012619e-03 1.046572998166084290e-01
2.763099595904350281e-02 -2.787339985370635986e-01 3.355336189270019531e-02 7.473317440599203110e-03 1.656474359333515167e-02 -6.633606553077697754e-02 3.480893671512603760e-01 -2.477597892284393311e-01 -3.639487922191619873e-01 -1.633183807134628296e-01 2.020525336265563965e-01 -1.922647468745708466e-02 -2.001789659261703491e-01 4.264996200799942017e-02 1.739237159490585327e-01 -1.858238726854324341e-01 -1.540703475475311279e-01 3.342589139938354492e-01 2.347099483013153076e-01 -2.142384946346282959e-01 -3.645979985594749451e-02 -6.753320991992950439e-02 -8.194482326507568359e-02 -1.363635361194610596e-01 7.887205481529235840e-02 3.714210167527198792e-02 3.192954957485198975e-01 -9.419993311166763306e-02 1.398695409297943115e-01 3.698424994945526123e-02 1.021386310458183289e-01 -9.326437860727310181e-02
-2.459050863981246948e-01 1.087024584412574768e-01 7.084728777408599854e-02 -1.674005836248397827e-01 6.779319792985916138e-02 2.595982551574707031e-01 3.031772673130035400e-01 -2.117666900157928467e-01 -3.069603741168975830e-01 1.117127016186714172e-01 8.687075972557067871e-02 7.389330863952636719e-02 -2.519135735929012299e-02 -9.455070644617080688e-02 3.563375174999237061e-01 -6.303852796554565430e-02 -2.038152068853378296e-01 1.095479056239128113e-01 -2.725876271724700928e-01 -1.937397122383117676e-01 1.979820877313613892e-01 -2.048485279083251953e-01 2.069877088069915771e-01 9.313571453094482422e-02 -1.258351355791091919e-01 -5.838843435049057007e-02 3.820527344942092896e-02 1.282398402690887451e-01 1.824656128883361816e-01 -2.721814997494220734e-02 -3.081646189093589783e-02 2.355764061212539673e-01
-4.115458726882934570e-01 -4.831966757774353027e-02 -1.685799509286880493e-01 -4.014367163181304932e-01 -1.391133368015289307e-01 9.178777784109115601e-02 4.148408770561218262e-02 -2.267888337373733521e-01 -1.177833452820777893e-01 1.932925283908843994e-01 -7.936984300613403320e-02 -1.056852415204048157e-01 -1.182289421558380127e-01 1.643205434083938599e-01 -2.878668904304504395e-02 4.921412095427513123e-03 -1.664185225963592529e-01 5.399413779377937317e-02 1.404171157628297806e-02 1.809712350368499756e-01 -2.658052369952201843e-02 -3.994137793779373169e-02 9.287432581186294556e-02 -2.356361597776412964e-01 -9.564571082592010498e-02 -1.804708540439605713e-01 7.314278185367584229e-02 -2.518892288208007812e-01 2.477474957704544067e-01 -1.858323216438293457e-01 1.686219125986099243e-01 -2.870280146598815918e-01
-1.569415479898452759e-01 3.918161243200302124e-02 2.090426236391067505e-01 -2.321729511022567749e-01 -1.062850952148437500e-01 -1.378152817487716675e-01 7.717462722212076187e-03 -1.210909858345985413e-01 -4.861086010932922363e-01 -2.103493958711624146e-01 1.207077801227569580e-01 -5.569167435169219971e-03 -1.167764887213706970e-01 1.346545815467834473e-01 -1.026803180575370789e-01 -3.653357550501823425e-02 -3.814867138862609863e-02 -5.296065658330917358e-02 6.952293217182159424e-02 -1.724869757890701294e-01 -9.627911448478698730e-02 -2.898202836513519287e-01 -9.938027709722518921e-02 4.060566425323486328e-02 -2.689819931983947754e-01 -2.907453477382659912e-01 -2.209652215242385864e-01 -8.979764766991138458e-03 3.287550210952758789e-01 -6.441407836973667145e-03 -1.792114078998565674e-01 5.251472070813179016e-02
-1.573224924504756927e-02 9.034110605716705322e-02 4.705487936735153198e-02 1.146305259317159653e-02 1.023040115833282471e-01 4.914260469377040863e-03 1.705599278211593628e-01 -1.857691109180450439e-01 -5.295222401618957520e-01 2.276154607534408569e-01 6.450715661048889160e-02 6.955325603485107422e-02 -3.560869097709655762e-01 5.771699175238609314e-02 2.472094297409057617e-01 -1.053562685847282410e-01 -3.581473827362060547e-01 2.546318173408508301e-01 8.156609535217285156e-02 -5.498465150594711304e-02 1.011742353439331055e-01 -1.401784569025039673e-01 1.636311411857604980e-01 -1.175955757498741150e-01 -9.826231747865676880e-02 1.318233907222747803e-01 8.120994083583354950e-03 6.299611181020736694e-02 2.056416571140289307e-01 -1.386070400476455688e-01 5.323567986488342285e-02 -5.418661609292030334e-02
-1.510448008775711060e-01 2.632578648626804352e-02 2.082259953022003174e-01 -5.153871327638626099e-02 -5.539534986019134521e-02 -1.412502080202102661e-01 6.643919646739959717e-02 -1.020798757672309875e-01 -4.978345930576324463e-01 -1.862666457891464233e-01 1.228766366839408875e-01 -1.164911091327667236e-01 -1.021473109722137451e-01 1.450389623641967773e-01 -6.865461915731430054e-02 -5.906930938363075256e-02 -1.856081634759902954e-01 3.019214794039726257e-02 -1.119220070540904999e-02 -1.669689863920211792e-01 -1.061982959508895874e-01 -3.026248216629028320e-01 -2.081895619630813599e-01 -3.358470043167471886e-03 -2.601990997791290283e-01 -2.958939373493194580e-01 -4.149490222334861755e-02 -3.374290466308593750e-02 3.757877349853515625e-01 -2.371817827224731445e-02 -1.759902685880661011e-01 -3.603193163871765137e-02
-1.895148754119873047e-01 8.328750729560852051e-02 2.480009943246841431e-02 -9.036422520875930786e-02 4.146229103207588196e-02 1.214722096920013428e-01 2.662050165235996246e-02 -2.045973092317581177e-01 -2.061875164508819580e-01 1.223876923322677612e-01 1.063947305083274841e-01 7.885218411684036255e-02 -2.980066537857055664e-01 8.203286677598953247e-02 -2.063585668802261353e-01 -1.203035339713096619e-01 -5.500653386116027832e-01 1.447715461254119873e-01 -1.148910298943519592e-01 -1.834331452846527100e-01 -2.493175864219665527e-01 1.185655891895294189e-01 -1.894728839397430420e-01 -1.032648980617523193e-01 -2.743613347411155701e-02 -6.443177163600921631e-02 1.163663789629936218e-01 2.000556737184524536e-01 1.012984067201614380e-01 9.039804339408874512e-02 -2.142734825611114502e-01 -2.138376235961914062e-01
-7.428717613220214844e-02 1.716691069304943085e-02 1.962722688913345337e-01 -2.759680747985839844e-01 1.480240523815155029e-01 7.974199205636978149e-02 5.796297919005155563e-03 -1.689604967832565308e-01 -3.664891123771667480e-01 -2.322752028703689575e-02 -1.069060806185007095e-02 9.933283179998397827e-02 -3.895970582962036133e-01 -5.354833975434303284e-02 1.657460033893585205e-01 -3.139651417732238770e-01 -2.365389615297317505e-01 2.527222633361816406e-01 2.381531521677970886e-02 -2.131621241569519043e-01 -1.746657788753509521e-01 -1.791601330041885376e-01 -2.143735736608505249e-01 9.293492138385772705e-02 -1.786438077688217163e-01 -5.450768396258354187e-02 9.298588335514068604e-02 -2.023467049002647400e-02 -2.076164484024047852e-01 7.013575732707977295e-02 9.195170551538467407e-02 1.169492453336715698e-01
-4.800418019294738770e-02 4.511197283864021301e-02 2.472773566842079163e-02 -4.002663865685462952e-02 8.828295022249221802e-02 -2.414174191653728485e-02 4.796299338340759277e-01 -2.979054749011993408e-01 -3.028357625007629395e-01 -1.127468124032020569e-01 -1.049656569957733154e-01 2.208724617958068848e-02 -2.198796123266220093e-01 2.200808376073837280e-01 7.019351422786712646e-02 -2.944300770759582520e-01 -2.406770586967468262e-01 1.870907396078109741e-01 7.215903699398040771e-02 -4.390159994363784790e-02 1.497709006071090698e-01 3.974775224924087524e-02 1.450125724077224731e-01 -2.316991388797760010e-01 -2.429747283458709717e-01 -3.738361224532127380e-02 7.637869566679000854e-02 -4.085778072476387024e-02 5.753103271126747131e-02 2.177980244159698486e-01 -2.054958194494247437e-01 4.746749997138977051e-02
-4.266739487648010254e-01 -1.222383677959442139e-01 -2.931345440447330475e-02 -1.477216184139251709e-01 -2.307066470384597778e-01 4.978477954864501953e-03 1.676836311817169189e-01 -4.268507659435272217e-02 -2.219645231962203979e-01 1.991737037897109985e-01 1.585796773433685303e-01 -3.486971557140350342e-02 -1.343724578619003296e-01 -1.277959644794464111e-01 2.448561936616897583e-01 -1.781980097293853760e-01 3.245849907398223877e-02 2.611083388328552246e-01 -4.071951285004615784e-02 -4.979377985000610352e-02 -2.307007648050785065e-02 -2.160931378602981567e-02 5.526810884475708008e-02 -2.002474516630172729e-01 -1.294422894716262817e-01 -8.250055462121963501e-02 1.993652433156967163e-02 -2.326485514640808105e-02 2.600577175617218018e-01 1.457580626010894775e-01 -4.701404869556427002e-01 -6.170965358614921570e-02
-2.185080349445343018e-01 2.683407366275787354e-01 -2.092641033232212067e-02 -1.255688965320587158e-01 -4.897303879261016846e-02 -1.879825592041015625e-01 4.641385376453399658e-02 -1.145709678530693054e-01 -3.985420763492584229e-01 6.564992666244506836e-02 1.174416169524192810e-01 -1.271163523197174072e-01 -1.639453172683715820e-01 3.329614400863647461e-01 -9.239956736564636230e-03 3.991052880883216858e-02 3.852246329188346863e-02 -1.021325141191482544e-01 1.553514152765274048e-01 -1.606317907571792603e-01 -3.844720870256423950e-02 -1.203488707542419434e-01 -1.386654004454612732e-02 -1.067685931921005249e-01 -1.732526347041130066e-02 -4.642229378223419189e-01 2.423746585845947266e-01 -3.579458594322204590e-02 1.842998117208480835e-01 -1.189644560217857361e-01 -2.282452136278152466e-01 -1.142757982015609741e-01
-6.561079621315002441e-02 2.265874296426773071e-01 -9.954598546028137207e-02 -2.676692306995391846e-01 1.247480362653732300e-01 -7.932653650641441345e-03 4.189212918281555176e-01 -1.033497825264930725e-01 -4.463691115379333496e-01 1.234578639268875122e-01 4.247236996889114380e-02 4.153593182563781738e-01 -3.775258362293243408e-02 -4.155493155121803284e-02 1.289393156766891479e-01 6.313824653625488281e-02 -4.857199639081954956e-02 -2.282328717410564423e-02 8.165502548217773438e-02 1.772307790815830231e-02 -6.020041182637214661e-02 -2.138646841049194336e-01 -7.855743914842605591e-02 4.653757065534591675e-02 -1.984106153249740601e-01 3.019384481012821198e-02 2.220880240201950073e-01 1.759326756000518799e-01 -1.091389805078506470e-01 -1.397463828325271606e-01 -3.021745383739471436e-02 1.671802699565887451e-01
-8.910588920116424561e-02 -7.841218262910842896e-02 -1.214691698551177979e-01 -1.661914736032485962e-01 -8.206614106893539429e-02 4.693065583705902100e-02 5.688361451029777527e-02 -2.563050091266632080e-01 -4.823716580867767334e-01 4.956525564193725586e-02 1.364375501871109009e-01 2.130875289440155029e-01 -1.374048590660095215e-01 -2.005073279142379761e-01 1.133490353822708130e-01 -3.061952292919158936e-01 -2.202550023794174194e-01 3.162700235843658447e-01 -2.521924674510955811e-01 1.097561344504356384e-01 -5.302307382225990295e-02 4.957292228937149048e-02 -2.276079058647155762e-01 1.066465452313423157e-01 -1.051880344748497009e-01 -2.343026921153068542e-02 4.816699773073196411e-02 -1.929613947868347168e-01 1.612851917743682861e-01 3.382553160190582275e-02 -5.428048223257064819e-02 1.640709191560745239e-01
-1.201970651745796204e-01 8.362101763486862183e-02 9.965050220489501953e-02 -1.177508849650621414e-02 6.517209112644195557e-02 -2.823626399040222168e-01 8.074881136417388916e-02 -2.546826601028442383e-01 -4.960242807865142822e-01 -1.200865432620048523e-01 7.672172784805297852e-02 8.050603419542312622e-02 1.862731575965881348e-02 2.064075618982315063e-01 -7.872427254915237427e-02 8.880985900759696960e-03 -1.349197886884212494e-02 -2.838137187063694000e-02 2.171999216079711914e-01 -8.571031689643859863e-02 -4.037369415163993835e-02 -9.739760309457778931e-02 2.114535570144653320e-01 -3.194967806339263916e-01 -1.943414360284805298e-01 -3.841065764427185059e-01 1.438151895999908447e-01 -1.481277644634246826e-01 2.099857479333877563e-01 6.031346693634986877e-02 -9.001532569527626038e-03 -4.376537725329399109e-02
-3.164995014667510986e-01 4.861008003354072571e-02 2.117089331150054932e-01 -3.688929677009582520e-01 -8.676105737686157227e-02 3.563197553157806396e-01 1.511046476662158966e-02 -2.392061287537217140e-03 -4.448574483394622803e-01 -9.761362522840499878e-02 -6.257564574480056763e-02 7.702966779470443726e-02 -1.173525974154472351e-01 -8.279741555452346802e-02 -1.033373177051544189e-01 4.790022969245910645e-02 3.019798733294010162e-02 1.813223361968994141e-01 1.213324517011642456e-01 -3.499718382954597473e-02 1.390556711703538895e-02 -1.531452238559722900e-01 -1.503017451614141464e-02 -1.589000374078750610e-01 -1.057733818888664246e-01 -1.043374314904212952e-01 4.003302752971649170e-01 7.270584255456924438e-02 3.279310837388038635e-02 3.140837699174880981e-02 -7.780929096043109894e-03 -2.058057785034179688e-01
4.706016927957534790e-02 1.752767898142337799e-02 2.028815820813179016e-02 -7.332717627286911011e-02 8.120139688253402710e-02 5.187327787280082703e-02 1.521998792886734009e-01 -7.062405347824096680e-02 -3.607726693153381348e-01 1.099073961377143860e-01 8.162520825862884521e-03 -1.551750465296208858e-03 -2.199928164482116699e-01 2.038185149431228638e-01 3.406597673892974854e-01 -1.564628444612026215e-02 -2.611909806728363037e-01 9.187652915716171265e-02 5.424906848929822445e-04 -5.590859055519104004e-02 2.355946600437164307e-01 -1.706778109073638916e-01 2.356682121753692627e-01 -6.071185693144798279e-02 -2.875285148620605469e-01 2.980802441015839577e-03 2.396036088466644287e-01 -1.091913878917694092e-02 2.531795576214790344e-02 -2.207456380128860474e-01 -4.088135659694671631e-01 1.592361927032470703e-01
-1.294042021036148071e-01 6.390081346035003662e-02 -1.570354402065277100e-01 -8.160847239196300507e-03 -2.612029612064361572e-01 -3.519968315958976746e-02 1.647735983133316040e-01 -1.199270635843276978e-01 -4.951353967189788818e-01 2.078298032283782959e-01 -9.878108650445938110e-02 -1.437977552413940430e-01 -3.479725122451782227e-01 1.099788770079612732e-01 1.026786118745803833e-01 -1.578357256948947906e-02 -2.416522651910781860e-01 2.465926110744476318e-01 1.114888489246368408e-01 -2.603680491447448730e-01 1.551554948091506958e-01 -3.627608343958854675e-02 9.873098134994506836e-02 -4.822139441967010498e-02 7.714314758777618408e-02 -8.378312736749649048e-02 6.088298186659812927e-02 -1.171585619449615479e-01 2.008885443210601807e-01 -1.800024658441543579e-01 -2.012508511543273926e-01 1.165007799863815308e-02
-2.481098473072052002e-01 1.453505307435989380e-01 1.200747489929199219e-01 -2.048725038766860962e-01 -1.146696286014048383e-05 7.437963038682937622e-03 2.128991186618804932e-01 -2.554458379745483398e-01 -3.783342242240905762e-01 1.167293712496757507e-01 -1.871230453252792358e-01 -9.309463948011398315e-02 -1.200990900397300720e-01 1.541872322559356689e-01 -2.474070787429809570e-01 3.888180479407310486e-02 1.150922849774360657e-02 -9.849391132593154907e-02 1.051146760582923889e-01 -1.435125917196273804e-01 3.868701169267296791e-03 -3.658870458602905273e-01 -1.244525685906410217e-01 8.771612495183944702e-02 -2.714252173900604248e-01 -3.109949231147766113e-01 -1.134672164916992188e-01 -7.703406363725662231e-02 2.137357890605926514e-01 8.373931981623172760e-03 -1.155728101730346680e-01 -4.547695070505142212e-02
-1.716706901788711548e-01 -1.694276034832000732e-01 -3.027195334434509277e-01 -1.968735754489898682e-01 -2.034378703683614731e-03 7.197784632444381714e-02 1.738975644111633301e-01 -2.192466855049133301e-01 -5.548800230026245117e-01 1.266751289367675781e-01 8.673439733684062958e-03 2.031997777521610260e-03 -2.717872560024261475e-01 -1.029344648122787476e-01 1.077120527625083923e-01 -2.808843553066253662e-01 -2.279181219637393951e-02 2.131209373474121094e-01 -2.312446571886539459e-02 -7.651945948600769043e-02 1.441477537155151367e-01 1.337549537420272827e-01 -9.326081722974777222e-02 -1.090096309781074524e-01 -2.579279802739620209e-02 -4.606197401881217957e-02 4.402383044362068176e-02 -5.947468802332878113e-02 2.711510062217712402e-01 -3.944798186421394348e-02 -9.393271058797836304e-02 1.587668955326080322e-01
-1.680334061384201050e-01 -1.465754061937332153e-01 2.951670065522193909e-02 -1.477742493152618408e-01 1.093372050672769547e-02 1.790482848882675171e-01 1.646311283111572266e-01 2.882317826151847839e-02 -3.319037258625030518e-01 -1.351470500230789185e-01 2.190267443656921387e-01 1.281016618013381958e-01 -3.942080736160278320e-01 -6.919225305318832397e-02 4.250625893473625183e-02 1.504530608654022217e-01 -2.148813754320144653e-01 4.125690758228302002e-01 -2.446537166833877563e-01 1.807897724211215973e-02 1.658455282449722290e-01 -5.978071689605712891e-02 -1.321328133344650269e-01 -9.441703557968139648e-02 -1.129243224859237671e-01 -1.701651662588119507e-01 1.071164608001708984e-01 -3.025004081428050995e-02 -8.990290760993957520e-02 -2.485860735177993774e-01 1.190616488456726074e-01 1.336034834384918213e-01
-3.666553273797035217e-02 7.748398929834365845e-02 1.798260211944580078e-01 -1.751614511013031006e-01 1.657177507877349854e-01 3.649559244513511658e-02 -4.515322297811508179e-02 -4.670433402061462402e-01 -1.703500747680664062e-01 -1.144521236419677734e-01 1.397013664245605469e-01 -8.994937688112258911e-02 -4.909151196479797363e-01 9.403439238667488098e-03 1.049432996660470963e-02 -1.722348034381866455e-01 -7.746310532093048096e-02 1.866938322782516479e-01 5.114176496863365173e-02 -8.819097280502319336e-02 5.997193977236747742e-02 -5.099325627088546753e-02 1.459361761808395386e-01 1.654498279094696045e-01 -1.215676516294479370e-01 1.136971861124038696e-01 2.920125126838684082e-01 1.165187805891036987e-01 1.647209748625755310e-03 -2.540244162082672119e-01 -1.922062337398529053e-01 -7.706698775291442871e-02
-1.485870331525802612e-01 1.075738146901130676e-01 6.159510463476181030e-02 -1.682097017765045166e-01 -3.131623864173889160e-01 2.922078073024749756e-01 2.046948373317718506e-01 -1.873744577169418335e-01 -3.609561026096343994e-01 -2.323243767023086548e-02 5.589414760470390320e-02 3.275184631347656250e-01 -1.608473248779773712e-02 1.032541841268539429e-01 1.793888807296752930e-01 -2.002183049917221069e-01 8.758794516324996948e-02 6.972722709178924561e-02 -1.534833163022994995e-01 1.474674493074417114e-01 -2.722792923450469971e-01 -2.629191577434539795e-01 2.057416290044784546e-01 -1.026169434189796448e-01 4.014727100729942322e-02 -1.535593420267105103e-01 -1.202223524451255798e-01 -6.493046879768371582e-02 -1.781255602836608887e-01 -7.620143890380859375e-02 5.583747103810310364e-02 -1.044609397649765015e-01
-3.073727153241634369e-02 6.459803879261016846e-02 2.397327721118927002e-01 -1.035616174340248108e-01 -9.737604111433029175e-02 -4.811227694153785706e-02 4.118692874908447266e-02 -4.669019877910614014e-01 -1.834866255521774292e-01 -6.436464935541152954e-02 6.450214982032775879e-02 -9.046016633510589600e-02 -1.544546149671077728e-02 1.210113540291786194e-01 -2.189964205026626587e-01 -7.813119888305664062e-02 8.785460889339447021e-02 -1.942885667085647583e-01 -3.750754287466406822e-03 -3.633803874254226685e-02 1.387907415628433228e-01 -1.921054273843765259e-01 -1.550112962722778320e-01 -5.861925706267356873e-02 -3.190256059169769287e-01 -4.647340178489685059e-01 1.874075643718242645e-02 -1.112134754657745361e-01 3.087930083274841309e-01 -1.508403476327657700e-02 -1.109836101531982422e-01 8.537545800209045410e-02
-1.665418148040771484e-01 5.166672170162200928e-02 2.892378568649291992e-01 -9.300432354211807251e-02 -1.259348541498184204e-01 -1.668612211942672729e-01 1.666452586650848389e-01 -1.515351086854934692e-01 -4.969731569290161133e-01 -8.846348524093627930e-02 6.051926314830780029e-02 -1.355893909931182861e-01 -2.622916102409362793e-01 1.631993204355239868e-01 -6.316830962896347046e-02 1.080482527613639832e-01 4.960152134299278259e-02 5.319662857800722122e-03 6.904530525207519531e-02 -1.057134941220283508e-01 1.546080876141786575e-02 -2.621239721775054932e-01 -1.197120398283004761e-01 -2.421359531581401825e-02 -2.900435924530029297e-01 -3.545963466167449951e-01 -6.386511027812957764e-02 -1.287054270505905151e-02 2.443707138299942017e-01 -2.338209375739097595e-02 -1.244573667645454407e-01 5.235838517546653748e-02
-4.479945078492164612e-02 1.122810691595077515e-01 2.584517300128936768e-01 -2.403591126203536987e-01 -8.454038202762603760e-02 -1.915332674980163574e-01 6.569945067167282104e-02 -2.574961185455322266e-01 -4.166521131992340088e-01 -1.980015486478805542e-01 1.699012890458106995e-02 -1.002633757889270782e-02 -1.375408917665481567e-01 2.092528790235519409e-01 -6.008188426494598389e-02 -7.614219933748245239e-02 -1.545289307832717896e-01 -5.229963734745979309e-02 1.051551699638366699e-01 -7.788836956024169922e-02 -1.494538336992263794e-01 -3.108735978603363037e-01 -1.255241036415100098e-01 9.979593753814697266e-02 -1.385788470506668091e-01 -3.836954236030578613e-01 -1.216334924101829529e-01 -5.198773369193077087e-02 2.934198975563049316e-01 1.108908746391534805e-02 -4.858704283833503723e-02 1.110528782010078430e-02
-8.465275168418884277e-02 -1.668781340122222900e-01 7.439575344324111938e-02 -1.935096383094787598e-01 5.872659012675285339e-02 -6.745027005672454834e-02 -4.874452948570251465e-02 -3.630124777555465698e-02 -5.005574822425842285e-01 7.794583588838577271e-02 1.569878160953521729e-01 1.158170551061630249e-01 -3.642843663692474365e-01 -1.407293528318405151e-01 -5.186716094613075256e-02 8.188230544328689575e-02 -3.048691451549530029e-01 1.415349356830120087e-02 2.976680546998977661e-02 5.194541066884994507e-02 -3.157691657543182373e-01 1.004174649715423584e-01 -3.134475648403167725e-01 6.498724222183227539e-02 -1.222027987241744995e-01 -1.590822637081146240e-01 2.507888376712799072e-01 1.206441037356853485e-02 1.018925979733467102e-01 -6.515473127365112305e-02 -1.432504504919052124e-01 7.932334393262863159e-02
-1.646013110876083374e-01 7.927300781011581421e-02 2.090488970279693604e-01 -9.214024990797042847e-02 1.207506656646728516e-02 -1.600599586963653564e-01 5.764262750744819641e-02 -2.111108303070068359e-01 -3.906028270721435547e-01 -2.245128899812698364e-01 1.066207699477672577e-02 -1.747076213359832764e-01 -2.117062360048294067e-01 1.430381834506988525e-01 -3.924153372645378113e-02 1.723500527441501617e-02 -2.507546246051788330e-01 -4.569180682301521301e-02 1.852502301335334778e-02 -7.451840490102767944e-02 -6.244697049260139465e-02 -2.197956591844558716e-01 -1.074317991733551025e-01 6.338447332382202148e-02 -2.259651869535446167e-01 -3.886634409427642822e-01 -9.220273047685623169e-02 -5.825367290526628494e-03 3.767091333866119385e-01 6.485608220100402832e-02 -2.053537815809249878e-01 4.974251613020896912e-02
-1.700716316699981689e-01 4.468709975481033325e-02 -1.262575984001159668e-01 4.530724138021469116e-02 2.127289623022079468e-01 -1.744610443711280823e-02 3.300788998603820801e-01 -1.993660628795623779e-01 -5.597070455551147461e-01 1.162959560751914978e-01 -8.370417356491088867e-02 6.651521474123001099e-02 -1.745856851339340210e-01 3.534046933054924011e-02 2.155043929815292358e-01 -5.093294382095336914e-02 2.742378599941730499e-02 3.490205705165863037e-01 1.135534979403018951e-02 -8.060772716999053955e-02 1.134928911924362183e-01 1.717618666589260101e-02 2.371172793209552765e-02 1.732102483510971069e-01 -7.002782821655273438e-02 -9.814377129077911377e-02 1.012231111526489258e-01 -1.199894025921821594e-01 2.171399891376495361e-01 -1.088300868868827820e-01 -2.418540418148040771e-01 9.074579179286956787e-02
-9.835864603519439697e-02 -1.449591964483261108e-01 1.358272414654493332e-02 -4.480367898941040039e-01 -7.624058984220027924e-03 3.832382708787918091e-02 -2.468527853488922119e-02 -1.980539411306381226e-01 -2.237506806850433350e-01 -2.417677044868469238e-01 -1.222156882286071777e-01 -1.626906692981719971e-01 -1.499125063419342041e-01 -6.051126867532730103e-02 2.592598199844360352e-01 -3.328109681606292725e-01 -3.132253885269165039e-01 1.200195923447608948e-01 -1.615251094335690141e-04 -2.933463454246520996e-02 -2.522712647914886475e-01 -3.933778032660484314e-03 -3.641005605459213257e-02 -2.245378196239471436e-01 -1.038353294134140015e-01 1.321769803762435913e-01 2.264227569103240967e-01 5.586922913789749146e-02 -1.125095933675765991e-01 -2.006137073040008545e-01 -7.741982489824295044e-02 -5.177120491862297058e-02
-4.736529663205146790e-02 -9.515548124909400940e-03 2.964423894882202148e-01 -8.826427906751632690e-02 -7.188144326210021973e-02 -1.388480067253112793e-01 1.231923550367355347e-01 -2.623118460178375244e-01 -3.819944262504577637e-01 -1.138343289494514465e-01 -1.227749288082122803e-01 -1.815964840352535248e-02 -2.211619466543197632e-01 9.273273497819900513e-02 -1.791428029537200928e-01 -8.163030445575714111e-02 -1.997617073357105255e-02 -5.257490649819374084e-02 -1.884239912033081055e-02 -1.003382876515388489e-01 -1.299702823162078857e-01 -4.364645481109619141e-01 -1.154258027672767639e-01 -1.383740156888961792e-01 -2.239712774753570557e-01 -2.761029303073883057e-01 -1.595833338797092438e-02 -1.480801552534103394e-01 3.304302692413330078e-01 7.928749546408653259e-03 -1.083651706576347351e-01 -4.181255062576383352e-04
-1.849596947431564331e-01 1.761431246995925903e-01 9.931248426437377930e-02 5.430438742041587830e-02 7.579949498176574707e-02 -1.766914874315261841e-01 5.757750570774078369e-02 -1.445653587579727173e-01 -5.811552405357360840e-01 -2.332478016614913940e-02 -1.419378351420164108e-02 5.148052237927913666e-03 -7.938458025455474854e-02 3.002727925777435303e-01 -3.686017170548439026e-02 -4.905210435390472412e-02 -7.349903881549835205e-02 1.924387365579605103e-01 3.466471731662750244e-01 -1.138353627175092697e-02 3.144203498959541321e-02 -2.249376028776168823e-01 -8.623347431421279907e-02 -1.790982484817504883e-02 -8.919150382280349731e-02 -3.708200454711914062e-01 2.871161326766014099e-02 7.111091166734695435e-02 1.323399245738983154e-01 -8.065740764141082764e-02 -1.158286482095718384e-01 -1.057230308651924133e-01
-2.363399118185043335e-01 1.799369603395462036e-01 9.872694313526153564e-02 -1.160305291414260864e-01 -5.298670008778572083e-02 -2.117858529090881348e-01 1.214438527822494507e-01 -2.668834924697875977e-01 -4.233619570732116699e-01 -6.742966175079345703e-02 -5.494768172502517700e-02 6.841663271188735962e-02 -1.518758833408355713e-01 1.246879175305366516e-01 -3.368401154875755310e-02 -3.018400818109512329e-02 8.614665828645229340e-03 -1.775441877543926239e-02 1.600771099328994751e-01 -1.120757684111595154e-01 1.567327082157135010e-01 -3.741588294506072998e-01 -5.342055484652519226e-02 -9.007119387388229370e-02 4.794333502650260925e-02 -3.350970447063446045e-01 2.083379961550235748e-02 -3.293872624635696411e-02 2.949714958667755127e-01 1.779678650200366974e-02 -2.535533010959625244e-01 -2.023736834526062012e-01
-1.494083553552627563e-01 1.527620553970336914e-01 1.419565081596374512e-01 1.233302894979715347e-02 1.291681379079818726e-01 -1.204392500221729279e-02 2.724850783124566078e-03 -1.451129317283630371e-01 -4.191873669624328613e-01 9.793871082365512848e-03 2.407630383968353271e-01 1.996751129627227783e-02 -2.629410326480865479e-01 1.786996275186538696e-01 2.823933027684688568e-02 4.689439758658409119e-02 -3.524189814925193787e-02 -1.907598972320556641e-02 3.458043634891510010e-01 -1.399164050817489624e-01 9.957853704690933228e-02 -2.524224519729614258e-01 8.573883771896362305e-02 -2.099934518337249756e-01 -7.497796416282653809e-02 -2.990020513534545898e-01 1.019418835639953613e-01 -1.854629516601562500e-01 3.431652784347534180e-01 1.343804746866226196e-01 -1.275307983160018921e-01 1.237396337091922760e-02
-3.249470293521881104e-01 -3.617122024297714233e-02 2.868726551532745361e-01 -2.167773246765136719e-01 8.569596707820892334e-02 4.411151707172393799e-01 2.378821559250354767e-02 3.247582912445068359e-02 -4.135907590389251709e-01 -3.791270032525062561e-02 -3.313126275315880775e-03 4.139554873108863831e-02 -1.973838508129119873e-01 -3.528665006160736084e-02 -6.744688004255294800e-02 -5.322886258363723755e-02 -2.851238474249839783e-02 -1.993649266660213470e-02 4.014634527266025543e-03 -1.212964504957199097e-01 1.740308478474617004e-02 -2.917844951152801514e-01 2.130414359271526337e-03 -9.750209748744964600e-02 -1.403609216213226318e-01 -2.013707011938095093e-01 3.793427050113677979e-01 -1.330352872610092163e-01 3.014400601387023926e-02 6.569155026227235794e-03 1.066352007910609245e-03 -6.901755928993225098e-02
-7.149718701839447021e-02 1.602295041084289551e-01 -2.010286599397659302e-01 -1.222289949655532837e-01 -1.047167703509330750e-01 -1.241295784711837769e-01 2.844559550285339355e-01 -3.447089716792106628e-02 -9.983909875154495239e-02 3.026120737195014954e-02 2.565471231937408447e-01 9.798555076122283936e-02 -1.053735986351966858e-01 7.056254893541336060e-02 -1.818174123764038086e-02 -1.637940257787704468e-01 -1.853467673063278198e-01 3.953599333763122559e-01 3.455551341176033020e-02 1.159228235483169556e-01 -5.985576659440994263e-02 -1.601820886135101318e-01 1.193611249327659607e-01 6.087072193622589111e-02 -1.718911379575729370e-01 -3.335251212120056152e-01 1.635313481092453003e-01 1.637572944164276123e-01 3.429635167121887207e-01 -2.839772403240203857e-01 1.112421303987503052e-01 -1.355260163545608521e-01
-2.191628664731979370e-01 1.839756593108177185e-02 2.992928922176361084e-01 -1.508136838674545288e-01 -6.973955035209655762e-02 -1.443914026021957397e-01 1.643444597721099854e-02 -2.044544965028762817e-01 -4.182757735252380371e-01 -3.793845698237419128e-02 -3.503555431962013245e-02 -9.790672920644283295e-03 -2.061425596475601196e-01 2.182559370994567871e-01 -9.145373106002807617e-02 -1.824770681560039520e-02 -9.438589960336685181e-02 1.881651766598224640e-02 -9.287903667427599430e-04 -1.262364238500595093e-01 -1.090605109930038452e-01 -3.109992444515228271e-01 -1.436050087213516235e-01 1.110425069928169250e-01 -1.459189504384994507e-01 -3.510055840015411377e-01 -1.328669935464859009e-01 2.684739977121353149e-02 3.998335897922515869e-01 1.177228428423404694e-02 -2.914296463131904602e-02 -6.697911024093627930e-02
8.111923933029174805e-03 -2.503313422203063965e-01 7.250330597162246704e-02 -2.105014324188232422e-01 -1.249916106462478638e-02 6.882257014513015747e-02 2.781378030776977539e-01 6.766124069690704346e-02 -4.103566110134124756e-01 -4.684078320860862732e-02 1.776568740606307983e-01 1.211567893624305725e-01 -2.113822251558303833e-01 -1.200776025652885437e-01 4.848007485270500183e-02 -1.330682039260864258e-01 -1.243427768349647522e-01 3.599198907613754272e-02 -3.981203213334083557e-02 1.224249750375747681e-01 -4.175012558698654175e-02 5.921048671007156372e-02 -5.527283549308776855e-01 8.396264910697937012e-02 -2.293238192796707153e-01 -2.291201204061508179e-01 1.325560361146926880e-01 -6.475262343883514404e-02 9.321959316730499268e-02 -3.690677136182785034e-02 -7.507678121328353882e-02 1.058704257011413574e-01
-1.639242470264434814e-01 -1.331015825271606445e-01 1.999286860227584839e-01 -3.369343876838684082e-01 -1.411587148904800415e-01 -6.290658563375473022e-02 2.253896296024322510e-01 -1.615350320935249329e-02 -1.257380247116088867e-01 -5.582874640822410583e-02 1.704575866460800171e-01 4.452852159738540649e-02 -2.913599908351898193e-01 4.270111396908760071e-02 -9.271692484617233276e-02 2.618354558944702148e-01 1.964032500982284546e-01 3.113155951723456383e-03 4.291976988315582275e-02 -4.567951261997222900e-01 -4.641206935048103333e-02 -4.926780238747596741e-02 2.209331281483173370e-02 -2.058495394885540009e-02 -1.318728923797607422e-01 -2.394087463617324829e-01 3.162427991628646851e-02 -7.425080984830856323e-02 4.515163600444793701e-02 -2.176273018121719360e-01 -3.560927510261535645e-01 3.368408977985382080e-02
-1.373151391744613647e-01 -1.001911386847496033e-01 3.886452317237854004e-02 -1.298999041318893433e-01 1.362601369619369507e-01 -8.257430978119373322e-03 3.749551475048065186e-01 -5.168550834059715271e-02 -3.511935770511627197e-01 8.034537732601165771e-02 -1.167653053998947144e-01 -1.911524236202239990e-01 -4.191454946994781494e-01 -1.727188564836978912e-02 2.875718474388122559e-01 -7.693437486886978149e-02 -1.054902896285057068e-01 1.874697506427764893e-01 1.066689863801002502e-01 -4.477228224277496338e-02 -2.408840805292129517e-01 -9.360413998365402222e-02 2.098102271556854248e-01 7.302534580230712891e-02 -1.880829632282257080e-01 -5.052132159471511841e-02 3.031959235668182373e-01 -1.072255428880453110e-02 1.455066911876201630e-02 -7.714816927909851074e-02 -1.410391330718994141e-01 1.201616749167442322e-01
-7.705012708902359009e-02 8.245286345481872559e-02 2.025820016860961914e-01 -7.364622503519058228e-02 -3.958167880773544312e-02 -1.304090470075607300e-01 9.864324331283569336e-02 -1.325079351663589478e-01 -4.790269732475280762e-01 -1.327503174543380737e-01 1.136907935142517090e-01 6.426696479320526123e-02 -2.125101685523986816e-01 3.077422678470611572e-01 -1.524770557880401611e-01 -1.114659756422042847e-01 -3.387060761451721191e-02 2.273857593536376953e-03 5.493032187223434448e-02 -9.201889485120773315e-02 -1.314734816551208496e-01 -2.940282225608825684e-01 -9.701569378376007080e-02 -3.269726783037185669e-02 -2.783147394657135010e-01 -2.890396714210510254e-01 -7.079430669546127319e-02 -4.707942903041839600e-02 3.917429745197296143e-01 -2.208499237895011902e-02 -6.727436929941177368e-02 -4.111768305301666260e-02
-2.862418889999389648e-01 7.214059680700302124e-02 1.926507242023944855e-02 -1.189064756035804749e-01 1.442524641752243042e-01 3.478658795356750488e-01 2.396024316549301147e-01 -1.063665281981229782e-02 -1.127504482865333557e-01 -2.651230804622173309e-02 1.650840938091278076e-01 9.423240274190902710e-02 -2.741868197917938232e-01 9.266855195164680481e-03 -2.678831517696380615e-01 -1.071424558758735657e-01 -3.923357725143432617e-01 1.039251089096069336e-01 1.385822296142578125e-01 9.325609356164932251e-02 -3.387357667088508606e-02 1.795576214790344238e-01 -5.781282112002372742e-02 -1.290760785341262817e-01 -1.367298960685729980e-01 -8.679747581481933594e-02 1.792663149535655975e-02 -6.865737587213516235e-02 1.050967574119567871e-01 -5.388179421424865723e-02 -2.161588668823242188e-01 -3.911497592926025391e-01
-1.773148626089096069e-01 -6.348036695271730423e-03 1.810168772935867310e-01 8.174410462379455566e-02 -4.085778445005416870e-02 1.960164494812488556e-02 4.008512794971466064e-01 -2.043270468711853027e-01 -4.033011496067047119e-01 -7.965518534183502197e-02 -1.062522977590560913e-01 5.107245594263076782e-02 -2.475449442863464355e-01 1.466796398162841797e-01 1.905734390020370483e-01 -1.818002909421920776e-01 -1.449052542448043823e-01 4.536453634500503540e-02 -9.590027481317520142e-02 -7.904536090791225433e-03 -2.000432834029197693e-02 2.687009423971176147e-02 7.928708940744400024e-02 -2.205969095230102539e-01 -2.499514818191528320e-01 1.307521853595972061e-02 7.984682917594909668e-02 1.350735276937484741e-01 -2.352565294131636620e-03 1.019977405667304993e-01 -4.496124982833862305e-01 -3.623787686228752136e-02
-1.645319014787673950e-01 1.215213239192962646e-01 -5.973296239972114563e-02 -2.469098865985870361e-01 2.490501254796981812e-01 1.794467568397521973e-01 1.281784325838088989e-01 -2.207509241998195648e-02 -2.459218800067901611e-01 6.385330855846405029e-02 -3.423021733760833740e-01 -6.208487227559089661e-02 -1.032728031277656555e-01 -8.578341454267501831e-02 8.544198423624038696e-02 -5.850744992494583130e-02 -2.096169441938400269e-01 -1.010533273220062256e-01 -1.801074594259262085e-01 -3.874196857213973999e-02 -3.167087435722351074e-01 -1.211271733045578003e-01 -2.449596971273422241e-01 1.366181075572967529e-01 -3.455497622489929199e-01 -2.615928053855895996e-01 1.868504583835601807e-01 -9.965248405933380127e-02 1.369434446096420288e-01 -9.089487046003341675e-02 -1.139256656169891357e-01 1.172491014003753662e-01
-1.449634879827499390e-01 -1.041693314909934998e-01 1.609287708997726440e-01 3.141510114073753357e-02 -4.199689254164695740e-02 -1.407222542911767960e-02 2.354037165641784668e-01 -1.349480748176574707e-01 -4.072196483612060547e-01 5.942890420556068420e-02 -1.040521562099456787e-01 5.499262735247612000e-02 -3.836171030998229980e-01 2.721768915653228760e-01 1.004794016480445862e-01 -1.715585440397262573e-01 -1.765938699245452881e-01 4.870035126805305481e-02 -1.169350370764732361e-01 -6.564392894506454468e-02 1.504004746675491333e-01 6.046743690967559814e-02 1.015733107924461365e-01 -2.095300257205963135e-01 -1.573117375373840332e-01 -4.557001590728759766e-02 2.414155052974820137e-03 -1.135496236383914948e-02 5.476247519254684448e-02 2.930187247693538666e-02 -5.059962868690490723e-01 -5.287268012762069702e-02
-7.763395458459854126e-02 1.111254766583442688e-01 3.101632595062255859e-01 4.852534737437963486e-03 -1.950060129165649414e-01 1.701480597257614136e-01 2.828479930758476257e-02 -3.384514153003692627e-01 -3.843179643154144287e-01 9.236392378807067871e-02 -3.006658703088760376e-02 3.003729693591594696e-02 -1.337701827287673950e-01 2.048188447952270508e-01 -1.741662621498107910e-01 -7.524743676185607910e-02 -1.969792544841766357e-01 -1.135214790701866150e-01 -1.241554319858551025e-01 3.072706982493400574e-02 -5.520098656415939331e-02 -2.459088712930679321e-01 -1.566689759492874146e-01 -3.521139919757843018e-02 -5.996024981141090393e-02 -3.147262930870056152e-01 3.074999153614044189e-02 -2.531406581401824951e-01 1.502130478620529175e-01 9.859862923622131348e-02 -2.128324806690216064e-01 2.158387750387191772e-01
-2.186524868011474609e-01 4.271201044321060181e-02 1.658186912536621094e-01 -4.742954969406127930e-01 -3.469894826412200928e-02 1.050122529268264771e-01 3.412674069404602051e-01 -3.261985480785369873e-01 -2.536311149597167969e-01 -6.506343930959701538e-02 1.664032936096191406e-01 7.964439690113067627e-03 -6.754624098539352417e-02 2.364078350365161896e-02 -9.637553989887237549e-02 5.496578663587570190e-02 -2.281436175107955933e-01 9.067606925964355469e-02 -6.822634488344192505e-02 -8.952854573726654053e-02 -8.146274834871292114e-02 1.793239712715148926e-01 -1.046586409211158752e-01 -1.362069845199584961e-01 -1.961690932512283325e-02 -7.682989537715911865e-02 1.132869869470596313e-01 -1.043144166469573975e-01 1.961454749107360840e-01 3.088684678077697754e-01 5.041141808032989502e-02 -2.034943252801895142e-01
-2.044926285743713379e-01 7.822962850332260132e-02 2.365864813327789307e-01 -7.833220809698104858e-02 -4.196509718894958496e-02 -2.211356163024902344e-01 9.615604579448699951e-02 -3.060955703258514404e-01 -2.678228020668029785e-01 6.004173681139945984e-02 9.929174184799194336e-02 6.316172331571578979e-02 -2.746030986309051514e-01 2.912200093269348145e-01 -2.750815451145172119e-01 1.359584368765354156e-02 -9.223599731922149658e-02 -8.287961035966873169e-02 2.116765826940536499e-01 -1.462715566158294678e-01 1.239275708794593811e-01 -3.148345351219177246e-01 2.578032016754150391e-02 9.075934067368507385e-03 -2.550365924835205078e-01 -3.255603313446044922e-01 -2.916071005165576935e-02 1.362005155533552170e-02 1.049154996871948242e-01 -8.901621401309967041e-02 -1.512064635753631592e-01 -2.073842473328113556e-02
-7.763453572988510132e-02 -5.652404204010963440e-02 -1.949731409549713135e-01 -5.043715611100196838e-02 -1.085458695888519287e-02 3.003329038619995117e-02 1.160305142402648926e-01 -2.062942385673522949e-01 -5.217217803001403809e-01 2.234065979719161987e-01 1.065797880291938782e-01 -7.451537251472473145e-02 -1.091861203312873840e-01 1.445332169532775879e-01 3.885686099529266357e-01 -1.190836131572723389e-01 -1.822901517152786255e-01 9.631064534187316895e-02 2.244465798139572144e-01 -6.336798518896102905e-02 1.963685154914855957e-01 -1.410001814365386963e-01 1.834933906793594360e-01 -1.061060279607772827e-02 -3.011120425071567297e-04 6.755540519952774048e-02 8.378840982913970947e-02 -3.201430663466453552e-02 2.505694329738616943e-01 -1.360687762498855591e-01 -2.701490819454193115e-01 1.321874745190143585e-02
-1.886241137981414795e-01 -1.697815507650375366e-01 2.238192409276962280e-02 -2.853569686412811279e-01 -2.281130850315093994e-01 7.704052329063415527e-02 2.177434712648391724e-01 4.276835918426513672e-02 -2.210255414247512817e-01 9.258218109607696533e-02 1.226561814546585083e-01 4.507751390337944031e-02 -1.380087137222290039e-01 7.111589610576629639e-02 1.342303007841110229e-01 1.212013885378837585e-01 -3.498288691043853760e-01 1.773824682459235191e-03 2.008422464132308960e-01 -1.131420731544494629e-01 -1.338637322187423706e-01 7.425423711538314819e-02 -3.263333439826965332e-01 -1.273423433303833008e-01 -6.898603588342666626e-02 -2.792606353759765625e-01 3.541010916233062744e-01 -2.088756561279296875e-01 1.210312917828559875e-02 -1.705867797136306763e-01 1.056515574455261230e-01 -3.614129871129989624e-02
-3.298133909702301025e-01 -7.256895187310874462e-04 1.727927103638648987e-02 -1.341604590415954590e-01 -4.977105930447578430e-02 1.816373467445373535e-01 1.055174767971038818e-01 -3.015837967395782471e-01 -2.352059781551361084e-01 -1.136764213442802429e-01 -2.201569378376007080e-01 -3.997297957539558411e-02 -1.413667351007461548e-01 1.315493434667587280e-01 3.310115262866020203e-02 7.140161097049713135e-02 -1.338838338851928711e-01 3.316457867622375488e-01 1.400988996028900146e-01 3.382277907803654671e-03 -1.296028047800064087e-01 -6.306122988462448120e-02 3.792452812194824219e-02 -1.744667254388332367e-02 -5.812785029411315918e-02 -1.746841818094253540e-01 3.149436712265014648e-01 2.777655720710754395e-01 1.000224724411964417e-01 -8.626670390367507935e-02 2.138892263174057007e-01 3.606564998626708984e-01
-2.031363099813461304e-01 1.558082103729248047e-01 -9.834630787372589111e-02 -7.643687725067138672e-02 2.343911230564117432e-01 3.999048843979835510e-02 2.294084280729293823e-01 -1.282276958227157593e-01 -2.882851064205169678e-01 1.654581725597381592e-01 1.074309200048446655e-01 2.756079845130443573e-02 -1.016310378909111023e-01 -9.416846185922622681e-02 3.853783011436462402e-01 1.760054193437099457e-02 7.979202270507812500e-02 3.646965026855468750e-01 9.869662672281265259e-02 -1.437547802925109863e-01 8.314952999353408813e-02 7.703420519828796387e-02 -6.893349345773458481e-03 5.627768486738204956e-02 8.066786103881895542e-04 -2.180708199739456177e-01 2.619212865829467773e-01 -2.109004259109497070e-01 -1.418178062885999680e-02 -2.760694622993469238e-01 -2.543874680995941162e-01 -1.221560090780258179e-01
-5.662709847092628479e-02 -5.813653767108917236e-02 -1.627150177955627441e-01 -1.323926299810409546e-01 2.027190774679183960e-01 -6.366781145334243774e-02 1.880907863378524780e-01 -1.739813387393951416e-01 -3.967436254024505615e-01 1.315102726221084595e-01 5.186466872692108154e-02 5.174811184406280518e-02 -1.961544901132583618e-01 1.685753613710403442e-01 2.991613745689392090e-01 -9.126727469265460968e-03 1.119358837604522705e-01 2.753668427467346191e-01 -3.645538166165351868e-02 -1.874241679906845093e-01 2.184490710496902466e-01 8.361700922250747681e-02 2.443906664848327637e-02 1.696145832538604736e-01 -2.438731640577316284e-01 -1.691094934940338135e-01 5.989694595336914062e-02 -2.519848644733428955e-01 4.254461079835891724e-02 -1.967046111822128296e-01 -3.122644424438476562e-01 -3.231629962101578712e-03
-3.184152543544769287e-01 7.977434247732162476e-02 2.561427280306816101e-02 -6.006770581007003784e-02 -2.855810895562171936e-02 8.798018842935562134e-02 4.089658260345458984e-01 -1.234911754727363586e-01 -2.667987048625946045e-01 3.159794807434082031e-01 -3.314882749691605568e-03 2.242772728204727173e-01 -1.621307432651519775e-01 -5.027379095554351807e-02 2.283903211355209351e-01 -4.324576631188392639e-02 -1.178865358233451843e-01 -1.701594740152359009e-01 1.912256628274917603e-01 -1.812670081853866577e-01 -1.380248516798019409e-01 -1.406029909849166870e-01 -2.023901045322418213e-01 3.415073454380035400e-02 -2.386598736047744751e-01 1.013769730925559998e-01 1.275712102651596069e-01 3.672564774751663208e-02 -9.607467800378799438e-02 -3.065653443336486816e-01 1.660640537738800049e-02 1.056897491216659546e-01
9.242927189916372299e-04 9.715551137924194336e-02 -8.721463382244110107e-02 -1.544971317052841187e-01 -9.426759928464889526e-02 1.633045822381973267e-01 2.772282958030700684e-01 -5.476395040750503540e-02 -1.779862344264984131e-01 9.931305795907974243e-02 1.360878944396972656e-01 2.760895192623138428e-01 -2.281657792627811432e-02 -1.439021248370409012e-02 -5.686588119715452194e-03 -1.819977909326553345e-01 1.363670527935028076e-01 4.559330642223358154e-01 1.558109819889068604e-01 2.091938555240631104e-01 -5.949616804718971252e-02 -1.212228611111640930e-01 -1.910153776407241821e-01 -1.003590971231460571e-01 -1.569058001041412354e-01 -1.068122163414955139e-01 -1.308887004852294922e-01 8.896462619304656982e-02 -2.896497771143913269e-02 -6.492491066455841064e-02 -4.945854246616363525e-01 -5.879186838865280151e-02
-1.534417420625686646e-01 9.706746786832809448e-02 -3.835449367761611938e-02 1.066441833972930908e-02 -1.747103035449981689e-01 -1.855702698230743408e-02 5.743061006069183350e-02 -6.871133297681808472e-02 -5.111432075500488281e-01 -1.260999590158462524e-01 5.438049137592315674e-02 -2.678171731531620026e-02 -3.899646997451782227e-01 -1.731495559215545654e-02 -1.010589301586151123e-01 -3.387101739645004272e-02 -1.737766414880752563e-01 3.610470294952392578e-01 1.257487684488296509e-01 -1.762294173240661621e-01 -2.680222317576408386e-02 1.131648123264312744e-01 -5.176962539553642273e-02 -9.450918436050415039e-02 1.652981191873550415e-01 -1.839320808649063110e-01 -4.640835151076316833e-02 -1.863233149051666260e-01 1.801609545946121216e-01 -1.878664940595626831e-01 5.143243074417114258e-02 -2.846130132675170898e-01
-1.253100037574768066e-01 1.355349421501159668e-01 -8.039459586143493652e-02 -2.894813753664493561e-02 4.343511536717414856e-02 -1.866629272699356079e-01 1.528474688529968262e-01 -1.799872517585754395e-01 -5.093733072280883789e-01 9.643696993589401245e-02 3.929101303219795227e-02 -1.562513262033462524e-01 -3.006643652915954590e-01 7.324033975601196289e-02 -5.426377523690462112e-03 -2.877481095492839813e-02 7.105735689401626587e-02 2.585717476904392242e-02 2.490609437227249146e-01 9.966386482119560242e-03 8.554328233003616333e-02 -9.225936233997344971e-02 5.449246615171432495e-03 -1.235877946019172668e-01 -2.300346642732620239e-01 -3.680490553379058838e-01 1.190547123551368713e-01 -1.563837230205535889e-01 3.066296279430389404e-01 1.697453558444976807e-01 -5.404512956738471985e-02 -1.518398523330688477e-01
-2.648068666458129883e-01 1.998095065355300903e-01 9.706143289804458618e-02 5.874490737915039062e-02 -6.650134921073913574e-02 -1.692988425493240356e-01 -4.944781959056854248e-02 -2.427596598863601685e-01 -3.935204744338989258e-01 -1.096587907522916794e-02 1.069274246692657471e-01 1.157587841153144836e-01 -2.987403869628906250e-01 3.263583183288574219e-01 -5.450014770030975342e-02 -6.327977776527404785e-02 2.747496217489242554e-02 1.836145520210266113e-01 2.173970490694046021e-01 -5.564374104142189026e-02 8.679851889610290527e-02 -1.324679255485534668e-01 -2.251233533024787903e-02 -3.988765925168991089e-02 -1.961938887834548950e-01 -2.953915297985076904e-01 1.156495735049247742e-01 2.447112835943698883e-02 2.722802460193634033e-01 1.091332212090492249e-01 -1.245721206068992615e-01 -2.162967771291732788e-01
-8.685967326164245605e-02 -8.971494436264038086e-02 -1.675572395324707031e-01 -3.245267868041992188e-01 2.646457254886627197e-01 -1.400521863251924515e-02 4.037456214427947998e-01 -1.728873401880264282e-01 -4.043505787849426270e-01 8.155460655689239502e-02 1.603046655654907227e-01 1.748194694519042969e-01 -2.087002806365489960e-02 -1.302558332681655884e-01 1.960965692996978760e-01 -2.221499830484390259e-01 -3.748122975230216980e-02 1.117402985692024231e-01 -2.748263478279113770e-01 -2.930374443531036377e-02 4.187898710370063782e-02 6.449956446886062622e-02 2.574568614363670349e-02 -2.318698167800903320e-02 -1.664269715547561646e-01 -1.155478656291961670e-01 1.265712529420852661e-01 -2.149652093648910522e-01 -3.614902263507246971e-03 -1.994797140359878540e-01 -1.239727512001991272e-01 -2.037618868052959442e-02
-1.899877786636352539e-01 2.209877967834472656e-02 -1.696921326220035553e-02 -7.341945916414260864e-02 -1.844508498907089233e-01 -9.784761071205139160e-02 2.414544969797134399e-01 -1.198760792613029480e-01 -2.468127608299255371e-01 3.235450088977813721e-01 -1.889658533036708832e-02 3.688971102237701416e-01 -3.802362680435180664e-01 1.351987272500991821e-01 1.132042855024337769e-01 -1.084311604499816895e-01 -1.650589108467102051e-01 2.646844089031219482e-01 -3.315068781375885010e-02 3.812326118350028992e-02 1.004214435815811157e-01 1.789183728396892548e-02 5.275424942374229431e-02 3.094174340367317200e-02 -2.518173456192016602e-01 -6.799671053886413574e-02 -1.223205178976058960e-01 9.237232804298400879e-02 1.750827878713607788e-01 1.085858643054962158e-01 -2.780929803848266602e-01 -1.633693575859069824e-01
-8.620708435773849487e-02 2.361340075731277466e-02 -8.366240188479423523e-03 -9.776429831981658936e-02 -2.374212816357612610e-02 1.584998890757560730e-02 2.803392410278320312e-01 -1.165726482868194580e-01 -3.686154782772064209e-01 -7.678390294313430786e-02 -3.759985566139221191e-01 -1.437115371227264404e-01 -4.027848243713378906e-01 6.547135859727859497e-02 3.550947904586791992e-01 -3.147444501519203186e-02 -1.336731612682342529e-01 2.027050256729125977e-01 -6.902983784675598145e-02 -6.956001371145248413e-02 -3.336668014526367188e-01 -4.717808961868286133e-02 1.209280490875244141e-01 6.492682546377182007e-02 -1.119766756892204285e-01 -4.954518750309944153e-02 2.511186338961124420e-02 1.131606251001358032e-01 1.084795296192169189e-01 -1.217379271984100342e-01 -1.730531603097915649e-01 7.783254235982894897e-02
-1.996996402740478516e-01 1.248857602477073669e-01 5.951275303959846497e-02 -3.724202215671539307e-01 1.157321259379386902e-01 -4.835753515362739563e-02 1.629399806261062622e-01 1.931785047054290771e-02 -4.334580004215240479e-01 -4.837888106703758240e-02 7.095322757959365845e-02 -2.395989745855331421e-02 -4.572667926549911499e-02 1.948136538267135620e-01 1.125246062874794006e-01 2.597622871398925781e-01 -2.204262316226959229e-01 -1.195538565516471863e-01 1.004938185214996338e-01 2.284110933542251587e-01 8.993675583042204380e-04 -2.100571095943450928e-01 -1.989629566669464111e-01 -3.023419082164764404e-01 -8.949624001979827881e-02 -3.857349976897239685e-02 5.903558433055877686e-02 -6.060380861163139343e-02 3.189676403999328613e-01 -2.772078849375247955e-02 -1.493265926837921143e-01 -4.333321750164031982e-02
-1.002037897706031799e-01 2.187440544366836548e-02 2.748679816722869873e-01 -1.674225926399230957e-01 1.883347332477569580e-01 2.031188607215881348e-01 3.506247699260711670e-01 -2.571359835565090179e-02 -3.747868835926055908e-01 -8.883667737245559692e-02 -7.754056714475154877e-03 1.738051772117614746e-01 -2.114779800176620483e-01 2.814719974994659424e-01 -5.767665430903434753e-02 1.727045699954032898e-02 -3.209989890456199646e-02 3.143968805670738220e-02 -5.030781403183937073e-02 2.466613799333572388e-01 1.663504727184772491e-02 -9.529291838407516479e-02 -5.808582156896591187e-02 2.221941202878952026e-02 -1.991963237524032593e-01 -1.858166307210922241e-01 3.986866474151611328e-01 -1.962552219629287720e-01 -7.657393068075180054e-02 -5.782299116253852844e-02 1.392526626586914062e-01 -2.197858504951000214e-02
-2.147950828075408936e-01 1.865897327661514282e-01 -4.710097610950469971e-02 -2.312274873256683350e-01 1.560130342841148376e-02 2.882903218269348145e-01 1.185678914189338684e-01 -9.660254418849945068e-02 -1.892685592174530029e-01 3.394054621458053589e-02 -1.927734613418579102e-01 2.865757644176483154e-01 -1.262865215539932251e-01 1.114632859826087952e-01 -1.719489693641662598e-02 -1.578357368707656860e-01 -1.337690502405166626e-01 2.333500534296035767e-01 1.238977536559104919e-01 -2.741861641407012939e-01 -6.390798091888427734e-02 4.796835780143737793e-02 -8.970519155263900757e-02 7.848544418811798096e-02 -1.302438527345657349e-01 -1.733759343624114990e-01 3.493628501892089844e-01 3.014255762100219727e-01 -1.112910881638526917e-01 -2.829544842243194580e-01 -6.340619176626205444e-02 -8.309568464756011963e-02
-4.526638612151145935e-02 -9.984488040208816528e-02 4.465550556778907776e-02 -2.680920958518981934e-01 1.366916019469499588e-02 6.795158982276916504e-02 2.316638380289077759e-01 -2.400944679975509644e-01 -4.066889882087707520e-01 2.259425818920135498e-01 -1.031727343797683716e-01 2.891788482666015625e-01 -9.074262529611587524e-02 1.488116234540939331e-01 2.713908851146697998e-01 -3.176108375191688538e-02 -7.303003221750259399e-02 5.653190985321998596e-02 -2.235532552003860474e-01 -1.861162483692169189e-01 2.075241804122924805e-01 -1.219261661171913147e-01 1.522691845893859863e-01 1.631876677274703979e-01 -1.199722066521644592e-01 -3.162541612982749939e-02 8.340418338775634766e-02 2.229298949241638184e-01 1.694864332675933838e-01 -2.159985005855560303e-01 -1.265679001808166504e-01 1.337905824184417725e-01
-2.084953486919403076e-01 -6.854889448732137680e-03 1.367938071489334106e-01 -3.921040892601013184e-01 -2.300604879856109619e-01 2.113725841045379639e-01 1.723029613494873047e-01 -1.044992506504058838e-01 -2.971937954425811768e-01 -1.873456500470638275e-02 2.105330526828765869e-01 2.073897607624530792e-02 -1.076373234391212463e-01 -3.781954571604728699e-02 1.545376628637313843e-01 1.578340083360671997e-01 -1.936893910169601440e-01 -1.473151985555887222e-02 6.404463201761245728e-03 -1.392208188772201538e-01 6.220524385571479797e-02 1.922090202569961548e-01 -2.794342041015625000e-01 8.085540682077407837e-02 -4.009532183408737183e-02 -6.513860821723937988e-02 3.130874633789062500e-01 -1.334434002637863159e-01 1.271936893463134766e-01 -2.817518711090087891e-01 2.244480252265930176e-01 -1.895461790263652802e-02
-1.328694969415664673e-01 1.474096626043319702e-01 -1.324778348207473755e-01 -7.451983541250228882e-02 2.805329300463199615e-02 -9.731998667120933533e-03 1.544139981269836426e-01 -9.021906554698944092e-02 -2.511226236820220947e-01 -1.622313559055328369e-01 1.263437718152999878e-01 2.960801124572753906e-01 -3.892226815223693848e-01 -8.309657126665115356e-02 1.194564849138259888e-01 -3.181287944316864014e-01 -1.520169079303741455e-01 8.367659151554107666e-02 1.550436168909072876e-01 1.251835823059082031e-01 3.403084278106689453e-01 -1.579218804836273193e-01 -1.662844605743885040e-02 -2.926979959011077881e-01 1.507660653442144394e-02 -4.570931941270828247e-02 2.416552454233169556e-01 -1.105197817087173462e-01 2.765371277928352356e-02 -1.443657875061035156e-01 -2.098964154720306396e-01 5.153178051114082336e-02
-4.261331856250762939e-01 1.156003922224044800e-01 9.336848556995391846e-02 -1.501432526856660843e-02 -7.511653751134872437e-02 2.662844210863113403e-02 4.675743356347084045e-02 -3.222369253635406494e-01 -3.802445828914642334e-01 -2.180464006960391998e-02 -2.982967905700206757e-02 -3.588089346885681152e-02 -4.357685893774032593e-02 -1.851042956113815308e-01 -1.153718456625938416e-01 -1.069615222513675690e-02 -2.376399040222167969e-01 -1.204678639769554138e-01 -2.027237322181463242e-03 -5.308580026030540466e-02 5.523210857063531876e-03 1.093799918889999390e-01 2.317256629467010498e-01 -3.964462876319885254e-01 -1.731523126363754272e-02 -1.504285782575607300e-01 4.651034623384475708e-02 1.800296828150749207e-02 -6.096736178733408451e-04 -3.558709621429443359e-01 7.858776301145553589e-02 -1.788807809352874756e-01
-2.613444924354553223e-01 6.876712292432785034e-02 2.379895597696304321e-01 -3.910330235958099365e-01 -1.471292041242122650e-02 -2.631106078624725342e-01 1.611498184502124786e-02 -2.463308572769165039e-01 -2.418958246707916260e-01 1.295936107635498047e-01 -1.036230102181434631e-01 7.488743960857391357e-02 -1.885395348072052002e-01 -1.154828583821654320e-03 -1.876352280378341675e-01 -1.096484363079071045e-01 -3.965271171182394028e-03 1.396360695362091064e-01 -2.722715586423873901e-02 -3.421777486801147461e-01 -1.472485512495040894e-01 -8.404505997896194458e-02 8.041069656610488892e-02 1.901993155479431152e-01 -8.104292303323745728e-02 -3.470779359340667725e-01 -6.975945085287094116e-02 -1.755889803171157837e-01 -1.140865683555603027e-01 -9.993903338909149170e-02 -1.132228076457977295e-01 -7.300539314746856689e-02
-1.348051279783248901e-01 -2.407636959105730057e-03 4.913385957479476929e-02 -2.258795648813247681e-01 -2.108526974916458130e-01 3.318465054035186768e-01 8.101633936166763306e-02 -2.679821848869323730e-01 -3.805052042007446289e-01 -2.141612768173217773e-01 -1.192755922675132751e-01 -1.421143710613250732e-01 3.654207568615674973e-03 1.428204476833343506e-01 -1.984659731388092041e-01 -4.675674438476562500e-02 -1.262135952711105347e-01 2.384050637483596802e-01 1.824553608894348145e-01 -1.345618814229965210e-02 -1.115076243877410889e-01 -1.033799946308135986e-01 8.586308360099792480e-02 1.696110218763351440e-01 -2.314985096454620361e-01 -3.108396232128143311e-01 2.093278020620346069e-01 4.341659694910049438e-02 -1.174882650375366211e-01 -1.339084119535982609e-03 -5.495566129684448242e-02 1.735731363296508789e-01
-8.835319429636001587e-02 1.348318755626678467e-01 2.645368278026580811e-01 -1.084537655115127563e-01 -7.794334739446640015e-02 -2.251664400100708008e-01 1.206331625580787659e-01 -1.518225371837615967e-01 -4.137489199638366699e-01 -1.296252161264419556e-01 8.748871833086013794e-02 1.398121193051338196e-02 -4.578021168708801270e-02 2.047845274209976196e-01 -1.561851054430007935e-01 -2.902230620384216309e-02 -1.826704740524291992e-01 -5.448117107152938843e-02 1.061859652400016785e-01 -7.956068962812423706e-02 -1.143005266785621643e-01 -2.655556797981262207e-01 -1.568917036056518555e-01 9.349709376692771912e-03 -2.588455975055694580e-01 -3.497736155986785889e-01 -8.419392257928848267e-02 -5.972777307033538818e-02 2.556716203689575195e-01 -1.196163073182106018e-01 -2.997326254844665527e-01 3.228488564491271973e-02
7.283657044172286987e-02 -1.828346215188503265e-02 3.221765756607055664e-01 2.101480728015303612e-03 1.420833263546228409e-02 7.061899453401565552e-02 3.023640215396881104e-01 -3.010472655296325684e-02 -3.610282242298126221e-01 1.628419570624828339e-02 1.619384288787841797e-01 5.717923492193222046e-02 -1.163832470774650574e-01 3.512979485094547272e-03 3.800775706768035889e-01 -3.516025245189666748e-01 -2.995749711990356445e-01 2.004716992378234863e-01 -5.295902490615844727e-02 4.525696858763694763e-02 2.425487637519836426e-01 -1.868401616811752319e-01 -4.513581097126007080e-02 -8.865080028772354126e-02 -1.705748587846755981e-01 -1.253235936164855957e-01 -1.062747277319431305e-02 3.135910257697105408e-02 7.850278168916702271e-02 6.137130036950111389e-02 -2.367876172065734863e-01 3.131482005119323730e-02
-2.535611391067504883e-01 1.644571572542190552e-01 9.620047360658645630e-02 -1.109272837638854980e-01 -9.191251546144485474e-02 -2.012945413589477539e-01 3.595545887947082520e-02 -4.191732034087181091e-02 -4.370042085647583008e-01 -2.112317457795143127e-02 1.955597102642059326e-02 -3.587575256824493408e-02 -1.553024947643280029e-01 2.178563624620437622e-01 -1.192456781864166260e-01 -1.262486279010772705e-01 6.679297238588333130e-02 1.417748332023620605e-01 1.776833981275558472e-01 -4.352980107069015503e-02 1.865515857934951782e-02 -3.677662014961242676e-01 -2.137757651507854462e-02 -1.446281466633081436e-02 -1.790221184492111206e-01 -4.205925762653350830e-01 1.065880060195922852e-01 -9.057561308145523071e-02 2.164884209632873535e-01 -1.151140965521335602e-02 -1.942360252141952515e-01 -1.808970123529434204e-01
-2.254978865385055542e-01 1.299248337745666504e-01 -2.935916185379028320e-01 -2.412839084863662720e-01 1.015766635537147522e-01 -9.411277621984481812e-02 4.603858292102813721e-02 -1.804363727569580078e-01 -3.655160069465637207e-01 5.949273332953453064e-02 5.973757058382034302e-02 2.190734595060348511e-01 -3.380080759525299072e-01 -1.823244094848632812e-01 1.115221679210662842e-01 -1.241560280323028564e-01 -1.103027686476707458e-01 1.318149417638778687e-01 -1.259021311998367310e-01 1.121762320399284363e-01 2.530204951763153076e-01 9.487076103687286377e-02 -5.773337557911872864e-02 2.382091991603374481e-02 -1.899222731590270996e-01 -1.956041008234024048e-01 2.808980941772460938e-01 -2.679402567446231842e-02 -3.933335468173027039e-02 -1.905842572450637817e-01 -2.032741606235504150e-01 4.379071295261383057e-02
-2.461887300014495850e-01 9.712500870227813721e-02 -9.723047912120819092e-02 -2.854157388210296631e-01 8.786859363317489624e-02 -1.108987107872962952e-01 -8.679924160242080688e-02 -1.705140173435211182e-01 -4.201382696628570557e-01 -6.062980741262435913e-02 -5.934319272637367249e-02 -7.976023107767105103e-02 -1.669825986027717590e-02 4.790378734469413757e-03 -9.197700768709182739e-02 1.703149229288101196e-01 -3.139982819557189941e-01 1.607197374105453491e-01 3.887442946434020996e-01 1.793426722288131714e-01 4.153480380773544312e-02 3.414411097764968872e-02 -9.838493913412094116e-02 -1.670785546302795410e-01 -1.454169601202011108e-01 -1.538891345262527466e-01 4.468491673469543457e-02 -1.856024712324142456e-01 4.970106482505798340e-02 -2.985022366046905518e-01 8.809879422187805176e-02 -1.605112701654434204e-01
3.497782349586486816e-02 1.593210101127624512e-01 -5.324831604957580566e-02 -2.378817647695541382e-01 -7.204630225896835327e-02 -1.222448237240314484e-02 1.618611961603164673e-01 -7.285027205944061279e-02 -2.503573000431060791e-01 1.912062019109725952e-01 -4.879544302821159363e-02 1.502996683120727539e-01 -2.874755859375000000e-01 9.988441318273544312e-02 2.139043956995010376e-01 -2.200330607593059540e-02 -3.112958669662475586e-01 4.369876682758331299e-01 3.323179185390472412e-01 -1.270616203546524048e-01 3.379670158028602600e-02 3.754355385899543762e-02 2.275001406669616699e-01 -2.217194139957427979e-01 -1.399367004632949829e-01 1.301224157214164734e-02 5.419973284006118774e-02 -5.204883962869644165e-02 9.653870074544101954e-05 -1.926851123571395874e-01 -1.716884523630142212e-01 6.436406821012496948e-02
-3.271047472953796387e-01 6.575343012809753418e-02 3.452330231666564941e-01 -2.708566188812255859e-01 1.442089378833770752e-01 4.780723154544830322e-01 2.856750488281250000e-01 5.493337661027908325e-02 -2.748602330684661865e-01 -4.665551707148551941e-02 -6.356149911880493164e-02 -2.613252960145473480e-02 -1.555723696947097778e-01 5.842510610818862915e-02 -3.869134560227394104e-02 -3.520106524229049683e-02 1.273492425680160522e-01 9.684431552886962891e-02 2.812827527523040771e-01 -3.195209056138992310e-02 1.883036602521315217e-04 -1.451052874326705933e-01 -1.651016250252723694e-02 -2.329306006431579590e-01 -4.365701973438262939e-02 -1.806317120790481567e-01 1.346587240695953369e-01 6.356903910636901855e-02 -5.000037699937820435e-02 5.114512145519256592e-02 -7.499728351831436157e-02 -2.411809749901294708e-02
-1.569395661354064941e-01 4.452747851610183716e-02 -6.733208894729614258e-03 -1.637938432395458221e-02 3.379517793655395508e-02 2.147341966629028320e-01 2.540890872478485107e-01 -1.335003823041915894e-01 -4.092795252799987793e-01 2.238780856132507324e-01 -2.280125021934509277e-01 -2.971088513731956482e-02 -2.879991829395294189e-01 -1.483871042728424072e-01 1.725372821092605591e-01 -2.864923328161239624e-02 -1.951351948082447052e-02 1.877822875976562500e-01 4.302906617522239685e-02 1.929245740175247192e-01 -3.076260685920715332e-01 -2.252899408340454102e-01 5.856050923466682434e-02 1.470767557621002197e-01 -2.452358603477478027e-01 -5.584360286593437195e-02 1.962749511003494263e-01 -6.622867286205291748e-02 -6.244833115488290787e-03 -3.104181960225105286e-02 -2.226113379001617432e-01 1.883858293294906616e-01
-4.127363488078117371e-02 6.025719270110130310e-02 -1.531029939651489258e-01 -2.431690841913223267e-01 -1.656248122453689575e-01 7.907061278820037842e-02 3.288056850433349609e-01 -2.014027982950210571e-01 -3.659326210618019104e-02 1.619969904422760010e-01 1.246572583913803101e-01 1.748433858156204224e-01 -2.158195525407791138e-01 1.293861865997314453e-01 -5.530750006437301636e-02 8.569432795047760010e-02 -1.992002874612808228e-01 3.965167794376611710e-03 9.945491701364517212e-02 1.976449638605117798e-01 -1.403310596942901611e-01 9.520978480577468872e-02 5.506253615021705627e-02 -2.536673545837402344e-01 9.919393807649612427e-02 -3.779873251914978027e-01 1.738705784082412720e-01 -2.761272154748439789e-02 1.974204927682876587e-01 -3.231823146343231201e-01 3.856720775365829468e-02 -2.625194489955902100e-01
-2.247783988714218140e-01 -1.348799169063568115e-01 2.862122654914855957e-01 -4.105878174304962158e-01 1.244906410574913025e-01 7.523190975189208984e-02 -1.084298640489578247e-01 -1.148867011070251465e-01 -1.737045198678970337e-01 2.875609695911407471e-02 1.793242394924163818e-01 1.311141550540924072e-01 -1.762802749872207642e-01 2.273741364479064941e-01 8.663220703601837158e-02 6.474010646343231201e-02 -2.283918261528015137e-01 -1.077392324805259705e-02 1.442807354032993317e-02 -2.136737108230590820e-01 -1.679802387952804565e-01 -9.697156399488449097e-02 6.565681844949722290e-02 -3.733079507946968079e-02 -4.802087694406509399e-02 2.407411113381385803e-03 1.859090179204940796e-01 -2.760965824127197266e-01 6.105143693275749683e-04 -3.020794987678527832e-01 1.467110514640808105e-01 -3.041405379772186279e-01
-1.841434389352798462e-01 8.147360384464263916e-02 2.771187126636505127e-01 -3.377939015626907349e-02 -8.809395879507064819e-02 -1.395906507968902588e-01 1.256815046072006226e-01 -1.544112265110015869e-01 -4.295825362205505371e-01 -9.333124756813049316e-02 -6.775541231036186218e-03 -2.190073765814304352e-02 -7.119110226631164551e-02 1.102660447359085083e-01 -1.132042892277240753e-02 -8.213168382644653320e-02 -2.155964374542236328e-01 -1.164106950163841248e-01 3.659737110137939453e-02 -1.132351756095886230e-01 -1.527010202407836914e-01 -2.660362422466278076e-01 -1.451217979192733765e-01 1.894307583570480347e-01 -2.310009598731994629e-01 -3.666028082370758057e-01 -1.170204877853393555e-01 -4.038029164075851440e-02 3.590662181377410889e-01 -8.111762255430221558e-02 -1.586384475231170654e-01 -8.811636269092559814e-02
-2.161194533109664917e-01 -1.518875360488891602e-01 1.402215808629989624e-01 -1.732503324747085571e-01 3.484969213604927063e-02 -8.264791220426559448e-02 1.802325546741485596e-01 -2.460640072822570801e-01 -4.753702506422996521e-02 2.567133307456970215e-02 -2.227950096130371094e-01 -1.746225953102111816e-01 -4.537999331951141357e-01 -8.069789037108421326e-04 3.071496486663818359e-01 -3.256516754627227783e-01 -5.192344263195991516e-02 2.161746770143508911e-01 -5.321691557765007019e-02 1.171742677688598633e-01 7.768283784389495850e-02 -2.514981925487518311e-01 -1.438835710287094116e-01 6.477748975157737732e-04 -1.901254653930664062e-01 -1.762677133083343506e-01 4.200008139014244080e-02 8.720697462558746338e-02 -1.816239506006240845e-01 -7.483781129121780396e-02 -1.359789222478866577e-01 -2.122346125543117523e-02
-2.645101845264434814e-01 -1.209285259246826172e-01 -1.522919386625289917e-01 -3.540063798427581787e-01 1.358325779438018799e-01 1.102496683597564697e-01 2.075097262859344482e-01 -1.722591072320938110e-01 -1.255012303590774536e-01 -6.690029799938201904e-02 -2.089718618663027883e-04 2.293957918882369995e-01 -9.120699763298034668e-02 -2.500723898410797119e-01 2.580976486206054688e-01 2.114349417388439178e-02 -6.538397818803787231e-02 1.411390006542205811e-01 -9.110432863235473633e-02 -1.350702643394470215e-01 1.708438396453857422e-01 4.892457649111747742e-02 1.240633055567741394e-02 -3.649635985493659973e-02 -2.328292727470397949e-01 -6.619057804346084595e-02 2.567606866359710693e-01 -1.119789388030767441e-02 -7.608664035797119141e-02 -3.482511937618255615e-01 -3.238523304462432861e-01 -1.113392934203147888e-01
-2.588114142417907715e-01 -1.820994019508361816e-01 -2.948136031627655029e-01 -4.384785592555999756e-01 1.766748577356338501e-01 4.769047722220420837e-02 1.786929368972778320e-01 -2.634444534778594971e-01 -3.483394682407379150e-01 -1.919307112693786621e-01 -6.428080052137374878e-02 3.542532399296760559e-02 -5.046615377068519592e-02 9.559846669435501099e-02 2.154061198234558105e-01 2.831147424876689911e-02 -7.717452198266983032e-02 3.234720528125762939e-01 -1.658273935317993164e-01 2.488161437213420868e-02 3.298116102814674377e-02 4.101777076721191406e-02 1.073131561279296875e-01 9.836326353251934052e-03 -1.193988174200057983e-01 -5.808645486831665039e-02 1.492258459329605103e-01 1.827054917812347412e-01 2.999205142259597778e-02 1.278110146522521973e-01 -1.378961801528930664e-01 -2.796947769820690155e-02
-4.734425805509090424e-03 -1.287952214479446411e-01 4.651547595858573914e-02 -1.407449692487716675e-01 -1.150263547897338867e-01 1.461929827928543091e-01 3.334628045558929443e-01 -8.459072560071945190e-02 -3.021757602691650391e-01 1.136831715703010559e-01 -9.178573638200759888e-02 -1.156973540782928467e-01 -3.537399172782897949e-01 1.976389586925506592e-01 2.835666835308074951e-01 1.113882437348365784e-01 2.957222517579793930e-03 -7.714206725358963013e-02 6.100637465715408325e-02 -5.985580012202262878e-02 -1.328516453504562378e-01 -9.415043145418167114e-02 2.285281121730804443e-01 -1.798065751791000366e-01 -1.823418736457824707e-01 -1.703645437955856323e-01 2.122322097420692444e-02 -1.242407485842704773e-01 -9.470214694738388062e-02 -7.228771597146987915e-02 -4.440324902534484863e-01 1.074882894754409790e-01
-1.265687942504882812e-01 -5.589326471090316772e-02 1.040666177868843079e-01 -2.162693291902542114e-01 -2.139095664024353027e-01 3.227254152297973633e-01 2.154072672128677368e-01 -3.414812386035919189e-01 -2.929131090641021729e-01 -1.528636962175369263e-01 -1.396119222044944763e-02 1.001944616436958313e-01 -1.539516448974609375e-01 -9.670189023017883301e-02 -2.183006405830383301e-01 -2.228186279535293579e-01 -3.346214890480041504e-01 2.693350911140441895e-01 -1.319573670625686646e-01 -1.116621494293212891e-01 -7.579079270362854004e-02 6.145719438791275024e-02 1.134784612804651260e-02 3.249237686395645142e-02 -6.829462200403213501e-02 9.789389371871948242e-02 9.629725664854049683e-02 1.305039525032043457e-01 8.652359247207641602e-02 1.423782259225845337e-01 -5.086892633698880672e-04 -2.591731250286102295e-01
-1.125245839357376099e-01 1.352223381400108337e-02 1.193630546331405640e-01 -1.776917874813079834e-01 -7.462234050035476685e-02 3.212347030639648438e-01 3.019880950450897217e-01 -1.148940473794937134e-01 -3.694357872009277344e-01 -1.768722385168075562e-01 -1.664280295372009277e-01 2.358537316322326660e-01 -2.135822027921676636e-01 1.320874989032745361e-01 4.690780118107795715e-02 -3.788748756051063538e-02 -7.283177971839904785e-02 -6.702469289302825928e-02 1.383620649576187134e-01 1.120867282152175903e-01 -1.225212365388870239e-01 1.537362933158874512e-01 -1.137799993157386780e-01 1.596448570489883423e-01 -6.592565774917602539e-02 -2.484260499477386475e-01 3.470555841922760010e-01 -2.823174595832824707e-01 1.924853026866912842e-02 -7.719454169273376465e-02 1.529610622674226761e-02 -1.379303634166717529e-01
-9.414973109960556030e-02 9.278328716754913330e-02 2.495161592960357666e-01 8.289280813187360764e-04 4.083982855081558228e-02 2.071435330435633659e-03 2.032312750816345215e-01 -1.611934155225753784e-01 -4.449733495712280273e-01 -5.926500260829925537e-02 8.259902149438858032e-02 1.580570042133331299e-01 -2.826493233442306519e-02 4.882681369781494141e-02 3.210488855838775635e-01 -3.180531859397888184e-01 -2.684528827667236328e-01 1.517974436283111572e-01 -6.786707788705825806e-02 -6.488098949193954468e-02 2.067399173974990845e-01 -1.707081496715545654e-01 5.576274171471595764e-02 -1.834439486265182495e-01 -7.844544947147369385e-02 6.436019390821456909e-02 2.761091291904449463e-01 -4.767400398850440979e-02 7.537914067506790161e-02 4.931974411010742188e-02 -2.981444597244262695e-01 1.104533895850181580e-01
2.438004314899444580e-02 -2.139781787991523743e-02 -7.957836985588073730e-02 2.436426840722560883e-02 -1.227442398667335510e-01 -7.008347660303115845e-02 2.256891503930091858e-02 -4.025641828775405884e-02 -5.567446351051330566e-02 1.145635247230529785e-01 3.329315185546875000e-01 -9.917946532368659973e-03 -3.292342126369476318e-01 4.726928099989891052e-02 1.756557524204254150e-01 -1.515958905220031738e-01 -2.833865880966186523e-01 3.818713128566741943e-01 1.516147851943969727e-01 6.333767622709274292e-02 -1.628570556640625000e-01 -6.193160638213157654e-02 1.319911777973175049e-01 -8.383177965879440308e-02 -2.100733369588851929e-01 -3.529222607612609863e-01 1.112366393208503723e-01 9.847729653120040894e-02 2.731637358665466309e-01 -2.983192205429077148e-01 -2.773012593388557434e-02 -1.233029812574386597e-01
-9.300699830055236816e-02 4.934193193912506104e-02 -2.611311711370944977e-02 -2.034593671560287476e-01 -5.943035706877708435e-02 2.811369299888610840e-02 7.541541475802659988e-03 6.401083618402481079e-02 -1.292251348495483398e-01 -7.386837899684906006e-02 3.763647982850670815e-04 2.065527886152267456e-01 -4.314057528972625732e-01 -2.235609889030456543e-01 1.743824928998947144e-01 -7.048368453979492188e-02 -3.684253394603729248e-01 1.865934580564498901e-01 -1.332786679267883301e-01 -1.881372481584548950e-01 1.219714879989624023e-01 -1.284690797328948975e-01 -1.894839704036712646e-01 -8.793013542890548706e-02 -1.394787728786468506e-01 -2.374271005392074585e-01 2.788126766681671143e-01 -1.542439013719558716e-01 9.922496229410171509e-02 -3.260700106620788574e-01 -9.151259064674377441e-02 3.804631531238555908e-02
-7.265144586563110352e-02 2.546136826276779175e-02 -2.546542286872863770e-01 -1.004229784011840820e-01 3.070729374885559082e-01 6.669532507658004761e-02 2.460554838180541992e-01 -1.489833593368530273e-01 -9.656467288732528687e-02 -1.771097928285598755e-01 -1.182861253619194031e-01 2.197542190551757812e-01 -3.751936256885528564e-01 -2.140089869499206543e-01 1.024155467748641968e-01 -1.568275839090347290e-01 -7.226173579692840576e-02 1.046911031007766724e-01 3.952763602137565613e-02 -1.382613480091094971e-01 1.617108881473541260e-01 1.800966076552867889e-02 -1.618516892194747925e-01 -3.315440565347671509e-02 -2.826189398765563965e-01 -1.778512448072433472e-01 1.750503778457641602e-01 -1.277411580085754395e-01 1.847391873598098755e-01 -3.290058374404907227e-01 -1.465898305177688599e-01 8.417592383921146393e-03
5.253698327578604221e-04 -1.166267395019531250e-01 -1.948748379945755005e-01 -1.094700694084167480e-01 9.471811354160308838e-02 1.009495481848716736e-01 1.593233495950698853e-01 -1.080669611692428589e-01 -2.898806631565093994e-01 -1.165596097707748413e-01 2.141163349151611328e-01 8.532425761222839355e-02 -1.554155498743057251e-01 1.359865348786115646e-02 5.724129453301429749e-02 8.903134614229202271e-03 -2.982363402843475342e-01 2.630886733531951904e-01 -2.543583512306213379e-01 1.667796401306986809e-03 -1.017269119620323181e-01 -2.055063098669052124e-01 -4.212123453617095947e-01 1.884294673800468445e-02 -1.420025825500488281e-01 -2.481644898653030396e-01 3.663970232009887695e-01 -5.844518169760704041e-02 -7.233264297246932983e-02 -7.679399102926254272e-02 -1.342218220233917236e-01 -4.457245522644370794e-04
5.574251990765333176e-04 -2.245756834745407104e-01 2.093541473150253296e-01 5.331805348396301270e-02 9.541203826665878296e-02 1.861989349126815796e-01 9.570523351430892944e-02 -8.267503976821899414e-02 -4.300785660743713379e-01 1.945856511592864990e-01 3.758842647075653076e-01 1.626740694046020508e-01 -2.210125625133514404e-01 7.378291338682174683e-02 2.590013146400451660e-01 1.098691597580909729e-01 -2.619300782680511475e-01 -1.233186107128858566e-02 8.727780729532241821e-02 -1.515413373708724976e-01 -1.156440302729606628e-01 -1.576719880104064941e-01 -1.039261370897293091e-01 1.315612345933914185e-02 7.724763359874486923e-03 2.671206137165427208e-03 2.477405667304992676e-01 1.222159937024116516e-01 6.511431932449340820e-02 -2.351679205894470215e-01 -1.416642516851425171e-01 1.206568703055381775e-01
-2.112433761358261108e-01 -5.028508976101875305e-02 1.101315021514892578e-02 -2.820708416402339935e-02 -4.976734519004821777e-03 -9.688919037580490112e-02 3.670701384544372559e-01 -1.552423387765884399e-01 -3.574379086494445801e-01 -3.547620028257369995e-02 -6.562019698321819305e-03 2.241274528205394745e-02 -4.265726804733276367e-01 1.118206903338432312e-01 2.460072487592697144e-01 -3.540866374969482422e-01 -1.847355067729949951e-01 6.735723465681076050e-02 -1.996428909478709102e-04 -2.842426672577857971e-02 5.097356066107749939e-02 -3.271367028355598450e-02 4.915257543325424194e-02 -1.515188813209533691e-01 -2.349404543638229370e-01 3.412688849493861198e-03 5.206478387117385864e-02 4.411057382822036743e-02 1.149096563458442688e-01 -3.350746631622314453e-02 -3.581227362155914307e-01 5.280612036585807800e-02
-4.669886082410812378e-02 2.272766381502151489e-01 2.735532522201538086e-01 -2.575073540210723877e-01 2.407112568616867065e-01 1.547942459583282471e-01 1.512246727943420410e-01 -5.089963227510452271e-02 -4.779382050037384033e-01 -3.110289387404918671e-02 -7.404442876577377319e-02 1.994382031261920929e-02 -1.439577788114547729e-01 -1.305585652589797974e-01 -3.729966282844543457e-02 3.562428057193756104e-02 3.006201423704624176e-02 -9.726812131702899933e-03 1.498885750770568848e-01 1.917794793844223022e-01 1.415832638740539551e-01 -1.029724627733230591e-01 -2.271970361471176147e-01 -1.484280079603195190e-01 -9.764444828033447266e-02 -2.502728700637817383e-01 2.965296804904937744e-01 -2.282557040452957153e-01 6.715764850378036499e-02 -6.056378036737442017e-02 -1.234988421201705933e-01 -1.475928276777267456e-01
-1.501144915819168091e-01 5.641443654894828796e-03 5.279130935668945312e-01 -1.120223626494407654e-01 3.729132190346717834e-02 2.332677096128463745e-01 1.549866795539855957e-01 8.026420138776302338e-03 -2.753400206565856934e-01 1.718534529209136963e-02 -8.573502302169799805e-02 8.838152512907981873e-03 -8.470525592565536499e-02 7.178226858377456665e-02 6.071282550692558289e-02 2.261286228895187378e-01 -1.258278489112854004e-01 1.796748787164688110e-01 4.517740756273269653e-02 1.344279646873474121e-01 -1.204811036586761475e-01 -2.538352608680725098e-01 -1.707939654588699341e-01 -1.454439163208007812e-01 -1.459483504295349121e-01 -1.616533845663070679e-01 3.511093258857727051e-01 -2.121457755565643311e-01 -1.671705581247806549e-02 -1.595324873924255371e-01 1.213578805327415466e-01 -4.409921914339065552e-02
-3.874161541461944580e-01 -1.428246200084686279e-01 -1.443891227245330811e-01 -2.688981890678405762e-01 2.741130888462066650e-01 8.863094449043273926e-02 1.332601606845855713e-01 -3.063781857490539551e-01 -3.893117308616638184e-01 1.068219728767871857e-02 9.652217477560043335e-02 2.767581343650817871e-01 -1.058768779039382935e-01 3.846419602632522583e-02 1.299828588962554932e-01 5.835827812552452087e-02 -1.028747484087944031e-01 2.507734298706054688e-01 -9.325411915779113770e-02 -4.068555682897567749e-02 -5.887304618954658508e-02 1.352290040813386440e-03 6.273844838142395020e-02 -2.216224186122417450e-02 -2.015807032585144043e-01 1.007651388645172119e-01 7.241880148649215698e-02 1.217924430966377258e-01 2.999429963529109955e-02 -2.699209004640579224e-02 -3.100189864635467529e-01 1.040785536170005798e-01
-7.107484340667724609e-02 2.557571232318878174e-01 2.010135054588317871e-01 -2.466309219598770142e-01 1.152506992220878601e-01 2.357252687215805054e-01 4.326366484165191650e-01 -2.169515192508697510e-01 1.584228314459323883e-02 1.950592249631881714e-01 9.022998809814453125e-02 3.636496886610984802e-02 -1.125341877341270447e-01 -1.488312333822250366e-02 3.966571092605590820e-01 -1.669005155563354492e-01 7.351851463317871094e-02 -1.153073906898498535e-01 2.073839604854583740e-01 -8.774198591709136963e-02 -1.451060622930526733e-01 -3.446356207132339478e-02 -2.776791341602802277e-02 -9.425247460603713989e-02 -3.168493211269378662e-01 -1.237432211637496948e-01 9.245851635932922363e-02 1.794965751469135284e-02 1.623233109712600708e-01 -2.342721633613109589e-02 7.051341980695724487e-02 -1.470331251621246338e-01
-2.427655011415481567e-01 1.407267525792121887e-02 2.202227264642715454e-01 2.316698618233203888e-02 9.045370668172836304e-02 6.927468627691268921e-02 2.854178547859191895e-01 -1.088183820247650146e-01 -3.497290313243865967e-01 -1.246621757745742798e-01 6.930625438690185547e-02 -8.617164567112922668e-03 -6.545346230268478394e-02 -5.090026184916496277e-02 2.335148304700851440e-01 -3.003234863281250000e-01 -1.783560067415237427e-01 5.656718462705612183e-02 -2.419560216367244720e-02 4.972242191433906555e-02 2.737142741680145264e-01 -2.797930836677551270e-01 -5.520245805382728577e-02 -1.801813691854476929e-01 9.176357835531234741e-02 -8.392049372196197510e-02 3.125925734639167786e-02 1.595505475997924805e-01 2.058688253164291382e-01 -1.574510633945465088e-01 -2.724842727184295654e-01 2.848114967346191406e-01
2.684439718723297119e-02 1.414879877120256424e-02 -1.619589775800704956e-01 -4.795509576797485352e-01 7.688543200492858887e-02 -1.430406887084245682e-02 5.426755174994468689e-02 -1.620504707098007202e-01 -4.964847862720489502e-01 -1.197845563292503357e-01 9.656079113483428955e-02 2.714230120182037354e-01 -1.406247615814208984e-01 -1.262747049331665039e-01 1.383528113365173340e-01 -1.949348449707031250e-01 6.174199283123016357e-02 5.488820001482963562e-02 -2.362258583307266235e-01 -2.785917557775974274e-02 1.162184178829193115e-01 7.052186131477355957e-02 -4.663377627730369568e-02 -4.775547608733177185e-02 1.658537983894348145e-02 -2.057357132434844971e-01 1.664086133241653442e-01 -4.457302019000053406e-02 3.373191505670547485e-02 -1.867166161537170410e-01 -1.372944265604019165e-01 2.395537495613098145e-01
-1.704434454441070557e-01 -1.166036948561668396e-01 2.251880010589957237e-03 -2.990706861019134521e-01 -1.662421524524688721e-01 1.383071988821029663e-01 2.215462774038314819e-01 -3.026934266090393066e-01 -6.138883903622627258e-02 -1.418656408786773682e-01 2.671694159507751465e-01 -5.886746570467948914e-02 -1.943150162696838379e-01 -1.148025318980216980e-01 -4.768094792962074280e-02 -2.143427282571792603e-01 -4.258645176887512207e-01 1.847826093435287476e-01 -1.542592346668243408e-01 -1.546046584844589233e-01 -9.033326059579849243e-02 -1.807938814163208008e-01 1.861457340419292450e-02 -2.344838231801986694e-01 -1.289662253111600876e-02 6.253174692392349243e-02 1.288347505033016205e-02 1.326658427715301514e-01 1.516535133123397827e-01 6.138390302658081055e-02 -2.341879904270172119e-01 -1.403800547122955322e-01
2.988198213279247284e-02 5.033903755247592926e-03 -6.925462186336517334e-02 -1.264369487762451172e-01 1.042015403509140015e-01 9.979838877916336060e-02 2.467755526304244995e-01 -2.261267900466918945e-01 -3.004781007766723633e-01 -1.514373719692230225e-02 2.334078848361968994e-01 -3.258520504459738731e-03 -2.869343161582946777e-01 5.502833798527717590e-02 8.866702020168304443e-02 -4.552007913589477539e-01 5.679653957486152649e-02 3.715682625770568848e-01 1.459897309541702271e-01 1.005347222089767456e-01 -2.010621726512908936e-01 3.097431175410747528e-02 6.627491861581802368e-02 -5.612793937325477600e-02 7.993067055940628052e-02 -2.233145013451576233e-02 1.103595495223999023e-01 1.117885038256645203e-01 1.192255541682243347e-01 3.016874752938747406e-02 -1.991818249225616455e-01 -3.033409118652343750e-01
3.907256294041872025e-03 6.754548102617263794e-02 3.859417140483856201e-01 -6.600527465343475342e-02 -2.020419538021087646e-01 -3.699978813529014587e-02 1.316428333520889282e-01 -2.366959154605865479e-01 -3.522418439388275146e-01 1.235582772642374039e-02 -8.765889704227447510e-02 -2.239838428795337677e-02 -6.103015691041946411e-02 1.604429036378860474e-01 -1.992726624011993408e-01 5.831273272633552551e-02 -1.261325627565383911e-01 9.338162839412689209e-02 -1.008358225226402283e-01 8.240707963705062866e-02 -4.944517090916633606e-02 -2.692054510116577148e-01 -2.411071658134460449e-01 -2.071992307901382446e-01 -2.928749024868011475e-01 -1.211594790220260620e-01 2.303259968757629395e-01 -1.564068496227264404e-01 5.354768410325050354e-02 4.868958145380020142e-02 -2.568176090717315674e-01 2.342004925012588501e-01
-1.502407789230346680e-01 -2.766929380595684052e-02 2.138999998569488525e-01 -3.878403604030609131e-01 -3.374564275145530701e-02 3.564389646053314209e-01 7.299559656530618668e-03 -1.273659318685531616e-01 -4.475888013839721680e-01 3.451811894774436951e-02 1.510134488344192505e-01 6.295422464609146118e-02 -1.106816977262496948e-01 6.811282783746719360e-02 -1.909809559583663940e-01 -5.173796415328979492e-02 2.295211553573608398e-01 1.916893124580383301e-01 -7.155139464884996414e-03 -5.210036411881446838e-02 -2.498973608016967773e-01 8.870103955268859863e-02 -3.596090711653232574e-03 2.448183111846446991e-02 -3.656461462378501892e-02 -2.994965612888336182e-01 1.920799911022186279e-01 -1.440389305353164673e-01 -6.831897795200347900e-02 -1.815604418516159058e-01 4.123179242014884949e-02 2.370374463498592377e-02
-2.196783721446990967e-01 -2.007425278425216675e-01 -3.695860505104064941e-02 -2.345072925090789795e-01 -1.368820816278457642e-01 4.735801741480827332e-02 2.046494781970977783e-01 -1.459256410598754883e-01 -3.685094881802797318e-03 -2.572506107389926910e-02 -1.168873980641365051e-01 4.145706817507743835e-02 9.593857824802398682e-02 4.233625531196594238e-01 1.115324199199676514e-01 -2.045166194438934326e-01 -8.659420907497406006e-02 3.225093781948089600e-01 1.899005323648452759e-01 2.471553743816912174e-04 -4.577728686854243279e-04 2.978128939867019653e-02 -1.529024541378021240e-01 8.455754816532135010e-02 -1.967857182025909424e-01 -1.776065677404403687e-01 -7.623130083084106445e-02 -2.112431079149246216e-02 3.114992082118988037e-01 -3.522353172302246094e-01 1.737487912178039551e-01 -7.321254909038543701e-02
-2.162900120019912720e-01 9.857267141342163086e-02 -6.698463857173919678e-02 7.110480219125747681e-02 -1.499995589256286621e-01 -6.122938171029090881e-02 1.831680238246917725e-01 -2.037062644958496094e-01 -3.525846600532531738e-01 -1.130862012505531311e-01 5.905367061495780945e-02 -1.424330472946166992e-01 -5.318093672394752502e-02 1.426205690950155258e-02 -2.338405884802341461e-02 1.181121394038200378e-01 -8.455127477645874023e-02 4.140478372573852539e-01 2.021922469139099121e-01 -1.959911286830902100e-01 2.435588650405406952e-02 5.516741797327995300e-02 -1.581132262945175171e-01 -1.660669744014739990e-01 -1.703859418630599976e-01 -3.404052853584289551e-01 3.099049255251884460e-02 -3.658807575702667236e-01 5.660131946206092834e-02 -1.399931311607360840e-01 -6.339611113071441650e-02 -1.833171695470809937e-01
-1.421725749969482422e-01 -6.682877987623214722e-02 -3.148596733808517456e-02 -7.015257328748703003e-02 4.624151811003684998e-02 6.690613925457000732e-02 2.483471482992172241e-01 -9.927070699632167816e-03 -2.322786003351211548e-01 1.535297036170959473e-01 -1.255710870027542114e-01 1.459011435508728027e-02 -3.808194398880004883e-01 1.944033354520797729e-01 2.813922762870788574e-01 5.691178143024444580e-02 -9.611182659864425659e-02 6.491353362798690796e-02 1.880503147840499878e-01 4.415814951062202454e-02 -5.409639701247215271e-02 -1.930532157421112061e-01 2.915284633636474609e-01 -2.659293711185455322e-01 -1.741208732128143311e-01 -1.468759775161743164e-01 5.741018801927566528e-02 -2.916944921016693115e-01 1.620696634054183960e-01 -1.366334557533264160e-01 -2.374338656663894653e-01 2.324360609054565430e-01
-1.955092102289199829e-01 -8.241070806980133057e-02 1.923846453428268433e-01 -3.231561183929443359e-01 -2.257768660783767700e-01 3.668982982635498047e-01 2.290531694889068604e-01 3.043336234986782074e-02 -2.655200362205505371e-01 -3.301475197076797485e-02 -2.394972182810306549e-02 1.503648459911346436e-01 -3.603762984275817871e-01 4.185269773006439209e-02 1.043507158756256104e-01 -5.606202408671379089e-02 5.181562900543212891e-02 1.250373572111129761e-01 9.634207934141159058e-02 1.050740573555231094e-02 -2.370317280292510986e-01 -4.012008197605609894e-03 -9.265169501304626465e-02 1.354467719793319702e-01 -2.081660032272338867e-01 -2.123808711767196655e-01 2.064002752304077148e-01 2.347381599247455597e-02 -2.080972641706466675e-01 2.741421200335025787e-02 1.754358708858489990e-01 -1.298727095127105713e-01
-1.275338679552078247e-01 1.094535738229751587e-01 1.617603003978729248e-01 -2.054580897092819214e-01 5.520627275109291077e-02 2.125887572765350342e-01 2.051270753145217896e-01 -7.615407556295394897e-02 -4.229166507720947266e-01 -1.236579343676567078e-01 -1.384311318397521973e-01 2.592281699180603027e-01 -1.534697413444519043e-01 7.583131641149520874e-02 3.665368631482124329e-02 -8.455744944512844086e-03 -2.376695722341537476e-01 -1.419508010149002075e-01 1.436513513326644897e-01 -6.514149252325296402e-03 -1.302921921014785767e-01 2.679398357868194580e-01 -4.097156971693038940e-02 2.609499394893646240e-01 4.403902217745780945e-03 -1.970005929470062256e-01 2.759491205215454102e-01 -3.232295513153076172e-01 1.139844805002212524e-01 -7.684012502431869507e-02 3.001729026436805725e-02 3.031068295240402222e-02
-1.022505760192871094e-01 8.692020922899246216e-02 8.103509992361068726e-02 -2.491033822298049927e-01 -1.269682645797729492e-01 1.176902726292610168e-01 1.204772852361202240e-02 -1.918823719024658203e-01 -2.236551344394683838e-01 1.026960611343383789e-01 1.672588288784027100e-01 2.106768488883972168e-01 -4.426107183098793030e-02 5.558520928025245667e-02 -6.291717290878295898e-02 1.996157020330429077e-01 -3.724160492420196533e-01 6.844321638345718384e-02 2.088020928204059601e-02 2.819246947765350342e-01 -2.047588527202606201e-01 -1.135285422205924988e-01 -1.858464032411575317e-01 -2.483779340982437134e-01 -2.740437686443328857e-01 -1.034658849239349365e-01 2.806204743683338165e-02 -1.153900176286697388e-01 3.683322966098785400e-01 -1.055117398500442505e-01 3.209279477596282959e-02 -2.063314914703369141e-01
-2.529628574848175049e-01 2.233054116368293762e-02 -4.950025584548711777e-03 -3.274894505739212036e-02 -7.388241589069366455e-02 -9.157235175371170044e-02 1.604797095060348511e-01 -1.776479780673980713e-01 -4.047275185585021973e-01 -1.607980877161026001e-01 1.394198238849639893e-01 -7.501076906919479370e-02 -1.688141673803329468e-01 1.256689429283142090e-01 3.035558015108108521e-02 2.726465165615081787e-01 5.371610634028911591e-03 7.550965249538421631e-02 4.102805554866790771e-01 -1.979207992553710938e-01 5.852647870779037476e-02 -1.044714525341987610e-01 2.033748924732208252e-01 -1.286975443363189697e-01 -1.138077825307846069e-01 -2.375672310590744019e-01 1.803587824106216431e-01 -2.706046700477600098e-01 1.130748763680458069e-01 -5.656500905752182007e-02 -4.868440702557563782e-02 -2.235721796751022339e-01
6.578920036554336548e-02 -5.587962269783020020e-02 -1.371976137161254883e-01 -1.405763328075408936e-01 2.538712322711944580e-01 -3.801377490162849426e-02 2.057078778743743896e-01 -2.059451490640640259e-01 -5.476087331771850586e-01 8.743710815906524658e-02 -8.273507654666900635e-02 -6.440146360546350479e-03 -4.816389456391334534e-02 -1.346001774072647095e-01 6.065455451607704163e-02 -3.526689112186431885e-02 -4.481163248419761658e-02 2.807485163211822510e-01 -7.161335647106170654e-02 -2.789108455181121826e-01 1.543059945106506348e-01 3.074142336845397949e-02 -1.445517241954803467e-01 6.573180109262466431e-02 -2.411350458860397339e-01 -1.434234529733657837e-01 -7.427081465721130371e-02 -6.860775500535964966e-02 1.688810735940933228e-01 -1.885682642459869385e-01 -3.111802041530609131e-01 1.568256528116762638e-03
5.385309830307960510e-02 7.682193815708160400e-02 8.230448514223098755e-02 -4.065019488334655762e-01 -1.667229980230331421e-01 2.937882207334041595e-02 2.651849091053009033e-01 -1.801496297121047974e-01 -3.789024055004119873e-02 -2.862670123577117920e-01 -1.269401758909225464e-01 6.220498308539390564e-02 1.538524869829416275e-02 -6.451674550771713257e-02 1.703379154205322266e-01 -3.638902306556701660e-01 -2.689750678837299347e-02 1.115842983126640320e-01 4.852500930428504944e-02 -9.065464884042739868e-02 -2.290534228086471558e-01 -1.331932842731475830e-01 5.214511230587959290e-02 -3.422181010246276855e-01 -3.215042352676391602e-01 -7.457672059535980225e-02 -1.209291629493236542e-02 -6.423638761043548584e-02 1.148761734366416931e-01 -1.772795170545578003e-01 2.166022807359695435e-01 -4.445018712431192398e-03
-1.892821192741394043e-01 4.291273653507232666e-02 1.675331890583038330e-01 -1.224386170506477356e-01 8.349623531103134155e-02 -2.020359039306640625e-01 1.009208802133798599e-02 -9.707435965538024902e-02 -5.759623050689697266e-01 -2.048543281853199005e-02 1.181442290544509888e-01 -1.202191505581140518e-02 -3.023572638630867004e-02 4.564973711967468262e-02 5.497344210743904114e-02 -1.139873340725898743e-01 -6.849298952147364616e-04 -7.340814173221588135e-02 -1.887895911931991577e-01 1.206374913454055786e-01 2.478136494755744934e-02 -2.455216199159622192e-01 -2.327159494161605835e-01 9.628415852785110474e-02 -4.080399870872497559e-01 -2.289090305566787720e-01 -1.443575322628021240e-01 -3.615882713347673416e-03 1.950640231370925903e-01 -1.812539547681808472e-01 3.657568991184234619e-02 6.923425197601318359e-02
3.514048084616661072e-02 -4.705311357975006104e-02 4.396086931228637695e-02 -1.433954983949661255e-01 2.779256924986839294e-02 1.150274425745010376e-01 1.510988175868988037e-01 -1.866184771060943604e-01 -4.038281440734863281e-01 -1.306532025337219238e-01 5.195781122893095016e-03 -3.428039327263832092e-02 -1.728049963712692261e-01 8.203581720590591431e-02 8.816184848546981812e-02 -2.553015649318695068e-01 -2.652218639850616455e-01 5.096175074577331543e-01 -2.754432260990142822e-01 1.321589946746826172e-01 7.203908264636993408e-02 2.748085372149944305e-02 1.588612645864486694e-01 -1.305631846189498901e-01 -9.280359745025634766e-02 5.746012926101684570e-02 -1.884018033742904663e-01 -4.808770027011632919e-03 1.461468935012817383e-01 -8.105972409248352051e-02 -2.511083483695983887e-01 3.833118081092834473e-02
-1.919465661048889160e-01 -2.234783470630645752e-01 2.211916148662567139e-01 -2.012828141450881958e-01 -1.066620498895645142e-01 1.383038014173507690e-01 1.363047659397125244e-01 -1.374209374189376831e-01 -5.035141110420227051e-01 -7.423001225106418133e-04 -5.717176571488380432e-02 -5.165317095816135406e-03 6.269639730453491211e-02 -1.003209501504898071e-01 -2.382130324840545654e-01 4.557289555668830872e-02 2.873151600360870361e-01 1.818259060382843018e-01 1.594974845647811890e-02 -2.271008491516113281e-01 -6.540784239768981934e-02 -8.617036044597625732e-02 4.425929859280586243e-02 7.045332342386245728e-02 -2.753592729568481445e-01 -2.830519080162048340e-01 -4.907093569636344910e-02 -2.738945782184600830e-01 4.922464862465858459e-02 -2.553239231929183006e-03 -3.185426071286201477e-02 5.733995139598846436e-02
-1.993323415517807007e-01 -5.102756991982460022e-02 2.745632231235504150e-01 -1.978239119052886963e-01 -1.491130590438842773e-01 1.786311715841293335e-01 1.618763208389282227e-01 -1.983185410499572754e-01 -2.102798074483871460e-01 -5.536887049674987793e-02 8.724375814199447632e-02 -8.660205453634262085e-02 -2.114922106266021729e-01 -1.121155917644500732e-02 2.204834818840026855e-01 4.584569018334150314e-03 -1.624116748571395874e-01 4.300019703805446625e-03 -8.380426466464996338e-02 -1.022604629397392273e-01 -1.996926963329315186e-01 1.026686653494834900e-01 -9.585511684417724609e-02 2.501884996891021729e-01 -3.665018379688262939e-01 -7.877610623836517334e-02 -1.517974436283111572e-01 1.975101232528686523e-02 1.003435552120208740e-01 -1.921981722116470337e-01 1.350117325782775879e-01 -4.150981307029724121e-01
-2.267253994941711426e-01 2.539874315261840820e-01 1.025202646851539612e-01 1.292820125818252563e-01 5.548052117228507996e-02 -1.184175387024879456e-01 1.150350868701934814e-01 -2.599808573722839355e-01 -3.754480779170989990e-01 -7.048638164997100830e-02 2.762374840676784515e-02 -1.087235137820243835e-01 -4.031670838594436646e-02 9.713143110275268555e-02 1.665785536170005798e-02 -6.932201981544494629e-02 1.963753066956996918e-02 -3.295245394110679626e-02 2.844595611095428467e-01 -1.166696380823850632e-02 -1.557223778218030930e-02 -2.708704173564910889e-01 1.535189300775527954e-01 -3.066676259040832520e-01 -2.761583626270294189e-01 -1.848119199275970459e-01 2.132411450147628784e-01 -1.348907798528671265e-01 3.207559287548065186e-01 -4.602536559104919434e-02 3.149637579917907715e-02 -1.744971424341201782e-01
-2.197983413934707642e-01 5.248330160975456238e-02 2.458767145872116089e-01 -1.041222363710403442e-01 -1.658931374549865723e-02 -2.074019014835357666e-01 6.161175295710563660e-02 -1.101775839924812317e-01 -3.975319266319274902e-01 -1.971840411424636841e-01 3.470292687416076660e-02 -8.786257356405258179e-02 -1.852414608001708984e-01 1.933684051036834717e-01 -9.681733697652816772e-02 -5.000993236899375916e-02 -9.802692383527755737e-02 4.898410290479660034e-02 6.044055148959159851e-02 -9.213757514953613281e-02 -2.113071382045745850e-01 -2.737850546836853027e-01 -1.665231436491012573e-01 5.865538120269775391e-02 -2.780047953128814697e-01 -3.496026396751403809e-01 2.160513307899236679e-03 -5.444589629769325256e-02 3.565109670162200928e-01 -7.087137550115585327e-03 -1.167427524924278259e-01 -1.039550602436065674e-01
-2.683905363082885742e-01 1.760741323232650757e-01 2.102981954813003540e-01 -2.440757900476455688e-01 6.867486983537673950e-02 3.199384808540344238e-01 2.793518267571926117e-02 -1.194761320948600769e-01 -4.121485352516174316e-01 -8.283463865518569946e-02 -3.441180288791656494e-01 6.358239054679870605e-02 -1.863467842340469360e-01 -4.991576448082923889e-02 -1.720678806304931641e-01 -3.236094117164611816e-02 -1.517525464296340942e-01 -3.420965000987052917e-02 9.620710462331771851e-02 -9.840735793113708496e-02 5.951162055134773254e-02 -2.721602916717529297e-01 -9.391287714242935181e-02 -8.617277443408966064e-02 -2.063930928707122803e-01 -1.981439590454101562e-01 1.936363577842712402e-01 -1.260971426963806152e-01 1.833800040185451508e-02 -3.016136400401592255e-02 -9.252464771270751953e-02 -1.480419039726257324e-01
8.465708792209625244e-02 2.620255649089813232e-01 1.112255156040191650e-01 -2.306541949510574341e-01 5.708492919802665710e-02 1.180498674511909485e-01 2.790646255016326904e-01 -1.247003525495529175e-01 -2.483748942613601685e-01 -1.104307547211647034e-02 -1.122120469808578491e-01 -6.800886988639831543e-02 -1.380225270986557007e-01 -6.737085431814193726e-02 -8.922490477561950684e-02 6.403473764657974243e-02 -1.384917646646499634e-01 7.763270288705825806e-02 -1.091539859771728516e-01 1.461561024188995361e-01 -9.765482693910598755e-02 -1.076224744319915771e-01 -1.810248643159866333e-01 1.481450498104095459e-01 -5.102409124374389648e-01 -6.782838702201843262e-02 3.964262604713439941e-01 -1.252882629632949829e-01 1.700739562511444092e-01 9.734713286161422729e-02 -1.507812887430191040e-01 7.010091096162796021e-03
3.687084838747978210e-02 7.390866056084632874e-03 1.256105452775955200e-01 -4.621234536170959473e-01 -4.927232116460800171e-02 2.285229861736297607e-01 7.143898308277130127e-02 1.258895918726921082e-02 -1.097003296017646790e-01 1.983698904514312744e-01 -2.814550995826721191e-01 2.650196254253387451e-01 -5.240333080291748047e-02 2.086227089166641235e-01 2.797675430774688721e-01 -1.474419981241226196e-01 -1.789389997720718384e-01 1.501159518957138062e-01 1.029767299769446254e-04 -1.149343922734260559e-01 -1.544407606124877930e-01 -1.316046267747879028e-01 2.957016602158546448e-02 -2.271308600902557373e-01 7.458373159170150757e-02 -2.125978022813796997e-01 1.873538345098495483e-01 1.585087329149246216e-01 1.563517451286315918e-01 1.390835177153348923e-02 -9.243237972259521484e-02 -2.380191236734390259e-01
-2.653678357601165771e-01 1.823740452527999878e-01 4.247028753161430359e-02 -1.455005705356597900e-01 7.354756444692611694e-02 1.440728604793548584e-01 -1.014985889196395874e-01 -1.977812498807907104e-01 -3.261113464832305908e-01 -4.241273552179336548e-02 8.964598923921585083e-02 -2.342746965587139130e-02 -2.899135351181030273e-01 1.443350128829479218e-02 -2.646293044090270996e-01 2.524785399436950684e-01 -2.061125636100769043e-01 1.514938026666641235e-01 -1.129768043756484985e-01 5.854901298880577087e-02 -2.281556129455566406e-01 -5.479232221841812134e-02 -4.644477739930152893e-02 -3.065105676651000977e-01 -3.417551144957542419e-02 -3.237453997135162354e-01 -8.444484323263168335e-02 -1.913412958383560181e-01 1.507253497838973999e-01 -2.142632156610488892e-01 4.826541244983673096e-02 -9.761898964643478394e-02
-1.954401731491088867e-01 7.513641845434904099e-03 1.411178847774863243e-03 -2.149222493171691895e-01 2.794640511274337769e-02 -2.270516306161880493e-01 2.093882560729980469e-01 -1.948079615831375122e-01 -2.159434109926223755e-01 -2.837507054209709167e-02 -2.835906110703945160e-02 1.089866086840629578e-01 -5.902677774429321289e-02 9.191394597291946411e-02 -2.204013466835021973e-01 4.339123889803886414e-02 -3.983077779412269592e-02 3.785230815410614014e-01 -7.841379940509796143e-02 -3.694446384906768799e-01 -4.234405979514122009e-02 -1.173666939139366150e-01 7.155116647481918335e-02 1.514844298362731934e-01 -1.397780030965805054e-01 -2.904192805290222168e-01 1.655645519495010376e-01 -1.096719354391098022e-01 -4.063306376338005066e-02 -2.642390131950378418e-01 -2.960515022277832031e-01 1.591709852218627930e-01
-6.695930659770965576e-02 4.931930080056190491e-02 -1.152824833989143372e-01 -3.189935684204101562e-01 -2.440141141414642334e-01 -7.214616239070892334e-02 5.589143559336662292e-02 -1.325796842575073242e-01 -2.665920257568359375e-01 -2.283960580825805664e-01 2.229186594486236572e-01 1.756621301174163818e-01 -5.969690158963203430e-02 1.770077645778656006e-01 1.601660102605819702e-01 -3.698333501815795898e-01 1.085867807269096375e-01 7.362050563097000122e-02 -2.221607118844985962e-01 -6.297573447227478027e-02 2.224303223192691803e-02 -1.356910914182662964e-01 -2.670878171920776367e-01 -3.957768529653549194e-02 -2.493753880262374878e-01 -2.314265817403793335e-01 2.007250040769577026e-01 -7.148829102516174316e-02 -1.500566303730010986e-01 -1.306797116994857788e-01 -1.543533205986022949e-01 6.759245693683624268e-02
1.130051463842391968e-01 1.442692875862121582e-01 4.299796372652053833e-02 -4.369028806686401367e-01 9.463892132043838501e-02 1.683222353458404541e-01 2.569871544837951660e-01 -2.495701014995574951e-01 -9.010637179017066956e-03 -3.555401042103767395e-02 -5.893335863947868347e-02 1.453783549368381500e-02 -1.001192182302474976e-01 5.590628087520599365e-02 2.640559673309326172e-01 -2.605278789997100830e-01 -6.609180569648742676e-02 -2.646881900727748871e-02 6.722014513798058033e-04 -3.335396647453308105e-01 1.303405016660690308e-01 -5.245036445558071136e-03 -1.255179941654205322e-01 -3.164263963699340820e-01 -7.029572874307632446e-02 -1.606641113758087158e-01 6.929428875446319580e-02 2.114525139331817627e-01 2.557410299777984619e-01 -1.765064746141433716e-01 -1.287543028593063354e-01 -9.833044558763504028e-02
-2.628072500228881836e-01 1.299020946025848389e-01 3.445864021778106689e-01 -1.342959105968475342e-01 -2.043616212904453278e-02 1.878643408417701721e-02 -5.203285068273544312e-02 -3.213613927364349365e-01 -3.335736989974975586e-01 8.695067465305328369e-02 -1.527249068021774292e-01 -4.680962488055229187e-02 -7.540004700422286987e-02 7.391007989645004272e-02 8.079795539379119873e-02 1.089162081480026245e-01 -8.720384538173675537e-02 1.096288040280342102e-01 2.050779908895492554e-01 1.817103773355484009e-01 -1.270154714584350586e-01 -2.635913789272308350e-01 -1.472718119621276855e-01 -1.504960507154464722e-01 1.976386457681655884e-02 -6.763459742069244385e-02 8.096694946289062500e-02 -3.995097279548645020e-01 1.231526657938957214e-01 -1.596046239137649536e-02 -2.808389812707901001e-02 2.909567952156066895e-01
-1.452323347330093384e-01 -7.023982703685760498e-02 2.322421371936798096e-01 -8.231758326292037964e-02 2.759715169668197632e-02 -1.413057893514633179e-01 1.030620560050010681e-02 -1.687252372503280640e-01 -3.759148418903350830e-01 -4.649529233574867249e-02 1.140623837709426880e-01 1.628021150827407837e-02 -1.214557439088821411e-01 9.498704969882965088e-02 -7.793834805488586426e-02 2.606655843555927277e-02 -1.360024511814117432e-01 1.187395770102739334e-02 4.939843714237213135e-02 -9.221526980400085449e-02 -1.014404147863388062e-01 -3.524187803268432617e-01 -1.627142727375030518e-01 4.731213301420211792e-02 -2.055190056562423706e-01 -4.060851037502288818e-01 -1.586945503950119019e-01 7.134037464857101440e-02 4.330491125583648682e-01 -1.245322301983833313e-01 -2.014878094196319580e-01 5.331427231431007385e-02
-6.855810433626174927e-02 -1.012761518359184265e-01 1.136744394898414612e-03 -3.507690727710723877e-01 1.539018452167510986e-01 1.034794524312019348e-01 2.859902940690517426e-02 -2.691756188869476318e-01 -2.255323529243469238e-01 -1.524357050657272339e-01 -1.163177862763404846e-01 1.309763342142105103e-01 -3.800931274890899658e-01 1.909509152173995972e-01 1.850831061601638794e-01 -3.023399710655212402e-01 -1.695433706045150757e-01 2.033771276473999023e-01 -3.083405643701553345e-02 -7.911858707666397095e-02 -3.137317299842834473e-01 9.251032024621963501e-02 1.282903458923101425e-02 -9.722442179918289185e-02 -1.514831781387329102e-01 1.414143890142440796e-01 2.538868188858032227e-01 1.307132840156555176e-01 -6.629904359579086304e-02 -5.229607596993446350e-02 -1.109787672758102417e-01 7.137215137481689453e-02
-2.451171875000000000e-01 -2.816892862319946289e-01 -3.497783467173576355e-02 -1.374153941869735718e-01 -3.422494232654571533e-02 8.278636634349822998e-02 -2.554678171873092651e-02 -3.367727100849151611e-01 -3.500416576862335205e-01 -1.853786222636699677e-02 1.020611748099327087e-01 2.232325673103332520e-01 -2.930272519588470459e-01 -2.019809782505035400e-01 1.723654568195343018e-01 -5.718799680471420288e-02 -2.714094519615173340e-02 -3.542287647724151611e-02 -1.640906035900115967e-01 -6.077007856220006943e-04 2.721026167273521423e-02 3.441681340336799622e-02 -2.645943164825439453e-01 1.315791010856628418e-01 -3.046691119670867920e-01 -1.449438333511352539e-01 7.493810262531042099e-03 -3.293279409408569336e-01 -2.757630124688148499e-02 -5.123753845691680908e-02 5.533946212381124496e-03 -1.779833883047103882e-01
-4.446380138397216797e-01 1.984566450119018555e-01 7.245336472988128662e-02 -3.563430011272430420e-01 5.651976913213729858e-02 -7.078178972005844116e-02 1.334458887577056885e-01 -6.356667727231979370e-02 -3.790057301521301270e-01 2.699720300734043121e-02 1.790278777480125427e-02 2.533711493015289307e-01 -1.596619933843612671e-01 -2.199118733406066895e-01 -3.903752937912940979e-02 -9.474789351224899292e-02 -6.837596744298934937e-02 4.836625233292579651e-02 -4.726976156234741211e-02 3.786621987819671631e-02 -9.657960385084152222e-02 2.342013828456401825e-02 -2.649550735950469971e-01 -8.858682960271835327e-02 -2.011758238077163696e-01 -1.401869207620620728e-01 2.534163296222686768e-01 -3.874280676245689392e-02 -1.904472261667251587e-01 -1.775480955839157104e-01 -3.177210688591003418e-02 1.188591048121452332e-01
-9.502510726451873779e-02 -2.870194241404533386e-02 2.033356875181198120e-01 -1.963661015033721924e-01 -1.003425866365432739e-01 -7.871545106172561646e-02 -1.514011323451995850e-01 -1.413748711347579956e-01 -1.763548254966735840e-01 2.191224843263626099e-01 -2.541630342602729797e-02 2.840235084295272827e-02 -1.611195951700210571e-01 7.950454950332641602e-02 1.941237598657608032e-02 -3.449517786502838135e-01 1.723342835903167725e-01 1.974287778139114380e-01 3.856960833072662354e-01 2.885424904525279999e-02 -7.372333109378814697e-02 8.292737603187561035e-02 -1.937429159879684448e-01 -2.615436017513275146e-01 -1.244523972272872925e-01 -6.350106000900268555e-02 1.002822518348693848e-01 -1.268226187676191330e-03 1.025761440396308899e-01 -2.354259938001632690e-01 -4.287298619747161865e-01 5.467993766069412231e-02
-1.903364211320877075e-01 -7.382500171661376953e-02 -9.479892253875732422e-02 -3.286151885986328125e-01 -9.646508842706680298e-02 -1.835158318281173706e-01 -7.384483516216278076e-02 -6.503456085920333862e-02 -2.217854559421539307e-01 -2.118170261383056641e-01 2.272773385047912598e-01 -4.598743095993995667e-02 -7.486888766288757324e-02 4.323577508330345154e-03 1.083546876907348633e-01 -2.515579462051391602e-01 6.876016035676002502e-03 2.389009147882461548e-01 -1.712019145488739014e-01 4.794700071215629578e-02 -2.441416727378964424e-03 -9.047172963619232178e-02 -1.672350615262985229e-01 -6.036223471164703369e-02 -2.885742485523223877e-01 -2.045313417911529541e-01 4.003968536853790283e-01 -6.463235616683959961e-02 -8.411283046007156372e-02 -2.582111060619354248e-01 -1.610118299722671509e-01 2.059162706136703491e-01
-1.913149356842041016e-01 -1.508029401302337646e-01 1.398606151342391968e-01 -3.867673575878143311e-01 -3.915727883577346802e-02 2.694473266601562500e-01 1.678630560636520386e-01 -1.014913916587829590e-01 -4.382006227970123291e-01 -4.782269895076751709e-02 -3.550186753273010254e-02 1.573957316577434540e-02 -2.658648788928985596e-01 -6.095196679234504700e-02 -8.075778186321258545e-02 -1.076869815587997437e-01 1.567204445600509644e-01 3.230307623744010925e-02 -5.416250973939895630e-02 -3.505080007016658783e-03 -2.187155038118362427e-01 4.600818827748298645e-02 -4.876945912837982178e-02 5.574075505137443542e-02 -3.528118133544921875e-02 -2.249874323606491089e-01 4.108282029628753662e-01 -9.269886463880538940e-02 2.584832161664962769e-02 -1.984533071517944336e-01 1.151754558086395264e-01 6.338109821081161499e-02
-3.460656702518463135e-01 3.759731724858283997e-02 -1.694347262382507324e-01 -1.348131746053695679e-01 -1.591729074716567993e-01 5.820112675428390503e-02 1.300259828567504883e-01 -3.264152109622955322e-01 -3.053148686885833740e-01 6.943012122064828873e-03 1.114357113838195801e-01 -3.895419836044311523e-02 5.913515761494636536e-02 1.262693256139755249e-01 -3.582231700420379639e-01 -8.022332936525344849e-02 -1.855685710906982422e-01 4.752974957227706909e-02 -9.971535950899124146e-02 2.775608301162719727e-01 -2.338390350341796875e-01 -2.561449110507965088e-01 6.956380605697631836e-02 1.174885407090187073e-02 -2.867641486227512360e-02 -2.766660153865814209e-01 4.339526221156120300e-02 -1.910356879234313965e-01 1.035465029417537153e-04 -2.287715673446655273e-01 -3.093756549060344696e-02 1.949940808117389679e-02
-3.239711001515388489e-02 2.707452699542045593e-02 1.616062372922897339e-01 -1.969705820083618164e-01 3.698923066258430481e-02 2.771897315979003906e-01 9.995459020137786865e-02 -3.963827788829803467e-01 -8.873806893825531006e-02 -1.977657675743103027e-01 2.546681463718414307e-01 1.037657558917999268e-01 -3.165979385375976562e-01 1.662320494651794434e-01 1.135481148958206177e-01 -2.093377858400344849e-01 7.505913078784942627e-02 1.390721648931503296e-01 2.316351234912872314e-02 -1.047255471348762512e-01 -3.226743936538696289e-01 -6.674194335937500000e-02 5.908782780170440674e-02 -1.983034908771514893e-01 1.192968860268592834e-01 -3.474763408303260803e-02 1.837597489356994629e-01 6.489017605781555176e-02 -1.816534996032714844e-01 -1.994281113147735596e-01 -2.558944225311279297e-01 3.552686423063278198e-02
2.432502247393131256e-02 -3.654878959059715271e-02 1.693611145019531250e-01 -2.897047996520996094e-02 1.575527936220169067e-01 2.460481077432632446e-01 2.708745300769805908e-01 -3.215839341282844543e-02 -6.028442978858947754e-01 5.715063959360122681e-02 -1.247009783983230591e-01 2.226031869649887085e-01 -4.862488061189651489e-02 1.809630841016769409e-01 -2.289672046899795532e-01 2.854961529374122620e-02 -1.775195077061653137e-02 -7.629227638244628906e-02 9.923139214515686035e-02 3.221491724252700806e-02 -9.243912994861602783e-02 -1.846862137317657471e-01 -1.191374212503433228e-01 -6.981617212295532227e-02 -7.527560740709304810e-02 -1.012504100799560547e-01 3.420448899269104004e-01 -2.025023289024829865e-02 3.060583397746086121e-02 -1.508086621761322021e-01 -3.571730107069015503e-03 -2.299550771713256836e-01
-1.514902859926223755e-01 9.469460695981979370e-03 -1.510651111602783203e-01 -1.525392234325408936e-01 -1.048122718930244446e-01 2.164980024099349976e-01 1.411522179841995239e-01 -1.051720082759857178e-01 -9.054836630821228027e-02 -5.401511117815971375e-02 1.958523094654083252e-01 -4.268699139356613159e-02 -5.561809614300727844e-02 1.400746256113052368e-01 3.086925148963928223e-01 -1.843860000371932983e-02 -1.920170634984970093e-01 1.071454435586929321e-01 6.104163080453872681e-02 -1.458804309368133545e-02 2.649863660335540771e-01 -8.966525644063949585e-02 1.036963388323783875e-01 -3.568847849965095520e-02 -1.580798178911209106e-01 -1.770247220993041992e-01 2.090397924184799194e-01 2.982518672943115234e-01 2.956778407096862793e-01 -2.577218413352966309e-01 -2.689338326454162598e-01 -3.386201858520507812e-01
-2.341807037591934204e-01 -9.808769077062606812e-02 -3.448335081338882446e-02 -1.919512897729873657e-01 6.402237713336944580e-02 -1.187963411211967468e-01 -1.029057428240776062e-01 -1.475788652896881104e-01 -3.846457302570343018e-01 2.263105660676956177e-01 -2.076799236238002777e-02 1.102800816297531128e-01 -2.237255917862057686e-03 1.526659121736884117e-03 2.257351726293563843e-01 1.742458343505859375e-02 -3.429381847381591797e-01 5.465561896562576294e-02 1.999709457159042358e-01 -2.263017743825912476e-02 1.128018647432327271e-02 7.550927251577377319e-02 -2.892774641513824463e-01 1.348003298044204712e-01 -1.119248103350400925e-02 -1.334618628025054932e-01 5.255014449357986450e-02 -2.730360329151153564e-01 -9.267979860305786133e-02 -3.853606879711151123e-01 -8.681848645210266113e-02 -2.350340187549591064e-01
-2.768971920013427734e-01 -1.493601500988006592e-01 -8.359229564666748047e-02 -2.368828803300857544e-01 1.250348836183547974e-01 -1.588158076629042625e-03 2.007284015417098999e-01 2.385990135371685028e-02 -3.865801393985748291e-01 1.679947078227996826e-01 -1.977013237774372101e-02 1.122312396764755249e-01 -1.904083341360092163e-01 2.948598191142082214e-02 -5.744006857275962830e-02 9.704779088497161865e-02 -5.280007794499397278e-02 2.807746529579162598e-01 -1.142811551690101624e-01 -4.091337919235229492e-01 9.401219338178634644e-02 -5.194334685802459717e-02 -1.710781157016754150e-01 -1.003822982311248779e-01 4.865867272019386292e-02 -1.764351278543472290e-01 -1.816712617874145508e-01 -2.017914950847625732e-01 1.526069492101669312e-01 -2.116364687681198120e-01 -2.212755084037780762e-01 -6.090091168880462646e-02
-5.920767784118652344e-03 -2.011917829513549805e-01 -8.244547992944717407e-02 -3.275754451751708984e-01 3.341299667954444885e-02 5.557145550847053528e-02 8.927310258150100708e-02 4.674661904573440552e-02 -2.436908036470413208e-01 -6.846433132886886597e-02 1.230690032243728638e-01 -1.315366104245185852e-02 -4.118999540805816650e-01 9.919732809066772461e-02 3.125209808349609375e-01 -1.972964257001876831e-01 -2.228299379348754883e-01 2.101011127233505249e-01 -1.617897115647792816e-02 -1.949810534715652466e-01 4.738921672105789185e-02 -2.004700303077697754e-01 -2.222562432289123535e-01 1.309782862663269043e-01 -3.740909695625305176e-02 -2.559558451175689697e-01 2.927309870719909668e-01 8.494520187377929688e-02 -7.528069615364074707e-02 -1.567320823669433594e-01 -1.236975379288196564e-02 6.533382833003997803e-02
-1.598977595567703247e-01 8.023516833782196045e-02 1.994014345109462738e-02 -3.455718457698822021e-01 -5.844721943140029907e-02 1.633779853582382202e-01 -4.756059125065803528e-02 -1.399292051792144775e-01 -2.747496962547302246e-01 -2.067187428474426270e-02 2.705968171358108521e-02 2.805771827697753906e-01 -1.863101124763488770e-01 1.343593150377273560e-01 -8.917595446109771729e-02 2.215550094842910767e-01 -2.580469548702239990e-01 8.608809858560562134e-02 -5.751265212893486023e-02 3.673873543739318848e-01 -1.157723218202590942e-01 -7.924717664718627930e-02 -1.029441505670547485e-01 -1.030459776520729065e-01 -1.468893438577651978e-01 -1.591458618640899658e-01 1.247805431485176086e-01 -2.424154579639434814e-01 2.195040732622146606e-01 -2.611742913722991943e-01 1.285744905471801758e-01 -1.539771407842636108e-01
-2.496633976697921753e-01 8.530387654900550842e-03 1.666375696659088135e-01 -1.368376761674880981e-01 -6.954457145184278488e-03 4.623753428459167480e-01 1.551411300897598267e-01 5.421412736177444458e-02 -3.797049820423126221e-01 -1.752103865146636963e-01 -2.908711880445480347e-02 1.249759867787361145e-01 -5.245607718825340271e-02 -1.377838477492332458e-02 -7.350440323352813721e-02 -9.631153661757707596e-04 -3.614344820380210876e-02 1.006435677409172058e-01 4.811270162463188171e-02 -7.529837638139724731e-02 5.041632056236267090e-02 -2.824557423591613770e-01 -3.801674395799636841e-02 -7.997438311576843262e-02 -3.031269907951354980e-01 -2.937712073326110840e-01 3.633167445659637451e-01 4.391822218894958496e-02 -3.936237469315528870e-02 1.358231604099273682e-01 -7.185982167720794678e-02 -6.090818345546722412e-02
-2.465040087699890137e-01 1.076382100582122803e-01 2.838550209999084473e-01 -1.187899559736251831e-01 -3.194781765341758728e-02 -1.351538449525833130e-01 1.487743407487869263e-01 -1.742098033428192139e-01 -4.135833978652954102e-01 -2.159724980592727661e-01 4.289323091506958008e-02 -4.187779501080513000e-02 -9.785433113574981689e-02 1.717380881309509277e-01 -6.093464791774749756e-02 -8.085850626230239868e-02 -7.351316511631011963e-02 -3.582214564085006714e-02 -1.022935658693313599e-01 -9.026281535625457764e-02 -1.696613733656704426e-03 -2.207113951444625854e-01 -1.263978928327560425e-01 1.897047311067581177e-01 -2.474485784769058228e-01 -3.907458782196044922e-01 -1.122741103172302246e-01 2.493998967111110687e-02 3.185535967350006104e-01 -1.997784711420536041e-02 -1.735230535268783569e-01 -7.402349263429641724e-02
-1.406082957983016968e-01 3.936897590756416321e-02 2.301368266344070435e-01 -2.048696726560592651e-01 -1.040338948369026184e-01 -1.380517780780792236e-01 8.761703968048095703e-02 -8.125364780426025391e-02 -3.890130817890167236e-01 -1.416767686605453491e-01 6.115831807255744934e-02 -1.111535653471946716e-01 -1.697857826948165894e-01 2.008302062749862671e-01 -1.053144484758377075e-01 -1.210897639393806458e-01 -1.717660129070281982e-01 -6.201936677098274231e-02 8.217366784811019897e-02 -8.745267987251281738e-02 -1.496644876897335052e-02 -2.674223482608795166e-01 -1.567967832088470459e-01 1.212411746382713318e-01 -1.987599432468414307e-01 -4.018670320510864258e-01 -1.760059893131256104e-01 -8.955271542072296143e-02 3.174530565738677979e-01 -5.075642839074134827e-02 -2.283795475959777832e-01 -5.373632907867431641e-02
-2.032745778560638428e-01 -1.053245216608047485e-01 9.037692844867706299e-02 -7.846377044916152954e-02 1.208828464150428772e-01 5.169096216559410095e-02 2.177172750234603882e-01 -4.354304969310760498e-01 -1.414290964603424072e-01 -1.459749937057495117e-01 1.240631216205656528e-03 1.645407378673553467e-01 2.732662111520767212e-02 2.439663559198379517e-02 1.822424381971359253e-01 -1.073433831334114075e-02 -1.611509919166564941e-01 1.132719740271568298e-01 2.420740723609924316e-01 8.581141382455825806e-02 6.688483059406280518e-02 3.885504603385925293e-02 -3.890942316502332687e-03 -3.817592561244964600e-02 -2.883668243885040283e-02 -2.579080760478973389e-01 1.808084845542907715e-01 -4.511279761791229248e-01 2.145219221711158752e-02 -6.631459295749664307e-02 1.475982069969177246e-01 3.653793931007385254e-01
-2.284759283065795898e-01 6.561622023582458496e-02 -2.257275022566318512e-02 -1.853076964616775513e-01 8.783677220344543457e-02 -8.541728556156158447e-02 1.644671559333801270e-01 -2.193128466606140137e-01 -2.226826250553131104e-01 -7.060043513774871826e-02 -6.536939740180969238e-02 1.876809149980545044e-01 -1.677640527486801147e-01 8.782467246055603027e-02 -5.997955426573753357e-02 1.129477694630622864e-01 2.810296975076198578e-02 4.292683303356170654e-01 -3.276271820068359375e-01 -2.756938040256500244e-01 -5.221315845847129822e-02 -1.804444044828414917e-01 -6.153560709208250046e-03 -5.294517800211906433e-02 -4.901042953133583069e-02 -2.542614638805389404e-01 1.157435867935419083e-02 -1.800365149974822998e-01 -1.494266241788864136e-01 -1.491894125938415527e-01 -3.373377025127410889e-01 8.768063783645629883e-02
1.594264656305313110e-01 2.311913669109344482e-01 -1.201344355940818787e-01 -2.537933886051177979e-01 -2.883158326148986816e-01 2.024091035127639771e-01 6.192233785986900330e-02 -2.925676703453063965e-01 -2.609041631221771240e-01 -9.506031870841979980e-02 -6.238482519984245300e-02 2.298275232315063477e-01 -1.999345123767852783e-01 -2.663367390632629395e-01 2.334936559200286865e-01 5.471741035580635071e-02 -1.557007879018783569e-01 2.611664533615112305e-01 -3.726014867424964905e-02 -1.367435604333877563e-01 -3.085196204483509064e-02 -1.724609546363353729e-02 -1.175581961870193481e-01 4.938348010182380676e-02 -1.130442395806312561e-01 -2.267618179321289062e-01 2.629022002220153809e-01 -1.849508136510848999e-01 -6.129573658108711243e-02 -1.031307429075241089e-01 1.629291847348213196e-02 -1.195567101240158081e-01
2.328281477093696594e-02 -1.649317145347595215e-01 9.973851591348648071e-02 -5.680955573916435242e-02 -1.101512983441352844e-01 2.753187119960784912e-01 1.734615862369537354e-01 -2.099743038415908813e-01 -1.119840741157531738e-01 -1.511383801698684692e-01 -2.352862209081649780e-01 4.824465513229370117e-02 1.296662092208862305e-01 2.694785296916961670e-01 -4.409184306859970093e-02 1.086734235286712646e-01 -4.548953846096992493e-02 2.606663405895233154e-01 2.177985906600952148e-01 4.975384217686951160e-04 -1.455680280923843384e-01 -4.921000823378562927e-02 1.237965375185012817e-01 8.541881293058395386e-02 -1.621102690696716309e-01 -3.730630576610565186e-01 3.142586350440979004e-01 -1.731891632080078125e-01 2.503479719161987305e-01 1.455895900726318359e-01 -1.882656514644622803e-01 1.533055305480957031e-01
-1.634800806641578674e-02 -1.370547711849212646e-01 -1.484116315841674805e-01 -2.729233205318450928e-01 -1.159185077995061874e-02 -1.907159108668565750e-03 1.268052756786346436e-01 -4.623791947960853577e-02 -5.164282321929931641e-01 2.503132522106170654e-01 -2.940690889954566956e-02 -3.005314618349075317e-02 -4.500139951705932617e-01 1.083231866359710693e-01 -1.082634273916482925e-02 -5.206541717052459717e-02 -2.346075922250747681e-01 5.522123724222183228e-02 -5.362309142947196960e-02 4.963382706046104431e-02 2.161680757999420166e-01 5.572751164436340332e-02 1.479727774858474731e-01 9.887577593326568604e-02 -4.006106778979301453e-02 -1.593703031539916992e-01 1.355910487473011017e-02 5.655533075332641602e-02 1.913910359144210815e-01 1.420876011252403259e-02 -3.044067621231079102e-01 1.143027096986770630e-01
-2.052175551652908325e-01 -2.420314699411392212e-01 -6.278387457132339478e-02 8.593278005719184875e-03 -1.069333851337432861e-01 5.026386305689811707e-02 3.485219478607177734e-01 2.498283050954341888e-02 -3.743431568145751953e-01 2.406328767538070679e-01 1.080061793327331543e-01 2.791336476802825928e-01 -1.717948913574218750e-01 1.174886822700500488e-01 6.796395033597946167e-02 -5.325965210795402527e-02 -3.093712404370307922e-02 4.207320511341094971e-02 1.114813983440399170e-01 6.531158089637756348e-02 -2.266369760036468506e-02 2.072688937187194824e-01 4.241699352860450745e-02 2.038758806884288788e-02 -1.909961551427841187e-01 -1.971479803323745728e-01 4.815594106912612915e-02 1.904597319662570953e-02 1.112092807888984680e-01 2.138111181557178497e-02 -5.052125453948974609e-01 -9.820646047592163086e-02
-1.544042378664016724e-01 -9.172976762056350708e-02 1.768178194761276245e-01 -1.445804834365844727e-01 1.841919422149658203e-01 7.613471150398254395e-02 3.309964537620544434e-01 -9.738057851791381836e-02 -2.628012895584106445e-01 6.587037444114685059e-02 1.190148070454597473e-01 -1.468443870544433594e-01 -1.834273040294647217e-01 1.001901105046272278e-01 2.050063163042068481e-01 2.643702328205108643e-01 -1.046066135168075562e-01 2.318267077207565308e-01 7.362883538007736206e-02 -3.414615392684936523e-01 1.114276945590972900e-01 -1.752853691577911377e-01 -2.013450562953948975e-01 2.770660519599914551e-01 1.096390336751937866e-01 -1.886705309152603149e-01 -1.206131651997566223e-01 5.283500999212265015e-02 1.937949806451797485e-01 -1.238722205162048340e-01 -1.645205169916152954e-01 -2.059012884274125099e-03
1.021607890725135803e-01 -3.307574093341827393e-01 5.287149921059608459e-02 -1.992834210395812988e-01 2.000301927328109741e-01 2.126300036907196045e-01 -1.497072577476501465e-01 -8.673513680696487427e-02 -2.576831579208374023e-01 -9.316094964742660522e-02 1.214103028178215027e-01 1.485125720500946045e-01 -1.862880289554595947e-01 2.857866585254669189e-01 -1.310998946428298950e-01 -1.486689746379852295e-01 -1.031025946140289307e-01 3.448638916015625000e-01 1.572591811418533325e-01 -6.017748638987541199e-02 7.969184964895248413e-02 1.522522419691085815e-01 -4.131985828280448914e-03 -3.408741578459739685e-02 -2.830430865287780762e-01 -1.039417609572410583e-01 1.488875597715377808e-01 -2.927824556827545166e-01 -7.007262855768203735e-02 -2.317053228616714478e-01 8.762205392122268677e-02 -3.530745208263397217e-02
-1.512003690004348755e-01 -1.254556626081466675e-01 8.851986378431320190e-02 -1.241636127233505249e-01 7.910925894975662231e-02 2.090115845203399658e-01 1.781434565782546997e-01 -1.466809958219528198e-01 -2.566785216331481934e-01 4.881803318858146667e-02 -1.746915094554424286e-02 -1.038758382201194763e-01 -1.255654394626617432e-01 3.473935648798942566e-02 -4.487984180450439453e-01 -9.899388253688812256e-02 8.090668171644210815e-02 6.742407381534576416e-02 -1.868106871843338013e-01 -3.141884207725524902e-01 3.903762996196746826e-02 2.058610692620277405e-02 -1.139467656612396240e-01 -1.851619184017181396e-01 -5.975008010864257812e-02 -4.858907163143157959e-01 3.525264188647270203e-02 -6.764774769544601440e-02 5.966211482882499695e-02 -2.468121200799942017e-01 -1.487755328416824341e-01 3.724102675914764404e-02
-1.128515526652336121e-01 2.387039959430694580e-01 1.346155703067779541e-01 -4.160294830799102783e-01 1.549700368195772171e-02 -1.920527778565883636e-02 -8.676639199256896973e-02 -1.740293353796005249e-01 -1.550705283880233765e-01 1.648928970098495483e-01 8.140787482261657715e-03 3.181059285998344421e-02 -3.427018225193023682e-02 1.626514084637165070e-02 1.016732677817344666e-01 -1.909577399492263794e-01 -2.647026069462299347e-02 2.830122411251068115e-01 2.135166712105274200e-02 6.642919778823852539e-02 -1.614507436752319336e-01 1.502542644739151001e-01 -1.823014020919799805e-01 -1.642215251922607422e-02 -2.095301449298858643e-01 -3.112177848815917969e-01 2.468580380082130432e-02 3.213328421115875244e-01 -7.999280095100402832e-02 -3.022596426308155060e-02 -3.608202040195465088e-01 -2.239750325679779053e-01
-1.999779492616653442e-01 1.185741648077964783e-01 4.045791625976562500e-01 -1.329706162214279175e-01 1.180063467472791672e-02 -1.439648866653442383e-01 1.021017208695411682e-01 4.942753165960311890e-02 -4.783322215080261230e-01 -1.811216324567794800e-01 6.588973850011825562e-02 -3.584923222661018372e-02 -4.032358899712562561e-02 2.375860325992107391e-02 2.338627539575099945e-02 -2.000232413411140442e-02 -1.272923052310943604e-01 7.532863318920135498e-02 -1.109723374247550964e-01 2.188052088022232056e-01 -6.731820106506347656e-02 -3.645127713680267334e-01 2.568997740745544434e-01 1.042625531554222107e-01 -1.548110693693161011e-01 -2.957375943660736084e-01 1.016660854220390320e-01 -4.738973826169967651e-02 1.793853789567947388e-01 -3.138758614659309387e-02 2.828963845968246460e-02 7.853879034519195557e-02
-1.765670329332351685e-01 -5.434043705463409424e-02 2.316179871559143066e-01 1.121772360056638718e-02 -2.585286507382988930e-03 -3.723910823464393616e-02 3.030269742012023926e-01 -2.064803689718246460e-01 -3.153847157955169678e-01 8.055664598941802979e-03 -8.990798145532608032e-02 8.067136257886886597e-02 -2.429140210151672363e-01 2.617209255695343018e-01 2.286175191402435303e-01 -2.740855515003204346e-01 -1.680826097726821899e-01 1.335018575191497803e-01 6.653632968664169312e-02 -1.378399692475795746e-02 2.562314271926879883e-02 -5.300290882587432861e-02 1.498104929924011230e-01 -3.097533285617828369e-01 -2.263944149017333984e-01 1.886283792555332184e-02 7.620921730995178223e-02 1.492633111774921417e-02 -1.223638504743576050e-01 -6.036980543285608292e-03 -4.025278687477111816e-01 -1.131259836256504059e-03
-2.261898368597030640e-01 1.504469960927963257e-01 -1.512293964624404907e-01 -1.535092443227767944e-01 8.001166395843029022e-03 -1.564986817538738251e-02 2.224505096673965454e-01 -1.593495607376098633e-01 -3.892227709293365479e-01 -5.845562741160392761e-02 -2.375550270080566406e-01 -1.509631425142288208e-01 -3.834475278854370117e-01 -1.108934432268142700e-01 3.390281498432159424e-01 -3.070790693163871765e-02 -7.540196925401687622e-02 2.212577760219573975e-01 7.335165143013000488e-02 -1.650152541697025299e-02 -1.387517005205154419e-01 -1.535271704196929932e-01 7.672627270221710205e-02 5.618963763117790222e-02 -2.066681385040283203e-01 1.678214222192764282e-02 5.795326083898544312e-02 -8.753636851906776428e-03 2.348873019218444824e-02 -1.137026250362396240e-01 -3.050607740879058838e-01 1.735118329524993896e-01
-3.885844349861145020e-02 1.717599481344223022e-01 -9.921665489673614502e-02 1.950576528906822205e-02 6.810709089040756226e-02 6.380166113376617432e-02 2.121627926826477051e-01 -1.758299171924591064e-01 -9.890246391296386719e-02 -1.527418792247772217e-01 1.017786487936973572e-01 2.634733617305755615e-01 -3.263343870639801025e-01 -2.486636638641357422e-01 9.541603177785873413e-02 -1.531593501567840576e-01 -1.887447983026504517e-01 2.702383995056152344e-01 -1.014538332819938660e-01 1.089047119021415710e-01 1.972524374723434448e-01 -1.760706901550292969e-01 -1.586016863584518433e-01 1.196461077779531479e-02 -2.938792109489440918e-01 -2.702968418598175049e-01 1.704179495573043823e-01 -3.154470324516296387e-01 3.100039064884185791e-02 -1.990075558423995972e-01 -2.288515865802764893e-02 7.259687036275863647e-02
-1.163830012083053589e-01 -5.925312265753746033e-02 -1.132530942559242249e-01 -1.172534152865409851e-01 -1.503265798091888428e-01 -6.403489504009485245e-03 1.038496270775794983e-01 -8.292518556118011475e-02 -1.825954467058181763e-01 8.636851608753204346e-02 1.333970576524734497e-01 -8.119053393602371216e-02 -1.771124154329299927e-01 -5.893793422728776932e-03 -3.433156013488769531e-02 -3.355699181556701660e-01 -2.036886215209960938e-01 2.211818546056747437e-01 2.041738629341125488e-01 -9.699106961488723755e-02 4.337167367339134216e-02 -1.145410239696502686e-01 4.646250233054161072e-02 -1.477796584367752075e-01 -2.063011974096298218e-01 -1.667844206094741821e-01 6.530854105949401855e-02 2.064589709043502808e-01 3.654542565345764160e-01 -1.352185755968093872e-01 -1.654248684644699097e-01 -4.782419204711914062e-01
-4.031472802162170410e-01 1.675525605678558350e-01 1.294609159231185913e-01 -9.607911109924316406e-02 7.225226145237684250e-03 -9.447209537029266357e-03 -4.191496968269348145e-02 -3.564610779285430908e-01 -1.881047934293746948e-01 3.512945026159286499e-02 5.970329418778419495e-02 -1.668177917599678040e-02 -4.829301906283944845e-04 -4.892610386013984680e-02 1.031618267297744751e-01 1.195685788989067078e-01 -2.496138662099838257e-01 1.030275691300630569e-02 -1.457853801548480988e-02 3.842158988118171692e-02 4.264434427022933960e-02 4.803106188774108887e-02 2.629875540733337402e-01 -4.584222733974456787e-01 -1.152707636356353760e-01 -4.113914966583251953e-01 7.493121922016143799e-02 -1.384707987308502197e-01 -1.541508827358484268e-02 -1.358902305364608765e-01 -6.757725030183792114e-02 -9.230542927980422974e-02
-3.603642880916595459e-01 -5.747351050376892090e-02 1.271055042743682861e-01 -2.037124186754226685e-01 -7.559742778539657593e-02 9.822346270084381104e-02 -4.924358800053596497e-02 4.112874716520309448e-02 -5.190091729164123535e-01 -2.547066844999790192e-02 1.120107248425483704e-01 1.601003110408782959e-01 -2.885596156120300293e-01 1.000074110925197601e-02 1.230528205633163452e-02 6.632904708385467529e-02 -1.312392055988311768e-01 -6.831358652561903000e-03 -2.545307576656341553e-01 -7.793195545673370361e-02 -6.998248863965272903e-03 5.595826357603073120e-02 -3.310725986957550049e-01 3.974961116909980774e-02 -2.318428903818130493e-01 7.444660877808928490e-04 1.359806116670370102e-02 -2.767958343029022217e-01 1.951219886541366577e-01 -1.071164757013320923e-01 6.932177394628524780e-02 7.862330973148345947e-02
-3.524512946605682373e-01 1.021958813071250916e-01 1.664070039987564087e-01 -1.976831257343292236e-01 1.461211144924163818e-01 4.011170566082000732e-01 -3.813287243247032166e-02 -8.547530323266983032e-02 -3.053508400917053223e-01 -9.785699099302291870e-02 -6.420455873012542725e-02 2.694959342479705811e-01 -1.623666584491729736e-01 -1.225744038820266724e-01 -7.289106398820877075e-02 -4.596343636512756348e-02 2.481115236878395081e-02 7.048577815294265747e-02 3.037247359752655029e-01 -9.746672213077545166e-02 -1.187409535050392151e-01 -9.471531957387924194e-02 8.206320554018020630e-02 -2.030061744153499603e-02 -9.863563627004623413e-02 -3.361196815967559814e-01 1.764168888330459595e-01 1.662373244762420654e-01 -2.546376176178455353e-02 -1.849757283926010132e-01 -9.583558142185211182e-02 -1.269565522670745850e-01
3.737548738718032837e-02 -7.131810765713453293e-03 -2.426918745040893555e-01 -1.952726393938064575e-01 1.606407612562179565e-01 2.718697488307952881e-01 1.570769846439361572e-01 -1.898201853036880493e-01 -4.452754557132720947e-01 5.783765763044357300e-02 3.879835456609725952e-02 9.025985002517700195e-02 -1.701423376798629761e-01 1.365398336201906204e-02 1.943113058805465698e-01 -6.252243369817733765e-02 -1.425781846046447754e-01 1.000492647290229797e-01 3.051350079476833344e-02 -1.509699821472167969e-01 -1.394855082035064697e-01 1.922529488801956177e-01 7.834734022617340088e-02 6.220946088433265686e-02 -3.352488279342651367e-01 -7.394523173570632935e-02 -2.093785069882869720e-02 -6.956964731216430664e-02 2.490836083889007568e-01 1.854037120938301086e-02 -3.381333649158477783e-01 1.966820210218429565e-01
-1.328056901693344116e-01 1.903086751699447632e-01 -1.318592950701713562e-02 -3.312513828277587891e-01 1.790150701999664307e-01 1.896197497844696045e-01 1.772988736629486084e-01 -4.499190151691436768e-01 6.402114033699035645e-02 5.474902689456939697e-03 -4.904515296220779419e-02 1.070477962493896484e-01 -1.984410881996154785e-01 2.224845588207244873e-01 1.659246683120727539e-01 -1.879228204488754272e-01 -1.303194314241409302e-01 -1.340796500444412231e-01 1.485380460508167744e-03 -1.789733916521072388e-01 1.663006395101547241e-01 -1.094640493392944336e-01 -2.749056220054626465e-01 -2.266914546489715576e-01 -7.715778052806854248e-02 -3.703227266669273376e-02 -9.496232122182846069e-02 1.073509305715560913e-01 1.626683175563812256e-01 -1.760134249925613403e-01 -8.272351324558258057e-02 -1.972720324993133545e-01
-3.339399024844169617e-02 -7.063041627407073975e-02 -1.891679167747497559e-01 -1.027163788676261902e-01 1.447366476058959961e-01 2.335924422368407249e-03 2.553057968616485596e-01 -2.405469566583633423e-01 -4.803633987903594971e-01 9.379404783248901367e-02 -5.720325186848640442e-02 5.636629834771156311e-02 -6.526792049407958984e-02 -3.916522860527038574e-02 1.846459954977035522e-01 -1.116608921438455582e-02 -8.275322616100311279e-04 3.004297912120819092e-01 -2.008772343397140503e-01 -2.332998812198638916e-01 1.369048357009887695e-01 2.166687250137329102e-01 -8.313154429197311401e-02 2.495627105236053467e-02 -3.136544823646545410e-01 -1.524047404527664185e-01 -3.324227035045623779e-02 -1.345423012971878052e-01 1.951707303524017334e-01 -7.304739207029342651e-02 -2.687973380088806152e-01 -5.292250588536262512e-02
-1.656657457351684570e-02 -2.298983186483383179e-01 -1.184483915567398071e-01 -3.079262971878051758e-01 2.216142863035202026e-01 2.430408149957656860e-01 -4.066064581274986267e-02 -7.161802053451538086e-02 -2.497917711734771729e-01 -1.145460233092308044e-01 3.074742853641510010e-01 -5.018846690654754639e-02 -2.652063965797424316e-01 3.752980008721351624e-02 -9.970541112124919891e-03 -2.882161736488342285e-01 -3.227365612983703613e-01 1.184270381927490234e-01 -3.317653387784957886e-02 -1.751225143671035767e-01 -8.186570554971694946e-02 -2.182397544384002686e-01 -6.949394941329956055e-02 1.818015985190868378e-02 -1.818334907293319702e-01 -5.651577934622764587e-02 -2.120425403118133545e-01 1.084181480109691620e-02 1.300449073314666748e-01 -1.716400086879730225e-01 -1.924986392259597778e-01 -1.461674720048904419e-01
-6.911718100309371948e-02 -3.223071992397308350e-01 3.229864314198493958e-02 -8.107120543718338013e-02 2.299780957400798798e-02 2.106536924839019775e-01 2.916412651538848877e-01 -8.437742292881011963e-02 -3.786036372184753418e-01 1.766560822725296021e-01 2.402054071426391602e-01 5.871717259287834167e-02 -7.858432084321975708e-02 6.245760247111320496e-02 2.854830324649810791e-01 8.224180340766906738e-02 -3.954626321792602539e-01 2.405171096324920654e-01 7.396472245454788208e-02 3.929755464196205139e-02 -6.314150989055633545e-02 -2.158478349447250366e-01 -5.158378183841705322e-02 -6.601804401725530624e-03 -1.232379153370857239e-01 -3.991419449448585510e-02 1.757425814867019653e-01 1.921760290861129761e-01 7.845128327608108521e-02 -1.051433086395263672e-01 -8.798786997795104980e-02 1.688982844352722168e-01
4.080299753695726395e-03 -9.704701602458953857e-02 2.919271886348724365e-01 3.867516666650772095e-02 1.499259918928146362e-01 -3.005786798894405365e-03 2.548107504844665527e-01 -1.613968312740325928e-01 -3.834596276283264160e-01 -4.872069135308265686e-02 2.098005115985870361e-01 3.527438640594482422e-02 -2.631994485855102539e-01 3.399465233087539673e-02 2.088545411825180054e-01 -2.797476947307586670e-01 -3.120510280132293701e-01 6.565152853727340698e-02 -7.509522140026092529e-02 7.485799491405487061e-02 2.152066826820373535e-01 -1.149386987090110779e-01 -5.779960658401250839e-03 5.142010375857353210e-02 5.760006606578826904e-02 -8.211611956357955933e-02 1.602311134338378906e-01 2.631361223757266998e-02 1.861603856086730957e-01 -2.026745676994323730e-01 -2.078391909599304199e-01 2.700211405754089355e-01
-2.968406975269317627e-01 1.597044020891189575e-01 1.630625426769256592e-01 -9.017994999885559082e-02 8.788859099149703979e-02 1.465602070093154907e-01 -1.127691008150577545e-02 -2.548749744892120361e-01 -3.907664418220520020e-01 -9.851875156164169312e-02 1.021801084280014038e-01 -7.499185949563980103e-02 -6.553819030523300171e-02 1.563154757022857666e-01 -1.756990253925323486e-01 8.796221762895584106e-02 1.773456670343875885e-02 1.186580806970596313e-01 -1.797637492418289185e-01 2.525849044322967529e-01 1.135377213358879089e-02 -3.942146003246307373e-01 2.141332477331161499e-01 3.793366253376007080e-02 -2.027249783277511597e-01 -2.534705102443695068e-01 2.346382141113281250e-01 -5.224134773015975952e-02 1.450188085436820984e-02 -1.168647557497024536e-01 -1.456985920667648315e-01 -3.872493107337504625e-04
-9.296279400587081909e-02 -1.919018328189849854e-01 -7.066247612237930298e-02 -5.077306628227233887e-01 1.555851101875305176e-01 1.220848560333251953e-01 2.062193453311920166e-01 -2.806642353534698486e-01 -1.641788482666015625e-01 -8.439122885465621948e-02 5.235245451331138611e-02 -5.993898585438728333e-02 -3.474390506744384766e-02 -1.446057204157114029e-02 4.488364607095718384e-02 -1.532860547304153442e-01 4.932226985692977905e-02 9.646924585103988647e-02 9.808972477912902832e-02 3.108793497085571289e-01 -2.343658655881881714e-01 -6.956046074628829956e-02 1.335811614990234375e-01 -3.045020401477813721e-01 -8.325727656483650208e-03 -2.888710498809814453e-01 -1.815911084413528442e-01 -9.348072111606597900e-02 -9.215937554836273193e-02 -1.972816139459609985e-01 -1.265350636094808578e-02 -5.346933007240295410e-02
-9.034931659698486328e-02 1.284769028425216675e-01 -8.345809578895568848e-02 -4.521605670452117920e-01 1.634139753878116608e-02 -5.207604262977838516e-03 1.169081106781959534e-01 -5.797728151082992554e-02 -1.684624850749969482e-01 -6.430778652429580688e-02 8.533715456724166870e-02 -1.252774707973003387e-02 -1.196427643299102783e-01 1.428636759519577026e-01 -1.290687620639801025e-01 -4.521187543869018555e-01 -2.804668247699737549e-01 1.892433017492294312e-01 1.863126754760742188e-01 2.449985891580581665e-01 -1.215535178780555725e-01 1.438407748937606812e-01 -5.231568589806556702e-02 -8.111851662397384644e-02 -8.822175115346908569e-02 -1.742812693119049072e-01 -5.721250921487808228e-02 9.291791915893554688e-02 -3.139996156096458435e-02 -2.826181054115295410e-01 -1.803946793079376221e-01 -1.827154457569122314e-01
-5.107702314853668213e-02 -2.564943134784698486e-01 -4.637718573212623596e-02 -1.792857050895690918e-01 9.503343701362609863e-02 1.061565503478050232e-01 7.971884310245513916e-02 -8.453254401683807373e-02 -3.059386909008026123e-01 -6.555548310279846191e-02 3.468068838119506836e-01 -5.540681071579456329e-03 -3.047999441623687744e-01 9.617311507463455200e-02 2.766214609146118164e-01 -2.474887073040008545e-01 -2.177373170852661133e-01 2.564001381397247314e-01 1.902332007884979248e-01 -5.276776850223541260e-02 8.674259483814239502e-02 2.300205081701278687e-02 -1.817900836467742920e-01 -6.671018898487091064e-02 4.120885580778121948e-02 3.573754802346229553e-02 7.655625045299530029e-02 2.602282352745532990e-02 2.369681745767593384e-01 -2.938501834869384766e-01 -1.521233767271041870e-01 1.804173439741134644e-01
-1.264634579420089722e-01 2.380825579166412354e-02 1.420837342739105225e-01 -1.688848584890365601e-01 -3.773982822895050049e-02 1.302529275417327881e-01 2.137902081012725830e-01 -9.149655699729919434e-02 -5.049299597740173340e-01 -8.542377501726150513e-02 -1.131742149591445923e-01 2.653790116310119629e-01 -9.473573416471481323e-02 5.854029208421707153e-02 -4.804193042218685150e-03 6.734510511159896851e-02 -1.930036097764968872e-01 -3.157844021916389465e-02 1.245993971824645996e-01 4.580400511622428894e-02 -1.501075327396392822e-01 1.942878067493438721e-01 -4.978935047984123230e-02 2.419994771480560303e-01 -5.031539499759674072e-02 -2.919524013996124268e-01 2.817485928535461426e-01 -3.581394255161285400e-01 -4.873285442590713501e-02 -1.136130765080451965e-01 9.364476054906845093e-02 -5.618602037429809570e-02
-1.066100522875785828e-01 1.262551099061965942e-01 -1.955560445785522461e-01 -1.152876913547515869e-01 -3.469236195087432861e-02 -2.010937221348285675e-02 7.995810359716415405e-02 -8.035498857498168945e-02 -1.067141368985176086e-01 2.460865825414657593e-01 1.739629060029983521e-01 1.803503558039665222e-02 -1.961367577314376831e-01 1.309218108654022217e-01 5.903860554099082947e-02 -3.127353191375732422e-01 -1.509195864200592041e-01 2.247764468193054199e-01 5.149620398879051208e-02 -1.167705655097961426e-01 -4.537543281912803650e-03 -6.428251974284648895e-03 8.236429840326309204e-02 -2.659102976322174072e-01 -8.657605201005935669e-02 -3.214841485023498535e-01 1.020542085170745850e-01 2.008266896009445190e-01 2.603058815002441406e-01 -2.439223527908325195e-01 -2.327407449483871460e-01 -3.702790439128875732e-01
-8.277720957994461060e-02 1.319319903850555420e-01 2.228680402040481567e-01 -1.386369764804840088e-01 -1.515724882483482361e-02 1.507953703403472900e-01 -1.189489290118217468e-02 -2.337523847818374634e-01 -2.111938446760177612e-01 -5.180964991450309753e-02 7.148192077875137329e-02 -1.840679645538330078e-01 -3.024446368217468262e-01 4.200244843959808350e-01 1.326385289430618286e-01 -2.519358992576599121e-01 2.637837827205657959e-01 1.830153316259384155e-01 1.508576422929763794e-02 2.222045809030532837e-01 4.227480385452508926e-03 2.934527955949306488e-02 1.175756826996803284e-01 5.284490436315536499e-02 -2.242980599403381348e-01 4.108039662241935730e-02 7.348083704710006714e-02 7.488643378019332886e-02 2.137073725461959839e-01 -1.852838099002838135e-01 -2.701193094253540039e-01 8.786641806364059448e-02
-4.312081634998321533e-01 -1.326983273029327393e-01 1.274070143699645996e-02 -2.040543556213378906e-01 -1.071651950478553772e-01 -1.009893193840980530e-01 1.028874665498733521e-01 -3.556984364986419678e-01 -2.476162165403366089e-01 -1.433987915515899658e-01 4.126659780740737915e-02 -1.443179696798324585e-01 -1.967268884181976318e-01 -2.631822228431701660e-02 -2.019695937633514404e-01 1.376062780618667603e-01 -1.503320038318634033e-02 1.653978079557418823e-01 -6.951234769076108932e-03 5.539458245038986206e-02 -8.272520266473293304e-03 -2.416227459907531738e-01 1.322344392538070679e-01 -7.286755740642547607e-02 -9.034102410078048706e-02 -2.371629625558853149e-01 -3.867602348327636719e-02 -2.942082881927490234e-01 -8.193375170230865479e-02 -2.790627777576446533e-01 -7.632251828908920288e-03 2.080294489860534668e-01
-3.972947299480438232e-01 2.093893662095069885e-02 3.885977715253829956e-02 1.960783451795578003e-02 1.603748947381973267e-01 9.904130548238754272e-02 1.925090514123439789e-02 -2.596290111541748047e-01 -6.380071491003036499e-02 -1.607259958982467651e-01 -4.530316591262817383e-02 -6.201075762510299683e-02 -1.869137138128280640e-01 3.828957676887512207e-01 6.633861921727657318e-03 1.156418696045875549e-01 -2.371201217174530029e-01 3.102095797657966614e-02 1.104951798915863037e-01 -3.335226699709892273e-02 -1.925064623355865479e-02 -8.763289451599121094e-02 8.263340592384338379e-02 -4.383096098899841309e-01 3.602145239710807800e-02 -3.073338568210601807e-01 1.896033585071563721e-01 -7.667969167232513428e-02 4.221671447157859802e-02 -1.380712240934371948e-01 -1.267211884260177612e-01 -2.318708598613739014e-01
-3.637216091156005859e-01 -3.947451710700988770e-03 2.110187560319900513e-01 -2.142536193132400513e-01 2.888844907283782959e-02 3.866862356662750244e-01 -1.966629410162568092e-03 -2.128478586673736572e-01 -3.964445590972900391e-01 -2.254206128418445587e-02 -4.914707317948341370e-02 -1.728450804948806763e-01 -9.144261479377746582e-02 -1.770956814289093018e-02 -1.425082236528396606e-01 -7.040430605411529541e-02 -4.217351227998733521e-02 6.840530037879943848e-02 2.048406451940536499e-01 -2.559293061494827271e-02 -1.712392568588256836e-01 -3.613193752244114876e-03 -1.461585890501737595e-02 1.049411669373512268e-01 -1.439464390277862549e-01 -3.038064539432525635e-01 2.460353523492813110e-01 1.602402478456497192e-01 2.913358155637979507e-03 -7.231105118989944458e-02 5.401768162846565247e-02 2.462946772575378418e-01
-2.216666936874389648e-01 8.301360160112380981e-02 4.810285195708274841e-02 -3.837588727474212646e-01 1.079495176672935486e-01 2.677633166313171387e-01 1.551002115011215210e-01 -1.258790493011474609e-01 -1.911146938800811768e-02 2.256460953503847122e-03 5.275575816631317139e-02 2.264699526131153107e-02 -2.923060655593872070e-01 -1.129555106163024902e-01 9.021408855915069580e-02 -1.072264015674591064e-01 -2.516870200634002686e-01 2.202572822570800781e-01 -1.344176381826400757e-02 -1.111341118812561035e-01 1.949358731508255005e-02 3.046480705961585045e-03 -2.038260698318481445e-01 3.925735056400299072e-01 4.122073203325271606e-02 -2.102795988321304321e-01 -1.036176756024360657e-01 -6.676396727561950684e-02 2.589065134525299072e-01 -3.030472397804260254e-01 2.418148214928805828e-04 9.597621113061904907e-02
-2.584179639816284180e-01 -1.776964031159877777e-02 7.037281244993209839e-02 -4.295184090733528137e-02 -1.249440535902976990e-01 3.116238117218017578e-01 1.729475706815719604e-01 -3.724792897701263428e-01 -3.097450733184814453e-01 3.517831489443778992e-02 -5.919862072914838791e-03 -2.469255328178405762e-01 -3.057199902832508087e-02 1.343376338481903076e-01 -1.699440628290176392e-01 -6.699939072132110596e-02 -6.760881096124649048e-02 2.681587338447570801e-01 1.837476789951324463e-01 8.474346995353698730e-02 -6.810805946588516235e-02 2.333466894924640656e-02 9.761749953031539917e-02 1.378900855779647827e-01 -1.643539071083068848e-01 -2.908973395824432373e-01 2.692646682262420654e-01 1.155451610684394836e-01 -7.980173453688621521e-03 -1.162804197520017624e-02 -1.525334920734167099e-02 2.917654216289520264e-01
1.687657460570335388e-02 -1.307923048734664917e-01 3.980874270200729370e-02 -8.429698646068572998e-02 2.140766829252243042e-01 -1.559300813823938370e-02 3.842016160488128662e-01 -1.777677983045578003e-01 -3.552669882774353027e-01 4.576785862445831299e-02 -5.869174376130104065e-02 9.005235880613327026e-02 2.088493406772613525e-01 1.370572485029697418e-02 2.617894113063812256e-01 -2.768976688385009766e-01 -9.514023363590240479e-02 2.658664584159851074e-01 -4.930115863680839539e-02 -5.517176538705825806e-02 2.624602019786834717e-01 -2.080376297235488892e-01 -6.623698770999908447e-02 4.191853851079940796e-02 -2.515468597412109375e-01 -1.305626183748245239e-01 4.486862744670361280e-04 -3.517515957355499268e-02 2.023854106664657593e-01 -7.334745675325393677e-02 -1.352812051773071289e-01 2.646449506282806396e-01
-1.462166905403137207e-01 -7.507317513227462769e-02 1.715625971555709839e-01 -7.484482228755950928e-02 3.339621797204017639e-02 2.422396391630172729e-01 2.518378496170043945e-01 -2.071594148874282837e-01 -4.186585247516632080e-01 1.336185485124588013e-01 -1.978829503059387207e-01 -1.814900040626525879e-01 -2.993486821651458740e-01 -6.008185073733329773e-02 4.677938297390937805e-02 -7.227364182472229004e-02 2.175567448139190674e-01 1.281775832176208496e-01 2.499197050929069519e-02 1.482197549194097519e-02 -1.868018358945846558e-01 5.005480255931615829e-03 -3.074629306793212891e-01 -2.431457163766026497e-03 -7.304909825325012207e-02 -2.984459400177001953e-01 3.175706267356872559e-01 -9.803539514541625977e-02 5.928480532020330429e-03 1.307740341871976852e-02 8.225320279598236084e-02 7.496363017708063126e-03
1.221301555633544922e-01 -2.385065332055091858e-02 4.636493027210235596e-01 -3.521806597709655762e-01 1.247695162892341614e-01 2.785020172595977783e-01 1.909788697957992554e-01 -9.412296861410140991e-02 -9.729118645191192627e-02 -8.236374706029891968e-02 -2.888750657439231873e-02 -1.822971366345882416e-02 1.109858602285385132e-02 1.148491073399782181e-02 2.242840379476547241e-01 -1.282098740339279175e-01 -2.069958671927452087e-02 1.705377548933029175e-01 2.679765224456787109e-01 6.266708672046661377e-02 -2.303478419780731201e-01 -6.885626818984746933e-03 -5.795575678348541260e-02 -1.449486762285232544e-01 -7.892156392335891724e-02 -2.149465531110763550e-01 1.187499910593032837e-01 8.316235244274139404e-02 2.484002858400344849e-01 -2.330044955015182495e-01 5.890164896845817566e-02 -2.167955040931701660e-01
-2.549890875816345215e-01 -1.164283230900764465e-02 1.855227202177047729e-01 -1.648246794939041138e-01 -2.156729698181152344e-01 2.962345480918884277e-01 1.322512626647949219e-01 -1.224336400628089905e-01 -3.720749020576477051e-01 -4.351869225502014160e-02 -1.330796629190444946e-01 4.641903564333915710e-02 6.283883005380630493e-02 3.327083587646484375e-02 -8.239158242940902710e-02 -1.079390868544578552e-01 -8.891756832599639893e-02 2.801290154457092285e-01 4.075641632080078125e-01 8.770972490310668945e-02 -2.008653618395328522e-02 6.989634130150079727e-03 -2.674724720418453217e-02 1.556158363819122314e-01 -2.554352581501007080e-01 -2.916066348552703857e-01 1.351516991853713989e-01 1.173371523618698120e-01 -7.928686589002609253e-02 1.232609301805496216e-01 -4.216105118393898010e-02 1.779852807521820068e-01
-7.188434898853302002e-02 -5.755358934402465820e-02 1.544192582368850708e-01 1.622499711811542511e-02 1.217777356505393982e-01 1.105244606733322144e-01 1.977784335613250732e-01 -1.757919192314147949e-01 -4.118920862674713135e-01 7.835041731595993042e-02 1.935361027717590332e-01 1.245366632938385010e-01 -1.216824799776077271e-01 -2.821702510118484497e-02 3.110144436359405518e-01 -3.372093141078948975e-01 -3.332084417343139648e-01 4.741310328245162964e-02 -1.539464294910430908e-01 5.896461755037307739e-02 8.217176049947738647e-02 -1.116318255662918091e-01 -9.018174558877944946e-02 -2.731888890266418457e-01 1.786653697490692139e-02 1.461483421735465527e-03 2.067684978246688843e-01 4.452562704682350159e-02 2.229031324386596680e-01 -1.048519983887672424e-01 -2.419010102748870850e-01 9.413079172372817993e-02
-1.245861575007438660e-01 -5.534788593649864197e-02 -1.448507905006408691e-01 -1.790226995944976807e-01 -7.225552201271057129e-02 5.434863269329071045e-02 4.014998078346252441e-01 -2.656049430370330811e-01 -3.137642145156860352e-01 3.126211697235703468e-03 1.130806729197502136e-01 1.317607462406158447e-01 -1.137576252222061157e-01 4.843810573220252991e-02 6.735259294509887695e-02 -3.398872613906860352e-01 3.230449045076966286e-03 8.618242293596267700e-02 7.289385795593261719e-02 -2.497074007987976074e-01 1.405843049287796021e-01 -2.073354646563529968e-02 2.162816822528839111e-01 3.734175860881805420e-02 -1.936918348073959351e-01 -1.454287171363830566e-01 -2.453422695398330688e-01 5.587406083941459656e-02 4.241897165775299072e-02 2.507061325013637543e-02 -3.581504225730895996e-01 1.683958321809768677e-01
-2.267867513000965118e-02 -7.582038640975952148e-03 4.803804680705070496e-02 -4.973931908607482910e-01 -1.292396783828735352e-01 2.441625148057937622e-01 2.217043191194534302e-01 -3.827595412731170654e-01 -3.472667336463928223e-01 7.495482265949249268e-02 -1.760650575160980225e-01 3.885753080248832703e-02 -2.065991759300231934e-01 -6.210435181856155396e-02 1.149886175990104675e-01 -2.339286915957927704e-02 -3.357652574777603149e-02 4.788678884506225586e-02 -6.808249652385711670e-02 3.014894016087055206e-02 -1.709423027932643890e-02 -1.965112239122390747e-01 7.675924897193908691e-02 1.581025868654251099e-01 -4.438355192542076111e-02 2.133414894342422485e-01 5.374194681644439697e-02 2.888694405555725098e-01 7.983236759901046753e-02 -1.813675612211227417e-01 -4.770600050687789917e-02 6.775140762329101562e-02
7.552259415388107300e-02 -6.032891571521759033e-02 1.573539823293685913e-01 -4.258884862065315247e-02 -3.701706603169441223e-02 7.393040228635072708e-03 1.740718632936477661e-01 -1.919839233160018921e-01 -2.087066620588302612e-01 -5.282049253582954407e-02 -1.244660001248121262e-02 -1.153363436460494995e-01 -3.241752386093139648e-01 2.516587451100349426e-02 1.468188017606735229e-01 -2.212604135274887085e-01 -3.271348401904106140e-02 5.224300026893615723e-01 -2.398984134197235107e-01 1.046705767512321472e-01 1.074493378400802612e-01 4.310063272714614868e-02 1.409666836261749268e-01 -1.058895960450172424e-01 -1.969142705202102661e-01 -1.972037106752395630e-01 -7.611876726150512695e-02 -1.778130233287811279e-01 6.095614284276962280e-02 -2.061123587191104889e-02 -3.910796642303466797e-01 1.733825169503688812e-02
-1.742003858089447021e-01 -1.648934185504913330e-01 -8.296080678701400757e-02 -2.401118725538253784e-01 2.637841105461120605e-01 1.478631645441055298e-01 2.581346593797206879e-02 -6.783241033554077148e-02 -2.628087997436523438e-01 7.494140416383743286e-02 -5.951500311493873596e-02 1.681836545467376709e-01 1.054943632334470749e-02 -1.372267454862594604e-01 3.362685441970825195e-01 9.002201259136199951e-02 -5.991547554731369019e-02 2.254753708839416504e-01 1.474979668855667114e-01 -6.564261019229888916e-02 2.814179658889770508e-02 9.172433614730834961e-02 3.215304110199213028e-03 -1.145993471145629883e-01 -3.602941632270812988e-01 -8.729706704616546631e-02 1.877288520336151123e-01 -3.096751570701599121e-01 9.568810462951660156e-02 -1.831102073192596436e-01 -2.805281579494476318e-01 2.044069766998291016e-01
-2.345987707376480103e-01 -3.957365155220031738e-01 3.058081567287445068e-01 -2.051840070635080338e-03 -1.017379313707351685e-01 3.493442758917808533e-02 1.207311600446701050e-01 -1.431839615106582642e-01 -1.538857817649841309e-01 -3.576984703540802002e-01 4.149845987558364868e-02 2.717828452587127686e-01 9.011083841323852539e-02 8.619284629821777344e-02 1.219546422362327576e-01 -2.563655972480773926e-01 -6.837791204452514648e-02 1.148979067802429199e-01 1.805089563131332397e-01 1.047164425253868103e-01 -2.057308703660964966e-01 1.759698837995529175e-01 3.798838332295417786e-02 -2.907983362674713135e-01 -4.417961835861206055e-02 -2.563826143741607666e-01 1.112559437751770020e-02 -1.150585860013961792e-01 8.441102504730224609e-02 -7.747408747673034668e-02 -9.631320834159851074e-02 2.546991035342216492e-02
-2.757714688777923584e-01 -4.234462231397628784e-02 3.013054430484771729e-01 -9.085675328969955444e-02 1.755346655845642090e-01 1.014896035194396973e-01 -1.249096021056175232e-01 -3.128780424594879150e-01 -3.121322095394134521e-01 3.199798762798309326e-01 9.879046678543090820e-02 7.865873724222183228e-02 -1.264331191778182983e-01 1.279065757989883423e-01 -9.127595461905002594e-03 -1.838475838303565979e-02 -1.131169348955154419e-01 -4.165788367390632629e-02 -2.824875712394714355e-01 1.315262913703918457e-01 -5.330919846892356873e-02 -1.151941865682601929e-01 5.680404603481292725e-03 -2.306815832853317261e-01 -7.570296525955200195e-02 -1.937132477760314941e-01 1.364552229642868042e-01 5.996267870068550110e-02 -1.514466106891632080e-01 -2.576294839382171631e-01 3.522020950913429260e-02 -2.880531847476959229e-01
-2.822862565517425537e-02 8.606196194887161255e-02 -8.642030507326126099e-02 -4.080778062343597412e-01 -1.314627528190612793e-01 4.612264409661293030e-02 1.612479090690612793e-01 -2.859414815902709961e-01 -3.199451565742492676e-01 6.751505658030509949e-03 1.082215458154678345e-01 3.115274198353290558e-02 6.842203438282012939e-02 1.699027419090270996e-01 -1.874241977930068970e-01 1.850888878107070923e-01 -3.090749382972717285e-01 -3.826818987727165222e-02 4.964397475123405457e-02 2.802070975303649902e-02 5.636123009026050568e-03 3.409096896648406982e-01 -7.588867843151092529e-02 -2.617866992950439453e-01 -1.708541661500930786e-01 -1.524860113859176636e-01 7.157082855701446533e-02 -2.466635406017303467e-02 1.613630354404449463e-01 -9.493122249841690063e-02 3.827833803370594978e-03 -2.976196706295013428e-01
-1.993676275014877319e-01 1.091742217540740967e-01 1.625439822673797607e-01 -3.615061938762664795e-01 -2.391587570309638977e-02 2.880409955978393555e-01 1.162283420562744141e-01 1.789464615285396576e-02 -5.139184594154357910e-01 -1.295647472143173218e-01 -5.750735476613044739e-02 9.129235893487930298e-02 -2.065936774015426636e-01 -9.773422032594680786e-03 -1.840534061193466187e-01 6.077804043889045715e-02 -8.157652616500854492e-02 8.766979724168777466e-02 1.300353258848190308e-01 2.030955813825130463e-02 -7.643244229257106781e-03 -7.177426479756832123e-03 -3.702913224697113037e-02 5.030127987265586853e-02 -8.666004985570907593e-02 -2.482097446918487549e-01 4.143859744071960449e-01 -1.213024631142616272e-01 -8.163248747587203979e-02 -1.093211993575096130e-01 8.786921948194503784e-02 -5.841993167996406555e-02
4.574830643832683563e-03 -2.314805053174495697e-02 -6.013754010200500488e-02 -8.857986330986022949e-02 7.678924500942230225e-02 8.184141665697097778e-02 2.510047852993011475e-01 -1.422634869813919067e-01 -4.162699580192565918e-01 8.261786401271820068e-02 -2.631816565990447998e-01 -1.120276302099227905e-01 -3.811802864074707031e-01 2.055231630802154541e-01 3.154799640178680420e-01 1.989785768091678619e-02 -1.612306237220764160e-01 5.700277537107467651e-02 4.899694398045539856e-02 2.367397397756576538e-01 -2.132996357977390289e-02 -1.110183075070381165e-01 2.691972851753234863e-01 -3.590175881981849670e-02 -1.396275311708450317e-01 -1.003611013293266296e-01 6.938056647777557373e-02 -7.707571238279342651e-02 -4.989728797227144241e-03 -1.269049942493438721e-01 -3.251421749591827393e-01 7.977265864610671997e-02
-3.280161917209625244e-01 1.217329129576683044e-01 1.041765138506889343e-01 -2.596713006496429443e-01 -8.651310205459594727e-02 -1.239285245537757874e-02 4.577796906232833862e-02 -2.912066876888275146e-01 -2.086984366178512573e-01 -6.375100463628768921e-02 -1.802050508558750153e-03 -2.503257617354393005e-02 -1.156806573271751404e-01 2.685667276382446289e-01 -2.278634011745452881e-01 -1.375206047669053078e-03 -1.380747109651565552e-01 -1.282148212194442749e-01 -5.894079804420471191e-02 -8.796066790819168091e-02 5.524489656090736389e-02 -3.542843163013458252e-01 -1.139077916741371155e-01 4.688942804932594299e-02 -1.235754564404487610e-01 -4.594969153404235840e-01 -8.472602069377899170e-02 -8.922854810953140259e-02 1.666885614395141602e-01 -1.395634263753890991e-01 -1.921356171369552612e-01 5.386374890804290771e-02
-1.837507337331771851e-01 -6.301397830247879028e-02 1.094416007399559021e-01 -3.212104737758636475e-01 -1.813091337680816650e-02 3.809544444084167480e-01 -1.200928613543510437e-01 -2.111949920654296875e-01 -2.052184790372848511e-01 -5.440874025225639343e-02 -2.791067957878112793e-01 6.027777865529060364e-02 -2.721921205520629883e-01 -9.361925721168518066e-02 9.732706472277641296e-03 -1.480543017387390137e-01 1.272439211606979370e-01 2.112143784761428833e-01 1.266009211540222168e-01 -2.101590037345886230e-01 -1.345192939043045044e-01 1.140642538666725159e-01 -1.195633560419082642e-01 1.757959574460983276e-01 -1.362807005643844604e-01 -3.010273575782775879e-01 9.224446862936019897e-02 5.233254283666610718e-02 -4.288505017757415771e-02 -2.546500563621520996e-01 -1.332210749387741089e-01 -9.476189315319061279e-02
-2.041468210518360138e-02 2.325117141008377075e-01 1.083193719387054443e-01 -4.123035669326782227e-01 1.636862903833389282e-01 8.646100759506225586e-02 2.781999111175537109e-01 -3.541995286941528320e-01 -8.714210242033004761e-02 -1.548642069101333618e-01 -1.098078638315200806e-01 4.290005937218666077e-02 -8.536880463361740112e-02 2.635923027992248535e-02 2.684021890163421631e-01 -3.191809952259063721e-01 -9.449360519647598267e-02 3.419332206249237061e-02 -1.020713821053504944e-01 -2.489100098609924316e-01 -1.382218003273010254e-01 -6.824911385774612427e-02 -1.471768468618392944e-01 -2.098691016435623169e-01 -1.478935480117797852e-01 -3.939021378755569458e-02 -2.894320525228977203e-02 1.021758019924163818e-01 2.188602685928344727e-01 -1.410705149173736572e-01 -2.678076736629009247e-03 -1.576305478811264038e-01
-2.782797217369079590e-01 -3.639611601829528809e-02 1.054930686950683594e-01 -1.356009840965270996e-01 1.977325081825256348e-01 3.499822691082954407e-02 4.098754227161407471e-01 1.995073072612285614e-02 -2.094097435474395752e-01 -4.719394259154796600e-03 1.565242409706115723e-01 -3.706068918108940125e-02 -1.782743036746978760e-01 -2.784940414130687714e-02 4.813406150788068771e-03 -1.913442760705947876e-01 -4.023447036743164062e-01 1.350101232528686523e-01 6.850142776966094971e-02 -2.421545609831809998e-02 3.993447124958038330e-02 -7.365684956312179565e-02 -2.378056645393371582e-01 2.528742188587784767e-03 1.021093130111694336e-02 -9.016000479459762573e-02 1.845060139894485474e-01 1.370759308338165283e-01 1.901966929435729980e-01 -3.218455314636230469e-01 -1.862786412239074707e-01 2.440675795078277588e-01
-1.653762012720108032e-01 -1.096135228872299194e-01 9.197822213172912598e-02 -7.784888893365859985e-02 -2.730651199817657471e-01 3.093344569206237793e-01 1.239997670054435730e-01 -2.060644924640655518e-01 -3.126107156276702881e-01 -8.350173011422157288e-03 -1.745203882455825806e-01 -4.249991383403539658e-03 -1.532686054706573486e-01 1.212809607386589050e-01 -8.511021733283996582e-02 2.122589573264122009e-02 -1.202031970024108887e-01 3.458407223224639893e-01 1.678690165281295776e-01 1.174421459436416626e-01 -1.777254343032836914e-01 9.888154268264770508e-02 -1.196884084492921829e-03 1.903277486562728882e-01 -2.193948328495025635e-01 -2.608804404735565186e-01 2.469642907381057739e-01 1.185847595334053040e-01 -4.124009050428867340e-03 -9.517185389995574951e-02 -1.232545673847198486e-01 2.733662724494934082e-01
1.215295717120170593e-01 -1.308439671993255615e-01 -1.397557556629180908e-01 -1.223272457718849182e-01 3.240577876567840576e-01 2.898141741752624512e-01 8.451464027166366577e-02 5.252663791179656982e-02 -3.902361094951629639e-01 -3.075728379189968109e-02 -1.717793792486190796e-01 -4.887672141194343567e-02 -9.939904510974884033e-02 3.799048438668251038e-02 2.812503874301910400e-01 -5.243633408099412918e-03 2.000357024371623993e-02 2.316027730703353882e-01 2.533202171325683594e-01 -4.573241993784904480e-02 -1.437166631221771240e-01 -3.693888196721673012e-03 -1.954474486410617828e-02 -6.346791237592697144e-02 -3.452155888080596924e-01 -2.671160697937011719e-01 9.790654294192790985e-03 -1.158813983201980591e-01 3.012509346008300781e-01 -7.389652729034423828e-02 -1.161198914051055908e-01 7.690136553719639778e-04
-1.074243560433387756e-01 1.702665388584136963e-01 7.321676611900329590e-02 -2.024055421352386475e-01 4.298973456025123596e-02 1.291860640048980713e-01 1.171035598963499069e-02 -1.641716063022613525e-01 -3.125433623790740967e-01 3.164314106106758118e-02 -1.545316576957702637e-01 5.036631226539611816e-01 -7.294495403766632080e-02 6.852013990283012390e-03 -1.575935073196887970e-02 -5.622376501560211182e-02 1.263639628887176514e-01 1.834956258535385132e-01 2.916490435600280762e-01 -2.031694203615188599e-01 2.009990513324737549e-01 -1.054293438792228699e-01 4.882939159870147705e-02 1.147292330861091614e-01 -1.257424801588058472e-01 -1.574451178312301636e-01 2.166480123996734619e-01 1.215059086680412292e-01 -7.539015263319015503e-02 -3.601436018943786621e-01 2.532044984400272369e-02 -3.359183669090270996e-02
1.432749815285205841e-02 -3.862290978431701660e-01 -8.672457188367843628e-02 -2.292727380990982056e-01 3.021734356880187988e-01 2.276898622512817383e-01 -5.332815274596214294e-02 -2.436290532350540161e-01 -2.915541529655456543e-01 4.238124191761016846e-02 3.325417041778564453e-01 8.511143177747726440e-02 -6.143362820148468018e-02 9.798093140125274658e-02 7.804113626480102539e-02 -2.532455027103424072e-01 -3.157951533794403076e-01 2.268427163362503052e-01 4.499887302517890930e-02 -1.477312743663787842e-01 -8.910459280014038086e-02 -6.419879943132400513e-02 -1.469953358173370361e-01 5.317309498786926270e-02 -6.129509210586547852e-02 -8.311429410241544247e-04 7.013961672782897949e-02 -9.723132825456559658e-04 1.923674494028091431e-01 -1.712461709976196289e-01 -1.013758927583694458e-01 -1.194527745246887207e-02
-1.723543554544448853e-01 -1.714030951261520386e-01 1.995395123958587646e-01 -3.095863461494445801e-01 -8.067738264799118042e-02 3.199853301048278809e-01 1.161973476409912109e-01 -2.557843029499053955e-01 -3.431813716888427734e-01 3.263573348522186279e-02 -2.401481010019779205e-02 2.670278847217559814e-01 -1.304675042629241943e-01 1.171665862202644348e-01 1.643950641155242920e-01 1.534452848136425018e-02 1.150251552462577820e-01 -1.613910794258117676e-01 -2.526709139347076416e-01 1.586028933525085449e-01 -2.867036461830139160e-01 -9.217169135808944702e-03 8.420743979513645172e-03 4.099156067240983248e-04 1.039307191967964172e-02 -2.500327229499816895e-01 2.146914303302764893e-01 -1.601027995347976685e-01 -6.426114588975906372e-02 -9.988848119974136353e-02 1.811308041214942932e-02 -9.634787589311599731e-02
5.753339082002639771e-02 -1.986456662416458130e-01 2.025728523731231689e-01 -4.166884422302246094e-01 -2.207387797534465790e-02 -1.256010383367538452e-01 -6.311471574008464813e-03 -2.753049731254577637e-01 -3.561100363731384277e-01 1.673852652311325073e-01 1.383563503623008728e-03 8.256874233484268188e-02 -2.424088865518569946e-02 8.909863233566284180e-02 -2.149752080440521240e-01 -3.239164948463439941e-01 2.146164178848266602e-01 -6.604898720979690552e-02 1.860299706459045410e-01 -1.620398648083209991e-02 -7.908149808645248413e-02 9.526221454143524170e-02 5.685194861143827438e-03 -2.648529708385467529e-01 2.292421087622642517e-02 -5.798555538058280945e-02 5.648791790008544922e-02 -1.045640483498573303e-01 4.511170461773872375e-02 -1.460458040237426758e-01 -3.415857553482055664e-01 1.722755283117294312e-02
-1.664362996816635132e-01 -8.020267821848392487e-03 1.135162115097045898e-01 -1.699078530073165894e-01 2.461030147969722748e-02 2.330888658761978149e-01 -5.339390784502029419e-02 -2.089283913373947144e-01 -4.128192961215972900e-01 1.132251694798469543e-01 8.876997162587940693e-04 3.382846713066101074e-01 -2.086382061243057251e-01 1.576862484216690063e-01 2.133364826440811157e-01 -1.355449408292770386e-01 -2.620035549625754356e-03 5.255975294858217239e-03 -1.701248586177825928e-01 3.218255937099456787e-01 -2.220602333545684814e-01 8.702654740773141384e-04 2.241312116384506226e-01 5.369121208786964417e-02 1.306710392236709595e-01 -3.442860245704650879e-01 -6.149763241410255432e-02 4.849990829825401306e-02 -1.673291809856891632e-02 -1.286152005195617676e-01 -7.059760391712188721e-02 -2.366016060113906860e-02
5.487101897597312927e-02 1.602019816637039185e-01 1.126698702573776245e-01 -7.353653758764266968e-02 -1.251940131187438965e-01 -1.765738800168037415e-02 2.445727586746215820e-01 -5.020082741975784302e-02 -4.127524793148040771e-01 -2.343560159206390381e-01 -1.685835607349872589e-02 1.373529732227325439e-01 -3.567341566085815430e-01 -4.792419821023941040e-02 1.630993783473968506e-01 -2.950629889965057373e-01 -1.919308602809906006e-01 -6.622712314128875732e-02 -8.945541083812713623e-02 -1.904315501451492310e-01 3.857804462313652039e-02 -6.550735980272293091e-02 2.366832830011844635e-02 -3.282400369644165039e-01 -2.614088058471679688e-01 -3.399366512894630432e-02 5.875132512301206589e-03 -1.420890241861343384e-01 -4.772566258907318115e-02 4.100449755787849426e-02 -2.954945266246795654e-01 8.174989372491836548e-02
1.452555656433105469e-01 1.560946404933929443e-01 6.054216250777244568e-02 -1.404789537191390991e-01 3.079070709645748138e-02 -7.981668412685394287e-02 2.885338962078094482e-01 -1.498175561428070068e-01 -2.578288316726684570e-01 3.560954006388783455e-03 3.993378952145576477e-02 1.635855287313461304e-01 -2.839061319828033447e-01 -6.809548288583755493e-02 2.936481237411499023e-01 -2.503274679183959961e-01 8.060024678707122803e-02 1.241355165839195251e-01 8.752818405628204346e-02 -2.098706215620040894e-01 2.062510512769222260e-02 -6.281292438507080078e-02 -2.222241759300231934e-01 1.129098385572433472e-01 1.960944943130016327e-02 -1.863978430628776550e-02 4.343535751104354858e-02 -7.099284976720809937e-02 3.405093848705291748e-01 -4.119673073291778564e-01 -1.594883352518081665e-01 -1.739806085824966431e-01
-1.416186839342117310e-01 3.562699258327484131e-02 1.053995266556739807e-01 -1.512684226036071777e-01 9.694109857082366943e-02 3.714717626571655273e-01 -2.975179255008697510e-02 -1.551040709018707275e-01 -3.578347563743591309e-01 -2.143260277807712555e-02 -1.707298159599304199e-01 3.858696818351745605e-01 -8.604674786329269409e-02 -4.258234053850173950e-02 -1.386860609054565430e-01 -2.614495158195495605e-01 1.195015460252761841e-01 1.231908723711967468e-01 2.544761598110198975e-01 -1.970923542976379395e-01 4.830422252416610718e-02 2.067510783672332764e-02 4.426275938749313354e-02 -1.386775374412536621e-01 -1.914230138063430786e-01 -1.742787361145019531e-01 2.584361433982849121e-01 1.977788656949996948e-01 -5.149143561720848083e-02 -1.242857128381729126e-01 -9.243816137313842773e-02 -1.114459261298179626e-01
-9.939637035131454468e-02 -1.031142175197601318e-01 7.695651054382324219e-02 3.289688378572463989e-02 -3.271163702011108398e-01 2.391736954450607300e-01 1.273118108510971069e-01 -3.343990743160247803e-01 -4.218180179595947266e-01 -4.168865084648132324e-02 -1.623177379369735718e-01 -1.137275025248527527e-01 -8.544849604368209839e-02 3.661807859316468239e-03 -5.943866819143295288e-02 -1.144102364778518677e-01 5.845955107361078262e-03 1.561920493841171265e-01 2.337302267551422119e-01 1.178125590085983276e-01 -2.598768472671508789e-01 -6.553459167480468750e-02 2.257882058620452881e-02 3.674089163541793823e-02 -1.163869798183441162e-01 -2.034623622894287109e-01 2.341038137674331665e-01 2.486593872308731079e-01 1.147986426949501038e-01 -1.633068323135375977e-01 -4.953039810061454773e-02 2.384238839149475098e-01
-9.416069835424423218e-02 2.938231229782104492e-01 3.282432630658149719e-02 -1.910780742764472961e-02 -4.117554053664207458e-03 1.528324093669652939e-02 2.227595746517181396e-01 -3.164239525794982910e-01 -3.345295786857604980e-01 -2.765364646911621094e-01 -4.435467720031738281e-02 -2.266936749219894409e-01 4.166448116302490234e-02 1.848621666431427002e-01 7.425168156623840332e-02 -6.230434030294418335e-02 -2.053857147693634033e-01 -1.826594173908233643e-01 2.488421648740768433e-01 -9.903611242771148682e-02 9.785687178373336792e-02 -2.716833055019378662e-01 1.570930331945419312e-01 -1.753128170967102051e-01 -2.080081701278686523e-01 -2.516360282897949219e-01 1.993727236986160278e-01 7.727691531181335449e-02 7.976131886243820190e-02 -5.301037803292274475e-03 8.130324631929397583e-02 1.221854537725448608e-01
-7.500162720680236816e-02 1.541124098002910614e-02 2.138153612613677979e-01 -2.823971807956695557e-01 -3.668460994958877563e-03 2.356838136911392212e-01 2.676427662372589111e-01 -1.550065279006958008e-01 -4.257733821868896484e-01 -2.808344364166259766e-02 -7.236795127391815186e-02 2.628425955772399902e-01 -1.485821455717086792e-01 6.632061302661895752e-02 -1.680384278297424316e-01 7.061258703470230103e-02 -2.677503526210784912e-01 6.581050902605056763e-02 9.459551423788070679e-03 1.797497868537902832e-01 -1.634191721677780151e-01 1.529146134853363037e-01 -5.625170655548572540e-03 2.889539599418640137e-01 -1.306473314762115479e-01 -5.724364146590232849e-02 3.126602172851562500e-01 -1.597709953784942627e-01 1.986566372215747833e-02 -5.734499171376228333e-02 3.728325292468070984e-02 -1.030609011650085449e-01
-1.077710613608360291e-01 -1.940034627914428711e-01 -1.784124374389648438e-01 -2.366553060710430145e-02 1.677156984806060791e-02 -8.555386960506439209e-02 2.128243446350097656e-01 -2.696967422962188721e-01 -4.824199378490447998e-01 2.205901145935058594e-01 -6.939899921417236328e-02 1.178780421614646912e-01 -1.794088184833526611e-01 3.322897106409072876e-02 1.772654950618743896e-01 1.813396066427230835e-02 -1.409084498882293701e-01 2.371330708265304565e-01 -6.164712458848953247e-02 -1.061817705631256104e-01 6.158686801791191101e-02 2.260998934507369995e-01 1.635183207690715790e-02 1.951387524604797363e-01 -2.562853991985321045e-01 -1.441538035869598389e-01 -6.847727298736572266e-02 -1.108906343579292297e-01 2.940123975276947021e-01 3.659345582127571106e-02 -2.272075116634368896e-01 -1.745851337909698486e-02
-7.742488291114568710e-03 1.098994985222816467e-01 2.302612923085689545e-02 -4.978180527687072754e-01 -1.974739693105220795e-02 1.278174575418233871e-02 2.054927349090576172e-01 -2.233648896217346191e-01 -2.051599472761154175e-01 1.088493987917900085e-01 1.341101620346307755e-02 1.778468638658523560e-01 -2.038967162370681763e-01 3.490460291504859924e-02 3.305916488170623779e-01 -9.490707516670227051e-02 -1.228407099843025208e-01 -2.198587916791439056e-02 -1.313259303569793701e-01 -1.573278009891510010e-01 2.921492755413055420e-01 -7.441885769367218018e-02 1.485685408115386963e-01 1.558979135006666183e-02 -2.273354381322860718e-01 9.767050296068191528e-02 4.001304507255554199e-02 1.710073351860046387e-01 1.893658936023712158e-01 -2.962087094783782959e-01 4.333050921559333801e-02 1.080710589885711670e-01
-1.048808321356773376e-01 1.225281208753585815e-01 1.895424276590347290e-01 -1.888636946678161621e-01 2.460036613047122955e-02 1.198817938566207886e-01 7.889155298471450806e-02 -4.308947026729583740e-01 -1.965903937816619873e-01 -3.878306448459625244e-01 2.024407237768173218e-01 -5.008909851312637329e-02 -4.559980630874633789e-01 -6.165663525462150574e-02 2.139395326375961304e-01 -8.675812184810638428e-02 9.718978777527809143e-03 1.247869431972503662e-01 1.018340978771448135e-02 -2.220102399587631226e-01 -1.722712069749832153e-01 -6.198658049106597900e-02 -1.084775254130363464e-01 -2.259658090770244598e-02 -4.788809642195701599e-02 -7.965535670518875122e-02 9.922227263450622559e-02 1.537927836179733276e-01 -1.245945617556571960e-01 -5.595830827951431274e-02 -1.421816796064376831e-01 -7.793152332305908203e-02
-2.057934403419494629e-01 5.529574677348136902e-02 1.316677033901214600e-01 -4.371102154254913330e-01 1.084397137165069580e-01 2.493166923522949219e-01 1.217596679925918579e-01 -2.141167819499969482e-01 -4.900598526000976562e-01 -9.838813543319702148e-02 9.685143828392028809e-03 3.787775710225105286e-02 -2.995539307594299316e-01 9.122769534587860107e-02 -1.595981270074844360e-01 -4.180901125073432922e-02 -1.635948717594146729e-01 7.440171390771865845e-02 7.995208352804183960e-02 -1.043444126844406128e-01 5.332800559699535370e-03 -9.342746809124946594e-03 -2.180706560611724854e-01 -9.128044545650482178e-02 1.489159744232892990e-02 6.478663533926010132e-02 6.983931362628936768e-02 -1.013120189309120178e-01 -2.831219509243965149e-02 1.420827358961105347e-01 1.213208734989166260e-01 -2.722281813621520996e-01
-9.369406104087829590e-02 -1.993174105882644653e-01 -5.435944721102714539e-02 -3.465995490550994873e-01 -1.672481596469879150e-01 2.656429633498191833e-02 5.200342461466789246e-02 -1.908622831106185913e-01 -2.216069102287292480e-01 -1.214763242751359940e-02 1.429952979087829590e-01 2.011224441230297089e-02 -7.103078067302703857e-02 1.430134922266006470e-01 -6.269434839487075806e-02 -1.757014095783233643e-01 -3.012684285640716553e-01 2.286262661218643188e-01 -6.403538864105939865e-04 -2.088061869144439697e-01 -6.343440711498260498e-02 4.892991483211517334e-02 -6.541675329208374023e-02 -3.105486333370208740e-01 -6.751009076833724976e-02 -6.417102366685867310e-02 -2.115767449140548706e-02 2.003349065780639648e-01 3.351348936557769775e-01 1.037959568202495575e-02 -1.040969118475914001e-01 -4.048467874526977539e-01
-8.762367069721221924e-02 -1.105721443891525269e-01 1.813219487667083740e-01 1.092582754790782928e-02 1.968520507216453552e-02 -4.828207939863204956e-02 3.518001139163970947e-01 -1.854268461465835571e-01 -3.760806024074554443e-01 -4.832423105835914612e-02 1.121992245316505432e-02 1.646512001752853394e-01 -2.871991395950317383e-01 1.946913003921508789e-01 1.862170696258544922e-01 -1.805055141448974609e-01 -2.083129435777664185e-01 5.879119504243135452e-03 8.126730471849441528e-02 -7.349227368831634521e-02 -2.065715752542018890e-02 4.228028655052185059e-02 1.826477795839309692e-01 -2.351037114858627319e-01 -3.251512348651885986e-01 -4.550959169864654541e-02 -5.387481302022933960e-02 8.574683219194412231e-02 -1.162879541516304016e-01 1.703056842088699341e-01 -3.391173779964447021e-01 -7.562702149152755737e-02
-3.411166742444038391e-02 3.886656463146209717e-02 -1.072126850485801697e-01 -2.119309306144714355e-01 -1.473836600780487061e-02 1.988434605300426483e-02 6.824346631765365601e-02 -1.358937174081802368e-01 -2.943915426731109619e-01 -2.797672748565673828e-01 1.944192796945571899e-01 1.565938591957092285e-01 -2.116029709577560425e-01 4.378500208258628845e-02 -2.187859825789928436e-02 -3.922660648822784424e-01 1.868509948253631592e-01 6.832578033208847046e-02 -1.044586766511201859e-02 -2.961471863090991974e-02 -9.916801005601882935e-03 -1.394774299114942551e-03 -2.481263726949691772e-01 -8.038477599620819092e-02 -7.809609174728393555e-02 -2.279216051101684570e-01 3.596660196781158447e-01 -2.085985392332077026e-01 -1.107689365744590759e-02 -1.586308479309082031e-01 -2.365812063217163086e-01 2.607775032520294189e-01
-3.020337820053100586e-01 -4.086195304989814758e-02 9.043166413903236389e-03 -2.279612123966217041e-01 -1.059001907706260681e-01 -3.939775750041007996e-02 1.778529435396194458e-01 -1.121122911572456360e-01 -8.655625581741333008e-02 -2.417148053646087646e-01 -3.008344955742359161e-02 -9.612946771085262299e-03 -4.394461214542388916e-02 9.946114569902420044e-02 -2.745119631290435791e-01 4.568833485245704651e-02 4.008183255791664124e-02 3.232253491878509521e-01 8.270484954118728638e-02 -2.211578488349914551e-01 -6.998301297426223755e-02 -2.463771402835845947e-01 6.331749260425567627e-02 -3.817030042409896851e-02 -2.166591286659240723e-01 -4.163212776184082031e-01 -9.174188971519470215e-02 -2.230270206928253174e-01 -1.061476673930883408e-02 -7.332143932580947876e-02 -2.506110072135925293e-01 -2.495842576026916504e-01
-2.429197542369365692e-02 4.230892285704612732e-02 3.401490300893783569e-02 -2.889908105134963989e-02 -1.578810214996337891e-01 1.231062784790992737e-01 2.243502140045166016e-01 -3.426769515499472618e-03 -3.705644607543945312e-01 1.307792067527770996e-01 -1.901638656854629517e-01 -6.049735844135284424e-02 -3.076405227184295654e-01 -3.592795133590698242e-02 5.551718175411224365e-02 -7.445846498012542725e-02 1.418498158454895020e-01 3.400986790657043457e-01 -4.385112226009368896e-02 1.105490047484636307e-02 -2.702111601829528809e-01 -1.075749471783638000e-01 4.856110736727714539e-02 1.254883408546447754e-01 -3.114721775054931641e-01 -2.884487211704254150e-01 2.669867575168609619e-01 2.662455849349498749e-02 -8.007845282554626465e-02 -9.435303509235382080e-02 -1.450403779745101929e-01 2.780513167381286621e-01
-3.106375038623809814e-01 1.321614235639572144e-01 3.888603746891021729e-01 -1.455495953559875488e-01 8.409462124109268188e-02 -2.521608769893646240e-01 2.111754566431045532e-01 -1.532846838235855103e-01 -2.274250090122222900e-01 -9.123127092607319355e-04 -3.771522315219044685e-03 7.472626119852066040e-02 -3.430687636137008667e-02 4.298128932714462280e-02 -2.606347203254699707e-01 -8.958829939365386963e-02 -3.003273531794548035e-02 7.343593984842300415e-02 6.878589093685150146e-02 -2.918886840343475342e-01 -1.332491785287857056e-01 -1.566622555255889893e-01 -1.155199110507965088e-01 -2.852836158126592636e-03 -1.070767790079116821e-01 -3.361141085624694824e-01 2.944566607475280762e-01 -6.374878436326980591e-02 4.703990742564201355e-02 -8.905234932899475098e-02 -1.174217555671930313e-02 -2.474383115768432617e-01
-1.587846577167510986e-01 1.631365865468978882e-01 2.936791628599166870e-02 -3.128834068775177002e-01 9.863523766398429871e-03 7.647405564785003662e-02 1.223294436931610107e-01 -5.449709296226501465e-02 -2.898644804954528809e-01 6.664025038480758667e-02 1.567390561103820801e-01 3.210321962833404541e-01 -1.351205706596374512e-01 1.969323903322219849e-01 -1.311952769756317139e-01 2.493053823709487915e-01 -3.423915803432464600e-01 -4.409119486808776855e-02 1.008781045675277710e-01 2.798143923282623291e-01 -8.140733838081359863e-02 -9.116660803556442261e-02 -1.077776625752449036e-01 -1.278135329484939575e-01 -1.339511573314666748e-01 -8.627820014953613281e-02 9.694624692201614380e-02 -7.473774999380111694e-02 2.485212385654449463e-01 -2.644126415252685547e-01 1.192033942788839340e-02 -2.242978364229202271e-01
-1.091575399041175842e-01 -7.025195658206939697e-02 4.450788199901580811e-01 -6.104668602347373962e-02 9.461355209350585938e-02 3.362603485584259033e-01 9.839925915002822876e-02 -9.089869260787963867e-02 -2.574977576732635498e-01 1.718664914369583130e-02 -1.933901757001876831e-01 2.043713480234146118e-01 -3.867995440959930420e-01 6.325967144221067429e-03 -1.094166189432144165e-01 -8.586008101701736450e-02 -1.352549940347671509e-01 5.010566860437393188e-02 4.370183125138282776e-02 -6.870324164628982544e-02 6.194002460688352585e-03 -3.382524847984313965e-01 -1.555636376142501831e-01 -8.967792242765426636e-02 -1.110079288482666016e-01 -1.249498054385185242e-01 2.412978857755661011e-01 -2.178243100643157959e-01 1.129535883665084839e-01 4.912223294377326965e-02 2.015281468629837036e-02 5.726575851440429688e-02
2.478038147091865540e-02 2.992472983896732330e-02 3.191756308078765869e-01 6.389451026916503906e-02 2.459031529724597931e-02 1.056911125779151917e-01 2.921032905578613281e-01 -2.467175573110580444e-01 -1.820657402276992798e-01 2.722401022911071777e-01 -2.412628568708896637e-02 2.276059240102767944e-01 -1.389371752738952637e-01 -1.033499166369438171e-01 1.920137107372283936e-01 2.092589735984802246e-01 -2.901886105537414551e-01 2.963205240666866302e-02 2.198976725339889526e-01 -4.977631196379661560e-02 -7.092680037021636963e-02 -9.879127144813537598e-02 -1.773420572280883789e-01 -2.833980880677700043e-02 -1.940232515335083008e-02 -3.832546174526214600e-01 2.969120740890502930e-01 2.385359816253185272e-02 -1.342351138591766357e-01 5.974456295371055603e-02 -1.497378349304199219e-01 -3.623908758163452148e-02
-8.689339458942413330e-02 1.180696934461593628e-01 7.991630584001541138e-02 -4.243198409676551819e-02 1.902710087597370148e-02 2.941001951694488525e-01 3.176214173436164856e-02 8.284114301204681396e-02 -3.002164661884307861e-01 -1.733416318893432617e-01 -1.338140517473220825e-01 1.491028517484664917e-01 -1.192487776279449463e-01 1.359218209981918335e-01 4.662964120507240295e-02 1.234033927321434021e-01 -1.938375979661941528e-01 7.947328500449657440e-03 -7.221604883670806885e-02 -2.046234607696533203e-01 -6.963468343019485474e-02 5.211998894810676575e-02 2.743600169196724892e-03 -2.012632936239242554e-01 -4.736992418766021729e-01 -2.924361452460289001e-02 3.245832622051239014e-01 -3.435202836990356445e-01 1.474761068820953369e-01 -5.093630403280258179e-03 -1.501418501138687134e-01 -1.986317336559295654e-01
-3.506724722683429718e-03 -6.739466637372970581e-02 -1.531205624341964722e-01 -3.842964768409729004e-01 -6.852342188358306885e-02 1.462497748434543610e-02 3.996137380599975586e-01 -1.647809296846389771e-01 -1.995326727628707886e-01 -1.241219118237495422e-01 3.596703987568616867e-03 1.697113364934921265e-02 -1.597163677215576172e-01 2.189563587307929993e-02 4.122414160519838333e-03 -2.047004401683807373e-01 -2.095371037721633911e-01 2.668600976467132568e-01 9.743235260248184204e-02 2.340353876352310181e-01 -4.904608055949211121e-02 -4.064669460058212280e-02 3.165801987051963806e-02 -3.924895823001861572e-01 -2.753248251974582672e-02 -1.096849739551544189e-01 -2.552525997161865234e-01 -1.508593559265136719e-01 4.464257135987281799e-02 -2.277272790670394897e-01 -3.738037124276161194e-02 1.211994066834449768e-01
-3.251101076602935791e-01 1.486020535230636597e-01 1.543809939175844193e-02 -4.547867774963378906e-01 -4.924697335809469223e-03 1.487945467233657837e-01 -6.966177374124526978e-02 -1.426746398210525513e-01 -3.503372073173522949e-01 -3.588078171014785767e-02 4.139814525842666626e-02 6.849809736013412476e-02 -1.151225417852401733e-01 1.733895242214202881e-01 3.148681223392486572e-01 -1.327088475227355957e-01 2.997723221778869629e-01 7.115916162729263306e-02 -8.287201821804046631e-02 1.375780701637268066e-01 -2.045626044273376465e-01 1.879494488239288330e-01 9.823632240295410156e-02 -1.490371078252792358e-01 -2.152045071125030518e-01 -1.332711875438690186e-01 -4.119173064827919006e-02 -1.592326164245605469e-01 -6.606039404869079590e-02 -5.410634446889162064e-03 8.507442660629749298e-03 4.394586756825447083e-02
-1.167739406228065491e-01 -2.247528731822967529e-01 -1.761111170053482056e-01 -2.752151787281036377e-01 8.398180827498435974e-03 1.321210712194442749e-02 6.063842773437500000e-02 -1.980824321508407593e-01 -2.845550477504730225e-01 2.057026773691177368e-01 -1.176657974720001221e-01 -5.464807897806167603e-02 -2.846037149429321289e-01 7.195792347192764282e-02 2.070289552211761475e-01 4.576015844941139221e-02 -2.082436531782150269e-01 -7.698184251785278320e-02 -4.482844471931457520e-02 1.300107985734939575e-01 -5.447648093104362488e-02 -2.374372817575931549e-02 2.285389602184295654e-01 -2.347276359796524048e-02 -1.938080042600631714e-01 -1.163374781608581543e-01 -1.011936813592910767e-01 -1.040959507226943970e-01 1.212126985192298889e-01 -1.404197961091995239e-01 -5.216960310935974121e-01 1.068555116653442383e-01
-2.340593375265598297e-02 -1.962208561599254608e-02 -5.541107431054115295e-02 -6.657998263835906982e-02 1.529572606086730957e-01 2.077731639146804810e-01 9.493552893400192261e-02 -1.877738684415817261e-01 -1.753626167774200439e-01 -1.061597540974617004e-01 -5.239853635430335999e-02 -5.060130357742309570e-02 -4.100866615772247314e-01 8.308346569538116455e-02 2.562483549118041992e-01 -9.220341593027114868e-02 9.960871189832687378e-02 5.167417526245117188e-01 -1.411825567483901978e-01 1.428461819887161255e-01 6.726945936679840088e-02 -1.010016575455665588e-01 1.194242238998413086e-01 8.342167362570762634e-03 -1.273804754018783569e-01 -1.518990993499755859e-01 -4.416377749294042587e-03 -7.790046185255050659e-02 -1.338590029627084732e-02 -1.548271328210830688e-01 -4.076242446899414062e-01 4.609815776348114014e-02
1.395844519138336182e-01 -3.287308812141418457e-01 5.099633336067199707e-02 8.165513724088668823e-02 -4.669757559895515442e-03 3.102956712245941162e-01 2.969763986766338348e-02 -2.381473183631896973e-01 -2.545043826103210449e-01 -1.635107696056365967e-01 5.757218971848487854e-02 1.270508617162704468e-01 -2.937189340591430664e-01 1.781137585639953613e-01 -2.114313840866088867e-02 -9.915231168270111084e-02 -1.812261939048767090e-01 4.172137007117271423e-02 1.796462684869766235e-01 -1.568791270256042480e-01 1.414847467094659805e-02 7.029871456325054169e-03 2.333913184702396393e-02 -6.479267962276935577e-03 -4.138031899929046631e-01 -5.967121571302413940e-02 -2.115917392075061798e-02 -3.542059659957885742e-01 3.147723898291587830e-02 -2.064932435750961304e-01 1.567465960979461670e-01 -9.400895982980728149e-02
-2.881766259670257568e-01 3.110985830426216125e-02 1.023534238338470459e-01 -7.820630818605422974e-02 -3.947412222623825073e-02 -3.993150219321250916e-02 2.185759395360946655e-01 -2.566387876868247986e-02 -4.214873611927032471e-01 5.445397272706031799e-02 5.991390720009803772e-02 7.223915308713912964e-02 -3.203981369733810425e-02 3.933545202016830444e-02 -1.987349614500999451e-02 8.222364634275436401e-02 -2.548996210098266602e-01 -1.939653456211090088e-01 -1.246893662028014660e-03 2.453808635473251343e-01 1.447280645370483398e-01 -2.407421171665191650e-01 -9.938077628612518311e-02 -2.015874087810516357e-01 -3.257349133491516113e-01 -2.026906460523605347e-01 2.530381381511688232e-01 -1.182921007275581360e-01 2.369443327188491821e-01 1.586849540472030640e-01 -2.177431434392929077e-01 -4.982196912169456482e-02
-1.544508337974548340e-01 1.549240350723266602e-01 2.621657848358154297e-01 -1.709943264722824097e-01 1.192070096731185913e-01 1.783739030361175537e-01 3.346373438835144043e-01 -1.702562272548675537e-01 -2.754090130329132080e-01 -8.243884146213531494e-02 -1.106679514050483704e-01 1.143619418144226074e-01 -1.184770464897155762e-01 2.081583291292190552e-01 -1.038592085242271423e-01 -3.993785381317138672e-02 -1.506226658821105957e-01 -3.119619563221931458e-03 -1.159989312291145325e-01 3.270640969276428223e-01 -6.940132379531860352e-02 -1.770251691341400146e-01 -6.371204555034637451e-02 7.067893445491790771e-02 -3.050083816051483154e-01 -1.164366155862808228e-01 3.350870013236999512e-01 -2.271780967712402344e-01 -6.207590177655220032e-02 -1.272380650043487549e-01 6.958991289138793945e-02 -7.587079703807830811e-02
2.996975928544998169e-02 4.843563772737979889e-03 4.106436297297477722e-02 -2.030718773603439331e-01 1.279016733169555664e-01 1.752106845378875732e-01 2.663314044475555420e-01 -1.595295071601867676e-01 -1.097685843706130981e-01 3.329904749989509583e-02 1.114519834518432617e-01 1.404235363006591797e-01 9.578122943639755249e-02 -3.181421384215354919e-02 2.674700319766998291e-01 -3.134165108203887939e-01 1.251707077026367188e-01 2.043272405862808228e-01 2.488048523664474487e-01 -2.591340541839599609e-01 -3.917171433568000793e-02 -1.545580923557281494e-01 -1.015816628932952881e-01 -3.118452802300453186e-02 -1.131684407591819763e-01 -2.197964489459991455e-01 -7.736952602863311768e-02 7.894677668809890747e-02 4.667853116989135742e-01 3.664762899279594421e-02 -1.773958355188369751e-01 -2.005911022424697876e-01
-2.199050188064575195e-01 -5.595591664314270020e-02 1.031726878136396408e-02 -1.233146265149116516e-01 8.094516396522521973e-02 1.584771089255809784e-02 3.150740265846252441e-01 -1.805675923824310303e-01 -4.439268708229064941e-01 1.303454488515853882e-01 -1.737400889396667480e-01 7.922112941741943359e-02 3.262582002207636833e-03 2.483857609331607819e-02 2.407106310129165649e-01 -3.542198240756988525e-01 -1.253628581762313843e-01 8.273752778768539429e-02 -2.279577106237411499e-01 -1.838519610464572906e-02 2.209330797195434570e-01 1.795672252774238586e-02 1.487665027379989624e-01 -3.040568232536315918e-01 2.859946899116039276e-02 -1.178704351186752319e-01 2.769727818667888641e-02 5.265520140528678894e-02 1.885178387165069580e-01 -9.586936235427856445e-02 -2.308599501848220825e-01 7.139648497104644775e-02
-3.281440734863281250e-01 -9.009068459272384644e-02 5.604441463947296143e-02 -2.301034629344940186e-01 -3.850631183013319969e-03 -1.484653949737548828e-01 3.183754384517669678e-01 2.034011930227279663e-01 -2.747756838798522949e-01 -1.238013729453086853e-01 -2.824767492711544037e-02 6.895938515663146973e-02 -2.281421124935150146e-01 2.279283292591571808e-02 3.849628865718841553e-01 -1.704140752553939819e-01 1.289164423942565918e-01 3.163011670112609863e-01 -3.236478660255670547e-04 -1.153662875294685364e-01 1.052814275026321411e-01 -1.622890383005142212e-01 -2.111883759498596191e-01 -2.516636066138744354e-02 -1.316449642181396484e-01 -1.815723478794097900e-01 -7.954464852809906006e-02 1.247958838939666748e-01 3.843197971582412720e-02 -1.417981833219528198e-01 -1.598744988441467285e-01 -7.184883952140808105e-02
-1.047200337052345276e-01 -2.427386790513992310e-01 -1.808956265449523926e-01 -1.599646359682083130e-01 1.122234165668487549e-01 -8.752539753913879395e-02 9.129051119089126587e-02 -2.321013361215591431e-01 -3.847411274909973145e-01 2.159875333309173584e-01 -4.307470843195915222e-02 1.398832350969314575e-01 -4.657220467925071716e-02 -5.573590472340583801e-02 2.386913746595382690e-01 -1.271014846861362457e-02 -8.887259662151336670e-02 3.321100026369094849e-02 3.844004273414611816e-01 -9.972614794969558716e-02 3.682307898998260498e-02 -9.182399511337280273e-02 -1.208068728446960449e-01 6.991536170244216919e-02 -5.141465365886688232e-02 -2.002180069684982300e-01 3.395112454891204834e-01 -2.984777092933654785e-01 -3.303327411413192749e-02 -1.320057809352874756e-01 -2.026700377464294434e-01 -9.039103239774703979e-02
-1.811089813709259033e-01 -1.304211318492889404e-01 2.358634620904922485e-01 -5.059264227747917175e-02 -1.275990158319473267e-01 -1.600498706102371216e-01 8.460333943367004395e-02 -1.608248986303806305e-02 -5.417194366455078125e-01 -8.506564050912857056e-02 1.603089123964309692e-01 3.427347168326377869e-02 -7.920981943607330322e-02 8.649680763483047485e-02 1.497925668954849243e-01 1.111314445734024048e-01 1.509776897728443146e-02 -1.404692828655242920e-01 -1.720327287912368774e-01 1.655106246471405029e-02 -1.257872134447097778e-01 -2.074603885412216187e-01 -1.111970543861389160e-01 3.086676821112632751e-02 -3.356722593307495117e-01 -3.220922052860260010e-01 7.907035946846008301e-02 6.654799729585647583e-02 3.267291188240051270e-01 -4.532375559210777283e-02 8.654222637414932251e-02 -3.415817394852638245e-02
1.929519139230251312e-02 3.558817878365516663e-02 1.342044174671173096e-01 -1.093750745058059692e-01 9.039194136857986450e-02 9.747315198183059692e-02 2.205636948347091675e-01 -3.244802355766296387e-01 -2.940522432327270508e-01 -3.245476484298706055e-01 1.323788659647107124e-03 -1.614659428596496582e-01 -5.707415938377380371e-01 5.453511327505111694e-02 1.759744286537170410e-01 -2.127871662378311157e-02 -2.530074305832386017e-02 1.728056669235229492e-01 1.312425285577774048e-01 -6.603597849607467651e-02 -5.237104743719100952e-02 -1.164518669247627258e-01 -1.203100308775901794e-01 9.661868959665298462e-02 -1.408253610134124756e-01 1.935544237494468689e-02 1.910443454980850220e-01 1.591280996799468994e-01 -1.051319986581802368e-01 -1.534846425056457520e-01 -8.666305243968963623e-02 -4.921038821339607239e-02
-1.008742302656173706e-01 6.480078212916851044e-03 -1.323997676372528076e-01 -3.502038717269897461e-01 -3.642853582277894020e-03 1.773311048746109009e-01 1.046963036060333252e-01 -1.762096136808395386e-01 -2.020334750413894653e-01 -1.033299192786216736e-01 4.228626377880573273e-03 1.089939624071121216e-01 -4.585186019539833069e-02 2.017394006252288818e-01 4.611762240529060364e-03 -2.786581814289093018e-01 -3.387086093425750732e-01 1.574158966541290283e-01 1.858717948198318481e-01 2.594562172889709473e-01 -5.942043662071228027e-02 -2.252728044986724854e-01 3.347310423851013184e-02 -1.637740731239318848e-01 5.360972136259078979e-02 -3.570274114608764648e-01 -2.214282602071762085e-01 -1.382241249084472656e-01 7.468593865633010864e-02 -1.519564539194107056e-01 1.755310148000717163e-01 1.035630628466606140e-01
-2.847016751766204834e-01 -1.219477206468582153e-01 2.115136384963989258e-01 -1.651268005371093750e-01 -8.541486412286758423e-02 -1.033427077345550060e-03 2.167743891477584839e-01 -1.092822179198265076e-01 -7.863545417785644531e-02 -7.772974669933319092e-02 -8.868875354528427124e-02 -2.628784067928791046e-02 -8.274909108877182007e-02 6.356254965066909790e-02 -1.350869238376617432e-01 6.929192692041397095e-02 4.600732587277889252e-03 3.411600589752197266e-01 1.256092339754104614e-01 -2.500129044055938721e-01 -2.274215966463088989e-01 -1.620682924985885620e-01 9.424918144941329956e-02 1.981543004512786865e-01 -1.975817829370498657e-01 -3.476101458072662354e-01 -2.089515924453735352e-01 -1.292526721954345703e-01 2.840589359402656555e-02 -1.124233603477478027e-01 -3.916954696178436279e-01 -5.638140812516212463e-02
-1.165949180722236633e-01 -9.829641319811344147e-03 2.528279423713684082e-01 -2.162123918533325195e-01 -4.208975657820701599e-02 -1.036584526300430298e-01 2.697426378726959229e-01 -1.561458706855773926e-01 -1.553019285202026367e-01 1.315219048410654068e-02 -1.439639478921890259e-01 2.060337364673614502e-02 -1.653485894203186035e-01 -9.418696165084838867e-02 -2.327795475721359253e-01 8.541223406791687012e-02 -1.906734076328575611e-03 1.925838142633438110e-01 -5.392637569457292557e-03 -4.618873298168182373e-01 -7.214030623435974121e-02 4.384310543537139893e-02 -4.568269476294517517e-02 8.403797447681427002e-02 -1.794593483209609985e-01 -3.848558962345123291e-01 -3.350562229752540588e-02 -5.187675356864929199e-02 5.469467490911483765e-02 -3.135464489459991455e-01 -2.406178414821624756e-01 -1.130273044109344482e-01
-6.263286620378494263e-02 1.185803115367889404e-01 2.743863761425018311e-01 -3.498667776584625244e-01 2.420998662710189819e-01 -3.903760341927409172e-03 2.034090161323547363e-01 1.206902489066123962e-01 -3.474259376525878906e-01 2.424024343490600586e-01 7.416513282805681229e-03 -5.667194724082946777e-02 -8.641985803842544556e-02 -8.950731903314590454e-02 -1.113424301147460938e-01 7.317171245813369751e-02 -1.006767824292182922e-01 7.326339837163686752e-04 1.245976239442825317e-01 1.774069070816040039e-01 7.806345820426940918e-02 -5.689185112714767456e-02 -2.232007980346679688e-01 -2.690789699554443359e-01 -7.191536575555801392e-02 -4.503543674945831299e-01 1.050061658024787903e-01 1.044174656271934509e-01 7.132203876972198486e-02 -1.119809448719024658e-01 -1.215784922242164612e-01 -5.268400534987449646e-02
-5.087573826313018799e-02 -3.902854397892951965e-02 -7.619564980268478394e-02 -3.382681906223297119e-01 -1.372702866792678833e-01 -8.007039874792098999e-02 1.232938617467880249e-01 -9.341203607618808746e-03 -2.481270134449005127e-01 -6.664247810840606689e-02 3.416839838027954102e-01 4.097292572259902954e-02 -1.536860466003417969e-01 1.036193743348121643e-01 1.748016178607940674e-01 -2.481527477502822876e-01 1.176081448793411255e-01 3.008224070072174072e-01 -9.398575872182846069e-02 4.627138748764991760e-02 -1.484146527945995331e-02 7.694303989410400391e-03 -2.877309024333953857e-01 6.590944528579711914e-02 -1.030951663851737976e-01 -2.024350166320800781e-01 1.794128715991973877e-01 1.671373695135116577e-01 -3.532523289322853088e-03 -1.586913689970970154e-02 -4.513110518455505371e-01 -7.613414525985717773e-02
-3.291833102703094482e-01 -1.067349594086408615e-02 -2.291308045387268066e-01 -3.003480136394500732e-01 -5.823336169123649597e-02 1.695834547281265259e-01 1.060737222433090210e-01 -3.595156669616699219e-01 1.848402433097362518e-02 5.031357333064079285e-02 -6.265585124492645264e-02 1.480106264352798462e-01 -1.325977444648742676e-01 -8.703888207674026489e-02 -4.773921146988868713e-02 -7.335837930440902710e-02 -1.154088303446769714e-01 1.481343358755111694e-01 3.565501421689987183e-02 1.580352634191513062e-01 -1.406390070915222168e-01 -1.381320655345916748e-01 1.730961054563522339e-01 -1.878982782363891602e-01 -8.367644995450973511e-02 -2.573963999748229980e-01 -7.222896069288253784e-02 -1.621403843164443970e-01 2.100781500339508057e-01 -3.528985381126403809e-01 1.114276945590972900e-01 -2.513020336627960205e-01
-4.123399034142494202e-02 5.488327704370021820e-03 1.062686368823051453e-01 -3.576437234878540039e-01 6.041896715760231018e-02 1.990402042865753174e-01 1.522881537675857544e-01 1.286463439464569092e-01 -5.140777826309204102e-01 6.515329331159591675e-02 -7.179988175630569458e-02 -1.447177864611148834e-02 -1.998622566461563110e-01 7.611263543367385864e-02 1.416780650615692139e-01 -1.039952039718627930e-01 -2.254813164472579956e-01 -3.585590422153472900e-02 5.268634855747222900e-02 2.640187554061412811e-02 3.126803040504455566e-02 -3.347569406032562256e-01 -1.241128668189048767e-01 -1.089982464909553528e-01 -1.569910198450088501e-01 -1.920170634984970093e-01 2.530153989791870117e-01 -1.216451004147529602e-01 -1.635424345731735229e-01 1.107695177197456360e-01 8.933398127555847168e-02 -2.056570798158645630e-01
-3.366350233554840088e-01 -9.440217167139053345e-02 1.387733668088912964e-01 -3.704702854156494141e-01 -6.539507210254669189e-02 1.072102934122085571e-01 4.462968409061431885e-01 -1.807667762041091919e-01 -1.853541880846023560e-01 -1.421835124492645264e-01 -1.563799940049648285e-02 -1.097203269600868225e-01 -3.114989697933197021e-01 1.315260231494903564e-01 1.471361238509416580e-02 -2.801728844642639160e-01 1.156428735703229904e-02 6.758933514356613159e-02 -1.562446951866149902e-01 -2.301000505685806274e-01 8.968432247638702393e-02 1.457504481077194214e-01 4.467048868536949158e-02 8.232648670673370361e-02 4.501508921384811401e-02 -5.160456150770187378e-02 5.456106737256050110e-02 1.937390863895416260e-01 1.008039489388465881e-01 -1.251791864633560181e-01 -1.338721513748168945e-01 6.824313104152679443e-02
2.647623419761657715e-02 -7.286524772644042969e-02 9.951075911521911621e-02 -2.245890796184539795e-01 -1.469506919384002686e-01 7.562579959630966187e-02 2.075250297784805298e-01 -9.805127233266830444e-02 -8.267951756715774536e-02 9.855774044990539551e-02 6.825362145900726318e-02 -5.547934770584106445e-02 -4.818513523787260056e-03 6.981838494539260864e-02 2.382558286190032959e-01 -1.446035802364349365e-01 -1.772366166114807129e-01 1.284135319292545319e-02 5.878909304738044739e-02 -1.612249463796615601e-01 -4.210004210472106934e-02 -1.423674076795578003e-01 1.204666495323181152e-02 -1.381085216999053955e-01 -1.327092796564102173e-01 -2.735990881919860840e-01 2.977246344089508057e-01 3.335756361484527588e-01 2.576151788234710693e-01 6.732063367962837219e-03 -2.997709214687347412e-01 -4.425506591796875000e-01
-2.172525674104690552e-01 1.051291450858116150e-01 2.217689156532287598e-01 -9.628769010305404663e-02 1.690367758274078369e-01 2.381059080362319946e-01 2.471772134304046631e-01 -1.145049631595611572e-01 -3.599675893783569336e-01 -2.298880182206630707e-02 5.009710323065519333e-03 1.672802716493606567e-01 -1.995425969362258911e-01 2.673262953758239746e-01 -1.353286653757095337e-01 7.845048606395721436e-02 -1.698342859745025635e-01 -9.545019268989562988e-02 -1.566763073205947876e-01 2.733733952045440674e-01 -2.790989913046360016e-02 -9.960070252418518066e-02 1.995207555592060089e-02 1.400474905967712402e-01 -3.003098964691162109e-01 -1.551546752452850342e-01 3.309516012668609619e-01 -1.255196928977966309e-01 -1.139620691537857056e-01 -7.038548588752746582e-02 6.626330316066741943e-02 1.172939129173755646e-02
-1.539507061243057251e-01 -1.722860783338546753e-01 1.038543209433555603e-01 -1.348840147256851196e-01 -3.653187304735183716e-02 3.722263127565383911e-02 3.108427524566650391e-01 6.181573867797851562e-02 -2.467211335897445679e-01 -1.263377517461776733e-01 3.893244639039039612e-02 -8.677408099174499512e-02 -3.009556233882904053e-01 1.326455026865005493e-01 -3.548851907253265381e-01 -1.382492035627365112e-01 -2.420395612716674805e-01 2.117155939340591431e-01 1.050119027495384216e-01 -3.056359291076660156e-01 1.198232360184192657e-02 -2.077745944261550903e-01 -4.022254422307014465e-02 1.621548980474472046e-01 5.877951160073280334e-02 -2.723583281040191650e-01 1.982198469340801239e-02 -1.875850409269332886e-01 2.864087186753749847e-02 -1.187610626220703125e-01 -2.606273293495178223e-01 1.514875516295433044e-02
-6.542231887578964233e-02 -1.761833019554615021e-02 -1.309670060873031616e-01 -2.490987777709960938e-01 -6.464341282844543457e-02 8.040217310190200806e-02 1.904686987400054932e-01 -1.588700562715530396e-01 -6.263931095600128174e-02 -2.056026831269264221e-02 1.213173270225524902e-01 -1.918880790472030640e-01 -1.807123124599456787e-01 2.453722991049289703e-03 5.645224824547767639e-02 -1.014369726181030273e-01 -3.860891610383987427e-02 1.860484778881072998e-01 2.490154355764389038e-01 3.125980198383331299e-01 3.616402298212051392e-02 1.543098539113998413e-01 8.174340426921844482e-02 -1.147510409355163574e-01 -1.668801754713058472e-01 -4.640645384788513184e-01 1.486604958772659302e-01 5.040683969855308533e-02 3.270733356475830078e-01 -2.419155985116958618e-01 1.432617455720901489e-01 -2.176035791635513306e-01
-9.287281334400177002e-02 7.206449657678604126e-02 2.178269177675247192e-01 -3.178625404834747314e-01 2.238005958497524261e-02 3.185175955295562744e-01 1.401385106146335602e-02 -8.882607519626617432e-02 -3.803180754184722900e-01 5.285748094320297241e-02 -3.984683752059936523e-02 1.778439879417419434e-01 -2.888783812522888184e-01 9.637788683176040649e-02 -2.365627288818359375e-01 1.042078286409378052e-01 6.602086871862411499e-02 1.019427776336669922e-01 2.300099432468414307e-01 -6.768312305212020874e-02 -8.174599707126617432e-02 -5.366198346018791199e-02 9.138807654380798340e-02 -2.859557271003723145e-01 -1.639581844210624695e-02 -1.989853233098983765e-01 2.669563293457031250e-01 6.240922957658767700e-02 -8.033421635627746582e-02 5.933393537998199463e-02 -1.336293816566467285e-01 -2.695666849613189697e-01
-2.463630773127079010e-02 -9.766153246164321899e-02 1.234394609928131104e-01 -2.208085656166076660e-01 -2.218741327524185181e-01 1.492731831967830658e-02 2.603739500045776367e-01 -1.029221108183264732e-03 -2.746399939060211182e-01 -2.534318864345550537e-01 7.870276272296905518e-02 -5.905058607459068298e-02 -1.432088464498519897e-01 1.552367955446243286e-01 -9.996517002582550049e-02 -2.193637937307357788e-01 -3.459879159927368164e-01 1.327619105577468872e-01 -1.723164170980453491e-01 4.776799678802490234e-02 1.265052109956741333e-01 3.170066773891448975e-01 1.801515817642211914e-01 -2.038102447986602783e-01 -2.207860946655273438e-01 -2.182641327381134033e-01 -7.242187112569808960e-02 -1.575109362602233887e-01 -3.633811697363853455e-02 -2.580697834491729736e-01 7.372221443802118301e-03 4.842501878738403320e-02
-2.953999936580657959e-01 6.343177706003189087e-02 -1.308070272207260132e-01 -2.053890824317932129e-01 3.012727573513984680e-02 2.505332464352250099e-03 1.087990328669548035e-01 -1.806030869483947754e-01 -2.571074962615966797e-01 8.424061536788940430e-02 7.682797964662313461e-03 4.620870351791381836e-01 -1.330816298723220825e-01 -2.591781914234161377e-01 5.089792236685752869e-02 -4.901745915412902832e-02 -7.018160820007324219e-02 9.503312408924102783e-02 -8.060944080352783203e-02 -3.316331654787063599e-02 4.073956981301307678e-02 6.219769362360239029e-03 -7.141688466072082520e-02 2.253716252744197845e-02 -3.058387637138366699e-01 -1.095338761806488037e-01 3.782735168933868408e-01 -1.048456579446792603e-01 -1.253163516521453857e-01 -2.919877171516418457e-01 -1.947107464075088501e-01 6.089094560593366623e-03
-6.619708985090255737e-02 -1.712766140699386597e-01 -9.567598253488540649e-02 1.091389581561088562e-01 7.799555361270904541e-02 2.821780145168304443e-01 2.461108714342117310e-01 -1.541182696819305420e-01 -3.042078912258148193e-01 1.653006970882415771e-01 3.257509768009185791e-01 4.321411997079849243e-02 -1.880445778369903564e-01 -3.074558451771736145e-02 2.820312678813934326e-01 -2.449347227811813354e-01 -2.424231469631195068e-01 1.500962674617767334e-01 3.141767680644989014e-01 -6.466765701770782471e-02 -8.966355770826339722e-02 -1.557554304599761963e-01 -1.427190005779266357e-01 -8.976150304079055786e-02 1.735868304967880249e-02 -5.903529003262519836e-02 1.687787771224975586e-01 -2.846177108585834503e-02 1.634350419044494629e-01 -1.619798541069030762e-01 -1.059882789850234985e-01 1.712333858013153076e-01
-1.019688248634338379e-01 -3.035624325275421143e-02 1.372265070676803589e-01 -2.087183743715286255e-01 -4.162948951125144958e-02 -1.584290415048599243e-01 5.796624347567558289e-02 -7.539238035678863525e-02 -5.833069086074829102e-01 -7.126557175070047379e-03 1.521927118301391602e-01 5.411390587687492371e-02 -7.266778498888015747e-03 9.459007531404495239e-02 -8.737066760659217834e-03 1.036862730979919434e-01 -1.153021380305290222e-01 7.201489061117172241e-02 -1.809606850147247314e-01 1.633196920156478882e-01 -4.450082406401634216e-02 -3.598259687423706055e-01 -2.283610403537750244e-01 -2.258272096514701843e-02 -2.537565529346466064e-01 -3.300828635692596436e-01 2.303371392190456390e-02 1.784408278763294220e-02 2.543736696243286133e-01 -4.942326247692108154e-02 2.471816726028919220e-02 -1.494785398244857788e-02
-7.785071432590484619e-02 1.494488120079040527e-01 6.173964217305183411e-02 -1.342926472425460815e-01 -1.851170808076858521e-01 8.176807314157485962e-02 -1.026905700564384460e-01 -3.157512545585632324e-01 -3.319572210311889648e-01 -2.383714914321899414e-01 -9.719185531139373779e-02 -1.613949090242385864e-01 -1.615838892757892609e-02 1.867029815912246704e-01 -1.718664169311523438e-01 -7.497400790452957153e-02 -3.079277276992797852e-01 4.200281947851181030e-02 1.892239898443222046e-01 1.613120287656784058e-01 1.152034997940063477e-01 -2.353390753269195557e-01 1.667961031198501587e-01 1.071248501539230347e-01 -1.940505057573318481e-01 -2.633205354213714600e-01 1.738175004720687866e-01 -1.147381067276000977e-01 1.992229372262954712e-02 -2.460754215717315674e-01 7.558434456586837769e-02 2.058451175689697266e-01
-2.057857215404510498e-01 -2.410740107297897339e-01 -1.820158511400222778e-01 -4.014028012752532959e-01 1.711117923259735107e-01 5.979776754975318909e-02 1.416579484939575195e-01 -2.283786535263061523e-01 -3.121672570705413818e-01 -1.263169348239898682e-01 1.268995553255081177e-01 1.825901418924331665e-01 -9.278433769941329956e-02 2.491827681660652161e-02 1.108526811003684998e-01 -6.597807165235280991e-03 2.717463299632072449e-02 2.131241112947463989e-01 -1.691281199455261230e-01 -6.875297427177429199e-02 1.851412281394004822e-02 6.136232241988182068e-02 -3.742772713303565979e-02 -6.463354919105768204e-03 -9.925835579633712769e-02 -4.565977305173873901e-02 1.517404615879058838e-01 3.720775246620178223e-02 2.799334563314914703e-02 -1.339350789785385132e-01 -5.240144133567810059e-01 -3.304373100399971008e-02
-1.425285488367080688e-01 3.592863306403160095e-02 3.451763093471527100e-01 -1.652621328830718994e-01 -5.942332372069358826e-02 5.048053711652755737e-02 -4.375191871076822281e-03 -3.522594869136810303e-01 -2.100651860237121582e-01 1.249511018395423889e-01 -1.332599967718124390e-01 1.338794380426406860e-01 -1.668533682823181152e-01 1.408537030220031738e-01 -2.263323664665222168e-01 -6.978789716958999634e-02 -1.501494795083999634e-01 -7.394524663686752319e-02 -2.314644157886505127e-01 4.481800645589828491e-02 -1.720185950398445129e-02 -2.666407227516174316e-01 -7.846829295158386230e-02 -8.787706494331359863e-02 -3.646147549152374268e-01 -1.734671592712402344e-01 1.590963304042816162e-01 -2.470255792140960693e-01 4.835894703865051270e-02 1.428508162498474121e-01 -2.408779263496398926e-01 5.955946817994117737e-02
1.410357467830181122e-02 -2.300890833139419556e-01 7.549261301755905151e-02 -1.214760392904281616e-01 2.494183368980884552e-03 2.047170847654342651e-01 2.324476838111877441e-01 -2.817102149128913879e-02 -2.896896898746490479e-01 1.989291012287139893e-01 2.675076723098754883e-01 -3.455587849020957947e-02 -2.982216775417327881e-01 1.254987269639968872e-01 3.266470134258270264e-01 2.132107317447662354e-01 -2.567279338836669922e-01 2.503145337104797363e-01 -4.967360571026802063e-02 -8.565474301576614380e-02 -1.695695668458938599e-01 -2.469924688339233398e-01 -8.326942473649978638e-02 -7.938890159130096436e-02 2.509319223463535309e-02 -9.457363933324813843e-02 1.405308246612548828e-01 1.004208922386169434e-01 1.219487413763999939e-01 -2.073502242565155029e-01 -3.568387031555175781e-02 1.914702653884887695e-01
-1.845938116312026978e-01 -1.738652586936950684e-01 -1.567809581756591797e-01 -3.825795650482177734e-01 1.210093870759010315e-01 1.974843889474868774e-01 1.161114126443862915e-01 -1.721124351024627686e-01 -2.234466671943664551e-01 -6.408514827489852905e-02 1.311305314302444458e-01 4.035232961177825928e-02 -1.171960681676864624e-01 1.222109124064445496e-01 1.569922268390655518e-01 -6.715000420808792114e-02 -1.410287767648696899e-01 1.015377938747406006e-01 1.247170269489288330e-01 2.352822273969650269e-01 -1.475223749876022339e-01 -1.978526124730706215e-03 2.155915051698684692e-01 -2.940653860569000244e-01 1.793338209390640259e-01 -2.729420065879821777e-01 -3.840027004480361938e-02 -2.324699759483337402e-01 8.940985798835754395e-02 -2.263885736465454102e-01 1.739382892847061157e-01 1.726508736610412598e-01
-1.760903000831604004e-01 -1.035264059901237488e-01 2.762064039707183838e-01 -1.243745610117912292e-01 8.092340826988220215e-02 -2.080406844615936279e-01 1.182959005236625671e-01 4.175735265016555786e-02 -4.767000675201416016e-01 -1.783847808837890625e-01 2.684651315212249756e-01 9.021524339914321899e-02 5.545940715819597244e-03 1.161722913384437561e-01 7.317083328962326050e-02 -1.135539934039115906e-01 -9.594206511974334717e-02 4.039658606052398682e-02 -1.488143503665924072e-01 5.582890287041664124e-02 2.101969532668590546e-02 -3.682139217853546143e-01 -1.437225490808486938e-01 -1.169401314109563828e-02 -2.312791496515274048e-01 -3.131377100944519043e-01 2.637482993304729462e-02 -3.765628859400749207e-02 1.972332745790481567e-01 -1.488439440727233887e-01 7.743565738201141357e-02 1.275559365749359131e-01
-8.939854800701141357e-02 -1.218355074524879456e-01 1.124102249741554260e-01 -1.381756216287612915e-01 5.796175450086593628e-02 2.673366367816925049e-01 1.501478254795074463e-01 -2.524214386940002441e-01 -3.409915864467620850e-01 -5.278808996081352234e-02 3.450551331043243408e-01 1.375690400600433350e-01 -1.295467615127563477e-01 -1.398329883813858032e-01 -1.574188172817230225e-01 1.307052224874496460e-01 -2.753196656703948975e-01 -2.360416948795318604e-02 2.842598780989646912e-02 -1.074529290199279785e-01 1.597610674798488617e-02 -4.898761212825775146e-02 -2.172277681529521942e-02 -5.434311553835868835e-02 -2.471498586237430573e-02 -2.525014579296112061e-01 1.242349520325660706e-01 -2.982587516307830811e-01 2.783615589141845703e-01 -4.834656044840812683e-02 2.241209149360656738e-01 -2.355635017156600952e-01
-3.697321414947509766e-01 -6.293222308158874512e-02 9.810082614421844482e-02 3.770920261740684509e-02 -1.013853847980499268e-01 -5.204167962074279785e-02 2.257330864667892456e-01 -6.523691117763519287e-02 -2.042229324579238892e-01 1.327180564403533936e-01 -3.988254070281982422e-02 -8.081297576427459717e-02 -2.876666784286499023e-01 2.046770229935646057e-02 1.897112578153610229e-01 -3.598209470510482788e-02 -1.332183368504047394e-02 4.223636984825134277e-01 1.011708192527294159e-02 1.476235389709472656e-01 2.732906043529510498e-01 -6.526219099760055542e-02 -1.268544346094131470e-01 1.702343299984931946e-02 -2.312569171190261841e-01 -8.111010491847991943e-02 2.645252086222171783e-02 1.388623416423797607e-01 2.000971883535385132e-02 -2.473001480102539062e-01 -3.500443696975708008e-01 -1.796454787254333496e-01
-1.546379029750823975e-01 -2.041165083646774292e-01 1.796316355466842651e-01 -2.535634040832519531e-01 -2.957229614257812500e-01 2.406625151634216309e-01 1.426376998424530029e-01 -1.386846750974655151e-01 -4.759649038314819336e-01 5.708268657326698303e-02 -2.240984290838241577e-01 2.590423226356506348e-01 6.066940724849700928e-03 2.016394734382629395e-01 6.619384139776229858e-02 -2.789343595504760742e-01 1.020335480570793152e-01 -3.580291569232940674e-02 -1.052465811371803284e-01 1.487145125865936279e-01 -1.840501427650451660e-01 -1.332701556384563446e-02 -3.265814110636711121e-02 -5.393795669078826904e-02 -1.085791178047657013e-02 -1.461892426013946533e-01 -6.536170840263366699e-02 -9.836880117654800415e-02 -3.298633545637130737e-02 -1.873122900724411011e-01 1.420666575431823730e-01 -9.054692089557647705e-02
2.088806033134460449e-02 2.593681812286376953e-01 5.606891587376594543e-02 1.461831331253051758e-01 4.370095208287239075e-02 -7.391826808452606201e-02 1.946039199829101562e-01 -7.552190124988555908e-02 -3.042493760585784912e-01 -1.154474541544914246e-01 1.217152327299118042e-01 2.295248508453369141e-01 -2.313145846128463745e-01 -1.599036008119583130e-01 8.889429271221160889e-02 -3.057989180088043213e-01 -1.004657745361328125e-01 6.575011461973190308e-02 1.108115538954734802e-01 1.235545501112937927e-01 1.006290614604949951e-01 -5.341799929738044739e-02 -1.233421824872493744e-02 -2.816342413425445557e-01 -2.011655122041702271e-01 -2.949253283441066742e-02 4.110345244407653809e-01 -8.138679713010787964e-02 4.875959828495979309e-02 -2.880479693412780762e-01 -2.565830051898956299e-01 2.103071659803390503e-02
2.040847204625606537e-02 7.257813215255737305e-02 1.388443708419799805e-01 1.229934021830558777e-02 4.115087911486625671e-02 5.566611513495445251e-02 2.360212802886962891e-01 -1.717960685491561890e-01 -8.561053872108459473e-02 2.628024220466613770e-01 4.193617999553680420e-01 7.355313748121261597e-02 -3.464720770716667175e-02 1.317147910594940186e-01 1.321670860052108765e-01 -2.003368139266967773e-01 -2.557077445089817047e-02 2.447937577962875366e-01 2.599570155143737793e-01 -4.005257412791252136e-02 1.720061004161834717e-01 -4.392337799072265625e-02 -2.367891371250152588e-01 -4.048154130578041077e-02 -2.122739516198635101e-02 -2.786782681941986084e-01 -1.031598914414644241e-02 1.832512468099594116e-01 3.215968906879425049e-01 -1.439901441335678101e-01 -2.783888876438140869e-01 -1.364308148622512817e-01
-7.551638036966323853e-02 -9.973577409982681274e-02 9.115070849657058716e-02 -1.841098070144653320e-01 -6.437327712774276733e-02 -1.878799200057983398e-01 -9.137150645256042480e-02 4.972614347934722900e-03 -4.827610254287719727e-01 -3.960090875625610352e-02 1.658481508493423462e-01 1.820122897624969482e-01 -1.599329411983489990e-01 1.963205933570861816e-01 1.414954215288162231e-01 1.806698180735111237e-02 -1.073798537254333496e-01 -1.819373480975627899e-02 -2.036249637603759766e-01 9.868964552879333496e-02 -4.279688745737075806e-02 -4.521085023880004883e-01 -7.625765353441238403e-02 5.566409230232238770e-02 -3.282990455627441406e-01 -3.104313313961029053e-01 -5.353610217571258545e-02 8.826955407857894897e-02 1.369040608406066895e-01 -2.695492468774318695e-02 -4.597897827625274658e-02 5.476329824887216091e-04
-1.963984817266464233e-01 1.742604225873947144e-01 1.011240631341934204e-01 -3.558442890644073486e-01 -1.432018876075744629e-01 1.562753319740295410e-01 7.603663206100463867e-02 -7.275385409593582153e-02 -3.034154176712036133e-01 9.050170332193374634e-02 -3.673151880502700806e-02 2.030045241117477417e-01 -1.858856379985809326e-01 1.444087624549865723e-01 -8.644436299800872803e-02 -3.179075121879577637e-01 3.316054940223693848e-01 2.789366245269775391e-01 5.520205479115247726e-03 1.030051112174987793e-01 -2.134908735752105713e-01 9.557299315929412842e-02 -4.915462434291839600e-02 5.938529223203659058e-02 -1.586059182882308960e-01 -1.076180636882781982e-01 1.507824659347534180e-01 1.460735052824020386e-01 2.530005946755409241e-02 -5.114319548010826111e-02 -2.261411547660827637e-01 -1.928209066390991211e-01
-1.948970109224319458e-01 -1.273866295814514160e-01 9.673247486352920532e-02 -4.846180379390716553e-01 -9.896907210350036621e-02 3.364683687686920166e-01 3.625433519482612610e-02 -9.290124475955963135e-02 -3.023821115493774414e-01 9.931757301092147827e-02 -2.179368026554584503e-02 1.576996445655822754e-01 -2.301118224859237671e-01 -9.750469774007797241e-02 -2.095163613557815552e-02 -6.343311630189418793e-03 8.930367231369018555e-02 1.220334693789482117e-01 -1.356626302003860474e-01 -8.312820643186569214e-02 -2.526444494724273682e-01 -8.762261830270290375e-03 7.612637430429458618e-02 9.626755118370056152e-02 -7.063028961420059204e-02 -2.955921888351440430e-01 2.882118523120880127e-01 -5.284723266959190369e-02 -2.606951445341110229e-02 -2.394258677959442139e-01 1.251607537269592285e-01 1.299062278121709824e-03
-1.685239970684051514e-01 1.646817773580551147e-01 3.710422515869140625e-01 -2.215919643640518188e-01 2.290241569280624390e-01 3.048544228076934814e-01 7.743288576602935791e-02 -1.023894473910331726e-01 -3.973039388656616211e-01 3.615950047969818115e-02 -1.456765234470367432e-01 3.086013719439506531e-02 -2.661159336566925049e-01 -6.597132235765457153e-02 -7.804288715124130249e-02 -7.479990273714065552e-02 -1.503510866314172745e-02 4.302210733294487000e-02 -1.796835474669933319e-02 3.720408678054809570e-02 7.327147573232650757e-02 -2.088497430086135864e-01 -3.364573791623115540e-02 -1.736526936292648315e-01 -1.492532044649124146e-01 -2.873489260673522949e-01 3.305788934230804443e-01 -1.521285176277160645e-01 -1.894338242709636688e-02 6.730325520038604736e-02 3.049468249082565308e-02 -2.238294668495655060e-02
-3.215928375720977783e-01 -2.421160340309143066e-01 1.067909374833106995e-01 -1.662427932024002075e-01 1.830879300832748413e-01 -1.016252785921096802e-01 2.201144583523273468e-02 9.224391728639602661e-02 -4.236274361610412598e-01 1.219230797141790390e-02 1.036161333322525024e-01 1.560366600751876831e-01 -1.696540713310241699e-01 4.651766270399093628e-02 9.759161621332168579e-02 1.812446266412734985e-01 -2.627459764480590820e-01 2.699731290340423584e-01 -1.893624365329742432e-01 -2.550491094589233398e-01 1.326666474342346191e-01 -4.634450003504753113e-02 -1.235668808221817017e-01 -6.128182634711265564e-02 -5.675949901342391968e-02 -5.530063994228839874e-03 1.231841184198856354e-02 -2.129994183778762817e-01 1.141346395015716553e-01 -2.202893942594528198e-01 -1.991401165723800659e-01 -1.627162396907806396e-01
-1.589096933603286743e-01 -1.567083150148391724e-01 1.518842428922653198e-01 -2.439828217029571533e-01 1.799119114875793457e-01 4.980446770787239075e-02 3.366523981094360352e-01 -3.419629931449890137e-01 -2.165151983499526978e-01 9.568366408348083496e-02 2.464373782277107239e-02 1.919907927513122559e-01 -3.040804266929626465e-01 8.192304521799087524e-02 1.798328906297683716e-01 2.094294317066669464e-02 -1.947552412748336792e-01 -1.364848166704177856e-01 1.836178600788116455e-01 -3.009674251079559326e-01 4.788426309823989868e-02 -9.295223653316497803e-02 -1.386464983224868774e-01 1.288242042064666748e-01 -8.005750179290771484e-02 -1.366409063339233398e-01 -7.630636543035507202e-02 9.401712566614151001e-02 -1.539317071437835693e-01 -2.234967052936553955e-01 1.224552094936370850e-01 -1.450028121471405029e-01
5.940632894635200500e-02 -1.254313886165618896e-01 -1.644092798233032227e-01 -2.420088946819305420e-01 -1.362733393907546997e-01 8.772335946559906006e-02 1.579919457435607910e-01 -1.985321938991546631e-01 -2.367312163114547729e-01 -8.445417881011962891e-02 1.905127763748168945e-01 -3.462145105004310608e-02 1.183740212582051754e-03 7.688114047050476074e-02 6.841669976711273193e-02 -1.577558964490890503e-01 -2.016317248344421387e-01 1.741370856761932373e-01 7.573635876178741455e-02 -1.267150044441223145e-01 -1.243503093719482422e-01 -4.829638823866844177e-02 -2.178126573562622070e-02 -2.970437705516815186e-01 -1.195198968052864075e-01 -1.539238989353179932e-01 1.376327276229858398e-01 3.652616143226623535e-01 2.599006593227386475e-01 -1.427961438894271851e-01 -1.125175207853317261e-01 -4.220621585845947266e-01
-1.869014203548431396e-01 9.345755726099014282e-02 7.503937929868698120e-02 -1.470337212085723877e-01 -1.167273968458175659e-01 -6.864172220230102539e-02 -1.654212176799774170e-01 -3.906857967376708984e-01 -1.325017064809799194e-01 -1.368414014577865601e-01 -1.012298837304115295e-01 6.593922525644302368e-02 -8.808584511280059814e-02 2.596598863601684570e-01 -8.742524683475494385e-02 -1.031275652348995209e-02 -2.472474128007888794e-01 -1.609509885311126709e-01 1.663663089275360107e-01 -4.496736451983451843e-02 -6.025598198175430298e-02 -2.443612068891525269e-01 1.443351898342370987e-02 -8.486182242631912231e-02 -4.261175394058227539e-01 -4.232388138771057129e-01 5.497467890381813049e-02 -1.546122319996356964e-02 7.862111181020736694e-02 -5.963239818811416626e-02 -8.569323271512985229e-02 1.685202568769454956e-01
-5.162499845027923584e-02 -3.965137526392936707e-02 1.493338495492935181e-01 -1.074620187282562256e-01 -4.708708450198173523e-02 6.550295650959014893e-02 1.745343804359436035e-01 -1.733494997024536133e-01 -2.683221697807312012e-01 2.071330547332763672e-01 3.390454351902008057e-01 8.238065987825393677e-02 -1.491113007068634033e-01 -6.795123964548110962e-02 4.660053551197052002e-01 8.904349803924560547e-02 -4.440404474735260010e-01 1.929945200681686401e-01 6.992673873901367188e-02 -7.016266137361526489e-02 -7.422034442424774170e-02 -2.452307194471359253e-01 -1.303401868790388107e-02 -5.053053796291351318e-02 -7.598625868558883667e-02 -8.181249350309371948e-02 8.275932818651199341e-02 1.586985737085342407e-01 7.031894475221633911e-02 -1.798375397920608521e-01 -9.060729295015335083e-02 6.094735860824584961e-02
-1.866863369941711426e-01 -2.322069257497787476e-01 2.024637460708618164e-01 -1.624278575181961060e-01 1.145885214209556580e-01 3.164294064044952393e-01 1.591643542051315308e-01 -1.949320584535598755e-01 -2.898870110511779785e-01 -8.994333446025848389e-03 -4.031466320157051086e-02 1.317555904388427734e-01 -4.858267307281494141e-01 -2.506012097001075745e-03 1.717611849308013916e-01 -2.414478808641433716e-01 -9.249413758516311646e-02 8.513073623180389404e-02 -1.212565600872039795e-01 -1.386153399944305420e-01 -2.429683506488800049e-01 -5.423483252525329590e-02 -1.348887532949447632e-01 -4.904818488284945488e-04 1.824115775525569916e-02 -6.542220711708068848e-02 3.870785236358642578e-02 4.740007221698760986e-02 -2.490938603878021240e-01 -1.599973291158676147e-01 2.834653854370117188e-02 -1.167582273483276367e-01
-2.659510672092437744e-01 1.064868792891502380e-01 2.677072398364543915e-02 -1.217486858367919922e-01 7.933798246085643768e-03 1.047034785151481628e-01 -4.754857346415519714e-02 -1.988262087106704712e-01 -2.064414769411087036e-01 9.951015561819076538e-02 3.830558061599731445e-01 8.352925628423690796e-02 2.517024241387844086e-02 9.505997598171234131e-02 5.143949389457702637e-02 -6.405037641525268555e-02 -3.737559020519256592e-01 1.903576105833053589e-01 -4.456843808293342590e-02 -1.023419946432113647e-01 1.036258712410926819e-01 -2.160552740097045898e-01 -3.605369627475738525e-01 9.236001223325729370e-02 -1.241603568196296692e-01 -1.307862102985382080e-01 2.719206213951110840e-01 -2.805860340595245361e-01 1.907864958047866821e-02 -2.255317419767379761e-01 7.861790060997009277e-02 5.519132828339934349e-04
-7.207592576742172241e-02 1.012404039502143860e-01 1.036489233374595642e-01 -1.894858181476593018e-01 2.717279829084873199e-02 1.425519138574600220e-01 -1.309130340814590454e-01 -3.203789889812469482e-01 -4.804540574550628662e-01 -4.289367049932479858e-02 7.894911803305149078e-03 -6.392791867256164551e-02 1.446105241775512695e-01 -3.657519817352294922e-02 3.578733205795288086e-01 8.807089924812316895e-02 -2.018326967954635620e-01 2.096813917160034180e-01 2.331226021051406860e-01 -1.660070419311523438e-01 -1.153619065880775452e-01 1.378111541271209717e-01 2.660390138626098633e-01 1.423941552639007568e-01 7.697001099586486816e-03 -1.929175108671188354e-01 5.520203337073326111e-02 -1.069529801607131958e-01 6.557476520538330078e-02 -1.139208748936653137e-01 -1.448247730731964111e-01 1.489537805318832397e-01
-1.317879259586334229e-01 2.047034054994583130e-01 4.119134321808815002e-02 -6.047082319855690002e-02 -1.145594492554664612e-01 -4.261137172579765320e-02 2.442584559321403503e-02 -1.328254044055938721e-01 -5.388939380645751953e-01 -1.419042199850082397e-01 -2.193252556025981903e-02 -4.556727036833763123e-02 -1.495001912117004395e-01 2.792902290821075439e-01 6.275814771652221680e-02 -7.441888749599456787e-02 -1.725219786167144775e-01 -5.843415111303329468e-02 3.315033316612243652e-01 -8.711770176887512207e-02 1.693601836450397968e-03 -1.839375644922256470e-01 8.370552211999893188e-02 -1.344779729843139648e-01 -1.683945581316947937e-02 -2.027405500411987305e-01 2.235664278268814087e-01 -2.380297929048538208e-01 3.007756471633911133e-01 5.076217651367187500e-02 1.572642028331756592e-01 -6.224237382411956787e-02
-2.109716683626174927e-01 5.809576809406280518e-02 -9.977027028799057007e-02 -1.518230289220809937e-01 -9.069468080997467041e-02 -8.326325565576553345e-02 9.212233126163482666e-02 -2.279443442821502686e-01 -3.802519440650939941e-01 -2.802824378013610840e-01 -3.663947433233261108e-02 -1.739949882030487061e-01 -1.561267822980880737e-01 2.630160935223102570e-02 1.589252352714538574e-01 2.433253526687622070e-01 -9.416201710700988770e-02 1.726110279560089111e-01 3.015962243080139160e-01 -1.686609089374542236e-01 -1.337956339120864868e-01 9.753995388746261597e-02 4.469134844839572906e-03 -5.506205186247825623e-02 -3.414770215749740601e-02 -2.017852216958999634e-01 -2.104541845619678497e-02 -3.219038546085357666e-01 1.277498155832290649e-01 -1.150636225938796997e-01 -2.825060486793518066e-01 -1.880354434251785278e-01
-3.767763376235961914e-01 8.191343396902084351e-02 -2.038095444440841675e-01 -8.965544402599334717e-02 -2.258839160203933716e-01 1.047772318124771118e-01 9.472014009952545166e-02 -1.621246039867401123e-01 -2.713199555873870850e-01 -2.905046343803405762e-01 -8.218958973884582520e-02 -1.795579642057418823e-01 -5.077655240893363953e-02 -2.630987390875816345e-02 4.770183935761451721e-02 1.150405108928680420e-01 8.193837478756904602e-03 2.648878991603851318e-01 3.610277771949768066e-01 -1.543560028076171875e-01 6.627681106328964233e-02 -1.195804402232170105e-02 -1.209345683455467224e-01 2.155593223869800568e-02 -7.184870541095733643e-02 -2.845694124698638916e-01 1.224921718239784241e-01 -2.298072278499603271e-01 1.349717080593109131e-01 -5.991914495825767517e-02 -1.261497288942337036e-01 -2.302330285310745239e-01
2.517123334109783173e-02 4.800905287265777588e-02 1.104934439063072205e-01 -9.606061130762100220e-02 3.702580928802490234e-02 -4.068601503968238831e-02 1.212677881121635437e-01 -1.048051938414573669e-01 -1.599846184253692627e-01 1.076463535428047180e-01 1.831005364656448364e-01 -1.580586470663547516e-02 -4.075206816196441650e-01 6.040841806679964066e-03 2.340512424707412720e-01 -1.515175551176071167e-01 1.084687933325767517e-02 3.627662062644958496e-01 -6.130626797676086426e-02 2.268332540988922119e-01 -4.834757000207901001e-02 -1.505692861974239349e-02 1.571971178054809570e-01 -1.544970124959945679e-01 -2.778030633926391602e-01 -8.786401152610778809e-02 1.329995109699666500e-03 2.252970933914184570e-01 1.434206068515777588e-01 -1.820975840091705322e-01 -4.482455849647521973e-01 -6.100672110915184021e-02
-1.206220611929893494e-01 -1.484259516000747681e-01 7.397201657295227051e-02 -3.523381948471069336e-01 1.897051744163036346e-02 -6.514121592044830322e-02 2.388191670179367065e-01 -2.324940562248229980e-01 -2.500029504299163818e-01 1.547702550888061523e-01 1.082221791148185730e-01 9.979463368654251099e-02 -1.836402267217636108e-01 2.120107226073741913e-02 6.647396832704544067e-02 -4.031768143177032471e-01 5.203006416559219360e-02 3.838457167148590088e-01 -8.782482892274856567e-02 8.619388937950134277e-02 -1.233193948864936829e-01 6.286383420228958130e-02 -1.147643383592367172e-02 3.697819262742996216e-02 -1.416559368371963501e-01 -5.367663875222206116e-02 1.334651559591293335e-01 2.729762792587280273e-01 -9.318882226943969727e-02 9.677892550826072693e-03 -3.120909929275512695e-01 3.928932920098304749e-02
-7.025928050279617310e-02 -7.045636326074600220e-02 1.291065365076065063e-01 -7.189139723777770996e-02 -3.636379539966583252e-02 -8.048293739557266235e-02 2.163740247488021851e-02 -9.434057772159576416e-02 -5.233359336853027344e-01 -1.091388165950775146e-01 -2.748112892732024193e-03 1.215525269508361816e-01 -4.955865815281867981e-02 1.203547120094299316e-01 1.751588433980941772e-01 4.613954946398735046e-02 6.396627286449074745e-04 2.582736313343048096e-02 -2.139189392328262329e-01 1.696362905204296112e-02 -1.304745525121688843e-01 -3.603621721267700195e-01 -1.303060799837112427e-01 2.224379777908325195e-01 -3.661875426769256592e-01 -3.977618515491485596e-01 8.442668244242668152e-03 6.183670461177825928e-02 1.967938393354415894e-01 6.035043671727180481e-02 4.319429397583007812e-02 -1.647413522005081177e-02
-1.233668774366378784e-01 -3.780942782759666443e-02 2.416553199291229248e-01 -2.600636184215545654e-01 1.310752928256988525e-01 2.456682920455932617e-01 2.712946012616157532e-02 8.010253310203552246e-02 -5.946478843688964844e-01 6.651623547077178955e-02 -5.745255202054977417e-02 -4.667297750711441040e-02 -1.124290674924850464e-01 1.975725963711738586e-02 9.667915105819702148e-02 -1.681295782327651978e-01 -2.219893932342529297e-01 7.526092976331710815e-02 1.142863929271697998e-01 1.238938141614198685e-02 -6.521991640329360962e-02 -2.891896963119506836e-01 -1.015548035502433777e-01 -5.406311899423599243e-02 -1.966998875141143799e-01 -9.163261204957962036e-02 1.867471933364868164e-01 -3.132858872413635254e-02 -2.196489125490188599e-01 3.276978060603141785e-02 1.218995749950408936e-01 -2.051309198141098022e-01
-1.189214810729026794e-01 -2.577984891831874847e-02 2.142731100320816040e-01 -3.508519232273101807e-01 -1.309247165918350220e-01 2.747712433338165283e-01 1.349923480302095413e-02 -2.266335487365722656e-01 -5.111578106880187988e-01 5.564916133880615234e-02 9.426026046276092529e-02 2.269789129495620728e-01 -2.391563169658184052e-02 8.627866208553314209e-02 7.877319306135177612e-02 -1.086731627583503723e-01 8.080673962831497192e-02 5.686900019645690918e-02 -2.276869416236877441e-01 1.694002598524093628e-01 -2.050264775753021240e-01 8.955070376396179199e-02 1.826306879520416260e-01 -1.997520774602890015e-02 4.259258508682250977e-02 -2.570563852787017822e-01 5.510247871279716492e-02 -1.937231980264186859e-02 -1.705354303121566772e-01 -1.061171814799308777e-01 7.723347842693328857e-02 -1.716423481702804565e-01
3.505000844597816467e-02 1.873924583196640015e-02 1.762446910142898560e-01 -1.841695606708526611e-01 -1.379356384277343750e-01 1.563222557306289673e-01 2.697178721427917480e-01 -1.794819086790084839e-01 -2.651630938053131104e-01 3.516559675335884094e-02 2.096156775951385498e-01 1.123206038028001785e-02 -1.379346847534179688e-01 1.683891117572784424e-01 2.395323663949966431e-01 3.118148446083068848e-02 -6.482484936714172363e-02 -7.344917859882116318e-03 -1.089388132095336914e-02 -1.302314549684524536e-01 -4.661823809146881104e-02 1.664670109748840332e-01 1.085086390376091003e-01 1.119820624589920044e-01 -5.081530213356018066e-01 -1.352823525667190552e-01 -1.796562820672988892e-01 -1.000197380781173706e-01 -1.243170350790023804e-01 -3.003396689891815186e-01 1.124328598380088806e-01 -2.259176522493362427e-01
3.337618336081504822e-02 7.172924280166625977e-02 9.680223464965820312e-02 -3.042238950729370117e-01 1.072483286261558533e-01 4.331736639142036438e-02 1.981918513774871826e-01 -9.466622024774551392e-02 -3.237152704969048500e-03 -7.166749984025955200e-02 9.093202650547027588e-02 -1.549033969640731812e-01 -2.875102758407592773e-01 1.807363480329513550e-01 -3.461572527885437012e-02 -3.329687714576721191e-01 -1.746207922697067261e-01 1.966312341392040253e-02 -7.684973627328872681e-02 1.911906749010086060e-01 -9.515834599733352661e-02 -1.637648642063140869e-01 -7.118853181600570679e-02 -2.290591746568679810e-01 -3.502601087093353271e-01 -2.741227447986602783e-01 -2.158880084753036499e-01 -2.081355452537536621e-01 -7.359043508768081665e-02 -3.075009882450103760e-01 -1.044752150774002075e-01 1.818165183067321777e-03
-2.359776496887207031e-01 -1.110608503222465515e-01 -5.869432538747787476e-02 -2.132301479578018188e-01 -1.721007078886032104e-01 -1.444581151008605957e-01 5.609296634793281555e-02 -3.929911926388740540e-02 -1.861124038696289062e-01 6.323742121458053589e-02 6.693183630704879761e-02 1.933910548686981201e-01 -3.097280263900756836e-01 1.665547341108322144e-01 -2.490760684013366699e-01 9.837706573307514191e-03 -1.236334741115570068e-01 1.362517327070236206e-01 -5.904543213546276093e-03 -2.451911866664886475e-01 2.622747123241424561e-01 -1.721811294555664062e-01 -1.463443338871002197e-01 8.382620662450790405e-02 -1.361628770828247070e-01 -2.301362454891204834e-01 4.427993670105934143e-02 -3.120892345905303955e-01 -5.938600376248359680e-02 -3.025563061237335205e-01 -2.276425063610076904e-01 1.514371335506439209e-01
-1.763118952512741089e-01 -1.009999215602874756e-01 8.600989729166030884e-02 -2.364795096218585968e-02 2.170800566673278809e-01 -5.354265123605728149e-02 2.484863102436065674e-01 -7.174687087535858154e-02 -3.211821317672729492e-01 -3.432374075055122375e-02 9.206949919462203979e-02 4.871879145503044128e-02 -3.158153593540191650e-01 9.540207684040069580e-02 4.356361553072929382e-02 -2.475696504116058350e-01 -4.259901642799377441e-01 1.817090362310409546e-01 1.155144795775413513e-01 1.443985849618911743e-01 1.100041121244430542e-01 6.410787464119493961e-04 -2.116971313953399658e-01 1.808377504348754883e-01 -3.094953112304210663e-02 -1.149382442235946655e-01 -3.514744108542799950e-03 1.781821697950363159e-01 2.456181794404983521e-01 -1.738429665565490723e-01 -3.898576647043228149e-02 2.652501761913299561e-01
-1.687688380479812622e-01 -7.330450415611267090e-02 -8.934202045202255249e-02 -3.584269881248474121e-01 -1.201241835951805115e-01 -1.638354733586311340e-02 4.751301457872614264e-05 -9.338989108800888062e-02 -2.916907966136932373e-01 2.644523382186889648e-01 1.480663102120161057e-02 -2.072584331035614014e-01 -3.446142375469207764e-01 -9.536601603031158447e-02 2.565833926200866699e-01 2.337823808193206787e-02 -1.190226450562477112e-01 -1.454486399888992310e-01 -3.445224463939666748e-02 2.292455360293388367e-02 -1.707884371280670166e-01 5.349551513791084290e-02 -9.225903078913688660e-03 -8.513099700212478638e-02 -1.499007791280746460e-01 -8.889790624380111694e-02 -5.399661138653755188e-02 -4.822628572583198547e-02 1.024463865906000137e-02 -2.730004489421844482e-01 -4.153228998184204102e-01 2.338886260986328125e-01
-3.400622904300689697e-01 -1.339485049247741699e-01 1.177839264273643494e-01 -1.380743365734815598e-02 -3.112871013581752777e-02 -8.034290373325347900e-02 3.982131481170654297e-01 -1.161248907446861267e-01 -1.711341440677642822e-01 1.406067907810211182e-01 -3.521167486906051636e-02 1.445386558771133423e-01 -2.909143269062042236e-01 1.323015838861465454e-01 2.926431298255920410e-01 -1.744276136159896851e-01 -9.098383039236068726e-02 1.099131926894187927e-01 5.988000333309173584e-02 3.636943409219384193e-03 1.305003613233566284e-01 5.938060209155082703e-02 -2.975388243794441223e-02 -6.822009384632110596e-02 -1.236967444419860840e-01 -1.713495850563049316e-01 -1.433395035564899445e-02 2.693237923085689545e-02 1.140886619687080383e-01 -8.131327107548713684e-03 -4.979795217514038086e-01 -1.636121720075607300e-01
-2.780356407165527344e-01 -1.983077228069305420e-01 3.549323603510856628e-02 -1.636918336153030396e-01 8.925396949052810669e-02 1.048749163746833801e-01 3.056280016899108887e-01 -1.051051989197731018e-01 -3.636570274829864502e-01 7.382572442293167114e-02 -1.180623322725296021e-01 1.136868968605995178e-01 -7.971084862947463989e-02 -9.744556993246078491e-02 1.808324158191680908e-01 -2.757278680801391602e-01 -1.051700860261917114e-01 1.477186828851699829e-01 -2.725806534290313721e-01 -4.961727559566497803e-02 2.668219208717346191e-01 -2.017703056335449219e-01 2.986816167831420898e-01 -1.909855753183364868e-01 -3.703325241804122925e-02 -1.428806036710739136e-01 2.353218756616115570e-02 2.027901262044906616e-02 1.505943983793258667e-01 -1.303475722670555115e-02 -2.233336567878723145e-01 -6.780149880796670914e-03
-3.704083561897277832e-01 3.373444080352783203e-01 3.046150319278240204e-03 -2.275449968874454498e-02 9.306626766920089722e-02 -1.333403438329696655e-01 1.157824918627738953e-01 -2.332230657339096069e-01 -4.279190599918365479e-01 -1.095057129859924316e-01 2.143849432468414307e-02 1.254719197750091553e-01 -7.173313200473785400e-02 1.336647123098373413e-01 -7.598815113306045532e-02 2.710784971714019775e-02 -4.258205369114875793e-02 1.534920781850814819e-01 2.597649395465850830e-01 1.409484911710023880e-02 -6.056895479559898376e-02 -1.133388876914978027e-01 -1.573709845542907715e-01 -3.817690163850784302e-02 -1.009285077452659607e-01 -3.247191011905670166e-01 -3.009815141558647156e-02 -1.302054971456527710e-01 3.139017820358276367e-01 7.554898411035537720e-02 -1.551972031593322754e-01 -1.256832331418991089e-01
1.519866436719894409e-01 8.764264732599258423e-02 3.061051666736602783e-01 -2.673931419849395752e-01 -9.162381291389465332e-02 1.203103214502334595e-01 3.738886713981628418e-01 -2.099929302930831909e-01 -1.516743153333663940e-01 1.569612324237823486e-01 -2.728935331106185913e-02 -1.429903358221054077e-01 -9.481687843799591064e-02 7.266409695148468018e-03 4.325230717658996582e-01 -1.389293819665908813e-01 6.188105419278144836e-02 1.766571588814258575e-02 -1.471466477960348129e-02 -1.271068304777145386e-01 -3.774595260620117188e-02 -8.386034518480300903e-03 -1.968953758478164673e-01 2.623810432851314545e-02 -2.275342643260955811e-01 -1.097070947289466858e-01 -4.387407377362251282e-02 -1.398360915482044220e-02 3.667291402816772461e-01 -1.353588104248046875e-01 4.811633378267288208e-02 -1.746018826961517334e-01
-4.076831415295600891e-02 -1.371530443429946899e-02 -5.649426579475402832e-02 -5.216170549392700195e-01 -7.546261698007583618e-02 3.196978243067860603e-03 3.110871315002441406e-01 -3.020849227905273438e-01 -1.436082720756530762e-01 1.798190623521804810e-01 -1.408424675464630127e-01 1.314050704240798950e-01 -1.619922220706939697e-01 6.043082475662231445e-02 2.833126187324523926e-01 6.365065276622772217e-02 -1.969680637121200562e-01 4.040490463376045227e-02 -1.489031761884689331e-01 -6.414975970983505249e-02 2.560784667730331421e-02 -2.631315290927886963e-01 8.491271734237670898e-02 2.490525096654891968e-01 -1.717924922704696655e-01 4.540830384939908981e-03 1.429964303970336914e-01 5.050580576062202454e-02 6.020789965987205505e-02 -1.722354888916015625e-01 8.450371772050857544e-02 -1.614154279232025146e-01
1.684300042688846588e-02 1.702896803617477417e-01 1.700007468461990356e-01 3.295981138944625854e-02 6.982049345970153809e-02 4.540555551648139954e-02 1.397973299026489258e-01 -1.320735812187194824e-01 -4.124960899353027344e-01 -5.386665090918540955e-02 1.458962261676788330e-01 1.785566806793212891e-01 -3.443655967712402344e-01 -1.068448722362518311e-01 1.623290330171585083e-01 -3.939657211303710938e-01 -7.032568007707595825e-02 8.310429006814956665e-02 7.210788875818252563e-02 -2.359201572835445404e-02 2.166000306606292725e-01 -5.222152546048164368e-02 8.749770349822938442e-04 -4.643715918064117432e-01 -1.190183311700820923e-01 2.001638757064938545e-03 1.070616692304611206e-01 -1.475601494312286377e-01 -1.773069053888320923e-02 -6.664000451564788818e-02 -1.418762505054473877e-01 6.196400523185729980e-02
-3.692977502942085266e-02 1.130188703536987305e-01 -2.443727850914001465e-02 -2.924567461013793945e-01 -1.351418644189834595e-01 -9.793148189783096313e-02 1.893222033977508545e-01 -2.469328790903091431e-01 -6.112387403845787048e-02 -2.307971380650997162e-02 1.465605758130550385e-02 1.412364542484283447e-01 1.143615394830703735e-01 2.916990518569946289e-01 1.606744527816772461e-01 -2.376773357391357422e-01 -3.752625361084938049e-02 4.039250612258911133e-01 1.389525830745697021e-01 1.597227752208709717e-01 1.095052734017372131e-01 -1.212114468216896057e-03 2.186030149459838867e-01 -1.962148696184158325e-01 -2.228950262069702148e-01 -1.824655681848526001e-01 1.276673227548599243e-01 1.716157943010330200e-01 -5.282506719231605530e-02 -1.023522615432739258e-01 -2.517691850662231445e-01 -2.389828562736511230e-01
-6.508764624595642090e-02 7.181819528341293335e-02 2.845361828804016113e-01 -1.977483779191970825e-01 -4.859936609864234924e-02 4.267925769090652466e-02 -3.690053708851337433e-03 -4.801037311553955078e-01 -2.938162386417388916e-01 -1.561083178967237473e-02 -1.107544004917144775e-01 2.281834632158279419e-01 -2.244288027286529541e-01 -6.888154894113540649e-02 -3.080941922962665558e-02 1.852507591247558594e-01 4.673297517001628876e-03 1.307141184806823730e-01 9.974819421768188477e-02 2.932464778423309326e-01 6.528133898973464966e-02 -2.544216513633728027e-01 -1.194023489952087402e-01 -1.130635067820549011e-01 -1.166019737720489502e-01 -2.398576736450195312e-01 -3.924664575606584549e-03 -1.567922681570053101e-01 7.651737332344055176e-02 1.047541126608848572e-01 -1.101217791438102722e-01 2.465612888336181641e-01
-2.627124488353729248e-01 -8.707398921251296997e-02 -7.665596157312393188e-02 -1.706408113241195679e-01 2.272276394069194794e-02 -6.767063587903976440e-02 6.350138783454895020e-02 -3.115199804306030273e-01 -4.804571866989135742e-01 9.438785165548324585e-02 3.114123456180095673e-02 1.227707564830780029e-01 -5.176817253232002258e-02 9.466543793678283691e-02 1.213843561708927155e-02 1.629388779401779175e-01 -1.517272740602493286e-01 4.120654463768005371e-01 -5.173966288566589355e-03 -1.870220154523849487e-01 3.145399689674377441e-01 4.216100648045539856e-02 -1.344146728515625000e-01 4.657189920544624329e-02 -1.185782998800277710e-02 -3.041294636204838753e-03 2.868510596454143524e-02 -2.515108883380889893e-01 1.234869509935379028e-01 -1.307042837142944336e-01 -3.628983348608016968e-02 -2.035986483097076416e-01
-9.047690778970718384e-02 8.969709277153015137e-02 7.711771130561828613e-02 -1.687323302030563354e-01 1.865097880363464355e-01 6.616380065679550171e-02 4.844425618648529053e-01 -1.380040645599365234e-01 -4.153095483779907227e-01 1.389760375022888184e-01 9.658209234476089478e-02 1.787656396627426147e-01 -1.264891475439071655e-01 1.593919694423675537e-01 7.453776895999908447e-02 -2.804689109325408936e-01 -1.543174982070922852e-01 1.701852492988109589e-02 -8.279597759246826172e-02 -1.804899871349334717e-01 1.238019242882728577e-01 -1.639673560857772827e-01 1.376049220561981201e-01 6.296349316835403442e-02 -1.724077463150024414e-01 -2.734611742198467255e-03 -6.060736253857612610e-02 -9.592995047569274902e-03 4.599833860993385315e-02 -7.658824324607849121e-02 -2.811728119850158691e-01 2.203809022903442383e-01
-3.305002748966217041e-01 1.965149641036987305e-01 -2.740833163261413574e-02 -2.637844979763031006e-01 5.009723827242851257e-02 2.019691020250320435e-01 -4.244665056467056274e-02 -3.720825314521789551e-01 -9.255188703536987305e-02 -2.055536396801471710e-02 5.121663957834243774e-02 2.720844447612762451e-01 -6.949673593044281006e-02 1.736381836235523224e-02 -1.952257007360458374e-01 -1.986884325742721558e-02 4.105851799249649048e-02 2.537130713462829590e-01 1.205445379018783569e-01 1.458581686019897461e-01 -1.063601598143577576e-01 -1.053096055984497070e-01 9.751285612583160400e-02 -1.372556984424591064e-01 -1.501654833555221558e-01 -2.965752482414245605e-01 -5.849708989262580872e-02 -2.758730649948120117e-01 1.293333768844604492e-01 -1.867565214633941650e-01 2.354083061218261719e-01 -1.389963179826736450e-01
-6.282519549131393433e-02 -1.246260777115821838e-01 5.524910613894462585e-02 4.979510977864265442e-02 -1.956528238952159882e-02 1.837894320487976074e-02 2.042382806539535522e-01 -1.209061816334724426e-01 -2.218757569789886475e-01 -9.800755977630615234e-02 1.361988484859466553e-01 -7.822535000741481781e-03 -3.264254927635192871e-01 9.942033886909484863e-02 -3.387720882892608643e-02 -1.134193241596221924e-01 -1.973485387861728668e-02 5.520060658454895020e-01 -3.046954050660133362e-02 1.877100393176078796e-02 4.594629257917404175e-02 -1.230960711836814880e-02 5.257517844438552856e-02 -8.295614272356033325e-02 -1.094371527433395386e-01 -1.223077476024627686e-01 -6.328056752681732178e-02 -1.225459948182106018e-01 1.236078329384326935e-02 -1.434776633977890015e-01 -5.614396929740905762e-01 -9.920496493577957153e-02
-8.133235573768615723e-02 -1.813576817512512207e-01 -7.946016639471054077e-02 -3.090523928403854370e-02 -5.291306599974632263e-02 9.207410365343093872e-02 4.250952601432800293e-02 -1.626226007938385010e-01 -3.396325111389160156e-01 -6.195579469203948975e-02 8.635424077510833740e-02 1.631104648113250732e-01 6.537707149982452393e-02 -8.420010562986135483e-04 5.984631553292274475e-02 -2.111113630235195160e-02 -3.586070239543914795e-01 7.776392996311187744e-02 3.436654806137084961e-01 6.559265311807394028e-03 -1.545417401939630508e-02 -9.171814657747745514e-03 -3.165308833122253418e-01 -1.232523620128631592e-01 -1.155067086219787598e-01 -1.118557080626487732e-01 2.110293060541152954e-01 -2.787609696388244629e-01 -2.322062663733959198e-02 -3.820349276065826416e-01 6.225907430052757263e-02 -2.918560802936553955e-01
-2.708011567592620850e-01 9.647998213768005371e-02 -2.396839857101440430e-01 -8.661458641290664673e-02 -1.929537206888198853e-01 -9.819777309894561768e-02 -8.193213492631912231e-03 -1.353412419557571411e-01 -4.037147164344787598e-01 -1.096015945076942444e-01 6.228872016072273254e-02 -9.731496125459671021e-02 -1.593399494886398315e-01 9.530698508024215698e-02 1.510201394557952881e-01 1.541411429643630981e-01 -5.887854471802711487e-02 2.714654207229614258e-01 3.472222089767456055e-01 -1.421300917863845825e-01 1.384257525205612183e-02 -1.651800423860549927e-01 -1.145956069231033325e-01 -9.703801572322845459e-02 -1.578107625246047974e-01 -2.268389016389846802e-01 8.215107768774032593e-02 -3.270147442817687988e-01 1.135780215263366699e-01 -8.786220848560333252e-02 -2.953104861080646515e-02 -1.956369876861572266e-01
-3.519569039344787598e-01 -2.680420279502868652e-01 1.033830046653747559e-01 1.058863103389739990e-01 -1.248010993003845215e-01 3.033361732959747314e-01 5.632273107767105103e-02 -3.588072061538696289e-01 -2.385024130344390869e-01 -5.129473283886909485e-02 -2.513540387153625488e-01 -1.879178136587142944e-01 5.272089401842094958e-05 -5.474789813160896301e-02 -7.788807153701782227e-02 -2.381611764430999756e-01 3.045337088406085968e-02 5.943082273006439209e-02 1.224787086248397827e-01 -1.710916869342327118e-02 -1.046438142657279968e-01 -7.720678299665451050e-02 -1.179114449769258499e-02 2.887298725545406342e-02 -6.435423344373703003e-02 -3.176014721393585205e-01 2.911103367805480957e-01 1.674475371837615967e-01 1.998348832130432129e-01 -8.840560913085937500e-02 -1.056482717394828796e-01 6.885891407728195190e-02
-1.746180206537246704e-01 1.962946653366088867e-01 9.076993167400360107e-02 -2.816975116729736328e-01 2.253820896148681641e-01 1.467008441686630249e-01 -2.683299034833908081e-02 -1.107002496719360352e-01 -2.547189593315124512e-01 5.035083740949630737e-02 1.373471766710281372e-01 -2.991482056677341461e-02 -8.524449914693832397e-02 1.147910356521606445e-01 2.233695238828659058e-01 -2.631643414497375488e-01 1.439326256513595581e-01 3.369599878787994385e-01 1.154933795332908630e-01 1.196128129959106445e-01 -2.978098690509796143e-01 1.050867885351181030e-01 -2.173840999603271484e-01 -1.245162338018417358e-01 -1.564217954874038696e-01 -1.161458268761634827e-01 -4.886988177895545959e-02 2.392611503601074219e-01 6.108552217483520508e-02 -6.578554213047027588e-02 -3.125238418579101562e-01 -6.001321226358413696e-02
-2.621793150901794434e-01 -2.906156778335571289e-01 1.032802984118461609e-01 -1.722646802663803101e-01 1.964821070432662964e-01 1.314806193113327026e-01 1.052130386233329773e-01 -2.778363823890686035e-01 -1.767714321613311768e-01 -1.635476648807525635e-01 2.056542783975601196e-01 2.731670811772346497e-02 -2.709494531154632568e-01 1.027210429310798645e-01 2.083285152912139893e-01 -1.599825024604797363e-01 -1.437775194644927979e-01 -3.162409737706184387e-02 3.836753219366073608e-02 -3.279402256011962891e-01 -1.822389313019812107e-03 -3.005584180355072021e-01 -1.885623484849929810e-01 -6.570366024971008301e-02 -1.192064657807350159e-01 -5.613916367292404175e-02 -1.152637749910354614e-01 4.840654879808425903e-02 -1.803257912397384644e-01 -2.270115613937377930e-01 1.885756291449069977e-02 -1.732416301965713501e-01
-2.935972250998020172e-02 -2.605391740798950195e-01 1.020225435495376587e-01 5.289325118064880371e-02 5.980953574180603027e-02 1.872430145740509033e-01 8.456698805093765259e-02 -7.249606400728225708e-02 -3.379406929016113281e-01 4.526647552847862244e-02 7.832606136798858643e-02 8.799444884061813354e-02 -1.169448718428611755e-01 -1.539184004068374634e-01 3.263680338859558105e-01 -4.005137681961059570e-01 -3.343666195869445801e-01 -6.810273043811321259e-03 -1.128180176019668579e-01 -3.372836858034133911e-02 3.877528011798858643e-02 -1.536366790533065796e-01 4.037505015730857849e-02 2.678507752716541290e-02 -5.030674487352371216e-02 -1.233233660459518433e-01 1.387110799551010132e-01 1.330290436744689941e-01 2.153035104274749756e-01 -3.828085362911224365e-01 -8.609911054372787476e-02 1.562860906124114990e-01
-2.160423845052719116e-01 -1.618750579655170441e-02 2.153874188661575317e-01 -3.082016408443450928e-01 2.429965697228908539e-02 3.820379674434661865e-01 3.705439716577529907e-02 -1.544331163167953491e-01 -3.171111941337585449e-01 4.347736388444900513e-02 1.722661703824996948e-01 1.428725272417068481e-01 -8.826757222414016724e-02 -3.468851372599601746e-02 -2.805072367191314697e-01 -2.735276147723197937e-02 2.147857099771499634e-01 1.729360222816467285e-01 -2.018987014889717102e-02 -1.058382242918014526e-01 -2.238713055849075317e-01 -7.173798978328704834e-02 1.614743769168853760e-01 -9.381773322820663452e-02 -6.117445230484008789e-02 -2.516430914402008057e-01 9.858715534210205078e-02 -2.542292773723602295e-01 2.372828572988510132e-01 -1.449628770351409912e-01 4.879358410835266113e-02 -6.816670764237642288e-03
-4.905254766345024109e-02 -6.264870613813400269e-02 1.644167117774486542e-02 -7.905878126621246338e-02 -8.678532391786575317e-02 -9.214956313371658325e-02 7.568845152854919434e-02 3.071404434740543365e-02 -5.104472637176513672e-01 5.029956251382827759e-02 1.980637609958648682e-01 4.213869571685791016e-02 -2.036898434162139893e-01 1.912706792354583740e-01 1.042936369776725769e-01 -4.326835274696350098e-03 -6.769302487373352051e-02 -1.268483698368072510e-01 -1.598386168479919434e-01 3.533244831487536430e-03 -1.226502880454063416e-01 -2.385624051094055176e-01 -2.382374107837677002e-01 1.239282712340354919e-01 -2.611096203327178955e-01 -3.588413000106811523e-01 3.231077641248703003e-02 -8.740149438381195068e-02 3.586659729480743408e-01 -1.544140875339508057e-01 1.251342892646789551e-01 8.553120493888854980e-02
-1.744010001420974731e-01 5.500983819365501404e-02 3.006801009178161621e-01 3.086971305310726166e-02 2.315136417746543884e-02 -8.785127848386764526e-02 4.729791879653930664e-01 -8.028446137905120850e-02 -3.719251751899719238e-01 -1.175204068422317505e-01 8.569586090743541718e-03 -6.936233956366777420e-03 -2.193625271320343018e-01 -6.366198882460594177e-03 2.080051749944686890e-01 -2.414571940898895264e-01 -2.424350529909133911e-01 2.305639088153839111e-01 -5.183947086334228516e-02 -1.107582151889801025e-01 2.459573373198509216e-02 -6.110475584864616394e-02 -1.822708696126937866e-01 -2.348195165395736694e-01 -9.332282468676567078e-03 -3.413757681846618652e-02 1.249487996101379395e-01 -6.303783506155014038e-02 2.700234018266201019e-02 -3.085584379732608795e-02 -2.980139851570129395e-01 6.225815415382385254e-02
-7.629184424877166748e-02 1.650141328573226929e-01 3.609342277050018311e-01 -2.447397410869598389e-01 2.212392538785934448e-01 1.825511753559112549e-01 1.187383458018302917e-01 -3.520635887980461121e-02 -4.778090119361877441e-01 -2.163449098588898778e-04 -8.812824636697769165e-02 -5.904543399810791016e-02 -1.823539286851882935e-01 -1.203035935759544373e-01 -1.826686412096023560e-01 7.494922727346420288e-02 -9.055936336517333984e-02 3.589867427945137024e-02 8.940429985523223877e-02 1.027112603187561035e-01 1.423029601573944092e-01 -9.070421755313873291e-02 -1.183490604162216187e-01 -2.239611148834228516e-01 -2.529019303619861603e-02 -3.184608519077301025e-01 2.346592545509338379e-01 -1.740401238203048706e-01 2.542542852461338043e-02 1.770177856087684631e-02 -1.659767925739288330e-01 -1.277043670415878296e-01
7.644430547952651978e-02 6.560570746660232544e-02 3.106561675667762756e-02 -1.591246575117111206e-01 -2.386378794908523560e-01 5.673067271709442139e-02 1.491566449403762817e-01 -1.581402719020843506e-01 -2.721721231937408447e-01 1.116272583603858948e-01 1.500446051359176636e-01 8.447549305856227875e-03 -3.037329018115997314e-01 -6.190498243086040020e-04 1.569901704788208008e-01 -1.656619757413864136e-01 -2.456649243831634521e-01 4.711860716342926025e-01 2.561363950371742249e-02 -5.964395031332969666e-02 1.294597089290618896e-01 5.158255994319915771e-02 3.095107674598693848e-01 -2.198141068220138550e-01 -3.618169203400611877e-02 -1.769670285284519196e-02 -8.132404647767543793e-03 -2.231370061635971069e-01 2.019827216863632202e-01 -1.858394742012023926e-01 -1.601467281579971313e-01 1.007378567010164261e-02
-9.234213083982467651e-02 1.448485553264617920e-01 2.880915701389312744e-01 -2.222648763563483953e-04 -1.129140853881835938e-01 2.694565430283546448e-02 2.231805473566055298e-01 -1.349121183156967163e-01 -1.198355779051780701e-01 -2.101083248853683472e-01 -2.983547449111938477e-01 -1.427895426750183105e-01 -3.516518697142601013e-02 3.018636703491210938e-01 1.738248020410537720e-01 -1.322797983884811401e-01 -1.268877983093261719e-01 2.207771837711334229e-01 -1.479272395372390747e-01 -3.348200395703315735e-02 -1.159191280603408813e-01 1.556951645761728287e-02 -1.877096146345138550e-01 -3.008298873901367188e-01 -6.327816098928451538e-02 -1.954025328159332275e-01 7.990742474794387817e-02 -1.522357016801834106e-01 2.557642161846160889e-01 -2.024192363023757935e-01 8.212618529796600342e-02 -2.930634319782257080e-01
-2.004529535770416260e-01 -8.469962328672409058e-02 -4.178966581821441650e-02 -9.962049871683120728e-02 -1.469751000404357910e-01 1.210321784019470215e-01 2.201375067234039307e-01 -1.212058588862419128e-01 -2.526149451732635498e-01 1.389925479888916016e-01 -1.936515569686889648e-01 -1.217757537961006165e-01 -2.656756043434143066e-01 1.031185165047645569e-01 2.803904116153717041e-01 6.899333745241165161e-02 -6.256148219108581543e-02 1.351955235004425049e-01 7.237022370100021362e-02 5.374123901128768921e-02 -1.322189569473266602e-01 -4.961062595248222351e-02 1.474671661853790283e-01 -1.926608532667160034e-01 -3.426468670368194580e-01 -4.809860885143280029e-02 2.566074952483177185e-02 -2.166741937398910522e-01 1.010393202304840088e-01 -1.881491392850875854e-01 -3.379292190074920654e-01 3.244316577911376953e-01
-2.176681309938430786e-01 2.066438086330890656e-02 3.231871426105499268e-01 -1.226276159286499023e-01 -1.194657608866691589e-01 6.205186620354652405e-02 1.907988488674163818e-01 -4.324999451637268066e-01 -1.489584892988204956e-01 1.046749576926231384e-01 2.294717170298099518e-02 5.814373120665550232e-02 -1.472765207290649414e-01 2.022429555654525757e-02 -4.457745328545570374e-02 2.072326466441154480e-02 4.909642785787582397e-02 1.339428126811981201e-01 1.664265990257263184e-01 2.340977936983108521e-01 -9.896995872259140015e-02 -1.722889840602874756e-01 -1.317172348499298096e-01 -2.145835310220718384e-01 -8.703864365816116333e-02 -2.991615533828735352e-01 1.344916373491287231e-01 -2.310779839754104614e-01 6.620769202709197998e-02 1.635564863681793213e-01 -1.089130248874425888e-02 3.521626591682434082e-01
5.347190052270889282e-02 6.411328911781311035e-02 1.319994311779737473e-02 -2.410985827445983887e-01 -9.492184221744537354e-02 2.888339757919311523e-01 1.193664073944091797e-01 -1.986011862754821777e-01 -2.403481155633926392e-01 -1.696916520595550537e-01 1.358987092971801758e-01 -2.685467600822448730e-01 -1.816482543945312500e-01 2.684296965599060059e-01 4.044707864522933960e-02 -1.117057576775550842e-01 -2.713018096983432770e-02 1.701638698577880859e-01 7.349038124084472656e-02 2.771860361099243164e-01 -1.586675047874450684e-01 -9.339608252048492432e-03 1.215786710381507874e-01 -2.790570259094238281e-01 -1.044247820973396301e-01 -1.422875374555587769e-01 1.346049010753631592e-01 -9.841264784336090088e-02 -1.980989426374435425e-01 -3.009859025478363037e-01 -1.094392314553260803e-01 2.483554482460021973e-01
-7.003366202116012573e-02 2.716007269918918610e-02 -3.171166479587554932e-01 -2.146673649549484253e-01 1.352374702692031860e-01 2.821732163429260254e-01 7.520444691181182861e-02 -1.223115772008895874e-01 -2.943965494632720947e-01 5.168834701180458069e-02 -2.682267129421234131e-02 -1.036836504936218262e-01 -1.525378227233886719e-01 -8.225351572036743164e-02 1.730043292045593262e-01 1.338083893060684204e-01 -8.618274331092834473e-02 -9.314863942563533783e-03 1.159322187304496765e-01 -2.540157139301300049e-01 -2.248802781105041504e-01 -3.365486115217208862e-02 -1.083326153457164764e-02 -8.092671632766723633e-02 -4.371460378170013428e-01 -1.632537394762039185e-01 1.519420295953750610e-01 2.374657616019248962e-02 3.533297777175903320e-01 -5.906562134623527527e-02 -1.104580089449882507e-01 1.572498232126235962e-01
-7.119693607091903687e-02 1.677791774272918701e-01 2.012329362332820892e-02 -9.575821459293365479e-02 6.296779960393905640e-02 3.958531096577644348e-02 3.064066171646118164e-01 -2.645777165889739990e-01 -1.500691175460815430e-01 1.701457947492599487e-01 1.776905655860900879e-01 -6.803488824516534805e-03 -1.848362237215042114e-01 5.488337576389312744e-02 2.944668829441070557e-01 -3.689963743090629578e-02 6.376469135284423828e-02 3.876586258411407471e-01 4.005442559719085693e-02 -2.520412504673004150e-01 -3.940530121326446533e-02 -1.001313179731369019e-01 -1.081832051277160645e-01 1.868752688169479370e-01 -7.162792235612869263e-02 -4.295169562101364136e-02 1.328324228525161743e-01 -1.511854380369186401e-01 2.661580145359039307e-01 -3.382458090782165527e-01 -1.352813243865966797e-01 -2.252575606107711792e-01
2.062228135764598846e-02 -1.720351427793502808e-01 8.990745246410369873e-02 -2.281985878944396973e-01 -1.731449365615844727e-01 -6.210643425583839417e-02 3.329821527004241943e-01 -1.090076100081205368e-02 -2.401817739009857178e-01 -2.957400977611541748e-01 -7.267662882804870605e-02 -1.410737037658691406e-01 -7.864195853471755981e-02 2.523109689354896545e-02 1.413072347640991211e-01 -5.830134451389312744e-02 -1.596475541591644287e-01 4.095529317855834961e-01 5.760174989700317383e-02 2.504688687622547150e-02 -1.111852452158927917e-01 -2.696061320602893829e-02 4.878359381109476089e-03 2.138403244316577911e-02 1.939393430948257446e-01 -2.058187425136566162e-01 -2.117023803293704987e-02 -2.609310746192932129e-01 2.009892016649246216e-01 -2.605625092983245850e-01 -1.307185143232345581e-01 -2.825724482536315918e-01
-2.652227580547332764e-01 -1.177140548825263977e-01 -1.093188673257827759e-01 -7.700995355844497681e-02 3.648981079459190369e-02 1.372548043727874756e-01 2.403952181339263916e-01 -1.780322939157485962e-01 -1.754159033298492432e-01 -3.055428564548492432e-01 7.891647517681121826e-03 2.455844134092330933e-01 7.101448625326156616e-02 3.064750693738460541e-02 1.047556251287460327e-01 -2.134088426828384399e-02 -1.576634645462036133e-01 -3.977390006184577942e-02 1.163751557469367981e-01 6.304749101400375366e-02 -3.190112859010696411e-02 2.293369621038436890e-01 3.784741461277008057e-02 1.850355416536331177e-01 -9.267726540565490723e-02 -5.265555381774902344e-01 1.078407019376754761e-01 -2.325552552938461304e-01 1.402792483568191528e-01 -2.575851082801818848e-01 3.343776240944862366e-02 1.200051233172416687e-01
-3.820087313652038574e-01 7.396809011697769165e-02 1.329233795404434204e-01 -3.451629579067230225e-01 2.299903146922588348e-02 -7.325101643800735474e-02 3.759995102882385254e-01 -1.045110151171684265e-01 -2.237522900104522705e-01 -2.264874614775180817e-02 -2.476945705711841583e-02 -1.304868012666702271e-01 -1.942019760608673096e-01 6.112194433808326721e-02 -8.764097094535827637e-02 -1.671105064451694489e-02 6.224940344691276550e-02 2.628508508205413818e-01 -1.199402138590812683e-01 -2.425816506147384644e-01 1.043970659375190735e-01 -2.468474581837654114e-02 -1.274377703666687012e-01 1.675651073455810547e-01 -5.766196548938751221e-02 4.025390744209289551e-02 -1.922591477632522583e-01 -1.532165557146072388e-01 2.720674872398376465e-01 -2.311651855707168579e-01 -2.024990171194076538e-01 9.923385456204414368e-03
-2.869242131710052490e-01 8.811189979314804077e-02 1.189869716763496399e-01 -3.734635934233665466e-02 -4.482882842421531677e-02 -1.934818029403686523e-01 -1.225237101316452026e-01 -3.012935221195220947e-01 -4.864577651023864746e-01 7.591293752193450928e-02 7.760197669267654419e-02 -3.055119886994361877e-03 -7.225286215543746948e-02 1.695726960897445679e-01 -4.354078322649002075e-03 3.013433702290058136e-02 -4.627612978219985962e-02 1.884659081697463989e-01 1.230886206030845642e-01 -1.696555018424987793e-01 1.420873254537582397e-01 -1.892126351594924927e-01 2.346798628568649292e-01 -3.779401257634162903e-02 4.589995741844177246e-02 -4.399781525135040283e-01 1.059610303491353989e-02 2.420172467827796936e-02 2.439580112695693970e-01 -1.563676865771412849e-03 -1.238836273550987244e-01 2.114149369299411774e-02
-2.289035618305206299e-01 -4.396118596196174622e-02 3.521988093852996826e-01 -1.480859983712434769e-02 7.464104145765304565e-02 -9.082868695259094238e-02 2.643440365791320801e-01 -2.227155715227127075e-01 -3.857544362545013428e-01 8.076888509094715118e-03 1.902804151177406311e-02 1.049755737185478210e-01 -3.066412508487701416e-01 1.997697204351425171e-01 2.570312023162841797e-01 -2.201982736587524414e-01 -1.384219676256179810e-01 -3.375706076622009277e-02 1.232577189803123474e-01 -6.979895383119583130e-02 1.984394937753677368e-01 -3.993963450193405151e-02 1.286544203758239746e-01 -2.987985014915466309e-01 -6.516917794942855835e-02 2.458964101970195770e-02 9.147404134273529053e-02 7.129260897636413574e-02 -4.968298599123954773e-03 -6.089555565267801285e-03 -2.668961882591247559e-01 -5.094753205776214600e-02
-3.833079934120178223e-01 1.023119613528251648e-01 9.687747061252593994e-02 -1.632768213748931885e-01 1.518235504627227783e-01 2.490923404693603516e-01 3.329626619815826416e-01 -2.418913990259170532e-01 -2.080118954181671143e-01 1.966806873679161072e-02 8.999966830015182495e-02 3.405282646417617798e-02 -2.430280148983001709e-01 1.202001273632049561e-01 1.464371234178543091e-01 3.867718204855918884e-02 -2.115099728107452393e-01 -6.588596105575561523e-02 -4.162869229912757874e-02 -1.579616367816925049e-01 2.211767062544822693e-02 -1.003574505448341370e-01 -1.997330039739608765e-01 2.033909261226654053e-01 -2.104982584714889526e-01 -1.477939784526824951e-01 -2.149794399738311768e-01 8.775297552347183228e-02 -1.198340207338333130e-01 -2.287055552005767822e-01 2.198342084884643555e-01 -8.771828375756740570e-03
-3.876533508300781250e-01 -1.174741983413696289e-01 8.508338779211044312e-02 -2.451998293399810791e-01 3.025070391595363617e-02 3.167162835597991943e-01 -1.678074151277542114e-01 -1.278555989265441895e-01 -4.283739030361175537e-01 -6.542865186929702759e-02 1.907933801412582397e-01 -1.378801763057708740e-01 1.115325912833213806e-01 1.909922659397125244e-01 1.557518839836120605e-01 -7.181375473737716675e-02 9.250820428133010864e-02 -6.097115948796272278e-02 -3.129280731081962585e-02 -8.623717725276947021e-02 -5.891608074307441711e-02 -1.058181002736091614e-01 1.974324882030487061e-01 -2.529822885990142822e-01 -4.426006600260734558e-02 -2.422952950000762939e-01 2.553110122680664062e-01 7.939615845680236816e-02 3.683259338140487671e-02 -9.326282143592834473e-02 6.298419088125228882e-02 1.295597851276397705e-01
-4.474053904414176941e-02 -1.698783636093139648e-01 6.684295833110809326e-02 -2.212701588869094849e-01 -1.134035140275955200e-01 -1.716181635856628418e-01 -4.190262407064437866e-02 -5.487790331244468689e-02 -5.831592679023742676e-01 -1.307722777128219604e-01 1.323493421077728271e-01 6.438758969306945801e-02 -2.052136929705739021e-03 2.212197706103324890e-02 1.300373971462249756e-01 -7.873651571571826935e-03 -5.804117769002914429e-02 -9.656468778848648071e-02 -2.072100639343261719e-01 7.128641474992036819e-03 -1.459283232688903809e-01 -3.654100596904754639e-01 -1.442215293645858765e-01 5.147127434611320496e-02 -2.257319688796997070e-01 -3.490853011608123779e-01 1.511257980018854141e-02 -9.200744330883026123e-02 2.346297651529312134e-01 -1.954861730337142944e-02 -1.134072337299585342e-02 -3.615113720297813416e-02
-6.528088450431823730e-02 -5.962523166090250015e-03 4.446988180279731750e-02 -2.024765908718109131e-01 2.678317017853260040e-02 -7.412217557430267334e-02 7.043045014142990112e-02 1.370420958846807480e-02 -5.405267477035522461e-01 -2.837220765650272369e-02 3.068154118955135345e-02 4.005927592515945435e-02 -5.574342608451843262e-02 3.130976855754852295e-02 1.208472400903701782e-01 1.846515238285064697e-01 9.762311726808547974e-02 -6.911504268646240234e-02 6.809104699641466141e-03 -7.384318858385086060e-02 1.805392839014530182e-02 -3.536372780799865723e-01 -3.117863535881042480e-01 4.182064905762672424e-02 -3.513450920581817627e-01 -4.044349193572998047e-01 -3.829380869865417480e-02 -1.053684875369071960e-01 1.501991599798202515e-01 -7.886545360088348389e-02 -3.417528700083494186e-03 1.433125138282775879e-01
-1.302580535411834717e-01 1.922781765460968018e-01 2.501753270626068115e-01 -1.983212083578109741e-01 -2.740832231938838959e-02 2.196270078420639038e-01 1.688755005598068237e-01 -1.343717128038406372e-01 -3.777749240398406982e-01 1.754618734121322632e-01 1.459670066833496094e-01 2.767926454544067383e-01 -9.512193500995635986e-02 5.039033666253089905e-02 -3.315516412258148193e-01 -4.029233008623123169e-02 1.404626518487930298e-01 2.217209339141845703e-01 2.074831165373325348e-02 -2.982801571488380432e-02 -2.050729244947433472e-01 -1.782290935516357422e-01 7.542494684457778931e-03 -2.414729148149490356e-01 -1.710923314094543457e-01 -1.395442038774490356e-01 1.586002409458160400e-01 -2.280154377222061157e-01 6.866356730461120605e-02 -2.429104968905448914e-02 -7.174013648182153702e-03 1.427554488182067871e-01
-1.791211366653442383e-01 -1.567954123020172119e-01 7.287799566984176636e-02 4.026840906590223312e-03 6.216680258512496948e-02 2.978019714355468750e-01 1.919229328632354736e-01 -1.078834086656570435e-01 -2.338422983884811401e-01 4.345604404807090759e-02 2.252947539091110229e-01 4.228832945227622986e-02 -1.864570528268814087e-01 -2.306318469345569611e-02 2.256436049938201904e-01 -1.848841905593872070e-01 -3.534198403358459473e-01 1.593880951404571533e-01 -6.542840041220188141e-03 1.270772609859704971e-02 4.821956530213356018e-02 -1.945267468690872192e-01 -5.140421167016029358e-02 -6.597786396741867065e-02 6.745283305644989014e-02 1.089463904500007629e-01 2.581629455089569092e-01 5.085425078868865967e-02 3.560040593147277832e-01 -3.327292501926422119e-01 -9.953355044126510620e-02 1.917906254529953003e-01
-2.994456589221954346e-01 2.039625048637390137e-01 2.592901885509490967e-01 -2.348528355360031128e-01 1.040457263588905334e-01 2.072299867868423462e-01 1.788646429777145386e-01 -2.873616516590118408e-01 -2.749637961387634277e-01 -2.736414968967437744e-01 1.886962912976741791e-02 1.950274556875228882e-01 -2.260541617870330811e-01 -1.769044399261474609e-01 -5.968007817864418030e-02 -1.805246621370315552e-01 -1.583437472581863403e-01 1.312809586524963379e-01 1.203650534152984619e-01 -7.317589968442916870e-02 -7.702464610338211060e-02 1.428661793470382690e-01 -3.224422335624694824e-01 -3.277146816253662109e-02 1.107196286320686340e-01 -3.987279161810874939e-02 5.562248080968856812e-02 -9.579944610595703125e-02 -3.476464748382568359e-02 1.054347213357686996e-02 -6.466868519783020020e-02 -2.131288647651672363e-01
-1.826022118330001831e-01 -1.005933135747909546e-01 -4.697366058826446533e-02 -3.667576313018798828e-01 4.064755048602819443e-03 -1.242033485323190689e-02 4.904264807701110840e-01 -1.783682256937026978e-01 -3.336542844772338867e-01 3.399119153618812561e-02 -3.187833726406097412e-02 7.785271853208541870e-02 -1.303948909044265747e-01 2.119439989328384399e-01 7.957528531551361084e-02 -1.117303520441055298e-01 -1.602316796779632568e-01 8.977130055427551270e-02 -1.921121329069137573e-01 -1.135966479778289795e-01 7.647913694381713867e-02 -1.636841446161270142e-01 3.028057515621185303e-01 -7.166706770658493042e-02 -8.872455358505249023e-02 -6.892515718936920166e-02 -3.864047583192586899e-03 5.452423915266990662e-02 5.691112577915191650e-02 -2.880391199141740799e-03 -2.209939509630203247e-01 2.575061917304992676e-01
-1.245469674468040466e-01 -1.711560226976871490e-02 -1.586095541715621948e-01 -2.942155599594116211e-01 -7.886293530464172363e-02 4.515451565384864807e-02 -2.986949123442173004e-02 -1.602080017328262329e-01 -2.935754060745239258e-01 -2.673126161098480225e-01 2.310957610607147217e-01 6.380755454301834106e-03 -1.583999842405319214e-01 -2.009883895516395569e-02 7.511696219444274902e-02 -2.530365884304046631e-01 5.654124543070793152e-02 6.850860267877578735e-02 -3.150044679641723633e-01 7.704889774322509766e-02 1.248535960912704468e-01 -1.829172670841217041e-02 -2.926062941551208496e-01 -4.440143704414367676e-02 -1.954869627952575684e-01 -2.055837661027908325e-01 2.626804411411285400e-01 -1.137669086456298828e-01 3.748796135187149048e-02 -3.196803331375122070e-01 -1.704382002353668213e-01 1.405830383300781250e-01
-8.710065484046936035e-02 1.693569310009479523e-02 -9.810179471969604492e-02 -1.635649651288986206e-01 -7.170318067073822021e-02 3.092706575989723206e-02 6.053012982010841370e-02 -3.325152695178985596e-01 -2.873780429363250732e-01 1.546887755393981934e-01 -2.458464056253433228e-01 -1.101624220609664917e-01 -1.062646359205245972e-01 -5.561897065490484238e-03 4.293630421161651611e-01 5.473607033491134644e-02 -2.105299383401870728e-01 3.752520978450775146e-01 1.444430053234100342e-01 -4.314429312944412231e-02 -2.036343216896057129e-01 1.185232400894165039e-01 1.391845345497131348e-01 -1.718382537364959717e-01 1.084583625197410583e-01 -2.802470624446868896e-01 7.379098981618881226e-02 1.176926568150520325e-01 -6.044086068868637085e-03 -5.074146017432212830e-02 -1.386589109897613525e-01 1.180882826447486877e-01
-4.349301569163799286e-03 2.465499341487884521e-01 1.126113682985305786e-01 -1.542006283998489380e-01 9.996280074119567871e-02 1.871400475502014160e-01 1.456388086080551147e-01 -3.790314793586730957e-01 -1.854102015495300293e-01 -3.301969170570373535e-01 1.476811468601226807e-01 2.822597883641719818e-02 -3.476923704147338867e-01 -1.195880621671676636e-01 1.905518472194671631e-01 -4.893030226230621338e-02 -1.610223203897476196e-02 3.309791088104248047e-01 2.472880184650421143e-01 -1.801742315292358398e-01 -4.665977880358695984e-02 -1.230193525552749634e-01 -1.372001618146896362e-01 1.821628957986831665e-01 -1.114761978387832642e-01 -1.386409401893615723e-01 7.129536569118499756e-02 1.711321622133255005e-01 -7.958786934614181519e-02 -4.633039981126785278e-02 -6.783382594585418701e-02 -3.314205259084701538e-02
-6.804752163589000702e-03 -2.167236618697643280e-02 2.524712979793548584e-01 -8.066999167203903198e-02 -1.651341766119003296e-01 -7.558525539934635162e-03 3.889470398426055908e-01 -1.934254765510559082e-01 -3.373429179191589355e-01 1.252334266901016235e-01 1.821428686380386353e-01 5.387881025671958923e-02 -6.436530500650405884e-02 1.343925595283508301e-01 3.782687187194824219e-01 -2.276800721883773804e-01 -9.081596136093139648e-02 1.282145921140909195e-02 -1.106124147772789001e-01 -1.059940531849861145e-01 2.718624174594879150e-01 -3.145846426486968994e-01 -1.537925302982330322e-01 8.151847287081182003e-04 -6.183536723256111145e-02 -1.757711358368396759e-02 7.862061262130737305e-02 -4.590851068496704102e-02 4.129653424024581909e-02 -1.844723671674728394e-01 -7.784881442785263062e-02 2.188567519187927246e-01
-1.699774861335754395e-01 8.304800093173980713e-02 3.432074189186096191e-01 9.093125350773334503e-03 1.013150885701179504e-01 -1.532539445906877518e-02 3.684076666831970215e-01 -1.973881125450134277e-01 -3.239758312702178955e-01 -1.089350655674934387e-01 -7.949724793434143066e-03 7.158675044775009155e-02 -2.196331173181533813e-01 -2.227584086358547211e-02 3.331919610500335693e-01 -3.095317780971527100e-01 -1.592775285243988037e-01 1.254694256931543350e-02 7.519866805523633957e-03 1.373572796583175659e-01 1.478982567787170410e-01 -1.656533479690551758e-01 -1.042143162339925766e-02 -2.420523017644882202e-01 7.656946033239364624e-02 -1.575293093919754028e-01 8.844831958413124084e-03 1.377670913934707642e-01 4.101883992552757263e-02 8.328101783990859985e-02 -2.630244791507720947e-01 5.978685617446899414e-02
-3.704345226287841797e-01 -1.256050765514373779e-01 1.228873506188392639e-01 -2.856289744377136230e-01 -1.894628256559371948e-01 1.998583227396011353e-01 1.266204267740249634e-01 -8.473078161478042603e-02 -3.662930428981781006e-01 1.153980940580368042e-01 1.462258696556091309e-01 9.910893440246582031e-02 -1.729945838451385498e-01 -5.741646513342857361e-02 -1.305105090141296387e-01 -4.359451308846473694e-02 -1.102603748440742493e-01 1.241299286484718323e-01 1.630118861794471741e-02 1.228712201118469238e-01 -2.594309747219085693e-01 1.317464746534824371e-02 -1.549478471279144287e-01 5.022428184747695923e-02 -8.861047215759754181e-03 -2.557934522628784180e-01 3.605628907680511475e-01 -1.365648508071899414e-01 -8.813657611608505249e-02 -1.776338964700698853e-01 1.726811975240707397e-01 -1.314472779631614685e-02
4.871020466089248657e-02 3.912358358502388000e-02 6.977901607751846313e-02 -1.663793027400970459e-01 1.064636707305908203e-01 2.912388741970062256e-01 3.027821332216262817e-02 -1.179041340947151184e-01 -3.323031067848205566e-01 1.025279238820075989e-01 1.133708935230970383e-02 3.860893547534942627e-01 -1.080022528767585754e-01 -3.030410595238208771e-02 -3.372373059391975403e-02 -2.511790990829467773e-01 8.205147832632064819e-02 1.845388263463973999e-01 2.998414933681488037e-01 -1.871930509805679321e-01 -5.771958455443382263e-02 1.217955201864242554e-01 -1.037658378481864929e-01 -9.127932041883468628e-02 -1.066583544015884399e-01 -2.633339762687683105e-01 3.222663402557373047e-01 2.271943539381027222e-01 -6.848116219043731689e-02 -1.705571711063385010e-01 -9.743461012840270996e-02 -1.522043496370315552e-01
1.853981167078018188e-01 -6.905642896890640259e-02 2.717719078063964844e-01 -2.467483431100845337e-01 9.708331525325775146e-02 3.993174731731414795e-01 1.095256283879280090e-01 3.186303004622459412e-02 -4.088365435600280762e-01 -7.547170668840408325e-02 -6.260833889245986938e-02 1.635352075099945068e-01 -1.545615941286087036e-01 -1.444373838603496552e-02 7.736545801162719727e-02 4.054565727710723877e-02 9.846756607294082642e-02 1.433078572154045105e-02 1.093591526150703430e-01 -2.279430776834487915e-01 -4.469470679759979248e-02 6.646916735917329788e-03 1.003063619136810303e-01 3.304594894871115685e-03 -4.561829566955566406e-01 4.258432425558567047e-03 9.430960565805435181e-02 -6.925270706415176392e-02 7.605371624231338501e-02 -1.733704358339309692e-01 -7.820076495409011841e-02 -2.434917390346527100e-01
8.552587777376174927e-02 2.113870978355407715e-01 3.213916346430778503e-02 -2.051722109317779541e-01 -7.053722441196441650e-02 2.785478830337524414e-01 2.091642767190933228e-01 -1.556142419576644897e-01 -1.631527990102767944e-01 -4.291655868291854858e-02 3.236460089683532715e-01 3.848603740334510803e-02 3.536742553114891052e-02 -1.858546882867813110e-01 1.789000332355499268e-01 -3.563967943191528320e-01 -5.496312677860260010e-02 4.946947470307350159e-02 1.803799271583557129e-01 6.940768659114837646e-02 -1.054804399609565735e-01 1.142179444432258606e-01 6.669653207063674927e-02 -1.060721427202224731e-01 -2.150021642446517944e-01 -2.709748148918151855e-01 -6.961193680763244629e-02 -2.548879683017730713e-01 1.405765265226364136e-01 -2.733663916587829590e-01 9.596674889326095581e-02 -2.213038951158523560e-01
-4.597704857587814331e-02 1.759738624095916748e-01 1.783410310745239258e-01 3.410053998231887817e-02 2.400958910584449768e-03 -3.204609453678131104e-02 6.720209866762161255e-02 -3.333624899387359619e-01 -3.529658913612365723e-01 -8.574593067169189453e-02 1.801642328500747681e-01 -1.776901781558990479e-01 -4.019733071327209473e-01 -7.555525004863739014e-02 2.151824384927749634e-01 -1.691083461046218872e-01 -3.708887696266174316e-01 1.880148649215698242e-01 6.951411813497543335e-02 -1.777472048997879028e-01 -5.691588670015335083e-02 1.020677611231803894e-01 -2.110115140676498413e-01 1.172008812427520752e-01 6.999650597572326660e-02 -8.064862340688705444e-02 1.784727424383163452e-01 -1.496741548180580139e-02 8.189130574464797974e-02 -2.091954797506332397e-01 6.159426644444465637e-02 -1.060692500323057175e-02
-1.957940161228179932e-01 -8.834818750619888306e-02 1.820867694914340973e-02 -1.612799055874347687e-02 -1.242476105690002441e-01 3.439335823059082031e-01 1.944740861654281616e-01 -2.968795895576477051e-01 -9.924757480621337891e-02 -3.514080494642257690e-02 -5.913039203733205795e-03 6.542947143316268921e-02 1.304017305374145508e-01 2.071574032306671143e-01 -4.651001840829849243e-02 8.528529852628707886e-02 -9.053298272192478180e-03 2.321802675724029541e-01 2.564730048179626465e-01 -4.921153187751770020e-02 -1.460425108671188354e-01 -3.217220678925514221e-02 -1.399420946836471558e-01 7.994504272937774658e-02 -3.380766212940216064e-01 -4.224196374416351318e-01 8.326198905706405640e-02 1.126186177134513855e-01 6.653287261724472046e-02 9.943977743387222290e-02 -2.025215029716491699e-01 2.657404243946075439e-01
-1.417764872312545776e-01 2.871175110340118408e-02 2.367390096187591553e-01 -5.407443642616271973e-02 1.268776059150695801e-01 7.172565907239913940e-02 3.675670027732849121e-01 -1.756726056337356567e-01 -3.051015436649322510e-01 -1.404042392969131470e-01 2.155424356460571289e-01 -2.636809833347797394e-02 -2.904253005981445312e-01 2.041952870786190033e-02 1.611232012510299683e-01 -4.993557035923004150e-01 -2.071440666913986206e-01 2.410387694835662842e-01 -6.178248301148414612e-02 -8.172444254159927368e-02 1.216545552015304565e-01 2.962342277169227600e-02 2.386106364428997040e-02 -6.969168782234191895e-02 -4.112323373556137085e-02 3.790197521448135376e-02 6.687831878662109375e-02 -3.422071784734725952e-02 6.991945207118988037e-02 -1.244861111044883728e-01 -1.751074343919754028e-01 1.429491639137268066e-01
-1.233086958527565002e-01 1.535646021366119385e-01 2.796789705753326416e-01 8.332755416631698608e-03 4.775281995534896851e-02 -8.825419843196868896e-02 6.969635188579559326e-02 -1.136483922600746155e-01 -4.260096549987792969e-01 -1.999469995498657227e-01 -1.457899715751409531e-02 6.873970478773117065e-02 -1.230308040976524353e-01 8.219350874423980713e-02 -7.402396947145462036e-02 -1.333935707807540894e-01 -9.119470417499542236e-02 6.440589576959609985e-02 1.383244544267654419e-01 -1.163670048117637634e-01 6.282873451709747314e-02 -3.024199604988098145e-01 -2.048202604055404663e-01 6.566975265741348267e-02 -2.627942562103271484e-01 -3.680368959903717041e-01 -1.844952851533889771e-01 6.850529462099075317e-02 3.675141632556915283e-01 -6.847643852233886719e-02 -1.166458055377006531e-01 -9.994299151003360748e-03
-3.646294176578521729e-01 7.133661210536956787e-02 2.117154002189636230e-01 -9.164480865001678467e-02 7.796177268028259277e-02 5.080296192318201065e-03 5.923570320010185242e-02 -1.651009321212768555e-01 -1.712707877159118652e-01 -5.539046972990036011e-02 -1.040839999914169312e-01 -6.897146254777908325e-02 7.971657067537307739e-02 2.189199626445770264e-01 -3.216367587447166443e-02 2.009034901857376099e-01 -2.721664607524871826e-01 -9.991774708032608032e-02 2.834815382957458496e-01 1.181070432066917419e-01 -2.161752134561538696e-01 7.273185998201370239e-02 4.188787192106246948e-02 -2.070667892694473267e-01 -3.603129684925079346e-01 -2.204238921403884888e-01 1.209416538476943970e-01 -1.688340306282043457e-01 -1.718924567103385925e-02 -2.742647528648376465e-01 -2.123470753431320190e-01 -1.049744784832000732e-01
3.699541464447975159e-02 -3.349568247795104980e-01 3.101614536717534065e-03 -2.018205821514129639e-01 8.922521024942398071e-02 2.233968079090118408e-01 2.192577719688415527e-02 -1.872271895408630371e-01 -2.473014295101165771e-01 8.474129135720431805e-04 2.652767598628997803e-01 2.036555111408233643e-01 -1.791522204875946045e-01 3.501295670866966248e-02 4.372766613960266113e-02 -2.185540199279785156e-01 -5.003703832626342773e-01 1.630019843578338623e-01 1.250507831573486328e-01 -8.895265311002731323e-02 -4.594666138291358948e-02 -1.140329055488109589e-02 -1.592451930046081543e-01 -8.480617403984069824e-02 -9.330453723669052124e-02 7.093641161918640137e-02 2.603189647197723389e-02 -3.787827491760253906e-02 1.743617653846740723e-01 -1.823199689388275146e-01 -2.649368643760681152e-01 1.063944846391677856e-01
-9.052171371877193451e-03 2.677212655544281006e-02 6.088757421821355820e-03 -7.517169415950775146e-02 1.282538026571273804e-01 1.164656877517700195e-01 3.712998926639556885e-01 -1.565036624670028687e-01 -3.933501541614532471e-01 1.100528910756111145e-01 -2.634765952825546265e-02 -2.462955750524997711e-02 -8.148042112588882446e-02 1.318486034870147705e-01 4.294029772281646729e-01 -8.036956191062927246e-02 -5.458519607782363892e-02 9.349402785301208496e-02 -1.166717521846294403e-02 -5.904884263873100281e-02 -3.022051602602005005e-02 -2.071496993303298950e-01 2.538595795631408691e-01 -1.358421295881271362e-01 -2.581762969493865967e-01 -8.906031027436256409e-03 6.020240485668182373e-02 -1.597183942794799805e-02 1.916927471756935120e-02 -3.208726346492767334e-01 -2.763546109199523926e-01 1.604964584112167358e-01
3.537253662943840027e-02 -1.983721852302551270e-01 5.752618610858917236e-02 -1.849843114614486694e-01 1.295242607593536377e-01 7.612962741404771805e-03 9.062970429658889771e-02 -3.509417474269866943e-01 -4.697027206420898438e-01 -4.755248129367828369e-02 9.191951714456081390e-03 2.057863324880599976e-01 -3.570276498794555664e-01 -1.329447925090789795e-01 1.242737993597984314e-01 3.895058855414390564e-02 6.689745187759399414e-02 -1.133409887552261353e-01 -2.283197045326232910e-01 -5.472980905324220657e-03 7.654310017824172974e-02 1.340011954307556152e-01 -3.001151680946350098e-01 -2.222460694611072540e-02 -1.877405047416687012e-01 -1.206580102443695068e-01 -5.183430016040802002e-02 -1.695084758102893829e-02 -3.256651759147644043e-02 -2.604886889457702637e-01 1.319129317998886108e-01 -1.526024192571640015e-01
3.539384528994560242e-02 1.791075021028518677e-01 4.281024634838104248e-02 -3.749476969242095947e-01 1.501857936382293701e-01 1.449299044907093048e-02 2.004760354757308960e-01 -3.973932862281799316e-01 -7.938299328088760376e-02 7.455574721097946167e-02 6.138815730810165405e-02 1.176643371582031250e-01 -4.083242267370223999e-02 1.345046795904636383e-02 1.625734269618988037e-01 -3.061658442020416260e-01 -1.643279641866683960e-01 -1.237846389412879944e-01 -9.966742247343063354e-02 -3.535650968551635742e-01 1.143804043531417847e-01 -1.294222623109817505e-01 -1.635819971561431885e-01 -2.411986142396926880e-01 -2.150626778602600098e-01 -7.535720616579055786e-02 -8.602063357830047607e-02 1.050914227962493896e-01 1.757954955101013184e-01 -1.891228407621383667e-01 -4.930242896080017090e-02 -1.427172720432281494e-01
-1.777753233909606934e-01 -6.084532663226127625e-02 -2.033786475658416748e-01 -1.809503287076950073e-01 -2.275287955999374390e-01 1.319597065448760986e-01 6.982325762510299683e-02 -3.615163862705230713e-01 -4.257416427135467529e-01 -3.518388420343399048e-02 1.927919983863830566e-01 8.517660945653915405e-02 -3.770082890987396240e-01 1.145303174853324890e-01 3.112189471721649170e-02 -1.423386335372924805e-01 1.142847090959548950e-01 1.277130395174026489e-01 1.695824041962623596e-02 2.555122599005699158e-02 -6.844750046730041504e-02 8.347941935062408447e-02 -1.529458165168762207e-01 -5.894181504845619202e-02 -2.555352747440338135e-01 2.399232238531112671e-01 -4.249896388500928879e-03 1.626520305871963501e-01 1.960783004760742188e-01 -1.021699085831642151e-01 -8.972889184951782227e-02 8.563011884689331055e-02
-2.019927799701690674e-01 -6.491173058748245239e-02 -4.956795275211334229e-02 -2.934347689151763916e-01 -1.576711796224117279e-02 -2.342080473899841309e-01 1.950199902057647705e-01 -2.207817733287811279e-01 -9.347798675298690796e-02 -1.396377831697463989e-01 -8.567250519990921021e-02 9.803109616041183472e-02 -1.511782109737396240e-01 1.134287938475608826e-01 -1.437973231077194214e-01 -1.326685100793838501e-01 1.881118305027484894e-02 2.038383036851882935e-01 -9.035135805606842041e-02 -3.841992020606994629e-01 -3.218410536646842957e-02 -3.230702877044677734e-01 3.255961090326309204e-02 5.754363955929875374e-04 -3.229658305644989014e-02 -2.025167644023895264e-01 9.783209115266799927e-02 -2.594454288482666016e-01 -2.485461719334125519e-02 -3.778650760650634766e-01 -1.967428773641586304e-01 1.284207776188850403e-02
-3.968893364071846008e-02 -2.224000543355941772e-01 1.832793056964874268e-01 -1.153205707669258118e-01 5.035373568534851074e-02 3.825161755084991455e-01 -6.286509335041046143e-02 -2.753482758998870850e-01 -4.354738295078277588e-01 4.526393860578536987e-02 1.036134138703346252e-01 4.402893483638763428e-01 -1.780007965862751007e-02 1.758810132741928101e-01 1.294941604137420654e-01 -3.376794233918190002e-02 -5.900775268673896790e-02 -3.217118605971336365e-02 -1.852277666330337524e-01 1.608470529317855835e-01 -8.549658209085464478e-02 4.664126783609390259e-02 1.366270482540130615e-01 8.145669708028435707e-04 -2.630099840462207794e-02 -2.673079669475555420e-01 -1.033691782504320145e-02 1.630824208259582520e-01 6.310492008924484253e-02 9.778723865747451782e-02 -1.271627992391586304e-01 -8.123829215764999390e-02
-1.909858733415603638e-01 -9.252083301544189453e-02 4.466477781534194946e-02 -1.938446909189224243e-01 1.024571061134338379e-01 2.240098863840103149e-01 2.419434487819671631e-01 -1.727550178766250610e-01 -2.599608600139617920e-01 -2.540294826030731201e-01 -1.430302858352661133e-01 7.871785759925842285e-02 -1.114833056926727295e-01 -1.196350716054439545e-02 1.717171072959899902e-01 7.823619246482849121e-02 -1.627874374389648438e-01 -5.595337972044944763e-02 2.847608625888824463e-01 7.107205688953399658e-02 -4.230864869896322489e-04 2.881890833377838135e-01 -1.056428402662277222e-01 2.795252799987792969e-01 -4.921440407633781433e-02 -2.404896914958953857e-01 2.642385065555572510e-01 -3.254109323024749756e-01 1.265453100204467773e-01 -7.611589878797531128e-02 -1.159685403108596802e-01 -6.678551435470581055e-03
-2.120126038789749146e-01 6.537225842475891113e-02 1.357487142086029053e-01 -1.518983542919158936e-01 -2.940928190946578979e-02 2.441886812448501587e-01 6.582457572221755981e-02 1.535024791955947876e-01 -4.995465874671936035e-01 -1.864653378725051880e-01 6.661401595920324326e-03 4.189990460872650146e-02 2.619212120771408081e-02 1.972892880439758301e-02 -9.758964180946350098e-02 -1.354254484176635742e-01 -1.354774981737136841e-01 -8.818438649177551270e-02 1.790954917669296265e-01 -1.134307086467742920e-01 -3.521197661757469177e-02 -1.516204476356506348e-01 -8.122280240058898926e-02 -1.778941154479980469e-01 -2.368502914905548096e-01 -2.850470840930938721e-01 4.089647531509399414e-01 -1.615124940872192383e-01 1.211825534701347351e-01 1.073625311255455017e-01 2.238309010863304138e-02 -1.220114529132843018e-01
-1.478811502456665039e-01 1.976337283849716187e-01 5.214581266045570374e-02 -3.390685319900512695e-01 8.708363026380538940e-02 1.831331402063369751e-01 1.255916059017181396e-01 -4.350364804267883301e-01 -1.712197661399841309e-01 -9.062992781400680542e-02 -3.393889591097831726e-02 -4.152143374085426331e-02 1.588324434123933315e-03 -1.279067620635032654e-02 2.364866137504577637e-01 -2.153271734714508057e-01 -6.006548926234245300e-02 -3.677031770348548889e-02 1.019380614161491394e-01 -3.722555637359619141e-01 4.537182394415140152e-03 -1.794057786464691162e-01 -1.481565535068511963e-01 6.492405082099139690e-04 -1.831662058830261230e-01 -8.853791281580924988e-03 -2.427170276641845703e-01 7.555115967988967896e-02 -3.730385005474090576e-02 -2.562528550624847412e-01 -2.425430901348590851e-02 -2.416485249996185303e-01
-1.652772426605224609e-01 -7.845333218574523926e-02 -7.016256451606750488e-02 -1.326034218072891235e-01 -2.747101522982120514e-02 1.774620264768600464e-01 9.171157330274581909e-02 -4.365467131137847900e-01 -4.197552800178527832e-01 -1.581013053655624390e-01 3.265028893947601318e-01 -5.556343495845794678e-02 -3.565744757652282715e-01 1.208718866109848022e-01 5.718733742833137512e-02 -1.460722833871841431e-01 6.722950190305709839e-02 9.066649526357650757e-02 -1.964901573956012726e-02 4.321724548935890198e-02 -1.407220363616943359e-01 -6.852395366877317429e-03 -1.064904034137725830e-01 -7.273222506046295166e-02 -7.507913559675216675e-02 2.449420839548110962e-01 -5.837782844901084900e-02 1.509632617235183716e-01 1.179326325654983521e-01 -1.963598430156707764e-01 -1.847523748874664307e-01 -7.511129230260848999e-02
-7.107435911893844604e-02 2.070012241601943970e-01 3.251207172870635986e-01 -9.625916928052902222e-02 3.312922120094299316e-01 1.570678055286407471e-01 3.656887635588645935e-02 -1.663645505905151367e-01 -4.764814972877502441e-01 1.258922964334487915e-01 -7.927650958299636841e-02 -2.470070868730545044e-02 -1.921456158161163330e-01 -1.206394731998443604e-01 -1.008862555027008057e-01 7.637769728899002075e-02 8.874829858541488647e-03 -2.388405427336692810e-02 3.493635356426239014e-02 1.584402769804000854e-01 1.073731705546379089e-01 -1.506344135850667953e-02 -1.658260226249694824e-01 -1.146126016974449158e-01 -2.724404074251651764e-02 -3.304274976253509521e-01 3.080359697341918945e-01 -2.579395473003387451e-01 5.845033004879951477e-02 -4.313266649842262268e-02 -1.930789276957511902e-02 8.363786153495311737e-03
7.804989814758300781e-02 7.653576135635375977e-02 1.252918988466262817e-01 1.079219742678105831e-03 1.757256090641021729e-01 2.620133161544799805e-01 1.609637029469013214e-02 -5.351411104202270508e-01 -1.464001238346099854e-01 -2.151234745979309082e-01 1.413369178771972656e-01 1.397887915372848511e-01 -3.556366264820098877e-01 -2.008415758609771729e-02 8.068314939737319946e-02 -6.204495206475257874e-02 1.087469533085823059e-01 2.287055552005767822e-01 9.637266397476196289e-02 1.747392676770687103e-02 8.467850089073181152e-02 -1.349946260452270508e-01 5.323911830782890320e-02 -1.355391591787338257e-01 7.205724716186523438e-02 -1.303156316280364990e-01 7.676139473915100098e-02 3.146997094154357910e-02 -2.104454785585403442e-01 -2.151496857404708862e-01 -2.953009009361267090e-01 -1.206500977277755737e-01
1.212494820356369019e-01 6.067735701799392700e-02 9.240292012691497803e-03 -3.096200525760650635e-01 -2.132565379142761230e-01 1.265515238046646118e-01 1.328801214694976807e-01 -7.037538290023803711e-02 -7.951204478740692139e-02 -2.113455208018422127e-03 2.929165065288543701e-01 1.294881254434585571e-01 -3.056191504001617432e-01 1.455638706684112549e-01 2.165895514190196991e-02 -8.500543236732482910e-02 -4.016848653554916382e-02 -7.018342614173889160e-02 1.247537881135940552e-01 3.355780243873596191e-02 1.247197017073631287e-01 -6.382825970649719238e-02 3.238562047481536865e-01 4.528598859906196594e-02 -1.642194539308547974e-01 -4.456763267517089844e-01 1.573166251182556152e-01 1.197337210178375244e-01 2.499724179506301880e-01 -2.694427669048309326e-01 1.061266288161277771e-01 -9.778785705566406250e-02
-3.088831007480621338e-01 7.712332159280776978e-02 -9.542177617549896240e-02 -2.489171922206878662e-01 7.939038425683975220e-02 -7.092798501253128052e-02 2.972581684589385986e-01 -1.923346221446990967e-01 -1.700761616230010986e-01 -5.366979539394378662e-02 2.111809402704238892e-01 3.188353478908538818e-01 -7.972323149442672729e-02 -6.775411218404769897e-02 -7.282868772745132446e-02 -1.530432701110839844e-01 2.940346254035830498e-03 2.673852741718292236e-01 -1.479396373033523560e-01 -2.462849169969558716e-01 1.490557342767715454e-01 9.299699217081069946e-02 2.177860587835311890e-01 -4.872063174843788147e-02 2.785290405154228210e-02 -1.848143041133880615e-01 2.769501507282257080e-01 -1.065039709210395813e-01 3.063368797302246094e-02 -2.414530813694000244e-01 -2.371192574501037598e-01 -7.239599945023655891e-04
-1.568646878004074097e-01 -1.929954588413238525e-01 6.907923519611358643e-02 -3.304674923419952393e-01 -1.976302452385425568e-02 -9.665879607200622559e-02 3.653785958886146545e-02 -2.977606356143951416e-01 -1.320847123861312866e-01 -2.866835892200469971e-01 1.568163633346557617e-01 4.974229633808135986e-02 -1.116448864340782166e-01 2.930740714073181152e-01 2.377977371215820312e-01 -2.795283794403076172e-01 1.292271465063095093e-01 -3.050788864493370056e-02 -2.365382909774780273e-01 -8.958829939365386963e-02 -3.818456083536148071e-02 -1.021139100193977356e-01 -1.883673071861267090e-01 -2.888399735093116760e-02 -2.232889272272586823e-02 -2.373273372650146484e-01 3.701327145099639893e-01 3.440245240926742554e-02 3.738427907228469849e-02 -2.552861906588077545e-02 -1.632704734802246094e-01 1.057126745581626892e-01
-1.578733883798122406e-02 1.344739794731140137e-01 4.139845073223114014e-02 -6.871565431356430054e-02 -4.363207519054412842e-02 -8.712550997734069824e-02 1.740939319133758545e-01 -1.429259628057479858e-01 -3.304997384548187256e-01 1.335091143846511841e-01 2.470155432820320129e-02 9.717918932437896729e-02 -1.034791469573974609e-01 -6.743143498897552490e-02 4.052878618240356445e-01 -2.311721071600914001e-02 5.068012699484825134e-02 2.320460975170135498e-01 1.310142278671264648e-01 -2.598584592342376709e-01 7.914203405380249023e-02 6.411259621381759644e-02 2.830956131219863892e-02 2.025620788335800171e-01 -7.086627185344696045e-02 -8.596544712781906128e-02 2.759177684783935547e-01 -2.194949686527252197e-01 2.369079589843750000e-01 -3.087496757507324219e-01 -1.825945526361465454e-01 -2.881306111812591553e-01
-3.480532169342041016e-01 -1.025346145033836365e-01 1.550325006246566772e-01 -2.716084197163581848e-02 1.725407838821411133e-01 -6.477041542530059814e-02 2.194786965847015381e-01 -1.462813913822174072e-01 -7.997345924377441406e-02 -6.906115263700485229e-02 -6.411208212375640869e-02 -1.650465577840805054e-01 -1.483998298645019531e-01 8.350139111280441284e-02 2.421080023050308228e-01 -2.582124769687652588e-01 -1.070219203829765320e-01 1.496897637844085693e-01 -4.489976912736892700e-03 1.073887497186660767e-01 -1.137757524847984314e-01 -3.584520220756530762e-01 -1.848898828029632568e-01 -5.814846008433960378e-05 -3.260124325752258301e-01 3.622614219784736633e-02 2.590441405773162842e-01 1.568597555160522461e-01 7.742351293563842773e-02 -1.930879056453704834e-01 -2.821483910083770752e-01 4.067336209118366241e-03
-2.126280814409255981e-01 1.229033917188644409e-01 -2.023397833108901978e-01 -3.885738253593444824e-01 2.040575295686721802e-01 -1.224493458867073059e-01 1.692471653223037720e-02 -1.677157133817672729e-01 -2.290866822004318237e-01 -1.565246027894318104e-03 -1.884686201810836792e-02 2.058941572904586792e-01 3.984178975224494934e-02 -2.321699708700180054e-01 2.499738782644271851e-01 1.175506971776485443e-02 -1.768748313188552856e-01 8.278056234121322632e-02 -9.725724905729293823e-02 -1.536726355552673340e-01 9.737909585237503052e-02 1.699623465538024902e-01 2.812471054494380951e-02 1.761852949857711792e-02 -1.824371218681335449e-01 -2.153108268976211548e-01 3.364818394184112549e-01 -4.347420856356620789e-02 5.255378782749176025e-02 -2.699991464614868164e-01 -2.608364820480346680e-01 -1.504927128553390503e-02
-1.609413027763366699e-01 1.647270619869232178e-01 1.067958101630210876e-01 -1.408707946538925171e-01 -1.471694409847259521e-01 1.488757729530334473e-01 -6.938149780035018921e-02 -4.053989648818969727e-01 5.781260877847671509e-02 -2.518236637115478516e-01 -7.367280125617980957e-02 1.935707181692123413e-01 -4.797039180994033813e-02 1.088173687458038330e-01 7.414223998785018921e-02 2.024118788540363312e-02 -1.719898171722888947e-02 1.382661610841751099e-01 1.557785421609878540e-01 -1.756880548782646656e-03 8.758056908845901489e-03 1.195067167282104492e-01 1.336698085069656372e-01 -3.234730064868927002e-01 -1.478317379951477051e-01 -4.811027944087982178e-01 1.370906233787536621e-01 -2.803263068199157715e-01 9.844664484262466431e-02 -1.404827237129211426e-01 -4.952919855713844299e-02 -9.954223036766052246e-02
-2.084365189075469971e-01 -1.068674623966217041e-01 -4.397787153720855713e-02 -1.832817196846008301e-01 1.403552591800689697e-01 1.096643283963203430e-01 2.324177175760269165e-01 -2.267937362194061279e-01 -3.888273537158966064e-01 -1.917465776205062866e-01 -1.247268393635749817e-01 1.373964548110961914e-01 -4.134086892008781433e-02 -6.505365669727325439e-02 4.102053865790367126e-02 -6.218074634671211243e-02 -2.037686705589294434e-01 -7.822114229202270508e-02 2.394037693738937378e-01 -2.655049785971641541e-02 -5.190485343337059021e-02 2.871143519878387451e-01 -9.276504069566726685e-02 2.981437146663665771e-01 -3.536806628108024597e-02 -2.853609323501586914e-01 2.567328810691833496e-01 -2.130794972181320190e-01 2.187785059213638306e-01 -8.051290363073348999e-02 -7.774364203214645386e-03 4.316727072000503540e-02
-2.540372014045715332e-01 1.509771049022674561e-01 9.182604402303695679e-02 -2.185359150171279907e-01 -6.238682940602302551e-02 8.270574361085891724e-02 3.862880636006593704e-03 -1.749833375215530396e-01 -5.911559239029884338e-02 -3.022359013557434082e-01 -2.155273407697677612e-02 1.551616042852401733e-01 -2.865741550922393799e-01 2.689597010612487793e-01 -1.127462461590766907e-01 2.044850885868072510e-01 -2.666228115558624268e-01 1.988155692815780640e-01 1.154235377907752991e-01 1.892390102148056030e-02 -5.211712792515754700e-02 -8.411260321736335754e-03 8.211034536361694336e-02 -2.457111179828643799e-01 -1.924447417259216309e-01 -3.169725835323333740e-01 -2.064174786210060120e-02 -3.319593071937561035e-01 6.277220696210861206e-02 3.182483837008476257e-02 -1.547783017158508301e-01 -1.245219856500625610e-01
-9.441301971673965454e-02 2.739417850971221924e-01 -2.309171296656131744e-02 -3.322921991348266602e-01 2.559747695922851562e-01 -5.736831948161125183e-02 -1.453994866460561752e-02 -8.317434787750244141e-02 -2.471304386854171753e-01 9.769250452518463135e-02 2.600512504577636719e-01 1.167202442884445190e-01 -8.235564827919006348e-02 3.290504813194274902e-01 2.821498513221740723e-01 -3.229140341281890869e-01 1.435178965330123901e-01 2.161356657743453979e-01 7.433924823999404907e-02 6.930899620056152344e-02 -1.054342538118362427e-01 -9.013059735298156738e-02 7.830768078565597534e-02 -9.508787095546722412e-02 -1.448369473218917847e-01 2.333689108490943909e-02 -2.649354934692382812e-02 2.144811488687992096e-02 1.302429381757974625e-02 -3.569839000701904297e-01 -1.264565885066986084e-01 1.556673552840948105e-03
-1.359753608703613281e-01 -9.127688407897949219e-02 2.985200583934783936e-01 -2.167112529277801514e-01 9.062504023313522339e-02 1.596671491861343384e-01 2.180624902248382568e-01 -2.403020113706588745e-01 -3.010118603706359863e-01 1.540715619921684265e-02 1.492661237716674805e-01 7.812528312206268311e-02 -3.538614511489868164e-01 5.476179649122059345e-04 -2.475995719432830811e-01 1.586738973855972290e-02 -3.682526946067810059e-01 1.746333390474319458e-01 9.768125414848327637e-02 -1.086156908422708511e-02 -1.531859934329986572e-01 5.661392211914062500e-02 -2.112768217921257019e-02 -2.650386281311511993e-02 -8.350662887096405029e-02 3.590890765190124512e-02 9.207469969987869263e-02 8.698121528141200542e-04 2.545211613178253174e-01 2.310676425695419312e-01 -7.851148396730422974e-02 -2.177805304527282715e-01
-7.308118790388107300e-02 2.172484993934631348e-02 3.692007362842559814e-01 -1.761237084865570068e-01 -2.041873633861541748e-01 4.791951552033424377e-02 1.505017876625061035e-01 -2.168151587247848511e-01 -2.614153623580932617e-01 1.044767349958419800e-01 -1.567386090755462646e-01 4.743164032697677612e-02 -1.409505903720855713e-01 1.721905916929244995e-01 -1.525425612926483154e-01 6.045058369636535645e-02 -1.037507951259613037e-01 -1.559552252292633057e-01 -1.471362709999084473e-01 1.080164499580860138e-02 7.497335225343704224e-02 -2.855327427387237549e-01 -1.913036219775676727e-02 -1.710371375083923340e-01 -3.067450225353240967e-01 -3.052879273891448975e-01 2.495767623186111450e-01 -2.121032625436782837e-01 1.949574202299118042e-01 7.313225418329238892e-02 -2.442227490246295929e-02 1.362185180187225342e-01
-8.493540436029434204e-02 -1.495868861675262451e-01 1.549884527921676636e-01 2.829738147556781769e-02 1.800709962844848633e-01 4.008511826395988464e-02 2.870837748050689697e-01 -2.441127598285675049e-01 -2.033220827579498291e-01 1.784807294607162476e-01 1.058350950479507446e-01 1.039042100310325623e-01 1.864095032215118408e-02 -2.102631479501724243e-01 3.131699189543724060e-02 -5.670985579490661621e-02 -2.385182082653045654e-01 -6.909298151731491089e-02 3.275872766971588135e-02 6.802295148372650146e-02 9.356698393821716309e-02 5.615903437137603760e-02 3.193628191947937012e-01 -2.754195928573608398e-01 -2.769739031791687012e-01 -3.116629719734191895e-01 -6.450316868722438812e-03 -2.359665781259536743e-01 1.356023848056793213e-01 -1.699064075946807861e-01 -7.493429630994796753e-02 -2.933192253112792969e-01
-1.195985674858093262e-01 2.615101337432861328e-01 2.720537185668945312e-01 -4.646928310394287109e-01 -1.026458218693733215e-01 1.743115037679672241e-01 3.537921011447906494e-01 -1.041203960776329041e-01 8.184178918600082397e-02 2.255805581808090210e-02 1.731361448764801025e-01 -1.144599616527557373e-01 4.320903681218624115e-03 2.330717891454696655e-01 2.199272857978940010e-03 -1.880562901496887207e-01 -2.393002957105636597e-01 1.265225466340780258e-02 -3.635004162788391113e-03 -1.037712991237640381e-01 -1.563191264867782593e-01 9.179799963021650910e-05 -5.653317552059888840e-03 -1.487527340650558472e-01 -2.425651848316192627e-01 -1.983273625373840332e-01 -7.131250202655792236e-02 1.224045548588037491e-02 6.826406717300415039e-02 -2.734239995479583740e-01 -8.042868971824645996e-02 -7.957533001899719238e-02
1.861476451158523560e-01 -1.420929431915283203e-01 -1.052735298871994019e-01 -3.759268298745155334e-02 1.928493827581405640e-01 2.618447244167327881e-01 -1.353460103273391724e-01 -8.100322633981704712e-02 -4.229900240898132324e-01 -9.229739755392074585e-02 -1.380136460065841675e-01 -5.468076840043067932e-02 -4.081285744905471802e-02 1.083289682865142822e-01 3.011715114116668701e-01 1.313762068748474121e-01 -4.968871921300888062e-02 1.821095496416091919e-01 9.207367897033691406e-02 -5.751760676503181458e-02 -1.798889189958572388e-01 -1.154923159629106522e-02 2.916706912219524384e-02 -5.314382538199424744e-02 -3.165627121925354004e-01 -2.321111410856246948e-01 1.451704502105712891e-01 -1.537342667579650879e-01 3.148231804370880127e-01 -2.020353674888610840e-01 -1.983064264059066772e-01 9.770724177360534668e-02
-2.430661618709564209e-01 5.620532855391502380e-02 8.634997159242630005e-02 -1.980530321598052979e-01 7.929456233978271484e-02 3.849661052227020264e-01 -1.109715551137924194e-01 -2.186925560235977173e-01 -3.872959315776824951e-01 3.734278678894042969e-02 -2.112015895545482635e-02 3.197547197341918945e-01 -6.713516265153884888e-02 1.517171226441860199e-02 -6.984711438417434692e-02 -1.520917415618896484e-01 4.906720668077468872e-02 7.077506184577941895e-02 8.997073024511337280e-02 -2.812622487545013428e-01 -2.104933746159076691e-02 4.664477705955505371e-02 -6.887462735176086426e-02 8.448852598667144775e-02 -6.794883310794830322e-02 -2.956269383430480957e-01 2.865151762962341309e-01 1.053596436977386475e-01 -8.366982638835906982e-02 -1.687691658735275269e-01 -9.946897625923156738e-02 -2.234249562025070190e-01
-9.585835039615631104e-02 -1.209708377718925476e-01 1.684475988149642944e-01 1.913806423544883728e-02 5.851804278790950775e-03 5.225514993071556091e-02 2.758539319038391113e-01 -2.326398789882659912e-01 -4.287928938865661621e-01 2.899003447964787483e-03 -9.156752377748489380e-02 1.509231328964233398e-01 -2.446818798780441284e-01 2.037906348705291748e-01 2.618940174579620361e-01 -2.773450613021850586e-01 -1.771415770053863525e-01 -1.119174156337976456e-02 2.918910048902034760e-02 1.775870099663734436e-02 8.729983121156692505e-02 5.469342693686485291e-02 5.566766113042831421e-02 -2.210191637277603149e-01 -2.435004860162734985e-01 4.243053495883941650e-03 2.334576658904552460e-02 1.038771122694015503e-02 -5.588471516966819763e-02 7.028704881668090820e-02 -4.289380908012390137e-01 -7.255799323320388794e-02
-1.638124734163284302e-01 -3.687819093465805054e-02 1.618182957172393799e-01 -2.693942785263061523e-01 2.103245407342910767e-01 2.892191112041473389e-01 1.604849845170974731e-01 -2.499789893627166748e-01 -1.023812964558601379e-01 1.481049507856369019e-01 2.315784841775894165e-01 7.559864968061447144e-02 -2.248598337173461914e-01 5.237219482660293579e-02 5.986184626817703247e-02 1.992706805467605591e-01 -6.951471418142318726e-02 -7.442849874496459961e-02 4.605888947844505310e-02 -3.171605169773101807e-01 -1.098909080028533936e-01 1.129631102085113525e-01 -1.293323785066604614e-01 -2.160117961466312408e-02 -2.281474769115447998e-01 -3.283058404922485352e-01 -5.596568342298269272e-03 8.592858910560607910e-02 -4.647400602698326111e-02 -1.543030142784118652e-01 9.137108922004699707e-02 -3.344802260398864746e-01
-2.770553529262542725e-01 -1.610224545001983643e-01 3.129891753196716309e-01 -3.895534276962280273e-01 2.843118309974670410e-01 1.333112716674804688e-01 -1.644709855318069458e-01 -2.103720903396606445e-01 -1.995936632156372070e-01 1.348562836647033691e-01 2.787765860557556152e-01 4.596557095646858215e-02 -3.679792582988739014e-01 -1.450563548132777214e-03 6.354973465204238892e-02 -1.447097361087799072e-01 -2.307567000389099121e-01 2.332317829132080078e-02 1.485505700111389160e-01 -1.182772889733314514e-01 9.159290790557861328e-02 -3.910463303327560425e-02 -9.053399413824081421e-02 1.941190659999847412e-01 -5.559204146265983582e-02 -8.678072690963745117e-02 1.191091984510421753e-01 -1.197152398526668549e-02 -2.114001475274562836e-02 3.350427374243736267e-02 7.832309603691101074e-02 -3.376976028084754944e-02
3.738303203135728836e-03 -7.181564718484878540e-02 9.024640172719955444e-02 -7.414622697979211807e-03 -8.444432914257049561e-02 2.070657759904861450e-01 -1.014071479439735413e-01 -3.778735995292663574e-01 -2.451662719249725342e-01 -1.514292359352111816e-01 1.035080626606941223e-01 7.900927215814590454e-02 -1.464933604001998901e-01 1.313657015562057495e-01 -2.840016782283782959e-01 -1.237808316946029663e-01 -2.813993096351623535e-01 2.202247679233551025e-01 6.302770972251892090e-02 3.461998328566551208e-02 8.105893433094024658e-02 3.534708917140960693e-02 2.295190840959548950e-01 7.634782791137695312e-02 -5.091247558593750000e-01 3.974781930446624756e-02 -2.967237262055277824e-03 3.662604838609695435e-02 -3.082048334181308746e-02 -2.677206099033355713e-01 -2.074527926743030548e-02 1.203509792685508728e-01
-2.418247461318969727e-01 1.794970780611038208e-01 2.174504250288009644e-01 -3.782594799995422363e-01 1.533542200922966003e-02 4.252635240554809570e-01 2.955754473805427551e-02 7.066079974174499512e-02 -3.538699448108673096e-01 -3.542219102382659912e-02 -8.533958345651626587e-02 8.582107722759246826e-03 -1.946856528520584106e-01 -4.445242695510387421e-03 -7.651173043996095657e-03 -1.132671982049942017e-01 -9.775619953870773315e-02 9.473294019699096680e-02 1.856083609163761139e-02 -2.048202008008956909e-01 2.992574498057365417e-02 -2.664562463760375977e-01 -1.323803979903459549e-02 -1.540390700101852417e-01 -2.284421026706695557e-01 -1.854709535837173462e-01 1.993280351161956787e-01 -6.913998629897832870e-03 -1.007883027195930481e-01 -1.350974440574645996e-01 9.546463936567306519e-02 -1.637935638427734375e-01
-2.117153555154800415e-01 -9.833970665931701660e-02 -1.703027039766311646e-01 -2.155090123414993286e-01 -2.553500533103942871e-01 6.324894726276397705e-02 2.579520046710968018e-01 -1.162552274763584137e-02 -3.132742345333099365e-01 2.202248275279998779e-01 -1.239195317029953003e-01 6.070578843355178833e-02 -2.703894972801208496e-01 -2.126601524651050568e-02 1.218434721231460571e-01 -1.637154966592788696e-01 3.735740901902318001e-03 1.372078359127044678e-01 -1.977258771657943726e-01 -5.909106507897377014e-02 -1.952303647994995117e-01 1.467843772843480110e-03 6.218191608786582947e-02 -3.100901246070861816e-01 -1.631655031815171242e-03 -2.248284220695495605e-01 2.726240754127502441e-01 -1.507191210985183716e-01 2.070521190762519836e-02 2.617290429770946503e-02 -2.347489148378372192e-01 2.234050780534744263e-01
-4.468690138310194016e-03 -9.110489487648010254e-02 -3.175587058067321777e-01 -1.850111186504364014e-01 -5.061126127839088440e-02 1.023754361085593700e-03 2.552113831043243408e-01 -3.025839626789093018e-01 -3.261982500553131104e-01 2.994259893894195557e-01 -8.841735869646072388e-02 -4.334827139973640442e-02 -3.432590961456298828e-01 2.602802775800228119e-02 6.594268232583999634e-02 -5.311016738414764404e-02 -9.616982191801071167e-02 -2.421898096799850464e-01 9.841592051088809967e-03 3.664744272828102112e-02 6.214944645762443542e-02 -1.060520187020301819e-01 1.591406464576721191e-01 2.887794189155101776e-02 5.062272772192955017e-02 -3.459209799766540527e-01 4.586029797792434692e-03 -4.999595135450363159e-02 1.831952631473541260e-01 -3.925594687461853027e-02 -3.046133518218994141e-01 5.171251296997070312e-02
-8.999174088239669800e-02 -3.201739862561225891e-02 -3.116359561681747437e-02 -2.819678485393524170e-01 -1.057480052113533020e-01 2.112839668989181519e-01 8.543985337018966675e-02 -4.432676732540130615e-02 1.005889326333999634e-01 -1.838013529777526855e-01 5.698207765817642212e-02 1.633940450847148895e-02 -1.193570345640182495e-01 1.221308857202529907e-01 8.067835122346878052e-02 -1.841231621801853180e-02 8.692435920238494873e-02 4.179805815219879150e-01 1.111419126391410828e-01 4.124267771840095520e-02 7.642773911356925964e-03 -1.671373285353183746e-02 -2.682196348905563354e-02 -1.487632989883422852e-01 -1.780632734298706055e-01 -6.651333570480346680e-01 8.153276145458221436e-02 6.463219225406646729e-02 1.715659052133560181e-01 -1.179454103112220764e-01 -4.208452627062797546e-02 -1.110407859086990356e-01
-2.765856385231018066e-01 -1.419331692159175873e-02 1.598629653453826904e-01 -2.061864882707595825e-01 -1.211067438125610352e-01 1.138532981276512146e-01 -2.390801347792148590e-02 -2.910449206829071045e-01 6.731655448675155640e-02 -3.747469782829284668e-01 -8.604712784290313721e-02 1.191398724913597107e-01 -8.621285087428987026e-04 1.364571452140808105e-01 4.325244203209877014e-02 -2.607047185301780701e-02 -1.603372693061828613e-01 2.470815032720565796e-01 2.138520926237106323e-01 2.601927705109119415e-02 1.692058891057968140e-01 -1.852312940172851086e-03 1.935492455959320068e-01 -1.153113171458244324e-01 -1.329172402620315552e-01 -3.955372273921966553e-01 3.694922104477882385e-02 -2.421783208847045898e-01 1.315421164035797119e-01 -2.572094798088073730e-01 2.794219925999641418e-02 -1.537939608097076416e-01
-3.427749276161193848e-01 -1.688958406448364258e-01 1.811710596084594727e-01 -1.094509065151214600e-01 -1.240186542272567749e-01 -1.154454723000526428e-01 3.525620698928833008e-01 -3.805460780858993530e-02 -1.843702644109725952e-01 9.520150721073150635e-02 2.098234929144382477e-02 1.226814240217208862e-01 -3.370175361633300781e-01 1.162544488906860352e-01 3.716858625411987305e-01 -1.461121439933776855e-01 4.097350686788558960e-02 1.395891457796096802e-01 4.617188125848770142e-02 -1.018274426460266113e-01 2.427973449230194092e-01 1.254956051707267761e-02 1.624230109155178070e-02 -3.455973789095878601e-02 -1.420039385557174683e-01 -2.140972614288330078e-01 -8.600912988185882568e-02 2.373053133487701416e-02 3.786056861281394958e-02 3.673089295625686646e-02 -3.678730428218841553e-01 -5.719565227627754211e-02
-1.521299034357070923e-01 -1.779646426439285278e-01 1.438492089509963989e-01 -3.143435120582580566e-01 1.232476830482482910e-01 9.579521417617797852e-02 2.306840717792510986e-01 4.085413739085197449e-02 -3.433684408664703369e-01 -7.454349845647811890e-02 -1.713110953569412231e-01 5.207373946905136108e-02 -7.170521467924118042e-02 -2.949853837490081787e-01 2.015181928873062134e-01 2.332288175821304321e-01 4.824280366301536560e-02 -9.472487121820449829e-02 9.024536609649658203e-02 2.685067057609558105e-02 -1.087584123015403748e-01 -1.336466223001480103e-01 -8.076493442058563232e-02 -3.117016144096851349e-02 -3.118702769279479980e-01 -2.850748300552368164e-01 2.751727700233459473e-01 -1.577956527471542358e-01 5.365481972694396973e-02 1.026707962155342102e-01 -2.154464423656463623e-01 8.608949184417724609e-02
-9.309149533510208130e-02 -4.267418012022972107e-02 -8.759388327598571777e-02 -1.949484050273895264e-01 -2.886631488800048828e-01 1.169702261686325073e-01 3.608690947294235229e-02 -4.117139615118503571e-03 -2.943926751613616943e-01 3.289871290326118469e-02 5.022012814879417419e-02 2.755474112927913666e-02 -4.238353371620178223e-01 2.575192973017692566e-02 7.564919441938400269e-02 -3.491638898849487305e-01 9.760086424648761749e-03 7.378306984901428223e-02 -2.416692227125167847e-01 2.638049237430095673e-02 -1.580573618412017822e-01 1.433296799659729004e-01 -2.520476877689361572e-01 -2.630254253745079041e-02 -1.127537637948989868e-01 -1.878584772348403931e-01 2.984613478183746338e-01 -1.523162275552749634e-01 8.114098012447357178e-02 -1.877843141555786133e-01 -1.762050688266754150e-01 1.974237114191055298e-01
-1.503606736660003662e-01 1.896041333675384521e-01 2.670545279979705811e-01 -3.150885105133056641e-01 1.935380697250366211e-01 4.253958463668823242e-01 9.473481029272079468e-02 -1.193357482552528381e-01 -2.854425609111785889e-01 -8.052410185337066650e-02 -1.098052947781980038e-03 7.071066647768020630e-02 -1.036610156297683716e-01 4.262647032737731934e-02 -1.342698335647583008e-01 4.799244552850723267e-02 -1.387490928173065186e-01 2.602438814938068390e-02 -1.326716691255569458e-01 -7.481538504362106323e-02 5.831560492515563965e-02 -3.636390566825866699e-01 -2.430164627730846405e-02 -6.817416846752166748e-02 -3.144599795341491699e-01 -9.042710065841674805e-02 2.899532318115234375e-01 -5.817278847098350525e-02 -8.217054605484008789e-02 -9.969028085470199585e-02 -1.441507413983345032e-02 -8.907593786716461182e-02
1.903156936168670654e-01 -1.218346878886222839e-01 1.427671462297439575e-01 -1.078039184212684631e-01 -6.033955514430999756e-02 7.889371365308761597e-02 4.720040783286094666e-02 -2.510482370853424072e-01 -3.936896324157714844e-01 -1.201754733920097351e-01 2.506223320960998535e-01 -1.611836254596710205e-02 -3.137360513210296631e-01 -4.276043176651000977e-02 2.087199501693248749e-02 -1.915383636951446533e-01 -3.090364336967468262e-01 3.649100363254547119e-01 7.150487601757049561e-02 -1.801220923662185669e-01 3.625471144914627075e-02 -2.287447601556777954e-01 -8.923859894275665283e-02 -5.828963592648506165e-02 -1.450456082820892334e-01 1.233305260539054871e-01 -1.682692915201187134e-01 9.615892916917800903e-02 1.313305050134658813e-01 -2.099201530218124390e-01 -6.123759225010871887e-02 4.282651469111442566e-02
-8.445338904857635498e-02 1.689107269048690796e-01 2.041523605585098267e-01 -3.718025982379913330e-01 7.303959876298904419e-02 1.814811080694198608e-01 3.102374672889709473e-01 -1.761983484029769897e-01 -2.929541282355785370e-02 -9.030274301767349243e-02 3.415473401546478271e-01 -1.553529947996139526e-01 9.731045365333557129e-02 1.395045220851898193e-01 -7.063038647174835205e-02 -2.256675660610198975e-01 -2.918678894639015198e-02 -5.467037111520767212e-02 -4.898243024945259094e-02 -2.193980477750301361e-02 8.675111085176467896e-02 5.344378761947154999e-03 -6.388045847415924072e-02 -1.910795420408248901e-01 -5.056510567665100098e-01 -2.186253517866134644e-01 -1.136489212512969971e-02 8.942505717277526855e-02 -7.148980163037776947e-03 8.823762647807598114e-03 -7.338347285985946655e-02 -1.105575114488601685e-01
-4.644248634576797485e-03 -3.345382586121559143e-02 1.461931467056274414e-01 -3.412772715091705322e-01 -1.592372804880142212e-01 1.394623070955276489e-01 4.720149561762809753e-02 -3.637447953224182129e-01 -1.341901272535324097e-01 -6.620361655950546265e-02 3.388599306344985962e-02 1.619976460933685303e-01 -2.277151942253112793e-01 1.084546744823455811e-01 3.437436521053314209e-01 -9.867372363805770874e-02 2.830783426761627197e-01 1.647207736968994141e-01 2.800579369068145752e-02 1.667201071977615356e-01 -2.902581989765167236e-01 -2.876028604805469513e-02 9.831636212766170502e-03 -1.672889590263366699e-01 -4.731670022010803223e-03 -1.836622059345245361e-01 2.577645182609558105e-01 1.749491095542907715e-01 -2.965598180890083313e-02 -8.013008534908294678e-02 -1.964556276798248291e-01 -1.211339831352233887e-01
-2.757494151592254639e-02 2.164966166019439697e-01 1.990826129913330078e-01 -3.569837808609008789e-01 3.042385578155517578e-01 2.253754995763301849e-02 1.275233477354049683e-01 -3.327462375164031982e-01 -6.474616378545761108e-02 -1.470135152339935303e-01 -1.497970800846815109e-02 1.611179858446121216e-01 -2.846562303602695465e-02 2.543662674725055695e-02 8.916562050580978394e-02 -2.889977991580963135e-01 -2.122090309858322144e-01 1.000660732388496399e-01 4.705706238746643066e-02 -1.900837123394012451e-01 2.490164488554000854e-01 -2.188953608274459839e-01 -2.249971181154251099e-01 -1.238490790128707886e-01 -2.147916257381439209e-01 -2.051994018256664276e-02 -1.459946483373641968e-01 6.975834816694259644e-02 3.785052523016929626e-02 -2.251391112804412842e-01 -1.856564730405807495e-02 -1.607778072357177734e-01
3.884770721197128296e-02 -1.370249539613723755e-01 -1.312020234763622284e-02 -9.938019514083862305e-02 -4.136403650045394897e-02 -7.263094931840896606e-02 1.068640425801277161e-01 -1.453957557678222656e-01 -2.631877362728118896e-01 2.699320614337921143e-01 3.414829969406127930e-01 -2.918365225195884705e-02 -1.036676112562417984e-02 1.822813451290130615e-01 1.960489004850387573e-01 -1.964073926210403442e-01 7.443875074386596680e-02 1.835607439279556274e-01 1.872908324003219604e-01 1.167151555418968201e-01 -3.132852166891098022e-02 8.351102471351623535e-02 -1.968286931514739990e-01 -5.903215333819389343e-02 -1.419551074504852295e-01 -2.651724815368652344e-01 4.951932281255722046e-02 1.134685128927230835e-01 2.545754015445709229e-01 -1.851951628923416138e-01 -3.851145207881927490e-01 -2.623929083347320557e-01
-1.767084300518035889e-01 -9.495268762111663818e-02 1.841978132724761963e-01 -1.238994598388671875e-01 -1.022415906190872192e-01 -1.320901215076446533e-01 4.081936180591583252e-02 6.927096843719482422e-02 -5.697510838508605957e-01 -1.638936102390289307e-01 9.816799312829971313e-02 2.628238871693611145e-02 -9.782491624355316162e-02 7.362423837184906006e-02 6.963076442480087280e-02 8.721231669187545776e-02 -7.228038460016250610e-02 -2.304999716579914093e-02 -1.100395247340202332e-01 -2.100608684122562408e-02 1.969505683518946171e-04 -3.610647916793823242e-01 -3.247323334217071533e-01 -2.832480892539024353e-02 -2.581375837326049805e-01 -2.145581543445587158e-01 1.960915327072143555e-02 -1.029781103134155273e-01 3.098540008068084717e-01 -1.071292683482170105e-01 -2.396656386554241180e-02 1.469722669571638107e-02
-1.697254925966262817e-01 -5.411497876048088074e-02 2.983844876289367676e-01 -2.653472423553466797e-01 1.094780787825584412e-01 1.863518357276916504e-01 8.577539026737213135e-02 -2.905695736408233643e-01 -2.422985881567001343e-01 1.187008991837501526e-01 7.154022902250289917e-02 3.321438133716583252e-01 -6.520692259073257446e-02 1.236814633011817932e-01 8.724591135978698730e-02 5.261295288801193237e-02 -1.929322779178619385e-01 9.069424122571945190e-02 -5.630928277969360352e-02 9.809478372335433960e-02 -1.851356178522109985e-01 -1.158619597554206848e-01 -8.318565785884857178e-02 6.611406058073043823e-02 -8.719927072525024414e-02 -1.799660027027130127e-01 1.649439334869384766e-01 -2.517393231391906738e-01 -3.027381375432014465e-02 -1.967259794473648071e-01 2.951850295066833496e-01 -2.785723805427551270e-01
-2.879502177238464355e-01 -1.403329819440841675e-01 3.050385415554046631e-01 1.388030406087636948e-02 1.727424561977386475e-02 3.039079010486602783e-01 -1.227714270353317261e-01 -2.640996277332305908e-01 -2.269759476184844971e-01 1.593285426497459412e-02 1.912320405244827271e-01 7.521529495716094971e-02 -3.738670423626899719e-02 4.254485666751861572e-01 1.842907518148422241e-01 -4.986657202243804932e-02 8.105874806642532349e-02 1.523705422878265381e-01 -1.032701283693313599e-01 -1.251951325684785843e-02 -1.145063564181327820e-01 -7.760999351739883423e-02 6.027165800333023071e-02 -2.387320101261138916e-01 -1.327707320451736450e-01 -1.374059915542602539e-01 -1.129659265279769897e-01 1.863095462322235107e-01 -1.560241281986236572e-01 -2.424487918615341187e-01 -1.546231359243392944e-01 -4.933224990963935852e-02
1.305509656667709351e-01 -7.171528786420822144e-02 4.222818091511726379e-02 -3.029501438140869141e-01 -5.266648530960083008e-02 4.891491495072841644e-03 5.389687418937683105e-02 -2.456933818757534027e-02 -1.018052026629447937e-01 8.079502731561660767e-02 -1.259711682796478271e-01 1.519350856542587280e-01 -1.987608969211578369e-01 4.534450545907020569e-02 8.811575174331665039e-02 7.612700015306472778e-02 -1.265881508588790894e-01 1.372817158699035645e-01 1.797377914190292358e-01 2.421776205301284790e-01 -3.308836519718170166e-01 -7.838755100965499878e-02 1.339232474565505981e-01 -1.989320665597915649e-01 -1.788998395204544067e-01 -3.008462786674499512e-01 1.674023717641830444e-01 5.631383880972862244e-02 1.974138617515563965e-01 -4.334004223346710205e-01 2.542737685143947601e-02 -2.947043478488922119e-01
-1.276858747005462646e-01 7.023192197084426880e-02 -5.120251327753067017e-02 -3.614940643310546875e-01 7.747314125299453735e-02 1.064092069864273071e-01 -2.804504148662090302e-02 4.146884754300117493e-02 -2.735393643379211426e-01 9.952567517757415771e-02 3.072604238986968994e-01 2.411934435367584229e-01 -1.771646589040756226e-01 2.370433658361434937e-01 2.869141995906829834e-01 -8.893708139657974243e-02 1.424274146556854248e-01 1.482058968394994736e-02 -3.862881287932395935e-02 2.468673139810562134e-01 -2.466736137866973877e-01 -2.738518640398979187e-02 1.704152524471282959e-01 -1.898980289697647095e-01 -2.315888553857803345e-01 -5.537886545062065125e-02 1.004403308033943176e-01 -6.757038831710815430e-02 -6.249611824750900269e-02 -2.922286391258239746e-01 -2.004262059926986694e-01 -6.682978477329015732e-03
1.072189658880233765e-01 -3.039042279124259949e-02 4.074127599596977234e-02 -1.774150133132934570e-01 -1.707273349165916443e-02 -6.949291378259658813e-02 1.491939127445220947e-01 -1.429188102483749390e-01 -1.306021362543106079e-01 2.443326115608215332e-01 1.665982156991958618e-01 2.866590321063995361e-01 -2.149348892271518707e-02 -6.370448321104049683e-02 2.158200591802597046e-01 -2.714415192604064941e-01 7.030489295721054077e-02 2.727936208248138428e-01 2.285258471965789795e-01 -1.522381007671356201e-01 9.807539731264114380e-02 -2.242449820041656494e-01 -1.669220924377441406e-01 -8.026601374149322510e-02 -2.136783450841903687e-01 -2.273938804864883423e-01 4.423447698354721069e-02 7.898628711700439453e-02 3.951267898082733154e-01 4.549204185605049133e-02 -2.527330219745635986e-01 -1.362937688827514648e-01
7.258389890193939209e-02 -7.495556026697158813e-02 3.696237802505493164e-01 -4.288300126791000366e-02 2.111042737960815430e-01 9.160985052585601807e-02 -8.232829160988330841e-03 4.419534280896186829e-02 -5.048470497131347656e-01 -1.278934925794601440e-01 -2.196484804153442383e-01 1.813678443431854248e-01 -1.191916838288307190e-01 -1.801850460469722748e-02 2.121539413928985596e-02 4.327379167079925537e-02 -1.345203667879104614e-01 9.490869939327239990e-02 2.087493091821670532e-01 -2.214315347373485565e-02 -1.554840207099914551e-01 4.483427107334136963e-02 -2.184417247772216797e-01 -1.120591163635253906e-02 -2.777478098869323730e-01 1.514202952384948730e-01 1.988198608160018921e-01 -1.680662930011749268e-01 2.890504002571105957e-01 -3.909694403409957886e-02 -5.622329562902450562e-02 -1.586441397666931152e-01
-3.974337279796600342e-01 1.990061402320861816e-01 1.961121894419193268e-02 -1.002613008022308350e-01 3.753106808289885521e-03 -2.982162125408649445e-02 -5.697039514780044556e-02 -3.034874796867370605e-01 -2.806063592433929443e-01 -1.065388172864913940e-01 -1.391564868390560150e-02 -1.346795856952667236e-01 -2.762723714113235474e-02 1.920350492000579834e-01 -1.072011291980743408e-01 5.050756409764289856e-02 -2.576365172863006592e-01 -2.356548756361007690e-01 5.052199587225914001e-02 -8.421976864337921143e-02 1.163142919540405273e-02 -2.452982217073440552e-01 1.384091526269912720e-01 -1.391014754772186279e-01 -3.204622864723205566e-01 -3.182185888290405273e-01 4.612388089299201965e-02 1.278712004423141479e-01 1.282596141099929810e-01 -1.748821325600147247e-02 -2.085782736539840698e-01 1.502627879381179810e-01
-1.093819215893745422e-01 -1.683787852525711060e-01 -1.643926203250885010e-01 -1.309673339128494263e-01 -3.849124535918235779e-02 -3.056292794644832611e-02 -1.307431608438491821e-01 -9.756746888160705566e-02 -2.405903339385986328e-01 -1.669898331165313721e-01 3.810130953788757324e-01 4.485572129487991333e-02 -3.279795944690704346e-01 6.629488617181777954e-02 8.659683167934417725e-03 -3.009132742881774902e-01 -2.123597413301467896e-01 2.510226666927337646e-01 -2.401387244462966919e-01 -3.033845685422420502e-02 1.817363128066062927e-02 -3.783386433497071266e-03 -9.430236369371414185e-02 -8.240655064582824707e-02 -1.530614942312240601e-01 -2.515664696693420410e-02 8.405461907386779785e-02 -1.851378679275512695e-01 2.635743916034698486e-01 -1.817320883274078369e-01 -2.656306624412536621e-01 1.724884510040283203e-01
-2.150135189294815063e-01 4.045023769140243530e-02 -1.919119805097579956e-01 -1.293917447328567505e-01 -2.790965437889099121e-01 2.003673017024993896e-01 2.129359543323516846e-01 1.874794065952301025e-02 -1.962872296571731567e-01 1.134809404611587524e-01 2.532517313957214355e-01 -7.314873486757278442e-02 -1.317988634109497070e-01 2.808672189712524414e-01 1.926873475313186646e-01 -1.258460730314254761e-01 -3.904977068305015564e-02 1.598800271749496460e-01 2.431499212980270386e-01 -5.711511150002479553e-02 5.042834207415580750e-02 -1.234156936407089233e-01 4.069175571203231812e-02 -1.344095766544342041e-01 -3.005193769931793213e-01 -1.379091143608093262e-01 9.145276248455047607e-02 2.206713408231735229e-01 1.792317032814025879e-01 -1.561038941144943237e-01 -1.479338258504867554e-01 -3.049174547195434570e-01
-1.929731816053390503e-01 4.329434782266616821e-02 2.158077806234359741e-01 -2.754103541374206543e-01 3.990971669554710388e-02 1.175264120101928711e-01 1.817562878131866455e-01 1.351301074028015137e-01 -3.281994163990020752e-01 8.678567409515380859e-02 9.547683596611022949e-02 2.162210792303085327e-01 -1.164886355400085449e-01 1.188045069575309753e-01 -1.275716442614793777e-02 2.386555671691894531e-01 -2.054836899042129517e-01 -4.620825126767158508e-02 1.605772376060485840e-01 2.475167214870452881e-01 -3.149135038256645203e-02 -1.577604562044143677e-01 -2.359732538461685181e-01 -3.047127425670623779e-01 -1.998408138751983643e-01 -3.027085661888122559e-01 4.829470813274383545e-02 4.671093821525573730e-02 2.679727673530578613e-01 2.063609659671783447e-03 -7.630992680788040161e-03 -4.548035934567451477e-02
-5.672036483883857727e-02 -7.988605648279190063e-02 -1.089002862572669983e-01 -1.118288412690162659e-01 -1.374366581439971924e-01 4.617083072662353516e-02 -2.215504355262964964e-05 -2.581138014793395996e-01 -3.056768476963043213e-01 -2.214705199003219604e-02 2.775014042854309082e-01 1.755399852991104126e-01 -4.252484999597072601e-03 1.542936414480209351e-01 1.703754439949989319e-02 -1.977399289608001709e-01 -9.289848804473876953e-02 9.602804481983184814e-02 2.157526910305023193e-01 3.846115171909332275e-01 -1.521350536495447159e-02 1.082430332899093628e-01 1.874523907899856567e-01 -2.049457095563411713e-02 -4.805399775505065918e-01 -3.056756919249892235e-03 -3.042777255177497864e-02 -2.225731015205383301e-01 -2.265897952020168304e-02 -2.502251267433166504e-01 2.539117448031902313e-02 9.181524068117141724e-02
-4.586848616600036621e-01 2.748240232467651367e-01 3.054374596104025841e-03 3.449975699186325073e-02 -2.088415026664733887e-01 7.835943996906280518e-02 1.547297388315200806e-01 -5.715638026595115662e-02 -3.576600253582000732e-01 -7.381828874349594116e-02 2.677695155143737793e-01 7.774055749177932739e-02 3.265544399619102478e-02 1.123717129230499268e-01 5.148699134588241577e-02 1.439282745122909546e-01 -1.316047608852386475e-01 1.969137638807296753e-01 1.277171522378921509e-01 -9.341714531183242798e-02 -1.496868431568145752e-01 -3.875914588570594788e-02 -1.551646888256072998e-01 -1.777515187859535217e-02 -8.875747770071029663e-02 -2.266711741685867310e-01 9.661302901804447174e-04 -2.883614003658294678e-01 2.361529469490051270e-01 -2.025223076343536377e-01 -5.610454455018043518e-02 -1.263618320226669312e-01
-3.380008935928344727e-01 -1.072173565626144409e-02 2.545517124235630035e-02 1.925500109791755676e-03 1.171031892299652100e-01 3.409677445888519287e-01 -2.920003533363342285e-01 -1.979610174894332886e-01 -4.121478199958801270e-01 -6.011465191841125488e-02 6.416808068752288818e-02 -1.745793819427490234e-01 1.024720817804336548e-02 1.982190012931823730e-01 1.819871515035629272e-01 -8.443652838468551636e-02 9.064151905477046967e-03 -1.501530222594738007e-02 -7.420472800731658936e-02 -3.872418031096458435e-02 4.779015481472015381e-02 -2.312375158071517944e-01 2.425940632820129395e-01 -1.691663563251495361e-01 5.549341440200805664e-02 -3.388355076313018799e-01 8.460771292448043823e-02 2.505969721823930740e-03 1.827878355979919434e-01 -1.579049974679946899e-01 6.853202730417251587e-02 -6.489211320877075195e-02
-6.586091220378875732e-02 7.718123495578765869e-02 -1.639494746923446655e-01 -3.037860393524169922e-01 7.121696323156356812e-02 1.546395719051361084e-01 1.854850202798843384e-01 -1.894534081220626831e-01 -1.628141701221466064e-01 -4.547909274697303772e-02 -9.750278294086456299e-02 -2.361176721751689911e-02 -7.228220254182815552e-02 9.993547946214675903e-02 2.017982304096221924e-02 -6.149558350443840027e-02 -3.472797274589538574e-01 1.736782640218734741e-01 -4.676143079996109009e-02 3.061912655830383301e-01 7.832174189388751984e-03 -1.648369580507278442e-01 1.505937427282333374e-01 -2.020217627286911011e-01 2.838140539824962616e-02 -3.993444740772247314e-01 -1.307245492935180664e-01 -2.189773023128509521e-01 -4.257584456354379654e-03 -3.407320082187652588e-01 1.244097873568534851e-01 1.373640894889831543e-01
-7.957206666469573975e-02 1.859451383352279663e-01 -4.514748230576515198e-02 -1.337693631649017334e-01 4.902629554271697998e-02 -4.919378459453582764e-02 1.088361963629722595e-01 -1.127110347151756287e-01 -2.547331750392913818e-01 8.366800844669342041e-02 3.464642539620399475e-02 -1.982421576976776123e-01 -3.485546112060546875e-01 1.735807210206985474e-01 2.314185798168182373e-01 -1.239264160394668579e-01 1.628641039133071899e-02 2.675736546516418457e-01 -6.969267874956130981e-02 5.156529322266578674e-02 -5.461725965142250061e-02 -2.581895887851715088e-01 1.607009768486022949e-01 2.751735970377922058e-02 -2.912408709526062012e-01 -3.126907721161842346e-02 -1.086983978748321533e-01 1.570966280996799469e-02 5.967463180422782898e-02 -2.151940315961837769e-01 -4.920814037322998047e-01 1.067060977220535278e-01
1.506270957179367542e-03 -1.803475469350814819e-01 -1.717938482761383057e-01 -2.100797593593597412e-01 -6.958121061325073242e-02 -1.121600568294525146e-01 1.989397257566452026e-01 -1.504898965358734131e-01 -5.378894805908203125e-01 3.523992002010345459e-01 1.610801517963409424e-01 4.424709826707839966e-02 -1.191658303141593933e-01 -3.008798509836196899e-02 1.293336749076843262e-01 2.818099968135356903e-02 -1.338128279894590378e-02 1.151196956634521484e-01 -2.198712378740310669e-01 -1.576839089393615723e-01 1.358135491609573364e-01 1.247309148311614990e-02 -3.855603560805320740e-02 6.250642985105514526e-02 -1.258890032768249512e-01 -2.152480632066726685e-01 -1.422460824251174927e-01 -1.370406001806259155e-01 1.960186511278152466e-01 -1.527012735605239868e-01 -2.571087181568145752e-01 2.156032808125019073e-02
-1.979833841323852539e-01 -7.051772624254226685e-02 -1.128689199686050415e-01 -3.676520884037017822e-01 1.028940454125404358e-01 -3.166225971654057503e-03 4.121283292770385742e-01 -3.550195395946502686e-01 -2.298945933580398560e-01 -1.773383170366287231e-01 9.048599749803543091e-03 2.721789479255676270e-01 2.077752351760864258e-02 -4.184348136186599731e-02 1.302100569009780884e-01 8.018508553504943848e-02 1.197662502527236938e-01 2.550935447216033936e-01 -1.347261369228363037e-01 9.484229236841201782e-02 9.697983041405677795e-03 1.732527166604995728e-01 -5.483205430209636688e-03 6.013190373778343201e-02 -5.381916463375091553e-02 -8.322393894195556641e-02 1.880807280540466309e-01 8.140579611063003540e-02 1.057541444897651672e-01 -2.583644092082977295e-01 -2.153937518596649170e-01 3.053116612136363983e-02
-1.625459343194961548e-01 1.598668694496154785e-01 2.086313962936401367e-01 -1.128793880343437195e-01 1.996756196022033691e-01 2.026229947805404663e-01 1.314236372709274292e-01 -3.652265369892120361e-01 -1.394297927618026733e-01 -1.151440367102622986e-01 4.330665618181228638e-02 1.211060956120491028e-01 -2.921233177185058594e-01 5.712825804948806763e-02 -1.343245208263397217e-01 -2.956389486789703369e-01 -5.770107731223106384e-02 2.504138648509979248e-01 2.714748308062553406e-02 -9.946688264608383179e-02 -7.261966913938522339e-02 -2.574688494205474854e-01 -1.125805005431175232e-01 -1.086325049400329590e-01 -6.148535758256912231e-02 9.706949815154075623e-03 2.126241475343704224e-01 -1.556998770684003830e-02 -2.986297309398651123e-01 -4.583929851651191711e-02 -1.903102993965148926e-01 -2.595114111900329590e-01
-9.568835049867630005e-02 -1.160239353775978088e-01 4.094420969486236572e-01 8.142742514610290527e-02 1.190659105777740479e-01 -5.785799399018287659e-02 2.001319974660873413e-01 -1.578823477029800415e-01 -4.347439706325531006e-01 1.597614958882331848e-02 -5.848899018019437790e-03 8.042677491903305054e-02 -1.952950805425643921e-01 2.443561702966690063e-01 1.339393556118011475e-01 -2.780652642250061035e-01 -2.796787917613983154e-01 3.671472193673253059e-03 8.306807279586791992e-02 4.638868197798728943e-02 1.106547042727470398e-01 2.168108336627483368e-02 1.672003716230392456e-01 -1.756550073623657227e-01 -1.592137068510055542e-01 -3.198217600584030151e-02 9.413745254278182983e-02 6.874112039804458618e-02 -1.205723434686660767e-01 -6.400878075510263443e-03 -3.009804785251617432e-01 -1.667235046625137329e-01
-7.293206453323364258e-02 -1.375998705625534058e-01 4.356602206826210022e-02 -1.831236630678176880e-01 -1.700533330440521240e-01 2.870727181434631348e-01 5.113060772418975830e-02 -2.264476567506790161e-01 -1.672634631395339966e-01 2.576912045478820801e-01 -1.481227427721023560e-01 2.097138762474060059e-01 -2.301945686340332031e-01 -1.234610658138990402e-02 1.184676215052604675e-01 2.565880678594112396e-02 8.150363713502883911e-02 7.738690823316574097e-02 7.245060056447982788e-02 8.355562388896942139e-02 -1.539449989795684814e-01 -3.777913749217987061e-02 -2.098273932933807373e-01 2.305981516838073730e-01 -2.766783237457275391e-01 -2.095956951379776001e-01 4.413443803787231445e-01 -2.454967200756072998e-01 3.447429835796356201e-02 -8.066674321889877319e-02 -1.244443431496620178e-01 -3.236899524927139282e-02
6.880673021078109741e-02 7.626247406005859375e-02 7.119111716747283936e-02 -2.256171554327011108e-01 -1.407594978809356689e-01 2.924592792987823486e-01 2.244875282049179077e-01 -1.306950449943542480e-01 -1.063848957419395447e-01 -1.616774797439575195e-01 4.158004000782966614e-02 -8.302685618400573730e-02 -4.899891465902328491e-02 1.539776176214218140e-01 2.971848845481872559e-01 -1.105543673038482666e-01 7.850787043571472168e-02 -9.011025726795196533e-02 1.656329333782196045e-01 -2.309125959873199463e-01 7.411812990903854370e-02 2.112862467765808105e-02 1.342264711856842041e-01 -1.074384301900863647e-01 -3.243261873722076416e-01 -1.811839342117309570e-01 6.945270299911499023e-02 8.844248950481414795e-02 3.226788938045501709e-01 -6.720279902219772339e-02 -2.186454534530639648e-01 -3.876644968986511230e-01
-2.941555380821228027e-01 -1.253137439489364624e-01 2.071324549615383148e-02 3.403652459383010864e-02 -2.486811131238937378e-01 2.421379536390304565e-01 1.694508939981460571e-01 -3.878101110458374023e-01 -1.239209845662117004e-01 2.477903291583061218e-02 1.391881518065929413e-02 1.225461345165967941e-02 -1.907618157565593719e-02 2.662289440631866455e-01 -2.089182734489440918e-01 2.025770768523216248e-02 -6.391260772943496704e-02 1.954107135534286499e-01 2.014257460832595825e-01 -5.496944487094879150e-02 -5.201523657888174057e-03 7.358358800411224365e-02 -2.251776633784174919e-03 2.087873369455337524e-01 -3.233369886875152588e-01 -2.935093343257904053e-01 2.594161927700042725e-01 2.350603044033050537e-01 5.753503367304801941e-02 -3.148669842630624771e-03 -1.162022054195404053e-01 3.736150218173861504e-03
-1.442620437592267990e-02 -9.267188608646392822e-02 -2.414997369050979614e-01 -1.945148259401321411e-01 1.668405681848526001e-01 2.812878787517547607e-01 1.075994595885276794e-01 -2.968881428241729736e-01 -4.969583749771118164e-01 1.254463493824005127e-01 -1.509949266910552979e-01 7.819665968418121338e-02 -1.913684457540512085e-01 5.571826174855232239e-02 1.658812612295150757e-01 -5.235090851783752441e-02 1.754646888002753258e-03 9.160362929105758667e-02 8.270145207643508911e-02 -1.752425879240036011e-01 5.905116908252239227e-03 2.400258630514144897e-01 2.209191769361495972e-02 1.555592025397345424e-04 -3.027946949005126953e-01 -8.340127021074295044e-02 -1.485914550721645355e-02 -9.779663383960723877e-02 2.265201658010482788e-01 1.908195577561855316e-02 -2.362220436334609985e-01 8.236353844404220581e-02
1.533096134662628174e-01 1.453050225973129272e-01 1.696435920894145966e-02 -1.571949124336242676e-01 -1.023820415139198303e-01 1.878690570592880249e-01 2.787316404283046722e-02 -2.281250208616256714e-01 -2.160731852054595947e-01 -8.370466530323028564e-02 1.173640191555023193e-01 -2.978610098361968994e-01 -2.364314943552017212e-01 3.466706573963165283e-01 -7.464221119880676270e-02 -1.530460268259048462e-01 -2.362477034330368042e-01 1.594819873571395874e-01 -2.986755222082138062e-02 1.032876968383789062e-01 -1.023531034588813782e-01 8.555271476507186890e-02 -2.373272553086280823e-02 -2.542965710163116455e-01 -1.093657240271568298e-01 -2.987152934074401855e-01 1.145697571337223053e-02 -3.627908648923039436e-03 -6.039342656731605530e-02 -2.819400727748870850e-01 -1.552067548036575317e-01 2.934777438640594482e-01
-1.290030777454376221e-01 2.744780853390693665e-02 1.753369718790054321e-01 -2.431171387434005737e-01 4.896577447652816772e-02 -1.581075191497802734e-01 9.656396508216857910e-02 -7.775381952524185181e-02 -4.693595170974731445e-01 -8.178921788930892944e-02 1.910654455423355103e-01 6.165901198983192444e-02 3.738026693463325500e-02 -6.895361095666885376e-02 2.267341874539852142e-02 1.011127457022666931e-01 -2.523601055145263672e-01 -1.160071492195129395e-01 -1.590012311935424805e-01 1.844935119152069092e-01 8.164446800947189331e-02 -2.456235289573669434e-01 -1.195472478866577148e-01 -9.984539449214935303e-02 -2.185939252376556396e-01 -3.846938312053680420e-01 7.694374024868011475e-02 -1.452220678329467773e-01 3.159490227699279785e-01 6.188262626528739929e-02 -1.070440635085105896e-01 1.380647066980600357e-02
-2.659415602684020996e-01 -2.245286107063293457e-01 -5.128837749361991882e-02 -1.198419183492660522e-01 1.000957265496253967e-01 1.370241492986679077e-01 -5.033867061138153076e-02 -1.209930926561355591e-01 -1.090232059359550476e-01 -2.350848764181137085e-01 -6.576542556285858154e-02 2.891997992992401123e-01 2.634706534445285797e-02 2.736887037754058838e-01 1.779459998942911625e-03 -2.743031382560729980e-01 4.697108175605535507e-03 6.734508275985717773e-02 3.677111491560935974e-02 1.579769700765609741e-01 -6.993836164474487305e-02 1.605420112609863281e-01 -6.756842881441116333e-02 -1.482298225164413452e-01 -1.612059473991394043e-01 -3.615047633647918701e-01 -9.285355359315872192e-02 -3.551664948463439941e-01 -3.462301939725875854e-02 -4.999984800815582275e-02 -3.219623267650604248e-01 1.519150286912918091e-01
-7.923102378845214844e-02 2.503171861171722412e-01 3.274035751819610596e-01 -4.209440052509307861e-01 1.439904570579528809e-01 1.537103801965713501e-01 1.019842550158500671e-01 -9.220619499683380127e-02 5.894182249903678894e-02 -7.741262763738632202e-02 3.170053958892822266e-01 -4.806436970829963684e-02 -9.956903755664825439e-02 -2.842855267226696014e-02 1.008555442094802856e-01 -2.209917306900024414e-01 -2.632247805595397949e-01 7.955938577651977539e-02 -1.531009376049041748e-01 -1.169461980462074280e-01 -2.005101740360260010e-02 6.682911515235900879e-02 -5.290696397423744202e-03 -1.893969476222991943e-01 -3.530938029289245605e-01 -2.802447378635406494e-01 -9.143263846635818481e-02 6.330931186676025391e-02 1.367561966180801392e-01 -2.830547466874122620e-02 -1.129285097122192383e-01 8.693522773683071136e-03
-5.745327472686767578e-02 -8.745896816253662109e-02 3.002531826496124268e-01 1.157639771699905396e-01 -1.008127406239509583e-01 -7.177207618951797485e-02 2.426076084375381470e-01 -2.756579220294952393e-01 -3.496533930301666260e-01 1.312604453414678574e-02 2.570312283933162689e-02 6.057145446538925171e-02 -2.166615575551986694e-01 1.025155261158943176e-01 2.040785998106002808e-01 -4.149932563304901123e-01 -1.092230007052421570e-01 1.264467928558588028e-02 3.423506766557693481e-02 1.153943017125129700e-01 1.681920439004898071e-01 -1.478392183780670166e-01 1.008172519505023956e-03 -2.852425277233123779e-01 -1.339241266250610352e-01 -6.500765681266784668e-02 1.856993436813354492e-01 -1.328648440539836884e-02 -5.804881080985069275e-02 1.794577762484550476e-02 -3.117851912975311279e-01 -1.464487314224243164e-01
-4.107734188437461853e-03 3.800635784864425659e-02 1.664180755615234375e-01 1.999861188232898712e-02 -6.335523724555969238e-02 9.906450659036636353e-02 2.131638228893280029e-01 -2.751369476318359375e-01 -3.895206749439239502e-01 -1.217510923743247986e-01 8.685891330242156982e-02 1.364775700494647026e-03 -2.314161956310272217e-01 -1.465386059135198593e-02 -3.401111066341400146e-02 -3.993695080280303955e-01 -7.346159219741821289e-02 1.969125354662537575e-03 2.835304476320743561e-02 -1.284777522087097168e-01 2.435291260480880737e-01 -6.057940050959587097e-02 2.470074743032455444e-01 -1.198708117008209229e-01 -3.474318683147430420e-01 -6.400867830961942673e-03 1.051787808537483215e-01 -9.884268790483474731e-02 -4.903648793697357178e-02 -5.049184337258338928e-02 -3.625227808952331543e-01 8.906211704015731812e-02
-3.914706110954284668e-01 -1.993881016969680786e-01 1.164378672838211060e-01 6.016360968351364136e-02 9.947902709245681763e-02 3.859113901853561401e-02 8.972867578268051147e-02 -1.509512513875961304e-01 -1.749012023210525513e-01 1.390814967453479767e-02 -2.784740552306175232e-02 -2.137886434793472290e-01 -3.603933155536651611e-01 -3.593191877007484436e-02 3.753322064876556396e-01 -2.875102758407592773e-01 -3.889660537242889404e-02 9.456712752580642700e-02 3.408196568489074707e-02 1.816549152135848999e-01 1.149523854255676270e-01 -2.400600910186767578e-01 -2.069207131862640381e-01 -2.860301174223423004e-02 -1.387514770030975342e-01 -1.259485483169555664e-01 1.348125785589218140e-01 1.945308782160282135e-02 6.085538864135742188e-02 -1.095957532525062561e-01 -2.823255658149719238e-01 -8.623007684946060181e-02
-1.625612676143646240e-01 -5.092462524771690369e-02 2.655467689037322998e-01 5.746449902653694153e-02 3.911471366882324219e-02 6.367661058902740479e-02 3.862723708152770996e-01 -1.235808953642845154e-01 -3.174265921115875244e-01 -1.210333928465843201e-01 -5.113944783806800842e-02 9.849458187818527222e-02 -5.145781859755516052e-02 1.235676854848861694e-01 2.969538569450378418e-01 -3.752461373805999756e-01 -2.638141512870788574e-01 4.563920944929122925e-02 -1.039502620697021484e-01 7.360751926898956299e-02 2.537087202072143555e-01 -1.867090314626693726e-01 4.531967639923095703e-02 -7.182784378528594971e-02 1.120187491178512573e-01 -1.988582015037536621e-01 5.782945826649665833e-02 -1.550037879496812820e-02 5.576711893081665039e-02 -1.576710492372512817e-01 -2.393905967473983765e-01 1.310168206691741943e-01
-7.014618813991546631e-02 -1.262408494949340820e-01 1.344170868396759033e-01 -3.248392045497894287e-01 -7.521943747997283936e-02 1.041299700736999512e-01 2.049867063760757446e-01 -4.442580044269561768e-01 -3.242675364017486572e-01 3.177867531776428223e-01 -2.461535781621932983e-01 -3.691995143890380859e-02 -4.506006371229887009e-03 -2.636139690876007080e-01 1.929919719696044922e-01 -1.149027422070503235e-02 -2.892220765352249146e-02 -1.605063676834106445e-02 6.595321744680404663e-02 -1.807577535510063171e-02 -6.722451746463775635e-02 -7.982461154460906982e-02 6.093456596136093140e-02 1.482387036085128784e-01 -2.169609367847442627e-01 5.212402343750000000e-02 1.823420822620391846e-01 1.894462555646896362e-01 3.409205470234155655e-03 -1.284871995449066162e-01 -7.877630740404129028e-02 2.016978263854980469e-01
4.643816873431205750e-02 -1.438475549221038818e-01 -2.016398869454860687e-02 -2.128493934869766235e-01 -1.803939044475555420e-01 -2.490653470158576965e-02 1.311991661787033081e-01 -2.166941910982131958e-01 4.071270301938056946e-02 1.013942658901214600e-01 1.909150034189224243e-01 2.055430226027965546e-02 -2.180428653955459595e-01 1.108983457088470459e-01 2.640190124511718750e-01 -5.937132611870765686e-02 3.401172533631324768e-02 1.418425291776657104e-01 4.661449417471885681e-02 -2.292051613330841064e-01 -1.621787548065185547e-01 -3.323912620544433594e-02 1.867428570985794067e-01 3.143709152936935425e-02 -3.855766952037811279e-01 -4.381851553916931152e-01 1.942401379346847534e-01 1.608420610427856445e-01 1.846424937248229980e-01 -1.587354242801666260e-01 1.483521908521652222e-01 -1.655339747667312622e-01
-1.240237951278686523e-01 8.346330374479293823e-02 -2.787531912326812744e-01 8.103906363248825073e-02 1.148250550031661987e-01 1.663505658507347107e-02 1.862883418798446655e-01 -4.460551589727401733e-02 -5.030015110969543457e-01 -1.926765143871307373e-01 1.555788069963455200e-01 2.058596611022949219e-01 -2.598541676998138428e-01 7.887143641710281372e-03 1.021404862403869629e-01 5.570876970887184143e-02 7.460752874612808228e-02 1.579962074756622314e-01 -4.610208049416542053e-02 -1.788063198328018188e-01 8.914465457201004028e-02 -2.056855149567127228e-02 5.506596714258193970e-02 -4.815787542611360550e-03 -7.520335167646408081e-02 -1.740399301052093506e-01 2.984094023704528809e-01 -3.073750436305999756e-01 1.067142467945814133e-02 -2.796411514282226562e-01 -1.672112494707107544e-01 -5.991119146347045898e-02
-1.145774498581886292e-01 5.774099379777908325e-02 1.427346616983413696e-01 -1.755096316337585449e-01 6.319750100374221802e-02 -2.411523610353469849e-01 1.310132592916488647e-01 -2.190222293138504028e-01 -3.888758420944213867e-01 -1.181413307785987854e-01 4.968409985303878784e-02 -5.650456622242927551e-02 -1.705301105976104736e-01 3.473421633243560791e-01 -4.007691983133554459e-03 1.093487069010734558e-01 -4.520201310515403748e-02 -4.763275384902954102e-02 -3.297993913292884827e-02 -1.027930751442909241e-01 -1.419230848550796509e-01 -2.842907011508941650e-01 -1.859616786241531372e-01 1.182087883353233337e-01 -1.821992248296737671e-01 -4.135117530822753906e-01 -4.254549741744995117e-02 8.431980758905410767e-02 2.976459562778472900e-01 1.538544520735740662e-02 -7.121834903955459595e-02 -6.265953183174133301e-03
-1.532947719097137451e-01 -1.966838687658309937e-01 1.034172549843788147e-01 -3.710383474826812744e-01 -1.713427007198333740e-01 -1.640850119292736053e-02 3.327969834208488464e-02 -1.204253658652305603e-01 -3.035544157028198242e-01 1.402113679796457291e-02 -1.872735470533370972e-01 1.184244900941848755e-01 -2.795813418924808502e-02 1.817189157009124756e-01 -2.960484623908996582e-01 -3.209558129310607910e-01 1.105533912777900696e-01 2.597952485084533691e-01 -1.847896277904510498e-01 -1.765534281730651855e-01 1.717024296522140503e-01 -9.997174888849258423e-02 7.103370130062103271e-02 -1.044434979557991028e-01 -3.111630976200103760e-01 -4.508737474679946899e-02 1.238261833786964417e-01 -1.768109202384948730e-01 8.347772806882858276e-02 -1.434775143861770630e-01 -4.892906546592712402e-02 4.952512681484222412e-02
9.666502475738525391e-02 1.703973263502120972e-01 2.164593786001205444e-01 -1.821320652961730957e-01 7.199416402727365494e-03 9.488964825868606567e-02 3.273866772651672363e-01 -7.633235305547714233e-03 -4.614315330982208252e-01 3.296108043286949396e-04 -5.229215696454048157e-02 1.857623457908630371e-01 -2.074516415596008301e-01 2.854704856872558594e-01 -1.849789172410964966e-01 -3.584746271371841431e-02 -8.136816322803497314e-02 3.488564491271972656e-02 -8.524028211832046509e-02 1.872545778751373291e-01 -7.956705242395401001e-02 -1.832053996622562408e-02 -4.590607061982154846e-02 -1.138333156704902649e-01 -2.032396644353866577e-01 -2.063124328851699829e-01 3.750282227993011475e-01 -6.995894759893417358e-02 -2.026850134134292603e-01 -8.601573854684829712e-02 -2.726195938885211945e-02 -6.760174036026000977e-02
-3.246857523918151855e-01 -1.080057844519615173e-01 1.333307027816772461e-01 -5.544472485780715942e-02 -1.800716072320938110e-01 1.822886466979980469e-01 7.597461342811584473e-02 -1.192832514643669128e-01 -2.003181427717208862e-01 -1.056376621127128601e-01 -9.496052563190460205e-02 -1.581784784793853760e-01 -1.801531463861465454e-01 4.778785631060600281e-03 -1.450684666633605957e-01 1.424681693315505981e-01 6.767969578504562378e-02 2.291420698165893555e-01 1.340880244970321655e-01 -6.393077969551086426e-02 -1.592218130826950073e-01 -6.508169323205947876e-02 5.622656270861625671e-02 2.100494652986526489e-01 -2.191980183124542236e-01 -5.148894190788269043e-01 4.445709660649299622e-02 2.010581642389297485e-02 2.873711474239826202e-02 -2.855211868882179260e-02 -3.695359528064727783e-01 8.661611378192901611e-02
-2.166038453578948975e-01 -2.875903248786926270e-01 8.371476083993911743e-02 -1.532597094774246216e-01 2.564573585987091064e-01 -2.914250828325748444e-02 7.421576976776123047e-02 -2.162204384803771973e-01 -5.216650366783142090e-01 -6.563778966665267944e-02 1.585993766784667969e-01 2.869186177849769592e-02 -4.341089352965354919e-02 -1.018771007657051086e-01 1.287435889244079590e-01 -1.586509644985198975e-01 3.843133524060249329e-02 -1.572588980197906494e-01 -9.540151804685592651e-02 -4.990532249212265015e-02 -9.967821091413497925e-02 2.249729037284851074e-01 -2.786906957626342773e-01 -1.250430103391408920e-02 -2.162958532571792603e-01 -1.159801706671714783e-01 1.927793771028518677e-01 -1.939819008111953735e-01 -1.078395396471023560e-01 -8.498877286911010742e-02 -2.037416584789752960e-02 -1.846680492162704468e-01
[truncated: 3,282,437 more chars]
