# Supplementary material for: The Language of Innovation
Source: PLoS One. 2020 Apr 30;15(4):e0230107. doi: 10.1371/journal.pone.0230107 (PMC7194493; doi:10.1371/journal.pone.0230107)
Supplement: S22 File — (GZ) [file pone.0230107.s022.tar.gz › 2000-2004/V2Run_6_VS_4500_embeddings2000-2004ED32.txt]

3.253773450851440430e-01 -4.549447447061538696e-02 5.451679229736328125e-02 -7.715534418821334839e-02 4.395292401313781738e-01 9.854545444250106812e-02 4.641844704747200012e-02 -1.053275167942047119e-01 9.540010243654251099e-02 2.050577104091644287e-02 -4.164447635412216187e-02 -3.185867965221405029e-01 -1.570737063884735107e-01 1.699511706829071045e-01 -5.897049605846405029e-02 1.829373650252819061e-02 -1.417470276355743408e-01 2.011777907609939575e-01 -3.073297999799251556e-02 2.352796792984008789e-01 -3.301613926887512207e-01 1.769610345363616943e-01 2.724993601441383362e-02 7.624264806509017944e-02 -4.504623636603355408e-02 1.036547310650348663e-02 -1.265348345041275024e-01 -2.630265057086944580e-01 2.539445459842681885e-01 1.040122359991073608e-01 -1.128330156207084656e-01 -2.403260171413421631e-01
5.166574716567993164e-01 -1.200617849826812744e-01 8.968325331807136536e-03 8.038537204265594482e-02 2.467484325170516968e-01 -1.225991100072860718e-01 -3.092417493462562561e-02 -1.212391406297683716e-01 9.512626379728317261e-02 -1.657616049051284790e-01 5.979127436876296997e-02 5.967803671956062317e-02 2.433179169893264771e-01 -4.773586243391036987e-02 1.444318145513534546e-01 1.786974370479583740e-01 6.928291171789169312e-02 3.111190199851989746e-01 8.503935486078262329e-02 1.257253587245941162e-01 -2.938854396343231201e-01 -8.037595450878143311e-02 1.407313793897628784e-01 -2.602585405111312866e-02 9.404935687780380249e-02 1.704812496900558472e-01 6.827008724212646484e-02 -2.613788545131683350e-01 1.029002368450164795e-01 5.895259231328964233e-02 3.063063919544219971e-01 7.666752487421035767e-02
1.135610342025756836e-01 -3.168396651744842529e-02 -2.082844637334346771e-02 3.230565786361694336e-02 3.211157619953155518e-01 -1.226863861083984375e-01 -3.127582371234893799e-01 1.457188129425048828e-01 -1.846439540386199951e-01 -5.931468680500984192e-02 4.106870889663696289e-01 -1.211434751749038696e-01 1.950417757034301758e-01 1.552890334278345108e-02 8.426973968744277954e-02 -1.856321282684803009e-02 -1.836453825235366821e-01 1.255331337451934814e-01 -2.660636305809020996e-01 1.379591673612594604e-01 -2.605991065502166748e-01 1.397435218095779419e-01 2.314280271530151367e-01 1.059626191854476929e-01 -8.972428739070892334e-02 1.113972440361976624e-01 1.603717505931854248e-01 -3.030949831008911133e-02 2.720418274402618408e-01 1.756909638643264771e-01 1.577790528535842896e-01 -1.110140010714530945e-01
2.470493614673614502e-01 -1.295362114906311035e-01 -1.499209702014923096e-01 -2.380812764167785645e-01 3.229323625564575195e-01 -2.548381984233856201e-01 8.687904477119445801e-02 1.792829185724258423e-01 7.725511491298675537e-02 -1.944890171289443970e-01 6.855445355176925659e-02 -1.026468351483345032e-01 -4.939448460936546326e-02 -1.716896891593933105e-01 3.064345568418502808e-02 -3.625369668006896973e-01 2.769097983837127686e-01 2.256782054901123047e-01 -2.294895946979522705e-01 1.037178114056587219e-01 -3.839311003684997559e-02 2.446807175874710083e-01 7.740516960620880127e-02 5.038840323686599731e-02 1.325937360525131226e-01 1.733608394861221313e-01 3.884941339492797852e-02 2.190726101398468018e-01 1.822176873683929443e-01 -1.902959542348980904e-03 5.056742578744888306e-02 -1.303194612264633179e-01
1.537659764289855957e-01 7.185078412294387817e-02 4.027654230594635010e-02 1.363757401704788208e-01 4.014444649219512939e-01 7.336333394050598145e-02 -9.420505911111831665e-02 2.841150462627410889e-01 8.801969885826110840e-02 -2.856308966875076294e-02 3.038222193717956543e-01 -1.831241697072982788e-01 1.397676616907119751e-01 2.209064364433288574e-01 3.295884653925895691e-02 1.297974586486816406e-01 -1.242702547460794449e-02 3.316979408264160156e-01 -1.722202152013778687e-01 9.200283885002136230e-02 -1.853029578924179077e-01 3.264732956886291504e-01 -1.723132729530334473e-01 5.098509415984153748e-02 2.077133804559707642e-01 -2.369806915521621704e-02 1.643105642870068550e-03 -5.677460134029388428e-02 2.624613642692565918e-01 -1.566137522459030151e-01 8.710969984531402588e-02 6.865223497152328491e-02
1.706780940294265747e-01 -2.156882137060165405e-01 3.953227028250694275e-02 -5.685432255268096924e-02 4.149795472621917725e-01 2.031615227460861206e-01 -9.870988875627517700e-02 1.709014028310775757e-01 3.754819929599761963e-02 -1.557868272066116333e-01 6.154580786824226379e-02 -3.088353946805000305e-02 1.609820574522018433e-01 -5.514338612556457520e-02 -9.265574626624584198e-04 1.752984672784805298e-01 -2.753284387290477753e-02 3.621684908866882324e-01 -3.584091663360595703e-01 3.846354782581329346e-01 -4.531502351164817810e-02 2.649224698543548584e-01 5.258131772279739380e-02 -6.347389891743659973e-03 1.674382388591766357e-01 -1.100223287940025330e-01 -1.235864236950874329e-01 3.585901868063956499e-04 1.356838196516036987e-01 -4.912932962179183960e-02 -9.620868414640426636e-02 9.027270972728729248e-02
1.711042225360870361e-01 9.833714365959167480e-02 -4.073303937911987305e-02 -6.959822773933410645e-02 2.767451107501983643e-01 9.400486946105957031e-02 -2.198802083730697632e-01 1.473061647266149521e-02 9.935776703059673309e-03 -1.198538765311241150e-01 2.482437640428543091e-01 -3.226250112056732178e-01 1.106238961219787598e-01 2.983158230781555176e-01 -1.249698027968406677e-01 1.178332418203353882e-01 2.707727439701557159e-02 4.415194094181060791e-01 -2.675561606884002686e-01 2.182124555110931396e-01 3.908389061689376831e-02 6.946547329425811768e-02 2.364759743213653564e-01 6.202882528305053711e-02 1.226587668061256409e-01 2.370145730674266815e-02 1.118951216340065002e-01 -1.692595183849334717e-01 1.058436036109924316e-01 1.681913435459136963e-01 1.778406351804733276e-01 -2.760128304362297058e-02
5.173505470156669617e-02 -1.329450607299804688e-01 -6.224460527300834656e-02 1.158702373504638672e-01 1.540249586105346680e-01 -1.048558577895164490e-01 1.651928946375846863e-02 1.237890198826789856e-01 -1.777507215738296509e-01 -1.214581355452537537e-01 9.726563841104507446e-02 -1.218421980738639832e-01 2.566497325897216797e-01 8.729037642478942871e-02 1.897088885307312012e-01 -5.458875093609094620e-03 -9.864871948957443237e-02 4.213925004005432129e-01 -2.566820979118347168e-01 3.317947685718536377e-01 1.348419338464736938e-01 2.417535483837127686e-01 1.203593332320451736e-02 5.446590110659599304e-02 3.045335412025451660e-01 6.365766376256942749e-02 1.547510325908660889e-01 -1.383456140756607056e-01 3.463019430637359619e-01 1.642907559871673584e-01 4.090329632163047791e-02 1.966994814574718475e-02
2.548248767852783203e-01 -1.815256029367446899e-01 1.625563353300094604e-01 -3.071821294724941254e-02 2.909884452819824219e-01 -1.765679102391004562e-03 -6.175515055656433105e-02 2.017311006784439087e-01 -1.796589978039264679e-02 -1.335916370153427124e-01 1.348484605550765991e-01 -2.430337220430374146e-01 6.662371754646301270e-02 1.238874495029449463e-01 -1.994895190000534058e-01 -7.271490246057510376e-02 -2.150729894638061523e-01 3.076032102108001709e-01 -2.929642200469970703e-01 4.069048911333084106e-02 -1.905588358640670776e-01 2.277534455060958862e-01 2.954683005809783936e-01 -7.188548892736434937e-02 -2.689069509506225586e-02 -1.219030097126960754e-01 2.280918657779693604e-01 -1.828110665082931519e-01 2.608189582824707031e-01 4.529087338596582413e-03 6.083241198211908340e-03 8.451175689697265625e-02
1.987530142068862915e-01 1.783657371997833252e-01 -1.787714064121246338e-01 2.577798664569854736e-01 2.526320815086364746e-01 -1.031068861484527588e-01 -1.331332623958587646e-01 -4.359266906976699829e-02 9.226077795028686523e-02 4.763925913721323013e-03 -5.191646888852119446e-02 -1.312229633331298828e-01 1.063754186034202576e-01 1.620037853717803955e-01 8.078686147928237915e-02 8.965690433979034424e-02 6.476322561502456665e-02 4.898350685834884644e-02 -8.219382166862487793e-02 2.657842934131622314e-01 -1.458824127912521362e-01 2.607478201389312744e-01 3.407344520092010498e-01 3.599353134632110596e-02 -1.083857789635658264e-01 1.994238644838333130e-01 1.269679367542266846e-01 -2.820442318916320801e-01 3.647858500480651855e-01 -2.099949717521667480e-01 1.515598297119140625e-01 -1.328061968088150024e-01
1.671664416790008545e-01 -3.352008759975433350e-02 1.492439806461334229e-01 -1.479208022356033325e-01 2.622271776199340820e-01 -2.246890962123870850e-01 2.109028398990631104e-01 2.424263805150985718e-01 -3.604307130444794893e-04 -1.324413716793060303e-02 1.111058369278907776e-01 -1.076498627662658691e-01 -2.511895075440406799e-02 -3.569846600294113159e-02 2.578341364860534668e-01 -1.427187174558639526e-01 3.599894046783447266e-01 2.384105920791625977e-01 -1.026002615690231323e-01 2.112282663583755493e-01 -1.019300520420074463e-01 3.664690852165222168e-01 -3.188387304544448853e-02 1.134347543120384216e-01 2.063347212970256805e-02 1.164293587207794189e-01 -4.843826219439506531e-02 -3.196133077144622803e-01 1.613924801349639893e-01 2.115074396133422852e-01 2.804720588028430939e-02 -3.490294888615608215e-02
7.782910764217376709e-02 1.609853804111480713e-01 9.242527931928634644e-02 1.930121146142482758e-02 1.600055694580078125e-01 -3.262951076030731201e-01 -9.943142533302307129e-03 -1.331897079944610596e-01 6.810171157121658325e-02 -1.077709603123366833e-04 -1.464383304119110107e-02 -1.634249985218048096e-01 1.198923736810684204e-01 1.431610137224197388e-01 3.339428603649139404e-01 4.259534180164337158e-02 1.118318270891904831e-02 3.495402932167053223e-01 -3.788071572780609131e-01 1.417779624462127686e-01 -2.252907752990722656e-01 1.910345703363418579e-01 5.132126063108444214e-02 -2.159356027841567993e-01 4.284401610493659973e-02 3.023373782634735107e-01 2.306907176971435547e-01 -1.393921375274658203e-01 1.105456203222274780e-01 -7.615659385919570923e-02 1.512543559074401855e-01 -1.548164151608943939e-02
3.468701839447021484e-01 1.036157160997390747e-01 2.070677652955055237e-02 1.875120773911476135e-02 2.072081863880157471e-01 7.543199509382247925e-02 -1.750845313072204590e-01 7.147388905286788940e-02 -1.512394249439239502e-01 5.400907248258590698e-02 1.660719066858291626e-01 -2.423174381256103516e-01 1.185634732246398926e-01 1.553426869213581085e-02 -7.475443184375762939e-02 9.190648049116134644e-02 -5.159098654985427856e-02 3.028537631034851074e-01 -2.983935475349426270e-01 3.416235148906707764e-01 -1.127449646592140198e-01 1.770710498094558716e-01 -9.013520181179046631e-02 2.891979925334453583e-02 2.506262958049774170e-01 7.972388714551925659e-02 2.199620455503463745e-01 -2.189562320709228516e-01 2.828569412231445312e-01 2.936414070427417755e-02 9.822816401720046997e-02 -1.848978847265243530e-01
5.772129516117274761e-04 2.564931511878967285e-01 -6.113842502236366272e-02 -1.795092374086380005e-01 3.111739158630371094e-01 -1.467595398426055908e-01 3.994746878743171692e-02 1.365932524204254150e-01 -1.183747872710227966e-02 -1.816736310720443726e-01 1.511866599321365356e-01 -2.679564058780670166e-01 2.896125018596649170e-01 7.445170730352401733e-02 -1.260494589805603027e-01 -5.659281276166439056e-03 -1.639676392078399658e-01 1.867382973432540894e-01 -2.925512194633483887e-01 3.748166859149932861e-01 -2.049015760421752930e-01 1.535325795412063599e-01 -5.784549936652183533e-02 -5.933152511715888977e-02 -4.647890478372573853e-02 3.680790588259696960e-02 1.535976082086563110e-01 -5.300814658403396606e-02 3.125959634780883789e-01 1.920453608036041260e-01 -7.659100461751222610e-03 4.072979092597961426e-02
1.711257100105285645e-01 -1.310847252607345581e-01 2.616779506206512451e-02 -2.249416522681713104e-02 4.930144548416137695e-01 -2.521535754203796387e-01 2.249966710805892944e-01 2.243241369724273682e-01 2.652559801936149597e-02 -1.027727425098419189e-01 5.495800822973251343e-02 -2.285806834697723389e-01 2.346435002982616425e-02 -1.280009895563125610e-01 -1.412799805402755737e-01 2.359045147895812988e-01 2.843207716941833496e-01 1.811998188495635986e-01 -1.985496133565902710e-01 1.657344698905944824e-01 -3.661365061998367310e-02 2.168838977813720703e-01 1.797502860426902771e-02 -1.060749217867851257e-02 -4.166784137487411499e-02 2.437440901994705200e-01 -1.058277413249015808e-01 -2.666248083114624023e-01 3.643475100398063660e-02 -2.045861259102821350e-02 6.249145045876502991e-02 -8.490082621574401855e-02
1.933531314134597778e-01 -4.057358950376510620e-03 1.218288615345954895e-01 -1.800296604633331299e-01 1.962243318557739258e-01 -4.183470085263252258e-02 -8.120556920766830444e-02 1.813779175281524658e-01 -7.081007957458496094e-02 -1.120885089039802551e-01 2.788393199443817139e-01 -9.480495005846023560e-02 -1.561241596937179565e-02 3.254696428775787354e-01 4.126736521720886230e-02 1.549752652645111084e-01 5.109494924545288086e-02 3.360099494457244873e-01 -4.655496776103973389e-01 1.626631468534469604e-01 -9.146956354379653931e-02 2.116432487964630127e-01 -1.864942163228988647e-02 6.119320541620254517e-02 2.044106274843215942e-01 -1.542256493121385574e-02 1.551050245761871338e-01 -1.879974752664566040e-01 2.124448716640472412e-01 6.936853379011154175e-02 -1.484728604555130005e-01 -1.000730320811271667e-01
2.572732269763946533e-01 2.649245783686637878e-02 8.268154412508010864e-02 9.608636051416397095e-02 1.126918271183967590e-01 1.113666146993637085e-01 1.353411078453063965e-01 1.743366420269012451e-01 -1.921780034899711609e-02 5.502707511186599731e-02 1.872826665639877319e-01 -1.938822865486145020e-01 4.278003796935081482e-02 1.041744202375411987e-01 -1.156492680311203003e-01 8.829232305288314819e-02 -4.686298221349716187e-02 3.002163469791412354e-01 -2.964110076427459717e-01 4.406571388244628906e-01 -5.526064708828926086e-02 3.059344887733459473e-01 2.256183624267578125e-01 7.987158000469207764e-02 1.624566465616226196e-01 -5.967700108885765076e-02 -1.821462661027908325e-01 -1.260504424571990967e-01 2.433499842882156372e-01 2.284349203109741211e-01 -8.276236057281494141e-02 -8.800232410430908203e-02
5.053914189338684082e-01 -1.062167882919311523e-01 -3.062390089035034180e-01 4.086007177829742432e-02 1.357820034027099609e-01 -1.359539031982421875e-01 -7.836969941854476929e-02 -2.369274199008941650e-01 2.408233704045414925e-04 -2.442640252411365509e-02 1.116608902812004089e-01 2.636371366679668427e-02 7.142405211925506592e-02 2.692749798297882080e-01 1.460793316364288330e-01 7.148598879575729370e-02 -8.645596355199813843e-02 1.538616269826889038e-01 -3.253585398197174072e-01 -1.599043011665344238e-01 -1.992669701576232910e-01 9.701873362064361572e-02 1.067485287785530090e-01 -1.914052367210388184e-01 7.560160942375659943e-03 1.856370419263839722e-01 2.815489768981933594e-01 -5.794155597686767578e-02 1.747138947248458862e-01 -9.548965096473693848e-02 1.644513919018208981e-03 6.566018611192703247e-02
1.607714295387268066e-01 -1.104496270418167114e-01 -1.188069358468055725e-01 1.433457061648368835e-02 3.028904795646667480e-01 -1.539405286312103271e-01 -1.986256614327430725e-02 1.207831278443336487e-01 -4.084614664316177368e-02 -7.523106783628463745e-02 7.988511770963668823e-02 -1.468616873025894165e-01 2.463842332363128662e-01 1.077171787619590759e-01 -7.182610034942626953e-02 2.587046623229980469e-01 -1.053891628980636597e-01 2.349690943956375122e-01 -4.111889004707336426e-01 2.740094363689422607e-01 -4.895443562418222427e-04 4.201175272464752197e-02 -4.084741324186325073e-02 2.651519775390625000e-01 2.161242663860321045e-01 1.012536324560642242e-02 1.183086037635803223e-01 -2.005345374345779419e-01 3.416775763034820557e-01 4.758109152317047119e-02 -1.736514866352081299e-01 -5.600312352180480957e-02
2.239069640636444092e-01 -1.200790926814079285e-01 1.061477959156036377e-01 4.431603476405143738e-02 2.618758678436279297e-01 1.497434526681900024e-01 -2.421964891254901886e-02 1.984045654535293579e-01 -6.708886474370956421e-02 -4.996213316917419434e-02 8.619617670774459839e-02 -2.758153080940246582e-01 2.070483267307281494e-01 1.413557082414627075e-01 -9.373369812965393066e-02 1.866919249296188354e-01 5.564724281430244446e-02 2.673938274383544922e-01 -4.764561355113983154e-01 2.227924019098281860e-01 -8.865435421466827393e-02 1.075052395462989807e-01 1.628070138394832611e-02 -1.473384071141481400e-02 2.051011919975280762e-01 2.287663966417312622e-01 -1.749071627855300903e-01 1.482082307338714600e-01 2.240559011697769165e-01 1.097078993916511536e-01 -7.556311041116714478e-02 -9.068321436643600464e-02
3.575106859207153320e-01 1.961280032992362976e-02 -2.698831260204315186e-01 -4.840209148824214935e-04 2.724107354879379272e-02 1.543891727924346924e-01 -2.439154312014579773e-02 1.768513172864913940e-01 -4.088391363620758057e-02 -2.370018064975738525e-01 1.817924715578556061e-02 -3.423541486263275146e-01 4.644732922315597534e-02 -2.486066222190856934e-01 -1.132636666297912598e-01 1.890018582344055176e-01 4.167363978922367096e-03 2.954210340976715088e-01 7.704948633909225464e-02 9.611152112483978271e-02 -9.643813222646713257e-02 1.392542570829391479e-01 9.183514863252639771e-02 -9.445628523826599121e-02 1.316201779991388321e-02 1.476210355758666992e-01 3.694334626197814941e-01 -2.982584238052368164e-01 1.149646341800689697e-01 6.371131539344787598e-02 -2.124068327248096466e-03 2.035344839096069336e-01
6.862958520650863647e-02 3.810573741793632507e-02 -7.604598253965377808e-02 -1.407782584428787231e-01 4.006717819720506668e-03 -1.853864341974258423e-01 4.690221324563026428e-02 -1.776571869850158691e-01 1.090355291962623596e-01 -2.820788919925689697e-01 2.653117179870605469e-01 -1.822948753833770752e-01 -3.185967355966567993e-02 2.514061331748962402e-01 2.402280122041702271e-01 2.202217280864715576e-01 -7.112077623605728149e-02 3.726139664649963379e-01 -1.819556057453155518e-01 2.008652687072753906e-02 -2.046634256839752197e-01 2.730812728404998779e-01 5.151190608739852905e-02 -1.812480092048645020e-01 7.186842709779739380e-02 1.880865395069122314e-01 -3.311138600111007690e-02 -1.424024999141693115e-01 2.256059795618057251e-01 1.208209395408630371e-01 2.775116860866546631e-01 2.799611538648605347e-02
9.188013523817062378e-02 -1.444048583507537842e-01 -1.126052886247634888e-01 2.956655025482177734e-01 3.221740126609802246e-01 -5.882365256547927856e-02 -1.618870049715042114e-01 -1.817093230783939362e-03 -6.506227701902389526e-02 -1.913571655750274658e-01 1.433632075786590576e-01 -3.515578806400299072e-01 -7.464823126792907715e-02 4.812660813331604004e-02 -9.324140101671218872e-02 1.164731681346893311e-01 -2.341156601905822754e-01 1.858605444431304932e-01 -3.660559058189392090e-01 1.651493906974792480e-01 1.796357892453670502e-02 2.579548023641109467e-02 3.665450727567076683e-03 -1.242104731500148773e-02 1.521759629249572754e-01 1.901867687702178955e-01 2.006656527519226074e-01 1.707629561424255371e-01 2.630914449691772461e-01 2.375994324684143066e-01 -1.988713629543781281e-02 -1.240661442279815674e-01
1.720511019229888916e-01 -1.727589666843414307e-01 2.498331246897578239e-03 -3.743446245789527893e-02 4.772146344184875488e-01 -8.930786699056625366e-02 2.916016876697540283e-01 7.142665237188339233e-02 6.523806601762771606e-02 -1.914029754698276520e-02 8.602840453386306763e-02 -9.605879336595535278e-02 -1.923357546329498291e-01 -7.019560784101486206e-02 -4.997871071100234985e-02 -2.489909827709197998e-01 2.079508006572723389e-01 1.239066794514656067e-01 -1.578463762998580933e-01 1.102528721094131470e-01 2.181724086403846741e-02 4.551231861114501953e-01 2.235449291765689850e-02 1.252591311931610107e-01 1.514261662960052490e-01 6.029289215803146362e-02 3.187064453959465027e-02 -1.405581980943679810e-01 2.610112130641937256e-01 3.387078642845153809e-02 -5.878959596157073975e-02 -2.147065699100494385e-01
2.623055577278137207e-01 9.018973261117935181e-02 -2.280122367665171623e-03 3.853866085410118103e-02 2.964769601821899414e-01 -1.990004181861877441e-01 1.855297386646270752e-02 -1.377360075712203979e-01 -3.889802843332290649e-02 -1.808082498610019684e-02 3.391826897859573364e-02 -3.379923477768898010e-02 4.728430509567260742e-02 1.024620309472084045e-01 -1.738943345844745636e-02 -5.443533137440681458e-02 -4.197080731391906738e-01 2.567136585712432861e-01 -3.466270864009857178e-01 1.165036857128143311e-01 6.878077238798141479e-02 1.848764121532440186e-01 2.081786692142486572e-01 2.120087482035160065e-02 2.632169127464294434e-01 -8.494253456592559814e-02 -7.116358261555433273e-03 4.960498213768005371e-02 4.261925220489501953e-01 1.563110798597335815e-01 8.509597927331924438e-02 -6.181302666664123535e-02
3.326615393161773682e-01 -1.161765009164810181e-01 8.107324689626693726e-02 1.636420493014156818e-03 4.136883020401000977e-01 -2.262964397668838501e-01 2.201956212520599365e-01 2.704277038574218750e-01 5.492560938000679016e-02 -1.273229569196701050e-01 1.649466753005981445e-01 -4.538507014513015747e-02 5.169304460287094116e-02 -7.620631903409957886e-02 1.023587509989738464e-01 4.664719477295875549e-02 1.738792657852172852e-01 4.098061099648475647e-02 -2.896584756672382355e-02 1.211406961083412170e-01 -2.981422543525695801e-01 4.239747226238250732e-01 -3.572594001889228821e-02 1.301065832376480103e-01 7.012858241796493530e-02 1.528628617525100708e-01 -9.737163037061691284e-02 -1.318752914667129517e-01 -3.432270884513854980e-02 9.026453644037246704e-02 6.861354410648345947e-02 -2.284831404685974121e-01
2.681625187397003174e-01 7.645326107740402222e-02 3.703451529145240784e-02 -3.826102241873741150e-02 2.471244186162948608e-01 -1.434865146875381470e-01 -4.251674190163612366e-02 7.344576716423034668e-02 -9.304630756378173828e-02 -3.017736375331878662e-01 1.288483738899230957e-01 -1.704568862915039062e-01 1.530543267726898193e-01 8.378369361162185669e-02 -9.704226255416870117e-02 6.236981600522994995e-02 -3.158890604972839355e-01 2.816192209720611572e-01 -7.831985503435134888e-02 2.340315282344818115e-01 1.515075117349624634e-01 1.835970282554626465e-01 -3.691807016730308533e-02 2.304550707340240479e-01 2.741388976573944092e-01 1.834668964147567749e-01 -3.948513418436050415e-02 -1.881039206637069583e-04 3.916777074337005615e-01 1.222688555717468262e-01 9.159477427601814270e-03 1.070576906204223633e-01
4.143376946449279785e-01 4.327641427516937256e-02 -2.994378209114074707e-01 -6.078197434544563293e-02 2.180573195219039917e-01 -3.560752049088478088e-02 3.253239095211029053e-01 1.081658154726028442e-01 2.103655487298965454e-01 -5.173052474856376648e-02 3.811557590961456299e-02 -2.973902523517608643e-01 -8.085530251264572144e-03 -1.672141104936599731e-01 -1.020439565181732178e-01 -1.856967508792877197e-01 1.794680356979370117e-01 2.199688553810119629e-01 -2.842927724123001099e-02 7.082223147153854370e-02 3.506336361169815063e-02 1.687505096197128296e-01 7.596878707408905029e-02 1.344263404607772827e-01 1.533995568752288818e-01 2.944583296775817871e-01 -3.840129077434539795e-02 -1.529601216316223145e-01 3.513022139668464661e-02 1.344835907220840454e-01 1.599074900150299072e-01 -1.924323588609695435e-01
3.641397356986999512e-01 5.222635343670845032e-03 1.888163983821868896e-01 1.835220679640769958e-02 1.722586303949356079e-01 -2.633000016212463379e-01 -1.769404858350753784e-02 1.414132267236709595e-01 4.345544055104255676e-02 -1.024660319089889526e-01 2.906599640846252441e-01 -2.684789896011352539e-01 1.982966810464859009e-01 1.462094783782958984e-01 -8.508757309755310416e-05 1.526148617267608643e-01 1.604244709014892578e-01 3.058000802993774414e-01 -2.506745457649230957e-01 2.748672068119049072e-01 -1.065516918897628784e-01 5.812378600239753723e-02 1.032085865736007690e-01 1.164270937442779541e-02 3.030878901481628418e-01 -1.798555813729763031e-02 1.013748124241828918e-01 -1.355824917554855347e-01 1.985525190830230713e-01 5.802030116319656372e-02 -1.106563210487365723e-01 -9.784273803234100342e-03
2.831575870513916016e-01 -5.847966298460960388e-02 2.075418457388877869e-02 -1.656728982925415039e-01 3.182501196861267090e-01 -1.527346223592758179e-01 8.043837547302246094e-02 1.723124980926513672e-01 -1.251378208398818970e-01 -5.231217294931411743e-02 -2.025635093450546265e-01 -1.022508516907691956e-01 -5.674466490745544434e-02 -1.601287871599197388e-01 6.701293587684631348e-02 -1.327178627252578735e-01 2.752650678157806396e-01 1.530120521783828735e-01 -1.728132367134094238e-01 1.145039349794387817e-01 -1.872901618480682373e-01 4.734379947185516357e-01 -5.628422647714614868e-02 1.239062771201133728e-01 1.727588474750518799e-01 3.216049820184707642e-02 2.642668969929218292e-02 -2.550395429134368896e-01 1.739152520895004272e-01 -1.531022600829601288e-03 1.628464311361312866e-01 -1.833284795284271240e-01
4.590865671634674072e-01 4.328774288296699524e-02 -4.554008692502975464e-02 -6.528063863515853882e-02 -5.839596036821603775e-03 -7.949136197566986084e-02 -1.362869143486022949e-01 1.230831220746040344e-01 6.838387995958328247e-02 -2.969621680676937103e-02 3.634610399603843689e-02 -1.412182301282882690e-01 9.911667555570602417e-02 -5.555161088705062866e-02 -8.020444959402084351e-02 1.018159538507461548e-01 2.773207612335681915e-02 1.799308210611343384e-01 -3.182764053344726562e-01 -1.424178779125213623e-01 3.174008056521415710e-02 3.278160989284515381e-01 2.040826380252838135e-01 5.723388493061065674e-02 -1.206696182489395142e-01 2.119346559047698975e-01 3.481611609458923340e-01 -2.604974806308746338e-01 2.405080497264862061e-01 1.244218349456787109e-01 2.293280959129333496e-01 -4.278418794274330139e-02
1.267905831336975098e-01 2.917872369289398193e-02 1.806482374668121338e-01 2.528136670589447021e-01 1.836563646793365479e-01 -6.266234815120697021e-02 -3.631816804409027100e-01 -1.473487913608551025e-01 -1.421324461698532104e-01 9.425968676805496216e-02 2.202512472867965698e-01 -1.899513155221939087e-01 4.014481231570243835e-02 6.973032653331756592e-02 -3.833743557333946228e-02 6.536452472209930420e-02 4.199733957648277283e-03 4.177893400192260742e-01 -2.917342483997344971e-01 1.664489060640335083e-01 -1.932532787322998047e-01 4.380387440323829651e-02 1.553064435720443726e-01 2.010121196508407593e-01 2.348964065313339233e-01 8.628895133733749390e-02 -3.015544079244136810e-02 -2.155786007642745972e-02 3.147295117378234863e-01 -8.765179663896560669e-02 -2.757711336016654968e-02 8.182353526353836060e-02
1.008538752794265747e-01 4.907697904855012894e-03 -1.045259013772010803e-01 2.660427428781986237e-02 3.133490383625030518e-01 6.043384317308664322e-03 -4.628601297736167908e-02 8.416628837585449219e-02 -4.574982076883316040e-02 2.591726928949356079e-02 6.857935339212417603e-02 -1.751617342233657837e-01 1.220082044601440430e-01 2.080822438001632690e-01 2.247014781460165977e-03 9.810737520456314087e-02 1.410318911075592041e-01 3.918500542640686035e-01 -4.713931679725646973e-01 1.334279626607894897e-01 -4.572045058012008667e-02 8.769771456718444824e-02 1.274785548448562622e-01 -7.354360818862915039e-02 2.656022310256958008e-01 -1.457722485065460205e-01 1.093489676713943481e-01 -2.027442753314971924e-01 4.055548906326293945e-01 8.529976941645145416e-03 3.235525637865066528e-02 -9.702574461698532104e-02
2.859206497669219971e-01 -1.550931483507156372e-01 -3.733190298080444336e-01 6.970486044883728027e-02 -3.221160173416137695e-02 -7.565531134605407715e-02 9.569296240806579590e-02 8.599758148193359375e-02 2.020024955272674561e-01 -1.214167326688766479e-01 -7.494716346263885498e-02 8.877025917172431946e-03 1.724233925342559814e-01 2.933198213577270508e-02 2.273020520806312561e-02 -1.606615632772445679e-01 2.450774312019348145e-01 1.485408991575241089e-01 -7.971170544624328613e-02 5.235114321112632751e-02 8.016943186521530151e-02 4.299474358558654785e-01 -4.000314045697450638e-03 2.485932260751724243e-01 2.153381258249282837e-01 3.277617096900939941e-01 -5.871387664228677750e-03 -1.061705201864242554e-01 2.691580951213836670e-01 -1.096248179674148560e-01 -4.128915816545486450e-02 -1.135864555835723877e-01
2.966960668563842773e-01 -1.591654121875762939e-01 -2.459201812744140625e-01 4.302393645048141479e-02 5.851130932569503784e-02 -1.482173502445220947e-01 3.719760477542877197e-02 5.268237367272377014e-02 3.247236311435699463e-01 4.302373621612787247e-03 -1.435131430625915527e-01 -1.964353322982788086e-01 1.698270440101623535e-01 3.050873279571533203e-01 5.225746333599090576e-02 1.819685697555541992e-01 -5.829717591404914856e-02 2.288097441196441650e-01 -3.087905049324035645e-01 -2.106492407619953156e-02 -2.896757125854492188e-01 1.095168367028236389e-01 1.624733656644821167e-01 8.068556338548660278e-02 -2.755467295646667480e-01 1.470197886228561401e-01 2.001390978693962097e-02 -1.243240945041179657e-02 2.066721469163894653e-01 2.286243066191673279e-02 2.164230346679687500e-01 -6.178045645356178284e-02
8.025063574314117432e-02 -1.735288836061954498e-02 4.098913073539733887e-02 3.626901283860206604e-02 2.591878473758697510e-01 6.622683722525835037e-04 -1.193388476967811584e-01 1.738526672124862671e-01 1.603538990020751953e-01 -1.478344500064849854e-01 1.105086281895637512e-01 -1.291246414184570312e-01 6.407725065946578979e-02 7.500515133142471313e-02 -1.647473573684692383e-01 1.412858068943023682e-01 -7.588558644056320190e-02 4.140495955944061279e-01 -2.581212222576141357e-01 1.503022164106369019e-01 -3.889099061489105225e-01 1.688617616891860962e-01 9.798386599868535995e-04 -1.996308714151382446e-01 -1.282024383544921875e-01 1.036833301186561584e-01 1.629827320575714111e-01 3.097241744399070740e-02 1.735643595457077026e-01 4.009084999561309814e-01 -1.141078770160675049e-01 -2.675493806600570679e-02
1.938110738992691040e-01 -1.516445726156234741e-01 -2.304999157786369324e-02 9.384128451347351074e-02 1.200312227010726929e-01 -1.747988313436508179e-01 7.051813602447509766e-02 -4.340940713882446289e-01 5.042022094130516052e-02 -1.924000233411788940e-01 2.801954932510852814e-02 3.059716522693634033e-02 2.504927217960357666e-01 -4.807189106941223145e-02 2.011739760637283325e-01 2.253912091255187988e-01 1.654455810785293579e-01 2.561302185058593750e-01 -3.050606250762939453e-01 -7.611358165740966797e-02 -1.167400702834129333e-01 1.816989928483963013e-01 2.494145929813385010e-01 -2.440079301595687866e-02 3.054324770346283913e-03 4.552595783025026321e-03 3.387927114963531494e-01 -2.053773701190948486e-01 1.657634228467941284e-01 8.269685204140841961e-04 -2.366550080478191376e-02 8.840511739253997803e-02
2.410104423761367798e-01 -2.622897326946258545e-01 -1.793199032545089722e-01 -2.192239165306091309e-01 3.316450715065002441e-01 -2.719861865043640137e-01 2.939783036708831787e-01 1.045668423175811768e-01 1.491906642913818359e-01 -2.733531966805458069e-02 -3.113578073680400848e-02 -5.350740626454353333e-02 -5.015058442950248718e-02 -7.217627484351396561e-03 3.266676142811775208e-02 -2.771573662757873535e-01 6.581954658031463623e-02 2.137415707111358643e-01 -2.210442423820495605e-01 2.021432965993881226e-01 -1.006159856915473938e-01 2.243228405714035034e-01 2.100342186167836189e-03 2.382961213588714600e-01 2.004095315933227539e-01 1.456596255302429199e-01 1.475020963698625565e-02 -7.089808583259582520e-02 2.333651781082153320e-01 2.316609397530555725e-02 1.349127888679504395e-01 -8.658356964588165283e-02
2.415764927864074707e-01 9.518006443977355957e-02 -1.075617894530296326e-01 -1.042272821068763733e-01 1.342593133449554443e-01 7.729403674602508545e-02 9.434519708156585693e-02 4.511032998561859131e-02 -3.876880183815956116e-02 1.026049777865409851e-01 -2.415959388017654419e-01 -1.452711969614028931e-01 7.169458270072937012e-02 -8.100264519453048706e-02 2.351752966642379761e-01 -3.252165019512176514e-01 1.028077378869056702e-01 9.869535267353057861e-02 -4.388583451509475708e-02 3.684271574020385742e-01 2.007214352488517761e-02 3.298320174217224121e-01 2.827400863170623779e-01 -6.129380315542221069e-02 1.003582030534744263e-01 2.496606558561325073e-01 -1.232904121279716492e-01 -1.278545707464218140e-01 2.503124177455902100e-01 -1.890102750621736050e-03 1.298079341650009155e-01 -2.767848670482635498e-01
1.477246880531311035e-01 -1.380163431167602539e-02 -1.510437577962875366e-01 7.051888108253479004e-02 3.064765036106109619e-01 -1.434831507503986359e-02 6.408469378948211670e-02 -1.814476959407329559e-02 7.693922519683837891e-02 -2.586321234703063965e-01 9.406603872776031494e-02 -2.832183241844177246e-01 1.713902205228805542e-01 1.104239523410797119e-01 2.138151377439498901e-01 1.568184345960617065e-01 2.296665869653224945e-02 7.785028964281082153e-02 -1.357165277004241943e-01 2.890963554382324219e-01 -4.333843663334846497e-02 2.145921438932418823e-01 1.441316306591033936e-01 1.962075233459472656e-01 -2.839134931564331055e-01 1.315092891454696655e-01 3.495585918426513672e-01 -1.927995383739471436e-01 8.698965609073638916e-02 -1.061959192156791687e-01 2.926915287971496582e-01 1.792565733194351196e-02
2.704505026340484619e-01 1.754016499035060406e-03 -1.748016923666000366e-01 5.145801603794097900e-02 1.531653851270675659e-01 -1.637999117374420166e-01 8.779037743806838989e-02 -2.341931760311126709e-01 -2.422387003898620605e-01 -2.620896399021148682e-01 7.611031085252761841e-02 -4.684500768780708313e-02 2.080251127481460571e-01 2.201614230871200562e-01 -6.347140297293663025e-04 6.860525906085968018e-02 -1.478729695081710815e-01 1.505218446254730225e-01 -1.254108399152755737e-01 1.549326628446578979e-01 6.032431125640869141e-02 2.159409373998641968e-01 2.262331843376159668e-01 3.051378391683101654e-02 -2.398890703916549683e-01 -5.770944058895111084e-02 1.270512789487838745e-01 -3.560248017311096191e-01 1.725973933935165405e-01 7.083052396774291992e-02 2.787473499774932861e-01 -2.146602720022201538e-01
-1.620891690254211426e-02 -1.920995861291885376e-01 -8.701433241367340088e-02 -1.033247783780097961e-01 1.235881000757217407e-01 -2.799953520298004150e-01 1.375750452280044556e-01 -1.029509231448173523e-01 -1.655069142580032349e-01 6.628086417913436890e-02 -6.526487320661544800e-02 -1.552449464797973633e-01 2.594675123691558838e-01 -1.571723222732543945e-01 1.826641559600830078e-01 -1.202149167656898499e-01 2.499074935913085938e-01 3.035231828689575195e-01 -2.767806649208068848e-01 1.732373088598251343e-01 -5.677813291549682617e-02 3.413275778293609619e-01 5.747477989643812180e-03 6.024062167853116989e-03 -1.854047477245330811e-01 2.553391158580780029e-01 -1.113340258598327637e-02 -9.913459420204162598e-03 -1.469855196774005890e-02 -1.195369102060794830e-02 -3.136363327503204346e-01 2.046500444412231445e-01
2.931019067764282227e-01 5.560098681598901749e-03 -1.899205595254898071e-01 -2.274830788373947144e-01 2.939884960651397705e-01 -2.690379023551940918e-01 2.082697749137878418e-01 1.469618827104568481e-01 7.343441247940063477e-02 -8.910126984119415283e-02 6.818234175443649292e-02 -9.953539073467254639e-02 -1.960359960794448853e-01 4.095121100544929504e-02 -2.723283134400844574e-02 -2.148774266242980957e-01 1.489680558443069458e-01 1.492677032947540283e-01 -1.993146985769271851e-01 2.836960256099700928e-01 -1.160083338618278503e-01 3.139842748641967773e-01 -1.763913966715335846e-02 9.011440724134445190e-02 2.300181686878204346e-01 1.570568978786468506e-01 -1.097995787858963013e-01 -1.303294748067855835e-01 2.260346710681915283e-01 -8.456069231033325195e-02 2.647427842020988464e-02 -1.919129490852355957e-01
2.677620947360992432e-01 7.543977349996566772e-02 -5.920636653900146484e-02 -4.898643493652343750e-02 1.776887327432632446e-01 6.808419525623321533e-02 -1.885673254728317261e-01 2.106857746839523315e-01 -9.452041238546371460e-02 -1.565930098295211792e-01 4.344504699110984802e-02 -3.640233576297760010e-01 6.975738704204559326e-02 -2.237465977668762207e-01 -1.433705836534500122e-01 7.970141246914863586e-03 1.552570164203643799e-01 2.670559883117675781e-01 -2.402805685997009277e-01 -3.201946988701820374e-02 -2.282425947487354279e-02 2.111968770623207092e-02 1.052835881710052490e-01 -1.223951354622840881e-01 -1.423294246196746826e-01 2.743694484233856201e-01 2.116592079401016235e-01 -4.148927703499794006e-02 4.090718626976013184e-01 -1.653622649610042572e-02 7.273680064827203751e-03 2.573131918907165527e-01
1.532206833362579346e-01 -1.722857356071472168e-01 5.160549655556678772e-02 -4.770167171955108643e-02 4.505200684070587158e-01 -6.805967539548873901e-02 -3.783703595399856567e-02 2.701805830001831055e-01 4.655065387487411499e-02 -2.498936206102371216e-01 1.040472835302352905e-01 5.317682400345802307e-02 1.423886120319366455e-01 1.728266924619674683e-01 -7.137549668550491333e-02 1.183642968535423279e-01 -9.706667624413967133e-03 2.630867063999176025e-01 -8.836249262094497681e-02 2.766836620867252350e-02 -1.581795662641525269e-01 4.430877864360809326e-01 -1.638724654912948608e-01 1.002509742975234985e-01 -3.684478402137756348e-01 5.090566352009773254e-02 7.574458606541156769e-03 -1.483107209205627441e-01 3.895976580679416656e-03 -9.332141280174255371e-02 8.027102053165435791e-02 2.562696486711502075e-02
3.065073192119598389e-01 -4.698619991540908813e-02 -1.393888145685195923e-01 7.700482010841369629e-02 2.100940346717834473e-01 9.368056803941726685e-02 5.660569667816162109e-02 4.177996516227722168e-02 -9.980364143848419189e-02 -2.216693758964538574e-02 3.804879188537597656e-01 -1.504529565572738647e-01 3.272766768932342529e-01 2.375554442405700684e-01 -9.426261484622955322e-02 7.204117625951766968e-02 5.099875852465629578e-02 3.046296238899230957e-01 -2.489111125469207764e-01 2.016977369785308838e-01 -1.173778176307678223e-01 1.276250928640365601e-01 -8.406894281506538391e-03 -1.197438687086105347e-01 2.265273481607437134e-01 -5.763083323836326599e-02 2.131075263023376465e-01 -4.043684899806976318e-02 2.812424898147583008e-01 1.629114151000976562e-01 -1.069289967417716980e-01 -6.223347038030624390e-02
3.913326263427734375e-01 4.900608956813812256e-02 -1.708662603050470352e-03 1.376976072788238525e-01 1.668877750635147095e-01 6.125516444444656372e-02 -1.924955844879150391e-02 -3.130800426006317139e-01 1.829342395067214966e-01 -2.581223249435424805e-01 2.318709045648574829e-01 -9.263406693935394287e-02 7.964324206113815308e-02 -1.199736446142196655e-01 5.487921088933944702e-02 -6.162068992853164673e-02 1.639875234104692936e-03 1.405136883258819580e-01 -2.893002331256866455e-01 1.019656583666801453e-01 -2.898591458797454834e-01 2.838635444641113281e-01 -1.017800271511077881e-01 1.695958711206912994e-02 -2.499684393405914307e-01 4.268307983875274658e-02 1.317506283521652222e-01 -1.616394966840744019e-01 7.546535879373550415e-02 -1.049128398299217224e-01 -4.322268068790435791e-02 -3.001231849193572998e-01
1.303184181451797485e-01 1.636481136083602905e-01 -5.990155041217803955e-02 -5.365814268589019775e-02 2.460213601589202881e-01 3.788482397794723511e-02 -1.269571036100387573e-01 2.602619230747222900e-01 -1.716626286506652832e-01 -8.796395361423492432e-02 1.012037228792905807e-02 -1.221824064850807190e-01 1.450981497764587402e-01 1.702102273702621460e-01 1.293939948081970215e-01 8.815673738718032837e-02 -1.723422706127166748e-01 3.000251650810241699e-01 -4.154647886753082275e-01 1.788947582244873047e-01 1.711091250181198120e-01 3.156378567218780518e-01 6.363169848918914795e-02 1.886309087276458740e-01 1.420612633228302002e-01 1.484925001859664917e-01 1.055219396948814392e-01 -8.591303974390029907e-02 1.928598284721374512e-01 2.102247029542922974e-01 -2.025875747203826904e-01 3.362987190485000610e-02
2.480556219816207886e-01 4.012376666069030762e-01 -1.482807099819183350e-01 2.404897287487983704e-02 3.908647596836090088e-01 -7.444199919700622559e-02 1.500689387321472168e-01 1.688051372766494751e-01 -5.674254521727561951e-02 -1.210640743374824524e-02 1.634242683649063110e-01 7.418547570705413818e-02 9.863168001174926758e-02 -2.324154414236545563e-02 -2.038089931011199951e-01 -7.927128672599792480e-02 3.344525396823883057e-02 2.525888979434967041e-01 -2.871512770652770996e-01 5.469908565282821655e-02 -1.780916303396224976e-01 2.372291386127471924e-01 2.712692134082317352e-02 -2.546029984951019287e-01 3.776048868894577026e-02 1.513394117355346680e-01 7.357562333345413208e-02 -2.236606925725936890e-01 5.163589492440223694e-02 1.670711636543273926e-01 7.106840610504150391e-02 -1.805371344089508057e-01
3.108523786067962646e-01 -7.838233374059200287e-03 1.189639642834663391e-01 6.203770264983177185e-02 1.122510582208633423e-01 -1.020441204309463501e-02 -2.066577821969985962e-01 1.737979054450988770e-01 -6.390701979398727417e-03 -2.003405094146728516e-01 1.289282292127609253e-01 -4.459823966026306152e-01 9.563277661800384521e-02 -8.008959144353866577e-02 -6.898323446512222290e-02 1.894836127758026123e-01 1.415966749191284180e-01 2.678804099559783936e-01 -1.937187761068344116e-01 5.883257091045379639e-02 9.736421518027782440e-03 2.739037275314331055e-01 1.758984774351119995e-01 -1.745114326477050781e-01 4.490637779235839844e-02 1.966728083789348602e-02 2.706122994422912598e-01 -1.024216115474700928e-01 2.168963104486465454e-01 3.147966787219047546e-02 -2.539908885955810547e-01 -1.406653672456741333e-01
2.072993069887161255e-01 -1.717778593301773071e-01 -1.071729362010955811e-01 1.599637717008590698e-01 2.297417074441909790e-02 -9.140982292592525482e-03 -5.684881657361984253e-02 -2.236915826797485352e-01 1.101817786693572998e-01 -2.122966200113296509e-01 -1.579126901924610138e-02 -2.904893755912780762e-01 2.871973998844623566e-02 4.550911113619804382e-02 1.193150952458381653e-01 -3.517533242702484131e-01 7.065644860267639160e-02 4.131599366664886475e-01 -9.465537220239639282e-02 1.165102571249008179e-01 -1.303707510232925415e-01 3.840818703174591064e-01 -3.629598021507263184e-02 1.101206839084625244e-01 -1.271617263555526733e-01 -3.391671180725097656e-02 1.093473657965660095e-01 -1.119898855686187744e-01 2.149171829223632812e-01 -2.595171034336090088e-01 1.448226124048233032e-01 -3.660277277231216431e-02
2.039881050586700439e-01 -7.960625737905502319e-02 -1.256333291530609131e-01 -8.606799691915512085e-02 3.019223213195800781e-01 -3.103388547897338867e-01 2.554627358913421631e-01 2.326068878173828125e-01 3.115612268447875977e-02 -8.798138797283172607e-02 1.268450357019901276e-02 -1.348189115524291992e-01 -8.040074259042739868e-02 8.257814683020114899e-03 5.110126920044422150e-03 -3.244832158088684082e-01 1.517519354820251465e-01 2.050173133611679077e-01 -2.224986851215362549e-01 1.504006981849670410e-01 -1.419115364551544189e-01 1.923841238021850586e-01 -1.276421993970870972e-01 2.629111707210540771e-01 5.606989562511444092e-02 1.042268052697181702e-01 -3.572051972150802612e-02 -1.259142160415649414e-01 2.812307476997375488e-01 -1.637860685586929321e-01 -3.278343379497528076e-02 -2.554382681846618652e-01
3.298572897911071777e-01 -2.156102955341339111e-01 -2.860764274373650551e-03 1.743050813674926758e-01 2.000514864921569824e-01 1.576183363795280457e-02 -1.165445148944854736e-01 -2.702655196189880371e-01 2.297462224960327148e-01 -3.613501191139221191e-01 -1.303069889545440674e-01 -3.640188872814178467e-01 -1.260558515787124634e-01 -5.867019668221473694e-02 1.034565120935440063e-01 -1.968289911746978760e-01 3.712718188762664795e-02 3.179869949817657471e-01 -1.303967684507369995e-01 2.480861172080039978e-02 -7.307533174753189087e-02 2.256785929203033447e-01 -1.301634460687637329e-01 -6.730078905820846558e-02 -1.197314411401748657e-01 1.108032986521720886e-01 1.205171737819910049e-02 -1.022161468863487244e-01 1.736980676651000977e-01 -1.365809738636016846e-01 -1.321118511259555817e-02 4.165067151188850403e-02
1.806247979402542114e-01 -3.863974288105964661e-02 1.462675724178552628e-02 -2.331530675292015076e-02 5.042871236801147461e-01 1.485002338886260986e-01 -1.580956727266311646e-01 -1.176952123641967773e-01 1.709472835063934326e-01 -2.040970623493194580e-01 1.413934230804443359e-01 -4.991680011153221130e-02 -1.544715017080307007e-01 2.494971603155136108e-01 1.554792821407318115e-01 1.929889619350433350e-01 -1.696779429912567139e-01 5.696341395378112793e-03 -1.875928938388824463e-01 1.427079290151596069e-01 -2.910311520099639893e-01 1.236690506339073181e-01 1.844950616359710693e-01 2.112516574561595917e-02 -1.109095588326454163e-01 1.120139583945274353e-01 1.942379921674728394e-01 -1.342790871858596802e-01 2.329998165369033813e-01 -1.344128549098968506e-01 4.056309163570404053e-02 -1.885806024074554443e-01
3.069329448044300079e-02 -1.000791937112808228e-01 3.293205052614212036e-02 -1.038218662142753601e-02 2.284610122442245483e-01 -2.095386385917663574e-01 -1.876369304955005646e-02 -1.707050055265426636e-01 -2.400064021348953247e-01 -1.060663983225822449e-01 2.546552754938602448e-02 -4.896729812026023865e-02 -8.213614672422409058e-02 2.375070750713348389e-01 -7.915894687175750732e-02 4.324302673339843750e-01 -4.759018123149871826e-02 4.612802863121032715e-01 -2.836246788501739502e-01 1.308465749025344849e-01 -1.516066491603851318e-01 -3.570988029241561890e-02 4.156306758522987366e-02 -3.048321232199668884e-03 -4.762375727295875549e-02 6.390585005283355713e-02 -8.898214250802993774e-02 -7.348051667213439941e-02 3.684697747230529785e-01 -6.864226609468460083e-02 6.267999857664108276e-02 -1.767896860837936401e-01
3.386307060718536377e-01 1.790591031312942505e-01 -8.050221204757690430e-02 7.736765593290328979e-02 2.092917412519454956e-01 -2.404754310846328735e-01 5.091980099678039551e-02 1.944587528705596924e-01 1.801584511995315552e-01 -2.921217121183872223e-03 1.397949904203414917e-01 -1.709056645631790161e-01 -1.219469122588634491e-02 1.387094855308532715e-01 9.960410743951797485e-02 -3.181694820523262024e-02 -5.480999127030372620e-03 2.887588441371917725e-01 -2.611912786960601807e-01 3.277581036090850830e-01 -2.003382742404937744e-01 -6.268899142742156982e-02 -4.586098343133926392e-02 8.202773332595825195e-02 7.550994306802749634e-02 -2.437362223863601685e-01 1.515881270170211792e-01 1.876592636108398438e-01 3.417430520057678223e-01 1.865931414067745209e-02 -9.352920204401016235e-02 -1.614913493394851685e-01
1.021032035350799561e-01 -8.085052482783794403e-03 -1.758651584386825562e-01 -2.322656214237213135e-01 1.441719681024551392e-01 -1.710408478975296021e-01 1.546775698661804199e-01 -2.666932642459869385e-01 -3.081043958663940430e-01 -8.055916428565979004e-02 7.093443721532821655e-02 -1.761691719293594360e-01 3.287623524665832520e-01 1.283484101295471191e-01 1.293659508228302002e-01 -4.906806349754333496e-02 2.002024501562118530e-01 2.703979611396789551e-01 6.283571571111679077e-02 3.875568881630897522e-02 -3.367133904248476028e-03 2.508235871791839600e-01 9.996592253446578979e-02 6.696626543998718262e-02 -1.891289800405502319e-01 9.842060506343841553e-02 -2.601795196533203125e-01 -3.144521117210388184e-01 2.606410905718803406e-02 -1.202290728688240051e-01 -9.318394213914871216e-02 -2.155476361513137817e-01
2.029903084039688110e-01 -6.607840955257415771e-02 -1.408827453851699829e-01 -2.679978013038635254e-01 3.861984908580780029e-01 -2.402576208114624023e-01 2.192361354827880859e-01 1.765672266483306885e-01 1.212262064218521118e-01 -1.288609951734542847e-01 2.778858132660388947e-02 -1.815849840641021729e-01 -5.306253582239151001e-02 9.784548729658126831e-02 8.575312793254852295e-02 -2.916011512279510498e-01 7.124852389097213745e-02 2.158919870853424072e-01 -2.359536439180374146e-01 1.459150314331054688e-01 1.229635812342166901e-02 2.723644673824310303e-01 5.434810742735862732e-02 1.272123456001281738e-01 1.849624663591384888e-01 6.931271404027938843e-02 -8.588053286075592041e-02 -4.124639928340911865e-02 1.847622692584991455e-01 -1.168743222951889038e-01 7.236069440841674805e-02 -2.890982627868652344e-01
3.174842596054077148e-01 -4.376752302050590515e-02 -4.596194997429847717e-02 -3.737624362111091614e-02 2.191214710474014282e-01 -1.146584451198577881e-01 -1.296781003475189209e-01 1.336376667022705078e-01 -1.931441426277160645e-01 -1.457648277282714844e-01 1.362750232219696045e-01 -1.025445237755775452e-01 1.898515522480010986e-01 1.870755553245544434e-01 4.091617465019226074e-02 2.149983048439025879e-01 1.287005841732025146e-01 3.324962258338928223e-01 -3.782913088798522949e-01 2.247619032859802246e-01 -1.208563372492790222e-01 6.439512968063354492e-02 -2.809846103191375732e-01 3.195728361606597900e-02 1.102052181959152222e-01 4.531149752438068390e-03 4.938394203782081604e-02 -1.338921189308166504e-01 3.161866366863250732e-01 6.815300136804580688e-02 2.314451150596141815e-02 1.849661469459533691e-01
2.252119630575180054e-01 -5.596052110195159912e-02 -2.263983637094497681e-01 -1.631439924240112305e-01 3.721839785575866699e-01 -2.430084794759750366e-01 2.810439169406890869e-01 1.490185707807540894e-01 1.565540954470634460e-02 -1.784372031688690186e-01 8.130649477243423462e-02 -1.920908242464065552e-01 -1.399632990360260010e-01 1.287977397441864014e-01 -1.589599624276161194e-02 -2.981912195682525635e-01 1.428700089454650879e-01 1.306223422288894653e-01 -1.985664367675781250e-01 2.416447848081588745e-01 -1.578135192394256592e-01 1.579842120409011841e-01 7.866675406694412231e-02 9.809254109859466553e-02 1.644883155822753906e-01 1.173779889941215515e-01 -1.316263526678085327e-01 -3.579851612448692322e-02 2.184633612632751465e-01 -4.987295344471931458e-02 1.612066626548767090e-01 -1.787567436695098877e-01
3.080993890762329102e-02 -7.981256395578384399e-02 -3.055189549922943115e-01 -2.920086979866027832e-01 3.427531719207763672e-01 -1.448914557695388794e-01 2.578957378864288330e-02 -3.518821001052856445e-01 1.651419512927532196e-02 -1.529241353273391724e-01 3.421664983034133911e-02 -2.650507390499114990e-01 7.579097896814346313e-02 -2.643651887774467468e-02 3.049871325492858887e-02 3.050590455532073975e-01 8.699291199445724487e-02 2.346294373273849487e-01 -2.197592258453369141e-01 -3.436386957764625549e-02 1.455872654914855957e-01 1.449673473834991455e-01 3.646114096045494080e-02 -1.035863906145095825e-02 1.417731642723083496e-01 1.297738105058670044e-01 2.586165666580200195e-01 1.617601364850997925e-01 4.810282588005065918e-02 -1.819203346967697144e-01 1.017766743898391724e-01 1.552293002605438232e-01
4.381014704704284668e-01 9.028714150190353394e-02 -6.438987702131271362e-02 3.313943445682525635e-01 1.123603060841560364e-01 -1.268427670001983643e-01 -1.406533867120742798e-01 -3.865221738815307617e-01 1.946570165455341339e-02 -1.378935277462005615e-01 3.158306702971458435e-02 -2.144558876752853394e-01 1.582689136266708374e-01 8.852215856313705444e-02 1.255388557910919189e-01 2.473399937152862549e-01 8.231421001255512238e-03 2.414390891790390015e-01 -1.151408925652503967e-01 7.520378567278385162e-03 -9.845967590808868408e-02 1.441592574119567871e-01 -3.840873017907142639e-02 -1.223129928112030029e-01 7.488775998353958130e-03 2.315672039985656738e-01 2.309497445821762085e-01 1.730113103985786438e-02 2.613454461097717285e-01 5.869146063923835754e-02 -1.137617751955986023e-01 3.542667254805564880e-02
9.742330014705657959e-02 3.957854583859443665e-03 4.405905026942491531e-03 3.826190531253814697e-02 3.403049707412719727e-01 3.242316469550132751e-02 4.530206695199012756e-02 2.995797395706176758e-01 -1.806388944387435913e-01 -1.114804744720458984e-01 1.784999668598175049e-01 -1.016178801655769348e-01 6.392674893140792847e-02 -4.884830117225646973e-02 2.282731048762798309e-02 -4.542862251400947571e-02 -1.802029609680175781e-01 4.317294657230377197e-01 -1.948178559541702271e-01 1.230223029851913452e-01 1.668034940958023071e-01 4.036678373813629150e-02 1.222739666700363159e-01 2.635068893432617188e-01 2.667083144187927246e-01 1.303128153085708618e-01 1.893871724605560303e-01 -8.024142682552337646e-02 2.938083708286285400e-01 2.774636074900627136e-02 -2.251738458871841431e-01 -1.733126640319824219e-01
-1.208422929048538208e-01 2.384873032569885254e-01 2.087782323360443115e-01 4.490559920668601990e-02 1.774806976318359375e-01 1.306463479995727539e-01 -6.094376370310783386e-02 1.178707405924797058e-01 -1.211820840835571289e-01 -2.257469147443771362e-01 -1.797064021229743958e-02 -1.810729056596755981e-01 1.658411026000976562e-01 -1.137860119342803955e-01 7.314077764749526978e-02 -2.589356712996959686e-02 -2.065098136663436890e-01 3.714435398578643799e-01 -3.704408705234527588e-01 5.013861879706382751e-02 -2.257451415061950684e-01 3.457435965538024902e-01 1.684520766139030457e-02 1.621914505958557129e-01 1.172107905149459839e-01 -1.427460554987192154e-02 -4.813744872808456421e-02 4.194691404700279236e-02 2.584355175495147705e-01 4.076638072729110718e-02 1.832107156515121460e-01 -1.844738125801086426e-01
1.841424852609634399e-01 -8.824277669191360474e-02 -1.214472204446792603e-01 7.989712059497833252e-02 3.988351821899414062e-01 -1.726204007863998413e-01 -2.845290862023830414e-02 1.990241408348083496e-01 2.204598486423492432e-02 3.004099428653717041e-02 1.651112288236618042e-01 -2.215280979871749878e-01 -7.464828342199325562e-02 -1.224281489849090576e-01 2.006866633892059326e-01 -2.029069513082504272e-01 2.396147102117538452e-01 1.282574534416198730e-01 -2.148461639881134033e-01 1.013599932193756104e-01 1.139936130493879318e-02 4.715074002742767334e-01 -7.030159980058670044e-02 8.419988304376602173e-02 7.254514843225479126e-02 2.285190625116229057e-03 -5.095044896006584167e-02 -2.851968109607696533e-01 6.569220870733261108e-02 6.316114962100982666e-02 9.687298536300659180e-02 -2.376604974269866943e-01
5.715682506561279297e-01 2.687276303768157959e-01 -6.628184765577316284e-02 -1.707847975194454193e-02 6.919835507869720459e-02 -2.505795955657958984e-01 5.578529462218284607e-02 5.167681351304054260e-02 3.553775697946548462e-02 -3.524807840585708618e-02 2.094588577747344971e-01 -1.045902147889137268e-01 1.790232211351394653e-01 1.667761951684951782e-01 1.076760515570640564e-01 -1.538894176483154297e-01 -1.629770360887050629e-02 1.626801490783691406e-01 -2.899819612503051758e-01 1.299925893545150757e-01 -8.374127745628356934e-02 5.325795710086822510e-02 1.412089765071868896e-01 1.076303943991661072e-01 -2.658346295356750488e-01 -1.262650638818740845e-01 1.459562629461288452e-01 -1.880830824375152588e-01 7.464863359928131104e-02 5.842103809118270874e-02 2.163116633892059326e-01 4.934738948941230774e-02
1.243298947811126709e-01 8.448758721351623535e-02 5.493023991584777832e-02 -1.797721087932586670e-01 2.931830883026123047e-01 9.949770569801330566e-02 -2.322733551263809204e-01 -6.473083049058914185e-02 1.095061674714088440e-01 -1.667302995920181274e-01 -2.624456398189067841e-02 -1.385449916124343872e-01 -3.978403285145759583e-02 2.610781788825988770e-01 1.621219664812088013e-01 9.737702459096908569e-02 -1.452268064022064209e-01 1.044381130486726761e-02 -2.906374037265777588e-01 1.867524236440658569e-01 -3.443224430084228516e-01 1.825329661369323730e-01 -3.850731253623962402e-02 8.210948854684829712e-02 6.667663156986236572e-02 2.080686986446380615e-01 2.822698652744293213e-01 -2.174935787916183472e-01 3.050124645233154297e-01 3.174310922622680664e-02 2.276857644319534302e-01 4.050246253609657288e-02
1.576980650424957275e-01 -1.672791987657546997e-01 1.067053973674774170e-01 -2.507558465003967285e-01 4.381446540355682373e-01 -2.304528355598449707e-01 6.564827263355255127e-02 5.908549204468727112e-02 9.265462867915630341e-03 -5.837228894233703613e-02 -2.886360697448253632e-02 -2.744312286376953125e-01 8.936001360416412354e-02 -1.305189281702041626e-01 2.515759132802486420e-02 -1.628444492816925049e-01 3.008293807506561279e-01 -3.196479752659797668e-02 -1.183687224984169006e-01 2.939954698085784912e-01 -1.718809455633163452e-01 3.365754485130310059e-01 8.120014518499374390e-02 1.128302216529846191e-01 -8.036513812839984894e-03 -1.029135100543498993e-02 -1.619918793439865112e-01 -2.481311857700347900e-01 3.843893483281135559e-02 1.040407493710517883e-01 -9.793353080749511719e-02 -1.555796861648559570e-01
3.272047638893127441e-01 -9.653216600418090820e-02 -1.311340779066085815e-01 6.501223891973495483e-02 2.592254579067230225e-01 3.450988605618476868e-02 -1.642300933599472046e-01 -3.280773162841796875e-01 2.159183025360107422e-01 -2.799068987369537354e-01 -7.303790003061294556e-02 -2.103424966335296631e-01 -8.259776234626770020e-02 1.317153126001358032e-02 7.171161472797393799e-02 -1.509739458560943604e-01 1.073541864752769470e-01 3.179307878017425537e-01 -2.225390672683715820e-01 3.699639067053794861e-02 -1.105865985155105591e-01 1.794267445802688599e-01 -1.180479452013969421e-01 1.398688554763793945e-01 -3.390927314758300781e-01 1.371328905224800110e-02 -6.684365123510360718e-02 3.322169557213783264e-02 8.806633204221725464e-02 -1.207659468054771423e-01 1.357798725366592407e-01 -2.162930369377136230e-01
2.163351178169250488e-01 2.216068096458911896e-02 -3.144858032464981079e-02 -4.055191949009895325e-02 1.927951276302337646e-01 -1.194473877549171448e-01 -3.169707581400871277e-02 -1.600494980812072754e-02 -1.747114211320877075e-02 5.868514999747276306e-03 3.083767592906951904e-01 -1.827235817909240723e-01 2.745357155799865723e-01 1.716811358928680420e-01 -2.747794985771179199e-01 -4.955465346574783325e-02 2.271565236151218414e-02 3.897539973258972168e-01 -3.645900487899780273e-01 3.117896914482116699e-01 1.125869825482368469e-01 2.890238761901855469e-01 -8.798927068710327148e-03 4.070334136486053467e-02 1.942998915910720825e-01 -8.993619680404663086e-02 4.523497819900512695e-02 2.289918484166264534e-03 1.510792821645736694e-01 5.762390792369842529e-03 -1.011781767010688782e-01 -1.557343900203704834e-01
5.686921626329421997e-02 8.501100540161132812e-02 2.166023105382919312e-01 -1.660428196191787720e-01 4.618220627307891846e-01 8.152674138545989990e-02 1.152825653553009033e-01 8.485095202922821045e-02 1.237482484430074692e-02 2.925998158752918243e-02 2.303908318281173706e-01 8.602843619883060455e-03 8.410285413265228271e-02 1.631735265254974365e-01 -1.846799068152904510e-02 1.732243448495864868e-01 1.504427194595336914e-01 3.784963190555572510e-01 -2.857692837715148926e-01 1.726354956626892090e-01 -1.895001828670501709e-01 3.364817202091217041e-01 -2.175497636198997498e-02 -1.382329463958740234e-01 1.948003768920898438e-01 -9.230724722146987915e-02 -6.243966147303581238e-02 -2.028139084577560425e-01 1.165610849857330322e-01 3.834586217999458313e-02 2.782245166599750519e-03 -6.156695261597633362e-02
1.499246805906295776e-01 -1.279268860816955566e-01 -1.266845017671585083e-01 -1.592100113630294800e-01 2.643169462680816650e-01 -8.029665797948837280e-02 3.309831321239471436e-01 8.330669254064559937e-02 1.815027743577957153e-01 -1.714387238025665283e-01 4.223132506012916565e-02 -2.203911542892456055e-01 2.633685059845447540e-02 -2.656676247715950012e-02 3.018906526267528534e-02 -2.606087625026702881e-01 6.665547192096710205e-02 6.608965247869491577e-02 -3.537665605545043945e-01 8.437370508909225464e-02 -2.834419719874858856e-03 4.839876592159271240e-01 -1.500153075903654099e-02 1.326313763856887817e-01 1.393398046493530273e-01 2.217131704092025757e-01 -5.809500813484191895e-03 -1.495672762393951416e-01 1.212743297219276428e-01 -1.663757562637329102e-01 9.658426046371459961e-02 -9.055298566818237305e-02
5.335290357470512390e-02 4.561348631978034973e-02 5.395002663135528564e-02 -1.576456613838672638e-02 4.042284488677978516e-01 -8.258992433547973633e-02 -2.000326067209243774e-01 1.961185783147811890e-02 1.777256578207015991e-01 -1.750760823488235474e-01 2.221759259700775146e-01 -2.029636502265930176e-01 5.373647436499595642e-02 5.214539170265197754e-02 -5.228046793490648270e-04 2.392553538084030151e-01 -5.766467005014419556e-02 1.820026487112045288e-01 -1.832420825958251953e-01 2.512265443801879883e-01 -2.275811880826950073e-01 1.998014599084854126e-01 9.674794971942901611e-02 6.430035084486007690e-02 2.010019719600677490e-01 -2.032959461212158203e-02 3.139684498310089111e-01 -2.217354327440261841e-01 2.370939403772354126e-01 1.447739154100418091e-01 -2.858176268637180328e-02 -2.464771419763565063e-01
4.747049510478973389e-02 -5.284845083951950073e-02 -5.383769050240516663e-02 1.537536084651947021e-01 3.606863319873809814e-01 -1.417133361101150513e-01 4.250608850270509720e-03 -8.301298320293426514e-02 3.821699321269989014e-02 -1.089196875691413879e-01 5.087340623140335083e-02 -1.847503185272216797e-01 -1.490704715251922607e-01 2.759508416056632996e-02 2.143808007240295410e-01 1.351130753755569458e-01 -2.629444897174835205e-01 3.413194119930267334e-01 -1.345758438110351562e-01 3.148394227027893066e-01 -1.992970854043960571e-01 6.149064004421234131e-02 1.552043203264474869e-02 -1.866177320480346680e-01 -2.035707235336303711e-01 3.161841332912445068e-01 2.748904377222061157e-02 1.142717525362968445e-01 2.839576900005340576e-01 -1.252822428941726685e-01 9.839189797639846802e-02 1.772263497114181519e-01
3.164064288139343262e-01 -1.289582997560501099e-01 3.706403821706771851e-02 1.818504780530929565e-01 4.641127884387969971e-01 1.784343868494033813e-01 -3.778026625514030457e-02 -3.023288547992706299e-01 -2.680419087409973145e-01 -1.605916917324066162e-01 3.965213894844055176e-02 4.247605800628662109e-02 -1.182810068130493164e-01 2.190329730510711670e-01 8.028984069824218750e-02 1.628615111112594604e-01 -2.318324521183967590e-03 2.305225431919097900e-01 -1.027426049113273621e-01 2.983922883868217468e-02 4.448302835226058960e-02 1.509411782026290894e-01 1.271351724863052368e-01 -1.069385483860969543e-01 7.658565044403076172e-02 4.626875743269920349e-02 1.246905326843261719e-01 2.027991712093353271e-01 3.120008111000061035e-01 1.643668115139007568e-01 -6.611984968185424805e-02 4.926708340644836426e-02
4.516794085502624512e-01 -1.142082065343856812e-01 9.102731943130493164e-02 -1.497305836528539658e-02 1.940889060497283936e-01 -6.719477474689483643e-02 -8.278837800025939941e-02 -1.511416584253311157e-01 -3.989126905798912048e-02 -3.282054662704467773e-01 1.764593869447708130e-01 -3.248340487480163574e-01 2.364062517881393433e-01 -4.205312430858612061e-01 -1.700566150248050690e-02 3.711472079157829285e-02 -6.856157630681991577e-02 8.864229172468185425e-02 -7.734914869070053101e-02 4.091773927211761475e-02 -8.813182264566421509e-02 5.501845479011535645e-02 1.181424944661557674e-03 2.007495760917663574e-01 1.901488006114959717e-01 2.835695259273052216e-02 -4.601845890283584595e-02 1.180379930883646011e-02 5.827844515442848206e-02 -1.100728586316108704e-01 -2.963353991508483887e-01 9.124839305877685547e-02
2.425625324249267578e-01 -2.415386736392974854e-01 -1.161226183176040649e-01 -2.109281569719314575e-01 2.711806595325469971e-01 -1.469982787966728210e-02 1.224985271692276001e-01 7.760951668024063110e-02 2.146598417311906815e-03 -2.509599626064300537e-01 -1.303002685308456421e-01 -1.431363672018051147e-01 1.002258136868476868e-01 9.762830100953578949e-03 4.815442115068435669e-02 -2.980866134166717529e-01 2.470084875822067261e-01 1.491682021878659725e-03 -3.206749856472015381e-01 1.025551557540893555e-01 1.774750053882598877e-01 1.874794960021972656e-01 4.178090393543243408e-02 2.277586460113525391e-01 9.870845824480056763e-02 3.860648274421691895e-01 -7.751996815204620361e-02 -1.391046680510044098e-03 5.844510719180107117e-02 1.766788512468338013e-01 7.105889916419982910e-02 -1.708334833383560181e-01
2.970205247402191162e-01 -3.121345117688179016e-02 -1.283935308456420898e-01 -2.789007127285003662e-01 3.171895742416381836e-01 -1.388085186481475830e-01 2.280932068824768066e-01 2.055450230836868286e-01 1.062971875071525574e-01 -2.980863302946090698e-02 7.071788609027862549e-02 -1.623706221580505371e-01 -2.156873233616352081e-02 7.691862434148788452e-02 -1.288000643253326416e-01 -3.781381249427795410e-01 1.163297966122627258e-01 2.678811252117156982e-01 -1.527079641819000244e-01 5.582046508789062500e-02 -1.494202762842178345e-02 3.355371654033660889e-01 -4.003176838159561157e-02 1.091181710362434387e-01 1.280527263879776001e-01 1.106050014495849609e-01 -8.730940520763397217e-02 -1.481242179870605469e-01 2.037926912307739258e-01 5.668041855096817017e-02 1.236236989498138428e-01 -1.913144439458847046e-01
2.237526774406433105e-01 -1.662442386150360107e-01 -2.325079590082168579e-01 -3.089956045150756836e-01 2.801921665668487549e-01 -1.932358592748641968e-01 1.586682796478271484e-01 1.272682547569274902e-01 5.596897006034851074e-02 -6.607555598020553589e-02 1.161404326558113098e-01 -2.058985531330108643e-01 -1.564899682998657227e-01 -1.310574938543140888e-03 5.685140192508697510e-02 -2.957174181938171387e-01 3.055709041655063629e-02 1.978863477706909180e-01 -2.127148061990737915e-01 1.216689050197601318e-01 6.040644645690917969e-02 2.523612380027770996e-01 -3.297330811619758606e-03 4.536103084683418274e-02 1.701327860355377197e-01 2.507815957069396973e-01 -8.386029303073883057e-02 -7.043918967247009277e-02 2.467058300971984863e-01 5.830597504973411560e-02 1.473279446363449097e-01 -2.786372601985931396e-01
1.432286798954010010e-01 -3.948670253157615662e-02 -6.424404680728912354e-02 -5.348979309201240540e-02 1.579045057296752930e-01 -1.171080172061920166e-01 -1.977379620075225830e-01 -4.117284342646598816e-02 1.268214825540781021e-02 -5.896297842264175415e-02 1.895625740289688110e-01 -2.266931533813476562e-01 -7.148657739162445068e-02 3.530365973711013794e-02 1.041145101189613342e-01 1.046085879206657410e-01 -3.079153224825859070e-02 2.226006537675857544e-01 -1.588761508464813232e-01 1.229680259712040424e-03 -2.622500658035278320e-01 2.039335966110229492e-01 3.561286628246307373e-01 1.467972844839096069e-01 2.270732074975967407e-02 2.918754816055297852e-01 8.806615322828292847e-02 -1.422273963689804077e-01 2.700029611587524414e-01 -3.126678764820098877e-01 3.447502851486206055e-01 -1.862882971763610840e-01
1.915623694658279419e-01 -6.462696939706802368e-02 -2.835015952587127686e-01 -2.827172577381134033e-01 2.812642455101013184e-01 -1.186740621924400330e-01 2.196706831455230713e-01 1.948366314172744751e-01 9.197733551263809204e-02 -7.000835984945297241e-02 -2.747638896107673645e-02 -1.377879381179809570e-01 -1.690744459629058838e-01 1.133611798286437988e-01 6.859856843948364258e-02 -3.216176033020019531e-01 1.575820744037628174e-01 1.451169252395629883e-01 -2.237717658281326294e-01 2.587102949619293213e-01 -1.434398442506790161e-01 1.770598143339157104e-01 2.257556095719337463e-02 1.053004339337348938e-01 8.611183613538742065e-02 1.939607560634613037e-01 -6.891715526580810547e-02 -1.489005610346794128e-02 3.294211626052856445e-01 6.313490867614746094e-02 1.652314066886901855e-01 -1.431840211153030396e-01
1.230394691228866577e-01 9.428569674491882324e-02 5.156204476952552795e-02 -6.304239481687545776e-02 2.596294581890106201e-01 -1.670217514038085938e-01 -6.032013520598411560e-02 1.992472112178802490e-01 9.810622781515121460e-02 -2.268785089254379272e-01 1.129429042339324951e-01 7.204434275627136230e-02 1.857102811336517334e-01 1.389696449041366577e-01 -1.359885483980178833e-01 7.616180926561355591e-02 7.290268689393997192e-02 4.616217613220214844e-01 -2.664314806461334229e-01 1.745901256799697876e-01 -2.610038816928863525e-01 2.973806560039520264e-01 1.524960696697235107e-01 -6.726694852113723755e-02 6.008581072092056274e-02 2.873230166733264923e-02 1.702820807695388794e-01 5.084360390901565552e-02 2.273520976305007935e-01 2.808938026428222656e-01 3.370615467429161072e-02 -3.998528420925140381e-02
2.075197398662567139e-01 -1.027879714965820312e-01 -1.451995819807052612e-01 1.918709576129913330e-01 3.448257148265838623e-01 1.167545914649963379e-01 -1.935625076293945312e-01 -4.033067822456359863e-01 -6.137799099087715149e-02 -1.521399319171905518e-01 3.267647624015808105e-01 -2.123782932758331299e-01 1.048605963587760925e-01 2.588908672332763672e-01 1.691052466630935669e-01 1.625302433967590332e-01 -5.520711839199066162e-02 2.489053905010223389e-01 3.963347896933555603e-02 1.054309234023094177e-01 -7.458532601594924927e-02 1.813234202563762665e-02 1.545155793428421021e-01 6.574030220508575439e-02 1.017243117094039917e-01 3.662944212555885315e-02 1.274896413087844849e-01 -9.419056028127670288e-02 3.013195097446441650e-02 7.593952119350433350e-02 -1.903329193592071533e-01 2.291154712438583374e-01
3.529738485813140869e-01 -1.711346507072448730e-01 -1.496263295412063599e-01 -1.904204785823822021e-01 2.135109454393386841e-01 -2.248933613300323486e-01 2.696057558059692383e-01 8.499564230442047119e-02 1.872437745332717896e-01 -2.268899530172348022e-01 -1.133791953325271606e-01 -1.253325194120407104e-01 3.670259029604494572e-04 5.810667201876640320e-02 -4.784499481320381165e-02 -3.735623359680175781e-01 3.765844181180000305e-02 1.394049078226089478e-01 -1.573008447885513306e-01 1.166129112243652344e-01 2.830388769507408142e-02 3.284071385860443115e-01 -1.132592186331748962e-01 1.242893263697624207e-01 1.928146779537200928e-01 1.589872092008590698e-01 -3.791450336575508118e-02 -2.452704124152660370e-02 2.386565506458282471e-01 1.539594233036041260e-01 2.266464009881019592e-02 -9.639757871627807617e-02
1.297073066234588623e-01 -5.217222496867179871e-02 -3.551844134926795959e-02 -1.261714696884155273e-01 4.108851253986358643e-01 -1.577666997909545898e-01 1.609040498733520508e-01 1.327436417341232300e-01 -7.928329706192016602e-02 -6.056388467550277710e-02 2.146354466676712036e-01 -6.801787018775939941e-02 -1.062348112463951111e-01 -1.680456846952438354e-01 1.714749448001384735e-02 -1.727717220783233643e-01 3.079460263252258301e-01 4.689279198646545410e-02 -1.837928891181945801e-01 4.830291122198104858e-02 -2.837303876876831055e-01 3.450650572776794434e-01 1.174021977931261063e-02 2.391384392976760864e-01 1.317936033010482788e-01 1.613389402627944946e-01 2.490845508873462677e-02 -3.138068318367004395e-01 2.088493257761001587e-01 5.172118917107582092e-02 2.932753786444664001e-02 -1.266431808471679688e-01
2.821106314659118652e-01 2.044919878244400024e-02 -2.114447206258773804e-02 -6.810987740755081177e-02 4.076589345932006836e-01 -1.502567082643508911e-01 3.407771885395050049e-01 1.059635505080223083e-01 -3.725522011518478394e-02 -2.215871959924697876e-02 9.844947606325149536e-02 -1.972208172082901001e-01 6.380011327564716339e-03 -9.462479501962661743e-02 9.870037436485290527e-02 -2.007403373718261719e-01 2.770828008651733398e-01 -3.424775227904319763e-02 -1.956954151391983032e-01 9.607783704996109009e-02 -5.933750048279762268e-02 4.607011675834655762e-01 -2.397028505802154541e-01 8.397270739078521729e-02 1.348409354686737061e-01 1.544996649026870728e-01 -2.158740768209099770e-03 -5.554633960127830505e-02 1.655270755290985107e-01 5.249066650867462158e-02 8.205894380807876587e-02 -3.882815316319465637e-02
7.960736751556396484e-02 -1.387534588575363159e-01 -6.124725565314292908e-02 -1.960231065750122070e-01 4.004731476306915283e-01 -1.098968312144279480e-01 9.379750490188598633e-02 2.317383289337158203e-01 7.679045666009187698e-03 -1.131842583417892456e-01 -4.801515117287635803e-02 -2.340366095304489136e-01 1.483492404222488403e-01 -2.351757884025573730e-01 1.618140637874603271e-01 -1.210585683584213257e-01 2.701114416122436523e-01 5.872575938701629639e-02 -8.099367469549179077e-02 1.878429651260375977e-01 -1.966515779495239258e-01 2.783726453781127930e-01 -6.573398411273956299e-02 1.139475703239440918e-01 -3.372585400938987732e-02 -8.508751168847084045e-03 -4.989774152636528015e-02 -2.000982612371444702e-01 3.636253178119659424e-01 1.230613607913255692e-02 1.909546405076980591e-01 -2.118378877639770508e-01
4.172844588756561279e-01 -1.184684485197067261e-01 -6.128917634487152100e-02 5.384524166584014893e-02 2.917460203170776367e-01 -4.489699378609657288e-02 -7.533486932516098022e-02 -3.486655056476593018e-01 2.592993676662445068e-01 -1.497034132480621338e-01 -3.795660287141799927e-02 -1.904953271150588989e-01 -3.035866096615791321e-02 -8.643611520528793335e-02 4.945153370499610901e-02 -2.305177450180053711e-01 1.306386291980743408e-01 2.810637354850769043e-01 -7.146380841732025146e-02 1.334646344184875488e-01 -1.310060322284698486e-01 2.803604304790496826e-01 -4.621494561433792114e-02 8.573335409164428711e-02 -3.039516806602478027e-01 8.430381864309310913e-02 6.905549764633178711e-02 -8.579489588737487793e-02 1.555096209049224854e-01 -1.741845309734344482e-01 2.374995127320289612e-02 -9.225539118051528931e-02
-1.242620348930358887e-01 -5.365959182381629944e-02 -2.600639462471008301e-01 -9.677331894636154175e-02 2.633439898490905762e-01 -1.852076202630996704e-01 -1.886978596448898315e-01 1.837559789419174194e-02 -1.176636740565299988e-01 -1.259284764528274536e-01 -9.971158206462860107e-02 -3.213785290718078613e-01 7.433123886585235596e-02 6.886710226535797119e-02 2.794532179832458496e-01 1.862687319517135620e-01 5.967512726783752441e-02 1.819634735584259033e-01 -2.780111134052276611e-01 -1.609379649162292480e-01 -2.339447140693664551e-01 5.915048345923423767e-02 -7.761002052575349808e-03 4.612669721245765686e-02 1.273462176322937012e-01 1.463045272976160049e-02 -2.464360184967517853e-02 -2.544126808643341064e-01 2.183396741747856140e-02 1.816991418600082397e-01 -9.895549714565277100e-02 -4.168571829795837402e-01
2.152044326066970825e-01 -6.315461546182632446e-02 -1.492423415184020996e-01 -1.862355768680572510e-01 3.344093859195709229e-01 -2.562001645565032959e-01 2.529783546924591064e-01 5.833791941404342651e-02 -1.515522878617048264e-02 -2.180561721324920654e-01 6.768471002578735352e-02 -6.612621992826461792e-02 -1.090477555990219116e-01 4.977292567491531372e-02 1.035333424806594849e-01 -3.370539844036102295e-01 1.857820004224777222e-01 1.864400804042816162e-01 -1.779919117689132690e-01 1.666648834943771362e-01 2.007246017456054688e-02 2.338392287492752075e-01 -4.142915830016136169e-02 1.416471451520919800e-01 1.611690521240234375e-01 1.951384693384170532e-01 4.358186945319175720e-02 -8.502469956874847412e-02 2.904606163501739502e-01 3.063755296170711517e-02 1.526340544223785400e-01 -2.550754845142364502e-01
2.329896092414855957e-01 1.938797086477279663e-01 -2.496355026960372925e-02 -1.106033101677894592e-01 1.093161106109619141e-01 -1.345942169427871704e-01 -2.429352328181266785e-02 -7.995337247848510742e-02 1.814867854118347168e-01 -2.690785527229309082e-01 6.715564429759979248e-02 -2.355908155441284180e-01 -1.395967751741409302e-01 1.240920424461364746e-01 1.005441546440124512e-01 2.169466018676757812e-01 2.709727734327316284e-02 2.035667747259140015e-02 -3.930217586457729340e-03 2.225539237260818481e-01 -3.395469486713409424e-01 3.013274371623992920e-01 2.564969360828399658e-01 -4.398962855339050293e-02 6.782112270593643188e-02 3.247016966342926025e-01 9.876926243305206299e-02 -1.279440429061651230e-02 3.120711445808410645e-01 -1.384440213441848755e-01 1.405833065509796143e-01 -1.415197998285293579e-01
2.850281000137329102e-01 2.443493455648422241e-01 -3.299764096736907959e-01 4.737627506256103516e-02 2.952150404453277588e-01 -1.072251871228218079e-01 -6.433437764644622803e-02 -4.919471219182014465e-02 2.048303633928298950e-01 5.902891047298908234e-03 6.379345804452896118e-02 -1.937868259847164154e-02 -2.927636168897151947e-02 -9.569964557886123657e-02 -1.213547140359878540e-01 3.425487503409385681e-02 1.876224726438522339e-01 2.611921131610870361e-01 -2.980506122112274170e-01 2.999563328921794891e-02 1.785749346017837524e-01 4.175595939159393311e-01 -2.132069878280162811e-02 1.071260571479797363e-01 9.335344657301902771e-03 1.702139824628829956e-01 -1.461059302091598511e-01 -1.703524887561798096e-01 -4.494746401906013489e-02 2.160872370004653931e-01 1.694339662790298462e-01 -4.671450331807136536e-02
3.123434185981750488e-01 1.149026863276958466e-02 2.676695212721824646e-02 3.277775645256042480e-01 8.849359303712844849e-02 4.354163259267807007e-02 -9.090482257306575775e-03 -1.286338269710540771e-01 4.184553772211074829e-02 -2.109593898057937622e-01 4.064324200153350830e-01 -6.197680905461311340e-02 1.447834968566894531e-01 6.029800325632095337e-02 -5.342914164066314697e-02 2.077288627624511719e-01 1.932543888688087463e-02 3.536960482597351074e-01 -4.187928736209869385e-01 1.673994809389114380e-01 -6.056256592273712158e-02 2.253144979476928711e-01 1.269511040300130844e-02 -8.395741134881973267e-02 3.873794525861740112e-02 8.001843839883804321e-02 9.167274832725524902e-02 1.254478693008422852e-01 2.033153474330902100e-01 1.281697750091552734e-01 2.569477818906307220e-02 3.021893464028835297e-02
2.321193963289260864e-01 -1.419274806976318359e-01 -1.571329087018966675e-01 -2.801087200641632080e-01 3.394491076469421387e-01 -2.603792548179626465e-01 2.128103077411651611e-01 2.284500747919082642e-01 1.166752725839614868e-02 -1.309153288602828979e-01 8.663367480039596558e-02 -2.552764117717742920e-01 -1.523103266954421997e-01 -3.760227188467979431e-02 -9.207900613546371460e-03 -3.023813962936401367e-01 8.188361674547195435e-02 1.662892252206802368e-01 -8.915289491415023804e-02 1.143082380294799805e-01 -8.566576987504959106e-02 2.539684474468231201e-01 2.785276435315608978e-02 1.765731275081634521e-01 2.439879179000854492e-01 1.407241374254226685e-01 -8.931438624858856201e-02 -9.099842607975006104e-02 2.051497250795364380e-01 -1.158604398369789124e-02 2.982354536652565002e-02 -1.959120929241180420e-01
1.106046810746192932e-01 -3.910379484295845032e-03 -2.150938659906387329e-01 -2.671961784362792969e-01 3.698502779006958008e-01 -9.895686805248260498e-02 1.269789934158325195e-01 -4.957466721534729004e-01 -6.222764402627944946e-02 -7.709850370883941650e-02 -2.931227162480354309e-02 -2.850021719932556152e-01 1.238364279270172119e-01 7.206645607948303223e-02 -1.965170912444591522e-02 1.826481968164443970e-01 -9.665677696466445923e-02 1.482249349355697632e-01 -2.422022819519042969e-02 -7.435335218906402588e-02 -8.054723590612411499e-02 2.670457363128662109e-01 -1.353561133146286011e-01 -1.220702901482582092e-01 -1.278934255242347717e-02 1.576663255691528320e-01 2.278558611869812012e-01 -1.282990723848342896e-01 -1.276737153530120850e-01 8.704569190740585327e-03 -1.864078044891357422e-01 1.498909294605255127e-01
9.247957728803157806e-03 3.266809880733489990e-02 7.270526140928268433e-02 6.492124521173536777e-04 3.179205060005187988e-01 7.395532447844743729e-03 6.194505095481872559e-02 1.529553998261690140e-02 -2.632195129990577698e-02 -2.041906416416168213e-01 3.140713572502136230e-01 -2.407929748296737671e-01 1.590163558721542358e-01 7.685071229934692383e-02 4.382718726992607117e-02 5.839315056800842285e-02 -3.182219564914703369e-01 2.662260532379150391e-01 -2.834043204784393311e-01 2.160123735666275024e-01 1.828529834747314453e-01 2.720741331577301025e-01 4.748586192727088928e-02 2.955098152160644531e-01 2.383296787738800049e-01 1.316522806882858276e-01 5.410648137331008911e-02 -1.166433468461036682e-01 2.174407243728637695e-01 9.061529487371444702e-02 -9.465056657791137695e-02 3.939379006624221802e-02
2.161932736635208130e-01 -1.731928139925003052e-01 -5.740851908922195435e-02 2.342883311212062836e-02 1.263756155967712402e-01 -1.349238865077495575e-02 1.659385561943054199e-01 1.875273138284683228e-02 9.536676853895187378e-02 -1.016560867428779602e-01 1.217994540929794312e-01 -4.215470552444458008e-01 -8.571916818618774414e-02 4.616986587643623352e-02 -5.737973377108573914e-03 1.705564558506011963e-01 2.943693399429321289e-01 1.165051758289337158e-01 -3.284941315650939941e-01 7.118184864521026611e-02 -1.185555383563041687e-01 9.567020833492279053e-02 2.304133921861648560e-01 3.004663586616516113e-01 -1.752048432826995850e-01 1.158625409007072449e-01 3.800138235092163086e-01 1.500442475080490112e-01 9.565700590610504150e-02 -1.180734410881996155e-01 9.515783935785293579e-02 -4.290005937218666077e-02
9.331904351711273193e-02 3.312148526310920715e-02 -1.621115952730178833e-01 3.245639428496360779e-02 2.819104194641113281e-01 1.726913601160049438e-01 1.369730532169342041e-01 1.501710265874862671e-01 -7.677090913057327271e-02 -2.884866297245025635e-01 1.378868520259857178e-01 -1.605163067579269409e-01 1.385773420333862305e-01 1.077949106693267822e-01 1.912810653448104858e-02 -3.150749579071998596e-02 -2.962173819541931152e-01 3.378777801990509033e-01 -4.169558882713317871e-01 2.103052586317062378e-01 1.122470423579216003e-01 1.098953187465667725e-01 1.386673748493194580e-02 1.716815233230590820e-01 1.979983747005462646e-01 6.291528046131134033e-02 -4.656609147787094116e-02 -1.275127679109573364e-01 2.772321999073028564e-01 1.769822686910629272e-01 9.831690229475498199e-03 4.446348920464515686e-02
3.481557965278625488e-01 -9.818650782108306885e-02 -1.733068972826004028e-01 8.390355110168457031e-02 4.976834356784820557e-02 -1.505461931228637695e-01 1.935020685195922852e-01 1.170947179198265076e-01 9.947152435779571533e-02 -2.696693539619445801e-01 -8.562749624252319336e-02 -1.130438521504402161e-01 2.572045326232910156e-01 -4.120548069477081299e-02 -1.571627408266067505e-01 -3.485648632049560547e-01 1.290713101625442505e-01 1.435492187738418579e-01 -6.484019756317138672e-02 2.359159588813781738e-01 -5.544979497790336609e-02 2.407930344343185425e-01 1.041829809546470642e-01 -6.067208200693130493e-02 1.056895703077316284e-01 3.141825199127197266e-01 -2.952916081994771957e-03 -1.957124322652816772e-01 2.914972007274627686e-01 -2.942352322861552238e-03 1.333880703896284103e-02 -1.814721524715423584e-01
1.531806439161300659e-01 -1.211523264646530151e-01 -1.731741577386856079e-01 -1.207067817449569702e-01 1.406287550926208496e-01 -1.065251678228378296e-01 -1.896250061690807343e-02 -2.509284317493438721e-01 -1.199449375271797180e-01 -3.028060197830200195e-01 -1.896402537822723389e-01 -1.275080591440200806e-01 6.999471224844455719e-04 -2.629029452800750732e-01 -2.744665369391441345e-02 2.662118971347808838e-01 8.783971518278121948e-02 4.685942828655242920e-01 5.874501168727874756e-02 -3.360681235790252686e-02 -7.884988561272621155e-03 2.529399693012237549e-01 8.160156011581420898e-02 1.326147168874740601e-01 7.473464310169219971e-02 3.343410491943359375e-01 5.383411888033151627e-03 8.058648556470870972e-02 3.982586786150932312e-02 -2.121785730123519897e-01 1.303679943084716797e-01 -1.270901858806610107e-01
2.113031446933746338e-01 -4.331114515662193298e-02 -1.876093894243240356e-01 -2.627238333225250244e-01 4.280403554439544678e-01 2.608427405357360840e-02 1.154462620615959167e-01 2.214236408472061157e-01 7.034441828727722168e-02 -2.012439966201782227e-01 -3.205751627683639526e-02 -1.166033297777175903e-01 8.894506841897964478e-03 -2.126075476408004761e-01 -9.276908822357654572e-03 -2.744257748126983643e-01 1.367032527923583984e-01 1.453469991683959961e-01 -8.300793170928955078e-02 2.453078031539916992e-01 1.024884134531021118e-01 4.077006876468658447e-01 -7.118327170610427856e-02 2.067186683416366577e-01 7.686106115579605103e-02 1.364331990480422974e-01 -3.725639358162879944e-02 -2.259678244590759277e-01 1.145542189478874207e-01 2.475037798285484314e-02 -7.775196339935064316e-03 8.985961787402629852e-03
6.396997720003128052e-02 -5.024194717407226562e-02 4.404741153120994568e-02 -1.283196210861206055e-01 2.048092335462570190e-01 -2.798298001289367676e-02 -7.303738594055175781e-02 -8.664314635097980499e-03 -1.351635307073593140e-01 -9.320842474699020386e-02 2.248232513666152954e-01 -2.102753613144159317e-03 1.807162910699844360e-01 8.073878288269042969e-02 -6.786764413118362427e-02 1.174412369728088379e-01 8.767908066511154175e-02 5.019029378890991211e-01 -3.559389710426330566e-01 2.193828076124191284e-01 -3.345681726932525635e-01 1.856409944593906403e-02 -8.120505511760711670e-02 8.368854410946369171e-03 3.108907341957092285e-01 -5.193903669714927673e-02 7.480958104133605957e-02 -1.419934779405593872e-01 2.681726515293121338e-01 1.379074603319168091e-01 5.117393098771572113e-03 -1.494150757789611816e-01
2.056203633546829224e-01 5.483131110668182373e-02 -2.158215939998626709e-01 9.728013724088668823e-02 1.227630451321601868e-01 -1.067334190011024475e-01 2.220237702131271362e-01 -5.099516361951828003e-02 4.862737655639648438e-02 1.367865502834320068e-01 8.279485255479812622e-02 -1.569864600896835327e-01 5.922559648752212524e-02 6.623510271310806274e-02 2.605540454387664795e-01 2.296561747789382935e-01 -4.107412323355674744e-02 3.085715472698211670e-01 2.122869156301021576e-02 5.582462251186370850e-02 -3.537802398204803467e-01 2.763660252094268799e-01 1.635739803314208984e-01 -8.206518739461898804e-02 -5.056706443428993225e-02 2.181265354156494141e-01 -5.306929722428321838e-02 -2.303888350725173950e-01 2.442011535167694092e-01 -2.904586195945739746e-01 1.007078960537910461e-01 -2.086607068777084351e-01
9.069087356328964233e-02 -1.264094375073909760e-02 -1.648314595222473145e-01 1.728516072034835815e-01 9.701360017061233521e-02 2.466042190790176392e-01 -8.200731873512268066e-02 -4.527029767632484436e-02 1.520880311727523804e-01 -6.762906163930892944e-02 1.476894766092300415e-01 1.030266135931015015e-01 7.473994791507720947e-02 7.997043430805206299e-02 3.502970635890960693e-01 -7.999168336391448975e-02 2.625567913055419922e-01 3.737684488296508789e-01 -2.483731955289840698e-01 2.060107290744781494e-01 -6.267472356557846069e-02 2.695583701133728027e-01 1.793438196182250977e-01 1.492562592029571533e-01 -1.028192862868309021e-01 1.264746952801942825e-02 5.843859910964965820e-02 -4.324926063418388367e-03 8.047952502965927124e-02 -2.070221677422523499e-02 -2.707940936088562012e-01 -3.408054709434509277e-01
7.561383768916130066e-03 2.099664211273193359e-01 7.765626907348632812e-02 8.171810954809188843e-02 3.822817504405975342e-01 -1.522877365350723267e-01 1.702463626861572266e-01 1.202014908194541931e-01 -7.799070794135332108e-03 -1.491306424140930176e-01 -3.047791868448257446e-02 5.934346467256546021e-02 2.306805253028869629e-01 8.425444364547729492e-02 -3.434210643172264099e-02 2.424436062574386597e-01 2.268375642597675323e-02 4.232818782329559326e-01 -2.222296968102455139e-02 2.658733353018760681e-02 -2.903437018394470215e-01 3.261288404464721680e-01 1.335891634225845337e-01 -4.678026214241981506e-02 -2.160581648349761963e-01 -1.461816281080245972e-01 8.301953971385955811e-02 3.857051581144332886e-02 2.665764987468719482e-01 1.336164176464080811e-01 -5.739845801144838333e-03 -1.625030189752578735e-01
8.947516977787017822e-02 9.954053163528442383e-02 -4.913526028394699097e-02 3.307809308171272278e-02 2.996244728565216064e-01 -1.390754729509353638e-01 3.517410159111022949e-02 3.031521439552307129e-01 1.427448689937591553e-01 -2.607777118682861328e-01 3.082267753779888153e-02 -4.897015169262886047e-02 2.579172551631927490e-01 8.309299498796463013e-02 -1.619015038013458252e-01 1.910134553909301758e-01 -4.285676404833793640e-02 3.562211990356445312e-01 -3.578583002090454102e-01 8.108554780483245850e-02 -3.554059863090515137e-01 1.470563560724258423e-01 1.410517394542694092e-01 3.780892118811607361e-02 -9.956648573279380798e-04 9.035731106996536255e-02 1.965346187353134155e-01 5.482317134737968445e-02 5.951766669750213623e-02 1.212800368666648865e-01 -1.901925355195999146e-01 -1.077776402235031128e-01
3.357967138290405273e-01 1.653148084878921509e-01 -1.936601102352142334e-01 1.191181316971778870e-01 4.964563623070716858e-02 -2.824464738368988037e-01 4.969717562198638916e-02 1.340460926294326782e-01 -4.489331692457199097e-02 -2.817687578499317169e-02 3.658095598220825195e-01 -7.964865863323211670e-02 1.696915328502655029e-01 -2.401501089334487915e-01 1.909498125314712524e-01 -4.805552773177623749e-03 9.968988597393035889e-02 3.539868891239166260e-01 -1.509620696306228638e-01 2.683675661683082581e-02 -9.253900498151779175e-02 -1.798746548593044281e-02 -1.669722981750965118e-02 1.762299090623855591e-01 -1.590018421411514282e-01 4.345225170254707336e-02 3.390781879425048828e-01 -2.139467597007751465e-01 1.528448015451431274e-01 -7.239182293415069580e-02 1.013614535331726074e-01 1.176727190613746643e-01
2.448269575834274292e-01 2.355320155620574951e-01 1.941879093647003174e-02 -5.989626795053482056e-02 3.675614893436431885e-01 2.385694533586502075e-02 -8.075588941574096680e-02 -7.930126041173934937e-02 -5.413193628191947937e-02 -4.673282802104949951e-01 -1.129171028733253479e-01 -1.354589313268661499e-01 2.170052081346511841e-01 1.272797584533691406e-01 -1.084053143858909607e-01 -4.008289054036140442e-02 -5.008349940180778503e-02 2.188193053007125854e-01 -4.465250298380851746e-02 -5.482971668243408203e-02 -2.411535531282424927e-01 1.603175401687622070e-01 -5.495332553982734680e-02 4.896552860736846924e-02 1.069787889719009399e-01 -2.787903547286987305e-01 -4.676250740885734558e-03 -1.174588687717914581e-02 -4.547636210918426514e-02 1.488015651702880859e-01 2.149078398942947388e-01 -3.141266703605651855e-01
-1.304419152438640594e-02 -3.120668418705463409e-02 7.581640779972076416e-02 -6.601249426603317261e-02 5.919679999351501465e-01 -1.548962742090225220e-01 2.345602959394454956e-01 -8.097334951162338257e-02 -2.343298643827438354e-01 -1.777874082326889038e-01 1.412130594253540039e-01 4.851534590125083923e-02 -2.880873158574104309e-02 1.389621873386204243e-03 1.058291345834732056e-01 1.140554100275039673e-01 8.874102681875228882e-02 3.139087557792663574e-01 -1.592678129673004150e-01 2.382039092481136322e-02 -2.132281064987182617e-01 3.272182345390319824e-01 3.049892606213688850e-03 -6.045133620500564575e-02 -1.779359728097915649e-01 -2.768341451883316040e-02 -1.266452819108963013e-01 -1.359909474849700928e-01 -3.928763046860694885e-02 -1.845793873071670532e-01 1.144171133637428284e-01 -1.211962550878524780e-01
2.008990049362182617e-01 -7.403378933668136597e-02 7.373160123825073242e-02 -1.082005575299263000e-01 4.738851189613342285e-01 -1.416013836860656738e-01 3.061026930809020996e-01 2.303958237171173096e-01 1.491687595844268799e-01 1.499293297529220581e-01 6.724235415458679199e-02 -2.900574207305908203e-01 1.759168319404125214e-02 -5.425652116537094116e-02 1.759186536073684692e-01 -2.721467241644859314e-02 2.488051056861877441e-01 1.258272379636764526e-01 -5.134349688887596130e-02 7.440421730279922485e-02 -2.546043097972869873e-01 3.084477782249450684e-01 -3.452403098344802856e-02 7.461878657341003418e-02 1.569835245609283447e-01 1.001306902617216110e-02 -2.088970877230167389e-02 -1.900137960910797119e-01 1.874944120645523071e-01 -1.143270060420036316e-01 -3.627476096153259277e-02 -1.176071166992187500e-01
8.567463606595993042e-02 -4.100348055362701416e-02 -1.961431466042995453e-02 -2.089770436286926270e-01 4.041876494884490967e-01 -1.610021293163299561e-01 1.843441575765609741e-01 2.224068343639373779e-01 7.027445244602859020e-04 -1.057144552469253540e-01 -3.241373598575592041e-02 -1.390057504177093506e-01 -1.423387825489044189e-01 -1.363564431667327881e-01 6.369534134864807129e-02 -2.048117294907569885e-02 2.511998414993286133e-01 1.021723970770835876e-01 1.265293546020984650e-02 5.704224109649658203e-02 -1.120579019188880920e-01 5.338228940963745117e-01 -1.137230470776557922e-01 2.239476740360260010e-01 8.674079924821853638e-02 1.484582126140594482e-01 -5.131788551807403564e-02 -1.525943726301193237e-01 2.945871055126190186e-01 1.179533377289772034e-01 1.244477089494466782e-02 -7.355670630931854248e-02
2.408930808305740356e-01 8.748845756053924561e-02 -9.701479971408843994e-02 -7.767300307750701904e-02 2.255934029817581177e-01 -2.375877946615219116e-01 -1.568699926137924194e-01 1.158866733312606812e-01 1.433185935020446777e-01 -2.187143778428435326e-03 1.731143295764923096e-01 -2.603344023227691650e-01 1.366958916187286377e-01 2.376706600189208984e-01 -5.041455104947090149e-02 1.500890105962753296e-01 -2.558834254741668701e-01 6.704438477754592896e-02 -1.327894330024719238e-01 2.455985993146896362e-01 -3.537779152393341064e-01 2.708200216293334961e-01 1.525156646966934204e-01 2.553364038467407227e-01 -4.506846144795417786e-02 -2.324577653780579567e-03 1.631566137075424194e-01 -1.121492907404899597e-01 1.821610331535339355e-01 1.843725442886352539e-01 1.078343018889427185e-01 6.558682303875684738e-03
-9.826441109180450439e-02 1.083001866936683655e-01 1.757424175739288330e-01 -7.678091526031494141e-02 3.966138958930969238e-01 1.106629520654678345e-01 -7.556424289941787720e-02 8.039467781782150269e-02 -2.714168839156627655e-02 -4.287708997726440430e-01 2.353285551071166992e-01 -2.539162337779998779e-01 1.258408725261688232e-01 5.484083667397499084e-02 6.038971617817878723e-02 8.836829662322998047e-02 -5.531525984406471252e-02 2.731720209121704102e-01 -1.876252740621566772e-01 1.050272956490516663e-01 -1.271191537380218506e-01 1.621877700090408325e-01 8.079321682453155518e-02 1.823409497737884521e-01 1.427312940359115601e-01 -4.140128567814826965e-02 -8.818730711936950684e-02 3.599654883146286011e-02 1.877314448356628418e-01 3.492199778556823730e-01 1.170943826436996460e-01 -1.309751719236373901e-01
3.099592626094818115e-01 1.902599036693572998e-01 1.288488227874040604e-02 1.809559464454650879e-01 3.356688842177391052e-02 2.910153754055500031e-02 3.043946065008640289e-02 -8.747062832117080688e-02 -1.476449966430664062e-01 -1.290527135133743286e-01 2.755072116851806641e-01 -1.535784751176834106e-01 3.346348106861114502e-01 1.288693491369485855e-02 -5.447297915816307068e-02 3.049184679985046387e-01 1.168763563036918640e-01 2.233485579490661621e-01 -3.590120673179626465e-01 2.243100255727767944e-01 4.931633174419403076e-02 3.800483942031860352e-01 8.287558704614639282e-02 5.932150408625602722e-02 9.408663213253021240e-02 8.434633165597915649e-02 8.615789562463760376e-02 1.184650510549545288e-01 1.550839245319366455e-01 3.254811465740203857e-02 -1.186234951019287109e-01 4.024369642138481140e-02
2.758982777595520020e-01 -9.488952159881591797e-02 -1.881448477506637573e-01 -2.137444019317626953e-01 1.958058476448059082e-01 -3.091706633567810059e-01 -8.296981453895568848e-02 6.036045961081981659e-03 -7.555028796195983887e-02 -9.420703351497650146e-02 -3.220771625638008118e-02 -1.350397616624832153e-01 9.432639926671981812e-02 2.352479696273803711e-01 1.058725863695144653e-01 -1.847962588071823120e-01 2.566702067852020264e-01 2.378586828708648682e-01 1.375671476125717163e-01 1.617008447647094727e-01 -2.956326007843017578e-01 2.792342603206634521e-01 -1.266241520643234253e-01 1.386749744415283203e-01 2.899097464978694916e-02 1.866901814937591553e-01 1.988936960697174072e-01 9.345101565122604370e-02 8.487042784690856934e-02 -1.520024836063385010e-01 -4.919073358178138733e-02 -2.541938722133636475e-01
1.394496858119964600e-01 7.612988352775573730e-03 2.117449790239334106e-02 1.755732148885726929e-01 -2.789886482059955597e-02 -2.669883072376251221e-01 2.201323956251144409e-01 -1.282259374856948853e-01 1.828602999448776245e-01 -1.197345629334449768e-01 4.609867930412292480e-02 -5.069184303283691406e-01 1.404783576726913452e-01 -1.000862717628479004e-01 2.946418011561036110e-03 -8.377473056316375732e-02 -8.758904039859771729e-02 1.059494093060493469e-01 -1.415776014328002930e-01 7.706992328166961670e-02 -1.258108168840408325e-01 3.737616539001464844e-01 -4.633580893278121948e-02 1.540693342685699463e-01 -1.845694333314895630e-01 2.400864958763122559e-01 1.333299130201339722e-01 -1.120532210916280746e-02 3.003973960876464844e-01 -1.483619660139083862e-01 -1.400936841964721680e-01 2.896248735487461090e-02
2.521378397941589355e-01 1.515628248453140259e-01 -3.816486299037933350e-01 1.382608264684677124e-01 2.878501117229461670e-01 3.455030918121337891e-01 1.952574849128723145e-01 -1.848758161067962646e-01 1.158256977796554565e-01 -6.541794538497924805e-02 -7.690969109535217285e-02 -1.784319281578063965e-01 -5.957038700580596924e-02 6.078026443719863892e-02 9.530764818191528320e-02 1.492975354194641113e-01 -7.591244578361511230e-02 1.953340768814086914e-01 -2.522291541099548340e-01 1.563062891364097595e-02 -2.123173624277114868e-01 1.156740039587020874e-01 4.155729338526725769e-02 -2.977733314037322998e-02 -2.817468345165252686e-01 -1.823500841856002808e-01 1.110802665352821350e-01 4.618702083826065063e-02 2.682621181011199951e-01 1.671455241739749908e-02 -8.936272561550140381e-02 6.241261959075927734e-02
2.446864098310470581e-01 1.904405057430267334e-01 1.306046098470687866e-01 1.632908880710601807e-01 2.378743141889572144e-01 -2.657869458198547363e-01 3.170255199074745178e-02 1.168948039412498474e-01 -2.218890376389026642e-02 4.034617915749549866e-02 1.396920680999755859e-01 -3.215187788009643555e-01 6.497573107481002808e-02 5.512198433279991150e-02 1.869870871305465698e-01 -3.262126818299293518e-02 2.576862229034304619e-03 3.296903073787689209e-01 -3.098283410072326660e-01 3.832933604717254639e-01 -2.640992403030395508e-01 9.684336930513381958e-02 -6.298904120922088623e-02 6.317852437496185303e-02 -2.968670986592769623e-02 -1.686213314533233643e-01 1.884113848209381104e-01 5.198691412806510925e-02 3.704596310853958130e-03 1.732943356037139893e-01 -7.943287491798400879e-02 -8.590672910213470459e-02
2.510774731636047363e-01 2.551668696105480194e-02 -4.256708174943923950e-02 8.443942666053771973e-02 1.791149824857711792e-01 -2.180393040180206299e-01 3.134676441550254822e-02 -1.865742653608322144e-01 1.489117145538330078e-01 1.582200378179550171e-01 1.168093979358673096e-01 -6.298653781414031982e-02 -2.131268978118896484e-01 -4.054932668805122375e-02 2.233272194862365723e-01 2.599292397499084473e-01 -1.322948783636093140e-01 3.697686493396759033e-01 -1.261055618524551392e-01 1.231459751725196838e-01 -3.189718127250671387e-01 2.988587319850921631e-01 5.655074864625930786e-02 1.073025763034820557e-01 -2.181467264890670776e-01 9.122104942798614502e-02 -1.212048903107643127e-02 -1.651895791292190552e-01 9.134427458047866821e-02 -1.945179998874664307e-01 -3.532074159011244774e-03 -2.490353435277938843e-01
1.985677331686019897e-01 7.084371149539947510e-02 1.479449868202209473e-01 -1.759059727191925049e-02 2.773039340972900391e-01 -2.220087349414825439e-01 8.712477236986160278e-02 -7.489635795354843140e-02 -2.209534943103790283e-01 -2.129036746919155121e-02 3.684531897306442261e-02 1.188360527157783508e-01 6.667071580886840820e-02 3.148767352104187012e-01 -3.913045674562454224e-02 -1.224998477846384048e-02 -2.408974170684814453e-01 1.741183698177337646e-01 -2.077006846666336060e-01 1.740511804819107056e-01 -2.532183378934860229e-02 1.580578237771987915e-01 -9.089543670415878296e-02 1.930197179317474365e-01 -1.043676659464836121e-01 2.424652874469757080e-01 2.286622673273086548e-01 -2.326550185680389404e-01 3.955221176147460938e-01 2.130198925733566284e-01 9.052560478448867798e-02 -7.008116692304611206e-02
4.029658138751983643e-01 -3.097657263278961182e-01 -1.569858640432357788e-01 -8.157150447368621826e-02 6.939838081598281860e-02 -1.186259314417839050e-01 -2.757680602371692657e-02 -1.433210074901580811e-02 -1.832731366157531738e-01 1.456992924213409424e-01 1.405098438262939453e-01 -2.287258803844451904e-01 7.108436524868011475e-02 -1.167238950729370117e-01 8.316199481487274170e-02 -2.493286877870559692e-02 -4.564505442976951599e-02 1.057869046926498413e-01 6.938888877630233765e-02 3.034400939941406250e-01 -1.313611716032028198e-01 3.357141315937042236e-01 6.742998957633972168e-02 -2.464419901371002197e-01 -1.721407324075698853e-01 1.082134172320365906e-01 -2.454682737588882446e-01 -8.561841398477554321e-02 2.068860679864883423e-01 6.231330335140228271e-02 -1.803593188524246216e-01 -2.094586342573165894e-01
4.003920555114746094e-01 1.439801454544067383e-01 -1.315479278564453125e-01 -1.247379556298255920e-01 4.464299976825714111e-01 -1.115240305662155151e-01 -1.787052303552627563e-02 -7.827846566215157509e-04 3.116030693054199219e-01 -2.062130123376846313e-01 2.194515019655227661e-01 2.353664673864841461e-02 -2.872465364634990692e-02 -1.114621087908744812e-01 3.826257213950157166e-02 -1.632064133882522583e-01 5.464771017432212830e-02 5.561586841940879822e-02 -3.088199794292449951e-01 -1.210697516798973083e-01 5.870345979928970337e-02 2.767138183116912842e-01 8.436087518930435181e-03 1.261819601058959961e-01 1.182460132986307144e-02 1.370951086282730103e-01 -8.029706031084060669e-02 -2.908106148242950439e-01 -7.834512740373611450e-03 1.144320517778396606e-01 2.990445867180824280e-02 9.072567522525787354e-02
2.193102538585662842e-01 -4.275259748101234436e-02 -8.247400820255279541e-02 5.710865184664726257e-02 2.451409846544265747e-01 2.335304617881774902e-01 2.066091261804103851e-02 -7.161618769168853760e-02 1.723114252090454102e-01 -1.034724935889244080e-01 1.272244453430175781e-01 -4.374755918979644775e-02 1.014981567859649658e-01 -2.963398993015289307e-01 4.173837006092071533e-01 -1.652058660984039307e-01 2.130717486143112183e-01 3.480100929737091064e-01 -1.622107475996017456e-01 1.936370581388473511e-01 -9.898438304662704468e-02 2.137001156806945801e-01 1.641489565372467041e-01 -9.626163542270660400e-02 5.265752971172332764e-02 1.038193777203559875e-01 1.764263808727264404e-01 5.584605038166046143e-02 -1.424935087561607361e-02 -9.553563594818115234e-02 -2.269587814807891846e-01 -1.762803643941879272e-01
2.525645196437835693e-01 -1.452526152133941650e-01 -3.321363329887390137e-01 -1.838082969188690186e-01 4.214404523372650146e-01 -2.424905449151992798e-01 2.090288996696472168e-01 2.448669523000717163e-01 3.146085143089294434e-02 -9.887965768575668335e-02 5.961107090115547180e-02 -2.378212958574295044e-01 -8.270025253295898438e-02 5.427506938576698303e-02 2.399316988885402679e-02 -2.827979028224945068e-01 7.217884063720703125e-02 1.241876482963562012e-01 -1.992801725864410400e-01 9.645919501781463623e-02 4.806111752986907959e-02 2.064908295869827271e-01 4.132213070988655090e-02 2.140659242868423462e-01 1.359636187553405762e-01 1.401013433933258057e-01 -1.194906458258628845e-01 -2.467446494847536087e-03 1.958119571208953857e-01 -7.663810253143310547e-02 4.586872458457946777e-02 -9.425294399261474609e-02
2.251267582178115845e-01 -5.030693486332893372e-02 9.647288918495178223e-02 -1.388541013002395630e-01 2.952768504619598389e-01 -1.585030108690261841e-01 7.041417062282562256e-02 3.554876148700714111e-02 -1.058155521750450134e-01 -7.260079681873321533e-02 1.267563253641128540e-01 -1.747073382139205933e-01 1.963159292936325073e-01 2.807406783103942871e-01 1.847791522741317749e-01 1.444356441497802734e-01 -1.401088982820510864e-01 2.699754536151885986e-01 -1.075706481933593750e-01 9.749404340982437134e-02 1.517466604709625244e-01 1.104456037282943726e-01 -1.969402283430099487e-01 1.542396247386932373e-01 2.156680673360824585e-01 -1.309724897146224976e-01 1.778936535120010376e-01 4.409550502896308899e-02 4.350742399692535400e-01 1.118186935782432556e-01 7.266173511743545532e-02 -2.202824205160140991e-01
2.137713283300399780e-01 -3.203482553362846375e-02 -3.175491699948906898e-03 -4.132873937487602234e-02 4.861668646335601807e-01 -2.656500935554504395e-01 6.451833993196487427e-02 1.396390646696090698e-01 -3.117411024868488312e-02 -5.870732292532920837e-02 9.799104183912277222e-02 -1.979177445173263550e-01 -7.589418441057205200e-02 -8.693578094244003296e-02 -7.124697440303862095e-04 -2.676908969879150391e-01 2.924982905387878418e-01 7.120232284069061279e-02 -2.320965230464935303e-01 -2.407894702628254890e-03 -1.105684712529182434e-01 2.952476143836975098e-01 -1.206293851137161255e-01 2.326069027185440063e-01 4.803279414772987366e-02 2.034935653209686279e-01 -1.742943525314331055e-01 -2.103908509016036987e-01 1.575796902179718018e-01 4.292687028646469116e-02 1.001859605312347412e-01 -1.231851056218147278e-01
6.516242027282714844e-02 1.554261296987533569e-01 -1.604009866714477539e-01 1.405678838491439819e-01 2.690439820289611816e-01 1.709868013858795166e-02 4.182651638984680176e-02 -2.316550537943840027e-02 9.397040307521820068e-02 -9.037369489669799805e-02 -1.738676801323890686e-03 -1.837646663188934326e-01 1.047146022319793701e-01 2.414662241935729980e-01 1.213661879301071167e-01 1.203778684139251709e-01 -9.150426089763641357e-02 1.621408760547637939e-01 -1.473906338214874268e-01 3.531734049320220947e-01 -2.390941828489303589e-01 1.933199912309646606e-01 2.704908251762390137e-01 -1.297676120884716511e-03 -3.407027125358581543e-01 5.607206746935844421e-02 1.473858803510665894e-01 -1.846377551555633545e-01 2.397973984479904175e-01 2.877918481826782227e-01 1.517005562782287598e-01 -1.211765035986900330e-01
3.175850808620452881e-01 1.542322710156440735e-02 -1.879387497901916504e-01 -2.351890206336975098e-01 2.067896723747253418e-01 -1.033903732895851135e-01 5.260938778519630432e-02 8.796695619821548462e-02 -9.403840452432632446e-02 3.280774503946304321e-02 3.009313941001892090e-01 -2.320752888917922974e-01 9.897197037935256958e-02 1.404934823513031006e-01 1.573761254549026489e-01 5.825895816087722778e-02 2.116335481405258179e-01 2.358568012714385986e-01 5.538169294595718384e-03 -7.154291123151779175e-02 -2.076587826013565063e-01 2.758141756057739258e-01 9.598110802471637726e-03 -2.556086704134941101e-02 -3.460391163825988770e-01 2.901075482368469238e-01 -7.602446526288986206e-02 -1.439114660024642944e-01 -1.146114021539688110e-01 -6.629569083452224731e-02 4.408431425690650940e-02 -2.385343015193939209e-01
2.152086645364761353e-01 3.334932923316955566e-01 1.662715375423431396e-01 6.943110376596450806e-03 1.994067728519439697e-01 1.700029671192169189e-01 -3.494603186845779419e-02 9.309556335210800171e-02 -1.723546236753463745e-01 -5.900682881474494934e-02 -4.010408651083707809e-03 -1.352217942476272583e-01 3.583314716815948486e-01 2.442423999309539795e-01 1.218997091054916382e-01 2.747832834720611572e-01 2.605753242969512939e-01 2.835758030414581299e-01 -2.704866230487823486e-01 2.083871699869632721e-02 -1.363384723663330078e-01 8.354522869922220707e-04 -3.350991755723953247e-02 6.619961559772491455e-02 6.900480948388576508e-03 1.501592844724655151e-01 -1.009580343961715698e-01 -1.873127967119216919e-01 2.774458527565002441e-01 5.711482092738151550e-02 -9.984234720468521118e-02 -4.715869948267936707e-02
3.766027390956878662e-01 -1.369878649711608887e-01 -2.062404602766036987e-01 2.249199301004409790e-01 2.900114953517913818e-01 2.693558633327484131e-01 -9.987149387598037720e-03 -2.332100123167037964e-01 1.955985277891159058e-01 -9.327205270528793335e-02 2.559643425047397614e-02 -4.120268225669860840e-01 -5.474041774868965149e-02 -2.268147468566894531e-02 2.485671080648899078e-02 -2.207449525594711304e-01 -7.611711323261260986e-02 2.755666971206665039e-01 -5.159216001629829407e-03 -3.928278165403753519e-04 5.381932854652404785e-02 2.369602173566818237e-01 -1.216313317418098450e-01 1.479108035564422607e-01 -5.375748872756958008e-02 8.894275873899459839e-02 9.240299463272094727e-02 1.181556843221187592e-02 6.001191958785057068e-02 -1.800991296768188477e-01 -5.605094134807586670e-02 -1.696000248193740845e-01
3.782814443111419678e-01 1.176818087697029114e-01 1.115303952246904373e-02 1.628087759017944336e-01 1.039730384945869446e-01 4.298206046223640442e-02 1.124186962842941284e-01 -4.255383089184761047e-02 1.996073722839355469e-01 -1.386437416076660156e-01 3.435410261154174805e-01 -2.034744024276733398e-01 1.397979557514190674e-01 9.902717918157577515e-02 -1.044955924153327942e-01 1.988973170518875122e-01 6.695913523435592651e-02 8.173072338104248047e-02 -3.753190934658050537e-01 1.686673462390899658e-01 7.026936858892440796e-02 2.456309944391250610e-01 3.222461938858032227e-01 -6.718856096267700195e-02 2.616964280605316162e-02 9.610221534967422485e-02 5.291642993688583374e-02 9.971594065427780151e-02 2.485614567995071411e-01 -7.484738528728485107e-02 -9.212916344404220581e-02 -1.958499252796173096e-01
7.747897505760192871e-02 -1.758953183889389038e-02 -8.440830744802951813e-03 -1.190096363425254822e-01 1.353229880332946777e-01 -2.024817913770675659e-01 7.639814168214797974e-02 -2.372774332761764526e-01 -2.020149677991867065e-02 -1.261477917432785034e-01 -1.539837419986724854e-01 -3.968856632709503174e-01 2.566576600074768066e-01 2.576925605535507202e-02 1.615923345088958740e-01 1.424608081579208374e-01 1.045574024319648743e-01 2.519046962261199951e-01 2.999232616275548935e-03 -3.466672450304031372e-02 -1.193476840853691101e-01 2.544363439083099365e-01 2.395844161510467529e-01 5.430743843317031860e-02 1.358722001314163208e-01 -6.821338832378387451e-02 -1.802520602941513062e-01 -2.665610611438751221e-01 -2.149596214294433594e-01 9.236516803503036499e-02 -1.972383558750152588e-01 -3.350778520107269287e-01
3.852675259113311768e-01 1.193512883037328720e-02 -2.931695431470870972e-02 -1.113098580390214920e-02 3.086195886135101318e-01 -2.236870527267456055e-01 7.667735964059829712e-02 -7.127313315868377686e-02 1.090487837791442871e-02 -2.424529939889907837e-01 -1.034201681613922119e-02 -2.563549876213073730e-01 -2.653071284294128418e-02 -9.533152729272842407e-02 3.743910491466522217e-01 9.766349941492080688e-02 3.745126724243164062e-02 2.538284063339233398e-01 1.779193580150604248e-01 -2.753297686576843262e-01 -1.115069612860679626e-01 1.049947366118431091e-01 5.493519827723503113e-02 -1.781875938177108765e-01 -1.685667037963867188e-01 1.426115781068801880e-01 -2.750546112656593323e-02 1.503638476133346558e-01 1.840687990188598633e-01 -1.190282404422760010e-01 -1.431273967027664185e-01 -1.944301873445510864e-01
3.295814692974090576e-01 -9.612245857715606689e-02 -2.393490672111511230e-01 -1.821803003549575806e-01 3.023828268051147461e-01 -1.619940102100372314e-01 3.013996183872222900e-01 1.692053526639938354e-01 -8.557773381471633911e-02 -9.320690482854843140e-02 1.486202776432037354e-01 -1.274012178182601929e-01 -1.402062028646469116e-01 3.332376852631568909e-02 8.165061473846435547e-02 -2.441870719194412231e-01 8.306913822889328003e-02 1.478083133697509766e-01 -1.651548445224761963e-01 2.187516093254089355e-01 4.187684878706932068e-02 2.149804830551147461e-01 2.580660395324230194e-02 1.891247630119323730e-01 1.463869512081146240e-01 2.193288803100585938e-01 -1.002093106508255005e-01 2.991773188114166260e-02 2.647979259490966797e-01 -1.440211832523345947e-01 1.700451821088790894e-01 -1.568097323179244995e-01
2.389361858367919922e-01 4.629213362932205200e-02 -1.220251247286796570e-01 7.403101027011871338e-02 3.556690514087677002e-01 -4.814363270998001099e-02 -1.564105041325092316e-02 -1.283246874809265137e-01 -3.677092865109443665e-02 -4.164192080497741699e-01 6.882921792566776276e-03 8.032395690679550171e-02 2.976855337619781494e-01 8.012293837964534760e-03 9.955555945634841919e-02 1.835623979568481445e-01 -1.877491176128387451e-01 2.996218390762805939e-02 -3.867429196834564209e-01 -6.017864122986793518e-02 3.044146345928311348e-03 8.471140265464782715e-02 1.227926239371299744e-01 1.966638714075088501e-01 1.302957087755203247e-01 2.243450880050659180e-01 8.705037832260131836e-02 1.610157042741775513e-01 3.078637719154357910e-01 -4.485818371176719666e-02 -3.490265831351280212e-02 1.105479300022125244e-01
1.074396669864654541e-01 1.595984101295471191e-01 -1.783137917518615723e-01 9.358116239309310913e-02 4.202852249145507812e-01 -1.613345295190811157e-01 -1.057786867022514343e-02 -5.732943490147590637e-02 1.401634365320205688e-01 -5.531734973192214966e-02 6.504970788955688477e-02 -2.269593179225921631e-01 1.811467707157135010e-01 1.721592396497726440e-01 5.995177850127220154e-02 1.267198175191879272e-01 -4.047390818595886230e-02 5.908430367708206177e-02 4.575364291667938232e-02 1.062281876802444458e-01 -2.336229830980300903e-01 3.067585527896881104e-01 2.717877030372619629e-01 2.549108117818832397e-02 -2.292201817035675049e-01 -1.417985837906599045e-02 2.107477784156799316e-01 1.142359226942062378e-01 2.628635764122009277e-01 3.169486522674560547e-01 5.532594397664070129e-03 1.852416992187500000e-01
6.787107139825820923e-02 -3.724738582968711853e-02 -2.074067443609237671e-01 7.700521498918533325e-02 3.237712979316711426e-01 -1.480541229248046875e-01 -1.192044168710708618e-01 -7.332502305507659912e-02 -4.059703275561332703e-02 -4.720971360802650452e-02 -1.714702844619750977e-01 -1.282857805490493774e-01 5.405279994010925293e-02 -1.769146174192428589e-01 -1.556838955730199814e-02 8.639190346002578735e-02 -1.609494537115097046e-01 2.879406511783599854e-01 -2.186070233583450317e-01 3.153460025787353516e-01 -1.353975981473922729e-01 1.742661148309707642e-01 3.830279707908630371e-01 -3.867598995566368103e-02 -7.571890950202941895e-02 -1.195574551820755005e-01 2.248165011405944824e-01 2.702223360538482666e-01 2.501531541347503662e-01 1.507483571767807007e-01 1.435945332050323486e-01 6.780079007148742676e-02
5.932942032814025879e-02 -3.964848350733518600e-03 2.246363647282123566e-02 -7.031950354576110840e-02 1.498677432537078857e-01 2.197782546281814575e-01 1.383879333734512329e-01 1.184483915567398071e-01 -1.240362673997879028e-01 -3.731646388769149780e-02 3.055350780487060547e-01 -9.668616205453872681e-02 2.248243093490600586e-01 -3.341298922896385193e-02 -8.453915268182754517e-02 7.078946102410554886e-03 7.346421480178833008e-02 3.256601393222808838e-01 -3.554642498493194580e-01 1.968162804841995239e-01 -6.149347871541976929e-02 3.715032935142517090e-01 1.339159309864044189e-01 8.235891163349151611e-02 1.526685059070587158e-01 9.248795360326766968e-02 -2.496659522876143456e-03 1.565288305282592773e-01 4.403867125511169434e-01 -9.762419387698173523e-03 -1.204792037606239319e-01 -2.753662131726741791e-02
2.250479310750961304e-01 2.527197599411010742e-01 -1.262075155973434448e-01 -1.243602298200130463e-02 3.161773085594177246e-01 6.973836570978164673e-03 -7.379610091447830200e-02 -4.425598382949829102e-01 -2.084733992815017700e-01 9.175135195255279541e-02 -1.270283162593841553e-01 -2.163303494453430176e-01 1.287542879581451416e-01 -9.341661632061004639e-02 2.000132389366626740e-02 1.469138711690902710e-01 4.204459488391876221e-02 3.514028489589691162e-01 -1.440042555332183838e-01 3.650515154004096985e-02 1.143343746662139893e-01 2.576249837875366211e-01 9.995572268962860107e-02 7.622731477022171021e-02 1.098860334604978561e-02 1.641415208578109741e-01 2.429500073194503784e-01 2.022702991962432861e-01 1.016147714108228683e-02 -1.343728303909301758e-01 1.092828735709190369e-01 -7.943147420883178711e-02
2.281624376773834229e-01 5.040755867958068848e-02 9.091936796903610229e-02 -4.272661637514829636e-03 5.312427412718534470e-03 -3.873716294765472412e-02 1.385534703731536865e-01 -1.545994430780410767e-01 2.547004520893096924e-01 -1.280135512351989746e-01 1.943266838788986206e-01 -3.098855912685394287e-01 7.451776415109634399e-02 -2.626294791698455811e-01 1.517546474933624268e-01 1.329606324434280396e-01 1.494234334677457809e-02 2.495207488536834717e-01 -1.244091764092445374e-01 -2.692322432994842529e-02 -2.775539755821228027e-01 4.093239605426788330e-01 6.313004344701766968e-02 1.239039152860641479e-01 -2.702253460884094238e-01 2.692082822322845459e-01 5.968188494443893433e-02 -2.295782864093780518e-01 1.305074542760848999e-01 2.752092294394969940e-02 5.040477495640516281e-03 4.306380171328783035e-03
3.135424554347991943e-01 -5.055057816207408905e-03 -2.953003346920013428e-02 4.637026786804199219e-02 2.988629043102264404e-01 -2.202091813087463379e-01 1.634464412927627563e-02 1.012661010026931763e-01 -5.770248547196388245e-02 -3.871386125683784485e-02 2.406517043709754944e-02 -1.639244258403778076e-01 2.222852557897567749e-01 1.888058334589004517e-01 9.679745137691497803e-02 -6.852905265986919403e-03 -1.636109948158264160e-01 2.800531983375549316e-01 -1.800180524587631226e-01 1.515321731567382812e-01 2.134555876255035400e-01 1.706321984529495239e-01 -2.843093276023864746e-01 1.494516134262084961e-01 1.209704056382179260e-01 -1.089876964688301086e-01 2.405590862035751343e-01 -2.158292382955551147e-01 3.364557921886444092e-01 8.384767919778823853e-02 4.694004543125629425e-03 -1.841883808374404907e-01
-1.297248750925064087e-01 3.717246651649475098e-02 -2.096085101366043091e-01 4.803767800331115723e-02 3.513883948326110840e-01 -5.648243427276611328e-02 2.764968760311603546e-02 -1.105958074331283569e-01 -2.345644980669021606e-01 5.099365115165710449e-02 -2.064526453614234924e-02 -2.897174656391143799e-01 1.527340859174728394e-01 1.018086969852447510e-01 1.976438164710998535e-01 2.895656228065490723e-01 5.462478473782539368e-02 2.434609681367874146e-01 -1.527821123600006104e-01 -1.386352069675922394e-02 -2.688181102275848389e-01 1.782133877277374268e-01 -4.383124411106109619e-02 4.168772697448730469e-02 1.666859537363052368e-01 -6.627031415700912476e-02 5.584291368722915649e-02 -1.576401591300964355e-01 7.772717624902725220e-02 2.618181407451629639e-01 -2.477374523878097534e-01 -3.282015323638916016e-01
7.835716009140014648e-02 1.146275177597999573e-02 1.250906437635421753e-01 1.478421241044998169e-01 2.586021423339843750e-01 -2.354792058467864990e-01 2.217213213443756104e-01 -1.252924948930740356e-01 -1.169236600399017334e-01 1.216012239456176758e-01 2.757937014102935791e-01 -1.465326547622680664e-01 3.827572241425514221e-02 2.121287286281585693e-01 1.906930357217788696e-01 8.791623264551162720e-02 -8.853305876255035400e-02 4.239607751369476318e-01 8.557089418172836304e-02 8.051680773496627808e-02 -1.883140578866004944e-02 2.661348283290863037e-01 2.272270768880844116e-01 -2.930349670350551605e-02 -1.054064407944679260e-01 1.104079261422157288e-01 2.346784174442291260e-01 -1.105190534144639969e-02 2.587387561798095703e-01 1.585285812616348267e-01 1.381679028272628784e-01 -1.943390965461730957e-01
1.461909115314483643e-01 1.299316287040710449e-01 -7.956331223249435425e-02 1.196954026818275452e-01 2.564402818679809570e-01 -1.591277122497558594e-01 -1.109715923666954041e-01 1.022906377911567688e-01 -3.925228491425514221e-03 -1.292276829481124878e-01 4.362894594669342041e-02 -3.241341710090637207e-01 9.365702979266643524e-03 2.370595782995223999e-01 1.758960820734500885e-02 1.416465640068054199e-01 3.866506740450859070e-02 3.978761136531829834e-01 -3.136627748608589172e-02 8.817754685878753662e-02 8.725088834762573242e-02 7.783897221088409424e-02 3.606473207473754883e-01 7.629117369651794434e-02 -3.332420587539672852e-01 2.507414221763610840e-01 1.858852803707122803e-01 1.184739079326391220e-02 4.378461837768554688e-02 2.793360054492950439e-01 1.257371008396148682e-01 -6.632490456104278564e-02
2.069734781980514526e-01 7.978657260537147522e-03 3.242430090904235840e-02 1.107906550168991089e-01 2.349329739809036255e-01 -1.906922310590744019e-01 -1.037032529711723328e-01 -3.525322303175926208e-02 -1.427052263170480728e-02 -2.310048341751098633e-01 1.575609296560287476e-01 -2.439932525157928467e-01 -5.246671289205551147e-02 4.089475572109222412e-01 1.792059540748596191e-01 4.234093427658081055e-02 -1.612434238195419312e-01 1.761581450700759888e-01 -1.931538730859756470e-01 1.179979965090751648e-01 -1.198246181011199951e-01 3.971012234687805176e-01 2.192072123289108276e-01 -1.159081887453794479e-02 -1.209786683320999146e-01 2.518434524536132812e-01 -3.707200288772583008e-02 -1.545325815677642822e-01 -1.187612535431981087e-03 -1.729474812746047974e-01 1.070837825536727905e-01 1.587559282779693604e-01
3.845703303813934326e-01 2.542862482368946075e-02 -1.372145563364028931e-01 -9.054916352033615112e-02 1.423621326684951782e-01 -2.435656785964965820e-01 -2.445118427276611328e-01 1.448850035667419434e-01 -2.577461116015911102e-02 -1.186639219522476196e-01 1.996036767959594727e-01 -1.681732237339019775e-01 -3.636959195137023926e-02 1.150502935051918030e-01 3.326428532600402832e-01 9.084897488355636597e-02 3.044671006500720978e-02 3.662625551223754883e-01 -3.497489690780639648e-01 3.574447333812713623e-02 -1.487723290920257568e-01 2.450136840343475342e-02 -4.591532796621322632e-02 -1.919938176870346069e-01 9.170154482126235962e-02 3.561030328273773193e-02 -8.533624559640884399e-02 8.147655753418803215e-04 1.629175543785095215e-01 -2.289421856403350830e-01 1.610982716083526611e-01 -7.402408868074417114e-02
7.704476825892925262e-03 1.111827120184898376e-01 -2.952443622052669525e-02 8.113207668066024780e-02 3.636159002780914307e-01 -8.005761355161666870e-02 -2.575539052486419678e-02 6.162604317069053650e-02 -1.491667926311492920e-01 -1.274861991405487061e-01 1.366146206855773926e-01 -6.078361347317695618e-02 1.536706537008285522e-01 1.153408810496330261e-01 -1.619364507496356964e-02 4.251674562692642212e-02 -1.669007092714309692e-01 3.342477977275848389e-01 -3.927764296531677246e-01 2.181828320026397705e-01 2.299866266548633575e-02 1.610254347324371338e-01 -1.373070105910301208e-02 2.837733626365661621e-01 3.071522116661071777e-01 1.737334430217742920e-01 9.304457157850265503e-02 2.802775986492633820e-02 3.877584636211395264e-01 4.792575538158416748e-02 1.386364176869392395e-02 4.177881404757499695e-02
2.064127326011657715e-01 -1.383130401372909546e-01 -1.725874841213226318e-01 1.068128943443298340e-01 1.955745220184326172e-01 -4.313693940639495850e-02 8.548445999622344971e-02 -1.951165646314620972e-01 4.433633685111999512e-01 -1.503401100635528564e-01 2.139226198196411133e-01 -4.184219539165496826e-01 1.094718724489212036e-01 1.845931112766265869e-01 7.239373773336410522e-02 -8.437861502170562744e-02 1.511697918176651001e-01 2.493688464164733887e-01 1.217307522892951965e-01 -6.010768935084342957e-03 -5.442419648170471191e-02 3.654928505420684814e-01 3.845911473035812378e-02 1.696132272481918335e-01 -1.598799675703048706e-01 6.804008781909942627e-02 8.160886913537979126e-02 -2.007080055773258209e-02 9.066512808203697205e-03 7.425643503665924072e-02 5.063784122467041016e-02 -3.234630450606346130e-02
2.101230919361114502e-01 -2.411041855812072754e-01 -3.809658437967300415e-02 2.403211444616317749e-01 1.066967993974685669e-01 -1.130827963352203369e-01 9.522759169340133667e-02 -1.329756230115890503e-01 1.044692248106002808e-01 -3.011218309402465820e-01 8.407554775476455688e-02 -1.396477073431015015e-01 3.148480318486690521e-03 -4.017747472971677780e-03 1.044853776693344116e-01 -2.823196351528167725e-01 2.006083428859710693e-01 2.169851660728454590e-01 -1.624589115381240845e-01 -3.676166757941246033e-02 -3.324126601219177246e-01 1.655124872922897339e-01 -8.863193541765213013e-02 1.849093437194824219e-01 -2.869429588317871094e-01 2.537159919738769531e-01 -2.506437897682189941e-02 -8.287789672613143921e-02 2.628485262393951416e-01 -2.214595526456832886e-01 -3.636641427874565125e-02 1.055480632930994034e-02
7.814270257949829102e-02 3.768441453576087952e-02 -1.256940066814422607e-01 -6.898859888315200806e-02 4.870581328868865967e-01 2.083965018391609192e-02 -8.668138831853866577e-02 7.736104726791381836e-02 -9.608438238501548767e-03 1.057546436786651611e-01 -3.236555680632591248e-02 -2.173644602298736572e-01 1.666583716869354248e-01 -3.756440011784434319e-03 4.981576651334762573e-02 1.279094628989696503e-02 -2.064901441335678101e-01 2.715020477771759033e-01 -2.268636226654052734e-01 1.674411445856094360e-01 -1.397770941257476807e-01 2.247232049703598022e-01 2.895433306694030762e-01 -1.018018946051597595e-01 -6.799314171075820923e-02 -4.803315177559852600e-02 2.512778937816619873e-01 2.079307138919830322e-01 3.537736535072326660e-01 1.691193878650665283e-02 1.781738698482513428e-01 -1.285719312727451324e-02
4.122119247913360596e-01 1.203752756118774414e-01 -3.689433634281158447e-01 2.117501646280288696e-01 1.093721836805343628e-01 -3.126669302582740784e-02 6.840298324823379517e-02 1.188704967498779297e-01 -1.271354407072067261e-01 1.345011293888092041e-01 -3.538647666573524475e-02 -1.517335325479507446e-01 -1.403181552886962891e-01 6.797516345977783203e-02 3.826732188463211060e-02 6.532443314790725708e-02 7.711508125066757202e-02 4.478632509708404541e-01 5.030838027596473694e-02 -3.099685348570346832e-02 -8.998049795627593994e-02 2.173819541931152344e-01 -5.001417826861143112e-03 3.861171603202819824e-01 -2.079420164227485657e-02 -6.333182752132415771e-02 -8.030648343265056610e-03 -1.420572251081466675e-01 4.997008293867111206e-02 1.377837359905242920e-02 -6.687552481889724731e-02 2.607374191284179688e-01
2.252841889858245850e-01 2.615468576550483704e-02 9.839618206024169922e-02 2.742695435881614685e-02 2.545554041862487793e-01 -3.746246099472045898e-01 5.469987168908119202e-02 -1.428707093000411987e-01 -9.892854839563369751e-02 -1.492374986410140991e-01 1.645038090646266937e-02 -5.545102059841156006e-02 2.533935904502868652e-01 -1.983873918652534485e-02 4.457902535796165466e-02 -9.108732640743255615e-02 -2.339767217636108398e-01 4.009655416011810303e-01 -1.917743980884552002e-01 1.617912352085113525e-01 5.623578280210494995e-02 -5.519027635455131531e-02 -1.941453069448471069e-01 1.119261756539344788e-01 1.506942063570022583e-01 2.354922518134117126e-02 1.254608631134033203e-01 6.709850579500198364e-02 3.982218503952026367e-01 1.795216053724288940e-01 9.699009358882904053e-03 -1.731572747230529785e-01
2.388006299734115601e-01 9.192600101232528687e-02 9.166283160448074341e-02 -3.846414387226104736e-02 3.337026536464691162e-01 6.814083456993103027e-02 -1.020120829343795776e-01 1.788618043065071106e-02 1.022143885493278503e-01 -1.352626085281372070e-01 -1.070302203297615051e-01 -1.886120736598968506e-01 6.239914149045944214e-02 1.975009888410568237e-01 2.528885602951049805e-01 -1.186877489089965820e-02 -2.690567076206207275e-01 9.402054548263549805e-02 -1.892917230725288391e-02 3.092646002769470215e-01 -1.547470241785049438e-01 1.902688294649124146e-01 3.497655093669891357e-01 1.406919658184051514e-01 -1.472748368978500366e-01 -2.007776312530040741e-02 2.020681500434875488e-01 -2.450326643884181976e-02 2.777145504951477051e-01 1.273379921913146973e-01 2.001081854104995728e-01 -1.967890858650207520e-01
5.224218219518661499e-02 7.389996200799942017e-02 -1.563889384269714355e-01 -1.305373944342136383e-02 5.096282958984375000e-01 -8.616563864052295685e-03 -2.924610674381256104e-01 -2.535994350910186768e-01 -3.127698600292205811e-01 -7.391304243355989456e-03 -3.905923664569854736e-02 -1.409502774477005005e-01 1.720312535762786865e-01 -1.885707229375839233e-01 7.488794624805450439e-02 1.555407047271728516e-01 -1.097082495689392090e-01 3.831531703472137451e-01 6.080137938261032104e-02 1.215535253286361694e-01 4.039172828197479248e-02 1.803782433271408081e-01 -2.274709567427635193e-02 2.428346499800682068e-02 2.153076529502868652e-01 1.575320363044738770e-01 1.866078227758407593e-01 1.769987307488918304e-02 8.767188340425491333e-02 -3.763847053050994873e-02 9.946940839290618896e-02 -7.360296696424484253e-02
2.121241390705108643e-01 1.424528807401657104e-01 -7.153631001710891724e-02 9.828051924705505371e-02 2.502071559429168701e-01 1.435713469982147217e-01 -2.225448936223983765e-01 -1.399692744016647339e-01 -3.420619666576385498e-01 -3.168388903141021729e-01 2.626818791031837463e-02 -2.831574082374572754e-01 -1.168411672115325928e-01 1.490366160869598389e-01 -4.014696180820465088e-02 2.465033233165740967e-01 -1.979216337203979492e-01 3.321153819561004639e-01 -2.045993804931640625e-01 -1.970153115689754486e-02 -1.694069504737854004e-01 1.750609278678894043e-01 -1.020678877830505371e-01 -2.413496747612953186e-02 1.459976732730865479e-01 -1.492166370153427124e-01 -1.769983023405075073e-02 3.002630919218063354e-02 1.767570823431015015e-01 3.699296386912465096e-03 8.650987595319747925e-02 -1.596698462963104248e-01
2.181951999664306641e-01 -2.977508604526519775e-01 -2.562353610992431641e-01 1.019550189375877380e-01 -4.773835837841033936e-02 -1.755998879671096802e-01 2.357583940029144287e-01 -2.800650708377361298e-02 1.386443674564361572e-01 -2.957122325897216797e-01 -1.440672129392623901e-01 -1.923682838678359985e-01 4.927268996834754944e-02 9.559928625822067261e-02 -1.561815589666366577e-01 -2.167687267065048218e-01 1.720650047063827515e-01 1.600451767444610596e-01 -2.166468203067779541e-01 9.344027191400527954e-02 -1.746700704097747803e-01 2.109589576721191406e-01 1.963823102414608002e-02 -9.920901060104370117e-02 2.763965129852294922e-01 2.359398305416107178e-01 1.670828089118003845e-02 -6.705000996589660645e-02 2.650030851364135742e-01 1.379338055849075317e-01 1.235835179686546326e-01 -1.154736950993537903e-01
2.471414804458618164e-01 1.448725312948226929e-01 -1.935158856213092804e-02 3.101245313882827759e-02 3.751488924026489258e-01 3.654050081968307495e-02 1.793391257524490356e-01 -2.840783894062042236e-01 1.294540464878082275e-01 -2.856487333774566650e-01 2.099827975034713745e-01 -1.607979834079742432e-01 1.352984905242919922e-01 -3.291783928871154785e-01 8.055991679430007935e-02 -5.318021774291992188e-02 -5.017558112740516663e-03 2.466883659362792969e-01 -1.633576899766921997e-01 -7.508709281682968140e-02 -1.712173372507095337e-01 4.683643579483032227e-02 -9.226907789707183838e-02 1.527795493602752686e-01 -1.612593680620193481e-01 2.717342972755432129e-02 4.707474261522293091e-02 -1.431503519415855408e-02 1.003656089305877686e-01 -2.920083403587341309e-01 -1.673222780227661133e-01 -2.197870165109634399e-01
1.074332445859909058e-01 4.233418405055999756e-02 -2.427182048559188843e-01 1.280681937932968140e-01 2.465958148241043091e-01 1.571797430515289307e-01 -1.352279633283615112e-02 -1.391794979572296143e-01 -1.950066834688186646e-01 -1.664586216211318970e-01 -1.373972650617361069e-02 -1.160515472292900085e-01 6.743363291025161743e-02 2.176382690668106079e-01 1.689504683017730713e-01 -5.222836509346961975e-02 1.999526023864746094e-01 1.907484233379364014e-01 -2.683940231800079346e-01 -1.653899401426315308e-01 -1.234405189752578735e-01 -3.682177746668457985e-03 -1.079115420579910278e-01 6.491179019212722778e-02 8.012803643941879272e-02 3.088409602642059326e-01 -2.311263680458068848e-01 -3.811122179031372070e-01 4.298481345176696777e-02 2.566504180431365967e-01 -1.831853091716766357e-01 1.873421818017959595e-01
2.126857042312622070e-01 -1.973744034767150879e-01 -1.484621912240982056e-01 3.229809924960136414e-02 3.749449849128723145e-01 -7.299954444169998169e-02 2.264836579561233521e-01 5.851517245173454285e-02 -1.348580420017242432e-01 -1.201994419097900391e-01 1.376505494117736816e-01 1.366791725158691406e-01 3.811210766434669495e-02 -4.641938954591751099e-02 -5.278254300355911255e-02 1.394053697586059570e-01 1.750225573778152466e-01 3.697630465030670166e-01 -1.868630647659301758e-01 1.217238008975982666e-01 -3.152834177017211914e-01 3.779158592224121094e-01 1.726477779448032379e-02 -1.092321351170539856e-01 -2.104692310094833374e-01 -3.409247845411300659e-02 -8.668097108602523804e-02 -2.015853524208068848e-01 -1.115663498640060425e-01 2.649231068789958954e-02 -1.764709316194057465e-02 -1.318553090095520020e-01
2.351136356592178345e-01 -7.054797559976577759e-02 7.520816754549741745e-03 -4.026548936963081360e-02 1.979704350233078003e-01 3.133943080902099609e-01 2.558166384696960449e-01 2.136729359626770020e-01 -1.115866587497293949e-03 -1.537303812801837921e-02 4.398021101951599121e-02 -1.477348804473876953e-01 2.774046957492828369e-01 1.796389669179916382e-01 -1.569341719150543213e-01 1.287624239921569824e-01 1.011129915714263916e-01 2.856511175632476807e-01 -3.941094279289245605e-01 1.721998602151870728e-01 -3.720300272107124329e-02 2.385330945253372192e-01 1.385578960180282593e-01 1.795770525932312012e-01 1.918316781520843506e-01 -4.077127203345298767e-02 3.976122662425041199e-02 9.088081866502761841e-02 2.001151889562606812e-01 3.123521804809570312e-02 -1.800474524497985840e-01 -8.286373317241668701e-02
5.082445144653320312e-01 1.621905528008937836e-02 -3.140713647007942200e-02 1.386842429637908936e-01 1.397426426410675049e-01 4.922182764858007431e-03 8.010797202587127686e-02 -3.453056514263153076e-01 1.763297915458679199e-01 -1.841022670269012451e-01 1.448907405138015747e-01 -8.701774477958679199e-02 6.087104603648185730e-02 -1.646247953176498413e-01 1.649666279554367065e-01 9.588193893432617188e-02 -1.760659515857696533e-01 1.696324497461318970e-01 -2.324734330177307129e-01 -8.481782674789428711e-02 -2.068431079387664795e-01 2.305849045515060425e-01 -6.760690361261367798e-02 2.653337419033050537e-01 -1.551997959613800049e-01 1.241457387804985046e-01 1.669098138809204102e-01 -3.066765516996383667e-02 1.088893562555313110e-01 -1.563955396413803101e-01 -7.924542576074600220e-02 -1.113577261567115784e-01
1.281391978263854980e-01 -6.320045143365859985e-02 1.944771856069564819e-01 -6.088253855705261230e-02 8.930617570877075195e-02 -3.553833067417144775e-02 2.198783606290817261e-01 -1.859984844923019409e-01 1.321856379508972168e-01 -1.043546795845031738e-01 1.496720910072326660e-01 -2.042734622955322266e-01 -2.149197272956371307e-02 -2.581498324871063232e-01 7.012903690338134766e-02 1.089953258633613586e-01 1.810608804225921631e-02 2.438082844018936157e-01 -1.372848898172378540e-01 -1.265762001276016235e-01 -4.014774560928344727e-01 4.038176536560058594e-01 1.212707310914993286e-01 1.474814265966415405e-01 -3.090215623378753662e-01 2.024853527545928955e-01 5.561715364456176758e-02 -1.033242419362068176e-01 2.313805818557739258e-01 -1.137507241219282150e-02 1.002673581242561340e-01 -1.229148823767900467e-02
1.637997925281524658e-01 -1.154761612415313721e-01 -2.649601697921752930e-01 -3.087899088859558105e-01 1.764990687370300293e-01 -3.109530210494995117e-01 1.655991822481155396e-01 -6.652257591485977173e-02 -6.175008043646812439e-02 -1.330990791320800781e-01 -6.945689767599105835e-02 -2.629342377185821533e-01 1.408721357583999634e-01 1.693585664033889771e-01 2.451037615537643433e-01 4.663122072815895081e-02 -2.532478794455528259e-02 1.602217406034469604e-01 -2.436953131109476089e-03 -9.594454616308212280e-02 -2.370367497205734253e-01 2.377021759748458862e-01 -5.484044924378395081e-02 7.852775603532791138e-02 -7.962324470281600952e-02 2.945351600646972656e-01 9.319075196981430054e-02 2.088049799203872681e-01 -3.107772581279277802e-02 -9.751199185848236084e-02 -1.408230215311050415e-01 -3.086357712745666504e-01
2.813938558101654053e-01 -7.454834878444671631e-02 3.854889422655105591e-02 -1.902243643999099731e-01 5.588291287422180176e-01 -1.156547591090202332e-01 2.266541682183742523e-02 1.285916119813919067e-01 -1.346714049577713013e-01 6.350649148225784302e-02 7.620303332805633545e-02 -8.264863491058349609e-02 1.252568066120147705e-01 -2.228315472602844238e-01 5.545470118522644043e-02 1.834865286946296692e-02 2.618749141693115234e-01 1.338229328393936157e-01 -7.367990165948867798e-02 1.889599114656448364e-01 -2.176043242216110229e-01 3.676165938377380371e-01 -9.386163204908370972e-02 -2.478598244488239288e-02 -2.541146576404571533e-01 4.199571534991264343e-02 -7.595539093017578125e-02 -1.654687672853469849e-01 4.883809760212898254e-02 -4.264552146196365356e-02 -2.176279947161674500e-02 -8.721815049648284912e-02
4.253727197647094727e-02 3.963592648506164551e-02 3.089626505970954895e-02 -2.971746213734149933e-02 2.840498983860015869e-01 -2.015246003866195679e-01 -1.494356989860534668e-01 1.659788638353347778e-01 1.500218957662582397e-01 -1.609256416559219360e-01 3.533427789807319641e-02 -2.474369853734970093e-01 6.703677028417587280e-02 1.164561733603477478e-01 -2.883663475513458252e-01 6.272742897272109985e-02 5.540911108255386353e-02 4.898501038551330566e-01 -2.248345911502838135e-01 1.117368638515472412e-01 -3.353058695793151855e-01 2.081882506608963013e-01 5.851784348487854004e-02 -3.927816450595855713e-02 -6.901708245277404785e-02 1.225189194083213806e-01 2.525212764739990234e-01 8.257564157247543335e-02 1.137663945555686951e-01 1.386216729879379272e-01 -5.136279389262199402e-02 -1.250079870223999023e-01
3.153922557830810547e-01 -1.967627257108688354e-01 -1.585265994071960449e-01 9.882353991270065308e-02 3.758000433444976807e-01 -8.337326347827911377e-02 -1.012803893536329269e-02 8.003602176904678345e-02 -2.785991728305816650e-01 1.049139536917209625e-02 -1.396937072277069092e-01 -1.379891186952590942e-01 1.684578657150268555e-01 9.281128644943237305e-02 1.453623175621032715e-01 -1.632702946662902832e-01 1.128248590975999832e-02 2.806548774242401123e-01 -2.592481970787048340e-01 -1.656237244606018066e-01 -6.334593519568443298e-03 -2.405983395874500275e-02 2.478626817464828491e-01 2.774155735969543457e-01 2.265973575413227081e-02 -5.797395110130310059e-02 8.070652931928634644e-02 -2.903916873037815094e-02 3.723193658515810966e-03 -3.151154816150665283e-01 -2.089481502771377563e-01 6.645385175943374634e-02
1.702782362699508667e-01 -2.677019685506820679e-02 8.268145471811294556e-02 -1.098411753773689270e-01 2.427134215831756592e-01 -2.559489011764526367e-01 1.498677581548690796e-01 -1.076135970652103424e-02 -4.936347715556621552e-03 -5.662865191698074341e-02 1.024077832698822021e-01 -3.922093212604522705e-01 -1.138448119163513184e-01 1.427055448293685913e-01 9.456168115139007568e-02 -2.980982959270477295e-01 6.928978115320205688e-02 2.959203124046325684e-01 -8.488067984580993652e-02 2.330589145421981812e-01 1.257056649774312973e-02 1.098712384700775146e-01 1.319785416126251221e-01 2.235262691974639893e-01 2.058542668819427490e-01 2.379582375288009644e-01 2.670292556285858154e-02 7.409580051898956299e-02 2.365034073591232300e-01 -1.622515171766281128e-01 2.911155819892883301e-01 8.053986239247024059e-04
1.716646850109100342e-01 1.954753696918487549e-01 1.958494633436203003e-01 1.959144175052642822e-01 3.453518152236938477e-01 -1.986608281731605530e-02 -6.486341357231140137e-02 8.608957380056381226e-02 -1.536717265844345093e-01 -2.245123386383056641e-01 -8.734507113695144653e-02 -3.076014518737792969e-01 2.313742935657501221e-01 1.958315670490264893e-01 6.487656384706497192e-02 -1.590717583894729614e-02 -2.032005339860916138e-01 3.601594269275665283e-01 -1.920791119337081909e-01 1.947659552097320557e-01 -3.996951971203088760e-03 1.222240030765533447e-01 -7.936388999223709106e-02 -6.890514492988586426e-02 1.172579377889633179e-01 7.562544196844100952e-02 1.060776337981224060e-01 -1.112212613224983215e-01 6.799510866403579712e-02 9.745670855045318604e-02 -3.488978147506713867e-01 -3.014229983091354370e-02
2.808052599430084229e-01 1.412848234176635742e-01 -1.551087349653244019e-01 -1.357688307762145996e-01 2.568687796592712402e-01 -6.026193499565124512e-02 1.784270852804183960e-01 -2.426654845476150513e-01 1.427277177572250366e-01 -5.317495763301849365e-02 1.303335279226303101e-01 -3.320178249850869179e-03 2.559067606925964355e-01 -1.719299852848052979e-01 -1.392658203840255737e-01 -2.320668250322341919e-01 2.656734585762023926e-01 2.652130424976348877e-01 -3.396333754062652588e-01 1.622378230094909668e-01 1.177822425961494446e-01 8.036188036203384399e-02 -1.057702451944351196e-01 7.973088324069976807e-02 1.155791804194450378e-03 9.462948888540267944e-02 1.432355046272277832e-01 -2.688075006008148193e-01 8.413138985633850098e-02 -1.104400381445884705e-01 7.065482437610626221e-02 -2.083264142274856567e-01
2.051797062158584595e-01 -5.234435200691223145e-02 -7.993192970752716064e-02 7.832837849855422974e-02 3.052716143429279327e-02 -1.894147545099258423e-01 1.968955248594284058e-02 8.219336718320846558e-02 -1.412987988442182541e-02 -1.943394839763641357e-01 6.447529047727584839e-02 -6.791933625936508179e-02 -2.881250083446502686e-01 -7.793122529983520508e-02 1.919347345829010010e-01 2.346622049808502197e-01 -1.125140190124511719e-01 2.791619300842285156e-01 -1.394883394241333008e-01 -2.300359159708023071e-01 -3.133052587509155273e-01 1.394511610269546509e-01 -6.690233945846557617e-02 3.420233130455017090e-01 7.832896709442138672e-02 2.934982776641845703e-01 -8.516826480627059937e-02 -4.302297160029411316e-02 1.330801397562026978e-01 -1.088522896170616150e-01 -3.601561784744262695e-01 -9.094902127981185913e-02
6.100151315331459045e-02 -2.741857767105102539e-01 -5.601950455456972122e-03 -1.626045554876327515e-01 3.833208680152893066e-01 -9.368663281202316284e-02 5.687902122735977173e-02 1.660488918423652649e-02 -8.498818427324295044e-02 1.401910483837127686e-01 -8.582133054733276367e-02 -1.055834144353866577e-01 8.821678906679153442e-02 -1.783647686243057251e-01 2.766070067882537842e-01 -1.892356425523757935e-01 3.129091560840606689e-01 1.505953222513198853e-01 -9.173987060785293579e-02 2.070847451686859131e-01 -2.042135298252105713e-01 2.463967204093933105e-01 -4.401180893182754517e-02 2.077854722738265991e-01 9.477423131465911865e-02 6.203994899988174438e-02 -1.700214892625808716e-01 -2.497034817934036255e-01 2.935070991516113281e-01 -6.348934769630432129e-02 -3.845941647887229919e-02 -1.514414250850677490e-01
2.223363220691680908e-01 -9.402275830507278442e-02 -2.308534532785415649e-01 -1.952414363622665405e-01 3.915137350559234619e-01 -2.301247268915176392e-01 1.966552436351776123e-01 1.283601671457290649e-01 5.048465356230735779e-02 -3.512233495712280273e-02 1.134247332811355591e-01 -1.565504223108291626e-01 -1.224294751882553101e-01 2.612161077558994293e-02 2.023229841142892838e-03 -3.233492672443389893e-01 1.365133374929428101e-01 1.073848828673362732e-01 -2.722844779491424561e-01 1.670260578393936157e-01 -1.009170413017272949e-01 3.182016015052795410e-01 7.735167443752288818e-02 1.606069207191467285e-01 7.079196721315383911e-02 1.391169130802154541e-01 -1.403380036354064941e-01 -1.056463420391082764e-01 2.165157645940780640e-01 -1.875578798353672028e-02 1.867716461420059204e-01 -1.215906515717506409e-01
3.576171994209289551e-01 -1.360608637332916260e-01 -2.070529311895370483e-01 8.832075446844100952e-02 1.760088950395584106e-01 3.649770468473434448e-02 6.313546001911163330e-02 -2.601585388183593750e-01 1.885012984275817871e-01 -1.854419708251953125e-01 -3.359935432672500610e-02 -3.621964156627655029e-01 -1.111202090978622437e-01 1.908503472805023193e-02 -6.709974259138107300e-02 -2.593482434749603271e-01 1.340350657701492310e-01 2.610866129398345947e-01 -1.061014682054519653e-01 7.431567460298538208e-02 -8.374252170324325562e-02 4.351400434970855713e-01 -2.512701787054538727e-02 3.261665999889373779e-02 -2.155979424715042114e-01 2.562860958278179169e-02 -5.835866089910268784e-03 -8.382740616798400879e-02 1.408250927925109863e-01 -1.589037328958511353e-01 6.022824347019195557e-02 9.141612052917480469e-02
2.792579233646392822e-01 -1.466143578290939331e-01 4.878577962517738342e-02 -4.746992886066436768e-02 -6.755580008029937744e-02 -1.949888020753860474e-01 2.287212461233139038e-01 -1.157596260309219360e-01 1.634734570980072021e-01 -3.617291748523712158e-01 3.048675693571567535e-02 -3.551032841205596924e-01 -1.115595400333404541e-01 1.023558974266052246e-01 -1.427951157093048096e-01 -1.061125658452510834e-02 1.431555449962615967e-01 2.602661252021789551e-01 -2.558639943599700928e-01 6.107349321246147156e-02 -4.189834743738174438e-02 3.439493179321289062e-01 3.371513485908508301e-01 8.308888971805572510e-02 -3.050529025495052338e-02 -1.168403401970863342e-02 2.193315923213958740e-01 3.571249311789870262e-03 -4.286621697247028351e-03 -9.197388589382171631e-02 2.237699925899505615e-02 -5.778231471776962280e-02
1.586041003465652466e-01 -1.029285695403814316e-02 -1.582842692732810974e-02 -5.662352964282035828e-02 2.312564551830291748e-01 1.331350021064281464e-02 -2.110778242349624634e-01 -1.428367644548416138e-01 1.153003275394439697e-01 -8.332242071628570557e-02 1.584165543317794800e-01 -3.845157623291015625e-01 1.764617413282394409e-01 6.982561945915222168e-02 2.230170667171478271e-01 -1.548068225383758545e-01 -9.691474586725234985e-02 3.226171135902404785e-01 1.818043674575164914e-04 -1.592249423265457153e-01 -2.868797481060028076e-01 -1.810372434556484222e-02 3.298919275403022766e-02 3.980345427989959717e-01 6.779114250093698502e-03 -2.502822875976562500e-01 -3.511000797152519226e-02 -9.285417199134826660e-02 1.626877635717391968e-01 1.009351238608360291e-01 -1.101908236742019653e-01 2.178406566381454468e-01
1.535481065511703491e-01 -3.178159594535827637e-01 -3.820971548557281494e-01 -2.132343053817749023e-01 2.134806662797927856e-01 -1.256713718175888062e-01 2.930818498134613037e-01 -2.244025021791458130e-01 -1.432298775762319565e-02 -7.937269657850265503e-02 2.088471949100494385e-01 -2.273833900690078735e-01 6.928465515375137329e-02 -1.575086116790771484e-01 -3.904072567820549011e-02 6.110743805766105652e-02 1.076444312930107117e-01 2.416799366474151611e-01 -6.677970290184020996e-02 2.305801212787628174e-01 -1.501333266496658325e-01 1.524789482355117798e-01 -7.551632076501846313e-02 -6.951046735048294067e-02 -1.352652013301849365e-01 6.361614912748336792e-02 -5.559562891721725464e-02 -5.401057004928588867e-02 -8.296027034521102905e-02 -5.364115908741950989e-02 -2.587955631315708160e-02 -3.562388718128204346e-01
5.817305669188499451e-02 2.389385104179382324e-01 -1.399767398834228516e-01 9.899541735649108887e-02 4.789583086967468262e-01 -5.937954410910606384e-02 -1.231239587068557739e-01 -1.051617600023746490e-02 1.746425926685333252e-01 -6.176510080695152283e-02 1.299853920936584473e-01 1.184912919998168945e-01 1.830189377069473267e-01 -2.283431142568588257e-01 -5.083337053656578064e-02 -1.357252597808837891e-01 1.351219117641448975e-01 3.267078697681427002e-01 -3.404636383056640625e-01 7.239112257957458496e-02 -2.381744794547557831e-02 3.077141642570495605e-01 2.775291204452514648e-01 2.869001217186450958e-02 -2.682588063180446625e-02 1.169001869857311249e-02 -3.005732037127017975e-02 -1.973647922277450562e-01 -8.988665789365768433e-02 1.046815291047096252e-01 -6.813684105873107910e-02 -7.996633648872375488e-02
2.764677107334136963e-01 -6.185310706496238708e-02 -6.473910063505172729e-03 -1.841022633016109467e-02 2.766144275665283203e-01 -4.624896496534347534e-02 -1.152708679437637329e-01 -8.617755770683288574e-02 -2.377076894044876099e-01 -4.255927205085754395e-01 -8.168128877878189087e-02 -3.435344249010086060e-02 -2.421909384429454803e-02 -6.131598725914955139e-02 1.934136152267456055e-01 2.516742609441280365e-02 -2.408503144979476929e-01 -1.080407644622027874e-03 1.746462099254131317e-02 2.463703304529190063e-01 -1.225375458598136902e-01 4.732883870601654053e-01 3.087768256664276123e-01 1.504659652709960938e-01 5.606018751859664917e-02 5.153044313192367554e-02 1.721995323896408081e-01 -1.501344516873359680e-02 4.137967526912689209e-02 2.053410373628139496e-02 2.814393676817417145e-02 -1.322868913412094116e-01
2.232625931501388550e-01 2.353705614805221558e-01 -2.890789210796356201e-01 9.099376946687698364e-02 3.771582543849945068e-01 -1.053150743246078491e-02 -9.389532357454299927e-02 5.538558214902877808e-02 -2.515500783920288086e-01 1.762779653072357178e-01 -3.064501583576202393e-01 -3.262957930564880371e-01 -2.548038400709629059e-02 -2.434877678751945496e-02 7.851970195770263672e-02 -3.984017297625541687e-02 -7.392381876707077026e-02 3.208613395690917969e-01 -1.133314818143844604e-01 -2.809204393997788429e-03 -1.236829608678817749e-01 -3.587866574525833130e-02 1.779924184083938599e-01 1.647426486015319824e-01 -5.812424048781394958e-02 -6.262819468975067139e-02 1.457071900367736816e-01 2.982638217508792877e-02 2.965547740459442139e-01 7.898117601871490479e-02 -1.214944049715995789e-01 9.949332475662231445e-02
8.423159271478652954e-02 -3.708819448947906494e-01 5.317755043506622314e-02 1.132263615727424622e-01 8.264326304197311401e-02 -1.126479282975196838e-01 -2.284055761992931366e-02 -8.236563205718994141e-02 2.416447550058364868e-01 -1.732680946588516235e-01 1.153140366077423096e-01 5.523110553622245789e-02 3.251748681068420410e-01 -7.634463906288146973e-02 1.414026319980621338e-01 -2.750989794731140137e-01 9.588181972503662109e-02 1.653385758399963379e-01 -9.830066561698913574e-02 -3.306188061833381653e-02 -2.340314835309982300e-01 3.905369937419891357e-01 2.064360305666923523e-02 1.428008675575256348e-01 7.966131716966629028e-02 3.337843716144561768e-01 -9.738801419734954834e-02 -1.378123313188552856e-01 2.268173694610595703e-01 5.056952685117721558e-02 -5.735528469085693359e-02 -1.481659263372421265e-01
2.369706630706787109e-01 -1.015703380107879639e-01 -1.892930418252944946e-01 -1.726642996072769165e-01 3.858411610126495361e-01 -2.397248446941375732e-01 2.725539803504943848e-01 2.048053294420242310e-01 -4.665856808423995972e-02 -1.727349758148193359e-01 1.585803925991058350e-02 -1.056568846106529236e-01 -9.544511884450912476e-02 1.084443479776382446e-01 -3.200371563434600830e-02 -3.149369060993194580e-01 1.906714141368865967e-01 1.807576119899749756e-01 -1.833384633064270020e-01 2.180685400962829590e-01 4.414999485015869141e-02 2.076256871223449707e-01 5.377030000090599060e-02 2.754785120487213135e-01 1.018819361925125122e-01 9.521572291851043701e-02 -3.462124615907669067e-03 -2.257928252220153809e-02 1.855870634317398071e-01 1.576878502964973450e-02 1.130806878209114075e-01 -1.983008682727813721e-01
3.563156723976135254e-01 8.493717014789581299e-02 -9.809517115354537964e-02 1.719914674758911133e-01 2.106586843729019165e-01 1.964313387870788574e-01 -3.313808739185333252e-01 -2.230021506547927856e-01 -1.591362506151199341e-01 -1.611224412918090820e-01 2.134123146533966064e-01 -2.055580168962478638e-01 5.988003686070442200e-03 1.292650103569030762e-01 1.453735232353210449e-01 4.576144739985466003e-02 -4.767325893044471741e-02 3.266714513301849365e-01 -1.660193800926208496e-01 5.199025198817253113e-02 3.750320151448249817e-02 7.078402489423751831e-02 1.850937306880950928e-01 9.972476959228515625e-02 2.160510979592800140e-02 1.518809348344802856e-01 2.700438499450683594e-01 1.146898716688156128e-01 1.969421356916427612e-01 6.546477228403091431e-02 -1.002285107970237732e-01 2.290311306715011597e-01
1.426636725664138794e-01 8.394865319132804871e-03 -2.057345509529113770e-01 -2.689731717109680176e-01 9.564526379108428955e-02 -1.814643591642379761e-01 5.280419811606407166e-02 -1.271548867225646973e-01 1.285819411277770996e-01 -6.627703458070755005e-02 -5.244377627968788147e-02 -8.247483521699905396e-03 -2.493623271584510803e-02 2.931735478341579437e-02 2.287062257528305054e-01 2.474532723426818848e-01 -1.427023112773895264e-01 1.015536785125732422e-01 -4.334031417965888977e-02 2.618182897567749023e-01 -2.930745780467987061e-01 1.574956327676773071e-01 2.722201347351074219e-01 2.420631349086761475e-01 -1.145474687218666077e-01 2.489461451768875122e-01 2.769370079040527344e-01 -2.226881384849548340e-01 2.887350022792816162e-01 -3.098916262388229370e-02 -2.266221679747104645e-02 1.854254305362701416e-01
1.686732321977615356e-01 1.739670336246490479e-01 -2.549259364604949951e-01 1.032257303595542908e-01 1.929209679365158081e-01 -1.017320007085800171e-01 1.164157241582870483e-01 -1.246215477585792542e-01 2.187725603580474854e-01 -1.517582237720489502e-01 4.998951032757759094e-02 -2.376718372106552124e-01 1.501633226871490479e-01 -7.755742222070693970e-02 3.158676922321319580e-01 -4.007410630583763123e-02 -1.223639920353889465e-01 1.325945556163787842e-01 -1.055726632475852966e-01 1.885848641395568848e-01 -7.385811209678649902e-02 1.744691133499145508e-01 1.369523853063583374e-01 1.739982813596725464e-01 -3.116950690746307373e-01 2.811747193336486816e-01 2.297947108745574951e-01 -1.188947558403015137e-01 2.131734639406204224e-01 -6.177405640482902527e-02 2.658493220806121826e-01 -4.347863048315048218e-02
1.807042956352233887e-01 3.889735639095306396e-01 -2.355371266603469849e-01 -1.270137280225753784e-01 1.933978796005249023e-01 3.235356882214546204e-02 2.954790294170379639e-01 -6.440721452236175537e-02 -1.966862231492996216e-01 -3.692829012870788574e-01 1.013817861676216125e-01 -1.532848924398422241e-01 2.442692965269088745e-02 -8.888688683509826660e-02 -5.110972747206687927e-02 -1.449074298143386841e-01 1.078587472438812256e-01 1.473401635885238647e-01 -1.737426221370697021e-01 1.591082662343978882e-02 -2.628979682922363281e-01 -5.579170957207679749e-02 -3.656550124287605286e-02 -4.619682207703590393e-02 1.026797369122505188e-01 3.461300954222679138e-02 3.473226726055145264e-02 3.039473593235015869e-01 2.273923456668853760e-01 2.619088888168334961e-01 9.149879962205886841e-02 1.015984266996383667e-02
1.941936463117599487e-01 -1.065156515687704086e-02 1.609162427484989166e-02 1.292439103126525879e-01 1.774877756834030151e-01 -4.500622674822807312e-02 -1.919121593236923218e-01 -1.714558005332946777e-01 -1.110275685787200928e-01 -3.409988880157470703e-01 -3.904299344867467880e-03 -9.425116330385208130e-02 -6.049610674381256104e-02 1.143859177827835083e-01 1.564974188804626465e-01 1.212337799370288849e-02 -1.596277952194213867e-01 1.961399316787719727e-01 -3.055223636329174042e-02 3.718194365501403809e-01 -1.788159012794494629e-01 4.553060531616210938e-01 -7.490333635360002518e-03 1.146775037050247192e-01 -8.859106153249740601e-02 2.184257805347442627e-01 2.119347006082534790e-01 -1.113926097750663757e-01 -3.671277314424514771e-03 2.982599139213562012e-01 2.699889056384563446e-02 -9.145750105381011963e-02
3.404255211353302002e-01 1.618888825178146362e-01 -2.502745017409324646e-03 1.641574054956436157e-01 1.693325042724609375e-01 3.021111711859703064e-02 1.028045937418937683e-01 -2.792436182498931885e-01 2.163255065679550171e-01 -2.929111719131469727e-01 2.350705415010452271e-01 -2.996586821973323822e-02 2.709859516471624374e-03 -1.330768764019012451e-01 4.719237983226776123e-02 -1.355924922972917557e-02 -1.311080604791641235e-01 2.482172697782516479e-01 -1.956613361835479736e-01 1.838532835245132446e-01 -1.690765321254730225e-01 1.470978707075119019e-01 2.669467031955718994e-02 1.644144356250762939e-01 -1.723068654537200928e-01 8.544264733791351318e-02 1.422652453184127808e-01 -1.413133740425109863e-01 2.583440840244293213e-01 -2.502685785293579102e-01 -4.168818145990371704e-02 -2.583993375301361084e-01
2.052751034498214722e-01 -1.186640486121177673e-01 -4.186859726905822754e-02 2.023388445377349854e-01 2.788262367248535156e-01 -8.960747718811035156e-02 8.079016208648681641e-02 -7.585287094116210938e-04 -2.362256869673728943e-02 -1.749101132154464722e-01 -4.840714856982231140e-02 -2.024383693933486938e-01 3.509116172790527344e-01 -1.982998102903366089e-01 -2.852614410221576691e-02 -1.287665516138076782e-01 3.866144269704818726e-02 2.680864632129669189e-01 -4.160193353891372681e-02 2.590696215629577637e-01 -1.391227096319198608e-01 1.349580883979797363e-01 2.141588628292083740e-01 -5.799272656440734863e-02 -3.496638685464859009e-02 2.576393783092498779e-01 -1.567866206169128418e-01 4.670570418238639832e-02 -1.471232920885086060e-01 -2.104297578334808350e-01 -2.137547880411148071e-01 -3.456345200538635254e-01
1.517459601163864136e-01 4.838763177394866943e-02 1.764933913946151733e-01 1.591926217079162598e-01 3.293835222721099854e-01 3.389824554324150085e-02 -6.168017163872718811e-02 -3.826223015785217285e-01 -4.462965130805969238e-01 -2.337286770343780518e-01 2.559587657451629639e-01 -1.758265942335128784e-01 -1.265503913164138794e-01 9.494661539793014526e-02 1.532609313726425171e-01 -5.656570941209793091e-02 -1.034276932477951050e-02 1.032998114824295044e-01 -1.178879961371421814e-01 1.251219714504259173e-06 -1.478468477725982666e-01 1.370230466127395630e-01 -6.622457504272460938e-02 1.554375737905502319e-01 -8.167210966348648071e-02 -2.148267440497875214e-02 2.290385514497756958e-01 3.491704910993576050e-02 2.493271976709365845e-01 1.925042644143104553e-02 -1.967274546623229980e-01 -2.080628834664821625e-02
2.313606292009353638e-01 -1.990358233451843262e-01 2.179069072008132935e-02 -7.526069134473800659e-02 2.911998629570007324e-01 -5.567848309874534607e-02 1.344112008810043335e-01 -1.322010159492492676e-01 3.032575547695159912e-01 -3.634704351425170898e-01 6.333264708518981934e-02 -2.369320839643478394e-01 2.075035274028778076e-01 2.778191864490509033e-02 -4.087082669138908386e-02 -1.723614186048507690e-01 1.126394718885421753e-01 1.832486242055892944e-01 -6.138831749558448792e-02 -6.112896278500556946e-02 -8.099986612796783447e-02 3.122047781944274902e-01 -2.403174936771392822e-01 2.355383932590484619e-01 -1.942552328109741211e-01 -8.214715868234634399e-02 2.082078009843826294e-01 -1.184714734554290771e-01 5.169095471501350403e-02 -8.825954794883728027e-02 -1.505688428878784180e-01 1.086575761437416077e-01
-1.050714310258626938e-02 1.921269595623016357e-01 -1.735594272613525391e-01 -1.168318837881088257e-01 -3.555468097329139709e-02 -4.490731284022331238e-02 -1.088806311599910259e-03 -5.104427412152290344e-02 -8.152355998754501343e-02 -3.243317082524299622e-02 -4.598383605480194092e-02 -4.770671129226684570e-01 3.483789041638374329e-02 1.099363621324300766e-02 6.648564338684082031e-02 8.899442106485366821e-02 1.533059328794479370e-01 3.852170705795288086e-01 -2.620286643505096436e-01 -3.469809517264366150e-02 -2.228756695985794067e-01 2.671602368354797363e-01 -1.225906237959861755e-01 -5.899384617805480957e-02 2.357784956693649292e-01 -4.823087155818939209e-02 6.049010553397238255e-04 -6.550669670104980469e-02 3.932829201221466064e-02 4.134207963943481445e-01 -1.845039576292037964e-01 1.104874685406684875e-01
2.673388645052909851e-02 1.100941523909568787e-01 -1.397024542093276978e-01 -1.284716576337814331e-01 2.822448313236236572e-01 -1.071327626705169678e-01 1.660431921482086182e-01 1.298310309648513794e-01 1.213634461164474487e-01 -9.742171317338943481e-02 1.955067068338394165e-01 -1.766725629568099976e-02 7.558344304561614990e-02 1.260282844305038452e-01 4.033841490745544434e-01 2.577593922615051270e-01 1.264740377664566040e-01 4.889600872993469238e-01 -3.876410424709320068e-03 4.425935447216033936e-02 -2.933780550956726074e-01 1.152966767549514771e-01 1.889273971319198608e-01 1.889595538377761841e-01 -6.524923443794250488e-02 1.746234446763992310e-01 8.166930079460144043e-02 -4.179767519235610962e-02 -7.758807390928268433e-02 -2.909067273139953613e-02 8.162958920001983643e-02 1.324953436851501465e-01
1.800999343395233154e-01 1.345299184322357178e-01 -8.032207190990447998e-02 9.685788303613662720e-02 2.942456603050231934e-01 -9.196515381336212158e-02 7.099901884794235229e-02 1.651391834020614624e-01 1.884475350379943848e-01 9.544288367033004761e-02 1.757773160934448242e-01 1.761366799473762512e-02 -3.229585289955139160e-02 -1.872219517827033997e-02 -2.883903980255126953e-01 -6.763301044702529907e-02 -2.057138830423355103e-01 4.886698424816131592e-01 -1.837600395083427429e-02 5.379233881831169128e-02 -3.716064691543579102e-01 2.850769460201263428e-01 2.183671891689300537e-01 -2.931611053645610809e-02 1.295901834964752197e-01 2.090237438678741455e-01 7.163098454475402832e-02 -8.231909573078155518e-02 1.139972358942031860e-02 1.038566827774047852e-01 -8.690392598509788513e-03 7.537199556827545166e-02
2.837810814380645752e-01 -1.304395198822021484e-01 1.552997380495071411e-01 1.357071846723556519e-01 2.254452258348464966e-01 -9.871900826692581177e-02 -1.824460476636886597e-01 -2.060480415821075439e-01 3.765547648072242737e-02 -2.108402550220489502e-01 1.045167818665504456e-01 -2.629541978240013123e-02 9.252812713384628296e-03 3.158074319362640381e-01 2.842888832092285156e-01 9.674800932407379150e-02 -1.574585288763046265e-01 4.145389199256896973e-01 -1.360815465450286865e-01 -5.510608479380607605e-02 -1.918440014123916626e-01 2.759423255920410156e-01 2.079185843467712402e-01 -8.149548619985580444e-02 1.476519405841827393e-01 1.782229244709014893e-01 3.168691322207450867e-02 7.628741860389709473e-02 1.586988419294357300e-01 -2.663643285632133484e-02 2.892102301120758057e-02 8.938103169202804565e-02
1.451381295919418335e-01 -4.008531942963600159e-02 -9.821160882711410522e-02 -2.081106901168823242e-01 8.820798993110656738e-02 -2.680807411670684814e-01 1.564170867204666138e-01 -2.083964049816131592e-01 -7.138699293136596680e-02 -9.244041889905929565e-02 2.138596624135971069e-01 -3.024826049804687500e-01 1.835182905197143555e-01 -2.345434762537479401e-02 1.188137307763099670e-01 -1.776350475847721100e-02 -5.974928289651870728e-02 1.698992401361465454e-01 1.495447754859924316e-01 5.873497202992439270e-02 -1.837324053049087524e-01 2.345695644617080688e-01 1.546626687049865723e-01 1.598196923732757568e-01 -2.948175668716430664e-01 2.475411295890808105e-01 -6.003258377313613892e-02 6.680570542812347412e-02 -1.476722676306962967e-02 1.383748836815357208e-02 -1.553304046392440796e-01 -4.472184777259826660e-01
4.562606215476989746e-01 -5.401911586523056030e-02 -9.920524060726165771e-02 8.206742256879806519e-02 2.149633169174194336e-01 5.632292106747627258e-02 4.330556094646453857e-02 -2.015618383884429932e-01 2.526767253875732422e-01 -7.139435410499572754e-02 -2.807642817497253418e-01 -3.248325884342193604e-01 -3.313111886382102966e-02 5.575083568692207336e-02 1.301310509443283081e-01 -2.108687907457351685e-01 1.112714111804962158e-01 1.910949647426605225e-01 -2.099501341581344604e-01 8.319821953773498535e-02 -9.048808366060256958e-02 1.929868310689926147e-01 -1.046722307801246643e-01 1.818377822637557983e-01 -2.750095129013061523e-01 -8.838828653097152710e-02 1.771523803472518921e-01 -1.517521589994430542e-01 8.427424728870391846e-02 -7.008383423089981079e-02 -4.797592014074325562e-02 -1.415327638387680054e-01
2.242882698774337769e-01 1.311369147151708603e-02 -2.482020556926727295e-01 -1.509125232696533203e-01 3.789893388748168945e-01 -2.318149954080581665e-01 2.625161111354827881e-01 1.954320520162582397e-01 2.514906786382198334e-02 -1.641224920749664307e-01 3.964206576347351074e-02 -1.224358826875686646e-01 -4.568488150835037231e-02 -4.250024911016225815e-03 -5.788042396306991577e-02 -2.424302250146865845e-01 1.404126584529876709e-01 8.767857402563095093e-02 -2.474709749221801758e-01 1.749294698238372803e-01 1.122387475334107876e-03 1.519114673137664795e-01 -2.739898115396499634e-02 2.291650474071502686e-01 4.695957526564598083e-02 3.238058686256408691e-01 1.110372506082057953e-02 3.823309019207954407e-02 3.075608015060424805e-01 -4.360399208962917328e-03 1.262893080711364746e-01 -1.936822682619094849e-01
1.667522639036178589e-01 -8.768540620803833008e-02 -2.419835031032562256e-01 -2.418600618839263916e-01 2.933897078037261963e-01 -2.624047994613647461e-01 2.938119769096374512e-01 8.563036471605300903e-02 -1.234974595718085766e-03 -1.536011546850204468e-01 1.915946416556835175e-02 -1.285037100315093994e-01 -1.630010157823562622e-01 4.699662327766418457e-02 -9.349215775728225708e-02 -2.961582243442535400e-01 3.339923545718193054e-02 2.152825146913528442e-01 -3.030280768871307373e-01 2.274616211652755737e-01 3.157554939389228821e-02 2.795569896697998047e-01 5.376967787742614746e-02 2.444638013839721680e-01 6.752960383892059326e-02 3.245385363698005676e-02 -1.431760191917419434e-01 -2.259925007820129395e-02 1.606476306915283203e-01 1.560599636286497116e-02 1.577136516571044922e-01 -1.509269326925277710e-01
-5.248576868325471878e-03 -2.948640584945678711e-01 1.260353326797485352e-01 -4.213014245033264160e-02 2.380283474922180176e-01 1.762197166681289673e-01 6.493477523326873779e-02 -1.094811409711837769e-01 3.359988704323768616e-02 1.997156068682670593e-02 4.070937633514404297e-02 9.584685415029525757e-02 3.069938421249389648e-01 1.131072416901588440e-01 1.909375637769699097e-01 -3.851764276623725891e-02 9.981742501258850098e-02 2.754008769989013672e-01 -2.584418356418609619e-01 -3.968920558691024780e-02 -2.284113615751266479e-01 9.578125923871994019e-02 1.420082151889801025e-01 2.302501648664474487e-01 -3.589643537998199463e-01 3.644319176673889160e-01 -9.999683499336242676e-02 -7.416837662458419800e-02 2.383688539266586304e-01 8.188601583242416382e-02 6.607244163751602173e-02 1.850762404501438141e-02
1.435381621122360229e-01 5.363499000668525696e-02 -2.323493361473083496e-02 2.694705724716186523e-01 4.984783530235290527e-01 -1.178794950246810913e-01 -7.835677266120910645e-02 2.240142785012722015e-02 1.998153477907180786e-01 -8.756062947213649750e-03 1.247576670721173286e-03 5.633851513266563416e-03 2.226688563823699951e-01 -3.035471774637699127e-02 -4.251920152455568314e-03 -1.613831967115402222e-01 -1.546227186918258667e-01 2.543796002864837646e-01 -2.549795210361480713e-01 4.914218187332153320e-02 -7.256595417857170105e-03 3.670411407947540283e-01 1.403557807207107544e-01 -1.669484525918960571e-01 -7.410109788179397583e-02 8.196230977773666382e-02 8.020364493131637573e-02 -2.638298869132995605e-01 -1.034970730543136597e-01 1.563378274440765381e-01 -1.553125232458114624e-01 -1.784198731184005737e-01
3.927220106124877930e-01 1.645956784486770630e-01 1.918350905179977417e-01 9.339606016874313354e-02 2.298634201288223267e-01 -7.134262472391128540e-02 1.185382530093193054e-01 -1.881791800260543823e-01 3.502400964498519897e-02 1.660929471254348755e-01 -3.205969557166099548e-02 -4.084527958184480667e-03 8.538968116044998169e-02 2.491770833730697632e-01 7.498332113027572632e-02 2.597847878932952881e-01 -2.953778253868222237e-03 2.496045231819152832e-01 -2.130266278982162476e-01 -1.194033846259117126e-01 -7.754624634981155396e-02 1.975621879100799561e-01 1.869939565658569336e-01 1.846960633993148804e-01 -2.387094497680664062e-01 3.233924880623817444e-02 8.568051457405090332e-02 -2.766920626163482666e-01 1.870876699686050415e-01 1.296481192111968994e-01 6.138248741626739502e-02 -2.446163892745971680e-01
2.114587575197219849e-01 -7.865527272224426270e-02 1.166258007287979126e-01 4.523309692740440369e-02 1.270550042390823364e-01 2.280352860689163208e-01 1.826114356517791748e-01 -3.098491951823234558e-02 -5.133461579680442810e-02 -9.491907805204391479e-02 -7.013822346925735474e-02 4.881345853209495544e-02 1.412863433361053467e-01 -1.838599592447280884e-01 4.358735308051109314e-02 -3.103517293930053711e-01 1.660745143890380859e-01 4.399848878383636475e-01 -3.014240264892578125e-01 -4.676439985632896423e-02 3.715019673109054565e-02 3.069064021110534668e-01 4.198236763477325439e-01 3.339079394936561584e-02 -7.233256846666336060e-02 1.052128374576568604e-01 7.854168117046356201e-02 7.930085062980651855e-03 4.902792628854513168e-03 1.273953169584274292e-02 -2.054195106029510498e-01 -8.946041017770767212e-02
-4.738091677427291870e-02 8.578597754240036011e-02 1.430025696754455566e-01 1.599826961755752563e-01 4.956811666488647461e-01 1.162246018648147583e-01 9.150295704603195190e-02 1.417590975761413574e-01 -6.980496644973754883e-02 2.562002278864383698e-02 1.928512901067733765e-01 -1.168885082006454468e-01 -2.144713141024112701e-02 2.523727118968963623e-01 -1.514755887910723686e-03 8.486700244247913361e-03 2.224384844303131104e-01 1.933516860008239746e-01 -3.381870388984680176e-01 2.536321580410003662e-01 -1.777327209711074829e-01 9.748993813991546631e-02 1.869491785764694214e-01 1.473966389894485474e-01 1.450894474983215332e-01 8.431794494390487671e-02 1.421006619930267334e-01 1.004342809319496155e-01 2.660558521747589111e-01 1.919822543859481812e-01 -5.718058720231056213e-02 -5.813989043235778809e-02
-3.429557895287871361e-03 8.715107291936874390e-02 -1.168185772257857025e-04 7.773146033287048340e-02 3.177122473716735840e-01 1.769710481166839600e-01 5.096068233251571655e-02 1.393043994903564453e-01 1.409360319375991821e-01 -2.682142853736877441e-01 3.917693346738815308e-02 -3.747829198837280273e-01 8.441685140132904053e-02 6.876561790704727173e-02 -7.601611316204071045e-02 2.411480844020843506e-01 -5.458458885550498962e-02 2.536328732967376709e-01 -3.098420500755310059e-01 1.333067119121551514e-01 -1.067976057529449463e-01 1.713163852691650391e-01 2.340308874845504761e-01 2.167354673147201538e-01 2.572492361068725586e-01 1.686357334256172180e-02 -1.575576364994049072e-01 1.513042859733104706e-02 6.781457364559173584e-02 1.514577865600585938e-01 1.837833821773529053e-01 -2.146911621093750000e-01
2.329868078231811523e-01 1.249250676482915878e-02 -9.881645441055297852e-02 1.589008122682571411e-01 2.783592641353607178e-01 -4.859754145145416260e-01 1.225207969546318054e-01 1.558725535869598389e-01 1.243796944618225098e-01 -1.776186674833297729e-01 1.700014024972915649e-01 7.969853468239307404e-03 -1.737072318792343140e-01 6.445450335741043091e-02 -1.167636662721633911e-01 1.434599161148071289e-01 1.185547560453414917e-01 3.553371131420135498e-01 -3.125817477703094482e-01 -2.329293638467788696e-02 -2.663405053317546844e-02 1.969477087259292603e-01 1.619760841131210327e-01 -1.749770492315292358e-01 1.103243380784988403e-01 9.211341291666030884e-02 -8.403893560171127319e-02 -6.996634881943464279e-03 1.086183860898017883e-01 8.301898837089538574e-02 -1.575324684381484985e-01 8.284047991037368774e-02
2.029641866683959961e-01 2.606096267700195312e-01 8.854508399963378906e-03 -2.104971408843994141e-01 3.138006031513214111e-01 1.204187050461769104e-01 -8.192121237516403198e-02 -1.109310612082481384e-01 -9.149711579084396362e-02 -2.374681085348129272e-01 2.888042926788330078e-01 3.282345831394195557e-02 -3.011813573539257050e-02 9.960907697677612305e-02 2.373440712690353394e-01 -7.488510012626647949e-02 4.456864204257726669e-03 3.497410416603088379e-01 7.321749627590179443e-02 -3.130653873085975647e-02 -7.216502726078033447e-02 1.934899538755416870e-01 4.186415299773216248e-02 -8.890122920274734497e-02 -2.822995185852050781e-01 2.158574610948562622e-01 1.443138904869556427e-02 -1.609610915184020996e-01 5.564386397600173950e-02 -6.807217746973037720e-02 -3.640397787094116211e-01 1.373111903667449951e-01
2.070493847131729126e-01 1.826813519001007080e-01 -2.734664380550384521e-01 -3.606129437685012817e-02 3.816477954387664795e-01 -6.744155287742614746e-02 1.953197270631790161e-01 -1.956679075956344604e-01 3.179538547992706299e-01 -1.175694763660430908e-01 1.627286523580551147e-01 3.637454286217689514e-02 1.297994405031204224e-01 -2.121630162000656128e-01 -2.785741984844207764e-01 -8.448972553014755249e-02 -8.547453582286834717e-02 2.497389763593673706e-01 -1.075572893023490906e-01 2.112896740436553955e-01 -4.063650965690612793e-02 1.879226416349411011e-01 -6.507425010204315186e-02 3.142684232443571091e-03 1.231269389390945435e-01 3.125390782952308655e-02 -1.028351411223411560e-01 -7.920446246862411499e-02 5.498452484607696533e-02 5.148855969309806824e-02 -3.117141425609588623e-01 -1.696667969226837158e-01
2.310704588890075684e-01 3.207173943519592285e-01 -2.760825157165527344e-01 -6.701885908842086792e-02 4.702698811888694763e-02 2.730578184127807617e-01 -1.901469565927982330e-02 -8.675403147935867310e-02 -1.333061009645462036e-01 -3.385445475578308105e-01 3.943448141217231750e-02 -2.877998054027557373e-01 1.474280655384063721e-01 2.068813592195510864e-01 -7.136604189872741699e-02 -1.028653383255004883e-01 2.406718768179416656e-02 1.197993233799934387e-01 -5.286600440740585327e-02 -1.864660978317260742e-01 -3.816876709461212158e-01 8.814440667629241943e-02 3.390357270836830139e-02 3.434898555278778076e-01 1.240234822034835815e-01 1.405459642410278320e-01 9.885380417108535767e-02 8.996632881462574005e-03 9.649869054555892944e-02 -1.939431764185428619e-02 6.056942045688629150e-03 -4.000099748373031616e-02
1.092543303966522217e-01 -2.103755623102188110e-01 -2.393576502799987793e-02 -3.795645385980606079e-02 4.775009676814079285e-02 -2.140976786613464355e-01 7.437941431999206543e-02 6.199666485190391541e-02 5.712633579969406128e-02 -2.292542904615402222e-02 1.828042268753051758e-01 -4.022853374481201172e-01 -4.764408990740776062e-02 -1.040462125092744827e-02 -4.908407852053642273e-02 -2.001595348119735718e-01 2.862122058868408203e-01 2.883703708648681641e-01 -1.987693160772323608e-01 2.150335907936096191e-01 -2.050686329603195190e-01 1.278989464044570923e-01 -1.823113411664962769e-01 3.051056861877441406e-01 2.958002127707004547e-02 1.890557110309600830e-01 -2.363284528255462646e-01 -2.314376411959528923e-03 1.576592177152633667e-01 -4.022768139839172363e-02 1.390811651945114136e-01 -2.579796910285949707e-01
1.669622659683227539e-01 2.825401723384857178e-02 -1.832379586994647980e-02 -3.906068950891494751e-02 2.611152529716491699e-01 4.748765006661415100e-02 1.867662072181701660e-01 7.952148467302322388e-02 -1.328028589487075806e-01 -2.323687970638275146e-01 2.575453817844390869e-01 -9.015463292598724365e-02 1.127639934420585632e-01 6.802389025688171387e-02 7.212454825639724731e-02 7.475975155830383301e-02 -3.158359825611114502e-01 1.733482331037521362e-01 -3.056515157222747803e-01 1.787939071655273438e-01 1.290141046047210693e-01 2.798826992511749268e-01 -6.728748977184295654e-02 2.013536393642425537e-01 2.550487220287322998e-01 1.205587163567543030e-01 5.340778455138206482e-02 -1.451998502016067505e-01 3.842101991176605225e-01 1.309023648500442505e-01 -1.189352273941040039e-01 -7.706407457590103149e-02
3.404199481010437012e-01 1.606806367635726929e-01 3.282148391008377075e-02 5.071371421217918396e-02 2.022676765918731689e-01 -6.631650030612945557e-02 1.343496292829513550e-01 7.393953949213027954e-02 -1.033926829695701599e-01 -1.316836625337600708e-01 2.509604692459106445e-01 -7.056343555450439453e-02 2.392268627882003784e-01 9.961977601051330566e-02 -7.468161731958389282e-02 3.084010779857635498e-01 3.012275090441107750e-03 2.138494998216629028e-01 -3.668450415134429932e-01 1.824028491973876953e-01 2.495096623897552490e-02 2.954605221748352051e-01 2.615264058113098145e-01 -1.377865523099899292e-01 -3.387826681137084961e-02 3.757350519299507141e-02 1.255436390638351440e-01 1.028052642941474915e-01 2.787964046001434326e-01 1.041695177555084229e-01 4.023877903819084167e-02 -1.183711960911750793e-01
1.958826631307601929e-01 1.982872337102890015e-01 -3.125818620901554823e-04 -9.555243700742721558e-02 3.480451107025146484e-01 -1.895997226238250732e-01 6.249963864684104919e-02 -8.659351617097854614e-02 3.941555973142385483e-03 -1.425058096647262573e-01 1.144221201539039612e-01 -1.196607872843742371e-01 8.423399925231933594e-02 3.868022859096527100e-01 1.080958470702171326e-01 1.369736194610595703e-01 -1.033275760710239410e-02 3.417029082775115967e-01 -1.326880417764186859e-02 2.020833939313888550e-01 1.939369887113571167e-01 8.459896594285964966e-02 1.329603344202041626e-01 9.429319202899932861e-02 -3.309125006198883057e-01 2.212808430194854736e-01 1.297170072793960571e-01 -2.484567761421203613e-01 5.666990578174591064e-02 1.534077525138854980e-01 7.945009320974349976e-02 -1.024611741304397583e-01
-6.864074617624282837e-02 1.581616401672363281e-01 -3.163379728794097900e-01 -2.030020654201507568e-01 2.258909940719604492e-01 -6.842931266874074936e-03 -1.657362878322601318e-01 -1.551834642887115479e-01 -1.839772462844848633e-01 -6.197530776262283325e-02 1.618419541046023369e-03 -3.600797653198242188e-01 1.151104737073183060e-02 5.013734102249145508e-02 1.433306783437728882e-01 1.429998725652694702e-01 -1.879194378852844238e-02 4.791700839996337891e-01 -2.178536504507064819e-01 -8.450484834611415863e-03 -2.106540650129318237e-01 1.459179222583770752e-01 -1.320267468690872192e-01 2.594592422246932983e-02 7.449969649314880371e-02 -1.280279308557510376e-01 -1.390912532806396484e-01 5.201185494661331177e-02 9.725779294967651367e-02 2.738024592399597168e-01 8.069314807653427124e-02 -1.385307759046554565e-01
2.456899434328079224e-01 -3.321240544319152832e-01 -1.895016729831695557e-01 3.733646497130393982e-02 2.782957553863525391e-01 -9.393208473920822144e-02 -7.405237853527069092e-02 -1.199978664517402649e-01 -1.692422181367874146e-01 2.603710293769836426e-01 1.611776798963546753e-01 -3.248126208782196045e-01 8.225926011800765991e-02 7.481019943952560425e-03 1.767811328172683716e-01 -3.048402816057205200e-02 6.751369684934616089e-02 1.469195936806499958e-03 -1.181088909506797791e-01 1.719242334365844727e-01 -5.948468670248985291e-02 2.792236804962158203e-01 5.229531973600387573e-02 -1.477121026255190372e-03 -2.757309973239898682e-01 1.798897832632064819e-01 -3.134456276893615723e-01 -1.582979969680309296e-02 1.773184835910797119e-01 3.297981619834899902e-02 -1.762050539255142212e-01 -1.271831542253494263e-01
1.748634576797485352e-01 -3.024635314941406250e-01 -1.114132329821586609e-01 -1.818217188119888306e-01 1.450960189104080200e-01 -2.179468870162963867e-01 -2.901105582714080811e-02 -1.095327958464622498e-01 3.384581580758094788e-02 -2.878456003963947296e-02 1.580222696065902710e-01 -6.877346336841583252e-02 -2.474811971187591553e-01 3.195984289050102234e-02 9.804216027259826660e-02 -2.181656286120414734e-02 -1.234307289123535156e-01 5.073286592960357666e-02 -2.388526052236557007e-01 2.182480096817016602e-01 -3.097828626632690430e-01 3.094139099121093750e-01 1.462127268314361572e-01 -2.195063978433609009e-02 -1.932390406727790833e-02 2.921628952026367188e-01 3.717948198318481445e-01 -1.213141605257987976e-01 2.056324779987335205e-01 -1.121073886752128601e-01 9.079505503177642822e-02 -9.597218036651611328e-02
3.258916735649108887e-01 1.474004685878753662e-01 -1.804464906454086304e-01 -4.039010033011436462e-03 2.331614941358566284e-01 3.418520987033843994e-01 7.821871340274810791e-02 -3.115538954734802246e-01 1.350694447755813599e-01 -7.155340909957885742e-02 1.239778008311986923e-02 -3.889378309249877930e-01 -8.628782629966735840e-02 -3.871885687112808228e-02 8.026148378849029541e-02 -1.896692626178264618e-02 3.343278914690017700e-02 2.105616331100463867e-01 -1.746031641960144043e-01 4.990221187472343445e-02 7.642332930117845535e-03 2.494494169950485229e-01 -5.447891727089881897e-02 6.021593883633613586e-02 -3.813355863094329834e-01 -1.849563606083393097e-02 -1.313839852809906006e-01 -1.069151759147644043e-01 2.125244587659835815e-01 6.283471826463937759e-03 -5.022170022130012512e-02 -7.110048830509185791e-02
1.882006078958511353e-01 -3.227746859192848206e-02 2.552958205342292786e-02 -5.732989311218261719e-02 1.286758333444595337e-01 3.050900250673294067e-02 -1.748842895030975342e-01 1.197635084390640259e-01 -1.853146590292453766e-02 -1.670906841754913330e-01 1.296870261430740356e-01 -3.260405957698822021e-01 4.239607974886894226e-02 -2.334007993340492249e-02 -1.844981908798217773e-01 1.717125922441482544e-01 1.828374415636062622e-01 2.785043716430664062e-01 -3.108438849449157715e-01 1.757300496101379395e-01 -1.178847029805183411e-01 3.573682904243469238e-01 2.266229391098022461e-01 1.969914324581623077e-02 1.448015123605728149e-02 -9.949181973934173584e-02 2.276449799537658691e-01 -3.075574152171611786e-02 4.068015515804290771e-01 1.402714848518371582e-01 2.366063650697469711e-03 5.787120200693607330e-03
1.452575922012329102e-01 1.334930211305618286e-01 -3.666085004806518555e-01 9.754079580307006836e-02 4.158828556537628174e-01 -1.868075132369995117e-01 1.670922935009002686e-01 -2.916558831930160522e-02 -8.276212215423583984e-02 1.299505978822708130e-01 1.719373278319835663e-02 -3.367553353309631348e-01 -8.832097053527832031e-03 -1.068230345845222473e-01 1.687443256378173828e-01 -4.245540127158164978e-02 -2.564816549420356750e-02 1.910826265811920166e-01 3.350479900836944580e-02 -3.934490308165550232e-02 -1.062431111931800842e-01 -1.784014403820037842e-01 4.182351753115653992e-02 8.876230567693710327e-02 1.945501193404197693e-02 1.415453385561704636e-02 1.574708372354507446e-01 -1.939978897571563721e-01 3.818021714687347412e-01 6.982403993606567383e-02 -2.943870723247528076e-01 9.180545806884765625e-02
-1.552290283143520355e-02 6.884736567735671997e-02 -4.810483753681182861e-02 -9.663102217018604279e-03 2.400771677494049072e-01 -4.068186506628990173e-02 -1.568661779165267944e-01 2.630353868007659912e-01 2.106235623359680176e-01 -1.741399616003036499e-01 7.492171134799718857e-03 -2.223842144012451172e-01 1.732256114482879639e-01 1.134836003184318542e-01 -1.276051104068756104e-01 -2.109850523993372917e-03 2.310467138886451721e-02 3.843074142932891846e-01 -3.070396780967712402e-01 1.188181042671203613e-01 -2.862992286682128906e-01 3.548230528831481934e-01 1.967969387769699097e-01 1.076431479305028915e-03 3.123805299401283264e-02 4.611123353242874146e-02 2.356078922748565674e-01 -2.076582051813602448e-02 1.894060522317886353e-01 2.321391701698303223e-01 -3.144566714763641357e-02 -5.606843158602714539e-02
1.396939754486083984e-01 1.818583011627197266e-01 -3.009438887238502502e-02 -5.023236945271492004e-02 3.357834219932556152e-01 -1.189083233475685120e-01 -3.494214415550231934e-01 -1.927990317344665527e-01 -7.769563794136047363e-02 1.850866712629795074e-02 -5.687640234827995300e-02 -2.611451447010040283e-01 3.279970958828926086e-02 -2.536114305257797241e-03 2.303312122821807861e-01 1.587428152561187744e-01 -1.536828726530075073e-01 4.681572616100311279e-01 7.810809463262557983e-02 9.418094158172607422e-02 -9.041796624660491943e-02 1.205746233463287354e-01 1.104058325290679932e-01 -1.499502807855606079e-01 1.370555013418197632e-01 2.143099308013916016e-01 -3.781881183385848999e-02 -1.844270378351211548e-01 1.929077357053756714e-01 -1.085456274449825287e-02 -2.150969952344894409e-01 4.218614846467971802e-02
3.123601377010345459e-01 -4.466174915432929993e-02 -2.112669348716735840e-01 5.824644863605499268e-02 8.182264119386672974e-02 -2.717781662940979004e-01 -1.986579895019531250e-01 -2.378630824387073517e-02 9.818001836538314819e-02 -6.118007376790046692e-02 1.652495265007019043e-01 -1.145217791199684143e-01 -4.152794927358627319e-02 2.279959172010421753e-01 2.189372777938842773e-01 2.867455594241619110e-02 2.203787304461002350e-02 3.676339387893676758e-01 -2.656282782554626465e-01 2.776845693588256836e-01 -2.441106289625167847e-01 -4.142721369862556458e-02 -4.925733804702758789e-02 -1.161444745957851410e-02 2.848284542560577393e-01 5.530287697911262512e-02 -1.842590793967247009e-02 -1.131169423460960388e-01 3.302071094512939453e-01 -9.953998774290084839e-02 6.640852987766265869e-02 8.776567131280899048e-02
2.148627936840057373e-01 9.521417319774627686e-02 -2.503194473683834076e-02 -1.295608431100845337e-01 2.527838051319122314e-01 -4.325902760028839111e-01 -1.458065360784530640e-01 -5.434639379382133484e-02 -3.393603023141622543e-03 -1.731841862201690674e-01 9.474083036184310913e-02 -9.792620316147804260e-03 1.109634190797805786e-01 1.265761554241180420e-01 2.011251151561737061e-01 7.688886672258377075e-02 -1.350668817758560181e-01 3.692534863948822021e-01 -2.596607804298400879e-01 1.790868490934371948e-01 1.495506167411804199e-01 1.126620098948478699e-01 -1.674614399671554565e-01 2.356223203241825104e-02 8.217038214206695557e-02 -7.661132514476776123e-02 4.747286066412925720e-02 -2.787887305021286011e-02 3.748694658279418945e-01 1.866742223501205444e-01 -2.185059897601604462e-02 -1.705496013164520264e-01
1.022281572222709656e-01 -1.212736517190933228e-01 6.583905220031738281e-02 1.231210082769393921e-01 9.415435045957565308e-02 -4.606851190328598022e-02 2.100563421845436096e-02 6.987906992435455322e-02 7.659009099006652832e-02 -2.026322484016418457e-01 5.512116104364395142e-02 -3.192337155342102051e-01 1.554628759622573853e-01 -1.726651340723037720e-01 1.017675618641078472e-03 -2.871828973293304443e-01 1.678747534751892090e-01 3.256272673606872559e-01 -7.949002087116241455e-02 2.306878119707107544e-01 -5.410008877515792847e-02 3.099104762077331543e-01 -2.587668597698211670e-01 2.474805116653442383e-01 -1.622935086488723755e-01 2.410383224487304688e-01 -2.699394226074218750e-01 -3.534533455967903137e-02 1.291470825672149658e-01 3.560236096382141113e-02 4.416830465197563171e-02 -2.265481054782867432e-01
1.945795565843582153e-01 -1.290561407804489136e-01 -1.556581705808639526e-01 -2.652696147561073303e-02 2.109353542327880859e-01 -2.628960274159908295e-02 9.231895953416824341e-02 -1.333477795124053955e-01 -2.182418107986450195e-01 -2.486704885959625244e-01 2.276913672685623169e-01 -2.997806072235107422e-01 4.169290065765380859e-01 9.956425428390502930e-02 1.781892180442810059e-01 -7.157599925994873047e-02 -1.499863415956497192e-01 2.570761442184448242e-01 -3.126463890075683594e-01 -6.759700179100036621e-02 3.348225355148315430e-02 -3.781348466873168945e-02 2.845045626163482666e-01 1.403665840625762939e-01 -8.342742174863815308e-02 -1.182947307825088501e-02 -1.556662917137145996e-01 3.065281175076961517e-02 -1.395788192749023438e-01 -6.405720114707946777e-02 -1.522587686777114868e-01 6.424614042043685913e-02
1.633237749338150024e-01 2.942709326744079590e-01 -1.422267109155654907e-01 -8.092652074992656708e-03 3.345990777015686035e-01 9.477901458740234375e-02 2.341377735137939453e-02 -9.318199008703231812e-02 -3.784033954143524170e-01 -1.953267157077789307e-01 7.115788757801055908e-02 -2.165869027376174927e-01 2.882179915904998779e-01 -3.258775686845183372e-03 1.051236465573310852e-01 -1.741468012332916260e-01 -1.030568746500648558e-04 1.960746943950653076e-01 -6.527733057737350464e-03 -1.217163447290658951e-02 -5.120251774787902832e-01 -6.067902967333793640e-02 3.870665654540061951e-02 1.275879237800836563e-02 7.315555214881896973e-02 2.258483553305268288e-03 7.764940708875656128e-02 -1.784708052873611450e-01 -3.978599235415458679e-02 -1.544629037380218506e-01 -3.817946836352348328e-02 4.696587100625038147e-02
2.158172726631164551e-01 2.307938486337661743e-01 2.147370018064975739e-02 -8.080511470325291157e-04 3.122902214527130127e-01 -2.287177592515945435e-01 -2.682420909404754639e-01 -7.498557120561599731e-02 -8.661899715662002563e-02 -2.428212612867355347e-01 2.971673198044300079e-02 -1.237621381878852844e-01 -5.677431821823120117e-03 3.214091658592224121e-01 1.057650987058877945e-02 8.376406878232955933e-02 -6.662687659263610840e-02 2.441765218973159790e-01 -1.298510730266571045e-01 7.747992407530546188e-03 -2.530569136142730713e-01 1.487812846899032593e-01 -4.929799959063529968e-02 -2.628608644008636475e-01 1.455357521772384644e-01 2.532822787761688232e-01 -8.783619850873947144e-03 -1.107140555977821350e-01 3.306755423545837402e-01 3.448648005723953247e-02 -1.358259767293930054e-01 -1.175507232546806335e-01
2.078138738870620728e-01 1.525789778679609299e-02 1.162427887320518494e-01 -7.714449614286422729e-02 1.035057827830314636e-01 -9.089970588684082031e-02 2.425482869148254395e-01 -1.261004954576492310e-01 2.165316194295883179e-01 -1.055262759327888489e-01 1.545380055904388428e-01 -2.090599983930587769e-01 7.119252532720565796e-02 -2.604061663150787354e-01 2.693425305187702179e-02 1.335729956626892090e-01 6.715168710798025131e-04 2.202324420213699341e-01 -1.331372112035751343e-01 -4.871727153658866882e-02 -3.581052720546722412e-01 4.162817299365997314e-01 7.074359059333801270e-02 7.124525308609008789e-02 -3.233049511909484863e-01 2.433063834905624390e-01 -5.209938623011112213e-03 -1.749229878187179565e-01 2.115918546915054321e-01 -5.288479104638099670e-02 2.201613970100879669e-02 6.114612892270088196e-02
-1.813618391752243042e-01 1.874633878469467163e-01 -3.337869346141815186e-01 -6.648402661085128784e-02 2.316603362560272217e-01 -1.266269944608211517e-03 -1.763666719198226929e-01 3.475730540230870247e-03 -2.605486810207366943e-01 -7.360868901014328003e-02 2.527828328311443329e-02 -3.764355182647705078e-01 1.548724323511123657e-01 9.600675106048583984e-02 8.574423938989639282e-02 4.472436383366584778e-02 -1.192317754030227661e-01 4.215708374977111816e-01 -8.668829500675201416e-02 -2.438140101730823517e-02 -2.752870917320251465e-01 2.487259358167648315e-01 1.648338697850704193e-02 1.017908528447151184e-01 1.431938558816909790e-01 1.514466665685176849e-02 -1.275263875722885132e-01 -5.516377836465835571e-02 4.541317373514175415e-02 2.346468716859817505e-01 -1.031977757811546326e-01 -1.304036229848861694e-01
1.975225657224655151e-01 9.924981743097305298e-02 -7.709124684333801270e-02 2.004153281450271606e-01 1.556242704391479492e-01 2.712279558181762695e-02 1.204221509397029877e-02 -1.012370809912681580e-01 -2.843719720840454102e-01 -4.219539463520050049e-01 -3.541581705212593079e-02 3.219959884881973267e-02 -4.953841865062713623e-02 1.615541279315948486e-01 6.040510535240173340e-02 -2.743425667285919189e-01 1.187344640493392944e-01 2.860240042209625244e-01 -3.048015534877777100e-01 3.244761228561401367e-01 -1.854794621467590332e-01 1.274314373731613159e-01 -2.148958295583724976e-02 9.188020229339599609e-02 2.047915458679199219e-01 -1.416521221399307251e-01 -1.481662243604660034e-01 8.199454098939895630e-02 1.717751771211624146e-01 3.593218047171831131e-03 -1.375713050365447998e-01 9.076388180255889893e-02
1.624277383089065552e-01 -5.045599769800901413e-03 -1.673210263252258301e-01 8.867731690406799316e-02 1.887444555759429932e-01 -4.097852855920791626e-02 -1.162113156169652939e-02 5.789638962596654892e-04 -7.278121542185544968e-03 -6.874778866767883301e-02 1.764341741800308228e-01 -6.861030589789152145e-03 2.608516216278076172e-01 -1.983435004949569702e-01 7.142905890941619873e-02 -1.923930197954177856e-01 1.228029504418373108e-01 3.548992276191711426e-01 -5.707223713397979736e-02 2.650656700134277344e-01 -2.634074725210666656e-02 2.493720352649688721e-01 -4.606677219271659851e-02 1.050919592380523682e-01 -2.222026735544204712e-01 4.754164218902587891e-01 -2.363581359386444092e-01 -1.508794277906417847e-01 -1.016741245985031128e-01 1.190129816532135010e-01 5.303381010890007019e-02 -2.071224153041839600e-01
2.383047789335250854e-01 -3.620348274707794189e-01 -1.701898127794265747e-01 -2.721344232559204102e-01 3.084585666656494141e-01 -1.089812591671943665e-01 -9.765718132257461548e-02 -3.991935029625892639e-02 -1.304298043251037598e-01 -2.695248275995254517e-02 -5.190002918243408203e-02 -1.578181385993957520e-01 1.861511468887329102e-01 -2.571361958980560303e-01 2.702344059944152832e-01 -6.739166378974914551e-02 4.756065830588340759e-02 6.661243736743927002e-02 -4.553606733679771423e-02 7.528804242610931396e-02 -1.021978780627250671e-01 3.666388392448425293e-01 -1.627236306667327881e-01 1.326926946640014648e-01 -2.079092413187026978e-01 1.456971615552902222e-01 -2.004770934581756592e-01 -9.119845926761627197e-03 -6.776766851544380188e-03 2.240236848592758179e-01 -1.823772676289081573e-02 9.272854030132293701e-02
3.269128501415252686e-01 -4.046940058469772339e-02 -1.467204093933105469e-01 7.282634824514389038e-02 8.532907813787460327e-02 2.079300284385681152e-01 -2.217954210937023163e-02 -1.438184082508087158e-01 3.615337610244750977e-01 8.796141482889652252e-03 7.817079871892929077e-02 -1.520365029573440552e-01 -6.564168632030487061e-02 -2.447479814291000366e-01 3.307065069675445557e-01 -7.920623570680618286e-02 1.357816457748413086e-01 2.651982009410858154e-01 -2.768725156784057617e-01 2.705503702163696289e-01 -1.538362205028533936e-01 1.790715456008911133e-01 -1.511220121756196022e-03 1.458014249801635742e-01 -7.730723917484283447e-02 8.880526572465896606e-02 1.600434780120849609e-01 -5.182398110628128052e-02 1.009326875209808350e-01 -1.158862337470054626e-01 -1.591373533010482788e-01 -2.153792232275009155e-01
8.940754830837249756e-02 3.663003817200660706e-02 1.017069071531295776e-01 -3.417794778943061829e-02 2.943645417690277100e-01 -1.513564437627792358e-01 9.098576754331588745e-02 -1.204964593052864075e-01 2.040635943412780762e-01 -1.003662776201963425e-02 5.181967094540596008e-02 -3.911264836788177490e-01 -1.774719059467315674e-01 3.063153848052024841e-02 4.096763432025909424e-01 1.990580409765243530e-01 -1.104993000626564026e-01 2.490318566560745239e-01 -1.895989477634429932e-01 -9.314077347517013550e-02 -1.827675662934780121e-02 1.798230409622192383e-01 2.308764308691024780e-01 -2.369955033063888550e-01 -4.059746488928794861e-02 -6.912781298160552979e-02 6.966738402843475342e-02 -2.460736334323883057e-01 2.613123133778572083e-02 2.679599523544311523e-01 -8.461259305477142334e-03 6.413406133651733398e-02
3.042688667774200439e-01 -5.399262160062789917e-02 -2.862180583178997040e-03 1.225584745407104492e-01 9.286020696163177490e-02 2.452560663223266602e-01 2.041590064764022827e-01 -1.161659657955169678e-01 1.723268777132034302e-01 -9.982772171497344971e-02 -3.319270676001906395e-03 -2.046104148030281067e-02 -7.286442816257476807e-02 -1.881864070892333984e-01 3.271733820438385010e-01 -8.635493367910385132e-02 2.495020180940628052e-01 4.156103134155273438e-01 -2.832677066326141357e-01 2.943420410156250000e-01 -6.326383352279663086e-02 2.015366405248641968e-01 7.439006119966506958e-02 -8.251710236072540283e-02 3.668276593089103699e-02 9.887759387493133545e-02 4.713059216737747192e-02 6.712447851896286011e-02 4.200972989201545715e-02 1.306467801332473755e-01 -2.322612553834915161e-01 -1.440880000591278076e-01
1.800177991390228271e-01 5.357189476490020752e-02 -1.304960995912551880e-02 -1.221913471817970276e-01 2.725020609796047211e-02 -3.842364847660064697e-01 -6.440731137990951538e-02 2.295471578836441040e-01 3.998130932450294495e-02 -7.314807176589965820e-02 1.070677042007446289e-01 -2.094930410385131836e-01 2.286484837532043457e-01 4.531453922390937805e-02 7.729033380746841431e-02 6.294000893831253052e-02 -1.377238780260086060e-01 4.170551002025604248e-01 -2.166961133480072021e-01 1.480631083250045776e-01 -1.537422984838485718e-01 2.279344052076339722e-01 -7.832810282707214355e-02 1.872530132532119751e-01 2.167474329471588135e-01 -6.912378966808319092e-02 2.623574733734130859e-01 1.303772628307342529e-01 5.922485142946243286e-02 1.005822941660881042e-01 3.682443872094154358e-02 -2.944369316101074219e-01
2.469365447759628296e-01 -1.036350205540657043e-01 -1.076517105102539062e-01 2.633898854255676270e-01 8.342161774635314941e-02 1.043753847479820251e-01 3.137626871466636658e-02 -2.909801900386810303e-01 2.492917627096176147e-01 -1.611078828573226929e-01 3.407358229160308838e-01 -2.823344767093658447e-01 1.220257282257080078e-01 1.190552413463592529e-01 -3.367950022220611572e-02 1.230392456054687500e-01 1.893026381731033325e-01 1.144989058375358582e-01 -2.968138456344604492e-01 8.225552737712860107e-02 -6.220948323607444763e-02 2.552936226129531860e-02 1.675686798989772797e-02 1.282985657453536987e-01 -1.057969033718109131e-01 2.344154268503189087e-01 3.644819557666778564e-02 -2.059871703386306763e-01 2.869044840335845947e-01 -5.931567773222923279e-02 -1.217941343784332275e-01 -1.972725391387939453e-01
3.072202503681182861e-01 -1.156374141573905945e-01 -3.096139729022979736e-01 2.234646230936050415e-01 1.879785954952239990e-01 1.061971038579940796e-01 -2.018937468528747559e-01 -1.320613622665405273e-01 -2.068778425455093384e-01 -8.242024481296539307e-02 -1.716585755348205566e-01 -1.429941803216934204e-01 1.098898202180862427e-01 -8.589471131563186646e-02 2.526493370532989502e-01 -5.252937320619821548e-03 -3.573083505034446716e-02 2.575010061264038086e-01 -2.642335295677185059e-01 -2.401995360851287842e-01 -2.118177711963653564e-01 1.469792425632476807e-01 -7.649659365415573120e-02 2.782047092914581299e-01 -1.238143444061279297e-01 -3.839079290628433228e-02 -1.387816667556762695e-01 -1.357128173112869263e-01 1.806219965219497681e-01 -1.427001804113388062e-01 -4.467511549592018127e-02 6.729970872402191162e-02
3.925624489784240723e-01 -7.222681492567062378e-02 -1.855211704969406128e-01 5.438082665205001831e-02 1.543044596910476685e-01 3.207623064517974854e-01 1.906653940677642822e-01 -2.604466378688812256e-01 2.686806321144104004e-01 -6.397698819637298584e-02 2.001453936100006104e-02 2.107303403317928314e-02 -7.762572728097438812e-03 -8.252025395631790161e-02 3.694314658641815186e-01 -1.379399299621582031e-01 7.444513589143753052e-02 2.132529169321060181e-01 -2.365278005599975586e-01 1.430488377809524536e-01 -5.674020200967788696e-02 3.245381116867065430e-01 1.272858530282974243e-01 6.272116303443908691e-02 -1.307465787976980209e-02 -2.969232015311717987e-02 1.729691624641418457e-01 -5.437076091766357422e-02 4.538293182849884033e-02 1.047537922859191895e-01 -1.219453886151313782e-01 -1.223792582750320435e-01
2.215562909841537476e-01 4.238943010568618774e-02 1.069066207855939865e-02 -7.483716122806072235e-03 2.774399816989898682e-01 -3.382010161876678467e-01 -1.262021362781524658e-01 1.589421741664409637e-02 -8.459997922182083130e-02 3.677869960665702820e-02 7.438442856073379517e-02 -2.469757050275802612e-01 1.968277990818023682e-01 2.663754224777221680e-01 2.166187465190887451e-01 4.117716848850250244e-02 -1.397179067134857178e-01 2.049257159233093262e-01 -1.688355356454849243e-01 2.183175534009933472e-01 1.085595563054084778e-01 5.483433138579130173e-03 -3.242604434490203857e-02 8.669745922088623047e-02 1.059555783867835999e-01 3.921750467270612717e-03 1.485247630625963211e-02 2.168618701398372650e-02 4.331540167331695557e-01 2.019597589969635010e-01 -4.632827267050743103e-02 -3.278733789920806885e-01
1.539319753646850586e-01 1.359700411558151245e-01 4.034303128719329834e-02 -8.767821826040744781e-03 3.456145226955413818e-01 -4.146160557866096497e-02 3.423560783267021179e-02 2.362315356731414795e-01 -1.293929517269134521e-01 -2.306964993476867676e-01 2.882599458098411560e-02 -2.505734562873840332e-01 7.896715402603149414e-02 -5.566969886422157288e-02 6.597326695919036865e-02 9.167739190161228180e-03 3.693127259612083435e-02 2.341321408748626709e-01 -4.310303330421447754e-01 1.034843921661376953e-01 -1.202850565314292908e-01 1.037015393376350403e-01 1.305782049894332886e-01 1.172372326254844666e-01 4.111074805259704590e-01 1.390329748392105103e-02 2.871659100055694580e-01 9.745981544256210327e-02 1.964827766641974449e-03 1.864385902881622314e-01 5.988959223031997681e-02 1.496763080358505249e-01
4.648621678352355957e-01 8.851145952939987183e-02 -5.504518281668424606e-03 1.544905006885528564e-01 1.839649677276611328e-01 -1.221181228756904602e-01 -8.485736697912216187e-02 -1.920888870954513550e-01 1.529124844819307327e-02 -6.400229036808013916e-02 1.601895242929458618e-01 -2.646917104721069336e-01 -8.080878853797912598e-02 4.841644316911697388e-02 2.145586013793945312e-01 1.409875415265560150e-02 1.044232100248336792e-01 1.685487031936645508e-01 -3.169251084327697754e-01 1.899228543043136597e-01 -1.303462088108062744e-01 -1.663205027580261230e-01 1.036301776766777039e-01 -4.096510261297225952e-02 2.187394537031650543e-02 -1.284128874540328979e-01 2.640913426876068115e-01 1.693199127912521362e-01 7.095097005367279053e-02 3.202727138996124268e-01 -2.030908018350601196e-01 8.381043374538421631e-02
1.250660717487335205e-01 1.408704817295074463e-01 1.575233340263366699e-01 2.054689526557922363e-01 3.287112414836883545e-01 -5.360694229602813721e-02 -1.001968607306480408e-01 2.891837619245052338e-02 -3.160064816474914551e-01 -3.015373647212982178e-01 -3.985236957669258118e-02 -6.011790037155151367e-02 2.546754479408264160e-01 6.527658551931381226e-02 -1.607609689235687256e-01 -1.139675006270408630e-01 -2.180923074483871460e-01 3.000769317150115967e-01 -2.908153235912322998e-01 2.217752039432525635e-01 -7.211771607398986816e-02 2.606945931911468506e-01 2.891720458865165710e-02 4.383570328354835510e-02 1.487683653831481934e-01 1.769723147153854370e-01 1.048483885824680328e-02 -7.125361263751983643e-02 -1.778437383472919464e-02 1.896876096725463867e-01 -1.524377465248107910e-01 -7.924729585647583008e-02
2.604283690452575684e-01 1.684819310903549194e-01 -1.901692152023315430e-02 -7.199892401695251465e-02 1.176748946309089661e-01 4.549926519393920898e-02 -1.429983079433441162e-01 2.439904958009719849e-01 1.212227251380681992e-02 -8.969974587671458721e-04 1.520935096777975559e-03 -1.508840471506118774e-01 2.970804572105407715e-01 1.605081111192703247e-01 1.234365161508321762e-02 1.340802311897277832e-01 1.517367213964462280e-01 3.696227967739105225e-01 -5.628563836216926575e-02 9.626761078834533691e-02 -1.464384496212005615e-01 4.084465801715850830e-01 3.308261036872863770e-01 1.312819272279739380e-01 -2.244417518377304077e-01 1.105723753571510315e-01 2.126072794198989868e-01 1.239765784703195095e-03 1.905620545148849487e-01 -4.621523246169090271e-02 8.856587857007980347e-02 7.842652499675750732e-02
2.072388082742691040e-01 -6.762840598821640015e-02 -1.117095351219177246e-01 -8.807573467493057251e-02 8.742453902959823608e-02 1.069470345973968506e-01 1.740605384111404419e-02 -2.582082152366638184e-01 -1.960096955299377441e-01 -2.088171429932117462e-03 2.182833701372146606e-01 -1.495351195335388184e-01 7.797665148973464966e-02 -8.165185898542404175e-02 1.451148092746734619e-01 -1.571792960166931152e-01 -1.494637578725814819e-01 9.966706857085227966e-03 -4.135534763336181641e-01 7.123859971761703491e-02 -1.905835568904876709e-01 1.315892785787582397e-01 1.221916079521179199e-02 -4.439608193933963776e-03 -3.530485928058624268e-01 2.601177990436553955e-01 -6.061434000730514526e-02 -2.533282339572906494e-02 2.869841177016496658e-03 4.066411554813385010e-01 -1.451362669467926025e-01 2.093939632177352905e-01
3.844157159328460693e-01 -3.257812857627868652e-01 8.915486931800842285e-02 -1.510306894779205322e-01 1.097990721464157104e-01 -3.445712625980377197e-01 6.467291712760925293e-02 -2.207080572843551636e-01 -2.322470769286155701e-02 -1.845758259296417236e-01 2.470249868929386139e-02 -3.143350183963775635e-01 8.318375051021575928e-02 -1.925302147865295410e-01 1.073131859302520752e-01 -6.338429450988769531e-02 1.277930885553359985e-01 9.873471409082412720e-02 -1.899151653051376343e-01 -3.976816684007644653e-02 -1.338021010160446167e-01 2.415829896926879883e-01 1.532099395990371704e-01 -8.090251684188842773e-02 -5.983882583677768707e-03 -1.846200078725814819e-01 -1.657707393169403076e-01 3.862728551030158997e-02 2.868319451808929443e-01 -1.194684803485870361e-01 -7.361398637294769287e-02 -5.511372536420822144e-02
2.177709341049194336e-01 -2.540457434952259064e-02 -1.592526435852050781e-01 -2.729893326759338379e-01 6.584936380386352539e-02 -1.489840447902679443e-01 -8.455495350062847137e-03 -1.595633029937744141e-01 -2.171302586793899536e-01 -1.463652551174163818e-01 -2.261144071817398071e-01 -3.091569244861602783e-01 -4.414949193596839905e-02 1.128793582320213318e-01 8.274499326944351196e-02 9.821067005395889282e-02 2.138404995203018188e-01 3.015591800212860107e-01 -1.049327328801155090e-01 1.040738075971603394e-02 -1.155854836106300354e-01 3.585951924324035645e-01 -4.762047156691551208e-02 -4.491741955280303955e-02 -6.714817136526107788e-02 3.579974770545959473e-01 -1.039216411300003529e-03 -9.526362270116806030e-02 -2.152405828237533569e-01 -1.412638574838638306e-01 -2.158497273921966553e-01 -6.986771523952484131e-02
3.145483434200286865e-01 2.184040285646915436e-02 -9.374614804983139038e-02 9.902440011501312256e-02 1.402225643396377563e-01 -4.049742594361305237e-02 6.373328622430562973e-03 -2.079432010650634766e-01 2.634172141551971436e-01 -2.430449575185775757e-01 6.657563149929046631e-02 -3.290850222110748291e-01 1.583686657249927521e-02 -1.993427872657775879e-01 1.564534157514572144e-01 -7.724326103925704956e-02 -2.523501869291067123e-03 3.636958003044128418e-01 -1.305493414402008057e-01 8.258303999900817871e-02 -1.989355832338333130e-01 2.575378715991973877e-01 -6.547510623931884766e-02 1.011644601821899414e-01 -3.540831804275512695e-01 1.193558797240257263e-01 9.599184989929199219e-02 -1.492212265729904175e-01 1.067197695374488831e-01 -1.321433633565902710e-01 7.906842976808547974e-02 -1.516977250576019287e-01
1.842960566282272339e-01 -2.751889266073703766e-02 -1.028793584555387497e-02 -7.676846534013748169e-02 1.205411106348037720e-01 1.635697633028030396e-01 8.984645456075668335e-02 9.199313819408416748e-03 -1.011312231421470642e-01 -1.554505433887243271e-02 1.880748867988586426e-01 -1.939364708960056305e-02 1.370591074228286743e-01 2.649194002151489258e-01 -1.722956746816635132e-01 1.488684415817260742e-01 2.332513406872749329e-02 3.155541419982910156e-01 -4.105513393878936768e-01 3.253878057003021240e-01 -1.287948042154312134e-01 3.074122667312622070e-01 1.208585724234580994e-01 4.468148201704025269e-02 1.699530035257339478e-01 9.965962171554565430e-02 6.454379111528396606e-02 2.563632428646087646e-01 2.750692963600158691e-01 -4.739154502749443054e-02 -1.752701252698898315e-01 -5.682315304875373840e-02
1.699458956718444824e-01 -6.580241769552230835e-02 -2.288725078105926514e-01 -6.523068994283676147e-02 2.705428302288055420e-01 -1.915330439805984497e-01 2.655409872531890869e-01 -9.510974399745464325e-03 1.394824534654617310e-01 -2.238965779542922974e-01 8.017782121896743774e-02 -1.729652434587478638e-01 8.201477676630020142e-02 -2.771675400435924530e-02 1.008269265294075012e-01 -2.747909426689147949e-01 2.298638373613357544e-01 2.455365955829620361e-01 -2.495165467262268066e-01 1.700529158115386963e-01 1.713775694370269775e-01 2.183947414159774780e-01 -2.985507436096668243e-02 6.025854498147964478e-02 1.229081153869628906e-01 3.709264993667602539e-01 -1.748910844326019287e-01 -1.470414400100708008e-01 -5.544947832822799683e-02 9.638466686010360718e-02 8.520352840423583984e-02 -1.419599801301956177e-01
3.780722320079803467e-01 2.026479989290237427e-01 -1.682304143905639648e-01 -7.466376572847366333e-02 2.159530371427536011e-01 2.739408910274505615e-01 8.543650805950164795e-02 -2.238973081111907959e-01 4.918524250388145447e-02 -2.026570141315460205e-01 2.110845446586608887e-01 -1.175813078880310059e-01 -3.006380982697010040e-02 -8.108036592602729797e-03 1.072039604187011719e-01 2.143160849809646606e-01 4.746211692690849304e-02 2.414395362138748169e-01 -3.696398138999938965e-01 -6.204853951930999756e-02 7.788917864672839642e-04 1.192728504538536072e-01 -1.462661027908325195e-01 1.060473471879959106e-01 -3.107711672782897949e-01 -5.146843940019607544e-02 1.404532790184020996e-01 -1.908353716135025024e-01 7.017146050930023193e-02 3.132323548197746277e-02 -1.532804071903228760e-01 -1.003830358386039734e-01
2.636777460575103760e-01 2.258065938949584961e-01 -1.485660374164581299e-01 1.761827468872070312e-01 3.561663031578063965e-01 -1.724667996168136597e-01 6.704623997211456299e-02 -6.010401621460914612e-02 -2.940119504928588867e-01 1.382318288087844849e-01 -1.740410178899765015e-01 -2.756488025188446045e-01 9.335312992334365845e-03 1.590527296066284180e-01 5.844124779105186462e-02 -1.084891036152839661e-01 1.901033800095319748e-03 2.058452665805816650e-01 -1.045280992984771729e-01 -1.077661588788032532e-01 -7.028057426214218140e-02 3.016025386750698090e-02 1.320490539073944092e-01 1.903279125690460205e-01 -1.105348095297813416e-01 -1.054715216159820557e-01 5.599640309810638428e-02 -1.002927497029304504e-01 3.661980628967285156e-01 1.405639797449111938e-01 -1.883917450904846191e-01 2.428152561187744141e-01
1.317843943834304810e-01 1.101879626512527466e-01 -1.534772664308547974e-01 1.068065240979194641e-01 3.606589138507843018e-01 -4.822462797164916992e-01 -1.809986084699630737e-01 -2.119904458522796631e-01 1.018479764461517334e-01 4.456871002912521362e-02 2.038441449403762817e-01 -1.514499187469482422e-01 1.150518283247947693e-01 1.110829412937164307e-01 9.578190743923187256e-02 1.041229218244552612e-01 -1.947609037160873413e-01 2.693000435829162598e-01 -5.031391233205795288e-02 -1.487139612436294556e-02 -1.201593279838562012e-01 1.347490847110748291e-01 -6.873964518308639526e-02 2.530759386718273163e-02 2.658245265483856201e-01 1.583834886550903320e-01 4.992299154400825500e-02 -9.198419004678726196e-02 2.286731898784637451e-01 1.844733506441116333e-01 5.036697164177894592e-02 -1.613152474164962769e-01
3.539022207260131836e-01 -3.749613836407661438e-02 -8.846819400787353516e-02 9.092744439840316772e-02 1.612391918897628784e-01 2.899968922138214111e-01 1.324909031391143799e-01 -1.460214555263519287e-01 7.891729474067687988e-02 -2.149676382541656494e-01 1.429889649152755737e-01 1.054904088377952576e-01 -5.465483292937278748e-02 -1.922124922275543213e-01 2.281152456998825073e-01 1.151086110621690750e-02 1.799856424331665039e-01 2.987130880355834961e-01 -3.059973120689392090e-01 2.295931577682495117e-01 -8.846569061279296875e-02 2.649986743927001953e-01 2.040757387876510620e-01 6.066087633371353149e-02 -2.310030721127986908e-02 9.907792508602142334e-02 1.779751479625701904e-01 -1.439682580530643463e-02 -3.259424492716789246e-02 1.758961230516433716e-01 -1.818912774324417114e-01 -1.830241382122039795e-01
1.610334068536758423e-01 -1.695901453495025635e-01 8.399266004562377930e-02 -5.982366204261779785e-02 9.206861257553100586e-02 1.865019798278808594e-01 -1.143974140286445618e-01 1.443363130092620850e-01 -1.250270307064056396e-01 -2.044849693775177002e-01 -1.202880740165710449e-01 -1.848997324705123901e-01 1.822506338357925415e-01 -1.571958959102630615e-01 -7.662855833768844604e-02 8.044916391372680664e-02 7.397277653217315674e-02 5.428512096405029297e-01 3.371705114841461182e-02 5.347144231200218201e-02 -8.355697244405746460e-02 2.007866203784942627e-01 2.183599919080734253e-01 1.182083114981651306e-01 -1.692695021629333496e-01 1.047704741358757019e-01 3.062294125556945801e-01 -2.418390847742557526e-02 3.484365344047546387e-01 6.700111925601959229e-02 -7.869130373001098633e-02 -4.399096220731735229e-02
3.483687341213226318e-01 1.403995454311370850e-01 -6.184456497430801392e-02 -6.218460574746131897e-02 4.060162007808685303e-01 3.550950586795806885e-01 3.617995083332061768e-01 -1.686559915542602539e-01 1.567186266183853149e-01 -1.083159074187278748e-01 4.245108366012573242e-02 -7.298846542835235596e-02 -3.855796530842781067e-02 8.216292411088943481e-02 1.497714966535568237e-01 5.069536715745925903e-02 -1.138384118676185608e-01 3.562599718570709229e-01 2.485125884413719177e-02 3.696026280522346497e-03 -8.147154748439788818e-02 1.219830513000488281e-01 1.080592423677444458e-01 8.913045376539230347e-02 -1.820613592863082886e-01 -2.161540240049362183e-01 4.481361806392669678e-02 -2.653541602194309235e-02 1.838960051536560059e-01 -1.712384447455406189e-02 1.517780125141143799e-01 5.394309759140014648e-02
1.981664299964904785e-01 1.463692337274551392e-01 4.384279251098632812e-02 -2.132681310176849365e-01 2.192635089159011841e-01 -1.442279219627380371e-01 -3.715526759624481201e-01 -1.120348125696182251e-01 4.026066046208143234e-03 -1.150465756654739380e-02 1.379297580569982529e-02 -2.426526397466659546e-01 -9.653158485889434814e-02 1.095610558986663818e-01 1.372151821851730347e-01 2.526045739650726318e-01 -1.348003149032592773e-01 4.338207840919494629e-01 -2.651310153305530548e-02 -6.242651119828224182e-02 -6.310859322547912598e-02 1.764476448297500610e-01 1.525172889232635498e-01 -1.341271400451660156e-01 2.075418233871459961e-01 2.734062671661376953e-01 -4.987860098481178284e-03 -2.997526898980140686e-02 2.826557159423828125e-01 4.016227088868618011e-03 -1.222393587231636047e-01 -9.110771119594573975e-02
2.962591052055358887e-01 -1.382052451372146606e-01 1.176624000072479248e-01 -1.334193497896194458e-01 -1.133165881037712097e-02 -4.768184199929237366e-02 1.084244325757026672e-01 -2.205376327037811279e-01 -3.242347389459609985e-02 -3.723640143871307373e-01 1.918672770261764526e-01 -2.821876406669616699e-01 1.086237207055091858e-01 -3.047523498535156250e-01 9.678921848535537720e-02 7.057188451290130615e-02 -4.990761354565620422e-02 1.304647773504257202e-01 -1.043088734149932861e-01 2.658392786979675293e-01 -2.385386079549789429e-01 1.088234931230545044e-01 2.048807144165039062e-01 2.703017294406890869e-01 -1.495425850152969360e-01 -4.286964237689971924e-02 -7.471092045307159424e-02 8.989605307579040527e-02 1.812597215175628662e-01 -1.930499672889709473e-01 -1.196300238370895386e-01 -1.279669553041458130e-01
2.881724834442138672e-01 2.654134035110473633e-01 -1.745515763759613037e-01 -3.206001818180084229e-01 2.889066934585571289e-01 1.197458803653717041e-01 2.500385940074920654e-01 -2.256554514169692993e-01 -8.799803256988525391e-02 -1.276652514934539795e-01 1.148713901638984680e-01 -1.227041855454444885e-01 -1.433635205030441284e-01 3.035101294517517090e-02 -2.152199447154998779e-01 -1.828861087560653687e-01 -2.098710536956787109e-01 4.432860761880874634e-02 -1.930374205112457275e-01 7.988154143095016479e-02 -7.344704866409301758e-02 9.901060909032821655e-02 2.185065113008022308e-02 1.700764298439025879e-01 -7.948078960180282593e-02 2.131024142727255821e-03 -6.181917153298854828e-03 1.974836438894271851e-01 1.865094304084777832e-01 3.459138274192810059e-01 -1.151735335588455200e-01 -3.399237617850303650e-02
3.075892925262451172e-01 -6.343961507081985474e-02 4.711699858307838440e-02 -3.612116351723670959e-02 2.375947237014770508e-01 -1.445171236991882324e-01 -6.627503782510757446e-02 -2.242248654365539551e-01 -1.516609489917755127e-01 -3.045220077037811279e-01 3.105875253677368164e-01 -2.529264390468597412e-01 1.133044883608818054e-01 -1.825027465820312500e-01 1.369967907667160034e-01 1.042626053094863892e-02 -6.999177485704421997e-02 -4.182929173111915588e-02 -2.371108680963516235e-01 1.854903548955917358e-01 -1.993657946586608887e-01 7.282585371285676956e-03 1.106995940208435059e-01 2.651969790458679199e-01 -1.832696609199047089e-02 -1.418529152870178223e-01 -3.273425698280334473e-01 9.601816534996032715e-02 2.015226185321807861e-01 -8.576900511980056763e-02 -1.419429332017898560e-01 5.841476842761039734e-03
4.195029288530349731e-02 5.822104960680007935e-02 -2.061445266008377075e-01 1.187951788306236267e-01 1.743522584438323975e-01 -1.181314140558242798e-01 1.598399877548217773e-01 1.015173196792602539e-01 -2.874870896339416504e-01 -9.930944442749023438e-02 1.447530686855316162e-01 -2.196700870990753174e-01 -1.487726718187332153e-02 2.130460143089294434e-01 -6.035478413105010986e-02 1.362969875335693359e-01 -2.549439370632171631e-01 3.730726242065429688e-01 -2.335893958806991577e-01 1.936651766300201416e-01 7.757328450679779053e-02 2.801857888698577881e-01 -9.320266544818878174e-02 2.506158649921417236e-01 1.210277825593948364e-01 9.901492297649383545e-02 1.990531086921691895e-01 -2.035571485757827759e-01 2.329853475093841553e-01 4.149148613214492798e-02 -1.211458966135978699e-01 5.425060633569955826e-03
1.184655502438545227e-01 1.749244183301925659e-01 -4.615315236151218414e-03 1.823444217443466187e-01 3.739897012710571289e-01 -2.423957139253616333e-01 -4.660694301128387451e-02 5.865646526217460632e-02 -8.619569987058639526e-02 -2.813223302364349365e-01 -6.924270838499069214e-02 -6.121099740266799927e-02 -1.454185098409652710e-01 1.934569031000137329e-01 1.300113182514905930e-02 1.340230256319046021e-01 8.565889671444892883e-03 4.052714109420776367e-01 -1.381075382232666016e-01 -7.361709326505661011e-02 -1.975921243429183960e-01 5.733323097229003906e-02 1.792072504758834839e-02 -1.243006158620119095e-02 -9.382787346839904785e-02 -5.586001649498939514e-02 -4.653227701783180237e-02 -3.153683841228485107e-01 2.474579662084579468e-01 3.691338300704956055e-01 -5.701112747192382812e-02 1.159787457436323166e-02
3.282399773597717285e-01 1.221187710762023926e-01 -1.329162269830703735e-01 -1.599635183811187744e-01 2.842513322830200195e-01 3.324213027954101562e-01 1.357404142618179321e-01 -2.271747142076492310e-01 1.547194570302963257e-01 -2.319394052028656006e-01 -4.180543869733810425e-02 -3.132056891918182373e-01 1.390461325645446777e-01 1.643405854701995850e-02 1.598220020532608032e-01 -1.163760051131248474e-01 1.213041506707668304e-02 3.243064880371093750e-01 -1.176513954997062683e-01 -2.794666960835456848e-02 1.145794615149497986e-02 2.213600128889083862e-01 -9.171707928180694580e-02 5.188564211130142212e-02 -2.444877624511718750e-01 -2.296330183744430542e-01 2.785301301628351212e-03 -7.202915847301483154e-02 1.771097779273986816e-01 -6.590260565280914307e-02 5.376910045742988586e-02 -1.638006942812353373e-04
3.170133233070373535e-01 1.296819299459457397e-01 -5.144688859581947327e-02 -1.446092873811721802e-02 -5.263267830014228821e-02 2.860233485698699951e-01 7.930539548397064209e-02 -8.168448507785797119e-02 5.634660273790359497e-02 -1.692292839288711548e-02 3.115721978247165680e-02 -9.625513106584548950e-03 -1.665970310568809509e-02 -7.853973656892776489e-02 2.890918254852294922e-01 -1.402883976697921753e-01 1.857417672872543335e-01 2.988392114639282227e-01 -2.630860805511474609e-01 2.636367380619049072e-01 -1.208296120166778564e-01 2.009794116020202637e-01 2.487133294343948364e-01 1.703628748655319214e-01 1.106535047292709351e-01 8.023964613676071167e-02 2.542538642883300781e-01 -7.334481179714202881e-02 4.793343693017959595e-02 5.611472949385643005e-02 -2.109666615724563599e-01 -3.478561937808990479e-01
-5.058185756206512451e-02 -1.161764785647392273e-01 -2.178269475698471069e-01 -2.254255861043930054e-01 1.537386327981948853e-01 7.452206313610076904e-02 -3.163607418537139893e-02 1.066671460866928101e-01 1.213166639208793640e-01 -9.432693943381309509e-03 -1.783435493707656860e-01 -1.255929619073867798e-01 1.495875120162963867e-01 -6.872083246707916260e-02 1.562533825635910034e-01 -1.902795583009719849e-01 2.680884003639221191e-01 3.087551519274711609e-02 -3.236141800880432129e-01 3.234376311302185059e-01 -3.196500837802886963e-01 1.082713305950164795e-01 -9.602715075016021729e-02 1.969384104013442993e-01 -3.522808430716395378e-03 2.041113525629043579e-01 -1.058618649840354919e-01 -2.480127662420272827e-01 3.109692335128784180e-01 1.119497418403625488e-01 -1.505115479230880737e-01 -6.047612056136131287e-02
1.985512226819992065e-01 4.575503617525100708e-02 9.328534454107284546e-02 -4.521761438809335232e-04 7.190186530351638794e-02 -2.279596030712127686e-01 1.043404862284660339e-01 -1.772146075963973999e-01 9.188882261514663696e-02 -2.040929645299911499e-01 1.546565741300582886e-01 -3.215571641921997070e-01 -4.936867579817771912e-02 -2.728054523468017578e-01 -4.763601347804069519e-02 1.143540143966674805e-01 -4.586407169699668884e-02 2.767286002635955811e-01 -1.793269515037536621e-01 3.811847651377320290e-03 -2.995178699493408203e-01 3.704439401626586914e-01 6.624413281679153442e-02 1.259409189224243164e-01 -3.415843546390533447e-01 2.516749203205108643e-01 1.187465563416481018e-01 3.459031926468014717e-03 1.003903746604919434e-01 -1.220679283142089844e-01 3.827032446861267090e-02 -4.596430435776710510e-02
1.783045940101146698e-02 1.511338204145431519e-01 1.177672073245048523e-01 -4.505906254053115845e-02 2.843891680240631104e-01 2.169785276055335999e-02 -1.881570219993591309e-01 2.881852984428405762e-01 1.410444825887680054e-01 -2.301370650529861450e-01 6.461671087890863419e-03 -2.282469868659973145e-01 2.800577320158481598e-02 1.053314097225666046e-02 -1.354326903820037842e-01 1.272729188203811646e-01 1.142226085066795349e-01 3.878808021545410156e-01 -3.482316732406616211e-01 2.815849781036376953e-01 -3.420333564281463623e-01 1.827104687690734863e-01 6.814695149660110474e-02 1.163527742028236389e-01 8.693981915712356567e-02 1.085926890373229980e-01 4.722720757126808167e-02 -5.204100906848907471e-02 1.004926264286041260e-01 1.380015760660171509e-01 1.090004295110702515e-01 -5.281316488981246948e-02
3.496099710464477539e-01 1.579733043909072876e-01 2.622711285948753357e-02 9.717028588056564331e-02 3.869258165359497070e-01 -2.685461938381195068e-01 -1.459681987762451172e-02 1.911173462867736816e-01 -4.362912476062774658e-02 4.653060436248779297e-02 8.819752186536788940e-02 -2.767167091369628906e-01 2.787213586270809174e-02 3.803882747888565063e-02 9.254913032054901123e-02 1.412379443645477295e-01 6.202219799160957336e-02 3.453513681888580322e-01 -1.384155750274658203e-01 2.117410898208618164e-01 -1.456952095031738281e-01 -1.725313067436218262e-01 1.221420913934707642e-01 2.304688096046447754e-01 -8.749501407146453857e-02 -2.583860456943511963e-01 1.043931767344474792e-01 1.422673910856246948e-01 1.705838292837142944e-01 2.276676520705223083e-02 -1.012217178940773010e-01 1.157897040247917175e-01
4.293331205844879150e-01 8.409336209297180176e-03 8.421213179826736450e-02 2.310483604669570923e-01 3.227263092994689941e-01 -4.251893982291221619e-02 4.351644217967987061e-02 -3.763563036918640137e-01 -3.397881984710693359e-01 -2.210002094507217407e-01 5.582735314965248108e-02 -1.446404904127120972e-01 -9.691081941127777100e-02 1.418327540159225464e-01 6.302927155047655106e-03 2.376497089862823486e-01 8.836264908313751221e-02 5.938471481204032898e-02 -1.532449666410684586e-02 -8.052347227931022644e-03 -6.548816710710525513e-02 1.851916611194610596e-01 5.266415327787399292e-02 2.477554976940155029e-02 6.614990532398223877e-02 4.191541671752929688e-02 1.717023998498916626e-01 -9.583257883787155151e-02 3.048736155033111572e-01 4.765046015381813049e-02 -1.897863745689392090e-01 4.034275189042091370e-02
3.319583237171173096e-01 -5.226140841841697693e-02 -2.023902535438537598e-01 3.611584007740020752e-02 1.644940972328186035e-01 -2.408402264118194580e-01 -6.775483489036560059e-02 -3.340368568897247314e-01 -7.459903508424758911e-02 -3.729890584945678711e-01 3.419695794582366943e-02 -2.692755162715911865e-01 -1.972662098705768585e-02 4.065937921404838562e-02 -2.010483853518962860e-02 8.550680428743362427e-02 9.711106121540069580e-02 2.813360989093780518e-01 -9.020575135946273804e-02 -1.547154486179351807e-01 -4.587263334542512894e-03 2.255324870347976685e-01 -3.947444260120391846e-02 4.434502124786376953e-02 -1.551958471536636353e-01 2.845368683338165283e-01 1.245792433619499207e-01 -1.037594750523567200e-01 6.705949455499649048e-02 -3.109122514724731445e-01 8.872845768928527832e-02 3.975067287683486938e-03
9.146322496235370636e-03 1.314692199230194092e-01 -2.497205585241317749e-01 -1.819045096635818481e-01 3.516975343227386475e-01 3.408287093043327332e-02 -1.439085751771926880e-01 -2.098154425621032715e-01 -2.816349267959594727e-01 -5.790049582719802856e-02 -1.315066963434219360e-01 -3.798570036888122559e-01 -1.073440313339233398e-01 -5.429044365882873535e-02 8.038290590047836304e-02 1.017064079642295837e-01 3.988000750541687012e-02 4.673806726932525635e-01 -1.333743929862976074e-01 -5.505721643567085266e-02 -2.488172799348831177e-01 1.066237986087799072e-01 -1.486083269119262695e-01 1.373442634940147400e-02 2.269527018070220947e-01 1.361419558525085449e-01 6.081053242087364197e-02 9.465342760086059570e-02 -4.585691541433334351e-02 -1.604980643605813384e-04 -2.684075757861137390e-02 1.168008800595998764e-02
1.136383116245269775e-01 -3.744576498866081238e-02 -9.323255717754364014e-02 4.804760590195655823e-02 2.441355437040328979e-01 2.599286101758480072e-02 5.792986601591110229e-02 5.556263402104377747e-02 -1.796799898147583008e-01 -2.684743702411651611e-01 2.520639002323150635e-01 -1.393415182828903198e-01 5.581881850957870483e-02 1.026968955993652344e-01 -3.063355199992656708e-02 6.695597618818283081e-02 -1.360120624303817749e-01 2.655612826347351074e-01 -2.947605252265930176e-01 3.005121946334838867e-01 2.298598140478134155e-01 2.726899981498718262e-01 -7.117191702127456665e-02 2.789351344108581543e-01 2.516411244869232178e-01 1.085195019841194153e-01 7.538511604070663452e-02 -1.169694438576698303e-01 2.464641183614730835e-01 2.164383232593536377e-01 -1.261390894651412964e-01 -8.554560691118240356e-02
3.220632299780845642e-02 -8.621037751436233521e-02 -9.875955432653427124e-02 1.666561365127563477e-01 2.961943745613098145e-01 1.723114103078842163e-01 -9.194479137659072876e-02 -1.037574782967567444e-01 -4.504531621932983398e-02 -3.955020010471343994e-01 -6.893601268529891968e-02 -1.005366593599319458e-01 -1.374775916337966919e-01 1.244278326630592346e-01 1.265017837285995483e-01 1.651174426078796387e-01 -8.934081345796585083e-02 7.656612247228622437e-02 -5.257863551378250122e-03 2.854343652725219727e-01 -3.925729915499687195e-02 3.372306823730468750e-01 1.968935430049896240e-01 1.896601617336273193e-01 -1.828540861606597900e-01 2.932156026363372803e-01 6.942795962095260620e-02 4.358803853392601013e-02 2.743916809558868408e-01 1.458678394556045532e-01 2.036819756031036377e-01 -1.298739016056060791e-01
1.493934839963912964e-01 -2.251060679554939270e-03 -3.059553205966949463e-01 1.475293096154928207e-02 5.178053975105285645e-01 -1.126087233424186707e-01 1.383582502603530884e-01 -2.792878076434135437e-02 -2.395875379443168640e-02 4.935745149850845337e-03 -2.083276398479938507e-02 -1.002778112888336182e-01 -7.498528342694044113e-03 -1.750961840152740479e-01 -1.352669745683670044e-01 -1.624424010515213013e-01 9.726849943399429321e-02 2.478260695934295654e-01 -3.356469273567199707e-01 -6.353795528411865234e-02 2.122658938169479370e-01 2.218415588140487671e-01 6.118665635585784912e-02 6.078388914465904236e-02 -1.908448636531829834e-01 2.015660405158996582e-01 -1.490876823663711548e-01 -2.510504126548767090e-01 -1.097973585128784180e-01 1.515467017889022827e-01 -9.971892833709716797e-02 9.094999171793460846e-03
3.868030011653900146e-01 2.086852192878723145e-01 5.578450858592987061e-02 2.113382965326309204e-01 7.151984423398971558e-02 2.236941605806350708e-01 5.598814040422439575e-02 -1.264977455139160156e-01 5.783841758966445923e-02 -2.227825522422790527e-01 2.952805757522583008e-01 -1.939080804586410522e-01 -4.957708716392517090e-02 -1.130086649209260941e-02 -4.025228321552276611e-02 6.831381469964981079e-02 1.087639406323432922e-01 1.721584349870681763e-01 -4.358102977275848389e-01 1.930235624313354492e-01 -2.055549807846546173e-02 2.446656376123428345e-01 2.251636683940887451e-01 5.533529818058013916e-02 -8.092936873435974121e-02 1.307584941387176514e-01 1.396872401237487793e-01 -8.198354393243789673e-02 6.233208999037742615e-02 -1.076758727431297302e-01 -7.317897677421569824e-02 -2.114470005035400391e-01
3.177871108055114746e-01 7.437533885240554810e-02 -2.768832631409168243e-02 5.596390366554260254e-02 4.367116391658782959e-01 -3.410868942737579346e-01 8.623495697975158691e-02 -1.018920019268989563e-01 2.938998043537139893e-01 -2.684515416622161865e-01 -5.748153850436210632e-02 -8.909477293491363525e-02 6.731595844030380249e-02 -2.256372272968292236e-01 1.626435518264770508e-01 -1.709749400615692139e-01 3.375292196869850159e-02 2.651913166046142578e-01 -4.638313502073287964e-02 -4.622157197445631027e-03 1.364045888185501099e-01 2.768899500370025635e-01 -2.343467436730861664e-03 9.678824990987777710e-02 -1.010205298662185669e-01 -4.497576504945755005e-02 -2.263471484184265137e-01 -1.125283464789390564e-01 7.674348354339599609e-02 -1.073450446128845215e-01 1.044088080525398254e-01 -3.416660428047180176e-02
1.403653174638748169e-01 2.597918547689914703e-02 -1.993471533060073853e-01 -1.697656512260437012e-01 1.700723916292190552e-01 -2.779870331287384033e-01 1.466729491949081421e-01 -1.237034946680068970e-01 -2.614046446979045868e-02 -1.049059554934501648e-01 1.110307592898607254e-02 -3.207652270793914795e-01 7.039487361907958984e-02 1.382274627685546875e-01 2.234395295381546021e-01 8.762664347887039185e-02 1.112338453531265259e-01 2.195050716400146484e-01 1.893365532159805298e-01 4.817825183272361755e-02 -2.001306265592575073e-01 2.715555429458618164e-01 -9.426411986351013184e-02 1.167211532592773438e-01 -1.304689645767211914e-01 3.014879822731018066e-01 8.520005643367767334e-02 1.761760711669921875e-01 -1.045642420649528503e-02 -1.419159583747386932e-02 -1.826712787151336670e-01 -3.959231078624725342e-01
3.330664634704589844e-01 -2.047611027956008911e-01 -9.907899051904678345e-02 1.749940067529678345e-01 8.063732087612152100e-02 -8.197645097970962524e-02 4.902616515755653381e-02 -2.335334420204162598e-01 2.189026921987533569e-01 -3.043910861015319824e-01 -1.289138644933700562e-01 -9.733035415410995483e-02 5.727095901966094971e-02 -6.926006753928959370e-04 -8.162207901477813721e-02 -3.517461419105529785e-01 4.295296221971511841e-02 3.878499269485473633e-01 1.134431734681129456e-01 2.707237191498279572e-02 -7.222850620746612549e-02 3.428778052330017090e-01 1.049965173006057739e-01 -2.373233996331691742e-02 -9.964921511709690094e-03 1.618165671825408936e-01 9.346154332160949707e-02 -1.907012909650802612e-01 2.395103275775909424e-01 -7.450616359710693359e-02 -2.875652909278869629e-02 2.881431393325328827e-02
1.948868036270141602e-01 -1.441669762134552002e-01 -3.523143529891967773e-01 1.347990334033966064e-01 2.136901766061782837e-01 -1.066445037722587585e-01 1.453025192022323608e-01 7.084264606237411499e-02 1.620275825262069702e-01 -1.062411367893218994e-01 1.803754121065139771e-01 -2.285733632743358612e-02 2.468486279249191284e-01 3.684565797448158264e-02 1.788646131753921509e-01 3.205456957221031189e-02 1.889175772666931152e-01 8.867955207824707031e-02 -2.112239152193069458e-01 -1.959384232759475708e-01 -3.226113617420196533e-01 2.791095152497291565e-02 -1.021954938769340515e-01 1.056564897298812866e-01 -8.247872442007064819e-02 2.101609259843826294e-01 1.706222742795944214e-01 -1.246890872716903687e-01 3.338257968425750732e-01 -1.313481181859970093e-01 -2.077306956052780151e-01 1.713524162769317627e-01
2.196383178234100342e-01 -2.491370737552642822e-01 -3.633547127246856689e-01 -2.226641476154327393e-01 6.642211228609085083e-02 -6.439169496297836304e-02 -1.385021805763244629e-01 7.466280460357666016e-02 1.055444404482841492e-01 -1.751710325479507446e-01 2.226433902978897095e-01 -3.195220828056335449e-01 -1.347112059593200684e-01 5.183140188455581665e-02 -2.121923416852951050e-01 -2.743184380233287811e-02 -2.907471545040607452e-02 2.011335790157318115e-01 -7.957522571086883545e-02 -1.142869889736175537e-01 4.079676792025566101e-02 2.738554775714874268e-01 2.415420562028884888e-01 -4.629607126116752625e-02 -2.805397212505340576e-01 1.770127862691879272e-01 5.299265310168266296e-02 -3.192066401243209839e-02 3.144996166229248047e-01 1.010331418365240097e-02 -5.347558483481407166e-02 -3.304275125265121460e-02
1.792866289615631104e-01 2.779261767864227295e-02 -7.723101228475570679e-02 5.034317821264266968e-02 4.175428152084350586e-01 2.677216660231351852e-03 -5.205246806144714355e-02 1.629944294691085815e-01 -3.226527273654937744e-01 -1.273082345724105835e-01 1.792013496160507202e-01 -2.247050106525421143e-01 3.483773469924926758e-01 5.568441003561019897e-02 1.428045183420181274e-01 -1.275085508823394775e-01 -1.357698738574981689e-01 4.045635759830474854e-01 -4.620131850242614746e-02 4.689157381653785706e-02 -1.033048406243324280e-01 -7.663014531135559082e-02 1.825967282056808472e-01 -9.385366737842559814e-02 1.291644424200057983e-01 1.976028382778167725e-01 -1.278598904609680176e-01 -6.653141975402832031e-02 -1.027249265462160110e-02 -2.013343125581741333e-01 -1.566085964441299438e-01 -6.416793167591094971e-02
3.477942943572998047e-01 7.190191745758056641e-02 -1.922283768653869629e-01 1.689507812261581421e-02 2.880720794200897217e-02 -1.205874606966972351e-01 -2.117719873785972595e-02 -1.564162373542785645e-01 -7.153516262769699097e-02 -4.557020366191864014e-01 -2.043675631284713745e-02 -1.974374204874038696e-01 1.759952455759048462e-01 1.265268423594534397e-03 1.725937873125076294e-01 -4.972505569458007812e-02 -4.060580581426620483e-02 9.865130484104156494e-02 -2.031459361314773560e-01 3.444595932960510254e-01 -7.639796938747167587e-03 -1.208833456039428711e-01 1.672981828451156616e-01 2.242179811000823975e-01 -1.983128637075424194e-01 6.652038544416427612e-02 -2.071199119091033936e-01 1.882150024175643921e-01 2.709028422832489014e-01 -6.848577409982681274e-02 -1.203002035617828369e-01 4.545535147190093994e-02
5.108388513326644897e-02 4.780859872698783875e-02 1.064982190728187561e-01 3.790529817342758179e-02 2.424116581678390503e-01 2.454615831375122070e-01 1.297040581703186035e-01 1.091047748923301697e-01 -3.692374005913734436e-02 -1.287339478731155396e-01 8.328142017126083374e-02 -2.053192257881164551e-01 3.447690606117248535e-01 2.908882796764373779e-01 -5.144111067056655884e-02 3.129937127232551575e-02 2.023485898971557617e-01 1.587097197771072388e-01 -2.840477824211120605e-01 3.628568053245544434e-01 -4.553238674998283386e-02 2.952996492385864258e-01 1.509885191917419434e-01 4.256303235888481140e-02 1.139923930168151855e-01 8.222337812185287476e-02 2.445773929357528687e-01 9.284132719039916992e-02 7.586133480072021484e-02 1.393532603979110718e-01 -1.974545866250991821e-01 -1.254104524850845337e-01
2.905783653259277344e-01 1.453664898872375488e-01 4.899773001670837402e-02 2.658819258213043213e-01 2.512195110321044922e-01 -1.627286076545715332e-01 -6.271964311599731445e-02 1.042919754981994629e-01 -1.561818420886993408e-01 -3.981584906578063965e-01 -6.897631287574768066e-02 6.870300974696874619e-03 2.526746690273284912e-01 7.684048265218734741e-02 -4.154013097286224365e-02 -5.734398216009140015e-02 -1.783095747232437134e-01 3.010668158531188965e-01 -3.997501134872436523e-01 1.834749281406402588e-01 -3.494436666369438171e-02 1.633925586938858032e-01 1.533248722553253174e-01 -1.083024591207504272e-01 4.559577908366918564e-03 1.075775735080242157e-02 -4.558547958731651306e-02 1.625914424657821655e-01 7.165081799030303955e-02 -2.519018761813640594e-02 -1.030004322528839111e-01 -1.742492467164993286e-01
2.400412708520889282e-01 3.915136307477951050e-02 1.245335340499877930e-01 -1.671499162912368774e-01 3.130955696105957031e-01 2.167137265205383301e-01 -1.743746250867843628e-01 -1.342977629974484444e-03 6.988422572612762451e-02 -2.034084796905517578e-01 6.649880111217498779e-02 1.329016406089067459e-02 -6.584344804286956787e-02 -3.643286600708961487e-02 2.306695431470870972e-01 -9.470792114734649658e-02 -1.087781339883804321e-01 4.221141934394836426e-01 1.447821557521820068e-01 -1.909133605659008026e-02 -4.249589145183563232e-02 1.462201625108718872e-01 1.386320292949676514e-01 -3.759304061532020569e-02 -2.052565217018127441e-01 3.069742023944854736e-01 -1.483627110719680786e-01 -1.964818686246871948e-01 1.075385436415672302e-01 -3.559933230280876160e-02 -3.713822364807128906e-01 2.012819238007068634e-02
1.981627345085144043e-01 -1.072844490408897400e-01 6.460433825850486755e-03 -1.060616075992584229e-01 2.459751963615417480e-01 -1.925788521766662598e-01 4.831039905548095703e-02 -1.001388132572174072e-01 1.293578743934631348e-01 8.657369762659072876e-03 5.237138643860816956e-02 -1.619669198989868164e-01 2.185691744089126587e-01 3.641847074031829834e-01 6.836465746164321899e-02 -3.094040751457214355e-01 2.387144863605499268e-01 7.793925702571868896e-02 5.569093674421310425e-02 4.893453419208526611e-02 -1.531501263380050659e-01 4.378239810466766357e-01 3.020703792572021484e-02 3.426565229892730713e-01 -1.343954503536224365e-01 1.134924888610839844e-01 6.522735208272933960e-02 7.953511923551559448e-02 1.463907808065414429e-01 3.742336994037032127e-03 -2.701267413794994354e-02 -1.888476908206939697e-01
2.860571742057800293e-01 -1.935482174158096313e-01 -9.367185644805431366e-03 1.180823072791099548e-01 5.810959264636039734e-04 -2.274110764265060425e-01 2.431409507989883423e-01 -1.103565692901611328e-01 1.272881478071212769e-01 -2.096093446016311646e-01 1.649395078420639038e-01 -4.699421525001525879e-01 2.155482955276966095e-02 -1.746422201395034790e-01 7.706899195909500122e-02 -7.819217443466186523e-02 -5.842809379100799561e-02 1.319333165884017944e-01 -1.298332493752241135e-02 1.199155151844024658e-01 -7.791198790073394775e-02 3.079149723052978516e-01 -3.377188742160797119e-02 1.922476738691329956e-01 -1.983090639114379883e-01 2.932899892330169678e-01 2.336960285902023315e-01 3.943704534322023392e-03 1.901258677244186401e-01 -6.225016433745622635e-03 -9.146940894424915314e-03 -4.318000748753547668e-02
2.428662329912185669e-01 2.310329228639602661e-01 -8.821684867143630981e-02 5.425991117954254150e-02 2.514891922473907471e-01 -1.827564090490341187e-03 2.287196181714534760e-02 1.063056886196136475e-01 -7.335766404867172241e-02 -3.472236171364784241e-02 -1.591789424419403076e-01 -4.003961384296417236e-01 -1.994336992502212524e-01 -2.134690620005130768e-02 -6.386154890060424805e-02 4.334713146090507507e-02 1.748551726341247559e-01 4.040176570415496826e-01 1.694376617670059204e-01 -1.147960200905799866e-01 -3.214235305786132812e-01 7.766623049974441528e-02 5.851314961910247803e-02 2.930406481027603149e-02 2.398202419281005859e-01 -7.965480536222457886e-02 -3.200688958168029785e-02 3.355894610285758972e-02 2.613187432289123535e-01 2.088189125061035156e-01 -7.729433476924896240e-02 -1.738228201866149902e-01
1.805207133293151855e-01 4.180666431784629822e-02 -4.978200048208236694e-02 1.265838891267776489e-01 2.544257640838623047e-01 -1.381770074367523193e-01 -5.849434807896614075e-02 1.404560208320617676e-01 1.395469009876251221e-01 -3.711871802806854248e-02 1.096978187561035156e-01 -2.542418539524078369e-01 2.668998539447784424e-01 5.169598385691642761e-02 7.801931351423263550e-02 -6.107302382588386536e-02 -3.460119366645812988e-01 2.326224744319915771e-01 -2.640039622783660889e-01 4.526577591896057129e-01 -1.251794546842575073e-01 6.410989910364151001e-02 -7.122230529785156250e-02 1.190445572137832642e-01 1.678949296474456787e-01 5.464985966682434082e-02 -3.666631877422332764e-02 4.242252930998802185e-02 2.208671271800994873e-01 2.335353344678878784e-01 -7.548087090253829956e-02 -1.677584499120712280e-01
-6.115611642599105835e-03 1.922925114631652832e-01 -4.131621494889259338e-02 -7.760421186685562134e-02 2.308510988950729370e-01 -3.107008039951324463e-01 2.280906140804290771e-01 1.316091269254684448e-01 1.430420391261577606e-02 -4.093317687511444092e-01 8.837452530860900879e-02 -1.037592887878417969e-01 3.538114726543426514e-01 -3.275156766176223755e-02 1.406476348638534546e-01 3.065887652337551117e-02 -1.960077881813049316e-01 2.058675140142440796e-01 -2.466165870428085327e-01 -1.859559118747711182e-01 -1.324702501296997070e-01 1.614109426736831665e-01 2.115613222122192383e-01 1.391937863081693649e-02 1.186575591564178467e-01 1.681305021047592163e-01 -1.230756752192974091e-02 9.857588261365890503e-02 1.248444616794586182e-01 2.415048629045486450e-01 1.061489060521125793e-01 -2.499934099614620209e-02
1.357440501451492310e-01 6.579560786485671997e-02 -7.675261795520782471e-02 -7.326557487249374390e-02 -2.753663621842861176e-02 -1.335307806730270386e-01 1.647338122129440308e-01 -1.420741528272628784e-02 1.363112479448318481e-01 -1.102689430117607117e-01 1.549153178930282593e-01 2.294658310711383820e-02 2.428740411996841431e-01 1.678497344255447388e-01 1.336690038442611694e-01 2.035568058490753174e-01 1.520629227161407471e-01 4.390006661415100098e-01 -2.000346481800079346e-01 1.534949243068695068e-01 -3.648449778556823730e-01 8.189766108989715576e-02 3.410643339157104492e-01 1.026443094015121460e-01 -1.870336532592773438e-01 5.597778409719467163e-02 2.959649078547954559e-02 -1.448126137256622314e-01 2.029143571853637695e-01 1.749797910451889038e-01 2.011491805315017700e-01 3.796281525865197182e-03
2.786023914813995361e-01 -1.533658504486083984e-01 8.792649209499359131e-02 -1.878909170627593994e-01 3.540132045745849609e-01 -1.326832175254821777e-01 1.996324509382247925e-01 2.217452228069305420e-02 4.354395717382431030e-02 -8.217439800500869751e-02 1.586677283048629761e-01 -2.322169095277786255e-01 -1.381229311227798462e-01 1.397795379161834717e-01 7.459411770105361938e-02 -2.580415010452270508e-01 1.520629823207855225e-01 3.083366751670837402e-01 -8.008663542568683624e-03 1.888144761323928833e-01 -1.196506544947624207e-01 1.989141851663589478e-02 9.011629968881607056e-02 1.845473796129226685e-01 1.206064745783805847e-01 2.359373718500137329e-01 -1.032340452075004578e-01 1.571889072656631470e-01 2.198020070791244507e-01 -9.780386090278625488e-02 2.658506631851196289e-01 -1.705940812826156616e-01
3.032536208629608154e-01 -4.236056655645370483e-02 2.344489097595214844e-02 2.294184565544128418e-01 2.961300909519195557e-01 -1.322814077138900757e-01 4.458616953343153000e-03 -3.066188991069793701e-01 -3.558882772922515869e-01 -3.426049947738647461e-01 2.100933045148849487e-01 -5.122433602809906006e-02 3.208477422595024109e-02 2.057533413171768188e-01 -6.578201800584793091e-02 2.290623039007186890e-01 8.083428442478179932e-02 1.728034317493438721e-01 -1.656365096569061279e-01 -3.536381945013999939e-02 -2.209848165512084961e-02 2.098555266857147217e-01 1.899910122156143188e-01 5.475637689232826233e-02 -5.858790874481201172e-02 -3.619923070073127747e-02 7.820302248001098633e-02 7.478422671556472778e-02 2.429392635822296143e-01 5.780643597245216370e-02 -1.715128123760223389e-01 7.708870619535446167e-02
1.051583066582679749e-01 -1.488816142082214355e-01 2.307817712426185608e-02 1.164069846272468567e-01 2.094822376966476440e-01 1.143379807472229004e-01 1.865370571613311768e-01 -6.180230155587196350e-02 -1.606203615665435791e-01 -1.084201261401176453e-01 2.466770559549331665e-01 -4.050388634204864502e-01 3.588885366916656494e-01 6.336600333452224731e-02 -7.362812757492065430e-02 -1.006507501006126404e-01 -3.698566928505897522e-02 3.588462769985198975e-01 1.392220240086317062e-02 5.965453758835792542e-02 -2.365386933088302612e-01 2.147325128316879272e-02 2.090659886598587036e-01 1.190822571516036987e-01 1.026415601372718811e-01 1.062092781066894531e-01 -2.862727455794811249e-02 -1.019812449812889099e-01 -7.383269071578979492e-02 -2.123248577117919922e-01 -3.375351727008819580e-01 -2.455701492726802826e-02
3.316606879234313965e-01 9.433473460376262665e-03 -1.706997752189636230e-01 4.415818303823471069e-02 4.451805353164672852e-01 9.963867813348770142e-02 8.865790441632270813e-03 1.532882899045944214e-01 -2.129575051367282867e-02 -1.841558963060379028e-01 6.944981287233531475e-04 -5.053256079554557800e-02 4.337648395448923111e-03 -2.642454802989959717e-01 -8.176204562187194824e-02 -1.402451097965240479e-01 -1.533089112490415573e-02 2.608515024185180664e-01 -4.240734577178955078e-01 -9.033512324094772339e-02 1.709965988993644714e-02 2.544392943382263184e-01 8.054766058921813965e-02 -1.108515486121177673e-01 7.757813483476638794e-02 2.480202615261077881e-01 -2.334874421358108521e-01 -1.327092796564102173e-01 -1.031581535935401917e-01 1.119149476289749146e-02 5.909336358308792114e-02 3.313236869871616364e-03
1.755420863628387451e-01 2.337031513452529907e-01 -8.173359185457229614e-02 -2.308965660631656647e-02 4.360724985599517822e-01 2.209782367572188377e-03 7.254050672054290771e-02 -1.609405279159545898e-01 1.824764460325241089e-01 -1.635669618844985962e-01 -3.223169967532157898e-02 -1.353763639926910400e-01 6.988779455423355103e-02 -1.102693676948547363e-01 -1.155452430248260498e-01 -1.205639466643333435e-01 1.744461506605148315e-01 2.722088396549224854e-01 -4.011544585227966309e-01 -1.399268507957458496e-01 5.990079790353775024e-02 3.406884968280792236e-01 -2.064435370266437531e-02 -3.067667596042156219e-02 6.419347971677780151e-02 1.016618162393569946e-01 -9.674400091171264648e-02 -1.806112825870513916e-01 -2.142781764268875122e-01 1.262003332376480103e-01 1.609997749328613281e-01 1.068779975175857544e-01
1.689830571413040161e-01 -4.807667864952236414e-04 -2.542615532875061035e-01 -5.535057559609413147e-02 1.857508718967437744e-01 -1.748856157064437866e-01 -1.513368785381317139e-01 -1.710300594568252563e-01 2.462044507265090942e-01 -1.404719948768615723e-01 2.708131968975067139e-01 -4.954909086227416992e-01 1.586916595697402954e-01 2.608334720134735107e-01 1.758243590593338013e-01 -2.711203992366790771e-01 -7.114770356565713882e-03 1.002270355820655823e-01 -1.458611106500029564e-03 -9.999730624258518219e-03 -6.921484321355819702e-02 3.095207214355468750e-01 7.406149804592132568e-02 9.864069288596510887e-04 7.680722326040267944e-02 4.958659783005714417e-02 2.287302725017070770e-02 -7.126779854297637939e-02 -5.812218785285949707e-02 -1.294091343879699707e-01 4.806243255734443665e-02 -1.922973543405532837e-01
1.343304663896560669e-01 2.277912944555282593e-01 -7.238208502531051636e-02 1.366636008024215698e-01 2.164177894592285156e-01 3.120457939803600311e-02 -1.371275782585144043e-01 -5.470088869333267212e-02 -1.915567964315414429e-01 -4.694854021072387695e-01 -1.006334871053695679e-01 -7.586187124252319336e-02 4.851571470499038696e-02 1.416546404361724854e-01 9.988146275281906128e-02 9.198957122862339020e-03 -2.046565413475036621e-01 1.749768108129501343e-01 -1.970225013792514801e-03 1.464478671550750732e-01 -2.402426600456237793e-01 4.986717998981475830e-01 7.446148991584777832e-02 1.790337264537811279e-01 1.387886554002761841e-01 -3.165680542588233948e-02 4.445702210068702698e-02 3.766674175858497620e-02 6.244202330708503723e-02 -2.931664697825908661e-02 2.176205962896347046e-01 -1.317337602376937866e-01
2.036487497389316559e-02 -8.570907264947891235e-02 -1.186596453189849854e-01 -3.279171884059906006e-02 2.260751426219940186e-01 -1.059989910572767258e-02 1.237926036119461060e-01 -6.590556353330612183e-02 -2.672427594661712646e-01 2.045928500592708588e-02 1.033923476934432983e-01 -2.360889017581939697e-01 3.569015860557556152e-01 6.298056244850158691e-02 1.431884318590164185e-01 4.529152438044548035e-02 7.195660471916198730e-02 4.115380644798278809e-01 -4.457850754261016846e-02 -1.249791234731674194e-01 5.603457335382699966e-03 2.070137858390808105e-01 1.923563182353973389e-01 1.046780273318290710e-01 -2.650082111358642578e-01 -5.699576064944267273e-02 -1.732103675603866577e-01 -2.614676207304000854e-02 3.088612295687198639e-02 -3.010348230600357056e-02 -3.410782217979431152e-01 -3.296632170677185059e-01
3.045806288719177246e-01 -5.468879267573356628e-02 1.749654412269592285e-01 1.651900112628936768e-01 1.403086185455322266e-01 -1.261042207479476929e-01 6.905966997146606445e-02 -4.564023613929748535e-01 1.962334066629409790e-01 -7.040244340896606445e-02 -6.970889866352081299e-02 -3.161039054393768311e-01 1.938093751668930054e-01 2.574993669986724854e-01 7.118555158376693726e-02 -2.327809333801269531e-01 6.599492579698562622e-02 2.026141881942749023e-01 2.080211602151393890e-02 -1.251870095729827881e-01 -2.081871032714843750e-01 2.189910262823104858e-01 -5.694197956472635269e-03 1.061803624033927917e-01 -1.330275740474462509e-02 9.837534278631210327e-02 1.831167936325073242e-01 -7.500951737165451050e-02 2.513777613639831543e-01 -9.805189073085784912e-02 -2.010838827118277550e-03 -1.925568468868732452e-02
3.554167151451110840e-01 2.470637708902359009e-01 -8.653702586889266968e-02 4.533217474818229675e-02 4.831044077873229980e-01 -8.562277257442474365e-02 2.698559500277042389e-02 -9.039933979511260986e-02 1.944082044064998627e-02 -1.915070265531539917e-01 2.581180334091186523e-01 -2.624757885932922363e-01 2.337737008929252625e-03 -4.223633930087089539e-02 5.026632547378540039e-02 4.916404932737350464e-02 -2.565625905990600586e-01 5.969965457916259766e-02 -1.452791392803192139e-01 -1.023652590811252594e-02 3.727595880627632141e-02 9.214711189270019531e-02 2.081945240497589111e-01 5.632744356989860535e-02 1.428338289260864258e-01 9.277085214853286743e-02 2.804701626300811768e-01 -1.156826503574848175e-03 -4.964188113808631897e-02 3.296301960945129395e-01 -9.122938662767410278e-02 -7.449079304933547974e-03
1.151711791753768921e-01 1.028306856751441956e-01 -3.974465429782867432e-01 -1.800111085176467896e-01 1.079413965344429016e-01 -1.086306497454643250e-01 -8.045423030853271484e-02 6.759551912546157837e-02 -8.087781816720962524e-02 -1.368000805377960205e-01 -1.599714308977127075e-01 -3.677356243133544922e-01 -2.938805893063545227e-02 -9.683983027935028076e-02 2.561818063259124756e-01 4.422693327069282532e-02 6.941954605281352997e-03 3.813844323158264160e-01 -1.813378334045410156e-01 -1.353768408298492432e-01 -2.944179177284240723e-01 2.244700789451599121e-01 -9.743761271238327026e-02 7.964194566011428833e-02 2.290542125701904297e-01 -1.192707940936088562e-01 -3.880136087536811829e-02 1.595626920461654663e-01 9.378062188625335693e-02 7.597834616899490356e-02 5.303500220179557800e-02 1.635283678770065308e-01
2.928383052349090576e-01 -4.419372975826263428e-02 9.699223190546035767e-02 1.485922336578369141e-01 1.119619235396385193e-02 -2.007054835557937622e-01 1.649207472801208496e-01 -7.598510384559631348e-02 9.708770364522933960e-02 -2.602198421955108643e-01 1.192275285720825195e-01 -5.401438474655151367e-01 5.990115925669670105e-03 -1.468593627214431763e-01 8.737331628799438477e-02 -1.032492592930793762e-01 1.397900655865669250e-02 8.893097937107086182e-02 -5.540191009640693665e-02 -8.299381285905838013e-02 -1.832955181598663330e-01 2.969589531421661377e-01 -9.680415689945220947e-02 1.886318325996398926e-01 -1.993310153484344482e-01 3.427478969097137451e-01 1.729663014411926270e-01 -1.774888299405574799e-02 8.912206441164016724e-02 -1.344045717269182205e-02 -6.190352141857147217e-02 -1.492035295814275742e-02
1.418678164482116699e-01 1.570582985877990723e-01 -2.012711167335510254e-01 1.339578181505203247e-01 5.746987462043762207e-01 -1.506590545177459717e-01 8.461556583642959595e-02 -1.309903115034103394e-01 1.059805601835250854e-01 -2.260025031864643097e-02 2.262039780616760254e-01 2.564288908615708351e-03 3.326934529468417168e-03 -6.515242159366607666e-02 -7.723598927259445190e-02 -4.583413898944854736e-02 1.109778881072998047e-01 2.563299238681793213e-01 -2.601130008697509766e-01 -3.769595175981521606e-02 1.566853970289230347e-01 2.833797335624694824e-01 7.674737274646759033e-02 -5.892805010080337524e-02 1.400778740644454956e-01 3.532072603702545166e-01 -1.238011643290519714e-01 7.265659421682357788e-02 3.917266428470611572e-02 -8.925142884254455566e-02 5.361306015402078629e-03 9.157927334308624268e-02
8.024270087480545044e-02 -5.075686052441596985e-02 -1.635375171899795532e-01 -1.311730295419692993e-01 2.111321985721588135e-01 9.750846773386001587e-02 -6.823098659515380859e-02 -4.922077804803848267e-02 -2.980004847049713135e-01 -3.391860425472259521e-02 1.325912475585937500e-01 -4.651131629943847656e-01 8.846721053123474121e-02 1.626296937465667725e-01 6.672396510839462280e-02 1.672338992357254028e-01 2.035813033580780029e-01 1.000825464725494385e-01 -1.489299386739730835e-01 -2.442094385623931885e-01 -1.909764111042022705e-01 2.464831769466400146e-01 1.110366806387901306e-01 2.069454491138458252e-01 3.849426656961441040e-02 7.656465470790863037e-02 -2.588376775383949280e-02 -3.140710592269897461e-01 -1.221882030367851257e-01 9.286914020776748657e-02 -1.998736262321472168e-01 -1.987235695123672485e-01
2.442833781242370605e-01 -3.129896521568298340e-02 -1.756372004747390747e-01 -1.066099926829338074e-01 1.420921683311462402e-01 1.235662847757339478e-01 8.145833387970924377e-03 -4.231978952884674072e-01 1.511494964361190796e-01 -3.987964987754821777e-01 5.480121821165084839e-03 -2.629726231098175049e-01 5.881210044026374817e-02 -5.824680626392364502e-02 -1.058271806687116623e-02 -2.073397934436798096e-01 1.891292333602905273e-01 3.017197549343109131e-01 -2.469895184040069580e-01 -7.857531309127807617e-02 -5.755359306931495667e-02 2.533642351627349854e-01 -9.974292665719985962e-02 2.772533707320690155e-02 -2.803108394145965576e-01 7.683297991752624512e-02 -8.824715018272399902e-02 1.755314506590366364e-02 8.098460733890533447e-02 -9.225087612867355347e-02 4.023715108633041382e-02 4.554396495223045349e-03
2.934709489345550537e-01 2.340016663074493408e-01 9.069650433957576752e-03 -5.175413936376571655e-02 2.977497577667236328e-01 2.596566453576087952e-02 8.381842076778411865e-02 8.553162217140197754e-02 -4.114094078540802002e-01 5.652131512761116028e-02 1.307358872145414352e-02 -3.355263173580169678e-01 2.037266045808792114e-01 -1.190559491515159607e-01 1.863472163677215576e-01 -9.557943046092987061e-02 -1.008763015270233154e-01 8.942618221044540405e-02 -9.671034663915634155e-02 8.524497598409652710e-02 -1.460499316453933716e-01 4.127656668424606323e-02 1.667239144444465637e-02 -5.364101752638816833e-02 9.929409623146057129e-02 4.984140694141387939e-01 8.156371302902698517e-03 1.027053669095039368e-01 -6.054745241999626160e-02 5.673374235630035400e-02 -1.506822705268859863e-01 9.210381656885147095e-02
1.960328966379165649e-01 1.762526929378509521e-01 -1.845218688249588013e-01 7.987810671329498291e-02 3.344439566135406494e-01 4.946918040513992310e-02 5.908150598406791687e-02 1.875124499201774597e-02 1.720741838216781616e-01 -1.234995201230049133e-01 1.028212010860443115e-01 -2.306758016347885132e-01 1.981062442064285278e-01 3.752292320132255554e-02 2.019872814416885376e-01 1.313706040382385254e-01 -1.248460486531257629e-01 1.466385275125503540e-01 6.296484172344207764e-02 3.065048754215240479e-01 -1.063050776720046997e-01 2.007201761007308960e-01 1.992969959974288940e-01 1.406222730875015259e-01 -3.988764882087707520e-01 1.504052150994539261e-02 7.530777901411056519e-02 -1.119278669357299805e-01 2.775591611862182617e-01 1.225164234638214111e-01 2.173754870891571045e-01 4.082870855927467346e-02
8.010664582252502441e-02 1.979561597108840942e-01 -1.474959217011928558e-02 -1.526302546262741089e-01 2.611217200756072998e-01 -2.756337523460388184e-01 -1.441052556037902832e-01 -1.030887365341186523e-01 1.219537947326898575e-02 -1.106003001332283020e-01 2.019623070955276489e-01 -1.185823045670986176e-02 1.039160490036010742e-01 1.755696386098861694e-01 1.695207655429840088e-01 1.276073604822158813e-01 4.789635539054870605e-02 3.194992244243621826e-01 -2.613701522350311279e-01 4.122151434421539307e-02 -2.161721438169479370e-01 2.034657076001167297e-02 4.998614639043807983e-02 -1.271938830614089966e-01 2.361119836568832397e-01 7.230331748723983765e-02 -7.751419395208358765e-02 -1.623446047306060791e-01 5.211689472198486328e-01 -4.168157652020454407e-02 7.407463341951370239e-02 -5.463547632098197937e-02
7.955890148878097534e-02 -1.000728681683540344e-01 7.469326723366975784e-03 -2.301441729068756104e-01 3.248910605907440186e-01 -2.310734838247299194e-01 2.450328171253204346e-01 -8.767296373844146729e-02 1.546155214309692383e-01 -1.660034805536270142e-01 1.301332712173461914e-01 -2.136137932538986206e-01 -1.131022423505783081e-01 8.190149813890457153e-02 2.022811444476246834e-03 -1.662997454404830933e-01 9.696047753095626831e-02 2.130031138658523560e-01 2.034046500921249390e-02 1.544812023639678955e-01 -1.582493335008621216e-01 2.779128849506378174e-01 4.937630891799926758e-02 2.870938479900360107e-01 1.469765007495880127e-01 3.208188116550445557e-01 5.251057818531990051e-02 1.686687916517257690e-01 1.860659122467041016e-01 -1.143767759203910828e-01 1.704977452754974365e-01 -2.099381834268569946e-01
9.931895881891250610e-02 -1.072956770658493042e-01 -1.863590478897094727e-01 -1.346981078386306763e-01 1.421055644750595093e-01 1.239466369152069092e-01 5.455975234508514404e-02 7.386230677366256714e-02 1.812154799699783325e-01 -4.839206114411354065e-03 -6.123632937669754028e-02 -2.549859881401062012e-01 6.722642481327056885e-02 -1.635077297687530518e-01 1.891022473573684692e-01 -1.414148062467575073e-01 9.838563203811645508e-02 2.368921637535095215e-01 -1.643614172935485840e-01 3.484733104705810547e-01 -2.733841538429260254e-01 8.396841585636138916e-02 1.060389727354049683e-01 -5.299310758709907532e-02 9.715675562620162964e-02 4.799302816390991211e-01 -2.528408467769622803e-01 -1.041309759020805359e-01 4.602086544036865234e-02 -1.236920878291130066e-01 -8.433820307254791260e-02 -2.096560448408126831e-01
3.668456897139549255e-02 5.319943651556968689e-02 1.116969157010316849e-03 8.845222741365432739e-02 4.286600053310394287e-01 3.459517657756805420e-02 -1.991906166076660156e-01 6.248455122113227844e-02 -3.107128664851188660e-02 4.116204008460044861e-02 -1.420706659555435181e-01 -1.178620979189872742e-01 2.220720201730728149e-01 1.279542781412601471e-02 5.534923076629638672e-02 1.038121581077575684e-01 -2.809876203536987305e-01 1.668711602687835693e-01 -1.842002272605895996e-01 9.406609088182449341e-02 -2.568848729133605957e-01 4.594401419162750244e-01 3.093651235103607178e-01 -2.654737606644630432e-02 -3.010009601712226868e-02 1.340770535171031952e-02 2.047243714332580566e-01 1.880415529012680054e-01 2.061455398797988892e-01 1.212535649538040161e-01 2.787504717707633972e-02 4.295339342206716537e-03
2.050740718841552734e-01 -2.048300504684448242e-01 -2.190212756395339966e-01 9.321865439414978027e-02 -2.914936095476150513e-02 -3.022878989577293396e-02 2.836951315402984619e-01 -1.843146607279777527e-02 1.501652300357818604e-01 -3.068762123584747314e-01 -1.262274831533432007e-01 -2.108877003192901611e-01 9.001737833023071289e-02 2.482814155519008636e-02 -5.438541527837514877e-03 -2.438072264194488525e-01 2.029577642679214478e-01 2.156562209129333496e-01 -2.772775664925575256e-02 1.178044006228446960e-01 -6.953780073672533035e-03 3.687995672225952148e-01 -1.939770579338073730e-02 -2.664690650999546051e-02 1.405016183853149414e-01 3.877678513526916504e-01 1.124262437224388123e-01 -1.113950014114379883e-01 2.959420979022979736e-01 8.514182269573211670e-02 -1.142414379864931107e-02 4.258979111909866333e-02
3.642544448375701904e-01 2.751330099999904633e-02 -1.625269800424575806e-01 3.444907069206237793e-02 1.665681600570678711e-01 -3.854128718376159668e-02 -1.489082127809524536e-01 -3.272229805588722229e-02 -2.609146200120449066e-02 7.911087572574615479e-02 2.007352560758590698e-01 -1.783700436353683472e-01 -6.195339560508728027e-02 2.493407279253005981e-01 1.462780237197875977e-01 6.985104829072952271e-02 9.060306102037429810e-02 2.870290577411651611e-01 -3.395491838455200195e-01 1.258394122123718262e-01 -3.206162452697753906e-01 -5.000340566039085388e-02 -6.239974871277809143e-02 -1.594111770391464233e-01 1.901757866144180298e-01 1.264905482530593872e-01 -1.005696803331375122e-01 -2.503122948110103607e-02 3.432736694812774658e-01 -1.522130966186523438e-01 2.325351983308792114e-01 2.897489443421363831e-02
9.847167879343032837e-03 -1.304212659597396851e-01 -3.489837795495986938e-02 3.787960484623908997e-02 1.966023743152618408e-01 7.565686106681823730e-02 2.143489196896553040e-02 -5.760598927736282349e-02 -1.151073053479194641e-01 -1.656809449195861816e-01 1.601573377847671509e-01 -3.276610970497131348e-01 4.892459809780120850e-01 -3.706165403127670288e-02 9.388088434934616089e-02 1.276899427175521851e-01 -4.437223449349403381e-02 2.916305959224700928e-01 -6.037878245115280151e-02 1.232640370726585388e-01 -1.988629251718521118e-01 -1.763102784752845764e-02 2.821106910705566406e-01 2.221494466066360474e-01 -4.025845974683761597e-02 1.854542940855026245e-01 -2.598461806774139404e-01 7.761839032173156738e-02 4.151128605008125305e-02 -1.731944680213928223e-01 -2.765025794506072998e-01 -1.173240784555673599e-02
1.038846373558044434e-01 -1.596456170082092285e-01 1.396424025297164917e-01 -2.159576714038848877e-01 2.638561129570007324e-01 -2.041479647159576416e-01 1.741545498371124268e-01 1.026930138468742371e-01 8.876103907823562622e-02 -1.489723473787307739e-01 -3.443653509020805359e-02 -3.629806935787200928e-01 -2.547531425952911377e-01 1.897269636392593384e-01 -1.646875217556953430e-02 -1.775903254747390747e-01 -3.673962084576487541e-03 2.768832445144653320e-01 -1.402624249458312988e-01 1.452397257089614868e-01 -4.436099529266357422e-02 1.503231376409530640e-01 4.211781173944473267e-02 2.274020314216613770e-01 3.091910481452941895e-02 2.655236124992370605e-01 -2.178269438445568085e-02 1.828996241092681885e-01 2.381385415792465210e-01 2.160576544702053070e-02 2.765381336212158203e-01 -1.231353804469108582e-01
3.273519575595855713e-01 -1.442652493715286255e-01 -1.443030536174774170e-01 -3.207142949104309082e-01 2.459584921598434448e-01 -2.472302913665771484e-01 6.195424497127532959e-02 -3.596324920654296875e-01 -1.446812152862548828e-01 -8.081015944480895996e-02 -5.641039088368415833e-02 -3.062397055327892303e-02 -1.827642321586608887e-01 3.495721518993377686e-02 1.879756152629852295e-01 -1.286739557981491089e-01 -6.724641472101211548e-02 3.340801000595092773e-01 1.844171085394918919e-03 8.070999756455421448e-03 -2.257999181747436523e-01 1.273094266653060913e-01 1.440107449889183044e-02 -1.130181401968002319e-01 -2.773519158363342285e-01 1.765513420104980469e-01 1.386503595858812332e-02 -1.230565980076789856e-01 1.039075478911399841e-01 -1.549215614795684814e-01 -2.344821393489837646e-02 -1.424950361251831055e-01
5.781536176800727844e-02 2.253951877355575562e-01 1.763610392808914185e-01 -1.114159822463989258e-01 2.577736973762512207e-01 -1.017556414008140564e-01 8.584459125995635986e-02 7.723822258412837982e-03 -9.166630357503890991e-02 -3.747750818729400635e-01 -6.003253161907196045e-02 -8.319196850061416626e-02 1.855363100767135620e-01 1.396668851375579834e-01 -8.527018129825592041e-03 1.636006534099578857e-01 -1.443899124860763550e-01 2.079275697469711304e-01 -4.217781424522399902e-01 -5.672653019428253174e-02 -1.675338745117187500e-01 2.197343260049819946e-01 -3.992526978254318237e-02 1.495486944913864136e-01 3.640819340944290161e-02 1.675829738378524780e-01 -1.525654941797256470e-01 2.292376905679702759e-01 1.708746999502182007e-01 2.766668200492858887e-01 1.337133347988128662e-01 5.992056801915168762e-02
4.851175844669342041e-01 -6.369943916797637939e-02 8.473122119903564453e-02 -6.921720504760742188e-02 9.744580835103988647e-02 1.193432733416557312e-01 1.397901475429534912e-01 -2.440628260374069214e-01 -4.036956280469894409e-02 -2.816561460494995117e-01 3.289974629878997803e-01 -2.680508196353912354e-01 1.842959523200988770e-01 -2.712652087211608887e-01 1.398614142090082169e-02 3.387368470430374146e-02 -1.200494766235351562e-01 1.070109158754348755e-01 -8.043833076953887939e-02 1.610579639673233032e-01 -2.439452260732650757e-01 -1.818915307521820068e-01 -1.240484267473220825e-01 1.370232105255126953e-01 -8.513960987329483032e-02 1.862944662570953369e-01 -1.539645809680223465e-02 -3.000711835920810699e-02 1.539982557296752930e-01 8.491973578929901123e-02 -1.176162734627723694e-01 -5.440995842218399048e-02
2.024766802787780762e-01 7.848963141441345215e-02 1.244383826851844788e-01 1.189588755369186401e-01 2.522816061973571777e-01 -2.234008461236953735e-01 1.603054702281951904e-01 1.068382784724235535e-01 -1.544726043939590454e-01 -2.339269816875457764e-01 -1.077468600124120712e-02 -1.155355200171470642e-01 8.434985578060150146e-02 3.048947751522064209e-01 3.864029422402381897e-03 3.000770695507526398e-02 -1.539259999990463257e-01 2.604446113109588623e-01 4.053009673953056335e-02 2.010116279125213623e-01 9.353649616241455078e-02 -9.839612059295177460e-03 -1.135026570409536362e-02 2.891327142715454102e-01 -1.921569705009460449e-01 1.949798911809921265e-01 5.946258455514907837e-02 -8.665078133344650269e-02 4.337905347347259521e-01 1.000925824046134949e-01 8.681039512157440186e-02 -2.482762932777404785e-01
4.355699196457862854e-02 2.897883765399456024e-02 -2.814533747732639313e-02 6.578911095857620239e-02 1.291834115982055664e-01 3.757701069116592407e-02 -3.249833360314369202e-02 -4.409699887037277222e-02 -2.245788127183914185e-01 -3.276742696762084961e-01 -2.802502810955047607e-01 -1.741780042648315430e-01 -3.272350132465362549e-02 3.809449076652526855e-02 9.243425913155078888e-03 3.771016141399741173e-03 -7.861381396651268005e-03 5.435401797294616699e-01 -1.172296553850173950e-01 -9.691946208477020264e-02 -3.127890825271606445e-01 3.908690437674522400e-02 -1.214174628257751465e-01 4.735771939158439636e-02 2.324372678995132446e-01 3.496560454368591309e-02 7.645804435014724731e-03 -2.218521386384963989e-01 1.157994493842124939e-01 3.467502295970916748e-01 1.463411152362823486e-01 -8.464279025793075562e-02
2.709782421588897705e-01 3.133703768253326416e-02 5.716003477573394775e-02 -2.013287842273712158e-01 2.629356384277343750e-01 -2.210539579391479492e-01 7.163229584693908691e-02 1.023826003074645996e-01 1.531855463981628418e-01 -1.160217821598052979e-01 1.034700125455856323e-01 -3.474794328212738037e-01 -1.316237449645996094e-01 1.325219273567199707e-01 1.352413892745971680e-01 -2.152044475078582764e-01 1.570162177085876465e-01 2.265583127737045288e-01 -1.077451109886169434e-01 2.300124615430831909e-01 -5.442133918404579163e-02 6.232224777340888977e-02 3.216031938791275024e-02 3.658048808574676514e-01 1.536742746829986572e-01 2.004308104515075684e-01 -7.816150039434432983e-02 1.588064581155776978e-01 8.809302002191543579e-02 -1.148364543914794922e-01 2.262291759252548218e-01 -1.757121980190277100e-01
3.163065314292907715e-01 1.804928183555603027e-01 -2.275157719850540161e-01 8.989156782627105713e-02 1.826015412807464600e-01 2.510751485824584961e-01 4.750368744134902954e-02 -1.554529368877410889e-01 -5.129500851035118103e-02 -5.143851041793823242e-01 1.142960134893655777e-02 -3.032079935073852539e-01 5.270303692668676376e-03 -1.302327513694763184e-01 -9.854274243116378784e-02 -1.301420124946162105e-04 -2.073865085840225220e-01 9.573680162429809570e-02 -2.362088561058044434e-01 -7.065340131521224976e-02 -2.524233758449554443e-01 -3.543159738183021545e-02 9.917095303535461426e-02 1.793003380298614502e-01 -3.473829478025436401e-02 -3.588241711258888245e-02 6.435708701610565186e-02 2.464810013771057129e-02 9.189170598983764648e-02 -1.100302413105964661e-01 5.934215337038040161e-02 -2.179514616727828979e-01
3.349755108356475830e-01 1.960681825876235962e-01 3.436346724629402161e-02 2.627031877636909485e-02 2.312553673982620239e-01 1.533588627353310585e-03 8.974801748991012573e-02 -2.677521407604217529e-01 1.513025760650634766e-01 -1.519075930118560791e-01 3.254487216472625732e-01 -1.437828689813613892e-01 9.795314818620681763e-02 -2.384335249662399292e-01 4.271260648965835571e-02 5.840167030692100525e-02 2.142881229519844055e-02 3.248188793659210205e-01 -1.941627413034439087e-01 7.502902299165725708e-02 -2.178569585084915161e-01 4.136874154210090637e-02 6.579466909170150757e-02 1.779158711433410645e-01 -2.570552825927734375e-01 -7.848828285932540894e-02 5.680504813790321350e-02 -7.334788097068667412e-04 8.723933249711990356e-02 -1.773578822612762451e-01 -6.851398944854736328e-02 -3.410778939723968506e-01
2.279009968042373657e-01 -1.766548156738281250e-01 -1.637729555368423462e-01 2.857966125011444092e-01 1.621810346841812134e-01 -2.642534859478473663e-02 1.363510787487030029e-01 -3.051779866218566895e-01 2.395783364772796631e-01 -1.680814623832702637e-01 -1.975238509476184845e-02 -3.922183811664581299e-01 6.216330081224441528e-02 3.398476913571357727e-02 1.561948005110025406e-02 -2.507594525814056396e-01 4.099521040916442871e-02 2.379228174686431885e-01 -1.728057861328125000e-01 1.380003243684768677e-01 -1.498587578535079956e-01 2.859967947006225586e-01 1.406891644001007080e-01 1.982679665088653564e-01 -1.918117403984069824e-01 9.436438977718353271e-02 -5.757478531450033188e-03 2.075246535241603851e-02 1.980535835027694702e-01 -6.716000288724899292e-02 2.618688903748989105e-02 2.186317555606365204e-02
1.872221976518630981e-01 1.479611545801162720e-01 -1.533036381006240845e-01 -5.453377217054367065e-02 2.214629799127578735e-01 -2.295953780412673950e-01 3.728115931153297424e-02 1.516719609498977661e-01 5.477272719144821167e-02 1.341434270143508911e-01 1.095566302537918091e-01 -1.200942918658256531e-01 -1.793629862368106842e-02 2.404008992016315460e-02 -1.697821468114852905e-01 1.344133019447326660e-01 -2.425747066736221313e-01 2.984274029731750488e-01 -4.551384225487709045e-02 2.404362857341766357e-01 -3.918016850948333740e-01 3.832999467849731445e-01 2.525578252971172333e-02 1.225864421576261520e-02 3.735220432281494141e-02 2.500778436660766602e-01 1.731051690876483917e-02 -8.283580839633941650e-02 6.150941550731658936e-02 -1.819948256015777588e-01 6.713970750570297241e-02 2.714886367321014404e-01
4.676396548748016357e-01 1.044710129499435425e-01 -1.083863005042076111e-01 1.748463362455368042e-01 1.572592183947563171e-02 -1.728420555591583252e-01 5.946934968233108521e-02 9.800519794225692749e-03 -2.015311829745769501e-02 -1.802841126918792725e-01 2.262431383132934570e-01 -9.936606138944625854e-02 -1.926778405904769897e-01 -1.118510887026786804e-01 2.885309159755706787e-01 9.364255517721176147e-02 -4.294202104210853577e-02 3.506205379962921143e-01 -7.802665978670120239e-02 -1.342680007219314575e-01 4.716962203383445740e-02 3.563179075717926025e-02 -3.930051252245903015e-02 -7.720369100570678711e-02 -1.959366910159587860e-02 2.605804204940795898e-01 -2.845249138772487640e-02 -2.756825387477874756e-01 3.366540074348449707e-01 1.059763953089714050e-01 -1.410053223371505737e-01 9.624473750591278076e-02
2.023497223854064941e-02 7.895430922508239746e-02 -1.982114166021347046e-01 -2.143311351537704468e-01 3.532206714153289795e-01 -1.046259254217147827e-01 -1.191786080598831177e-01 -2.470047473907470703e-01 -2.796933054924011230e-01 -6.025247275829315186e-02 -8.613517135381698608e-02 -3.928651511669158936e-01 -6.017635762691497803e-02 -4.869142174720764160e-02 8.462907373905181885e-02 3.135957568883895874e-02 -3.143407776951789856e-02 4.553908109664916992e-01 -1.857105344533920288e-01 -5.764053389430046082e-02 -2.465724200010299683e-01 1.334611326456069946e-01 -4.187865927815437317e-02 -1.040334464050829411e-03 2.017260938882827759e-01 -8.932792395353317261e-02 -1.351155899465084076e-02 7.565779238939285278e-02 -9.299235045909881592e-02 2.057927548885345459e-01 -8.550335466861724854e-02 3.626901190727949142e-03
1.598872691392898560e-01 -2.151083946228027344e-01 -2.486592829227447510e-01 -2.379838377237319946e-01 2.344111651182174683e-01 9.678737819194793701e-02 1.702480912208557129e-01 8.139631152153015137e-02 1.927764415740966797e-01 1.419401820749044418e-02 -1.723663061857223511e-01 -2.761577367782592773e-01 3.761484846472740173e-02 -1.620679646730422974e-01 2.166692763566970825e-01 -2.506396174430847168e-01 2.122770994901657104e-02 1.583686769008636475e-01 -2.196218967437744141e-01 3.247751295566558838e-01 -3.019324690103530884e-02 2.230276763439178467e-01 1.832980364561080933e-01 6.406285613775253296e-02 7.868164777755737305e-02 3.229760229587554932e-01 -1.161613762378692627e-01 1.424989849328994751e-02 5.044433102011680603e-02 1.533790826797485352e-01 9.631025046110153198e-02 -4.290470853447914124e-02
3.223207592964172363e-01 8.241284638643264771e-02 -2.183273732662200928e-01 -2.769001945853233337e-02 1.574290394783020020e-01 -2.584888339042663574e-01 5.435643717646598816e-03 -7.081636786460876465e-02 -4.518369957804679871e-02 -1.328449398279190063e-01 2.250105440616607666e-01 -2.057201415300369263e-01 1.044315472245216370e-01 2.116238772869110107e-01 2.394314706325531006e-01 1.337979584932327271e-01 2.011410295963287354e-01 3.435899019241333008e-01 -1.928237974643707275e-01 1.046249791979789734e-01 -1.701001524925231934e-01 -2.265127561986446381e-02 -1.837559193372726440e-01 -1.186451017856597900e-01 2.213451117277145386e-01 -1.223715990781784058e-01 -2.112125046551227570e-02 -1.203785166144371033e-01 2.871034741401672363e-01 -1.303676962852478027e-01 1.943303495645523071e-01 2.561161480844020844e-02
2.225024551153182983e-01 1.541720330715179443e-01 3.063912317156791687e-02 2.365638613700866699e-01 1.892289668321609497e-01 -7.061501592397689819e-02 -1.480188369750976562e-01 -3.774586319923400879e-01 -2.961761690676212311e-02 -1.923770904541015625e-01 2.859025299549102783e-01 -2.267782241106033325e-01 3.580449521541595459e-02 -3.446678444743156433e-02 1.520603299140930176e-01 9.691135585308074951e-02 -2.385542839765548706e-01 2.237220555543899536e-01 -1.556760072708129883e-01 4.442245885729789734e-02 -8.560919016599655151e-02 3.679043427109718323e-02 7.535094767808914185e-02 1.073347777128219604e-01 -2.438269555568695068e-02 1.607273966073989868e-01 2.253122627735137939e-01 -3.424194827675819397e-02 3.972064554691314697e-01 -9.897056221961975098e-02 -2.304960042238235474e-01 2.221063897013664246e-02
3.692677319049835205e-01 -2.955319127067923546e-03 -2.064852230250835419e-02 -1.381475031375885010e-01 8.403719216585159302e-02 -1.189282163977622986e-01 3.373490571975708008e-01 -2.279645949602127075e-02 1.036630570888519287e-01 4.043769836425781250e-02 3.419177234172821045e-02 -9.511774033308029175e-02 -4.097588360309600830e-02 2.166436761617660522e-01 2.627714276313781738e-01 5.462396889925003052e-02 -1.347811371088027954e-01 3.995459973812103271e-01 -1.181870251893997192e-01 3.153668716549873352e-02 4.938960447907447815e-02 1.950897127389907837e-01 9.436737746000289917e-02 -2.452669590711593628e-01 -8.101944625377655029e-02 3.747103214263916016e-01 1.390122175216674805e-01 -9.007501602172851562e-02 1.940097361803054810e-01 -5.546625331044197083e-02 1.674837172031402588e-01 -1.408702880144119263e-01
3.633913397789001465e-01 -7.843179255723953247e-02 1.944136247038841248e-02 -2.120988368988037109e-01 7.285419851541519165e-03 1.382325738668441772e-01 7.563040405511856079e-02 1.581310927867889404e-01 -1.105232089757919312e-01 -1.654877066612243652e-01 6.890168040990829468e-02 1.696589440107345581e-01 2.111098915338516235e-01 -1.179102063179016113e-01 2.612399756908416748e-01 2.370301932096481323e-01 9.302043169736862183e-02 4.034166932106018066e-01 1.811059424653649330e-03 -3.057036548852920532e-02 -7.455151528120040894e-02 1.842293143272399902e-01 -4.471544921398162842e-02 1.101907622069120407e-02 -5.430925264954566956e-02 1.378674507141113281e-01 9.749944321811199188e-03 1.409349143505096436e-01 3.844560980796813965e-01 2.201127111911773682e-01 6.080267950892448425e-02 -2.338569313287734985e-01
1.187205016613006592e-01 -2.795728147029876709e-01 8.074534125626087189e-03 -1.567620187997817993e-01 4.371073544025421143e-01 -1.697325706481933594e-02 7.541009038686752319e-02 2.973287925124168396e-02 6.775008887052536011e-02 -4.986331984400749207e-02 -1.002895459532737732e-01 -1.251717954874038696e-01 -1.686731427907943726e-01 -8.429345488548278809e-02 1.068818643689155579e-01 -2.020042762160301208e-02 5.317596197128295898e-01 1.133036166429519653e-01 -1.652745157480239868e-01 1.670361757278442383e-01 -2.900939285755157471e-01 2.390177547931671143e-01 -6.649950146675109863e-02 -1.982988975942134857e-02 7.781043648719787598e-02 1.039901077747344971e-01 4.599293321371078491e-02 -1.492326408624649048e-01 2.069105952978134155e-01 4.013130068778991699e-02 -4.153236001729965210e-02 -1.437681615352630615e-01
3.662149608135223389e-01 -1.273623406887054443e-01 -4.415506497025489807e-02 -9.030058234930038452e-02 4.823107421398162842e-01 1.481184959411621094e-01 2.855175733566284180e-01 1.789984703063964844e-01 -1.200896278023719788e-01 4.459552001208066940e-03 1.667886823415756226e-01 -2.125167101621627808e-02 3.114884160459041595e-02 -3.528415039181709290e-02 -3.005430288612842560e-02 2.311430573463439941e-01 1.758009046316146851e-01 1.503038853406906128e-01 -1.365635097026824951e-01 8.699834346771240234e-03 -2.981747388839721680e-01 3.600980043411254883e-01 2.574427425861358643e-02 -9.923736006021499634e-02 -1.492885500192642212e-01 1.311734765768051147e-01 1.007015183568000793e-01 -1.033153533935546875e-01 -8.527651429176330566e-02 3.856998309493064880e-02 1.217053737491369247e-02 4.065435752272605896e-02
2.334101498126983643e-01 -1.050901785492897034e-01 -2.225149124860763550e-01 -1.295425742864608765e-01 4.973964393138885498e-01 1.522913277149200439e-01 1.528052985668182373e-01 1.433250010013580322e-01 -1.116193905472755432e-01 -1.196884959936141968e-01 8.408701419830322266e-02 -5.153381824493408203e-02 -1.069831699132919312e-01 -1.043799519538879395e-01 7.804402709007263184e-02 1.836792677640914917e-01 3.306651711463928223e-01 2.169215083122253418e-01 -1.020869091153144836e-01 -4.286859184503555298e-02 -2.235302627086639404e-01 3.725011050701141357e-01 4.164066910743713379e-02 -8.042765408754348755e-02 -2.244201302528381348e-01 1.374222040176391602e-01 2.605519630014896393e-02 -9.469373524188995361e-02 -4.158023372292518616e-02 3.127032518386840820e-02 5.831327289342880249e-02 6.657899171113967896e-02
7.077728211879730225e-02 2.916792631149291992e-01 -9.093401022255420685e-03 1.155356466770172119e-01 1.516169160604476929e-01 1.257608365267515182e-02 -9.787350147962570190e-02 -7.796880602836608887e-02 -3.011710941791534424e-01 -4.056310653686523438e-01 -4.809151403605937958e-03 -1.557104885578155518e-01 2.539087235927581787e-01 1.982207298278808594e-01 -7.956954091787338257e-02 -8.508878946304321289e-02 -2.667200006544589996e-02 3.339166045188903809e-01 -3.095607757568359375e-01 2.825951576232910156e-02 -4.062539339065551758e-02 2.708734869956970215e-01 2.620984986424446106e-02 8.275337517261505127e-02 1.893469542264938354e-01 -8.118287473917007446e-02 1.214862894266843796e-02 5.003492906689643860e-02 1.124374568462371826e-01 2.440006285905838013e-01 -1.866820901632308960e-01 -1.315961331129074097e-01
2.563631832599639893e-01 3.944629132747650146e-01 -1.864967197179794312e-01 2.115130573511123657e-01 3.277739882469177246e-01 1.224546357989311218e-01 -9.529833495616912842e-02 -8.468177914619445801e-02 -1.231590360403060913e-01 -3.089620471000671387e-01 1.515318602323532104e-01 -2.532695233821868896e-01 1.762085556983947754e-01 4.418917000293731689e-02 1.087409257888793945e-02 -3.245802223682403564e-02 -1.640479862689971924e-01 1.276678405702114105e-02 -1.259335130453109741e-01 4.648978263139724731e-02 -1.942527145147323608e-01 1.485269963741302490e-01 1.018378734588623047e-01 2.494539767503738403e-01 1.975869238376617432e-01 -5.815637856721878052e-02 2.301245778799057007e-01 9.635382890701293945e-02 9.422026574611663818e-02 1.042940467596054077e-01 7.749643921852111816e-02 -1.437181830406188965e-01
2.632869184017181396e-01 -8.442333340644836426e-02 6.693522632122039795e-02 -2.283741086721420288e-01 2.348857522010803223e-01 -1.453324705362319946e-01 1.921350955963134766e-01 -2.459095045924186707e-02 2.154102176427841187e-01 -6.952189374715089798e-03 2.013197690248489380e-01 -3.356298506259918213e-01 -1.339004486799240112e-01 1.662719547748565674e-01 2.414829470217227936e-02 -2.745953500270843506e-01 1.370119154453277588e-01 2.676850855350494385e-01 -9.491059929132461548e-02 1.563647985458374023e-01 2.179093286395072937e-02 1.489164233207702637e-01 1.094101294875144958e-01 2.422435730695724487e-01 1.662261933088302612e-01 1.530156433582305908e-01 -1.562472339719533920e-02 1.241263598203659058e-01 2.961539030075073242e-01 2.911505103111267090e-02 2.304216325283050537e-01 -7.988410443067550659e-02
3.569243550300598145e-01 -1.994223892688751221e-01 4.562551621347665787e-03 2.833970487117767334e-01 1.944163739681243896e-01 -1.147931218147277832e-01 5.122709274291992188e-02 -3.415603339672088623e-01 2.328340262174606323e-01 -2.188133597373962402e-01 -1.257973760366439819e-01 -2.746295928955078125e-01 1.704518496990203857e-01 9.863803535699844360e-02 1.208126395940780640e-01 -1.731291413307189941e-01 -9.283947944641113281e-02 3.830437362194061279e-01 -1.810727268457412720e-01 1.023586932569742203e-02 -9.142773598432540894e-02 1.136019676923751831e-01 -2.574462257325649261e-02 2.279147692024707794e-02 -1.170979142189025879e-01 1.332788467407226562e-01 1.593780666589736938e-01 -8.149509876966476440e-02 1.074621602892875671e-01 -1.293357312679290771e-01 3.295903280377388000e-02 4.458164796233177185e-02
3.058499097824096680e-01 -3.427770733833312988e-02 -3.016789443790912628e-02 -2.000672221183776855e-01 1.262903958559036255e-01 -2.617698349058628082e-02 1.268799602985382080e-01 -2.960279285907745361e-01 -6.644188612699508667e-02 -2.950716912746429443e-01 2.488879114389419556e-01 -2.913500070571899414e-01 1.414055973291397095e-01 -2.883753478527069092e-01 1.685929298400878906e-01 4.677140712738037109e-02 -6.883725523948669434e-02 1.466387212276458740e-01 -1.408064067363739014e-01 1.500845253467559814e-01 -1.335984468460083008e-01 3.294520825147628784e-02 1.094101294875144958e-01 1.032001227140426636e-01 -1.237876489758491516e-01 -1.603203415870666504e-01 2.766134776175022125e-02 4.816454648971557617e-02 3.010317385196685791e-01 -1.661623716354370117e-01 -3.035257756710052490e-01 -8.533672988414764404e-02
1.994754523038864136e-01 2.816759049892425537e-02 7.652287930250167847e-02 -1.055779531598091125e-01 1.215009391307830811e-01 -1.078109256923198700e-02 1.813346296548843384e-01 1.536534279584884644e-01 7.682979851961135864e-02 -9.692960977554321289e-02 8.869609236717224121e-02 -2.033456116914749146e-01 -1.040141358971595764e-01 -2.166378684341907501e-02 3.390168547630310059e-01 2.632180750370025635e-01 -1.614679694175720215e-01 2.549158632755279541e-01 5.708331242203712463e-02 -2.276260256767272949e-01 -5.609592795372009277e-02 1.952603757381439209e-01 1.151556447148323059e-01 4.542528688907623291e-01 -5.676621943712234497e-02 2.264899015426635742e-01 -1.284532397985458374e-01 5.195217207074165344e-03 2.123418897390365601e-01 8.640428632497787476e-02 -2.695684134960174561e-01 8.802860975265502930e-02
2.101389020681381226e-01 -4.072626680135726929e-02 -8.187226951122283936e-02 -8.063086122274398804e-02 1.690758466720581055e-01 -1.043157428503036499e-01 2.329281866550445557e-01 -2.521356381475925446e-02 -1.669843047857284546e-01 -8.886599540710449219e-02 -1.451180502772331238e-02 -2.290913015604019165e-01 1.489362716674804688e-01 2.217613309621810913e-01 9.448586031794548035e-03 -2.989620864391326904e-01 -1.486695706844329834e-01 3.786436915397644043e-01 -1.288558393716812134e-01 1.647589504718780518e-01 -4.367751181125640869e-01 -1.352911293506622314e-01 1.676451563835144043e-01 1.527254376560449600e-02 1.169009208679199219e-01 8.097943663597106934e-02 -4.540393501520156860e-02 -2.233906239271163940e-01 -3.407977521419525146e-02 -2.535600028932094574e-02 -2.459912449121475220e-01 1.271803826093673706e-01
2.165407687425613403e-01 3.069514632225036621e-01 -2.705758810043334961e-01 2.358469553291797638e-02 4.003120958805084229e-01 -1.727326512336730957e-01 1.372621953487396240e-01 3.193711163476109505e-03 2.069222033023834229e-01 3.809104859828948975e-02 8.671931177377700806e-02 8.233400434255599976e-02 -4.199457168579101562e-02 9.800647944211959839e-02 -4.667072743177413940e-02 -1.458214074373245239e-01 4.984011175110936165e-04 3.239377439022064209e-01 -2.750186324119567871e-01 1.977480798959732056e-01 -4.696525260806083679e-02 1.531004458665847778e-01 2.294408977031707764e-01 7.410833984613418579e-02 -5.222821980714797974e-02 3.492520749568939209e-01 -1.473075300455093384e-01 -1.281301677227020264e-01 -8.361387997865676880e-02 3.358902782201766968e-02 7.913695275783538818e-02 4.634787142276763916e-02
1.407469958066940308e-01 1.479607671499252319e-01 -1.415235847234725952e-01 -4.741373658180236816e-02 3.752969503402709961e-01 -3.235972225666046143e-01 -1.791318953037261963e-01 -9.560062736272811890e-02 1.021131426095962524e-01 -1.031058579683303833e-01 4.364579916000366211e-02 7.685944437980651855e-02 -5.238308757543563843e-02 1.708308756351470947e-01 2.073642760515213013e-01 -1.726015284657478333e-02 -1.421284973621368408e-01 3.849223852157592773e-01 -2.311575412750244141e-01 7.926652207970619202e-03 -9.526256471872329712e-02 -5.697507038712501526e-02 -4.790049791336059570e-02 1.109025552868843079e-01 2.497313022613525391e-01 2.576523423194885254e-01 -1.284890621900558472e-02 1.766875088214874268e-01 2.819360792636871338e-01 1.633616387844085693e-01 1.518365740776062012e-01 -8.363188803195953369e-02
2.016005218029022217e-01 1.094415411353111267e-01 1.898325383663177490e-01 1.094581708312034607e-01 2.124644815921783447e-01 2.431613057851791382e-01 2.080699354410171509e-01 1.289929449558258057e-01 -3.278553113341331482e-02 -2.756497859954833984e-01 1.024055704474449158e-01 -1.033429652452468872e-01 2.519014477729797363e-01 3.314362168312072754e-01 -2.159898169338703156e-03 -3.545124456286430359e-02 1.853209435939788818e-01 1.295769512653350830e-01 -1.994300484657287598e-01 1.851705461740493774e-01 -9.845564514398574829e-02 -2.979601547122001648e-02 3.206973373889923096e-01 6.325203180313110352e-02 7.615938037633895874e-02 2.393004298210144043e-01 1.718756556510925293e-01 -4.818065091967582703e-02 3.070935308933258057e-01 1.044419482350349426e-01 -1.167370602488517761e-01 -7.731874287128448486e-02
-4.524822905659675598e-02 2.324755042791366577e-01 1.171261072158813477e-01 5.031519383192062378e-02 2.650036811828613281e-01 7.635346613824367523e-03 1.100460290908813477e-01 3.084698878228664398e-02 -5.191754922270774841e-02 -3.400892019271850586e-01 -8.182535879313945770e-03 -1.293660104274749756e-01 1.969676315784454346e-01 -3.792813047766685486e-02 1.307416893541812897e-02 1.356792002916336060e-01 -2.185834497213363647e-01 3.979145884513854980e-01 -2.529527842998504639e-01 1.812506169080734253e-01 1.052354741841554642e-02 1.475453376770019531e-01 -7.044652104377746582e-02 3.362856805324554443e-01 1.654299795627593994e-01 1.490827500820159912e-01 -1.501171439886093140e-01 -1.544244238175451756e-03 1.893614530563354492e-01 2.316702902317047119e-01 1.772022843360900879e-01 -1.199789941310882568e-01
3.005525171756744385e-01 5.318175628781318665e-02 6.811878830194473267e-02 7.333537191152572632e-02 3.080653846263885498e-01 -1.230112090706825256e-01 -5.661626532673835754e-02 1.257192641496658325e-01 1.195538491010665894e-01 -1.337253153324127197e-01 9.604835510253906250e-02 -2.445795983076095581e-01 3.263328969478607178e-01 6.675592064857482910e-02 4.150584340095520020e-02 -1.659228950738906860e-01 -1.636947244405746460e-01 6.100850924849510193e-02 -2.648869454860687256e-01 4.089854359626770020e-01 -3.962995857000350952e-02 1.355974376201629639e-01 -1.126292720437049866e-01 1.043958589434623718e-01 1.326759457588195801e-01 -6.436870992183685303e-02 4.527897760272026062e-02 3.364587575197219849e-02 2.274248600006103516e-01 3.604451715946197510e-01 -7.940960675477981567e-02 -4.452022165060043335e-02
6.775171309709548950e-02 -1.057285517454147339e-01 -1.333629339933395386e-01 -5.454671010375022888e-02 3.108278214931488037e-01 -2.936420142650604248e-01 3.574819862842559814e-01 5.548804998397827148e-02 3.701278567314147949e-02 -8.422495424747467041e-02 3.048853389918804169e-02 -1.705935299396514893e-01 -1.447609364986419678e-01 -1.416745036840438843e-02 4.208735004067420959e-02 1.660680957138538361e-02 3.791538774967193604e-01 -1.133647002279758453e-02 -1.162486895918846130e-01 1.127328798174858093e-01 -2.959097623825073242e-01 4.744582176208496094e-01 1.194603964686393738e-01 1.509317755699157715e-01 1.366352140903472900e-01 4.964289069175720215e-02 -1.063034087419509888e-01 -1.209497898817062378e-01 1.086878255009651184e-01 -4.350178688764572144e-02 -5.996935814619064331e-02 -6.214104592800140381e-02
2.539962232112884521e-01 1.480039954185485840e-01 -2.050229758024215698e-01 9.146319329738616943e-02 8.119031786918640137e-02 -2.970339059829711914e-01 7.249287795275449753e-03 1.006805449724197388e-01 -1.406757831573486328e-01 -4.232918377965688705e-03 -7.867234200239181519e-02 -1.462635248899459839e-01 -6.726475805044174194e-02 -5.690446868538856506e-02 -1.140446662902832031e-01 4.760151356458663940e-02 4.001573473215103149e-02 5.075237154960632324e-01 -1.164987776428461075e-02 -9.040562063455581665e-02 -1.034477576613426208e-01 9.195785969495773315e-02 4.165863990783691406e-02 3.653822839260101318e-01 -1.194810718297958374e-01 -7.729644328355789185e-02 -3.527939319610595703e-01 -1.074163913726806641e-01 2.741543948650360107e-01 1.703954935073852539e-01 2.717777155339717865e-02 6.835319846868515015e-02
4.151414334774017334e-01 1.470264643430709839e-01 9.006171673536300659e-02 4.549216479063034058e-02 2.882809042930603027e-01 -3.295406103134155273e-01 -3.928273543715476990e-02 7.038018107414245605e-02 2.596279978752136230e-02 -1.362653225660324097e-01 2.207622826099395752e-01 -2.472318708896636963e-01 -8.254191279411315918e-02 1.517490744590759277e-01 2.445725947618484497e-01 1.292376518249511719e-01 1.160091757774353027e-01 2.146808356046676636e-01 -4.731296002864837646e-02 2.725548669695854187e-02 -1.997169405221939087e-01 -1.212268173694610596e-01 8.556739427149295807e-03 2.355004698038101196e-01 -1.780591756105422974e-01 -2.170934528112411499e-01 1.152250096201896667e-01 1.692156307399272919e-02 1.128738597035408020e-01 2.324592918157577515e-01 -1.741549223661422729e-01 -7.105749566107988358e-03
1.543980650603771210e-02 -1.472431002184748650e-03 -5.600032582879066467e-02 1.193388924002647400e-02 3.097701668739318848e-01 -1.702728122472763062e-01 6.867101043462753296e-02 1.199926361441612244e-01 -2.804094254970550537e-01 -6.020751968026161194e-02 7.808107882738113403e-02 -1.609228104352951050e-01 -6.829193979501724243e-02 2.626322209835052490e-01 2.729794383049011230e-02 1.347488760948181152e-01 -2.541463971138000488e-01 2.896233201026916504e-01 -1.419560462236404419e-01 2.514847517013549805e-01 8.645922876894474030e-03 1.626018136739730835e-01 -1.703422367572784424e-01 1.906979531049728394e-01 -1.294835060834884644e-01 1.047440245747566223e-01 1.627986878156661987e-01 -1.365480571985244751e-01 4.753998219966888428e-01 5.106815695762634277e-02 -3.695450723171234131e-02 -1.378352791070938110e-01
3.691882193088531494e-01 2.157133668661117554e-01 -1.671615540981292725e-01 -1.892008259892463684e-02 2.166728675365447998e-02 1.646409183740615845e-01 -5.679173767566680908e-02 6.304623931646347046e-02 -3.278447389602661133e-01 -1.212119832634925842e-01 -8.301715552806854248e-02 -3.269170820713043213e-01 1.750707477331161499e-01 2.085367590188980103e-01 -4.995982348918914795e-02 -1.483853608369827271e-01 -2.237383276224136353e-02 9.244483709335327148e-02 -1.453534215688705444e-01 -2.052324712276458740e-01 -1.229779943823814392e-01 3.382135331630706787e-01 7.494510710239410400e-02 4.249513521790504456e-02 3.196497857570648193e-01 -1.678834557533264160e-01 -1.203127503395080566e-01 -8.272742480039596558e-02 1.899423152208328247e-01 4.042905196547508240e-02 5.615193769335746765e-02 -1.331286877393722534e-01
4.970824718475341797e-02 -4.035117924213409424e-01 -8.622924238443374634e-02 4.950828105211257935e-02 2.759035676717758179e-02 -9.035975486040115356e-02 1.859311908483505249e-01 -4.883939772844314575e-02 1.365215033292770386e-01 -1.164301857352256775e-01 5.885184928774833679e-02 -9.282995015382766724e-02 4.460053443908691406e-01 -1.059047691524028778e-02 -1.463516429066658020e-02 -1.224773600697517395e-01 2.011867910623550415e-01 2.138331234455108643e-01 -6.858181208372116089e-02 -7.640376687049865723e-02 -1.591122299432754517e-01 2.719275355339050293e-01 -4.345417022705078125e-02 1.767538487911224365e-01 6.635041534900665283e-02 2.650644183158874512e-01 5.846803076565265656e-03 -8.232328295707702637e-02 3.859420418739318848e-01 1.506821662187576294e-01 1.206330060958862305e-01 -1.536272466182708740e-01
1.057992205023765564e-01 1.272620429517701268e-04 -1.991160511970520020e-01 -1.341251879930496216e-01 3.387845456600189209e-01 -1.040425896644592285e-01 2.337991446256637573e-01 2.385261058807373047e-01 1.047990322113037109e-01 -4.084920510649681091e-02 -2.850075624883174896e-02 1.223106831312179565e-01 -7.971325516700744629e-02 1.261678487062454224e-01 -3.369517251849174500e-02 2.697181999683380127e-01 -7.686593383550643921e-02 4.384152293205261230e-01 -2.489088028669357300e-01 1.566091924905776978e-01 -4.020334482192993164e-01 2.054134607315063477e-01 3.888903558254241943e-02 3.035185672342777252e-02 -1.429886817932128906e-01 1.106626093387603760e-01 2.957563661038875580e-02 -9.467265754938125610e-02 1.103274673223495483e-01 -1.819935441017150879e-02 7.876177877187728882e-02 1.316803991794586182e-01
2.513841688632965088e-01 5.218054726719856262e-02 8.893692865967750549e-03 -1.612548083066940308e-01 3.712074458599090576e-01 -2.081660926342010498e-01 2.031806111335754395e-02 2.475077509880065918e-01 -7.994139194488525391e-02 -1.440722197294235229e-01 2.612396478652954102e-01 -2.173245400190353394e-01 1.528754457831382751e-02 8.558369241654872894e-03 1.179555729031562805e-01 -8.960129320621490479e-02 -1.905016005039215088e-01 3.624492585659027100e-01 -3.030700087547302246e-01 1.487501412630081177e-01 -1.316922754049301147e-01 -1.851907745003700256e-02 -8.374853432178497314e-02 4.348915815353393555e-02 1.446084529161453247e-01 -1.475712209939956665e-01 2.399160563945770264e-01 2.054830938577651978e-01 1.427015662193298340e-01 1.655924469232559204e-01 -4.252136126160621643e-02 5.809947382658720016e-03
5.545444414019584656e-02 -2.047887295484542847e-01 -2.979653477668762207e-01 -1.146331056952476501e-01 2.525036633014678955e-01 -1.307860016822814941e-01 2.655382752418518066e-01 -2.691475152969360352e-01 -1.310067474842071533e-01 -8.243334293365478516e-02 4.652461782097816467e-02 -1.452182829380035400e-01 2.682623267173767090e-01 -2.039218693971633911e-01 6.771927326917648315e-02 5.744980648159980774e-02 3.085621818900108337e-02 3.181244134902954102e-01 -1.309147328138351440e-01 -6.024795025587081909e-02 3.204653412103652954e-02 1.364684104919433594e-01 1.989202201366424561e-02 1.447460651397705078e-01 -2.824932038784027100e-01 -4.497747402638196945e-03 -6.336800009012222290e-02 -8.989868313074111938e-02 2.769646234810352325e-02 -8.583841472864151001e-02 -3.126299083232879639e-01 -3.144645988941192627e-01
1.064857766032218933e-01 2.192311584949493408e-01 1.172447800636291504e-01 5.674841627478599548e-02 4.820413589477539062e-01 -1.276353001594543457e-02 -1.768234372138977051e-02 2.383839897811412811e-02 -3.164671957492828369e-01 -3.553980588912963867e-01 1.287726014852523804e-01 -4.228845611214637756e-02 1.090484634041786194e-01 1.890156231820583344e-02 -9.467722475528717041e-02 1.241453457623720169e-02 -1.216127052903175354e-01 2.640194594860076904e-01 -3.277990520000457764e-01 6.118561327457427979e-02 -7.925138622522354126e-02 2.782474160194396973e-01 -8.697926998138427734e-02 -7.467535883188247681e-02 8.439544588327407837e-03 6.606741249561309814e-02 -9.969350695610046387e-02 1.800771616399288177e-02 -8.735571056604385376e-02 1.729934662580490112e-01 -2.133075147867202759e-01 -1.836685091257095337e-01
1.537009626626968384e-01 1.309230364859104156e-02 -2.420237511396408081e-01 -1.643342226743698120e-01 1.868424117565155029e-01 -1.908283680677413940e-01 2.551328577101230621e-02 -1.522733718156814575e-01 9.045410156250000000e-02 8.048768341541290283e-02 2.499728351831436157e-01 -3.121678158640861511e-02 7.523265480995178223e-02 1.872536540031433105e-01 2.608253359794616699e-01 2.899554967880249023e-01 4.894278571009635925e-02 4.195649027824401855e-01 1.197623386979103088e-01 1.063300445675849915e-01 -1.917596757411956787e-01 2.021674215793609619e-01 1.078140214085578918e-01 1.262719780206680298e-01 -1.672139018774032593e-01 2.280183285474777222e-01 -1.445333659648895264e-01 -3.165933489799499512e-01 6.804569065570831299e-02 -4.393259063363075256e-02 -8.576358854770660400e-02 -1.516326144337654114e-02
2.291625440120697021e-01 -1.407710760831832886e-01 -1.061256974935531616e-01 -1.445254869759082794e-02 4.897869527339935303e-01 -1.084581539034843445e-01 1.703156977891921997e-01 1.157003790140151978e-01 -2.268381975591182709e-02 -8.614808320999145508e-02 1.363648474216461182e-01 -1.526018083095550537e-01 -8.979655057191848755e-02 -1.024874746799468994e-01 -6.265333649935200810e-05 1.997353732585906982e-01 2.683736085891723633e-01 2.118748426437377930e-01 -7.589086890220642090e-02 7.892649620771408081e-02 -3.899301290512084961e-01 3.437560200691223145e-01 8.870989829301834106e-02 -9.666395932435989380e-02 -9.142171591520309448e-02 -3.711487725377082825e-02 -1.131177097558975220e-01 -1.380955874919891357e-01 -5.029900744557380676e-02 3.309542685747146606e-02 2.234165817499160767e-01 -4.893950745463371277e-02
3.550548255443572998e-01 1.133863553404808044e-01 2.586153894662857056e-02 5.078670009970664978e-02 7.332567870616912842e-02 2.615947425365447998e-01 1.586055941879749298e-02 -6.993570923805236816e-02 2.543876506388187408e-02 2.073621377348899841e-02 -1.296277940273284912e-01 -1.053351685404777527e-01 -1.505430489778518677e-01 -1.190303340554237366e-01 8.728972822427749634e-02 -1.339950710535049438e-01 2.430038154125213623e-01 1.657868772745132446e-01 -4.534491300582885742e-01 1.883495450019836426e-01 -1.459798216819763184e-01 1.853763908147811890e-01 -6.668050587177276611e-02 3.445097804069519043e-02 2.321179956197738647e-02 2.535207271575927734e-01 1.140994131565093994e-01 -3.919582068920135498e-02 1.256870925426483154e-01 -7.571498304605484009e-02 -3.815278410911560059e-01 -2.282617390155792236e-01
3.284342586994171143e-01 2.693225741386413574e-01 -1.854542046785354614e-01 1.032245084643363953e-01 1.308704614639282227e-01 8.532544225454330444e-02 -1.048379205167293549e-02 -5.810456350445747375e-02 -2.648638486862182617e-01 -6.020537614822387695e-01 -9.891930967569351196e-03 -2.553560137748718262e-01 1.254262030124664307e-01 2.192989885807037354e-01 -2.938421070575714111e-02 -1.508781909942626953e-01 5.515062436461448669e-02 1.557141095399856567e-01 -5.870119109749794006e-02 -6.156001612544059753e-02 -8.710268139839172363e-02 -1.372469123452901840e-02 4.894188791513442993e-02 2.199639528989791870e-01 -4.340219125151634216e-02 6.942138075828552246e-02 7.293444871902465820e-02 1.063251644372940063e-01 1.316572427749633789e-01 8.802889287471771240e-02 -1.398124843835830688e-01 -1.549765188246965408e-02
2.399044185876846313e-01 4.582875594496726990e-02 -7.055218517780303955e-02 6.046422198414802551e-02 1.413487941026687622e-01 -2.402955740690231323e-01 -1.182980611920356750e-01 -1.815670281648635864e-01 -8.328548073768615723e-02 -1.625312268733978271e-01 4.910637065768241882e-02 -6.033501029014587402e-02 -2.045771330595016479e-01 -9.483734518289566040e-02 3.271819949150085449e-01 3.306025639176368713e-02 -1.430073529481887817e-01 2.686813175678253174e-01 -1.566735953092575073e-01 -1.378994137048721313e-01 7.309345901012420654e-02 7.737949490547180176e-02 5.388469621539115906e-02 -1.244114637374877930e-01 3.538981452584266663e-02 2.945672571659088135e-01 5.148913711309432983e-02 -1.878873854875564575e-01 4.744315743446350098e-01 9.960373491048812866e-02 -2.855706214904785156e-01 -1.380394119769334793e-02
1.785805523395538330e-01 5.520262941718101501e-02 -7.479488849639892578e-02 4.389859270304441452e-03 3.902653157711029053e-01 -4.000673592090606689e-01 -2.785511314868927002e-01 -9.851793944835662842e-02 -2.868631482124328613e-02 1.245167478919029236e-01 1.281706988811492920e-01 -9.898444265127182007e-02 2.625266015529632568e-01 9.498940408229827881e-02 3.348927795886993408e-01 -1.080636084079742432e-01 -5.147637333720922470e-03 2.458333075046539307e-01 -1.451324522495269775e-01 3.104578256607055664e-01 -7.041992992162704468e-02 -2.562788128852844238e-02 -8.233644813299179077e-02 -4.417668655514717102e-02 8.033850789070129395e-02 1.794207654893398285e-02 -6.758975237607955933e-02 2.177291736006736755e-02 3.218518197536468506e-01 3.971676528453826904e-02 -2.534239366650581360e-02 -7.471295446157455444e-02
1.323748528957366943e-01 -9.570667520165443420e-03 -9.162928909063339233e-02 -9.447978436946868896e-02 3.009841740131378174e-01 -6.863604485988616943e-02 1.155558452010154724e-01 -3.372277021408081055e-01 7.061150670051574707e-02 -1.974375396966934204e-01 1.045224890112876892e-01 -1.936093717813491821e-02 2.947072088718414307e-01 -3.198733627796173096e-01 -8.103495091199874878e-02 -1.940629184246063232e-01 7.713136076927185059e-02 2.973007559776306152e-01 -9.448904544115066528e-02 -5.970805510878562927e-02 -1.421692818403244019e-01 7.801386713981628418e-02 -5.118234455585479736e-02 1.873419433832168579e-01 -1.380400359630584717e-01 1.508487015962600708e-02 4.725187271833419800e-02 -6.154508143663406372e-02 2.446409314870834351e-01 -1.227186098694801331e-01 -2.194122523069381714e-01 -3.671791255474090576e-01
2.554417252540588379e-01 -8.898425102233886719e-02 1.884214207530021667e-02 -1.658379733562469482e-01 2.714941203594207764e-01 -1.241403967142105103e-01 1.512288004159927368e-01 3.836297988891601562e-02 9.061297029256820679e-02 4.384936392307281494e-02 8.897164463996887207e-02 -2.685881555080413818e-01 -1.970112323760986328e-01 1.461120247840881348e-01 2.164550684392452240e-02 -1.585419028997421265e-01 1.492630094289779663e-01 3.245164752006530762e-01 -7.526960223913192749e-02 2.179878056049346924e-01 4.169068858027458191e-02 2.199135720729827881e-01 1.907336562871932983e-01 2.987785041332244873e-01 1.974257379770278931e-01 1.693907082080841064e-01 1.162348315119743347e-01 -7.314986735582351685e-02 1.450206190347671509e-01 -2.217592597007751465e-01 2.613452076911926270e-01 -1.673119664192199707e-01
1.321791261434555054e-01 4.841680452227592468e-02 9.020244469866156578e-04 -2.286779228597879410e-03 3.379747569561004639e-01 -3.149665892124176025e-01 1.941756010055541992e-01 1.673349738121032715e-02 -9.911060333251953125e-02 -2.683145701885223389e-01 1.438208222389221191e-01 -6.335462629795074463e-02 1.006959453225135803e-01 1.299749612808227539e-01 1.537548452615737915e-01 2.134245634078979492e-01 -2.779387533664703369e-01 3.557756543159484863e-01 -2.281920164823532104e-01 1.552020609378814697e-01 1.729454845190048218e-01 1.631550490856170654e-01 -1.055877134203910828e-01 1.392121165990829468e-01 1.587772518396377563e-01 8.324249088764190674e-02 6.601689755916595459e-02 3.125522658228874207e-02 2.817028164863586426e-01 1.470051705837249756e-01 3.620633482933044434e-02 -1.386697441339492798e-01
1.425662934780120850e-01 -1.365949064493179321e-01 -2.489020079374313354e-01 2.059577852487564087e-01 2.651967406272888184e-01 -7.191144675016403198e-02 1.686465367674827576e-02 -2.511903047561645508e-01 2.747666537761688232e-01 -1.007215529680252075e-01 1.962960660457611084e-01 -4.275203347206115723e-01 2.184258028864860535e-02 8.121532946825027466e-02 -5.265753343701362610e-02 -1.703341007232666016e-01 1.673894375562667847e-01 2.415869981050491333e-01 8.892828598618507385e-03 -1.799437450245022774e-03 -2.123105376958847046e-01 4.511530995368957520e-01 3.511948883533477783e-02 2.785320952534675598e-02 -1.006373241543769836e-01 5.519179254770278931e-02 4.015846550464630127e-02 5.524689704179763794e-02 6.077983230352401733e-02 -7.187775522470474243e-02 9.646615944802761078e-03 -8.985952287912368774e-02
1.377579569816589355e-01 3.819179534912109375e-02 2.173475027084350586e-01 1.033283211290836334e-02 3.499863743782043457e-01 9.299818426370620728e-02 4.392425343394279480e-02 1.737035214900970459e-01 -3.314557075500488281e-01 -2.861849218606948853e-02 -1.520541608333587646e-01 -1.290609240531921387e-01 2.138793766498565674e-01 3.068207800388336182e-01 1.639196574687957764e-01 1.695318073034286499e-01 1.044524926692247391e-02 2.975786328315734863e-01 -3.248313665390014648e-01 -1.005638297647237778e-02 -2.004404813051223755e-01 1.596332639455795288e-01 1.901009678840637207e-02 -1.569341570138931274e-01 1.593390852212905884e-01 -3.813922032713890076e-02 -8.151425863616168499e-04 -1.329213082790374756e-01 2.415750324726104736e-01 7.019325345754623413e-02 -1.348224878311157227e-01 -1.100920736789703369e-01
5.354547128081321716e-02 -2.662097215652465820e-01 2.663755230605602264e-02 2.402101308107376099e-01 2.920059859752655029e-01 -7.553030550479888916e-02 2.142110764980316162e-01 3.527069464325904846e-02 -3.652954697608947754e-01 -1.231135949492454529e-01 -1.796863526105880737e-01 -3.331119418144226074e-01 1.751217991113662720e-01 -1.688417345285415649e-01 2.521752417087554932e-01 -8.053879439830780029e-02 6.616882234811782837e-02 4.435464739799499512e-02 -1.430640369653701782e-01 -1.736638695001602173e-01 -1.772690415382385254e-01 2.125780880451202393e-01 2.718121185898780823e-02 1.255092322826385498e-01 1.087052226066589355e-01 2.264247685670852661e-01 5.831679329276084900e-02 1.105507090687751770e-01 1.189372986555099487e-01 1.689023077487945557e-01 1.784308403730392456e-01 7.316716760396957397e-02
1.880101114511489868e-01 -5.847773328423500061e-02 3.713310137391090393e-02 -4.576736595481634140e-03 2.092213034629821777e-01 4.373331069946289062e-01 9.806665033102035522e-02 6.139877438545227051e-02 -1.146206557750701904e-01 -1.851562969386577606e-02 2.179677039384841919e-01 -1.856775432825088501e-01 2.197671234607696533e-01 7.663093507289886475e-02 -8.091136813163757324e-02 1.861902326345443726e-01 -5.642331764101982117e-02 1.829283237457275391e-01 -3.198144435882568359e-01 1.968802958726882935e-01 -1.352671384811401367e-01 2.487427592277526855e-01 2.342182993888854980e-01 6.330896168947219849e-02 1.689974814653396606e-01 9.151994436979293823e-02 1.332312673330307007e-01 1.175491511821746826e-01 2.905604839324951172e-01 1.143472045660018921e-01 -8.123593032360076904e-02 -1.767249554395675659e-01
1.617110818624496460e-01 -2.944205701351165771e-01 6.045811809599399567e-03 1.314045190811157227e-01 6.401500105857849121e-02 -3.768354654312133789e-02 2.071097046136856079e-01 -7.673261314630508423e-02 2.341308295726776123e-01 3.153496608138084412e-02 1.188240107148885727e-02 -1.662526628933846951e-03 3.102701306343078613e-01 -1.573214083909988403e-01 7.116182893514633179e-02 -1.565167307853698730e-01 2.183857746422290802e-02 2.850514650344848633e-01 -9.044428914785385132e-02 -8.929832838475704193e-03 -1.030869036912918091e-01 2.686640322208404541e-01 -6.976305693387985229e-02 1.721037179231643677e-02 2.074502175673842430e-03 4.066230952739715576e-01 -2.296171709895133972e-02 4.125358164310455322e-02 4.281113147735595703e-01 6.791466474533081055e-02 -7.455566525459289551e-02 -2.646503448486328125e-01
1.991370171308517456e-01 1.245463043451309204e-01 -2.480605840682983398e-01 -1.147455647587776184e-01 -3.338109236210584641e-03 1.553021073341369629e-01 -1.381850689649581909e-01 -5.764268338680267334e-02 -1.751258969306945801e-01 -2.542638182640075684e-01 3.287999033927917480e-01 -1.208724007010459900e-01 1.776251792907714844e-01 5.515640601515769958e-02 2.559523582458496094e-01 -2.055534869432449341e-01 1.198802664875984192e-01 2.732449173927307129e-01 -2.178496867418289185e-01 2.783711850643157959e-01 -1.859004497528076172e-01 -6.398031488060951233e-03 3.062292039394378662e-01 1.369467824697494507e-01 -1.393551845103502274e-02 1.125079914927482605e-01 -1.355565488338470459e-01 -2.079636305570602417e-01 -8.011169731616973877e-02 -1.008764058351516724e-01 -1.037118956446647644e-01 1.575687341392040253e-02
3.325873613357543945e-01 4.396353289484977722e-02 1.520578712224960327e-01 -2.188625037670135498e-01 -6.310181226581335068e-03 6.086313351988792419e-02 1.007276773452758789e-02 1.077252179384231567e-01 -1.843525320291519165e-01 -1.195287927985191345e-01 7.886524498462677002e-02 -3.804008066654205322e-01 5.453513469547033310e-03 -9.040021151304244995e-02 -1.485596299171447754e-01 1.837406456470489502e-01 2.529053390026092529e-01 2.923931479454040527e-01 -1.288271844387054443e-01 8.038689941167831421e-02 -5.721598863601684570e-03 2.021605819463729858e-01 3.117564022541046143e-01 6.376060843467712402e-02 -1.443100422620773315e-01 -6.375300139188766479e-02 1.935357302427291870e-01 -8.778885006904602051e-02 3.061017394065856934e-01 1.948414444923400879e-01 6.268718838691711426e-02 -1.320362985134124756e-01
2.323172539472579956e-01 2.039339840412139893e-01 -6.916706264019012451e-02 1.683279722929000854e-01 3.681116104125976562e-01 -2.092596441507339478e-01 7.203394919633865356e-02 1.161282658576965332e-01 1.730423606932163239e-02 -3.833953440189361572e-01 4.023278597742319107e-03 4.434342496097087860e-03 -7.032433152198791504e-02 1.095304414629936218e-01 -3.689309954643249512e-02 2.459076344966888428e-01 1.254460364580154419e-01 4.146793484687805176e-01 -1.097205579280853271e-01 -4.940626025199890137e-02 -2.600555717945098877e-01 1.705965101718902588e-01 -9.119529277086257935e-03 4.873066674917936325e-03 9.212743490934371948e-03 -1.096245422959327698e-01 -2.699605002999305725e-02 -2.523737549781799316e-01 1.393153965473175049e-01 2.086595892906188965e-01 -9.173790365457534790e-02 1.866232976317405701e-02
-3.771141916513442993e-02 1.473212987184524536e-01 -5.893661826848983765e-02 -8.264116197824478149e-02 4.194627702236175537e-01 6.503260880708694458e-02 2.132222503423690796e-01 1.495872531086206436e-02 -1.726152747869491577e-01 3.389767184853553772e-02 1.031169947236776352e-02 -1.669875383377075195e-01 2.144955843687057495e-02 1.453402638435363770e-01 -5.915139243006706238e-02 2.483792006969451904e-01 -7.037001103162765503e-02 1.215447038412094116e-01 -2.814595401287078857e-01 -1.272910088300704956e-01 -6.513403356075286865e-02 4.759862124919891357e-01 -1.465361714363098145e-01 1.855645095929503441e-03 -8.891204372048377991e-03 2.565366923809051514e-01 -5.105000734329223633e-02 -3.198756277561187744e-01 7.530222088098526001e-02 1.302030086517333984e-01 3.628917969763278961e-03 1.846940666437149048e-01
5.297454074025154114e-02 6.359559297561645508e-02 1.101936101913452148e-01 7.204336673021316528e-02 1.993472278118133545e-01 3.032819926738739014e-01 2.537543177604675293e-01 -1.438031494617462158e-01 -1.570464968681335449e-01 1.081115826964378357e-01 -6.564973294734954834e-02 -9.336723387241363525e-02 1.610868424177169800e-01 -8.107450604438781738e-02 1.548381755128502846e-03 4.180396441370248795e-03 4.590871557593345642e-02 1.797853410243988037e-01 -1.678790897130966187e-01 -2.720423787832260132e-02 -3.963952958583831787e-01 3.877632617950439453e-01 2.366184145212173462e-01 2.388866245746612549e-01 -2.681061327457427979e-01 2.483448833227157593e-01 -1.060980930924415588e-01 -1.710993498563766479e-01 5.740549415349960327e-02 1.084308624267578125e-01 -1.688994467258453369e-02 6.149364262819290161e-02
1.261514574289321899e-01 2.277691066265106201e-01 2.827495569363236427e-03 -1.419302225112915039e-01 5.315498113632202148e-01 -2.375456839799880981e-01 -4.816533252596855164e-02 1.367707848548889160e-01 1.897117644548416138e-01 1.777810603380203247e-02 2.363550364971160889e-01 -7.854571193456649780e-02 6.888312101364135742e-02 -9.294486045837402344e-02 -1.598388403654098511e-01 1.102137193083763123e-01 -7.196690142154693604e-02 1.205579861998558044e-01 -3.076934814453125000e-01 -2.439793348312377930e-01 -1.545427739620208740e-01 2.752198278903961182e-01 1.162613034248352051e-01 1.192484870553016663e-01 6.746171414852142334e-02 2.191463708877563477e-01 -5.745218694210052490e-02 -4.467216134071350098e-02 4.921275656670331955e-03 1.791306138038635254e-01 6.723282486200332642e-02 -8.277098089456558228e-02
2.033055424690246582e-01 -1.418431252241134644e-01 6.656090915203094482e-02 -1.249043643474578857e-01 4.286699593067169189e-01 -8.480311930179595947e-02 1.579956710338592529e-01 4.061771184206008911e-02 9.352264553308486938e-02 -2.058788388967514038e-02 3.552938625216484070e-02 -9.498222917318344116e-02 -3.020026255398988724e-03 -1.422955095767974854e-01 -1.272945571690797806e-02 -8.264593034982681274e-02 1.766434162855148315e-01 1.337002366781234741e-01 -2.773886322975158691e-01 4.055559337139129639e-01 -9.581203758716583252e-02 4.564900696277618408e-01 -1.813121885061264038e-01 1.947506666183471680e-01 1.524849385023117065e-01 -5.597087740898132324e-02 -1.619013547897338867e-01 -1.213188692927360535e-01 7.902767509222030640e-03 5.400561168789863586e-02 6.797994673252105713e-02 -2.171446941792964935e-02
1.986924260854721069e-01 -1.345501542091369629e-01 -9.237917512655258179e-02 -1.182245984673500061e-01 3.384949564933776855e-01 -1.513756364583969116e-01 1.649341285228729248e-01 1.202418133616447449e-01 -1.764207333326339722e-01 -2.386037260293960571e-01 2.219306677579879761e-01 -1.006184965372085571e-01 1.274113655090332031e-01 9.305458515882492065e-02 7.691836357116699219e-02 4.761912673711776733e-02 -1.638450324535369873e-01 3.080282807350158691e-01 -2.355431616306304932e-01 1.432912498712539673e-01 2.293019294738769531e-01 1.273961663246154785e-01 -1.853298395872116089e-01 2.559383511543273926e-01 2.257230728864669800e-01 -9.013133123517036438e-03 -1.097131427377462387e-02 -3.785486891865730286e-02 2.959754168987274170e-01 2.059279084205627441e-01 -9.534747153520584106e-02 -4.644367098808288574e-02
4.149978458881378174e-01 -6.963779777288436890e-02 -1.325564682483673096e-01 1.665147393941879272e-01 1.842573136091232300e-01 -2.034629881381988525e-01 9.596038609743118286e-02 8.115553855895996094e-02 7.329229265451431274e-02 -2.131869792938232422e-01 1.228163614869117737e-01 -8.154796808958053589e-02 -2.311439961194992065e-01 -6.729463487863540649e-02 2.059652358293533325e-01 -2.936654165387153625e-02 -1.651235371828079224e-01 3.221949338912963867e-01 -2.187161594629287720e-01 -2.118164151906967163e-01 1.699710488319396973e-01 6.968248635530471802e-02 1.424256712198257446e-01 1.400922536849975586e-01 -9.837462007999420166e-02 2.806096971035003662e-01 -1.553103327751159668e-02 -1.709059625864028931e-01 1.389158815145492554e-01 -8.795161545276641846e-02 -2.209339141845703125e-01 1.467732340097427368e-01
2.430596351623535156e-01 -6.451129168272018433e-02 -6.831588596105575562e-02 -8.583764731884002686e-02 -3.258311655372381210e-03 8.680871874094009399e-02 -1.091656014323234558e-01 -2.161155939102172852e-01 -2.986833825707435608e-02 -2.701650187373161316e-02 7.192773278802633286e-03 -3.061331212520599365e-01 1.814069449901580811e-01 -3.245290517807006836e-01 1.697642505168914795e-01 1.423671841621398926e-01 9.749726206064224243e-02 1.275663673877716064e-01 -1.394481509923934937e-01 5.529550313949584961e-01 -1.955006122589111328e-01 3.101909458637237549e-01 -1.820480525493621826e-01 1.090629994869232178e-01 4.307243600487709045e-02 -6.122424080967903137e-02 -2.435842901468276978e-02 -1.015825793147087097e-01 1.088211312890052795e-01 -1.121866181492805481e-01 -6.063868850469589233e-02 -2.772385254502296448e-02
2.094775289297103882e-01 -1.828362345695495605e-01 -4.702591150999069214e-02 -1.066977828741073608e-01 4.250246882438659668e-01 -1.494463086128234863e-01 7.503657042980194092e-02 6.822529435157775879e-02 1.473850756883621216e-01 -2.065237909555435181e-01 -5.139217711985111237e-03 -3.363589346408843994e-01 -1.772652566432952881e-01 1.635266542434692383e-01 2.290600910782814026e-02 -2.214686572551727295e-01 6.168814748525619507e-02 2.145171165466308594e-01 -5.106808990240097046e-02 1.942421495914459229e-01 -8.836445212364196777e-02 9.725403785705566406e-02 -3.820243850350379944e-02 3.342809379100799561e-01 1.920856535434722900e-01 1.634866148233413696e-01 9.015912190079689026e-03 1.452460587024688721e-01 1.831024438142776489e-01 -1.494189947843551636e-01 2.211558967828750610e-01 1.891954243183135986e-02
3.107796013355255127e-01 -3.913046047091484070e-02 1.093108486384153366e-02 -2.850567102432250977e-01 1.740211397409439087e-01 -1.361737102270126343e-01 1.378122121095657349e-01 -1.449532154947519302e-02 8.600933104753494263e-02 6.570165604352951050e-02 1.327097713947296143e-01 -3.583157658576965332e-01 -1.330351233482360840e-01 1.623783260583877563e-01 -7.041978091001510620e-02 -2.271963655948638916e-01 1.522800475358963013e-01 1.982395350933074951e-01 -1.428001821041107178e-01 2.605829536914825439e-01 -3.506092727184295654e-02 2.717399001121520996e-01 1.024835929274559021e-01 2.278221398591995239e-01 1.120228553190827370e-03 2.221440821886062622e-01 2.202348709106445312e-01 -5.488955974578857422e-02 7.895692437887191772e-02 -1.057517901062965393e-01 2.925329804420471191e-01 -4.472839832305908203e-02
5.220222473144531250e-02 -1.475532650947570801e-01 -2.006649821996688843e-01 1.819221884943544865e-03 1.018725484609603882e-01 -2.013711482286453247e-01 4.249291867017745972e-02 -2.390587925910949707e-01 2.190116941928863525e-01 -2.582586109638214111e-01 7.442363072186708450e-03 -1.967265307903289795e-01 1.237251684069633484e-01 -2.323203533887863159e-01 -1.031884625554084778e-01 -2.574629187583923340e-01 7.629452645778656006e-02 3.398382365703582764e-01 -2.434339374303817749e-01 -1.001856923103332520e-01 -2.545264959335327148e-01 -1.879360526800155640e-02 -1.224220469594001770e-01 1.427506506443023682e-01 -1.049153730273246765e-01 2.089661806821823120e-01 5.552432313561439514e-02 -5.884571000933647156e-02 2.732357084751129150e-01 -3.417071327567100525e-02 -2.244507707655429840e-02 -3.115367889404296875e-01
2.130508571863174438e-01 1.776704937219619751e-01 -1.656294018030166626e-01 -1.179221272468566895e-01 3.103649616241455078e-01 -2.862045168876647949e-01 -2.854455113410949707e-01 -1.045926436781883240e-01 6.905764341354370117e-03 8.956073969602584839e-02 1.889671981334686279e-01 -7.196178287267684937e-02 3.209568560123443604e-02 2.238095253705978394e-01 2.979525029659271240e-01 6.823638081550598145e-02 -1.985941082239151001e-02 3.532000184059143066e-01 -1.209163144230842590e-01 2.048500776290893555e-01 -5.747959390282630920e-02 2.662970311939716339e-02 -7.414276152849197388e-02 -1.380567550659179688e-01 6.729020923376083374e-02 -3.134928643703460693e-02 -2.618221938610076904e-02 -1.398625224828720093e-01 3.584473729133605957e-01 1.654361188411712646e-01 3.513936325907707214e-02 -1.561794579029083252e-01
3.196333050727844238e-01 -1.030985638499259949e-01 -1.299791783094406128e-01 1.356740444898605347e-01 1.829977482557296753e-01 7.451686263084411621e-02 2.334073930978775024e-01 -2.491675615310668945e-01 -2.616975307464599609e-01 -2.883719205856323242e-01 1.457685511559247971e-02 -2.086645215749740601e-01 -7.103928923606872559e-02 3.859101980924606323e-02 1.286154538393020630e-01 2.277098298072814941e-01 -1.719902036711573601e-03 2.413654178380966187e-01 -7.112947851419448853e-02 -6.363120675086975098e-02 5.472834408283233643e-02 1.742138862609863281e-01 6.130071729421615601e-02 8.455330878496170044e-02 -1.018841117620468140e-01 1.796624213457107544e-01 2.932218313217163086e-01 -1.684174984693527222e-01 2.181631475687026978e-01 -3.046654760837554932e-01 1.253634542226791382e-01 -3.487363085150718689e-02
3.296670615673065186e-01 1.212764754891395569e-01 2.185774780809879303e-02 7.476176321506500244e-02 3.451881706714630127e-01 3.760054707527160645e-02 5.981107801198959351e-02 2.533321976661682129e-01 5.270311981439590454e-02 -3.521247580647468567e-02 3.354012668132781982e-01 -2.228309512138366699e-01 7.294742017984390259e-02 9.132188558578491211e-02 1.165201589465141296e-01 -1.403760462999343872e-01 -1.825335025787353516e-01 2.145204544067382812e-01 -3.837988376617431641e-01 1.819157898426055908e-01 -1.335017979145050049e-01 -2.332613989710807800e-02 8.753135800361633301e-02 6.217690929770469666e-02 2.950876951217651367e-01 5.144472420215606689e-02 1.526663601398468018e-01 4.366645589470863342e-02 3.047257289290428162e-02 2.370907664299011230e-01 -1.585890352725982666e-02 8.459794521331787109e-02
2.120519727468490601e-01 -6.961046159267425537e-02 8.115716627798974514e-04 -5.630221962928771973e-02 1.861495375633239746e-01 -9.243934415280818939e-03 -1.955427527427673340e-01 -5.969953164458274841e-02 -1.045183762907981873e-01 -2.014316618442535400e-01 2.281621098518371582e-02 -1.419487297534942627e-01 -9.548565000295639038e-02 1.498307734727859497e-01 3.104485869407653809e-01 8.518020808696746826e-02 -2.076259255409240723e-01 3.294588997960090637e-02 -5.973781459033489227e-03 3.298967778682708740e-01 3.380086272954940796e-03 4.649924635887145996e-01 2.615167796611785889e-01 1.804717630147933960e-01 -9.340066462755203247e-02 3.085260689258575439e-01 1.389157325029373169e-01 -8.868715912103652954e-02 1.068413108587265015e-01 2.118698805570602417e-01 6.782989948987960815e-02 -2.963550575077533722e-02
2.760448157787322998e-01 1.629602760076522827e-01 7.169225811958312988e-02 -1.045057624578475952e-01 2.089242264628410339e-02 3.519940972328186035e-01 -4.867320880293846130e-02 8.847646415233612061e-02 -1.932344138622283936e-01 -9.335739910602569580e-02 2.367289066314697266e-01 7.643289119005203247e-02 1.402963250875473022e-01 9.548197686672210693e-02 3.203520774841308594e-01 2.367620170116424561e-01 5.883951671421527863e-03 4.098110795021057129e-01 -1.354278773069381714e-01 1.409088075160980225e-01 -9.049654752016067505e-02 9.255763888359069824e-02 3.830873966217041016e-02 1.328388303518295288e-01 -2.730811480432748795e-03 9.855028986930847168e-02 -2.616682350635528564e-01 1.833390742540359497e-01 2.669462561607360840e-01 5.269969254732131958e-02 2.492843195796012878e-02 -1.507354378700256348e-01
3.928509950637817383e-01 9.617397934198379517e-02 -2.608899958431720734e-02 6.548839807510375977e-02 1.913662701845169067e-01 -5.410088598728179932e-02 1.770277768373489380e-01 -3.647573590278625488e-01 -3.005473613739013672e-01 -1.749757528305053711e-01 6.283779442310333252e-02 9.727548807859420776e-02 -3.131215274333953857e-02 1.823824942111968994e-01 7.753040641546249390e-02 2.841593921184539795e-01 1.963071674108505249e-01 1.668650805950164795e-01 -7.985948026180267334e-02 -3.731309622526168823e-02 -3.023701719939708710e-02 1.842372417449951172e-01 1.503045856952667236e-01 1.513311713933944702e-01 -5.631250888109207153e-02 -4.559706524014472961e-02 1.251148134469985962e-01 -1.090667694807052612e-01 3.770725429058074951e-01 5.430924892425537109e-02 -7.883208990097045898e-02 1.830551475286483765e-01
1.957702189683914185e-01 8.277599513530731201e-02 -7.591931149363517761e-03 -3.477662801742553711e-02 2.126826196908950806e-01 -5.018874406814575195e-01 1.819889247417449951e-01 -5.890218913555145264e-02 -1.620163023471832275e-01 -9.187377989292144775e-02 1.421288996934890747e-01 -1.261986941099166870e-01 1.832839399576187134e-01 2.507719695568084717e-01 1.486084163188934326e-01 2.699112705886363983e-02 -3.910658415406942368e-03 1.638062149286270142e-01 -2.839957475662231445e-01 1.898066401481628418e-01 -1.001910045742988586e-01 7.032326608896255493e-02 -9.302183240652084351e-02 1.738373935222625732e-01 2.792387008666992188e-01 -2.182301580905914307e-01 1.085599884390830994e-01 2.300140634179115295e-02 2.538968026638031006e-01 2.215483039617538452e-02 2.722961641848087311e-02 -1.695238798856735229e-01
2.042924761772155762e-01 -9.117323160171508789e-02 2.216667309403419495e-02 2.546017616987228394e-02 2.991342544555664062e-01 -2.591966688632965088e-01 8.406382799148559570e-02 -3.296879306435585022e-02 -2.619079500436782837e-02 -2.699840068817138672e-01 3.404028341174125671e-02 -1.693792939186096191e-01 2.440689206123352051e-01 1.467011719942092896e-01 1.757419705390930176e-01 -1.067551691085100174e-02 -2.649750411510467529e-01 2.516469657421112061e-01 -1.871521025896072388e-01 4.914778470993041992e-02 1.810987889766693115e-01 7.983782887458801270e-02 -2.785316407680511475e-01 1.239205524325370789e-01 2.249354571104049683e-01 8.724436163902282715e-02 2.690002135932445526e-02 5.095036700367927551e-02 3.780785202980041504e-01 1.919264197349548340e-01 -3.860130207613110542e-03 -1.551507860422134399e-01
3.441832363605499268e-01 1.172661706805229187e-01 3.039253875613212585e-02 4.593541473150253296e-02 8.834751695394515991e-02 -6.096380576491355896e-02 1.136421486735343933e-01 -2.826500535011291504e-01 1.230967864394187927e-01 -1.380746066570281982e-01 2.330789119005203247e-01 -7.803049683570861816e-02 3.508714959025382996e-02 -2.021634578704833984e-01 2.925706803798675537e-01 2.604874409735202789e-02 1.524455659091472626e-02 2.226675450801849365e-01 -4.194654896855354309e-02 2.149825990200042725e-01 -2.145092189311981201e-01 2.511040866374969482e-01 5.317981168627738953e-02 1.353327333927154541e-01 -2.058379203081130981e-01 1.500226259231567383e-01 1.351405382156372070e-01 -1.049653291702270508e-01 1.537990123033523560e-01 -2.884830534458160400e-01 2.158446051180362701e-02 -3.285060524940490723e-01
2.756243944168090820e-01 2.420731484889984131e-01 -1.378210633993148804e-01 9.038021415472030640e-02 2.224378436803817749e-01 4.113016724586486816e-01 1.449628621339797974e-01 -2.512507140636444092e-01 5.184913426637649536e-02 -2.029453217983245850e-01 3.205851465463638306e-02 -2.396398484706878662e-01 1.179010048508644104e-01 5.378665775060653687e-02 2.577432692050933838e-01 -1.509893089532852173e-01 3.332517296075820923e-02 3.094735145568847656e-01 -1.141584143042564392e-01 -1.153738498687744141e-01 -5.159893631935119629e-02 1.571482121944427490e-01 1.909088902175426483e-02 9.800926595926284790e-02 -2.865029275417327881e-01 -1.121776625514030457e-01 -4.631713777780532837e-02 5.117090046405792236e-02 2.411756366491317749e-01 6.490147113800048828e-02 8.890796452760696411e-03 6.842830032110214233e-02
3.515174686908721924e-01 1.669633761048316956e-02 -1.649796217679977417e-01 -6.063631549477577209e-02 1.313940882682800293e-01 1.378846019506454468e-01 -6.718125194311141968e-02 2.932593040168285370e-02 1.431942433118820190e-01 -1.320462077856063843e-01 -1.267002969980239868e-01 -2.704977393150329590e-01 -7.532198447734117508e-03 -1.584161818027496338e-01 -9.829229861497879028e-02 3.411170095205307007e-02 2.539533562958240509e-02 4.230085611343383789e-01 -4.421711340546607971e-02 -1.602351367473602295e-01 4.758290573954582214e-02 1.720236986875534058e-01 4.170477017760276794e-02 2.044740021228790283e-01 -3.260052800178527832e-01 8.696623146533966064e-02 8.348745852708816528e-02 -1.263593137264251709e-01 2.895814180374145508e-01 2.646144106984138489e-02 -2.685128152370452881e-01 2.538084685802459717e-01
5.300739407539367676e-01 -9.206176549196243286e-02 4.512664303183555603e-02 -1.089698225259780884e-01 3.584556877613067627e-01 -1.312728077173233032e-01 1.019808202981948853e-01 -8.550183475017547607e-02 -1.184316948056221008e-01 1.600444130599498749e-02 -2.525495886802673340e-01 -2.095264196395874023e-01 1.652517616748809814e-01 9.665203094482421875e-02 -8.656213060021400452e-03 1.645345389842987061e-01 -1.266241818666458130e-01 1.968574970960617065e-01 -1.049780994653701782e-01 -1.367089301347732544e-01 -1.138117611408233643e-01 1.839421689510345459e-01 -2.992766350507736206e-02 1.926345825195312500e-01 1.219439581036567688e-01 -8.171810954809188843e-02 3.983408585190773010e-02 -3.004365563392639160e-01 -1.610594987869262695e-01 -1.578209847211837769e-01 -1.179309859871864319e-01 6.398645346052944660e-04
2.134288251399993896e-01 8.282299339771270752e-02 2.057512290775775909e-02 5.406207218766212463e-02 2.614280879497528076e-01 -1.920208483934402466e-01 -2.449517883360385895e-02 -2.335051894187927246e-01 -2.680248320102691650e-01 -1.342732459306716919e-01 -2.826941199600696564e-02 7.998208701610565186e-02 -6.527120620012283325e-02 2.708441317081451416e-01 3.182505965232849121e-01 3.790005147457122803e-01 2.159816324710845947e-01 3.700681626796722412e-01 -2.048694044351577759e-01 1.535708904266357422e-01 -8.451451361179351807e-02 2.112613767385482788e-01 -6.655337661504745483e-02 6.709466222673654556e-03 -4.627275466918945312e-02 -1.878891326487064362e-02 -8.575377985835075378e-03 3.969934210181236267e-02 2.063367813825607300e-01 3.533690050244331360e-02 4.598819464445114136e-02 9.387156367301940918e-02
2.944924533367156982e-01 -9.988676011562347412e-02 -1.617390066385269165e-01 1.559084504842758179e-01 2.856270372867584229e-01 3.686526119709014893e-01 2.520911693572998047e-01 -1.407445073127746582e-01 -5.185148119926452637e-02 -4.702880233526229858e-02 4.382293298840522766e-02 -1.048109903931617737e-01 -1.077080797404050827e-02 -2.026063948869705200e-01 2.123094052076339722e-01 -6.909566372632980347e-02 3.007998466491699219e-01 1.901731938123703003e-01 -3.064514100551605225e-01 -5.912456661462783813e-02 -4.984407871961593628e-02 1.442563682794570923e-01 2.917974293231964111e-01 1.475623156875371933e-02 1.696183681488037109e-01 1.916665285825729370e-01 6.396416574716567993e-02 -5.328703299164772034e-02 -3.436872735619544983e-02 1.836534291505813599e-01 -5.568772926926612854e-02 -1.364247058518230915e-03
2.955382168292999268e-01 2.026333212852478027e-01 -6.299338769167661667e-03 -2.635856857523322105e-03 3.765264153480529785e-01 -2.955680489540100098e-01 -3.288224339485168457e-02 8.893185853958129883e-02 -3.292296528816223145e-01 -9.010067582130432129e-02 6.924619525671005249e-02 -4.673730954527854919e-02 1.305816788226366043e-02 6.249041482806205750e-02 1.836235076189041138e-01 3.614914044737815857e-02 -2.628959715366363525e-01 2.615215182304382324e-01 -2.132982909679412842e-01 4.545937106013298035e-02 5.075946077704429626e-02 1.222034990787506104e-01 -1.006682515144348145e-01 6.634156405925750732e-02 2.178809046745300293e-01 7.172425091266632080e-02 2.618048787117004395e-01 -5.158532410860061646e-02 3.162303566932678223e-01 1.205365881323814392e-01 -2.792087383568286896e-02 -1.207989677786827087e-01
1.982428282499313354e-01 -6.997229903936386108e-02 -1.586081832647323608e-01 -2.724564671516418457e-01 4.252367913722991943e-01 -2.805702686309814453e-01 2.227919548749923706e-01 1.159249842166900635e-01 6.732457876205444336e-02 -1.020715311169624329e-01 1.120894700288772583e-01 -2.579065263271331787e-01 8.097621612250804901e-03 1.047597154974937439e-01 7.681050151586532593e-02 -2.347115427255630493e-01 2.268278002738952637e-01 5.617911741137504578e-02 -2.647092938423156738e-01 4.006265476346015930e-02 2.563539333641529083e-02 2.090839445590972900e-01 2.275161258876323700e-02 1.505058407783508301e-01 1.265731900930404663e-01 8.401881903409957886e-02 -1.103117763996124268e-01 -1.102157309651374817e-02 2.343426197767257690e-01 6.357938796281814575e-02 1.747949272394180298e-01 -2.214161306619644165e-01
4.245583713054656982e-01 -1.770976036787033081e-01 -2.364327460527420044e-01 -1.519483178853988647e-01 1.123017743229866028e-01 1.424140334129333496e-01 2.040764987468719482e-01 2.315492555499076843e-02 -9.088864922523498535e-02 1.291251480579376221e-01 -5.584385246038436890e-02 -2.082565873861312866e-01 1.604807674884796143e-01 9.582025557756423950e-02 6.127366796135902405e-02 -7.688779383897781372e-02 2.596314549446105957e-01 8.210961520671844482e-02 -1.990715116262435913e-01 -2.887476002797484398e-03 -1.418391764163970947e-01 3.972693383693695068e-01 1.792888939380645752e-01 1.711151897907257080e-01 -2.281901836395263672e-01 2.804552316665649414e-01 -1.349006295204162598e-01 -2.604921162128448486e-02 1.246468164026737213e-03 -1.024408861994743347e-01 -1.904674060642719269e-02 6.841279566287994385e-02
1.561674624681472778e-01 2.392076998949050903e-01 -5.886944476515054703e-03 -2.929870784282684326e-01 2.958372235298156738e-01 -2.982501126825809479e-02 -3.373844325542449951e-01 -1.097600162029266357e-01 -1.467492245137691498e-02 -8.555069565773010254e-02 8.610606938600540161e-02 -2.328091114759445190e-01 -8.579429984092712402e-02 1.162275597453117371e-01 1.955408155918121338e-01 1.787455677986145020e-01 -1.459320038557052612e-01 4.330709278583526611e-01 -9.902965277433395386e-02 1.068180352449417114e-01 -6.607072800397872925e-02 1.886017471551895142e-01 -1.337891817092895508e-01 -2.362163513898849487e-01 1.016258746385574341e-01 1.977432668209075928e-01 -2.515547908842563629e-02 -1.215947940945625305e-01 2.080020755529403687e-01 -7.468252629041671753e-02 -2.330945990979671478e-02 9.752507321536540985e-03
2.175219208002090454e-01 2.193044312298297882e-02 -6.354892253875732422e-02 -3.073009476065635681e-02 6.432443112134933472e-02 -5.262802168726921082e-02 2.830243483185768127e-02 -8.647056296467781067e-03 4.712093248963356018e-02 6.040839478373527527e-02 3.275605738162994385e-01 -1.349830925464630127e-01 3.218075335025787354e-01 1.535437703132629395e-01 -8.496046811342239380e-02 7.961405813694000244e-02 -9.372451901435852051e-02 2.688625454902648926e-01 -4.344136416912078857e-01 1.158697903156280518e-01 -2.079554945230484009e-01 2.901656627655029297e-01 1.209866255521774292e-02 3.519804775714874268e-02 2.148135155439376831e-01 -3.481666371226310730e-02 1.498900800943374634e-01 -2.047247625887393951e-02 3.250633180141448975e-01 9.463427215814590454e-02 -2.650025188922882080e-01 1.511061377823352814e-02
1.793431639671325684e-01 2.122011631727218628e-01 1.011345833539962769e-01 -1.523044854402542114e-01 6.482511758804321289e-02 -2.131196558475494385e-01 -7.123311609029769897e-02 -1.717538200318813324e-02 1.009548306465148926e-01 -7.253955118358135223e-05 -6.152256578207015991e-02 -1.676948554813861847e-02 -1.451493352651596069e-01 2.526806481182575226e-02 2.973982095718383789e-01 -7.742615044116973877e-02 -2.301813662052154541e-01 3.596946001052856445e-01 4.683320969343185425e-02 2.047272473573684692e-01 -3.251362740993499756e-01 7.407962530851364136e-02 1.472017168998718262e-01 2.680273652076721191e-01 -8.312495052814483643e-02 1.843540817499160767e-01 2.967222332954406738e-01 -1.219272911548614502e-01 2.923044264316558838e-01 -1.098028123378753662e-01 -1.516051739454269409e-01 -9.228768944740295410e-02
2.911535799503326416e-01 1.282417774200439453e-01 -1.301403343677520752e-01 1.139393672347068787e-01 4.397094845771789551e-01 -4.616198688745498657e-02 3.697663545608520508e-02 1.114905774593353271e-01 -1.041315570473670959e-01 2.122348099946975708e-01 -2.659605741500854492e-01 -3.204835355281829834e-01 -1.498083919286727905e-01 7.244157046079635620e-02 2.094104737043380737e-01 -6.299278885126113892e-02 -6.090514361858367920e-02 3.141785860061645508e-01 -6.831950694322586060e-02 1.361674256622791290e-02 -7.321053743362426758e-02 -1.111882030963897705e-01 3.397236764430999756e-02 1.170187070965766907e-01 -7.317793369293212891e-02 -5.166969820857048035e-02 1.551731824874877930e-01 -1.028321832418441772e-01 3.145354390144348145e-01 1.395486593246459961e-01 -2.161517590284347534e-01 8.427633345127105713e-02
6.482930481433868408e-02 1.643700450658798218e-01 2.778867073357105255e-02 1.022167429327964783e-01 4.202037453651428223e-01 5.689724907279014587e-02 -2.780800163745880127e-01 -1.090128123760223389e-01 -1.698144711554050446e-02 -4.246699512004852295e-01 1.359164416790008545e-01 -1.608842909336090088e-01 -9.251370280981063843e-02 -3.059433028101921082e-02 7.853088527917861938e-02 -4.196448624134063721e-02 1.722402870655059814e-01 9.843036532402038574e-02 -5.791600048542022705e-02 1.566287577152252197e-01 -6.305253505706787109e-02 2.876439094543457031e-01 2.095398753881454468e-01 -7.257216423749923706e-02 1.555240601301193237e-01 -6.442689336836338043e-03 1.623491495847702026e-01 -1.325591802597045898e-01 3.364001512527465820e-01 1.580315828323364258e-01 -7.114212214946746826e-02 1.778668910264968872e-01
2.589312195777893066e-01 2.430633753538131714e-01 -2.819854319095611572e-01 4.543470591306686401e-02 4.754098057746887207e-01 -1.372151821851730347e-01 -1.167464479804039001e-01 1.185490190982818604e-01 2.118252813816070557e-01 5.689577013254165649e-02 -4.817556962370872498e-02 8.480630069971084595e-02 1.435620933771133423e-01 7.976065576076507568e-02 -2.294011972844600677e-02 -1.171730682253837585e-01 -4.604168981313705444e-02 1.458963155746459961e-01 -2.539592087268829346e-01 -1.543118506669998169e-01 1.333035621792078018e-02 2.734570205211639404e-01 1.992175430059432983e-01 1.070749685168266296e-01 1.954665780067443848e-02 3.497013449668884277e-01 2.285602502524852753e-02 -2.197596281766891479e-01 4.778590053319931030e-02 6.019243597984313965e-02 -1.351456303382292390e-04 -7.551458477973937988e-02
2.456384301185607910e-01 -1.242006495594978333e-01 -1.190653536468744278e-02 -2.087572962045669556e-01 2.915242612361907959e-01 -9.185586869716644287e-02 1.167095676064491272e-01 -1.497833877801895142e-01 -2.306869067251682281e-02 -2.647028565406799316e-01 2.795320153236389160e-01 -3.301478922367095947e-01 -7.418891042470932007e-02 -3.321436047554016113e-01 1.348052471876144409e-01 3.146489709615707397e-02 -2.500283718109130859e-01 3.143245354294776917e-02 -2.148501127958297729e-01 1.915950328111648560e-01 -2.391354888677597046e-01 1.596751622855663300e-03 1.824582368135452271e-01 6.948652118444442749e-02 9.223741292953491211e-02 -1.531391441822052002e-01 -2.209419757127761841e-01 -2.807329408824443817e-02 8.728821575641632080e-02 -7.760757952928543091e-02 -6.647366285324096680e-02 1.304232627153396606e-01
3.390234336256980896e-02 -3.598399087786674500e-02 7.815605401992797852e-02 -7.122398167848587036e-02 1.520195007324218750e-01 1.613392084836959839e-01 1.565697640180587769e-01 -1.580013632774353027e-01 1.145202443003654480e-01 -6.213602051138877869e-02 1.435190141201019287e-01 -1.034665480256080627e-01 3.654154762625694275e-02 -1.297123432159423828e-01 1.809439435601234436e-02 1.938211172819137573e-01 1.180816814303398132e-01 2.587191462516784668e-01 -1.946136355400085449e-01 -1.425347477197647095e-01 -3.496385812759399414e-01 3.125446140766143799e-01 2.906214594841003418e-01 2.153041809797286987e-01 -3.604976236820220947e-01 2.566401064395904541e-01 2.714943699538707733e-02 -1.472163647413253784e-01 2.213847637176513672e-01 7.561551034450531006e-02 8.887779712677001953e-02 1.128901690244674683e-01
1.783555597066879272e-01 -1.442068666219711304e-01 -8.280514180660247803e-02 -8.055604249238967896e-02 2.992410063743591309e-01 -1.098195649683475494e-02 7.621856033802032471e-02 -1.972328424453735352e-01 3.205401301383972168e-01 6.107714027166366577e-02 -1.143276318907737732e-01 -2.227281928062438965e-01 -5.158861167728900909e-03 3.858039155602455139e-02 2.190517485141754150e-01 -3.117279410362243652e-01 1.174003481864929199e-01 7.339648157358169556e-02 -2.518180608749389648e-01 -2.025862783193588257e-02 -1.301933377981185913e-01 3.144296407699584961e-01 -1.271847784519195557e-01 7.088179141283035278e-02 -2.608484029769897461e-01 -1.423342525959014893e-02 3.468254208564758301e-01 -1.339903473854064941e-01 2.056712508201599121e-01 -3.952208906412124634e-02 -1.256452687084674835e-02 -1.154484227299690247e-01
4.476009905338287354e-01 1.594632267951965332e-01 -1.080825272947549820e-02 6.660952419042587280e-02 3.297808766365051270e-01 -1.082716211676597595e-01 2.022858113050460815e-01 -1.350812986493110657e-02 -2.068854868412017822e-01 1.358608305454254150e-01 -1.204670742154121399e-01 -8.139061182737350464e-02 -1.789210885763168335e-01 -1.537835448980331421e-01 2.102510184049606323e-01 -6.077057123184204102e-02 -1.643662154674530029e-02 3.031111359596252441e-01 -7.644055783748626709e-02 -1.374555379152297974e-01 -8.608287572860717773e-02 -1.287147253751754761e-01 1.125295087695121765e-01 8.527914434671401978e-02 -3.343137353658676147e-02 7.468611001968383789e-02 1.954314112663269043e-01 -1.854233145713806152e-01 3.252576291561126709e-01 1.589571535587310791e-01 -1.790762394666671753e-01 1.376146525144577026e-01
5.112808570265769958e-02 2.583826184272766113e-01 -1.811292022466659546e-02 1.311386972665786743e-01 3.048365712165832520e-01 2.577782422304153442e-02 -1.864595860242843628e-01 -1.401101946830749512e-01 -2.454031854867935181e-01 -2.959268689155578613e-01 -6.562179327011108398e-02 -2.458463162183761597e-01 -4.133433476090431213e-02 2.597091160714626312e-02 2.261594384908676147e-01 3.461821703240275383e-03 2.439040988683700562e-01 1.977237462997436523e-01 -1.323446333408355713e-01 1.962168812751770020e-01 1.000547260046005249e-01 2.876386642456054688e-01 2.520387768745422363e-01 -1.358637064695358276e-01 1.855048239231109619e-01 -4.379276558756828308e-02 7.691515982151031494e-02 -8.715149015188217163e-02 3.312506377696990967e-01 -4.370231553912162781e-02 -4.298272356390953064e-02 7.981789112091064453e-02
1.269460916519165039e-01 -1.442387700080871582e-01 -1.493030339479446411e-01 1.763571202754974365e-01 1.766557097434997559e-01 -1.801198571920394897e-01 9.286680817604064941e-02 -2.476239055395126343e-01 3.034493923187255859e-01 -1.637461483478546143e-01 2.659384012222290039e-01 -3.430956602096557617e-01 1.033777520060539246e-01 6.203502789139747620e-02 1.471948325634002686e-01 -2.650727927684783936e-01 2.806075811386108398e-01 1.870910823345184326e-01 -7.543087750673294067e-02 -9.849422611296176910e-03 -1.494597941637039185e-01 2.764896750450134277e-01 1.157897785305976868e-01 1.190243661403656006e-01 -2.022739201784133911e-01 1.715999394655227661e-01 4.319222061894834042e-04 4.840232804417610168e-02 1.384895741939544678e-01 1.127313897013664246e-01 1.086768656969070435e-01 2.228748751804232597e-03
2.147317379713058472e-01 -4.632249847054481506e-02 -6.247871369123458862e-02 1.546287983655929565e-01 2.051763981580734253e-01 5.621485412120819092e-02 4.827736690640449524e-02 -3.452101051807403564e-01 -4.928887486457824707e-01 -4.002263396978378296e-02 2.037805169820785522e-01 -1.162891015410423279e-01 -1.398317068815231323e-01 -2.701318077743053436e-02 8.441171795129776001e-02 8.880013227462768555e-02 5.024470761418342590e-02 1.441208273172378540e-01 -1.045349836349487305e-01 1.669316887855529785e-01 8.519229292869567871e-02 8.876782655715942383e-02 -1.757181808352470398e-02 9.316847473382949829e-02 -2.082971185445785522e-01 -3.996611572802066803e-03 3.062917292118072510e-02 -2.243653833866119385e-01 4.008790552616119385e-01 2.405325770378112793e-01 7.311364263296127319e-02 -1.322327554225921631e-01
1.802264004945755005e-01 -9.747374057769775391e-02 -2.941533923149108887e-01 -1.836247295141220093e-01 1.375337839126586914e-01 1.255542505532503128e-02 -5.931392312049865723e-02 -5.084000527858734131e-02 -1.398516297340393066e-01 2.177829146385192871e-01 -4.226155206561088562e-02 -3.518334329128265381e-01 9.162401780486106873e-03 6.417267769575119019e-02 1.868790537118911743e-01 1.474949270486831665e-01 -2.374870143830776215e-02 2.277107685804367065e-01 -1.108753755688667297e-01 -1.344560682773590088e-01 -7.903673499822616577e-02 1.427153944969177246e-01 2.091768831014633179e-01 4.190794229507446289e-01 2.266694903373718262e-01 2.095388248562812805e-02 -5.310245975852012634e-02 -3.029649257659912109e-01 5.538919195532798767e-02 2.301480174064636230e-01 4.013751074671745300e-02 -1.621656715869903564e-01
8.962036669254302979e-02 1.513306945562362671e-01 -6.987404823303222656e-02 1.012919098138809204e-01 4.255371391773223877e-01 -1.731457561254501343e-01 1.995433680713176727e-02 -1.356074064970016479e-01 2.629748545587062836e-02 -1.485329568386077881e-01 4.902932047843933105e-02 4.055022448301315308e-02 2.446724325418472290e-01 -5.752411484718322754e-02 -1.889758557081222534e-02 -2.087269127368927002e-01 -1.975667625665664673e-01 1.876233965158462524e-01 -1.382285654544830322e-01 2.567093670368194580e-01 -1.726383566856384277e-01 3.578867018222808838e-01 1.638668030500411987e-01 -3.452768549323081970e-02 -1.458985060453414917e-01 -2.061397396028041840e-02 1.327279657125473022e-01 -1.114202514290809631e-01 -2.438447996973991394e-02 3.794389069080352783e-01 2.060580104589462280e-01 -7.894467562437057495e-02
2.893963456153869629e-01 -8.535803854465484619e-02 -3.173248469829559326e-02 2.700138650834560394e-02 1.568022519350051880e-01 -4.074234142899513245e-02 -2.590737044811248779e-01 -2.952511906623840332e-01 -1.642373055219650269e-01 -2.721945643424987793e-01 -6.095070391893386841e-02 2.227522432804107666e-02 -5.595485121011734009e-02 -4.831713438034057617e-02 1.056993380188941956e-02 1.243125945329666138e-01 -1.632377803325653076e-01 5.054830387234687805e-02 -4.557458683848381042e-02 3.210517764091491699e-01 -5.096517130732536316e-02 5.130459666252136230e-01 2.727054059505462646e-01 1.932030022144317627e-01 1.397126466035842896e-01 9.092941880226135254e-02 -7.182040065526962280e-02 5.624798126518726349e-03 9.673506766557693481e-02 2.141629755496978760e-01 5.360179929994046688e-04 1.786173507571220398e-02
2.061194553971290588e-02 6.238359212875366211e-02 -1.589125487953424454e-03 6.925471872091293335e-02 3.130166232585906982e-01 -8.777002990245819092e-02 1.280700713396072388e-01 1.498825550079345703e-01 1.058911979198455811e-01 -3.145857751369476318e-01 4.133690148591995239e-02 4.189221188426017761e-02 2.864527702331542969e-02 1.076237261295318604e-01 6.701284088194370270e-03 3.246276676654815674e-01 1.652704030275344849e-01 4.983382523059844971e-01 -8.343045413494110107e-02 -6.862349063158035278e-02 -2.622484862804412842e-01 1.286267340183258057e-01 3.943185880780220032e-02 1.869674623012542725e-01 -1.875970661640167236e-01 -1.852271705865859985e-01 -9.585145860910415649e-02 -1.264441758394241333e-01 1.858587861061096191e-01 2.764765918254852295e-01 5.533112213015556335e-03 -3.973931074142456055e-03
1.852699667215347290e-01 2.000399678945541382e-02 -2.246177494525909424e-01 -3.527274820953607559e-03 1.260729581117630005e-01 3.921103850007057190e-02 8.200264722108840942e-02 -1.959018260240554810e-01 -3.097181208431720734e-02 -2.262432277202606201e-01 9.266764670610427856e-02 -1.329987645149230957e-01 3.550257384777069092e-01 1.433374583721160889e-01 1.150969490408897400e-01 3.766855597496032715e-02 -2.257976084947586060e-01 7.720378786325454712e-02 -2.548519074916839600e-01 -1.316708773374557495e-01 4.511244967579841614e-02 1.051653996109962463e-01 2.339645922183990479e-01 1.655706167221069336e-01 2.663941085338592529e-01 2.884541153907775879e-01 7.162498682737350464e-02 1.333791166543960571e-01 3.818541765213012695e-01 6.911265105009078979e-02 1.742743402719497681e-01 1.416581422090530396e-01
5.824199318885803223e-02 4.027128592133522034e-02 -2.209958285093307495e-01 1.342897713184356689e-01 2.704060673713684082e-01 -1.227059960365295410e-01 1.051627546548843384e-01 6.085115298628807068e-02 1.673974692821502686e-01 -1.467992458492517471e-02 1.271709799766540527e-01 -1.743313074111938477e-01 1.000538244843482971e-01 8.818823844194412231e-02 2.172391861677169800e-01 9.495168179273605347e-02 -3.643000870943069458e-02 2.185725867748260498e-01 -1.078298836946487427e-01 1.719202399253845215e-01 -1.449728906154632568e-01 3.994161784648895264e-01 3.147532641887664795e-01 5.580373108386993408e-02 -2.504149973392486572e-01 -7.861381769180297852e-02 3.002079725265502930e-01 1.157174929976463318e-01 1.675185859203338623e-01 2.999843358993530273e-01 1.121497526764869690e-01 -1.800059899687767029e-02
9.912811964750289917e-02 -2.815231978893280029e-01 -3.752744495868682861e-01 -1.102772578597068787e-01 3.292810022830963135e-01 8.799587190151214600e-02 7.893814146518707275e-02 8.577499538660049438e-03 -2.020761072635650635e-01 6.989870965480804443e-02 2.126808278262615204e-02 -1.863154470920562744e-01 2.106260359287261963e-01 -2.647667527198791504e-01 2.271805703639984131e-01 4.622799530625343323e-02 -5.313174799084663391e-02 1.350893229246139526e-01 -1.926122009754180908e-01 -1.884871535003185272e-02 2.396490983664989471e-02 1.972462087869644165e-01 6.744221597909927368e-02 1.822891384363174438e-01 -3.617159724235534668e-01 9.431081265211105347e-02 -2.465474233031272888e-02 9.725120849907398224e-03 1.137297973036766052e-01 1.464134901762008667e-01 -2.745277285575866699e-01 -1.989647932350635529e-02
1.501895785331726074e-01 -1.353047508746385574e-02 2.226911485195159912e-01 -1.525680571794509888e-01 5.005359277129173279e-02 1.175436377525329590e-01 1.472050845623016357e-01 -2.586435377597808838e-01 1.033805310726165771e-01 -8.373700827360153198e-02 -5.773823335766792297e-02 -4.608105123043060303e-02 -6.863997131586074829e-02 -4.545890912413597107e-02 -7.175841927528381348e-02 1.178784146904945374e-01 9.797871112823486328e-02 2.549776136875152588e-01 -3.226426839828491211e-01 -4.076076671481132507e-02 -3.980684280395507812e-01 3.247193396091461182e-01 2.482760697603225708e-01 4.388018697500228882e-02 -3.530537486076354980e-01 1.639148592948913574e-01 -2.924009971320629120e-02 -2.143055796623229980e-01 1.447196304798126221e-01 1.383603364229202271e-01 6.544769555330276489e-02 -4.034085199236869812e-03
1.028270348906517029e-01 -1.677058786153793335e-01 -2.616363465785980225e-01 -3.493049740791320801e-01 2.866836190223693848e-01 -1.786859035491943359e-01 2.425384968519210815e-01 -1.353656053543090820e-01 4.807370528578758240e-02 1.782233268022537231e-01 -9.997171163558959961e-02 -1.920998841524124146e-01 1.448385417461395264e-01 -1.279937922954559326e-01 9.934100508689880371e-02 -2.411065995693206787e-02 -3.618771582841873169e-02 3.109629154205322266e-01 -1.696038693189620972e-01 1.365806013345718384e-01 4.321847576647996902e-03 4.237344563007354736e-01 -2.574980631470680237e-02 2.447374351322650909e-02 -2.405065596103668213e-01 7.659342139959335327e-02 -9.794308803975582123e-03 -6.192343309521675110e-02 -6.445182859897613525e-02 1.974063366651535034e-01 1.080893352627754211e-01 -4.561972245573997498e-02
1.656150817871093750e-01 1.819526404142379761e-01 -8.978869020938873291e-02 4.006842896342277527e-02 2.146126329898834229e-01 -1.800950765609741211e-01 -8.848274499177932739e-02 5.965998768806457520e-02 -2.966237962245941162e-01 -5.103743076324462891e-01 -2.496027797460556030e-01 -1.152312085032463074e-01 1.049310714006423950e-01 7.772457599639892578e-02 -1.037942692637443542e-01 5.609815474599599838e-03 1.091804131865501404e-01 2.705321907997131348e-01 -1.960761100053787231e-01 1.360345035791397095e-01 -1.758901625871658325e-01 -1.378505080938339233e-01 8.883372694253921509e-02 1.583526432514190674e-01 -2.446632459759712219e-02 -1.602284424006938934e-02 -1.650586873292922974e-01 -3.853257000446319580e-02 3.082616925239562988e-01 -3.347776085138320923e-02 -1.872913688421249390e-01 4.729861021041870117e-02
1.941737681627273560e-01 -1.742000579833984375e-01 -9.949595481157302856e-02 -9.112701565027236938e-02 3.761636018753051758e-01 -3.137561976909637451e-01 -1.293731182813644409e-01 -4.302630722522735596e-01 -1.106112301349639893e-01 -1.258462071418762207e-01 -6.010144203901290894e-02 -1.909659057855606079e-01 -9.944433346390724182e-03 -1.655360013246536255e-01 -8.464495092630386353e-02 1.285138875246047974e-01 2.535761520266532898e-02 2.886484265327453613e-01 -1.657065749168395996e-01 2.179777622222900391e-02 -2.397108636796474457e-02 1.494616121053695679e-01 -4.858003184199333191e-02 5.861911550164222717e-02 -7.378130406141281128e-02 2.627286911010742188e-01 1.135559901595115662e-01 3.082021176815032959e-01 8.283875882625579834e-02 -6.816116627305746078e-03 1.377236247062683105e-01 6.142587959766387939e-02
2.662193477153778076e-01 -2.654778361320495605e-01 -2.310447990894317627e-01 9.801404178142547607e-02 1.452124565839767456e-01 -1.466413140296936035e-01 1.383238583803176880e-01 1.071911901235580444e-01 1.582466959953308105e-01 -2.518481910228729248e-01 -1.152037978172302246e-01 -2.619907259941101074e-01 1.671339571475982666e-01 -2.305137738585472107e-02 -1.112218275666236877e-01 -3.502815365791320801e-01 8.887516707181930542e-02 2.046908140182495117e-01 -7.475127000361680984e-03 2.920214831829071045e-02 -2.349815331399440765e-02 3.336369991302490234e-01 -2.741161442827433348e-04 7.607783377170562744e-02 8.592037856578826904e-02 3.460060656070709229e-01 -1.349249184131622314e-01 -1.132268011569976807e-01 2.430840134620666504e-01 1.393760927021503448e-02 -2.177670365199446678e-03 -5.251200869679450989e-02
4.236848950386047363e-01 -2.371323555707931519e-01 -5.784122645854949951e-02 -2.443003803491592407e-01 1.439464092254638672e-01 -7.149230688810348511e-02 -5.136993248015642166e-03 3.277191892266273499e-02 -8.280558884143829346e-02 -4.952586069703102112e-02 -4.250849597156047821e-03 -3.073538541793823242e-01 1.323480755090713501e-01 2.394900172948837280e-01 8.734972029924392700e-02 1.270145773887634277e-01 -7.669711112976074219e-02 -3.307755291461944580e-02 -4.153572395443916321e-02 5.803578346967697144e-02 -1.030830591917037964e-01 1.608339399099349976e-01 4.610832035541534424e-02 -2.377731055021286011e-01 -5.005639418959617615e-02 2.777108252048492432e-01 -2.119854688644409180e-01 -2.011773437261581421e-01 1.871308088302612305e-01 1.800494939088821411e-01 -3.390185236930847168e-01 -1.312891095876693726e-01
2.362537980079650879e-01 -4.482488334178924561e-02 -1.117447912693023682e-01 8.978753536939620972e-02 2.189192473888397217e-01 -1.247065737843513489e-01 3.602559566497802734e-01 -9.806381911039352417e-02 -2.010848224163055420e-01 -2.279871888458728790e-02 -2.740131616592407227e-01 -1.783386617898941040e-01 5.293469876050949097e-02 -1.333492621779441833e-02 7.217836380004882812e-02 -1.795275807380676270e-01 -5.946602672338485718e-02 2.821936011314392090e-01 -1.308228969573974609e-01 -1.343310624361038208e-02 -3.893027007579803467e-01 -1.904452592134475708e-01 2.371463328599929810e-01 1.593480259180068970e-01 -6.158531759865581989e-04 -1.211662590503692627e-01 -1.391698420047760010e-01 -2.960494756698608398e-01 1.176160052418708801e-01 1.027514934539794922e-01 -1.156783550977706909e-01 3.311730176210403442e-02
3.156644701957702637e-01 -7.436516880989074707e-02 1.844757646322250366e-01 -3.050715923309326172e-01 9.954398497939109802e-03 2.218694239854812622e-01 -1.073946282267570496e-01 1.256245970726013184e-01 -2.209740318357944489e-02 -2.797977626323699951e-01 -9.550476819276809692e-02 -1.242857500910758972e-01 1.281700283288955688e-01 -5.306672677397727966e-02 -1.562056094408035278e-01 6.672677397727966309e-02 2.067418247461318970e-01 3.793108165264129639e-01 -7.002116646617650986e-03 -7.864338345825672150e-03 -8.400559425354003906e-02 3.457128703594207764e-01 1.376357823610305786e-01 -2.271585538983345032e-02 -3.445453941822052002e-02 1.231669858098030090e-01 2.222017794847488403e-01 -3.246153146028518677e-02 3.387314081192016602e-01 9.323670715093612671e-02 -1.287431716918945312e-01 -9.527140296995639801e-03
3.585537672042846680e-01 2.826885581016540527e-01 -1.673510372638702393e-01 -6.001229211688041687e-02 2.113884687423706055e-01 1.760070174932479858e-01 1.528981328010559082e-01 -2.987445592880249023e-01 2.364730089902877808e-01 -2.345992922782897949e-01 -1.408010125160217285e-01 -1.879020780324935913e-01 4.574789851903915405e-02 -1.787980459630489349e-02 1.551588475704193115e-01 5.705666169524192810e-02 5.342293903231620789e-02 2.987460494041442871e-01 -1.432421505451202393e-01 6.316952407360076904e-02 -8.314385265111923218e-02 1.048963516950607300e-01 -1.659116894006729126e-02 2.630557678639888763e-02 -3.098259568214416504e-01 -1.159826889634132385e-01 -1.594990342855453491e-01 1.526673883199691772e-02 3.160845935344696045e-01 5.735437385737895966e-03 -7.131255418062210083e-02 -1.257008593529462814e-02
7.110750675201416016e-02 9.746607393026351929e-03 -7.582619041204452515e-02 -4.077249392867088318e-02 2.533616423606872559e-01 1.669845543801784515e-02 2.228088490664958954e-02 1.261799037456512451e-01 -1.615759730339050293e-01 -2.908442914485931396e-01 2.417245805263519287e-01 -2.080481648445129395e-01 1.261722445487976074e-01 1.214021816849708557e-03 2.821488492190837860e-02 -1.144738215953111649e-02 -2.346765697002410889e-01 2.572790384292602539e-01 -3.255822956562042236e-01 1.970731467008590698e-01 2.192996293306350708e-01 2.285936921834945679e-01 6.285158451646566391e-03 2.684777677059173584e-01 2.166520208120346069e-01 5.188859626650810242e-02 4.316577315330505371e-02 -6.133569777011871338e-02 4.145713746547698975e-01 4.448945820331573486e-02 -3.923719003796577454e-02 -8.982831239700317383e-02
3.724671006202697754e-01 1.080239266157150269e-01 -2.638051807880401611e-01 2.086103428155183792e-03 1.569651439785957336e-02 -2.088149487972259521e-01 2.038385570049285889e-01 -1.160785406827926636e-01 6.271573156118392944e-02 -6.763762980699539185e-02 -1.913498714566230774e-02 -1.916078925132751465e-01 -1.852267980575561523e-01 -1.481730192899703979e-01 1.594525724649429321e-01 2.044579088687896729e-01 -1.043262705206871033e-01 4.668103456497192383e-01 -9.207969158887863159e-02 -2.040080726146697998e-01 4.775041714310646057e-02 1.327728033065795898e-01 2.379672825336456299e-01 6.725234538316726685e-02 -3.724669665098190308e-02 1.785364747047424316e-01 -2.634645700454711914e-01 1.966715045273303986e-02 1.562962234020233154e-01 -2.614470385015010834e-02 -1.359148621559143066e-01 -7.379106432199478149e-02
3.258345127105712891e-01 6.194032728672027588e-02 -1.929882466793060303e-01 8.941339701414108276e-02 2.801970541477203369e-01 -2.579256892204284668e-01 -5.245940014719963074e-02 -3.137428760528564453e-01 1.626202762126922607e-01 -2.881501317024230957e-01 -3.500789869576692581e-03 -2.981809712946414948e-02 -1.130026429891586304e-01 -1.124911904335021973e-01 3.026386797428131104e-01 1.509807407855987549e-01 -3.232925012707710266e-02 1.761180907487869263e-01 2.291011437773704529e-02 -1.613282859325408936e-01 -3.127629309892654419e-02 2.836235165596008301e-01 8.681481331586837769e-02 -1.850792616605758667e-01 -2.514297142624855042e-03 1.106502786278724670e-01 -9.600919485092163086e-02 7.699907571077346802e-02 3.529511094093322754e-01 -7.925353944301605225e-02 -5.902213975787162781e-02 -6.917522847652435303e-02
2.408654242753982544e-01 5.750457197427749634e-02 -1.750910580158233643e-01 -1.856627613306045532e-01 1.462768316268920898e-01 2.535788714885711670e-01 1.727718859910964966e-01 -5.194218084216117859e-02 1.189348995685577393e-01 -2.012241184711456299e-01 2.699580043554306030e-02 -1.990660838782787323e-02 -4.560451209545135498e-02 -1.487341988831758499e-02 2.965285181999206543e-01 -1.431357860565185547e-02 -7.284846156835556030e-02 1.483222842216491699e-01 -8.401245623826980591e-02 2.845693230628967285e-01 -3.455907851457595825e-02 -2.316324412822723389e-02 1.605280637741088867e-01 -3.206157311797142029e-02 -9.657426737248897552e-03 4.363499283790588379e-01 -2.091131545603275299e-02 -2.097362279891967773e-01 9.979388117790222168e-02 3.112604916095733643e-01 -3.418324887752532959e-01 8.136835694313049316e-02
2.907952070236206055e-01 -2.012344300746917725e-01 -9.557536989450454712e-02 6.035052239894866943e-02 1.327067315578460693e-01 7.653763890266418457e-02 -4.699910804629325867e-02 -3.948525190353393555e-01 1.194041520357131958e-01 -2.185342013835906982e-01 -2.077553123235702515e-01 -2.322526723146438599e-01 -4.630066454410552979e-02 3.723105788230895996e-02 9.589251875877380371e-02 -1.715537756681442261e-01 -6.904698163270950317e-02 3.572173714637756348e-01 -1.295785307884216309e-01 4.033987876027822495e-03 -8.746376633644104004e-02 2.783675491809844971e-01 3.099304623901844025e-02 1.400248408317565918e-01 -2.104981094598770142e-01 -1.011322140693664551e-01 5.500867590308189392e-02 -1.049195528030395508e-01 3.001157343387603760e-01 -2.482081800699234009e-01 3.839313238859176636e-02 5.195116251707077026e-02
2.103988379240036011e-01 4.987139627337455750e-02 2.220858335494995117e-01 1.522004157304763794e-01 2.206994891166687012e-01 2.683761119842529297e-01 -9.361927956342697144e-02 1.358320862054824829e-01 9.679672122001647949e-02 -2.631575763225555420e-01 2.565081417560577393e-01 -2.098898291587829590e-01 1.110494434833526611e-01 6.980269402265548706e-02 1.525693237781524658e-01 -5.993143189698457718e-03 -1.938734501600265503e-01 -1.732382178306579590e-02 -3.614417016506195068e-01 3.395887613296508789e-01 -2.469481527805328369e-01 1.584751456975936890e-01 1.545938998460769653e-01 6.813905388116836548e-02 -4.333803430199623108e-02 2.055858373641967773e-01 -3.026294335722923279e-02 -1.509397625923156738e-01 1.174772083759307861e-01 4.793489351868629456e-02 -5.198788270354270935e-02 -1.367049217224121094e-01
1.352094262838363647e-01 4.640123620629310608e-02 9.392023086547851562e-02 8.856713026762008667e-02 3.731599748134613037e-01 2.189463526010513306e-01 3.332856297492980957e-01 1.145903095602989197e-01 -1.033681780099868774e-01 -2.189427018165588379e-01 -2.516220696270465851e-02 -5.962258949875831604e-02 2.831088844686746597e-03 2.065584361553192139e-01 -1.272873114794492722e-02 1.944687217473983765e-02 2.781576216220855713e-01 2.712520360946655273e-01 -2.323424220085144043e-01 4.611055254936218262e-01 -6.228252127766609192e-02 -9.491759538650512695e-02 9.268619865179061890e-02 6.096586957573890686e-02 -4.659097641706466675e-03 1.503916978836059570e-01 1.418064236640930176e-01 4.482666403055191040e-02 1.542760282754898071e-01 1.591148823499679565e-01 1.576402224600315094e-02 -9.278377890586853027e-02
9.880319982767105103e-02 -6.184875033795833588e-03 -4.696813523769378662e-01 1.509494930505752563e-01 2.440019547939300537e-01 7.302268594503402710e-02 2.037860155105590820e-01 -1.303402986377477646e-02 -3.257900178432464600e-01 -5.766408517956733704e-02 -1.846104487776756287e-02 -2.998256683349609375e-01 4.753085970878601074e-02 -1.042713746428489685e-01 2.570696771144866943e-01 4.565265402197837830e-02 6.028909236192703247e-02 1.275172680616378784e-01 -2.622911632061004639e-01 1.843301393091678619e-02 -8.642332255840301514e-02 2.251085191965103149e-01 2.617390640079975128e-02 1.840642839670181274e-01 1.095221936702728271e-01 5.115151870995759964e-03 -9.528283029794692993e-03 -3.193965256214141846e-01 -1.630204021930694580e-01 4.427036270499229431e-02 -1.810827106237411499e-01 -4.529943689703941345e-02
1.381188072264194489e-02 -1.814748197793960571e-01 -4.067234992980957031e-01 1.883145049214363098e-02 3.878997564315795898e-01 1.586641371250152588e-01 1.734101325273513794e-01 -1.328381448984146118e-01 -2.526364922523498535e-01 7.023633271455764771e-02 2.066405490040779114e-02 -2.340884953737258911e-01 3.090372085571289062e-01 -3.721596673130989075e-02 1.605429649353027344e-01 6.084601208567619324e-02 4.231318086385726929e-02 8.318582177162170410e-02 -2.832807898521423340e-01 -3.225079551339149475e-02 2.756773307919502258e-02 1.484130173921585083e-01 9.862951934337615967e-03 1.139763295650482178e-01 -2.659784853458404541e-01 1.581414490938186646e-01 -1.447603106498718262e-01 6.849342025816440582e-03 2.836235985159873962e-02 2.640760242938995361e-01 -1.056656762957572937e-01 5.529561266303062439e-02
5.706160143017768860e-02 1.393999159336090088e-01 2.221040576696395874e-01 -3.325666114687919617e-02 2.862144708633422852e-01 -1.241599693894386292e-01 2.000647783279418945e-02 6.750635802745819092e-02 -4.392647824715822935e-04 -4.417868554592132568e-01 -1.397502236068248749e-02 -1.911890059709548950e-01 2.344342172145843506e-01 3.877276554703712463e-02 -9.462858736515045166e-02 5.551792681217193604e-02 -1.327389776706695557e-01 2.662824690341949463e-01 -3.610383868217468262e-01 3.675501421093940735e-02 1.223774254322052002e-01 2.740679681301116943e-01 -3.751503303647041321e-02 2.860320508480072021e-01 1.604314297437667847e-01 4.876754432916641235e-02 -1.087899506092071533e-01 -4.453791677951812744e-02 1.239458695054054260e-01 2.321201860904693604e-01 1.180652454495429993e-01 -7.420080900192260742e-02
2.181369960308074951e-01 -2.704862505197525024e-02 -1.814589947462081909e-01 -1.069517359137535095e-01 -8.677653223276138306e-02 -2.355373948812484741e-01 6.473499350249767303e-03 -1.256721653044223785e-02 1.214921101927757263e-01 8.358550816774368286e-02 2.061922475695610046e-02 -1.346358954906463623e-01 1.169510483741760254e-01 -1.180749759078025818e-01 7.404264807701110840e-02 -2.030040137469768524e-02 1.846376359462738037e-01 3.180562555789947510e-01 -2.124003022909164429e-01 3.021342456340789795e-01 -1.663188934326171875e-01 3.150708675384521484e-01 2.795633673667907715e-01 1.262533068656921387e-01 -2.436794936656951904e-01 -7.190769538283348083e-03 1.583023071289062500e-01 1.893515512347221375e-02 2.933266758918762207e-01 -2.015035599470138550e-01 2.430485337972640991e-01 8.399179577827453613e-02
1.333955228328704834e-01 1.375500410795211792e-01 1.215553209185600281e-01 1.348282247781753540e-01 2.077667415142059326e-01 2.142991870641708374e-01 -9.426701813936233521e-02 1.841726340353488922e-02 -7.457176595926284790e-02 -4.166835248470306396e-01 1.446986943483352661e-01 -1.820918470621109009e-01 -2.516313791275024414e-01 5.456692352890968323e-02 1.692101061344146729e-01 -3.233372699469327927e-03 -1.883538365364074707e-01 1.603974103927612305e-01 -1.689272224903106689e-01 3.359790742397308350e-01 -1.590316891670227051e-01 3.287351727485656738e-01 1.724872291088104248e-01 1.295905709266662598e-01 -1.199161354452371597e-02 1.981347203254699707e-01 1.115271076560020447e-01 -7.485643029212951660e-02 7.855854183435440063e-02 -1.607507020235061646e-01 2.721218392252922058e-02 -1.762754023075103760e-01
4.321586787700653076e-01 -2.318494319915771484e-01 -6.735312938690185547e-02 7.538459450006484985e-02 4.340475425124168396e-02 -3.976200893521308899e-02 -2.504608780145645142e-02 -2.282757014036178589e-01 1.048001050949096680e-01 -3.456521928310394287e-01 -1.399357914924621582e-01 -3.647347390651702881e-01 -3.914081305265426636e-02 -4.386433959007263184e-02 5.250719562172889709e-02 -2.227899581193923950e-01 1.138400984928011894e-03 3.014994561672210693e-01 -9.680522978305816650e-02 -7.746812701225280762e-02 -2.266955748200416565e-02 3.144833147525787354e-01 8.333458751440048218e-02 -3.667116630822420120e-03 -1.118152290582656860e-01 1.138122677803039551e-01 6.220517307519912720e-02 -2.115595489740371704e-01 1.608450561761856079e-01 -1.927969455718994141e-01 5.713765695691108704e-02 -3.325854241847991943e-02
1.217313259840011597e-01 1.956587433815002441e-01 5.253970250487327576e-02 -1.021084412932395935e-01 2.780963778495788574e-01 -9.750145673751831055e-02 -5.085104703903198242e-02 -7.209173589944839478e-02 -2.615101337432861328e-01 -1.489818841218948364e-01 -4.791910946369171143e-02 -1.290695816278457642e-01 -1.821370981633663177e-02 1.533703356981277466e-01 1.707196384668350220e-01 2.960931360721588135e-01 2.077386714518070221e-02 4.241837561130523682e-01 -1.116750203073024750e-02 2.087706029415130615e-01 -2.033346146345138550e-02 1.547537744045257568e-01 3.312949091196060181e-02 -4.808824881911277771e-02 3.166208863258361816e-01 5.238021537661552429e-02 -1.171914860606193542e-01 -1.448562294244766235e-01 3.555861115455627441e-01 -2.666876316070556641e-01 1.003065332770347595e-02 -4.070792719721794128e-02
8.101049065589904785e-02 -1.751794964075088501e-01 1.422728970646858215e-02 1.704453676939010620e-01 3.812393844127655029e-01 7.902557402849197388e-02 3.294130563735961914e-01 -1.216161996126174927e-01 -7.053549867123365402e-03 4.224624484777450562e-02 -2.044856697320938110e-01 -2.894500792026519775e-01 9.435085207223892212e-02 8.795469999313354492e-02 1.439012885093688965e-01 -9.624535590410232544e-02 -2.045818231999874115e-02 2.284879684448242188e-01 -3.166610747575759888e-02 -7.925657182931900024e-02 -4.345247149467468262e-01 -2.557182908058166504e-01 9.725271165370941162e-02 2.420805990695953369e-01 1.799122095108032227e-01 1.091846004128456116e-01 -2.202897891402244568e-02 -8.031331747770309448e-02 2.020915746688842773e-01 6.172696873545646667e-02 -8.069173991680145264e-02 -1.563829369843006134e-03
3.787800669670104980e-01 1.375091671943664551e-01 -6.342916935682296753e-02 -4.914036393165588379e-02 2.482031434774398804e-01 1.153940334916114807e-01 -2.000956684350967407e-01 -1.519913375377655029e-01 -2.980396449565887451e-01 -2.664252221584320068e-01 3.027711212635040283e-01 -2.248643934726715088e-01 -5.176958814263343811e-02 -3.303401544690132141e-02 1.301197111606597900e-01 -3.292747959494590759e-02 6.762357894331216812e-03 5.324880033731460571e-02 -9.236700832843780518e-02 -1.271403133869171143e-01 -1.514424085617065430e-01 1.062942892313003540e-01 4.894975200295448303e-02 4.479693770408630371e-01 -4.707426205277442932e-02 1.738515915349125862e-03 2.574808336794376373e-02 1.466870307922363281e-01 2.182498425245285034e-01 -1.156951561570167542e-01 -1.376932114362716675e-01 -5.241316277533769608e-03
2.209907174110412598e-01 1.653157025575637817e-01 -2.152735739946365356e-01 2.057612687349319458e-01 3.956564366817474365e-01 -6.287371367216110229e-02 7.621374726295471191e-02 -2.409101277589797974e-02 -2.015102654695510864e-01 8.631426841020584106e-02 -1.626729369163513184e-01 -2.681703567504882812e-01 -3.061446920037269592e-02 -1.771594397723674774e-02 3.263857066631317139e-01 -9.576379507780075073e-02 -1.426659408025443554e-03 1.547995358705520630e-01 3.763150423765182495e-02 -5.491838604211807251e-02 -3.818377852439880371e-02 -1.921349465847015381e-01 8.766019344329833984e-02 1.231216341257095337e-01 -6.198532134294509888e-02 1.721553057432174683e-01 1.191864907741546631e-01 -1.383965015411376953e-01 4.681023359298706055e-01 1.374754309654235840e-02 -1.357030421495437622e-01 1.034741848707199097e-01
-1.942697316408157349e-01 1.218294799327850342e-01 -2.296348661184310913e-01 -3.833908587694168091e-02 1.346660107374191284e-01 -3.257861826568841934e-03 3.569326922297477722e-02 -3.566576540470123291e-02 -1.271816492080688477e-01 -4.614246487617492676e-01 -1.227838620543479919e-01 -3.332743421196937561e-02 -1.741512678563594818e-02 8.817612379789352417e-02 1.281841099262237549e-01 2.208631020039319992e-03 8.089218288660049438e-02 3.762416839599609375e-01 -9.398651123046875000e-02 -2.934639528393745422e-02 -3.304827511310577393e-01 1.157343909144401550e-01 4.307083785533905029e-02 1.305543184280395508e-01 2.915054559707641602e-01 4.800880327820777893e-03 -3.950478136539459229e-02 3.854666277766227722e-02 1.694554239511489868e-01 3.544246554374694824e-01 -1.705197989940643311e-02 -2.464908957481384277e-01
2.057245224714279175e-01 -4.182797297835350037e-02 -1.507118716835975647e-02 -1.553866118192672729e-01 3.365798890590667725e-01 -1.668238043785095215e-01 8.814045786857604980e-02 3.829157352447509766e-02 7.537326961755752563e-02 -7.724862080067396164e-03 1.870557665824890137e-02 -2.586168348789215088e-01 -2.301630526781082153e-01 2.279529124498367310e-01 5.854102224111557007e-02 -2.424375265836715698e-01 2.551867663860321045e-01 3.008204698562622070e-01 -2.419777959585189819e-02 1.653846949338912964e-01 -1.345290839672088623e-01 2.383543998003005981e-01 1.859647035598754883e-02 1.614346206188201904e-01 4.168622940778732300e-02 2.273265421390533447e-01 1.501353383064270020e-01 -5.042954813688993454e-03 2.614005804061889648e-01 -1.597390025854110718e-01 2.683067619800567627e-01 -1.200220882892608643e-01
4.296032190322875977e-01 -8.172398060560226440e-02 6.727871298789978027e-02 -4.967547208070755005e-02 1.431553065776824951e-01 -3.096607625484466553e-01 2.519001662731170654e-01 -2.192592918872833252e-01 5.331607908010482788e-02 -1.134287118911743164e-01 1.211669668555259705e-01 -1.430529952049255371e-01 1.165525019168853760e-01 -1.866072118282318115e-01 2.639665305614471436e-01 8.310762792825698853e-02 -1.284755766391754150e-01 2.477636486291885376e-01 7.341615390032529831e-03 -4.319703951478004456e-02 -1.913376152515411377e-01 2.977978289127349854e-01 1.139788776636123657e-01 -7.155398372560739517e-03 -2.323375940322875977e-01 -9.211283759213984013e-05 -1.815919764339923859e-02 -2.741097845137119293e-02 1.947266161441802979e-01 -1.879431307315826416e-01 -1.806002706289291382e-01 -1.376306861639022827e-01
1.874604076147079468e-01 -1.474617868661880493e-01 1.622197031974792480e-01 -1.988589912652969360e-01 1.945508271455764771e-02 3.939329460263252258e-02 -2.824281807988882065e-03 -1.187934651970863342e-01 -3.388078808784484863e-01 -1.514598727226257324e-01 4.834605380892753601e-02 -3.151144385337829590e-01 -5.536952521651983261e-03 -3.416816145181655884e-02 1.349467486143112183e-01 -7.786589115858078003e-02 7.391848415136337280e-02 -1.257034204900264740e-02 -2.620127201080322266e-01 3.019390404224395752e-01 -2.534063458442687988e-01 9.224878996610641479e-02 -2.011121958494186401e-01 2.109902352094650269e-01 -1.985351592302322388e-01 -1.945519894361495972e-01 6.562778353691101074e-02 -1.518614739179611206e-01 3.067759573459625244e-01 1.519264727830886841e-01 -2.131340503692626953e-01 7.735563069581985474e-02
2.482055127620697021e-01 -9.925054013729095459e-02 -1.276057737413793802e-04 -2.517733275890350342e-01 1.360695809125900269e-01 -9.497553855180740356e-02 2.284021116793155670e-02 -2.535305619239807129e-01 -1.166403219103813171e-01 4.907030146569013596e-03 -2.946400456130504608e-02 -2.649636566638946533e-01 1.770724058151245117e-01 7.002630084753036499e-02 3.447011411190032959e-01 1.503363065421581268e-02 -2.430915087461471558e-02 3.031562864780426025e-01 -5.871836841106414795e-02 -2.089937627315521240e-01 -2.594895660877227783e-01 8.078088611364364624e-02 -7.808580994606018066e-02 2.897011041641235352e-01 2.832151949405670166e-02 -1.574949026107788086e-01 -8.646976202726364136e-03 -1.912040114402770996e-01 -2.149291485548019409e-01 2.133621424436569214e-01 -1.167881786823272705e-01 -2.484136670827865601e-01
1.195165887475013733e-01 1.152965426445007324e-01 1.111817657947540283e-01 -4.318316653370857239e-02 1.766048967838287354e-01 -1.390223801136016846e-01 -3.302604258060455322e-01 -1.389280855655670166e-01 -2.240771651268005371e-01 -3.876895308494567871e-01 -1.171028539538383484e-01 -2.127838283777236938e-01 2.883418500423431396e-01 -7.367705553770065308e-02 -1.193105895072221756e-02 -9.138201922178268433e-02 7.567290961742401123e-02 1.640842109918594360e-01 -2.064246833324432373e-01 2.544700801372528076e-01 -1.630948334932327271e-01 2.448854967951774597e-03 1.667287498712539673e-01 2.266692072153091431e-01 -2.317651361227035522e-01 2.341682836413383484e-02 -1.838052421808242798e-01 -3.026137128472328186e-02 2.459829151630401611e-01 -1.093554869294166565e-02 -1.638946682214736938e-01 -2.211453020572662354e-02
1.352920085191726685e-01 2.007644474506378174e-01 -1.433709356933832169e-02 2.191131003201007843e-02 3.322964608669281006e-01 3.490779921412467957e-02 -1.040567234158515930e-01 1.650884002447128296e-02 -2.937106788158416748e-02 -1.204569712281227112e-01 -1.671369373798370361e-01 -2.756791114807128906e-01 -6.209385395050048828e-02 -3.983059898018836975e-03 1.969777047634124756e-03 1.564576178789138794e-01 5.280682817101478577e-02 3.620728254318237305e-01 2.482625842094421387e-01 7.824771106243133545e-02 -3.491658568382263184e-01 1.778546720743179321e-01 -4.669259861111640930e-02 -1.842563785612583160e-02 1.667611002922058105e-01 -6.357238441705703735e-02 -2.911694645881652832e-01 7.747007906436920166e-02 2.908648550510406494e-01 2.876604497432708740e-01 4.511460661888122559e-02 -1.434370428323745728e-01
4.115575253963470459e-01 -6.329817324876785278e-02 -1.698056310415267944e-01 -3.959636986255645752e-01 1.553552299737930298e-01 -1.832689493894577026e-01 -1.920865178108215332e-01 9.187523275613784790e-02 1.445445120334625244e-01 3.114497289061546326e-02 2.773080468177795410e-01 -1.295307576656341553e-01 5.812042206525802612e-02 3.840511664748191833e-02 -5.779363960027694702e-02 -8.508110791444778442e-02 1.027972921729087830e-01 2.947507202625274658e-01 1.080274432897567749e-01 -8.645482361316680908e-02 -4.244885593652725220e-02 2.333109825849533081e-01 4.098005965352058411e-02 7.935646176338195801e-02 -2.093013674020767212e-01 1.461201161146163940e-01 2.328820228576660156e-01 -2.211041599512100220e-01 1.510867029428482056e-01 -1.288341581821441650e-01 -2.344275824725627899e-02 1.337986737489700317e-01
3.658475875854492188e-01 -1.873480230569839478e-01 -1.435673981904983521e-01 -6.615130603313446045e-02 2.559842467308044434e-01 1.959338784217834473e-03 4.974489659070968628e-02 2.587366402149200439e-01 1.482883542776107788e-01 3.219295665621757507e-02 -8.246237039566040039e-02 -2.048436105251312256e-01 1.175146177411079407e-01 -8.545332401990890503e-02 1.203720793128013611e-01 -3.297872841358184814e-01 9.774036705493927002e-02 -6.371819972991943359e-02 -1.635829210281372070e-01 3.480357229709625244e-01 -1.002689078450202942e-01 2.059012204408645630e-01 -2.644229680299758911e-03 5.333533883094787598e-02 4.010894894599914551e-02 2.569617331027984619e-01 -1.543497890233993530e-01 -9.849572181701660156e-02 1.789825558662414551e-01 1.359684914350509644e-01 -9.663232415914535522e-02 -2.777490019798278809e-01
2.412164211273193359e-02 1.172520965337753296e-02 1.393585354089736938e-01 -1.460886746644973755e-01 3.395787775516510010e-01 1.420502644032239914e-02 -2.861734032630920410e-01 -1.199569478631019592e-01 -1.213571131229400635e-01 -2.671453058719635010e-01 -6.708916276693344116e-02 -2.462426200509071350e-02 -4.389912635087966919e-02 1.868800669908523560e-01 1.454914063215255737e-01 1.057609394192695618e-01 -2.462485730648040771e-01 1.880075931549072266e-01 -2.202470153570175171e-01 2.044134736061096191e-01 -9.241664409637451172e-02 3.538050651550292969e-01 2.261907607316970825e-01 -8.369362354278564453e-02 1.426646411418914795e-01 3.521622121334075928e-01 8.436420559883117676e-02 -1.721088588237762451e-01 8.099404722452163696e-02 9.924856573343276978e-02 1.845043152570724487e-02 -1.014206632971763611e-01
-1.632021367549896240e-01 1.768937259912490845e-01 -3.480647504329681396e-01 -1.384185850620269775e-01 1.749962866306304932e-01 -3.394754976034164429e-02 -3.756964579224586487e-02 -7.771736383438110352e-02 -1.970085054636001587e-01 -1.738284975290298462e-01 1.682866737246513367e-02 -2.641456425189971924e-01 8.674397319555282593e-02 -1.056551933288574219e-01 5.811575800180435181e-02 -2.636902965605258942e-02 1.771058142185211182e-01 3.949919342994689941e-01 -2.863229215145111084e-01 -8.680837601423263550e-02 -1.740428954362869263e-01 2.034045308828353882e-01 -4.695554822683334351e-02 1.923477649688720703e-02 4.593547806143760681e-02 -2.299986928701400757e-01 1.132989153265953064e-01 -2.002695575356483459e-02 1.571899503469467163e-01 3.788280189037322998e-01 -5.923318117856979370e-02 -9.785807877779006958e-02
2.425123751163482666e-01 -1.298031955957412720e-01 -1.890715062618255615e-01 -2.769866287708282471e-01 2.558652758598327637e-01 -2.653662562370300293e-01 -7.496397197246551514e-02 -1.987916231155395508e-01 1.163778007030487061e-01 -7.724697887897491455e-02 3.805743902921676636e-02 -2.072769999504089355e-01 1.190697699785232544e-01 1.754001826047897339e-01 6.452026963233947754e-02 -1.973901391029357910e-01 3.727679327130317688e-02 1.481467038393020630e-01 8.091586083173751831e-02 9.053114801645278931e-03 -2.921646833419799805e-01 3.333416283130645752e-01 2.298740204423666000e-03 1.270350813865661621e-01 1.814375072717666626e-02 1.722888499498367310e-01 4.676960036158561707e-02 2.086760997772216797e-01 -6.651884410530328751e-03 -1.818521767854690552e-01 5.895470967516303062e-04 -3.569410145282745361e-01
7.416460663080215454e-02 8.753380924463272095e-02 -1.979210041463375092e-02 -5.214279145002365112e-02 2.445530444383621216e-01 1.834630966186523438e-01 1.325631439685821533e-01 -9.157421439886093140e-02 -7.097377628087997437e-02 -2.595238685607910156e-01 -9.435125626623630524e-03 -1.720907986164093018e-01 2.627764344215393066e-01 1.170714199542999268e-01 1.985275894403457642e-01 1.293677389621734619e-01 -2.961193770170211792e-02 1.127568334341049194e-01 1.990807503461837769e-01 2.554917633533477783e-01 -4.182492941617965698e-02 1.252864487469196320e-02 3.385142982006072998e-01 2.289380282163619995e-01 -1.061399653553962708e-01 2.360505312681198120e-01 -5.529013276100158691e-02 -9.583045542240142822e-02 1.117102503776550293e-01 1.733313053846359253e-01 -4.627509415149688721e-01 2.062025247141718864e-03
1.454265266656875610e-01 -1.474757045507431030e-01 -2.868734598159790039e-01 -5.768961273133754730e-03 4.452858567237854004e-01 -2.163655608892440796e-01 4.436735212802886963e-01 -1.500317733734846115e-02 -1.309511959552764893e-01 -2.806173264980316162e-01 2.209898456931114197e-02 -9.625659137964248657e-02 7.805790007114410400e-02 -1.173862628638744354e-02 -6.380006670951843262e-02 1.311931759119033813e-01 3.118352890014648438e-01 1.750674843788146973e-01 -6.800545752048492432e-02 1.264634430408477783e-01 -2.310177683830261230e-01 2.540631294250488281e-01 -2.523617260158061981e-02 -6.477726995944976807e-02 -6.165597215294837952e-02 3.321289271116256714e-02 -1.229397021234035492e-02 -9.286035597324371338e-02 -1.128630936145782471e-01 -3.939856961369514465e-02 9.190044365823268890e-03 -1.163336355239152908e-02
2.939166426658630371e-01 -2.539340257644653320e-01 2.284186184406280518e-01 -1.051507145166397095e-01 7.748260349035263062e-02 -4.565641749650239944e-03 -7.357917726039886475e-02 -7.037799060344696045e-02 4.495794698596000671e-02 -8.807260543107986450e-02 2.436625957489013672e-02 -2.407459616661071777e-01 7.535171508789062500e-02 -2.511278688907623291e-01 3.118458390235900879e-01 -1.100026890635490417e-01 1.628828942775726318e-01 1.628428101539611816e-01 -2.178467065095901489e-01 3.002521097660064697e-01 -2.875345051288604736e-01 2.534898817539215088e-01 -3.335053324699401855e-01 -8.031830191612243652e-02 1.382526457309722900e-01 5.822321772575378418e-02 -1.275692880153656006e-01 -5.626169219613075256e-02 1.379336267709732056e-01 1.408731564879417419e-02 -5.631675943732261658e-02 5.898979306221008301e-02
2.640870213508605957e-01 -6.162404268980026245e-02 -1.888747443445026875e-03 3.364506643265485764e-03 6.352721899747848511e-02 2.971184672787785530e-03 1.527409553527832031e-01 -3.257444500923156738e-02 -1.030370295047760010e-01 -6.993753463029861450e-02 1.619585454463958740e-01 -3.830882012844085693e-01 4.424032270908355713e-01 5.809364467859268188e-02 2.226424694526940584e-04 -3.699130192399024963e-02 1.752987876534461975e-02 4.320675134658813477e-01 6.978724617511034012e-03 1.200981214642524719e-01 -8.482651412487030029e-02 2.094545587897300720e-02 2.116487026214599609e-01 4.142431542277336121e-02 1.030014380812644958e-01 1.575549989938735962e-01 -1.746962666511535645e-01 -3.598521649837493896e-02 -1.968576610088348389e-01 -9.674738347530364990e-02 -3.494648337364196777e-01 -1.263275593519210815e-01
5.202043801546096802e-02 1.833013147115707397e-01 2.497003041207790375e-02 1.205137819051742554e-01 2.055651843547821045e-01 2.971732430160045624e-02 -5.568677186965942383e-02 -6.966360658407211304e-02 -1.167344450950622559e-01 -2.291162610054016113e-01 1.258555352687835693e-01 -1.193172950297594070e-02 3.192856907844543457e-01 2.631338834762573242e-01 -2.433242499828338623e-01 -8.654144406318664551e-02 2.543501742184162140e-02 3.766909837722778320e-01 -3.267559111118316650e-01 1.183614060282707214e-01 -1.465356796979904175e-01 2.880896925926208496e-01 1.433959454298019409e-01 7.079728692770004272e-02 2.227317690849304199e-01 -2.559164352715015411e-02 -1.115601230412721634e-02 9.407427906990051270e-02 2.354962080717086792e-01 -6.106242537498474121e-02 -2.417258322238922119e-01 -8.514031767845153809e-02
-1.410702615976333618e-01 1.053093671798706055e-01 2.319054119288921356e-02 4.624462500214576721e-02 3.693471848964691162e-01 -8.816916495561599731e-02 -4.075058922171592712e-02 1.599124521017074585e-01 1.869587749242782593e-01 -1.917150020599365234e-01 3.831633599475026131e-03 -2.309676855802536011e-01 1.873657703399658203e-01 1.710232794284820557e-01 -2.451460510492324829e-01 3.823483362793922424e-03 1.992350816726684570e-01 2.830825746059417725e-01 -3.143652677536010742e-01 1.789415478706359863e-01 -2.833341360092163086e-01 1.671386361122131348e-01 1.760694235563278198e-01 1.017067581415176392e-01 1.682604551315307617e-01 1.674411743879318237e-01 1.527132242918014526e-01 -1.662486940622329712e-01 9.435973316431045532e-02 9.483552724123001099e-02 2.375879138708114624e-02 -1.391751319169998169e-01
5.579689890146255493e-02 3.274506703019142151e-02 -3.443307429552078247e-02 4.280193150043487549e-02 5.231897830963134766e-01 -1.076104268431663513e-01 -3.385085985064506531e-02 -7.016541808843612671e-02 -1.704426668584346771e-02 4.383072257041931152e-02 -1.447335183620452881e-01 -2.371141910552978516e-01 2.843527495861053467e-01 1.169892996549606323e-01 8.496631681919097900e-02 -8.829400688409805298e-02 -1.353769600391387939e-01 2.063280940055847168e-01 -2.945639789104461670e-01 7.473500818014144897e-02 -1.420854479074478149e-01 1.924820393323898315e-01 3.307337760925292969e-01 -4.394043236970901489e-03 -1.660819053649902344e-01 3.328359872102737427e-02 2.111649513244628906e-01 1.803621053695678711e-01 6.663829088211059570e-02 2.294992506504058838e-01 1.566794812679290771e-01 7.152050733566284180e-02
3.271245658397674561e-01 1.009746342897415161e-01 -2.457298636436462402e-01 2.163813710212707520e-01 6.752514839172363281e-02 8.397738635540008545e-02 6.180904805660247803e-02 -4.039159715175628662e-01 -2.336748242378234863e-01 -1.002894714474678040e-01 5.618772655725479126e-02 -2.546895444393157959e-01 -9.593975543975830078e-02 1.087947860360145569e-01 2.857485041022300720e-02 -4.605288058519363403e-02 2.516090311110019684e-02 1.551281958818435669e-01 6.786243524402379990e-03 2.179460786283016205e-02 1.187960878014564514e-01 2.806221842765808105e-01 -5.103963613510131836e-02 -2.692847745493054390e-03 5.721626430749893188e-02 1.365124136209487915e-01 3.310796618461608887e-01 -1.204093024134635925e-01 4.026313424110412598e-01 -9.496506303548812866e-02 -4.402492940425872803e-02 -2.373059466481208801e-02
-2.869683131575584412e-02 1.491836737841367722e-02 -1.039316058158874512e-01 -1.085923314094543457e-01 3.538887798786163330e-01 -5.463084578514099121e-02 1.417089700698852539e-01 -1.621850952506065369e-02 -4.211249575018882751e-02 -2.352773398160934448e-01 1.622547060251235962e-01 -1.933248043060302734e-01 1.036339402198791504e-01 7.827187329530715942e-02 -3.864949801936745644e-03 -1.241293549537658691e-02 -1.403652429580688477e-01 2.229714840650558472e-01 -3.190132379531860352e-01 1.780730783939361572e-01 2.786373198032379150e-01 1.606555283069610596e-01 -2.002215236425399780e-01 1.958628892898559570e-01 1.268351227045059204e-01 1.048832833766937256e-01 -3.366696089506149292e-02 -1.152735427021980286e-01 4.624972343444824219e-01 1.503842324018478394e-01 -1.405882686376571655e-01 -8.565457910299301147e-02
2.627051174640655518e-01 7.031316310167312622e-02 2.458262071013450623e-02 1.135894283652305603e-01 -1.041244119405746460e-01 -4.305455088615417480e-02 1.941009312868118286e-01 -2.725428901612758636e-02 1.737980544567108154e-01 -4.350270330905914307e-01 1.900685131549835205e-01 -2.409282773733139038e-01 6.992435455322265625e-02 -1.306703239679336548e-01 1.820122748613357544e-01 2.294329851865768433e-01 1.398539841175079346e-01 3.244343400001525879e-01 -2.445412725210189819e-01 9.366481751203536987e-02 -9.867130219936370850e-02 2.633370086550712585e-02 2.368671596050262451e-01 1.263962090015411377e-01 -1.914594173431396484e-01 7.095728814601898193e-02 -6.372013688087463379e-02 6.301110982894897461e-02 1.846683174371719360e-01 -5.691431090235710144e-02 1.592141091823577881e-01 -2.274817377328872681e-01
1.573988944292068481e-01 1.365776211023330688e-01 -3.167447447776794434e-01 -1.077974736690521240e-01 1.361247152090072632e-01 5.967682972550392151e-02 8.114010840654373169e-02 9.847723692655563354e-02 -1.358167827129364014e-01 1.411792337894439697e-01 -1.528258025646209717e-01 -4.186507463455200195e-01 -8.817080408334732056e-02 -1.705762371420860291e-02 -6.642682850360870361e-02 8.536410331726074219e-02 1.132556125521659851e-01 3.879851996898651123e-01 -1.866809129714965820e-01 -1.554418504238128662e-01 -2.491518259048461914e-01 2.913228571414947510e-01 -6.876754108816385269e-03 2.108001857995986938e-01 -4.968889802694320679e-02 -2.099505215883255005e-01 -3.011525794863700867e-02 4.500275105237960815e-02 1.933961212635040283e-01 1.150922849774360657e-01 -9.782566130161285400e-02 1.612012684345245361e-01
2.993181943893432617e-01 1.037714630365371704e-02 -2.602505683898925781e-01 2.302692383527755737e-01 1.677134782075881958e-01 1.842570751905441284e-01 2.465253770351409912e-01 -1.063245087862014771e-01 -1.431862916797399521e-02 -1.809310615062713623e-01 9.099495410919189453e-02 4.997913539409637451e-02 4.795193672180175781e-02 -1.713048666715621948e-01 3.187715709209442139e-01 -1.177353188395500183e-01 2.438490092754364014e-01 1.193869411945343018e-01 -3.805264532566070557e-01 -2.506214193999767303e-02 -1.269327849149703979e-01 1.519431173801422119e-01 2.309215962886810303e-01 -7.544201612472534180e-02 5.750184506177902222e-02 1.524053812026977539e-01 3.121608495712280273e-02 2.304816246032714844e-02 -3.143944963812828064e-02 2.326498180627822876e-01 -1.317711472511291504e-01 -2.160355746746063232e-01
2.639763355255126953e-01 -6.360841542482376099e-02 2.290414273738861084e-01 4.664473235607147217e-02 2.273613661527633667e-01 5.113965272903442383e-02 -2.028954923152923584e-01 1.058732345700263977e-01 9.786322712898254395e-02 -4.897884652018547058e-02 9.099484235048294067e-02 -3.033412694931030273e-01 8.025940507650375366e-02 -1.991059929132461548e-01 -2.408498972654342651e-01 7.639539241790771484e-02 8.137809485197067261e-02 3.354788422584533691e-01 -1.945305913686752319e-01 1.763917207717895508e-01 -1.183440685272216797e-01 2.490527629852294922e-01 2.303685545921325684e-01 2.201784960925579071e-02 3.247249498963356018e-02 2.644923143088817596e-02 2.624708712100982666e-01 -5.385929718613624573e-02 3.201594650745391846e-01 2.167427837848663330e-01 -4.326545447111129761e-02 -1.182395219802856445e-02
7.152617722749710083e-02 -1.607305184006690979e-02 -2.373197674751281738e-01 -1.791400611400604248e-01 -6.713386625051498413e-02 5.746187642216682434e-02 2.442032657563686371e-02 1.505742873996496201e-02 -2.086108624935150146e-01 -2.003349959850311279e-01 1.903638690710067749e-01 -2.364235371351242065e-01 7.167632877826690674e-02 1.267222166061401367e-01 2.659770250320434570e-01 -1.005716472864151001e-01 1.377091705799102783e-01 3.433846831321716309e-01 -2.551612854003906250e-01 2.824993431568145752e-01 -3.131712377071380615e-01 -9.870794415473937988e-02 2.161322385072708130e-01 -1.019982248544692993e-01 1.858730167150497437e-01 2.524328529834747314e-01 -3.235829249024391174e-02 -3.125893324613571167e-02 -2.984650433063507080e-02 7.490202784538269043e-02 -2.559664845466613770e-01 -2.643295750021934509e-02
1.310184895992279053e-01 -1.982632875442504883e-01 -5.507198628038167953e-03 -2.427198737859725952e-01 3.390535712242126465e-01 -2.889651060104370117e-01 1.783801317214965820e-01 -1.033596321940422058e-01 1.177929043769836426e-01 -1.498792767524719238e-01 3.769772872328758240e-02 -2.151728570461273193e-01 8.319816738367080688e-02 2.466479539871215820e-01 1.287298202514648438e-01 -2.431110739707946777e-01 2.176024019718170166e-01 1.586459130048751831e-01 1.214036270976066589e-01 2.238885015249252319e-01 -1.782907098531723022e-01 1.647862344980239868e-01 4.732215404510498047e-02 3.140135109424591064e-01 3.743813186883926392e-02 2.212991565465927124e-01 -1.315068802796304226e-03 3.302640095353126526e-02 1.672726124525070190e-01 1.972851902246475220e-02 1.432255208492279053e-01 -1.364200264215469360e-01
2.984327971935272217e-01 1.786383837461471558e-01 -8.005544543266296387e-02 -1.760146617889404297e-01 2.326797991991043091e-01 4.723783116787672043e-03 1.702321022748947144e-01 -2.796272337436676025e-01 -2.549678981304168701e-01 -1.073938794434070587e-02 1.036164537072181702e-01 -6.937946379184722900e-02 2.112901955842971802e-01 -1.032782867550849915e-01 -8.926625549793243408e-02 -2.411981523036956787e-01 -1.812922805547714233e-01 1.345515549182891846e-01 -3.079308867454528809e-01 1.851328462362289429e-01 3.136880462989211082e-03 1.247616335749626160e-01 1.729865074157714844e-01 8.903362601995468140e-02 -2.555740177631378174e-01 2.758961021900177002e-01 -2.176840603351593018e-01 8.840223401784896851e-02 -3.455473855137825012e-02 1.767005175352096558e-01 -3.981525450944900513e-02 1.184955537319183350e-01
2.268444746732711792e-01 -2.398408353328704834e-01 -3.016617521643638611e-02 1.960895806550979614e-01 3.607077300548553467e-01 4.643191769719123840e-02 2.241392731666564941e-01 2.339300513267517090e-02 -1.791502088308334351e-01 7.442642748355865479e-02 -2.373986691236495972e-01 -2.238491475582122803e-01 1.409950386732816696e-02 1.758830398321151733e-01 2.600375413894653320e-01 -1.343290954828262329e-01 -1.966744214296340942e-01 2.668477594852447510e-01 -8.245821297168731689e-02 1.506702881306409836e-02 -3.819714784622192383e-01 -2.061542868614196777e-01 1.265955716371536255e-01 5.851899087429046631e-02 4.515064414590597153e-03 -2.403055131435394287e-02 -1.147203892469406128e-01 -9.038198739290237427e-03 2.186033129692077637e-01 8.117184042930603027e-02 -6.788614392280578613e-02 -1.005697473883628845e-01
1.248903721570968628e-01 -2.559238858520984650e-02 4.811233654618263245e-02 -3.586577624082565308e-02 2.254306375980377197e-01 -1.547961384057998657e-01 1.316613554954528809e-01 4.193097352981567383e-02 -9.982804208993911743e-02 -3.015692234039306641e-01 7.957880944013595581e-02 -2.754433453083038330e-01 3.014907985925674438e-02 1.756769865751266479e-01 1.876564919948577881e-01 -8.434042334556579590e-02 -2.593076229095458984e-01 1.052104830741882324e-01 -3.252069950103759766e-01 1.264517903327941895e-01 1.631346940994262695e-01 4.231385514140129089e-02 -1.826335340738296509e-01 3.144024312496185303e-01 2.317782491445541382e-01 1.485926210880279541e-01 2.211343869566917419e-02 -1.274387389421463013e-01 3.078802525997161865e-01 2.270608246326446533e-01 -8.205934613943099976e-02 -1.509422808885574341e-01
1.486496776342391968e-01 -7.839556783437728882e-02 -4.230282455682754517e-02 1.095778197050094604e-01 2.168565690517425537e-01 -4.747381061315536499e-02 8.248504251241683960e-02 1.713083684444427490e-01 -2.807301282882690430e-01 2.782142721116542816e-02 1.184327825903892517e-01 -1.707672476768493652e-01 -6.898713856935501099e-02 1.710388958454132080e-01 2.246294170618057251e-02 -9.419259428977966309e-02 -1.414799690246582031e-01 3.241948783397674561e-01 -3.020621538162231445e-01 1.505716741085052490e-01 2.491834014654159546e-02 1.247709095478057861e-01 -1.119172498583793640e-01 3.431596457958221436e-01 2.202228754758834839e-01 1.849534064531326294e-01 3.286243081092834473e-01 -9.331773966550827026e-02 2.902856171131134033e-01 1.052516475319862366e-01 -1.494243294000625610e-01 6.151363998651504517e-02
2.833335995674133301e-01 7.759470492601394653e-02 -4.982871189713478088e-02 -4.437772184610366821e-02 1.623474508523941040e-01 -4.930310696363449097e-02 4.256590828299522400e-02 -1.250168383121490479e-01 -1.189781203866004944e-01 -1.865675002336502075e-01 2.145355939865112305e-02 -5.199369788169860840e-02 3.050226569175720215e-01 3.677878528833389282e-02 1.874021887779235840e-01 1.535023003816604614e-01 -3.281747698783874512e-01 1.650234013795852661e-01 -3.254210650920867920e-01 -8.021695166826248169e-02 1.387346386909484863e-01 7.596957683563232422e-02 1.836778819561004639e-01 2.298563122749328613e-01 8.008586615324020386e-02 3.044097721576690674e-01 -9.310992807149887085e-02 1.442655324935913086e-01 2.657036781311035156e-01 2.249281555414199829e-01 2.204851210117340088e-01 2.446176484227180481e-02
1.200524643063545227e-01 -1.101035438477993011e-02 3.363597020506858826e-02 -1.249087303876876831e-01 2.614806294441223145e-01 -2.373452484607696533e-01 4.250593483448028564e-02 -1.278831511735916138e-01 9.446954727172851562e-02 -1.966908387839794159e-02 -9.899008274078369141e-02 -7.544304430484771729e-02 1.757500171661376953e-01 1.333059519529342651e-01 1.292035877704620361e-01 -5.140903592109680176e-02 -2.464262247085571289e-01 2.049928903579711914e-01 -2.685711979866027832e-01 1.851782500743865967e-01 1.138486266136169434e-01 1.735941767692565918e-01 -2.609750926494598389e-01 2.393411099910736084e-01 1.347430348396301270e-01 -3.340698406100273132e-02 1.162511780858039856e-01 9.809987246990203857e-02 4.710760414600372314e-01 2.969762086868286133e-01 -3.779894113540649414e-02 -3.828818723559379578e-02
5.403040051460266113e-01 4.068351536989212036e-02 7.217127084732055664e-02 1.314680725336074829e-01 1.275799721479415894e-01 -8.168648928403854370e-02 3.797096759080886841e-02 2.755203284323215485e-02 -1.380467507988214493e-02 1.882493942975997925e-01 3.215726912021636963e-01 -3.741678968071937561e-02 9.806757420301437378e-02 -5.761333927512168884e-02 2.659871876239776611e-01 -4.536518454551696777e-02 1.835598796606063843e-01 2.624056935310363770e-01 -2.220259010791778564e-01 1.611173748970031738e-01 -8.717194944620132446e-02 -4.022353887557983398e-02 1.277558058500289917e-01 1.427813172340393066e-01 -2.270809933543205261e-02 -1.041841953992843628e-01 3.804800808429718018e-01 8.588207513093948364e-02 1.876441538333892822e-01 3.492018952965736389e-02 -5.687188357114791870e-02 -7.541294395923614502e-02
-3.680785372853279114e-02 9.777826070785522461e-02 -1.030382588505744934e-01 -2.666148543357849121e-02 1.160686016082763672e-01 -1.341574788093566895e-01 2.303827404975891113e-01 1.483218465000391006e-02 -2.554329298436641693e-02 -4.334921389818191528e-02 4.821890592575073242e-02 -2.925783395767211914e-01 -1.694808900356292725e-02 5.681040883064270020e-02 2.208028882741928101e-01 3.818693011999130249e-02 7.168115675449371338e-02 1.566431671380996704e-01 -9.549505263566970825e-02 -3.417649269104003906e-01 -1.131852567195892334e-01 3.454102277755737305e-01 2.724138796329498291e-01 3.720957636833190918e-01 2.963339388370513916e-01 -9.926822781562805176e-02 -7.178058475255966187e-02 -2.112140953540802002e-01 9.593570977449417114e-02 1.668672859668731689e-01 -2.527082562446594238e-01 9.039165452122688293e-03
7.091503590345382690e-02 -1.076867058873176575e-02 6.869231164455413818e-02 -5.094297975301742554e-02 3.503412008285522461e-01 -2.565064132213592529e-01 1.241741329431533813e-01 1.881084144115447998e-01 -3.810860216617584229e-02 -1.725988835096359253e-01 1.555550396442413330e-01 3.390226140618324280e-02 1.345342993736267090e-01 9.830617159605026245e-02 -1.445616483688354492e-01 1.788080930709838867e-01 -8.071991801261901855e-02 2.726973295211791992e-01 4.775185137987136841e-02 1.905692815780639648e-01 -1.571561992168426514e-01 3.263410627841949463e-01 1.617928445339202881e-01 -5.884600058197975159e-02 -3.254105448722839355e-01 1.964522302150726318e-01 1.305513978004455566e-01 -8.900758624076843262e-02 2.663196623325347900e-01 1.639380156993865967e-01 -4.159365221858024597e-02 -2.483612447977066040e-01
3.299689888954162598e-01 -1.770389676094055176e-01 -1.716204546391963959e-02 -2.337628602981567383e-01 3.894054293632507324e-01 -1.554224044084548950e-01 1.469563543796539307e-01 1.859309971332550049e-01 -6.519185006618499756e-02 -1.992850154638290405e-01 1.470459997653961182e-01 -7.554364949464797974e-02 -7.574150711297988892e-02 4.407486319541931152e-02 1.049695461988449097e-01 -2.899070382118225098e-01 1.432065665721893311e-01 2.304367125034332275e-01 -4.139591753482818604e-02 1.055353432893753052e-01 6.927584297955036163e-03 1.840633898973464966e-01 9.131825715303421021e-02 1.377345472574234009e-01 2.275336682796478271e-01 1.353707462549209595e-01 -1.348560601472854614e-01 -1.184211671352386475e-01 1.614410728216171265e-01 1.068191006779670715e-01 2.577133178710937500e-01 -2.120072990655899048e-01
1.920372843742370605e-01 5.876971781253814697e-02 -5.507951229810714722e-02 -6.180708110332489014e-02 3.843293488025665283e-01 -2.077489160001277924e-02 1.344259530305862427e-01 -4.505955874919891357e-01 8.710384368896484375e-02 -2.618907690048217773e-01 -1.054048165678977966e-02 -5.928693804889917374e-03 1.270005386322736740e-02 -1.583958268165588379e-01 -3.087204694747924805e-01 -3.643212467432022095e-02 -2.072047069668769836e-02 9.999987483024597168e-02 -2.552670240402221680e-01 2.302411347627639771e-01 -1.549075841903686523e-01 -1.449010968208312988e-01 -1.035719364881515503e-01 -2.154403179883956909e-02 1.023058742284774780e-01 3.649648725986480713e-01 1.321207452565431595e-02 -6.287293881177902222e-02 6.800056248903274536e-02 1.950902789831161499e-01 -3.064231015741825104e-02 -9.569757431745529175e-02
8.885196596384048462e-02 -1.158349495381116867e-02 -6.480230391025543213e-02 -4.776600282639265060e-03 -5.544119700789451599e-02 -1.628001034259796143e-01 2.658593058586120605e-01 -2.061211913824081421e-01 2.865984141826629639e-01 -1.645148694515228271e-01 1.986559331417083740e-01 -3.869128823280334473e-01 6.904950737953186035e-02 1.232419977895915508e-03 -2.465118467807769775e-02 -1.852058023214340210e-01 -1.089693680405616760e-01 1.369221955537796021e-01 -1.589660346508026123e-01 5.611580982804298401e-02 -1.289145350456237793e-01 3.096283674240112305e-01 -1.433531045913696289e-01 1.743898838758468628e-01 -1.966063529253005981e-01 1.711753010749816895e-01 1.341094672679901123e-01 -1.030353978276252747e-01 3.140303194522857666e-01 1.214719191193580627e-01 -1.889121681451797485e-01 1.971036344766616821e-01
4.108707904815673828e-01 7.122088968753814697e-02 -4.929016903042793274e-02 4.164499789476394653e-02 1.958615183830261230e-01 2.654794454574584961e-01 1.769129782915115356e-01 1.734990254044532776e-02 1.277253776788711548e-01 -6.649418920278549194e-02 1.463092118501663208e-01 -4.815936088562011719e-02 -1.360214501619338989e-01 -1.237654015421867371e-01 -5.475224554538726807e-02 -1.798745244741439819e-01 2.184405028820037842e-01 3.750467300415039062e-01 -3.680052459239959717e-01 7.388229668140411377e-02 -1.489106472581624985e-02 3.013944327831268311e-01 7.039698958396911621e-02 -1.179516912088729441e-04 3.622071817517280579e-02 1.539178639650344849e-01 -1.597806960344314575e-01 -1.196021884679794312e-01 -2.347939759492874146e-01 8.854476734995841980e-03 1.524965837597846985e-02 -1.493991464376449585e-01
1.870022416114807129e-01 1.039098128676414490e-01 -4.254467494320124388e-04 -3.253788128495216370e-02 1.323096305131912231e-01 -1.130242347717285156e-01 -1.146354004740715027e-01 2.428905665874481201e-02 2.472398877143859863e-01 -1.003131493926048279e-01 -1.695374697446823120e-01 -1.311627328395843506e-01 6.965197622776031494e-02 7.366398349404335022e-03 2.175760567188262939e-01 9.820957481861114502e-02 -1.362658292055130005e-01 8.650115877389907837e-02 6.675234436988830566e-02 8.290831744670867920e-02 -3.092703819274902344e-01 2.137713134288787842e-01 3.088131546974182129e-01 2.434323430061340332e-01 -1.832175441086292267e-02 2.297107279300689697e-01 2.316128462553024292e-01 -3.080558180809020996e-01 3.191310465335845947e-01 -2.256333231925964355e-01 -2.051688581705093384e-01 -1.700031384825706482e-02
1.676274687051773071e-01 -1.076535061001777649e-01 -1.638300567865371704e-01 -2.155365347862243652e-01 2.464828938245773315e-01 -1.638356000185012817e-01 -1.647167839109897614e-02 -5.541422963142395020e-02 1.801484376192092896e-01 -9.228302538394927979e-02 -1.361667066812515259e-01 -2.499940097332000732e-01 1.566731631755828857e-01 9.852179884910583496e-02 -1.276693772524595261e-03 -2.346054613590240479e-01 1.199910566210746765e-01 7.657524943351745605e-02 2.037266492843627930e-01 1.569091826677322388e-01 -4.155662655830383301e-01 3.492282629013061523e-01 1.296113282442092896e-01 2.853249311447143555e-01 -2.339976280927658081e-02 1.149700582027435303e-01 1.354051381349563599e-01 1.465811431407928467e-01 6.114156171679496765e-02 5.734222009778022766e-02 -1.069578249007463455e-02 -2.116514444351196289e-01
6.322334706783294678e-02 4.161642119288444519e-02 -7.773710787296295166e-02 -1.426744163036346436e-01 3.040321469306945801e-01 -2.491724491119384766e-01 2.727475464344024658e-01 1.569503843784332275e-01 -2.359079197049140930e-02 -1.233623474836349487e-01 1.162027642130851746e-01 -2.367552667856216431e-01 -7.835845649242401123e-02 -1.041969731450080872e-01 1.019332930445671082e-01 -1.557311713695526123e-01 3.005027472972869873e-01 2.319167368113994598e-02 -6.787808239459991455e-02 -9.526836127042770386e-02 -2.099974602460861206e-01 5.207833051681518555e-01 -2.405013330280780792e-02 1.855540126562118530e-01 1.179176121950149536e-01 1.680978685617446899e-01 -8.675171062350273132e-03 -1.200469136238098145e-01 2.343192696571350098e-01 1.048775669187307358e-02 7.875982671976089478e-02 -6.812889873981475830e-02
1.179370656609535217e-01 -5.131018534302711487e-02 -2.570740878582000732e-02 -3.715878427028656006e-01 1.218923255801200867e-01 -1.430182754993438721e-01 -8.370963484048843384e-02 -1.871555857360363007e-02 -3.410301730036735535e-02 -1.566516607999801636e-02 -2.237046360969543457e-01 -2.917230725288391113e-01 1.668899208307266235e-01 1.565834581851959229e-01 8.024159073829650879e-02 -2.844616472721099854e-01 2.313264310359954834e-01 8.045203238725662231e-02 2.961293049156665802e-02 -5.943048745393753052e-03 -2.904597520828247070e-01 3.579864799976348877e-01 6.891445815563201904e-02 2.415982335805892944e-01 -7.631631195545196533e-02 2.529233098030090332e-01 -3.145378455519676208e-02 4.115042462944984436e-02 1.978659331798553467e-01 -1.312915533781051636e-01 -1.107890531420707703e-01 -2.192973643541336060e-01
[truncated: 3,265,462 more chars]
