# Supplementary material for: The Language of Innovation
Source: PLoS One. 2020 Apr 30;15(4):e0230107. doi: 10.1371/journal.pone.0230107 (PMC7194493; doi:10.1371/journal.pone.0230107)
Supplement: S22 File — (GZ) [file pone.0230107.s022.tar.gz › 2000-2004/V2Run_7_VS_4500_embeddings2000-2004ED32.txt]

4.166560992598533630e-02 -2.086347490549087524e-01 1.606982946395874023e-01 1.585902869701385498e-01 9.442719630897045135e-03 1.416054368019104004e-01 1.344704255461692810e-02 -2.072033882141113281e-01 -3.004370331764221191e-01 2.078302502632141113e-01 -8.803708106279373169e-02 2.331590503454208374e-01 -6.907095015048980713e-02 1.937142759561538696e-01 -1.851964294910430908e-01 2.996753454208374023e-01 -8.670099079608917236e-02 -2.858602069318294525e-02 -2.234975844621658325e-01 2.361155748367309570e-01 6.084040924906730652e-02 1.952166482806205750e-02 -2.110661417245864868e-01 1.319066137075424194e-01 -1.174804940819740295e-01 -3.576238825917243958e-02 2.108384668827056885e-01 1.474509388208389282e-02 4.333286583423614502e-01 1.918641179800033569e-01 4.203157499432563782e-02 1.112058609724044800e-01
-4.595045372843742371e-02 3.483489528298377991e-02 -1.041135638952255249e-01 -2.629121541976928711e-01 -2.031720429658889771e-02 -1.685728132724761963e-02 3.388167917728424072e-01 -1.169145628809928894e-01 -3.409172222018241882e-02 1.667356491088867188e-02 5.318228900432586670e-02 1.192827150225639343e-01 8.884128183126449585e-02 4.978456720709800720e-02 -1.552775800228118896e-01 -1.655640313401818275e-03 4.660964012145996094e-02 1.867645680904388428e-01 1.882078200578689575e-01 2.897414267063140869e-01 -3.143835067749023438e-01 -2.361763641238212585e-02 -7.927867025136947632e-02 -5.487928912043571472e-02 1.918713562190532684e-02 4.541881382465362549e-02 2.550931870937347412e-01 8.376958221197128296e-02 1.385002881288528442e-01 1.131000220775604248e-01 8.976472914218902588e-02 5.957331061363220215e-01
1.333729475736618042e-01 -2.748855650424957275e-01 2.434607148170471191e-01 -1.798264086246490479e-01 1.673403829336166382e-01 2.096572704613208771e-02 5.789652839303016663e-02 -4.166233539581298828e-01 -3.868149220943450928e-02 1.039934456348419189e-01 3.270724788308143616e-02 1.541354209184646606e-01 -2.362863421440124512e-01 5.697901546955108643e-02 -6.529510021209716797e-03 2.170565128326416016e-01 -2.219019681215286255e-01 1.158517152070999146e-01 7.669384777545928955e-02 1.020089611411094666e-01 6.779143214225769043e-02 1.873646862804889679e-02 -2.323278933763504028e-01 -2.842574417591094971e-01 -2.300224900245666504e-01 -2.204345911741256714e-02 1.723072528839111328e-01 8.428943157196044922e-02 1.524455994367599487e-01 1.477846652269363403e-01 1.474727243185043335e-01 3.010033667087554932e-01
-1.240564882755279541e-02 -3.233711719512939453e-01 3.304145857691764832e-02 8.162958174943923950e-02 -8.297888934612274170e-02 5.683761090040206909e-02 1.371225416660308838e-01 3.889210149645805359e-02 -1.379966139793395996e-01 2.349682748317718506e-01 -7.000780105590820312e-02 1.518857181072235107e-01 -3.652679547667503357e-02 -2.341927587985992432e-01 -4.419940337538719177e-02 1.632449924945831299e-01 2.583096176385879517e-02 -3.345575928688049316e-01 1.194528341293334961e-01 1.091304272413253784e-01 6.341654807329177856e-02 -1.470768600702285767e-01 5.815793201327323914e-02 -2.873434424400329590e-01 -7.361170649528503418e-02 5.512624979019165039e-02 1.487029194831848145e-01 3.081925511360168457e-01 2.365113198757171631e-01 4.357899427413940430e-01 2.136942744255065918e-01 5.137686431407928467e-02
3.368310630321502686e-02 -5.472029000520706177e-02 -1.826380044221878052e-01 -1.133313700556755066e-01 1.249466314911842346e-01 -9.126142412424087524e-02 1.560568511486053467e-01 -2.874977886676788330e-01 -2.108858525753021240e-01 9.950818866491317749e-02 -5.098417401313781738e-02 4.161380827426910400e-01 1.001660972833633423e-01 -1.395720392465591431e-01 6.282258778810501099e-02 -9.792785346508026123e-02 -1.938065290451049805e-01 -3.418410941958427429e-02 5.553029477596282959e-02 2.435303926467895508e-01 1.432219296693801880e-01 1.338126212358474731e-01 -3.893469274044036865e-01 6.998617202043533325e-02 -2.528341710567474365e-01 -2.366922609508037567e-02 1.361871659755706787e-01 5.987468361854553223e-02 3.025159537792205811e-01 1.314017027616500854e-01 2.275024801492691040e-01 4.839284718036651611e-02
9.319050610065460205e-02 -5.585009604692459106e-02 -9.031675755977630615e-02 1.723248660564422607e-01 1.649785786867141724e-01 -1.578931212425231934e-01 1.361697018146514893e-01 -3.995906561613082886e-02 -1.558500975370407104e-01 2.470992058515548706e-01 3.885637968778610229e-02 1.855626553297042847e-01 -6.223218515515327454e-02 8.711607009172439575e-02 1.814908534288406372e-01 -6.973522156476974487e-02 -1.498594582080841064e-01 -7.869274914264678955e-02 8.221316151320934296e-03 1.327765882015228271e-01 1.474087834358215332e-01 3.292745947837829590e-01 -1.625169813632965088e-01 -1.161018759012222290e-01 -1.279589235782623291e-01 2.467451244592666626e-01 3.767137825489044189e-01 -1.367731541395187378e-01 4.057421684265136719e-01 1.568525582551956177e-01 1.975619196891784668e-01 1.580339968204498291e-01
1.298291087150573730e-01 -3.107560575008392334e-01 -6.844005733728408813e-02 -2.761080265045166016e-01 8.033330738544464111e-02 3.728330135345458984e-02 1.006848663091659546e-01 -3.338137865066528320e-01 -6.770946085453033447e-02 1.210297867655754089e-01 4.731760546565055847e-02 2.852796018123626709e-01 -4.035162925720214844e-02 4.259436577558517456e-02 -6.285493075847625732e-02 -2.760368585586547852e-01 -1.433752477169036865e-01 -3.763873875141143799e-02 6.432621181011199951e-02 5.479744868353009224e-05 -8.981486409902572632e-02 1.580621600151062012e-01 -6.333648413419723511e-02 4.706466197967529297e-02 -2.296490818262100220e-01 2.480772882699966431e-01 2.464635819196701050e-01 1.756805479526519775e-01 2.250873893499374390e-01 7.073607295751571655e-02 3.133429884910583496e-01 2.542998492717742920e-01
2.662428021430969238e-01 -1.951629668474197388e-01 -1.482140719890594482e-01 -7.808992266654968262e-02 1.541972607374191284e-01 -1.157142668962478638e-01 1.366701275110244751e-01 -1.497577279806137085e-01 1.187406759709119797e-02 2.447241842746734619e-01 6.967035681009292603e-02 1.410692334175109863e-01 1.533671915531158447e-01 -5.817552283406257629e-02 -4.083779454231262207e-02 4.039582237601280212e-02 -1.063924133777618408e-01 2.150338739156723022e-01 -5.671303719282150269e-02 8.596102148294448853e-02 5.129868537187576294e-02 2.667675614356994629e-01 -7.274618744850158691e-02 6.381287239491939545e-04 5.136346817016601562e-02 -7.152813673019409180e-02 2.314570397138595581e-01 2.593031525611877441e-01 3.060750067234039307e-01 3.013869822025299072e-01 3.266050517559051514e-01 3.204558789730072021e-01
1.232989355921745300e-01 -2.859829664230346680e-01 2.055630534887313843e-01 -1.072150021791458130e-01 2.408956140279769897e-01 -2.144084423780441284e-01 5.427302420139312744e-02 -4.559395462274551392e-02 -1.324176341295242310e-01 1.453838795423507690e-01 -1.259446740150451660e-01 3.427837491035461426e-01 4.818572476506233215e-02 2.474274300038814545e-02 3.023364022374153137e-02 -4.996758326888084412e-02 -1.266334056854248047e-01 2.502983063459396362e-02 1.059551164507865906e-01 2.214014679193496704e-01 -3.710710629820823669e-02 -8.896461874246597290e-02 -2.115618735551834106e-01 -2.037265747785568237e-01 -6.595327705144882202e-02 1.577787548303604126e-01 -7.217374444007873535e-02 4.602973908185958862e-02 2.901936173439025879e-01 9.601134061813354492e-02 3.986828029155731201e-01 3.169272243976593018e-01
-1.613241285085678101e-01 -3.843168020248413086e-01 -8.606857061386108398e-02 -1.684090942144393921e-01 1.067855209112167358e-01 1.107224076986312866e-01 1.771308947354555130e-03 -1.553313881158828735e-01 -2.917059659957885742e-01 -1.053391471505165100e-01 -1.343020051717758179e-01 9.136353433132171631e-02 -5.482608824968338013e-02 -1.772818900644779205e-02 -1.099750846624374390e-01 -2.053411006927490234e-01 1.431801170110702515e-01 1.095048710703849792e-01 4.214578866958618164e-02 2.965235114097595215e-01 -2.288886904716491699e-01 1.064374595880508423e-01 -3.761095553636550903e-02 -1.619536131620407104e-01 -2.670459151268005371e-01 -6.514476239681243896e-02 1.022766157984733582e-01 1.945954412221908569e-01 4.728719592094421387e-02 7.046057283878326416e-02 1.368291974067687988e-01 4.463119804859161377e-01
-1.053198203444480896e-01 -3.036292493343353271e-01 1.555827707052230835e-01 1.195697337388992310e-01 -1.730534285306930542e-01 -7.175520528107881546e-03 2.814163863658905029e-01 -1.992429941892623901e-01 -4.422233998775482178e-02 6.854571402072906494e-02 -2.523703873157501221e-01 1.924405694007873535e-01 -1.276244223117828369e-01 -3.607405349612236023e-02 -7.557022571563720703e-02 -6.694415211677551270e-02 3.308726241812109947e-03 -3.188513517379760742e-01 2.663206756114959717e-01 2.774457335472106934e-01 1.568218618631362915e-01 2.520780265331268311e-02 -1.219554021954536438e-01 7.655628025531768799e-02 -1.485313922166824341e-01 -1.573772430419921875e-01 3.148634731769561768e-01 3.021248281002044678e-01 1.070715934038162231e-01 7.359423488378524780e-02 1.486205607652664185e-01 4.902497678995132446e-02
3.219809010624885559e-02 -2.848801016807556152e-01 8.858711272478103638e-02 -6.519402377307415009e-03 -5.920130293816328049e-03 2.378597259521484375e-01 2.716761268675327301e-02 -3.619714081287384033e-01 -1.175060421228408813e-01 -1.388511806726455688e-01 -6.692104786634445190e-02 1.302630901336669922e-01 2.535276412963867188e-01 -1.655747443437576294e-01 1.181058660149574280e-01 -1.351398229598999023e-01 5.626140628010034561e-03 -2.649497799575328827e-02 2.058439403772354126e-01 1.913627684116363525e-01 -2.180200815200805664e-01 6.951129436492919922e-02 -2.657861411571502686e-01 -1.482145935297012329e-01 -8.953785523772239685e-03 -9.363821893930435181e-02 3.376711010932922363e-01 7.978460751473903656e-03 2.963172644376754761e-02 2.245028167963027954e-01 1.871975958347320557e-01 3.303783535957336426e-01
3.386143445968627930e-01 -1.780868023633956909e-01 -1.393353790044784546e-01 -1.515585929155349731e-01 1.588318496942520142e-01 -1.124674007296562195e-01 2.084246426820755005e-01 -1.984933316707611084e-01 -1.234653070569038391e-01 1.431252658367156982e-01 -8.454729616641998291e-02 3.499197065830230713e-01 -6.060520932078361511e-02 1.653293371200561523e-01 1.766308099031448364e-01 -1.032652556896209717e-01 -2.898422777652740479e-01 1.176785379648208618e-01 1.413624286651611328e-01 2.468242496252059937e-01 -6.820748746395111084e-02 2.330278009176254272e-01 -5.929342284798622131e-02 -7.669367641210556030e-02 -3.986274451017379761e-02 -8.127632550895214081e-03 2.761164605617523193e-01 1.754877865314483643e-01 1.336800903081893921e-01 1.293606609106063843e-01 1.000428646802902222e-01 2.278507500886917114e-01
1.646673828363418579e-01 -3.737497329711914062e-01 3.922016918659210205e-02 -1.757359355688095093e-01 1.758321672677993774e-01 -1.227190867066383362e-01 9.047628263942897320e-04 -1.218087822198867798e-01 -1.515783965587615967e-01 6.886662449687719345e-03 -2.198232896625995636e-02 2.095993757247924805e-01 -1.661558747291564941e-01 2.102266550064086914e-01 -4.804244637489318848e-02 1.827511750161647797e-02 -1.154899895191192627e-01 -5.237881466746330261e-02 7.631050050258636475e-02 1.196041703224182129e-02 1.219882741570472717e-01 2.735881507396697998e-01 -4.613365232944488525e-01 -1.129594445228576660e-01 -9.508787840604782104e-02 -1.086543425917625427e-01 1.655685454607009888e-01 1.242880299687385559e-01 1.764782518148422241e-01 3.194412887096405029e-01 2.452529370784759521e-01 6.050350889563560486e-02
-1.426461040973663330e-01 -9.436412900686264038e-02 4.653734713792800903e-02 1.881866902112960815e-01 -1.901272237300872803e-01 -1.967768222093582153e-01 3.579512536525726318e-01 -9.506407380104064941e-02 -3.753229379653930664e-01 8.914439007639884949e-03 -1.492622494697570801e-01 2.805536240339279175e-02 -1.843992024660110474e-01 -5.371258407831192017e-02 -2.840864062309265137e-01 6.521075218915939331e-02 -1.700637042522430420e-01 -1.543068140745162964e-01 2.317676693201065063e-01 1.315315216779708862e-01 7.684981077909469604e-02 4.788394644856452942e-02 -1.827958375215530396e-01 7.860503159463405609e-03 -1.536138951778411865e-01 5.094934627413749695e-02 1.315398663282394409e-01 2.029278129339218140e-01 2.720831930637359619e-01 1.410097181797027588e-01 5.042393878102302551e-02 2.978557348251342773e-01
1.825439184904098511e-01 -3.023299872875213623e-01 -1.552959233522415161e-01 2.211792580783367157e-02 2.532002031803131104e-01 3.163709118962287903e-02 2.464631572365760803e-02 -2.471417337656021118e-01 -6.497279554605484009e-02 1.877653151750564575e-01 -1.519538164138793945e-01 2.584953010082244873e-01 -5.949046090245246887e-02 -1.070889160037040710e-01 -6.523863226175308228e-02 -1.313504278659820557e-01 -2.239104807376861572e-01 7.384087890386581421e-02 2.544538378715515137e-01 2.409749627113342285e-01 2.604413963854312897e-02 9.772542119026184082e-02 -2.002332806587219238e-01 -3.983127698302268982e-02 -9.957285225391387939e-02 1.934556216001510620e-01 2.270805388689041138e-01 1.250521242618560791e-01 2.430225759744644165e-01 1.447951793670654297e-01 3.525554537773132324e-01 9.375597536563873291e-02
5.276009812951087952e-02 -2.161710709333419800e-01 -8.214063942432403564e-02 9.270961582660675049e-02 2.625711858272552490e-01 3.596084192395210266e-03 4.564557075500488281e-01 -4.638769477605819702e-02 -5.879420787096023560e-02 1.103705316781997681e-01 -8.357077091932296753e-02 2.291083484888076782e-01 -1.202280595898628235e-01 1.215323954820632935e-01 1.360354106873273849e-02 -1.116678193211555481e-01 -1.198305115103721619e-01 1.315257549285888672e-01 1.225652396678924561e-01 2.081631720066070557e-01 1.293247342109680176e-01 1.683458685874938965e-01 -7.956555485725402832e-02 -9.079256653785705566e-02 -4.342510551214218140e-02 -8.151664584875106812e-02 2.950763106346130371e-01 -2.298901975154876709e-02 3.976345062255859375e-01 -7.074700295925140381e-02 2.703455090522766113e-01 2.381289303302764893e-01
5.796870589256286621e-02 -6.553997844457626343e-02 -3.946990892291069031e-02 -2.449116259813308716e-01 1.500631570816040039e-01 1.371826827526092529e-01 4.478980600833892822e-02 -8.220545202493667603e-02 -1.830058842897415161e-01 -1.992342919111251831e-01 -9.917698800563812256e-02 3.042102158069610596e-01 -1.053424924612045288e-01 -7.280415296554565430e-02 -3.190131112933158875e-02 -4.110041260719299316e-02 2.553432881832122803e-01 -1.665659248828887939e-02 8.989269286394119263e-02 4.674137234687805176e-01 -4.033122360706329346e-01 1.144077256321907043e-01 -1.824689060449600220e-01 -1.885849237442016602e-01 1.895156949758529663e-01 1.544256210327148438e-01 1.174686551094055176e-01 3.719437867403030396e-02 1.923510134220123291e-01 1.441085189580917358e-01 6.597150862216949463e-02 1.110201328992843628e-01
1.737647056579589844e-01 -2.351476699113845825e-01 -8.793997019529342651e-02 -2.096676975488662720e-01 2.414671182632446289e-01 -2.001044750213623047e-01 1.715069413185119629e-01 -7.995053380727767944e-02 -4.732649028301239014e-02 3.990310430526733398e-01 -2.732420712709426880e-02 9.568236023187637329e-02 -1.318922489881515503e-01 -2.931248582899570465e-02 1.267995685338973999e-01 -1.273447871208190918e-01 -1.324864178895950317e-01 1.332790683954954147e-02 1.169773116707801819e-01 2.144422680139541626e-01 -4.741105437278747559e-02 2.590601444244384766e-01 -1.104462593793869019e-01 6.906735152006149292e-02 3.633370622992515564e-02 -7.889094948768615723e-02 1.993938535451889038e-01 -3.441650792956352234e-02 2.486096620559692383e-01 3.282822370529174805e-01 2.887057363986968994e-01 2.039708346128463745e-01
1.859490871429443359e-01 2.321625687181949615e-02 -1.429596692323684692e-01 3.568647429347038269e-02 2.048774063587188721e-01 -1.590878814458847046e-01 2.943482697010040283e-01 -1.947700381278991699e-01 -1.308569870889186859e-02 1.007710769772529602e-01 -2.132931910455226898e-02 2.834502160549163818e-01 -2.178852856159210205e-01 -5.025250092148780823e-02 1.374153941869735718e-01 1.370579749345779419e-02 -2.074850052595138550e-01 -1.260060369968414307e-01 -3.152979537844657898e-03 2.418669909238815308e-01 -7.260893471539020538e-03 1.520309150218963623e-01 -2.797765135765075684e-01 -8.556580543518066406e-02 2.498948760330677032e-02 2.256773412227630615e-02 3.122878968715667725e-01 -6.076474860310554504e-02 2.044614851474761963e-01 -8.333061635494232178e-02 4.224889576435089111e-01 1.879442483186721802e-01
4.458847939968109131e-01 -2.691603302955627441e-01 -4.450877383351325989e-02 -9.254666045308113098e-03 2.280049212276935577e-02 7.309240102767944336e-02 -1.002849079668521881e-02 3.553411364555358887e-02 -3.816104307770729065e-02 2.973122894763946533e-01 -1.980884224176406860e-01 1.189163476228713989e-01 1.923436112701892853e-02 2.148916721343994141e-01 -3.228666782379150391e-01 -8.259584009647369385e-02 -1.996547728776931763e-02 -1.643098741769790649e-01 1.853987723588943481e-01 3.511636704206466675e-02 -2.196348458528518677e-01 -7.109100371599197388e-02 8.362586051225662231e-02 -9.262965619564056396e-02 -1.174433901906013489e-01 1.744815558195114136e-01 3.121864795684814453e-02 -1.554919183254241943e-01 8.051290176808834076e-03 1.617935597896575928e-01 1.316600888967514038e-01 4.168551266193389893e-01
1.328249275684356689e-01 -4.829583689570426941e-02 8.087856322526931763e-02 -7.347635179758071899e-02 3.332763537764549255e-02 1.700235307216644287e-01 -6.033796072006225586e-02 -3.087591230869293213e-01 -3.140710294246673584e-01 -1.581373214721679688e-01 1.251546591520309448e-01 1.979276984930038452e-01 -2.257353626191616058e-03 -8.386999368667602539e-02 -2.582011222839355469e-01 4.879037290811538696e-02 -1.254134178161621094e-01 -1.034972816705703735e-01 1.317555159330368042e-01 4.395907223224639893e-01 -2.298198491334915161e-01 1.476960629224777222e-01 -1.658326983451843262e-01 -2.437720447778701782e-02 -8.396144956350326538e-03 -6.148042902350425720e-02 2.600922584533691406e-01 -1.085185483098030090e-01 7.251011673361063004e-03 2.270820736885070801e-01 1.069709137082099915e-01 3.137143552303314209e-01
4.128280878067016602e-01 -3.069679737091064453e-01 -6.992512941360473633e-02 -2.367106229066848755e-01 2.994260489940643311e-01 -4.318391904234886169e-02 1.357553154230117798e-01 -1.637419760227203369e-01 -1.441296786069869995e-01 1.095335707068443298e-01 -5.334450677037239075e-02 1.064981296658515930e-01 -2.106236293911933899e-02 -2.021739073097705841e-02 5.261408165097236633e-02 -9.384632110595703125e-02 5.733868852257728577e-02 1.644654273986816406e-01 5.066193640232086182e-02 -2.962597832083702087e-02 1.886305212974548340e-01 1.670529693365097046e-02 1.237719878554344177e-01 -3.765872716903686523e-01 -4.134531691670417786e-02 2.126796357333660126e-02 2.159034907817840576e-01 7.288326323032379150e-02 2.374422699213027954e-01 2.566873431205749512e-01 1.254290491342544556e-01 2.437364161014556885e-01
-8.269318938255310059e-02 -2.714710831642150879e-01 -1.617968827486038208e-01 1.963584721088409424e-01 -1.356862783432006836e-01 -1.641617864370346069e-01 1.578590124845504761e-01 8.100181818008422852e-02 -2.153992056846618652e-01 8.871425688266754150e-02 -2.232456058263778687e-01 1.837167441844940186e-01 -2.257193811237812042e-02 -1.072176545858383179e-01 2.363919317722320557e-01 5.905425921082496643e-02 -9.848719835281372070e-02 -3.152633011341094971e-01 1.770602017641067505e-01 2.589484751224517822e-01 1.275242958217859268e-02 6.810387223958969116e-02 -2.582450769841670990e-02 9.605117142200469971e-02 -1.175105348229408264e-01 2.992860600352287292e-02 1.728450804948806763e-01 2.546093761920928955e-01 1.503588408231735229e-01 4.480980336666107178e-01 9.729313850402832031e-02 6.479389220476150513e-02
2.555331289768218994e-01 -2.999835014343261719e-01 7.101089507341384888e-02 -3.118296265602111816e-01 4.281214624643325806e-02 4.609068110585212708e-02 3.945761919021606445e-02 -6.800654530525207520e-02 -9.020330011844635010e-02 1.584782451391220093e-01 4.024596139788627625e-02 2.362605631351470947e-01 4.829898104071617126e-02 -5.364321544766426086e-02 2.031013071537017822e-01 2.611445784568786621e-01 -4.746129736304283142e-02 3.209430724382400513e-02 1.410640627145767212e-01 1.999333798885345459e-01 -2.499118633568286896e-02 3.440276086330413818e-01 3.998297452926635742e-02 -1.594881713390350342e-01 6.233545392751693726e-02 9.122936427593231201e-02 2.235253453254699707e-01 9.898183494806289673e-02 1.785354912281036377e-01 3.471262454986572266e-01 2.853479981422424316e-01 1.095968559384346008e-01
-1.184539869427680969e-01 -3.617782145738601685e-02 1.456160694360733032e-01 1.271618753671646118e-01 -9.052506089210510254e-02 -1.675895452499389648e-01 -1.105571724474430084e-02 -6.456381827592849731e-02 -2.139505743980407715e-01 1.419462710618972778e-01 -1.927945315837860107e-01 1.364868134260177612e-01 -1.166663914918899536e-01 -2.540639042854309082e-01 -8.599222637712955475e-03 -3.440283238887786865e-02 -1.722729057073593140e-01 -3.220446705818176270e-01 2.514503300189971924e-01 2.476816624402999878e-01 7.414708286523818970e-02 -2.845746837556362152e-02 -1.258284300565719604e-01 -5.564540624618530273e-02 -1.537694483995437622e-01 -9.540727734565734863e-02 3.979720175266265869e-01 2.707802951335906982e-01 2.511199712753295898e-01 6.869181059300899506e-03 8.241673558950424194e-02 2.966843843460083008e-01
2.011371105909347534e-01 -1.451393067836761475e-01 3.532506152987480164e-02 -2.000843435525894165e-01 8.328436315059661865e-02 8.763859421014785767e-02 7.054651528596878052e-02 -1.690820157527923584e-01 -2.623273134231567383e-01 1.056687086820602417e-01 -1.715241968631744385e-01 2.104762941598892212e-01 -3.043586947023868561e-02 -1.216411069035530090e-01 2.350012026727199554e-02 2.326676622033119202e-02 -3.730439841747283936e-01 5.000870302319526672e-02 2.859070897102355957e-02 2.707402966916561127e-02 1.396802514791488647e-01 2.403918504714965820e-01 4.387427121400833130e-02 2.864236012101173401e-02 4.105987399816513062e-02 -1.182120665907859802e-01 1.616868823766708374e-01 -1.108703785575926304e-03 2.211860418319702148e-01 4.161435961723327637e-01 3.948739171028137207e-01 1.881765872240066528e-01
-5.780658125877380371e-02 -1.327572017908096313e-01 -2.890174686908721924e-01 8.356611430644989014e-02 -1.641424186527729034e-02 6.609020382165908813e-02 2.207560092210769653e-01 -2.352320402860641479e-02 -3.070395290851593018e-01 1.291608959436416626e-01 2.768848650157451630e-02 2.787379324436187744e-01 -3.481824994087219238e-01 2.662342041730880737e-02 -1.227733045816421509e-01 -5.423964932560920715e-02 3.154956176877021790e-02 -2.762793004512786865e-01 9.127175807952880859e-02 3.554145395755767822e-01 8.166179805994033813e-02 2.406604401767253876e-02 1.297489255666732788e-01 -1.850290447473526001e-01 -1.990493088960647583e-01 2.869122661650180817e-02 1.606432944536209106e-01 9.850087761878967285e-02 1.604464650154113770e-02 3.931323289871215820e-01 5.822933837771415710e-02 -2.784597501158714294e-02
2.339297533035278320e-01 -1.891348809003829956e-01 5.097510758787393570e-03 -3.410917147994041443e-02 3.118260502815246582e-01 3.855406120419502258e-02 2.098449766635894775e-01 -8.013328164815902710e-02 -1.624769866466522217e-01 2.545142173767089844e-01 1.094521060585975647e-01 3.207918405532836914e-01 -2.789983525872230530e-02 -1.472658365964889526e-01 -7.991194725036621094e-02 -1.226297691464424133e-01 2.296775951981544495e-02 -1.026375591754913330e-02 3.853442668914794922e-01 8.168211579322814941e-02 -7.335574924945831299e-02 1.342480331659317017e-01 -2.222677320241928101e-01 -1.073188185691833496e-01 -7.089096307754516602e-02 6.657964549958705902e-03 3.435842096805572510e-01 1.815629750490188599e-01 1.513193547725677490e-01 1.599959582090377808e-01 1.573218256235122681e-01 1.993335634469985962e-01
-1.477316170930862427e-01 -1.083732694387435913e-01 9.860482066869735718e-02 -1.339010987430810928e-02 1.277482230216264725e-02 -1.848262846469879150e-01 3.048914372920989990e-01 -3.068172931671142578e-02 -1.527967751026153564e-01 7.780988514423370361e-02 -3.607095777988433838e-02 2.447133809328079224e-01 -1.527598872780799866e-02 -1.571860760450363159e-01 1.314721703529357910e-01 2.072079777717590332e-01 -7.613963633775711060e-02 -3.447473943233489990e-01 1.919656395912170410e-01 3.620581626892089844e-01 5.172190442681312561e-02 1.459607481956481934e-02 -1.701690405607223511e-01 -9.142541885375976562e-02 -9.670427441596984863e-02 -1.260829567909240723e-01 3.859813511371612549e-01 2.320277988910675049e-01 1.871914975345134735e-02 2.714745104312896729e-01 1.045723706483840942e-01 8.195078372955322266e-02
2.356474548578262329e-01 -1.601460278034210205e-01 8.863697946071624756e-02 -8.188863843679428101e-02 1.910793408751487732e-02 -7.638572156429290771e-02 1.617154926061630249e-01 -1.879769712686538696e-01 2.884171716868877411e-02 8.834304660558700562e-02 -1.842495403252542019e-03 2.108014523983001709e-01 1.158081442117691040e-01 1.587218195199966431e-01 -1.391452103853225708e-01 -3.514297679066658020e-02 7.689312100410461426e-02 -1.839435100555419922e-01 3.249519467353820801e-01 3.492765724658966064e-01 -3.450721204280853271e-01 8.366815745830535889e-03 1.127272546291351318e-01 -2.029518038034439087e-01 -3.632596433162689209e-01 -7.334578782320022583e-02 1.640133745968341827e-02 -4.380874335765838623e-02 4.825638607144355774e-02 9.311304986476898193e-02 3.540904819965362549e-01 8.952607959508895874e-02
3.624447882175445557e-01 -2.041835933923721313e-01 8.101209253072738647e-02 -2.192694842815399170e-01 3.703119754791259766e-01 1.466830670833587646e-01 -1.493367645889520645e-02 -2.598692178726196289e-01 1.620328053832054138e-02 2.750586569309234619e-01 -2.725302800536155701e-02 2.951249480247497559e-01 4.930472373962402344e-02 -6.714568287134170532e-02 -1.494926214218139648e-01 -7.545960135757923126e-03 -8.291877806186676025e-02 -1.351960562169551849e-02 3.473287448287010193e-02 8.695589005947113037e-02 -2.310100942850112915e-01 2.114027142524719238e-01 -1.017205715179443359e-01 -6.953638792037963867e-02 3.264756128191947937e-02 -1.236723884940147400e-01 1.001208424568176270e-01 6.951429694890975952e-02 2.315150201320648193e-01 1.116924658417701721e-01 -3.941662237048149109e-02 3.533876538276672363e-01
1.473696231842041016e-01 -2.299130111932754517e-01 3.800760954618453979e-02 -7.742265611886978149e-02 2.414109557867050171e-01 -1.960478872060775757e-01 1.586486250162124634e-01 -1.208535283803939819e-01 -3.195100650191307068e-02 9.531952440738677979e-02 2.020960859954357147e-02 2.533389925956726074e-01 1.313061639666557312e-02 -9.435212612152099609e-02 6.839909404516220093e-02 -1.574693471193313599e-01 -9.201369434595108032e-02 6.630609929561614990e-02 1.423663944005966187e-01 3.363637626171112061e-01 -3.489524126052856445e-02 2.597526311874389648e-01 -1.756941378116607666e-01 3.555382788181304932e-02 -8.413352072238922119e-02 8.579238504171371460e-02 3.197206556797027588e-01 2.584873735904693604e-01 4.437098205089569092e-01 1.192407235503196716e-01 1.394260823726654053e-01 8.451829105615615845e-02
9.202988818287849426e-03 -1.961273849010467529e-01 -1.257949024438858032e-01 1.020901650190353394e-01 -1.632022112607955933e-01 1.952033787965774536e-01 4.099161624908447266e-01 1.737765818834304810e-01 -1.205108538269996643e-01 7.728770375251770020e-02 -1.036644577980041504e-01 -3.051522374153137207e-02 -1.831243187189102173e-01 9.507615119218826294e-02 8.580768853425979614e-02 1.431628614664077759e-01 1.232287138700485229e-01 -3.465897440910339355e-01 3.669190779328346252e-02 2.645335197448730469e-01 -3.781949728727340698e-02 -6.434205919504165649e-02 1.213497482240200043e-02 -1.739628016948699951e-01 1.965186931192874908e-02 1.191375330090522766e-01 3.467242121696472168e-01 -1.164860501885414124e-01 3.061833418905735016e-02 2.491092979907989502e-01 3.253628313541412354e-01 9.895724803209304810e-02
-1.351940333843231201e-01 -1.932016164064407349e-01 5.427534878253936768e-02 4.728813841938972473e-02 -6.745846569538116455e-02 1.384505331516265869e-01 6.748167425394058228e-02 -2.078679651021957397e-01 -4.496843367815017700e-02 -3.558585420250892639e-02 -2.071622759103775024e-01 3.321924805641174316e-01 1.042152047157287598e-01 1.967328786849975586e-01 -2.674932479858398438e-01 -1.042304560542106628e-01 2.217863649129867554e-01 1.370728015899658203e-02 1.437774896621704102e-01 2.742848098278045654e-01 -1.916963458061218262e-01 -7.931701838970184326e-02 -6.083352863788604736e-02 -3.536751270294189453e-01 -1.509281098842620850e-01 2.632229030132293701e-01 3.079138398170471191e-01 -5.986117944121360779e-02 1.548544913530349731e-01 -1.867288723587989807e-02 6.630288064479827881e-02 2.071294337511062622e-01
1.273228377103805542e-01 -3.068106770515441895e-01 1.238840892910957336e-01 3.841405361890792847e-02 -1.396028250455856323e-01 -1.270520091056823730e-01 -8.654805272817611694e-02 -1.394878774881362915e-01 -1.715446561574935913e-01 1.567153483629226685e-01 -2.723383530974388123e-02 2.012416273355484009e-01 -1.986486911773681641e-01 1.530812829732894897e-01 -9.620675444602966309e-02 -9.655220061540603638e-02 -2.332026511430740356e-01 9.659654460847377777e-03 9.351573884487152100e-02 1.869914978742599487e-01 -6.979822367429733276e-02 1.203657165169715881e-01 -3.197348713874816895e-01 -5.422400776296854019e-03 -1.900669336318969727e-01 -1.510444432497024536e-01 2.208525091409683228e-01 -1.501953452825546265e-01 3.772397339344024658e-01 6.259205192327499390e-02 2.531664371490478516e-01 2.704657614231109619e-01
5.223898217082023621e-02 3.748407587409019470e-02 2.761383913457393646e-02 -1.874226927757263184e-01 4.423304647207260132e-02 -3.220611950382590294e-03 -3.649267554283142090e-02 -1.898915916681289673e-01 -1.533424705266952515e-01 4.272015020251274109e-02 -2.019333243370056152e-01 1.720900535583496094e-01 -1.964925378561019897e-01 -1.765411794185638428e-01 1.082368940114974976e-01 -1.396735459566116333e-01 1.763810515403747559e-01 -1.130800396203994751e-01 2.119353264570236206e-01 1.925823092460632324e-01 -4.525001645088195801e-01 -6.011631712317466736e-02 -1.367217004299163818e-01 -2.813296392560005188e-02 -1.328934878110885620e-01 8.936973661184310913e-02 1.603999137878417969e-01 -7.996162772178649902e-02 -1.064222026616334915e-02 1.002090945839881897e-01 1.697600781917572021e-01 5.228652358055114746e-01
1.208873558789491653e-02 -2.701498568058013916e-01 1.484589744359254837e-02 1.055525913834571838e-01 3.204846009612083435e-02 1.031905412673950195e-01 2.320203036069869995e-01 8.759520016610622406e-03 -1.588142216205596924e-01 2.398655712604522705e-01 -1.569726169109344482e-01 1.375664770603179932e-01 -8.476531505584716797e-02 -2.540165781974792480e-01 -5.019376799464225769e-02 1.222962141036987305e-01 -1.583569496870040894e-01 -4.014167785644531250e-01 9.732078760862350464e-02 3.236028850078582764e-01 7.864136248826980591e-02 -1.202077511698007584e-02 1.648333519697189331e-01 -9.016887843608856201e-02 -1.580154299736022949e-01 1.829513013362884521e-01 1.257982254028320312e-01 1.624555140733718872e-01 4.840376600623130798e-02 4.102985560894012451e-01 5.612573027610778809e-02 1.337580680847167969e-01
-4.093081504106521606e-02 -1.811039447784423828e-01 -1.381693631410598755e-01 1.229664534330368042e-01 9.932509064674377441e-02 2.676440179347991943e-01 3.076483011245727539e-01 -9.810148924589157104e-02 -3.221638798713684082e-01 2.279442362487316132e-02 -2.230628579854965210e-01 7.836848497390747070e-02 -2.067940533161163330e-01 -8.311429060995578766e-03 9.782786667346954346e-02 -7.513925433158874512e-03 -2.553168833255767822e-01 -1.105341091752052307e-01 1.834843680262565613e-02 3.837918117642402649e-02 2.072929963469505310e-02 -2.859649360179901123e-01 1.534610688686370850e-01 -5.422583594918251038e-02 -4.968650266528129578e-02 -9.039138257503509521e-02 4.222919344902038574e-01 3.304837644100189209e-01 1.591187119483947754e-01 6.961023062467575073e-02 5.697005242109298706e-02 1.156169623136520386e-01
-1.276855766773223877e-01 -1.441440880298614502e-01 1.601126044988632202e-01 -9.816314280033111572e-02 -1.135980188846588135e-01 1.040762215852737427e-01 -2.412004470825195312e-01 5.685087759047746658e-03 -8.409233391284942627e-02 -2.316317707300186157e-01 3.313579410314559937e-02 2.023658901453018188e-01 -1.064898446202278137e-01 1.882618367671966553e-01 -5.417782813310623169e-02 7.840842753648757935e-02 4.281455650925636292e-02 1.170413661748170853e-02 1.338862068951129913e-02 3.727171719074249268e-01 -1.952688395977020264e-01 4.230904579162597656e-02 4.066067188978195190e-02 -9.409400820732116699e-02 -2.532997131347656250e-01 -1.706900447607040405e-01 1.900024414062500000e-01 3.061371669173240662e-02 1.648710072040557861e-01 2.098234444856643677e-01 2.853742241859436035e-01 4.610694646835327148e-01
1.045225784182548523e-01 -2.608655951917171478e-02 -8.334691822528839111e-02 -2.382007092237472534e-01 9.805870056152343750e-02 -2.138414084911346436e-01 5.198992323130369186e-03 -1.907857954502105713e-01 -1.344820559024810791e-01 -9.255490452051162720e-02 -6.827283650636672974e-02 6.484687328338623047e-02 -1.657952740788459778e-02 1.850247383117675781e-01 -1.164311468601226807e-01 1.708805561065673828e-01 9.037743508815765381e-02 1.686458587646484375e-01 1.500018388032913208e-01 1.795637458562850952e-01 -2.577728331089019775e-01 1.194730773568153381e-01 1.084639132022857666e-01 -3.418861031532287598e-01 -1.822074204683303833e-01 -1.609261780977249146e-01 2.785775065422058105e-01 2.816946059465408325e-02 -6.322815269231796265e-02 4.137600660324096680e-01 1.892482787370681763e-01 2.663171589374542236e-01
-9.372508525848388672e-02 3.046261705458164215e-02 -2.481296425685286522e-03 -7.185972481966018677e-02 1.506523340940475464e-01 -1.458264887332916260e-01 2.749050855636596680e-01 -1.067927703261375427e-01 -4.650771021842956543e-01 7.099835574626922607e-02 -5.216959863901138306e-02 1.499309688806533813e-01 7.384567707777023315e-02 1.818664968013763428e-01 2.209624946117401123e-01 -4.829460382461547852e-02 1.496123671531677246e-01 -2.534880042076110840e-01 1.473492234945297241e-01 3.129859864711761475e-01 2.016086131334304810e-01 1.157787535339593887e-02 1.649596095085144043e-01 -1.099046766757965088e-01 2.488898783922195435e-01 -1.382843106985092163e-01 2.758239209651947021e-01 6.966556608676910400e-02 1.565450616180896759e-02 1.035931631922721863e-01 -2.367384172976016998e-02 2.409027665853500366e-01
-1.518722325563430786e-01 -3.324053883552551270e-01 -1.838607899844646454e-02 4.868766665458679199e-02 -1.403312683105468750e-01 -1.668495498597621918e-02 1.978395432233810425e-01 3.848499804735183716e-02 -1.616257280111312866e-01 1.501252055168151855e-01 -1.144302785396575928e-01 2.193780541419982910e-01 -1.331026107072830200e-01 -3.720638155937194824e-01 -3.919759392738342285e-02 8.613231778144836426e-02 -7.368423044681549072e-02 -3.383037447929382324e-01 5.929787829518318176e-02 2.838248014450073242e-01 -9.799949824810028076e-03 -3.069677576422691345e-02 5.093076452612876892e-02 2.621564082801342010e-03 -1.467002928256988525e-01 2.039146423339843750e-02 2.059589773416519165e-01 1.395869255065917969e-01 3.082117997109889984e-02 3.987053036689758301e-01 1.277783066034317017e-01 2.459296137094497681e-01
4.614078998565673828e-01 -3.066520988941192627e-01 -1.210335046052932739e-01 -1.188730075955390930e-01 1.620444655418395996e-01 -1.746985614299774170e-01 1.061870530247688293e-01 -1.036133542656898499e-01 -2.738857567310333252e-01 2.352594435214996338e-01 -7.308472692966461182e-02 1.530717127025127411e-02 -2.316803634166717529e-01 2.267778813838958740e-01 -1.924417763948440552e-01 -1.367228105664253235e-02 -5.088600888848304749e-02 -1.070868372917175293e-01 1.537791788578033447e-01 2.897485792636871338e-01 -2.108010202646255493e-01 -1.060083359479904175e-01 -5.626347288489341736e-02 2.528853900730609894e-02 -2.369464635848999023e-01 5.896113067865371704e-02 -5.269798636436462402e-02 -4.800826683640480042e-02 9.180225431919097900e-02 9.051860310137271881e-03 9.599202126264572144e-02 2.089781910181045532e-01
-2.351368814706802368e-01 -2.164083421230316162e-01 3.564097359776496887e-02 -8.939916640520095825e-02 -8.371455222368240356e-02 -3.446663618087768555e-01 -2.872414886951446533e-02 -8.315493166446685791e-02 -2.843853533267974854e-01 1.525954753160476685e-01 2.632492780685424805e-02 1.560982763767242432e-01 2.316014617681503296e-01 1.081095635890960693e-02 -2.618659436702728271e-01 1.746551245450973511e-01 1.047454401850700378e-01 -1.407545357942581177e-01 7.319618016481399536e-02 1.902474164962768555e-01 3.992125391960144043e-02 6.920236349105834961e-02 -2.693133056163787842e-01 -1.244643554091453552e-01 -2.476423680782318115e-01 6.266696006059646606e-02 2.897948622703552246e-01 -3.366760537028312683e-02 3.089553117752075195e-01 -2.618284197524189949e-03 1.458189338445663452e-01 1.979583203792572021e-01
2.827700674533843994e-01 -2.070525586605072021e-01 -1.874494254589080811e-01 -2.058558166027069092e-01 1.144535318017005920e-01 -1.763714104890823364e-02 2.214931845664978027e-01 5.245432257652282715e-02 -1.721352189779281616e-01 1.458650976419448853e-01 3.973147645592689514e-02 3.216292858123779297e-01 -8.172015845775604248e-02 2.989514730870723724e-02 -1.225713267922401428e-02 1.012768521904945374e-01 -1.793749034404754639e-01 1.827182620763778687e-02 1.895114183425903320e-01 9.672070294618606567e-02 -2.272713556885719299e-02 6.342998147010803223e-02 -2.340609431266784668e-01 1.839774847030639648e-01 -1.110596060752868652e-01 1.509063541889190674e-01 3.723023533821105957e-01 1.757763624191284180e-01 2.809763252735137939e-01 1.361399609595537186e-02 2.544762492179870605e-01 2.026557624340057373e-01
-4.929545801132917404e-03 6.779076904058456421e-02 -2.008865177631378174e-01 -7.026854902505874634e-02 1.118812114000320435e-01 1.693939268589019775e-01 4.493967816233634949e-02 -1.137647330760955811e-01 -3.036649823188781738e-01 1.460962444543838501e-01 -4.079390689730644226e-02 2.553277015686035156e-01 -7.338777184486389160e-02 1.427753865718841553e-01 1.032353099435567856e-02 2.173199355602264404e-01 2.195462137460708618e-01 -1.196644976735115051e-01 -6.364191323518753052e-02 1.457192599773406982e-01 -2.391224503517150879e-01 -3.973104432225227356e-02 -4.819854162633419037e-03 3.807684406638145447e-03 -2.557060420513153076e-01 -2.100678980350494385e-01 -6.855029612779617310e-02 2.751565873622894287e-01 3.012515902519226074e-01 1.424447745084762573e-01 1.841155588626861572e-01 3.986589908599853516e-01
2.736188769340515137e-01 -4.271913766860961914e-01 -1.387840658426284790e-01 -1.021730452775955200e-01 1.950691044330596924e-01 -1.036183908581733704e-01 2.016034573316574097e-01 -2.306149303913116455e-01 -8.587165176868438721e-02 1.730846911668777466e-01 -6.098061054944992065e-02 2.789977006614208221e-02 7.481019943952560425e-02 3.194699808955192566e-02 1.037562265992164612e-01 1.085264906287193298e-01 -7.888332754373550415e-02 2.836418151855468750e-02 8.687406033277511597e-02 5.728787183761596680e-02 1.126426607370376587e-01 2.854678928852081299e-01 -7.178598642349243164e-02 9.402810782194137573e-02 -1.452454775571823120e-01 -1.052729934453964233e-01 3.838678598403930664e-01 -2.135971328243613243e-03 3.588200733065605164e-02 1.371910125017166138e-01 3.702841997146606445e-01 1.911707222461700439e-01
2.407447248697280884e-01 -2.149437516927719116e-01 -1.261244714260101318e-01 -6.415277719497680664e-02 -1.734194755554199219e-01 -1.695346385240554810e-01 8.421694487333297729e-02 4.959157854318618774e-02 -2.995824813842773438e-01 1.204519793391227722e-01 -4.061605632305145264e-01 2.736000418663024902e-01 -1.096673607826232910e-01 -5.596071481704711914e-02 -1.065878123044967651e-01 -1.139974500983953476e-02 -9.049447253346443176e-03 -1.766522973775863647e-02 2.231791615486145020e-01 1.478168368339538574e-01 4.603845998644828796e-02 1.157672777771949768e-01 -2.506472766399383545e-01 -3.437826633453369141e-01 2.274853177368640900e-02 -2.771153450012207031e-01 2.324101179838180542e-01 3.537333384156227112e-02 4.072537645697593689e-02 1.024594828486442566e-01 -1.846485957503318787e-02 1.518564522266387939e-01
5.010365247726440430e-01 -2.002548277378082275e-01 1.098922118544578552e-01 1.825088858604431152e-01 2.984473407268524170e-01 -1.035905629396438599e-01 -5.478388047777116299e-04 -7.390820980072021484e-02 -1.803974956274032593e-01 8.203738182783126831e-02 -1.116370633244514465e-01 2.328204065561294556e-01 1.752299517393112183e-01 5.613680556416511536e-02 -5.194381624460220337e-02 -1.437182277441024780e-01 -5.042585730552673340e-02 1.208831928670406342e-02 1.393653750419616699e-01 1.734097748994827271e-01 -6.737060844898223877e-02 -1.016089096665382385e-01 -9.428001195192337036e-02 -8.790718764066696167e-02 -1.979382932186126709e-01 4.637609049677848816e-02 2.332558780908584595e-01 2.264795266091823578e-02 2.042920887470245361e-01 -4.806004837155342102e-02 3.139632344245910645e-01 2.693081796169281006e-01
-2.786528319120407104e-02 -1.602266877889633179e-01 -1.418252587318420410e-01 -1.630979590117931366e-02 1.667095161974430084e-02 1.793935447931289673e-01 -2.543934993445873260e-02 -8.732056617736816406e-02 -3.900203108787536621e-01 1.722104996442794800e-01 -1.790138334035873413e-01 1.133232340216636658e-01 -2.022672444581985474e-01 3.745976686477661133e-01 5.449550226330757141e-02 2.985477745532989502e-01 2.045231685042381287e-02 -1.567823290824890137e-01 1.507805883884429932e-01 2.024677693843841553e-01 -3.401686251163482666e-01 1.858669705688953400e-02 3.343026712536811829e-02 -7.113607972860336304e-02 -1.417330745607614517e-02 1.446607261896133423e-01 1.443092972040176392e-01 8.314387500286102295e-02 1.251964569091796875e-01 2.809904515743255615e-01 1.495919078588485718e-01 1.886901855468750000e-01
-1.798732578754425049e-01 -3.545712530612945557e-01 3.756631910800933838e-02 2.211793661117553711e-01 2.021171152591705322e-02 5.645226314663887024e-02 1.717825680971145630e-01 4.760388657450675964e-02 -1.566027253866195679e-01 6.160322949290275574e-02 -2.065165191888809204e-01 2.288304865360260010e-01 -6.154162064194679260e-02 -2.409706711769104004e-01 -1.071630939841270447e-01 9.797262400388717651e-02 -1.945385336875915527e-02 -3.800720274448394775e-01 -1.893018744885921478e-02 2.342471033334732056e-01 7.320496439933776855e-02 1.338047999888658524e-02 1.291740685701370239e-02 -6.199120730161666870e-02 -4.710333421826362610e-02 1.342608332633972168e-01 2.793018221855163574e-01 2.247056663036346436e-01 -1.610345393419265747e-02 3.478476405143737793e-01 7.278786599636077881e-02 2.550310790538787842e-01
-5.809930339455604553e-02 -1.610577702522277832e-01 -1.940357834100723267e-01 -1.684315204620361328e-01 6.307291239500045776e-02 8.550527691841125488e-02 7.794123142957687378e-02 -1.288407891988754272e-01 -3.181377053260803223e-01 1.409325003623962402e-01 -9.931199252605438232e-02 1.309370994567871094e-01 -1.326161921024322510e-01 3.505285382270812988e-01 2.077706344425678253e-02 3.128252923488616943e-01 1.689705550670623779e-01 -1.338361501693725586e-01 -4.998421669006347656e-02 1.701254099607467651e-01 -2.931986451148986816e-01 -8.706553280353546143e-02 -2.484831772744655609e-02 6.158663704991340637e-02 -3.785373643040657043e-02 2.143322378396987915e-01 5.472955852746963501e-02 2.190837115049362183e-01 -3.411821322515606880e-03 2.796724140644073486e-01 2.085361480712890625e-01 2.965327203273773193e-01
-1.277446895837783813e-01 -1.746079623699188232e-01 1.765679335221648216e-04 -2.195088118314743042e-01 2.394300997257232666e-01 8.992977673187851906e-04 -1.157698258757591248e-01 -2.896082699298858643e-01 -1.984366625547409058e-01 -2.787173986434936523e-01 -6.136686727404594421e-02 3.338713943958282471e-01 5.684810504317283630e-02 9.304353594779968262e-02 5.950060114264488220e-02 1.080659925937652588e-01 -3.502769395709037781e-02 -7.739519700407981873e-03 1.805298328399658203e-01 2.608166038990020752e-01 -1.954443603754043579e-01 1.997406482696533203e-01 7.451621443033218384e-02 -2.005365043878555298e-01 -2.182186096906661987e-01 1.362814661115407944e-02 1.443667262792587280e-01 1.335864365100860596e-01 2.891939878463745117e-01 7.139496505260467529e-02 8.947451412677764893e-02 2.863707244396209717e-01
2.014478594064712524e-01 -1.996950432658195496e-02 -5.483061075210571289e-02 -1.295338571071624756e-01 1.739059239625930786e-01 -1.594396084547042847e-01 -7.140963524580001831e-02 -3.211575448513031006e-01 -3.235329985618591309e-01 2.665934339165687561e-02 -1.836570799350738525e-01 5.661196261644363403e-02 -2.329975925385951996e-02 -1.294637918472290039e-01 -1.132581532001495361e-01 6.155637651681900024e-02 -2.601307034492492676e-01 2.126086652278900146e-01 1.761083006858825684e-01 2.179131954908370972e-01 -9.514259546995162964e-02 2.860167250037193298e-02 -1.254915446043014526e-01 -1.044525131583213806e-01 2.848805673420429230e-02 2.402101755142211914e-01 3.525977134704589844e-01 1.492067128419876099e-01 1.738385409116744995e-01 3.076378107070922852e-01 -1.074372306466102600e-01 1.722961962223052979e-01
1.624429523944854736e-01 -2.873747646808624268e-01 1.681365966796875000e-01 -7.236597687005996704e-02 1.625109910964965820e-01 2.333088070154190063e-01 4.191540181636810303e-02 5.371753871440887451e-02 -4.203587770462036133e-02 1.890280246734619141e-01 8.051718771457672119e-02 3.187719285488128662e-01 1.039330139756202698e-01 2.460048533976078033e-02 7.718106359243392944e-02 5.915281362831592560e-04 -7.570588029921054840e-03 1.378872692584991455e-01 1.928350031375885010e-01 1.601926982402801514e-01 1.316576451063156128e-01 5.561668053269386292e-02 -2.559542059898376465e-01 -4.279179498553276062e-02 -1.934449672698974609e-01 1.175687238574028015e-01 3.284561634063720703e-01 7.343518733978271484e-02 3.014827370643615723e-01 4.212305247783660889e-01 4.146677441895008087e-03 8.076437562704086304e-02
-2.102173268795013428e-01 7.840512692928314209e-02 -8.957143872976303101e-02 7.823490351438522339e-02 7.024846971035003662e-02 4.517824947834014893e-02 1.216311529278755188e-01 -5.043471455574035645e-01 -2.995123863220214844e-01 9.022587537765502930e-02 1.210070997476577759e-01 3.603763878345489502e-01 -6.081450730562210083e-02 7.092767208814620972e-02 -1.004494726657867432e-01 1.122058406472206116e-01 6.434390693902969360e-02 -9.529473632574081421e-02 1.672198474407196045e-01 1.710092127323150635e-01 1.882894188165664673e-01 -4.533604905009269714e-02 6.124480813741683960e-02 8.335885405540466309e-02 1.579291373491287231e-01 -3.184977471828460693e-01 1.690846830606460571e-01 -1.961995102465152740e-02 2.410889416933059692e-01 1.824675202369689941e-01 -4.218164831399917603e-02 1.357193291187286377e-01
-1.263156980276107788e-01 -3.893817365169525146e-01 -9.379564970731735229e-02 5.414033308625221252e-02 -7.053601089864969254e-03 -8.234999142587184906e-03 2.382242232561111450e-01 3.199137374758720398e-02 -1.123644933104515076e-01 9.349875152111053467e-02 -2.662485241889953613e-01 2.956216633319854736e-01 -7.684721052646636963e-02 -2.876424789428710938e-01 -3.400705009698867798e-02 1.105864718556404114e-01 -1.658056080341339111e-01 -3.267071843147277832e-01 -8.042677654884755611e-04 3.158422708511352539e-01 5.964232236146926880e-02 -1.706681549549102783e-01 1.495861262083053589e-01 -9.642445296049118042e-02 -5.657481029629707336e-02 5.575251206755638123e-02 7.410000264644622803e-02 2.081895172595977783e-01 1.408195942640304565e-01 2.789928019046783447e-01 9.818109869956970215e-02 1.425966173410415649e-01
2.661879658699035645e-01 -1.106679737567901611e-01 -2.255842685699462891e-01 6.831463892012834549e-03 2.285189926624298096e-01 -1.576073765754699707e-01 1.549008935689926147e-01 -1.860805600881576538e-01 -1.563728600740432739e-01 1.121751740574836731e-01 2.443044260144233704e-02 2.060421258211135864e-01 -1.633600145578384399e-01 -1.629550904035568237e-01 -1.861061714589595795e-02 -8.554419875144958496e-02 -1.262491494417190552e-01 1.539932489395141602e-01 1.984374970197677612e-01 1.269759088754653931e-01 -6.731386482715606689e-02 1.656268984079360962e-01 -3.442378044128417969e-01 1.892272979021072388e-01 -1.451591998338699341e-01 3.173132985830307007e-02 1.592473834753036499e-01 6.564748287200927734e-02 1.486706584692001343e-01 3.609770238399505615e-01 7.923327386379241943e-02 3.121436238288879395e-01
-6.454814970493316650e-02 -4.067708253860473633e-01 -2.348848618566989899e-02 1.441863030195236206e-01 -5.322113633155822754e-02 -2.101313881576061249e-02 1.500328779220581055e-01 5.224038287997245789e-02 -1.999112367630004883e-01 1.101356670260429382e-01 -1.846197843551635742e-01 2.395693361759185791e-01 -8.574537932872772217e-02 -3.982692062854766846e-01 -7.013965398073196411e-02 4.701077938079833984e-02 -3.829214349389076233e-02 -2.943084836006164551e-01 -1.920014969073235989e-03 2.903531789779663086e-01 1.847486197948455811e-02 -7.272954285144805908e-02 1.434858888387680054e-01 -6.906700879335403442e-02 -6.626407802104949951e-02 1.213060393929481506e-01 2.400774359703063965e-01 1.661521494388580322e-01 7.425434887409210205e-02 2.921945750713348389e-01 1.557582765817642212e-01 2.023875117301940918e-01
6.788664311170578003e-02 -2.437069267034530640e-01 -5.175546929240226746e-02 9.339312463998794556e-02 2.466600984334945679e-01 1.565902084112167358e-01 1.769988536834716797e-01 -1.688119322061538696e-01 -1.744220852851867676e-01 3.913606330752372742e-02 -1.934388428926467896e-01 3.452058732509613037e-01 3.273096680641174316e-02 -1.000022515654563904e-01 -1.267269253730773926e-01 1.873505115509033203e-01 2.621706426143646240e-01 1.837500780820846558e-01 2.113083451986312866e-01 2.063352763652801514e-01 1.231027245521545410e-01 -1.383767090737819672e-02 -5.330794304609298706e-02 4.945755749940872192e-02 1.452725231647491455e-01 2.075532823801040649e-01 -1.005337759852409363e-02 -1.079961005598306656e-02 -2.415624707937240601e-01 1.046170145273208618e-01 9.739165008068084717e-02 4.184478521347045898e-01
8.293520659208297729e-02 -1.357109844684600830e-02 3.795170411467552185e-02 -3.051057457923889160e-01 1.378109306097030640e-01 1.391478180885314941e-01 -1.943185366690158844e-02 -2.524301111698150635e-01 -2.618559896945953369e-01 1.927226930856704712e-01 -1.149438321590423584e-01 2.223223149776458740e-01 -3.031557984650135040e-02 -9.675643593072891235e-02 5.591936036944389343e-02 1.569871902465820312e-01 3.215759694576263428e-01 1.786171197891235352e-01 -6.984159350395202637e-03 2.216712534427642822e-01 -2.735654115676879883e-01 -4.783132299780845642e-02 -1.337480098009109497e-01 -1.088812425732612610e-01 -6.545750051736831665e-02 1.316319555044174194e-01 1.960577964782714844e-01 2.426941506564617157e-02 3.591959774494171143e-01 7.650090754032135010e-02 1.255899220705032349e-01 2.947791516780853271e-01
1.834923177957534790e-01 -3.481187820434570312e-01 -1.076240837574005127e-01 -2.421584576368331909e-01 2.397585511207580566e-01 -4.332756623625755310e-02 2.506559491157531738e-01 -1.270987838506698608e-01 7.234945148229598999e-02 2.371240854263305664e-01 -2.340604811906814575e-01 5.667553842067718506e-02 1.534815728664398193e-01 -4.750580340623855591e-02 7.652597874402999878e-02 -4.455232992768287659e-02 -1.972383856773376465e-01 -7.767379283905029297e-02 -5.257245525717735291e-02 1.274674534797668457e-01 1.223796531558036804e-01 1.817728579044342041e-01 -8.654575794935226440e-03 -1.008432060480117798e-01 -5.104906484484672546e-02 8.369234949350357056e-02 1.366805434226989746e-01 1.751482784748077393e-01 9.870877861976623535e-02 2.850081026554107666e-01 3.406269550323486328e-01 3.086810410022735596e-01
1.573730260133743286e-01 -1.459816545248031616e-01 -1.503109037876129150e-01 -7.679796218872070312e-02 -1.053296700119972229e-01 -1.369454562664031982e-01 2.989385724067687988e-01 -3.769347369670867920e-01 7.866597175598144531e-02 -1.963474005460739136e-01 -1.369895040988922119e-01 3.326136171817779541e-01 -7.816921919584274292e-02 7.862106710672378540e-02 1.667861938476562500e-01 4.379399865865707397e-02 2.749240398406982422e-02 4.025888442993164062e-02 2.040925621986389160e-01 1.164465919137001038e-01 1.927336305379867554e-01 2.941891252994537354e-01 -1.130637302994728088e-01 -3.041200041770935059e-01 -1.002982258796691895e-01 -1.096681579947471619e-01 1.300423294305801392e-01 -3.278989717364311218e-02 2.598353028297424316e-01 1.600276976823806763e-01 1.671939492225646973e-01 1.634877547621726990e-02
-1.426379233598709106e-01 -2.141718864440917969e-01 3.276022151112556458e-02 -5.329026654362678528e-02 -1.568249464035034180e-01 -3.008393943309783936e-01 1.421448737382888794e-01 -3.270945325493812561e-02 -2.002582848072052002e-01 1.631137430667877197e-01 -2.585341334342956543e-01 3.208455443382263184e-01 -2.005457282066345215e-01 3.272279351949691772e-02 1.495385468006134033e-01 1.250601857900619507e-01 -7.015123218297958374e-02 -3.436446487903594971e-01 1.321175992488861084e-01 1.957336813211441040e-01 4.378084093332290649e-02 -8.601615577936172485e-02 -4.022610560059547424e-02 -7.524896413087844849e-03 -1.859157383441925049e-01 -2.400137670338153839e-02 3.133805692195892334e-01 3.172589242458343506e-01 1.550076752901077271e-01 1.317249983549118042e-01 -1.091972887516021729e-01 2.533055096864700317e-02
-6.952030211687088013e-02 -2.399082928895950317e-01 1.147338189184665680e-02 -3.144480288028717041e-01 -3.531258553266525269e-02 2.342092245817184448e-01 2.269918918609619141e-01 -6.255766004323959351e-02 1.984778493642807007e-01 1.916609555482864380e-01 7.165746390819549561e-02 2.687149941921234131e-01 -1.095589399337768555e-01 1.064978633075952530e-02 -1.550910174846649170e-01 4.579615592956542969e-02 1.241504549980163574e-01 -8.500246331095695496e-03 1.685429215431213379e-01 2.110963612794876099e-01 -2.636577188968658447e-01 -6.658554822206497192e-02 -2.446006834506988525e-01 -1.408215910196304321e-01 -3.075955212116241455e-01 -7.551211118698120117e-02 2.332060635089874268e-01 1.574289612472057343e-02 -4.176536947488784790e-02 2.581194937229156494e-01 2.182651758193969727e-01 1.493389606475830078e-01
8.431080728769302368e-02 -2.270612120628356934e-01 8.035937207750976086e-04 -3.174116611480712891e-01 7.468748092651367188e-02 -4.902813211083412170e-02 -1.942359507083892822e-01 -2.326117753982543945e-01 -1.176668852567672729e-01 -1.989230215549468994e-01 2.234766930341720581e-01 2.715475559234619141e-01 7.505603879690170288e-02 -1.488828212022781372e-01 1.798237711191177368e-01 -1.018599495291709900e-01 -1.946008950471878052e-01 -2.026139497756958008e-01 9.105985611677169800e-02 2.754510641098022461e-01 -3.318777307868003845e-02 8.665562421083450317e-02 -3.808885812759399414e-03 -8.161225914955139160e-02 -1.394765973091125488e-01 -6.546613574028015137e-02 8.700624108314514160e-02 2.372185513377189636e-02 2.193823903799057007e-01 2.092214375734329224e-01 1.287020146846771240e-01 4.176690280437469482e-01
-1.210074201226234436e-01 -1.136321127414703369e-01 1.277827024459838867e-01 1.147860735654830933e-01 -2.577064335346221924e-01 -6.939464807510375977e-02 2.029755115509033203e-01 -1.955806165933609009e-01 -3.805901110172271729e-01 2.273686695843935013e-04 -4.701402038335800171e-02 1.925626546144485474e-01 -1.598950475454330444e-01 -2.585959993302822113e-02 1.533209830522537231e-01 8.466618508100509644e-02 -8.524012565612792969e-02 -4.387189745903015137e-01 -4.821297898888587952e-02 1.204727217555046082e-01 1.178927347064018250e-01 -3.445710986852645874e-02 -1.065219193696975708e-01 1.742348968982696533e-01 -9.065860509872436523e-02 6.588526070117950439e-02 3.609504699707031250e-01 1.740039736032485962e-01 1.537193655967712402e-01 1.142532303929328918e-01 2.600193917751312256e-01 2.064496465027332306e-02
-7.339047640562057495e-02 -4.619967192411422729e-02 -1.514193564653396606e-01 -2.023899257183074951e-01 2.194702029228210449e-01 9.184031188488006592e-02 -3.982217237353324890e-02 -7.393813878297805786e-02 -3.182238340377807617e-01 8.828245103359222412e-02 -2.044744044542312622e-01 3.441267311573028564e-01 -1.402801722288131714e-01 3.669636845588684082e-01 -8.626608178019523621e-03 2.333238422870635986e-01 1.928561776876449585e-01 -1.510431766510009766e-01 1.359931528568267822e-01 3.444774746894836426e-01 -1.562858521938323975e-01 -4.507476091384887695e-02 3.384608775377273560e-02 -9.562562406063079834e-02 -8.772768825292587280e-02 -2.621459215879440308e-02 7.637000828981399536e-02 2.884811460971832275e-01 -2.695887163281440735e-02 1.012995764613151550e-01 3.652570396661758423e-02 2.076395303010940552e-01
1.748136430978775024e-01 -2.827388942241668701e-01 -5.371960997581481934e-02 -7.764960080385208130e-02 1.610837876796722412e-01 -2.834433689713478088e-02 1.830849498510360718e-01 -4.746930301189422607e-02 1.171855535358190536e-02 1.298724859952926636e-01 -2.070390880107879639e-01 3.284132778644561768e-01 -1.934321224689483643e-02 -1.096795350313186646e-01 1.736698597669601440e-01 1.250777300447225571e-02 -2.351541370153427124e-01 5.540130077861249447e-04 1.674738228321075439e-01 -1.023296564817428589e-01 -1.957081556320190430e-01 1.510314047336578369e-01 -2.434179782867431641e-01 4.441089928150177002e-02 -5.638482049107551575e-02 -8.522044122219085693e-02 2.890919446945190430e-01 1.827550232410430908e-01 4.040356576442718506e-01 1.463319212198257446e-01 2.157803326845169067e-01 1.811768859624862671e-01
-1.203052792698144913e-02 -1.756383776664733887e-01 -2.098755538463592529e-01 -1.607075892388820648e-02 -1.107474137097597122e-02 -9.354213625192642212e-02 1.317170560359954834e-01 4.970196634531021118e-02 -2.167055457830429077e-01 1.620882898569107056e-01 -1.473452448844909668e-01 2.787560522556304932e-01 3.580684587359428406e-02 -6.138032302260398865e-02 -1.441166698932647705e-01 -1.285657137632369995e-01 -8.861329406499862671e-02 -7.021257281303405762e-02 9.006704390048980713e-02 4.282031357288360596e-01 1.559361219406127930e-01 3.031480908393859863e-01 -3.929066956043243408e-01 3.846729919314384460e-02 -7.063741236925125122e-02 1.842967420816421509e-01 3.096461594104766846e-01 9.439486265182495117e-02 1.870751529932022095e-01 1.852390356361865997e-02 1.357684284448623657e-01 8.466774970293045044e-02
2.336786314845085144e-02 -1.299073845148086548e-01 -1.597074568271636963e-01 2.217942774295806885e-01 -2.081533819437026978e-01 1.454020589590072632e-01 2.708646357059478760e-01 1.123018041253089905e-01 -1.692220717668533325e-01 1.427190154790878296e-01 -2.106635421514511108e-01 2.527790069580078125e-01 -1.266845166683197021e-01 -4.297213256359100342e-02 -7.493317127227783203e-02 1.665302217006683350e-01 1.340470334980636835e-04 -3.729933798313140869e-01 7.435452938079833984e-02 2.855684161186218262e-01 -9.933174401521682739e-02 -1.283915787935256958e-01 3.263807669281959534e-02 -5.516096577048301697e-02 -1.040262281894683838e-01 -6.236573308706283569e-02 2.747216820716857910e-01 2.206133753061294556e-01 1.027511805295944214e-02 3.455536961555480957e-01 -8.212407678365707397e-02 1.647248119115829468e-01
1.437023878097534180e-01 -2.793460190296173096e-01 -1.378299202769994736e-02 -1.633121371269226074e-01 1.740252077579498291e-01 -6.934721022844314575e-02 -1.432287096977233887e-01 -1.685696542263031006e-01 -2.617559134960174561e-01 1.226367196068167686e-03 5.363614857196807861e-02 3.052287101745605469e-01 -1.455207169055938721e-02 5.774366110563278198e-02 -2.390771359205245972e-02 -1.746193021535873413e-01 -1.742263585329055786e-01 1.388653740286827087e-02 3.526035845279693604e-01 1.654125452041625977e-01 1.587760001420974731e-01 1.588356196880340576e-01 7.746525108814239502e-02 -1.624593734741210938e-01 -2.400125712156295776e-01 3.126268833875656128e-02 3.231191933155059814e-01 7.008346170186996460e-02 1.660771965980529785e-01 6.397268176078796387e-02 1.446780711412429810e-01 3.250908553600311279e-01
-3.068102523684501648e-02 -2.647882699966430664e-01 9.926881641149520874e-02 -3.552793711423873901e-02 6.929642707109451294e-02 1.696970462799072266e-01 -1.103175133466720581e-01 -1.867660582065582275e-01 -2.428973317146301270e-01 -5.799126625061035156e-02 -2.387740612030029297e-01 1.995268650352954865e-02 2.063556760549545288e-01 -6.154371425509452820e-02 -1.025727391242980957e-01 1.514970660209655762e-01 -1.222964841872453690e-02 1.217708885669708252e-01 -7.255307398736476898e-03 3.700475096702575684e-01 -1.682593375444412231e-01 1.483852714300155640e-01 -3.811777532100677490e-01 2.871042676270008087e-02 1.353138964623212814e-02 -1.299653053283691406e-01 -7.263565808534622192e-02 4.580247029662132263e-02 3.315342068672180176e-01 2.017822414636611938e-01 1.714180856943130493e-01 2.910049855709075928e-01
2.735455632209777832e-01 8.866553194820880890e-03 -4.504719376564025879e-02 -3.382449448108673096e-01 1.417914479970932007e-01 -7.592488080263137817e-02 -1.579099148511886597e-01 -1.709320247173309326e-01 -2.044723927974700928e-01 9.529676288366317749e-02 -1.773546338081359863e-01 1.009062081575393677e-01 1.122319325804710388e-01 -3.090215921401977539e-01 1.785674691200256348e-01 8.183033019304275513e-02 1.362389624118804932e-01 -9.822879731655120850e-02 8.045220375061035156e-02 1.371446810662746429e-02 -1.273914277553558350e-01 2.502594515681266785e-02 1.468609422445297241e-01 -3.650707751512527466e-02 -1.091441363096237183e-01 9.287820011377334595e-02 3.220786452293395996e-01 -2.718127332627773285e-02 3.884805440902709961e-01 1.547852307558059692e-01 -1.322792842984199524e-02 3.387377858161926270e-01
-8.793817460536956787e-02 7.530933618545532227e-02 1.428143829107284546e-01 1.338796764612197876e-01 2.223667204380035400e-01 1.895286440849304199e-01 2.135661244392395020e-01 -3.096856549382209778e-02 9.622920304536819458e-02 2.005251944065093994e-01 -1.997452229261398315e-01 -1.456880196928977966e-02 -2.148924767971038818e-01 7.829795032739639282e-02 5.440519377589225769e-02 3.703524998854845762e-04 2.518278062343597412e-01 9.917391464114189148e-03 -3.383301198482513428e-02 1.923803389072418213e-01 -1.021907180547714233e-01 3.707855045795440674e-01 -1.129236146807670593e-01 2.423336030915379524e-03 8.645459264516830444e-02 -5.543727427721023560e-02 2.917725220322608948e-02 -7.821639068424701691e-03 3.295577168464660645e-01 1.145699322223663330e-01 3.016845583915710449e-01 4.300309121608734131e-01
1.168275550007820129e-01 -1.665861457586288452e-01 -9.131137281656265259e-02 1.983074694871902466e-01 -4.846642538905143738e-02 2.030269950628280640e-01 1.854279786348342896e-01 1.598364114761352539e-02 -1.808225959539413452e-01 2.316232174634933472e-01 -2.004440426826477051e-01 1.546310484409332275e-01 -1.256362497806549072e-01 -1.187524795532226562e-01 4.372686520218849182e-02 9.725045412778854370e-02 1.959278807044029236e-02 -2.098451554775238037e-01 5.339496210217475891e-02 3.259950578212738037e-01 6.804892420768737793e-02 -8.713089674711227417e-02 5.679623782634735107e-02 -2.602771669626235962e-02 8.250608295202255249e-02 1.428436767309904099e-02 4.469611346721649170e-01 1.929147541522979736e-01 1.736490279436111450e-01 3.914806246757507324e-01 -1.578227803111076355e-02 -2.090635895729064941e-01
-1.571815907955169678e-01 -3.688689768314361572e-01 -6.350123882293701172e-02 1.715909093618392944e-01 -1.988352835178375244e-02 -2.471608668565750122e-02 2.302870750427246094e-01 1.986956782639026642e-02 -2.210115194320678711e-01 2.216529101133346558e-01 -1.761973798274993896e-01 1.992141753435134888e-01 -9.839797019958496094e-02 -2.099678516387939453e-01 -3.639063984155654907e-02 5.248820781707763672e-02 -3.104450181126594543e-02 -3.762029111385345459e-01 -1.879957737401127815e-03 3.714347779750823975e-01 -7.784458994865417480e-02 -5.689538642764091492e-02 1.027918606996536255e-02 -1.399543285369873047e-01 -6.801693886518478394e-02 -1.349863316863775253e-02 2.000435441732406616e-01 1.369012892246246338e-01 1.253036856651306152e-01 3.218382596969604492e-01 1.801828593015670776e-01 7.842976483516395092e-04
-7.363753020763397217e-02 -3.438107967376708984e-01 -5.551511049270629883e-02 7.664515823125839233e-02 -8.326914161443710327e-02 4.641193896532058716e-02 2.171501219272613525e-01 -1.114406734704971313e-01 -3.081437647342681885e-01 6.185588240623474121e-02 -1.640562415122985840e-01 2.609108090400695801e-01 -1.204453259706497192e-01 -2.816686332225799561e-01 -7.257807254791259766e-02 8.229442685842514038e-02 -1.034309864044189453e-01 -3.739047944545745850e-01 -1.310864370316267014e-02 2.444420009851455688e-01 -1.973077841103076935e-02 -1.006143763661384583e-01 1.415108144283294678e-01 -9.367658942937850952e-02 -6.573696434497833252e-02 1.401924788951873779e-01 1.797628551721572876e-01 2.373970597982406616e-01 1.409839540719985962e-01 3.331264555454254150e-01 6.981354206800460815e-02 3.149268776178359985e-02
-8.311793953180313110e-02 -2.438144832849502563e-01 2.626499533653259277e-01 -5.986796692013740540e-02 7.985946536064147949e-02 1.904505044221878052e-01 9.049533307552337646e-02 -2.039811164140701294e-01 -2.128763198852539062e-01 -2.908214181661605835e-02 -1.332667749375104904e-02 3.257372677326202393e-01 1.628240197896957397e-01 -5.629482492804527283e-02 -1.267461627721786499e-01 -4.993763752281665802e-03 -8.884631097316741943e-04 -2.114457935094833374e-01 -1.174143850803375244e-01 3.299558460712432861e-01 -1.608876734972000122e-01 5.043749883770942688e-02 1.412180624902248383e-02 -2.734627127647399902e-01 -7.899597287178039551e-02 6.901770085096359253e-02 1.424242742359638214e-02 1.381054669618606567e-01 1.566983386874198914e-02 -2.808451838791370392e-02 3.170006442815065384e-03 5.179903507232666016e-01
3.613623604178428650e-02 -3.410072624683380127e-01 -3.101918287575244904e-02 2.029914259910583496e-01 -7.468923181295394897e-02 -1.686318591237068176e-02 2.923241257667541504e-01 -2.900011837482452393e-02 -2.273512482643127441e-01 1.899900585412979126e-01 -2.734022028744220734e-02 2.056713700294494629e-01 -6.044525280594825745e-02 -3.407371044158935547e-01 -1.380948000587522984e-03 5.552022159099578857e-02 -1.916882582008838654e-02 -3.245187997817993164e-01 -1.099966913461685181e-01 3.036948442459106445e-01 1.165049895644187927e-01 -1.261168867349624634e-01 9.257386624813079834e-02 -4.206450283527374268e-02 -5.076831206679344177e-02 1.185991615056991577e-01 2.147344946861267090e-01 2.264260947704315186e-01 6.978367269039154053e-02 2.866985201835632324e-01 1.115942224860191345e-01 1.761837899684906006e-01
8.013983815908432007e-02 -4.047626256942749023e-01 1.271641347557306290e-02 -5.928685888648033142e-02 -7.152508199214935303e-02 -2.016025036573410034e-01 3.443772345781326294e-02 -5.172855779528617859e-02 -1.538209170103073120e-01 1.534128189086914062e-01 -5.731133744120597839e-02 1.875427663326263428e-01 -1.940336078405380249e-01 -7.231593877077102661e-02 3.089567646384239197e-02 -9.921533614397048950e-02 -9.167129546403884888e-02 1.408709445968270302e-03 2.316289544105529785e-01 2.478497922420501709e-01 -6.932364404201507568e-02 1.246642917394638062e-01 -3.517664372920989990e-01 -1.016040518879890442e-01 -2.306066602468490601e-01 -6.143189966678619385e-02 2.368369102478027344e-01 -3.033670410513877869e-02 3.111844658851623535e-01 5.999701842665672302e-02 3.458546698093414307e-01 1.587563902139663696e-01
6.985803693532943726e-02 -2.058437764644622803e-01 -3.122118301689624786e-02 -3.455394506454467773e-01 4.184286594390869141e-01 -5.799339152872562408e-03 1.681384444236755371e-02 -2.042688876390457153e-01 -1.399599015712738037e-01 -5.517797172069549561e-02 2.122741378843784332e-02 1.002548560500144958e-01 -1.374603807926177979e-01 -3.560537472367286682e-02 -1.199579536914825439e-01 5.166078731417655945e-02 2.736024260520935059e-01 2.100363187491893768e-02 -4.202787950634956360e-02 5.565636977553367615e-02 -2.560489475727081299e-01 5.743518099188804626e-02 1.500595919787883759e-02 2.375594973564147949e-01 -8.446707506664097309e-04 1.338425576686859131e-01 2.750665247440338135e-01 -1.353625208139419556e-01 1.990795880556106567e-01 8.455535769462585449e-02 2.103467583656311035e-01 3.691671788692474365e-01
-8.803108707070350647e-03 -3.373517692089080811e-01 4.492831230163574219e-02 1.636353731155395508e-01 4.746036604046821594e-02 5.057969689369201660e-02 1.998104900121688843e-01 8.969254046678543091e-02 -2.467049062252044678e-01 3.063451945781707764e-01 -1.435711681842803955e-01 1.331515759229660034e-01 -2.685834169387817383e-01 -1.982916146516799927e-01 7.026460766792297363e-02 4.376674816012382507e-02 4.347312077879905701e-02 -2.871270477771759033e-01 9.469994902610778809e-02 2.188662141561508179e-01 -1.037341281771659851e-01 -1.604533046483993530e-01 4.440534114837646484e-02 -5.011416971683502197e-02 -1.279729306697845459e-01 4.081046208739280701e-02 2.967637181282043457e-01 4.337772354483604431e-02 3.605687990784645081e-02 4.440054297447204590e-01 6.182004511356353760e-02 2.706005796790122986e-02
-1.699982956051826477e-02 -2.292807698249816895e-01 -3.882348537445068359e-02 1.491305530071258545e-01 7.939489185810089111e-02 -2.252215296030044556e-01 1.829520910978317261e-01 -1.575880870223045349e-02 -1.972094029188156128e-01 -2.035331353545188904e-02 -1.654244065284729004e-01 1.964295655488967896e-01 -4.480765387415885925e-02 -2.204124927520751953e-01 8.618426322937011719e-02 2.047876417636871338e-01 3.370495885610580444e-02 -3.152689337730407715e-01 2.327900975942611694e-01 2.757989168167114258e-01 1.653847694396972656e-01 3.190776566043496132e-03 -1.642208546400070190e-01 9.720998257398605347e-02 -2.895401120185852051e-01 1.551463082432746887e-02 2.776026725769042969e-01 2.832083106040954590e-01 1.341580506414175034e-02 1.155970394611358643e-01 1.720869988203048706e-01 2.199251055717468262e-01
-7.041808217763900757e-02 -2.195030301809310913e-01 -1.941579207777976990e-02 3.206929564476013184e-02 -1.346457451581954956e-01 -8.726262301206588745e-02 1.753805577754974365e-01 9.046914428472518921e-02 -3.018320202827453613e-01 -5.022982507944107056e-02 -1.438844799995422363e-01 2.809100449085235596e-01 -6.046032160520553589e-02 -1.831317394971847534e-01 5.603115260601043701e-02 9.988585114479064941e-02 5.400867015123367310e-02 -3.462887704372406006e-01 2.480387389659881592e-01 2.531018555164337158e-01 1.824450939893722534e-01 5.452900007367134094e-02 7.940972596406936646e-02 -8.749892003834247589e-03 -1.478883028030395508e-01 -2.219675928354263306e-01 2.931463420391082764e-01 1.749533116817474365e-01 1.021541059017181396e-01 3.699652552604675293e-01 -4.765303805470466614e-03 1.055633872747421265e-01
-1.266401857137680054e-01 -1.826264858245849609e-01 2.027007043361663818e-01 1.162901241332292557e-02 -9.140573441982269287e-02 -1.180484294891357422e-01 3.486025929450988770e-01 1.629499346017837524e-01 -1.926536709070205688e-01 -4.051665961742401123e-02 -4.091818258166313171e-02 2.268363386392593384e-01 -9.865479171276092529e-02 -7.439073640853166580e-03 4.581967368721961975e-02 1.136495471000671387e-01 -8.141834288835525513e-03 -3.825072050094604492e-01 1.168328821659088135e-01 3.139291405677795410e-01 1.553819924592971802e-01 -1.645020395517349243e-01 -8.135273307561874390e-02 5.220051109790802002e-02 -1.100944802165031433e-01 3.838242962956428528e-02 4.462844133377075195e-01 1.299686431884765625e-01 1.887762546539306641e-01 8.505515754222869873e-02 7.731813192367553711e-02 1.571577638387680054e-01
-9.712633490562438965e-02 -8.022928982973098755e-02 -6.342837586998939514e-03 -8.502289652824401855e-02 3.059282712638378143e-02 1.321371495723724365e-01 -1.131673902273178101e-01 -2.776927500963211060e-02 -4.829616248607635498e-01 2.087025046348571777e-01 -1.217841282486915588e-01 1.830074489116668701e-01 -1.026478037238121033e-01 2.749654352664947510e-01 6.135122478008270264e-02 2.593998312950134277e-01 2.044292539358139038e-01 -1.784829497337341309e-01 -2.934259921312332153e-02 2.709716856479644775e-01 -2.069980055093765259e-01 -3.838184848427772522e-02 -2.876357361674308777e-02 -5.327190458774566650e-02 -1.424144953489303589e-01 4.782731831073760986e-02 2.160211801528930664e-01 1.876103729009628296e-01 -6.071228068321943283e-03 2.537249922752380371e-01 2.202927023172378540e-01 2.219568639993667603e-01
2.077211290597915649e-01 -9.947565943002700806e-02 8.054056763648986816e-02 4.272707272320985794e-03 5.613504722714424133e-02 9.295991808176040649e-02 2.092001140117645264e-01 -1.410877406597137451e-01 -1.276639103889465332e-01 -7.694920897483825684e-02 -1.181842759251594543e-01 1.355361342430114746e-01 -6.296975165605545044e-02 -1.968451440334320068e-01 -2.772906124591827393e-01 1.181189492344856262e-01 1.171458959579467773e-01 2.202154695987701416e-02 3.009408414363861084e-01 2.890535593032836914e-01 1.529009491205215454e-01 -4.229035601019859314e-02 -2.146132290363311768e-02 9.569706022739410400e-02 1.129721030592918396e-01 -4.662324115633964539e-02 2.549217827618122101e-02 1.034846529364585876e-01 6.267713308334350586e-01 -1.353756338357925415e-02 1.461279094219207764e-01 1.144146546721458435e-01
-8.529988676309585571e-02 -3.405067026615142822e-01 -2.092257514595985413e-02 1.426149010658264160e-01 -7.657554931938648224e-03 2.009288780391216278e-02 1.716248989105224609e-01 -1.396657973527908325e-01 -1.487853527069091797e-01 5.265160277485847473e-02 -2.491887211799621582e-01 1.303786784410476685e-01 -8.158820122480392456e-02 -2.917667031288146973e-01 3.315109014511108398e-02 1.511578261852264404e-01 -1.353147625923156738e-01 -2.875268459320068359e-01 5.104648694396018982e-02 3.129785060882568359e-01 5.669809132814407349e-02 -1.451134085655212402e-01 7.400438934564590454e-02 -1.561978012323379517e-01 -6.735835224390029907e-02 8.937788009643554688e-02 1.855720579624176025e-01 2.315806895494461060e-01 6.527964770793914795e-02 4.531274139881134033e-01 1.078388467431068420e-01 9.667614102363586426e-02
8.237583562731742859e-03 -3.911270201206207275e-01 -4.629585519433021545e-02 -4.283768683671951294e-02 8.963229507207870483e-02 2.180801331996917725e-01 1.189934685826301575e-01 -1.244862005114555359e-01 -2.764666974544525146e-01 -2.540512382984161377e-01 3.473094478249549866e-02 1.766239553689956665e-01 1.062378063797950745e-01 -9.002619981765747070e-02 -2.045862376689910889e-01 6.321622431278228760e-02 1.754055917263031006e-02 -1.610402762889862061e-01 7.676202803850173950e-02 3.193128108978271484e-01 -1.473163217306137085e-01 2.626637555658817291e-02 2.735291607677936554e-02 -1.816760450601577759e-01 -1.802258789539337158e-01 3.227948024868965149e-02 -7.007408142089843750e-02 -1.014129668474197388e-01 2.608517110347747803e-01 7.218462228775024414e-02 -3.752685338258743286e-02 4.533002078533172607e-01
4.958081245422363281e-02 -1.494852155447006226e-01 -5.404764786362648010e-02 2.138121575117111206e-01 -2.687985002994537354e-01 -2.882835865020751953e-01 1.587929129600524902e-01 4.607387632131576538e-02 -4.881087690591812134e-02 2.347886711359024048e-01 -3.425953909754753113e-02 2.261598855257034302e-01 -2.065049856901168823e-01 -9.180248528718948364e-02 -1.117510534822940826e-02 -6.218358501791954041e-02 2.335191518068313599e-01 8.577169477939605713e-02 -1.510731428861618042e-01 1.901762485504150391e-01 -7.472549378871917725e-02 1.746938675642013550e-01 -1.442317664623260498e-01 -1.671345531940460205e-01 -1.786442548036575317e-01 -2.685382962226867676e-01 -1.878413930535316467e-02 1.206703707575798035e-01 1.447852700948715210e-01 4.414443373680114746e-01 1.551689952611923218e-02 1.955324858427047729e-01
2.049336433410644531e-01 -7.396191358566284180e-02 -1.059061065316200256e-01 -1.577236950397491455e-01 2.427882850170135498e-01 1.710048764944076538e-01 1.110619306564331055e-01 -1.202914938330650330e-01 -1.921433657407760620e-01 1.035581305623054504e-01 -1.603438556194305420e-01 2.457372695207595825e-01 -1.599555909633636475e-01 -1.271551698446273804e-01 -2.087631076574325562e-01 2.047452032566070557e-01 -1.845764219760894775e-01 4.417335614562034607e-02 6.653025746345520020e-02 -8.031242527067661285e-03 -2.029900997877120972e-01 1.037622690200805664e-01 -2.037721127271652222e-01 -7.903250306844711304e-02 -2.886546552181243896e-01 6.841128319501876831e-02 3.556956946849822998e-01 -7.326083630323410034e-02 3.255165517330169678e-01 7.639128714799880981e-02 2.422981858253479004e-01 9.901209175586700439e-02
-4.379877820611000061e-02 -2.414536923170089722e-01 2.779808361083269119e-03 1.550069302320480347e-01 -1.017774920910596848e-02 -1.377842109650373459e-02 2.012944370508193970e-01 -1.815624535083770752e-02 -1.682605892419815063e-01 5.252275615930557251e-02 -1.050870120525360107e-01 3.056365251541137695e-01 -1.596123129129409790e-01 -2.167231142520904541e-01 -1.570003852248191833e-02 1.575194001197814941e-01 -1.195138767361640930e-01 -5.614818930625915527e-01 1.503176242113113403e-01 2.397919595241546631e-01 -9.751153178513050079e-03 -1.128316391259431839e-02 4.123716428875923157e-02 -7.058501243591308594e-02 -5.262846127152442932e-02 9.769880771636962891e-02 1.670173853635787964e-01 2.379188239574432373e-01 5.030269548296928406e-02 2.978883981704711914e-01 1.723258048295974731e-01 8.513525128364562988e-02
6.201351806521415710e-02 -1.647710204124450684e-01 1.262376755475997925e-01 2.632216513156890869e-01 1.677137762308120728e-01 1.337829083204269409e-01 -1.010586470365524292e-01 -2.536408901214599609e-01 -3.575925529003143311e-01 -9.264303371310234070e-03 -2.247329503297805786e-01 3.678937852382659912e-01 -4.644202999770641327e-03 1.301333308219909668e-01 -1.035255193710327148e-01 -7.228381931781768799e-02 1.872782707214355469e-01 9.119895100593566895e-02 2.961264252662658691e-01 1.430951505899429321e-01 2.206059980380814523e-05 -1.225298643112182617e-02 2.751984074711799622e-02 1.836297065019607544e-01 2.727470397949218750e-01 -1.820560544729232788e-02 6.754988431930541992e-02 -2.523492835462093353e-02 3.036962263286113739e-02 1.346030235290527344e-01 5.400860682129859924e-02 3.583837151527404785e-01
2.916741073131561279e-01 -2.897135317325592041e-01 -6.585092283785343170e-03 -1.076026782393455505e-01 1.641857028007507324e-01 -2.038224041461944580e-02 1.886630505323410034e-01 -1.381547152996063232e-01 3.583784401416778564e-02 2.302911728620529175e-01 -2.818469405174255371e-01 3.074997067451477051e-01 1.842544414103031158e-03 5.617911927402019501e-03 5.723435431718826294e-02 -1.466607116162776947e-02 -1.254406571388244629e-01 5.990628153085708618e-02 -1.057545468211174011e-01 2.417130768299102783e-02 8.013645559549331665e-02 2.855543792247772217e-01 3.172797709703445435e-02 -9.367518214276060462e-05 3.541092574596405029e-02 -5.643752217292785645e-02 1.535371840000152588e-01 1.736624725162982941e-02 1.166394129395484924e-01 2.791848182678222656e-01 4.698298275470733643e-01 2.116934210062026978e-01
2.108577936887741089e-01 -1.371700912714004517e-01 1.556815803050994873e-01 2.523493468761444092e-01 -4.092447459697723389e-02 3.463269770145416260e-01 1.665039360523223877e-01 1.125288680195808411e-01 -2.894070148468017578e-01 -1.295248419046401978e-01 -9.072517603635787964e-02 2.074432671070098877e-01 -6.269882619380950928e-02 6.965294480323791504e-02 -1.143974065780639648e-01 -3.311474993824958801e-02 -7.990845292806625366e-02 5.844434350728988647e-02 9.268061071634292603e-02 2.032384872436523438e-01 -1.652309596538543701e-01 -1.176144927740097046e-01 7.138977944850921631e-02 -2.059216797351837158e-02 -3.645092248916625977e-01 1.103658750653266907e-01 2.891824394464492798e-02 -1.028938964009284973e-02 1.650381833314895630e-01 1.582638174295425415e-01 3.249235451221466064e-01 3.191211223602294922e-01
2.816717326641082764e-01 -2.436554729938507080e-01 7.805428002029657364e-03 -6.861627101898193359e-02 2.739832103252410889e-01 -1.267963051795959473e-01 3.055507242679595947e-01 -8.035265654325485229e-02 5.080780759453773499e-02 2.784754522144794464e-02 -1.127990037202835083e-01 2.024617046117782593e-01 9.930644184350967407e-02 9.406156837940216064e-02 8.853571116924285889e-02 9.731577336788177490e-02 -1.334667950868606567e-01 -1.280055195093154907e-02 1.939332857728004456e-02 6.206112727522850037e-02 2.056511789560317993e-01 3.473954498767852783e-01 -1.887281425297260284e-02 1.652803272008895874e-03 9.492570161819458008e-02 -2.145973220467567444e-02 2.680614590644836426e-01 -3.065788932144641876e-02 9.576187282800674438e-02 2.842006981372833252e-01 3.505806028842926025e-01 3.030131459236145020e-01
-2.363749593496322632e-02 -9.766329079866409302e-02 -9.185487776994705200e-02 1.019842401146888733e-01 -2.413389235734939575e-01 1.445495784282684326e-01 2.502376139163970947e-01 1.486818585544824600e-02 -8.246689289808273315e-02 2.040711939334869385e-01 -8.545678108930587769e-02 6.922141462564468384e-02 -2.778307497501373291e-01 -3.340892493724822998e-03 6.126202642917633057e-02 -1.179684922099113464e-01 1.947420686483383179e-01 -3.000831604003906250e-01 2.688278071582317352e-02 2.019194215536117554e-01 -8.854255080223083496e-02 -8.810543455183506012e-03 3.233859837055206299e-01 -9.397017955780029297e-02 -7.896615564823150635e-02 1.486553549766540527e-01 3.644399940967559814e-01 1.461120396852493286e-01 1.881603300571441650e-01 3.406782150268554688e-01 1.272221356630325317e-01 1.809127926826477051e-01
1.121348738670349121e-01 -7.810147106647491455e-02 8.319447748363018036e-03 1.916718482971191406e-02 1.483787447214126587e-01 -2.510486356914043427e-02 1.385095566511154175e-01 -1.984926313161849976e-01 -1.034285202622413635e-01 -7.592299580574035645e-02 -2.158460021018981934e-01 1.758280992507934570e-01 2.585214972496032715e-01 8.768897503614425659e-02 3.157701715826988220e-02 3.034884855151176453e-02 1.623638570308685303e-01 -7.600977271795272827e-02 2.536933124065399170e-01 -1.459706295281648636e-02 1.397135853767395020e-01 -1.813069880008697510e-01 1.205794811248779297e-01 -1.471746414899826050e-01 1.028611883521080017e-01 2.440081238746643066e-01 -1.010730341076850891e-01 3.872911036014556885e-01 4.947489872574806213e-02 3.430624306201934814e-01 5.911093577742576599e-02 4.358692169189453125e-01
2.022616937756538391e-02 -1.465635150671005249e-01 -2.784867212176322937e-02 1.491663306951522827e-01 -9.264627099037170410e-02 -1.284385621547698975e-01 1.969777941703796387e-01 4.052823036909103394e-02 -2.398610413074493408e-01 6.460181623697280884e-02 -1.812351047992706299e-01 1.987298578023910522e-01 -1.511540114879608154e-01 -7.001885771751403809e-02 1.121361553668975830e-02 1.611008867621421814e-02 -7.135099917650222778e-02 -3.630107939243316650e-01 -7.450202107429504395e-02 3.950533568859100342e-01 2.101010680198669434e-01 -2.135983556509017944e-01 7.809901982545852661e-02 -5.880952626466751099e-02 -1.258473992347717285e-01 -8.645594865083694458e-02 2.103069722652435303e-01 1.776876896619796753e-01 2.929984824731945992e-03 4.364207684993743896e-01 1.996698081493377686e-01 -1.073429454118013382e-02
1.850986331701278687e-01 -1.624504923820495605e-01 -1.566012799739837646e-01 -1.681148260831832886e-01 4.490333050489425659e-02 -3.658072324469685555e-03 1.188885197043418884e-01 4.894430562853813171e-02 -3.041010349988937378e-02 1.016895323991775513e-01 -1.687586307525634766e-02 2.740411758422851562e-01 -1.192213892936706543e-01 -9.258781373500823975e-02 -1.152388304471969604e-01 -2.187909930944442749e-01 -1.879677623510360718e-01 2.025119727477431297e-03 2.989346683025360107e-01 2.340708225965499878e-01 1.666111871600151062e-02 1.957249790430068970e-01 -2.492432296276092529e-01 7.803372293710708618e-02 4.039824381470680237e-02 1.684194505214691162e-01 2.801639139652252197e-01 2.029615789651870728e-01 3.499580919742584229e-01 2.441195845603942871e-01 1.391911804676055908e-01 2.449722886085510254e-01
1.511737145483493805e-02 5.422886461019515991e-02 -2.066720649600028992e-02 3.755467385053634644e-02 8.970613032579421997e-02 1.854598671197891235e-01 9.671727567911148071e-02 -4.470758140087127686e-01 -1.030407175421714783e-01 5.442128330469131470e-02 1.439453475177288055e-02 4.709835350513458252e-02 1.150012612342834473e-01 4.775645211338996887e-02 -3.505506515502929688e-01 -1.540206652134656906e-02 1.331218797713518143e-02 -3.262780904769897461e-01 2.599907293915748596e-02 2.505544424057006836e-01 -2.032413482666015625e-01 -1.769268698990345001e-02 -1.954937875270843506e-01 -1.966472566127777100e-01 -7.727868109941482544e-02 5.237018316984176636e-02 6.086471304297447205e-02 7.390537112951278687e-02 1.903268247842788696e-01 3.102817535400390625e-01 -1.931863427162170410e-01 3.352448046207427979e-01
1.372207701206207275e-01 -8.441464602947235107e-02 -2.610878646373748779e-01 4.490325599908828735e-02 3.224272727966308594e-01 2.339825592935085297e-02 -6.381333619356155396e-02 -2.095611300319433212e-03 -2.580499053001403809e-01 3.936932235956192017e-02 1.114184260368347168e-01 2.524698078632354736e-01 -1.759080030024051666e-02 -4.829233512282371521e-02 -1.007883846759796143e-01 1.743375509977340698e-02 3.250176906585693359e-01 -2.950657010078430176e-01 -1.856413781642913818e-01 -1.846775040030479431e-02 -1.335896551609039307e-01 3.099421039223670959e-02 -2.198255956172943115e-01 -9.349536150693893433e-02 -2.398577928543090820e-01 -2.067719213664531708e-02 4.477953314781188965e-01 1.998899281024932861e-01 -3.393445536494255066e-02 8.744361996650695801e-02 2.068466274067759514e-03 1.651240587234497070e-01
-6.037363037467002869e-02 -1.634370386600494385e-01 -9.914055466651916504e-02 -1.365293562412261963e-02 -2.186737805604934692e-01 -2.886492311954498291e-01 -9.837995469570159912e-02 -2.128264158964157104e-01 -5.653854086995124817e-02 -1.008063405752182007e-01 -2.859117686748504639e-01 2.078542709350585938e-01 6.497633457183837891e-02 6.093184649944305420e-02 1.498998049646615982e-02 3.592568682506680489e-03 -1.176519691944122314e-01 1.822291314601898193e-02 2.675953805446624756e-01 6.032761186361312866e-02 -5.274137854576110840e-02 -3.709776699542999268e-02 -3.051664531230926514e-01 3.092190064489841461e-02 -3.456549644470214844e-01 1.363221257925033569e-01 3.305799663066864014e-01 -9.997455030679702759e-02 2.115139514207839966e-01 2.528197765350341797e-01 1.003360748291015625e-01 2.516236305236816406e-01
1.085093766450881958e-01 -3.725159168243408203e-01 -6.435223668813705444e-02 -8.344981819391250610e-02 -1.080115213990211487e-01 -5.938024446368217468e-02 -4.566503688693046570e-02 -6.383479386568069458e-02 4.113860893994569778e-03 1.514361947774887085e-01 -2.209056019783020020e-01 1.210108920931816101e-01 -3.104189410805702209e-02 3.007421456277370453e-02 -7.961525768041610718e-02 -1.234779953956604004e-01 -6.624419987201690674e-02 -6.159676611423492432e-02 1.898735165596008301e-01 1.573170125484466553e-01 1.587857455015182495e-01 1.141215562820434570e-01 -3.443790972232818604e-01 -1.518068909645080566e-01 -2.041832804679870605e-01 1.573527231812477112e-02 2.272558361291885376e-01 -1.104157492518424988e-01 4.290197789669036865e-01 1.037836894392967224e-01 2.112806290388107300e-01 3.362260460853576660e-01
1.571237444877624512e-01 -4.162029549479484558e-02 4.920428246259689331e-02 -2.334570288658142090e-01 -5.046982318162918091e-02 1.636064350605010986e-01 3.358023464679718018e-01 6.560210138559341431e-02 -1.462029367685317993e-01 2.804691717028617859e-02 6.714674085378646851e-02 2.964890003204345703e-01 -1.064389497041702271e-01 1.027163714170455933e-01 -7.826971262693405151e-02 -9.415977401658892632e-04 1.783213019371032715e-01 7.307101041078567505e-02 2.533363401889801025e-01 2.762883603572845459e-01 -1.068000420928001404e-01 -1.235081478953361511e-01 -3.423113822937011719e-01 1.011180430650711060e-01 -2.637369036674499512e-01 -9.266775101423263550e-02 2.957545220851898193e-01 -8.665002137422561646e-02 -9.418875724077224731e-02 2.149607539176940918e-01 9.707523882389068604e-02 2.415591180324554443e-01
2.199230641126632690e-01 -2.089895121753215790e-02 -1.687294691801071167e-01 -2.475320696830749512e-01 -1.982267498970031738e-01 6.275125592947006226e-02 3.307282552123069763e-02 -2.789916992187500000e-01 1.036237254738807678e-01 2.615959569811820984e-02 -8.661907166242599487e-02 5.590533465147018433e-02 -2.728540897369384766e-01 1.893730908632278442e-01 -4.489637538790702820e-02 3.921045660972595215e-01 -1.275943517684936523e-01 -6.389062851667404175e-02 2.110066711902618408e-01 9.628521651029586792e-02 2.420113235712051392e-01 1.581244319677352905e-01 -1.064459607005119324e-01 -5.979159101843833923e-02 -1.239794269204139709e-01 2.191374003887176514e-01 3.403311967849731445e-02 2.442943304777145386e-02 1.801533997058868408e-01 9.700407087802886963e-02 1.249366998672485352e-01 3.948583900928497314e-01
-2.913674712181091309e-02 -1.156128570437431335e-01 -1.597935259342193604e-01 -1.334964334964752197e-01 -1.417548507452011108e-01 -2.682097852230072021e-01 9.529946744441986084e-02 -2.455197721719741821e-01 -5.175728797912597656e-01 9.718310832977294922e-02 -1.968365460634231567e-01 9.542816132307052612e-02 5.647122114896774292e-02 -1.633616834878921509e-01 -8.756764233112335205e-02 -8.096086792647838593e-03 5.210546031594276428e-02 -1.601452678442001343e-01 3.861526250839233398e-01 1.773863434791564941e-01 3.707394748926162720e-02 -1.927077211439609528e-02 -2.281667441129684448e-01 1.864905059337615967e-01 -7.828914374113082886e-02 -7.136188447475433350e-02 7.664678245782852173e-02 1.292038708925247192e-01 1.426381021738052368e-01 1.093714833259582520e-01 1.192462667822837830e-01 2.010127454996109009e-01
-2.902885377407073975e-01 -2.675227820873260498e-01 1.153271049261093140e-01 3.980144485831260681e-02 -8.417868614196777344e-02 -8.345486968755722046e-02 2.378241568803787231e-01 3.476204350590705872e-02 -1.885801702737808228e-01 3.078530728816986084e-02 -9.895800799131393433e-02 2.160927653312683105e-01 -1.531484723091125488e-01 -1.283645331859588623e-01 2.948763594031333923e-02 -8.217319846153259277e-02 4.540852457284927368e-02 -4.401610195636749268e-01 1.571236252784729004e-01 2.538677155971527100e-01 2.072192728519439697e-02 1.466669235378503799e-02 -1.759402006864547729e-01 6.982864439487457275e-02 -1.251438111066818237e-01 1.603305339813232422e-02 2.216998189687728882e-01 1.882640868425369263e-01 3.519023656845092773e-01 1.835322380065917969e-01 -3.687992319464683533e-02 1.899996697902679443e-01
-9.299686551094055176e-02 -1.784589588642120361e-01 1.062046885490417480e-01 8.865214139223098755e-02 -1.408164203166961670e-01 -9.939233213663101196e-02 1.498663574457168579e-01 9.560185670852661133e-02 -1.699708253145217896e-01 -1.064237728714942932e-01 -1.340702623128890991e-01 2.263045459985733032e-01 5.144025385379791260e-02 -4.022308439016342163e-02 6.653265655040740967e-02 2.639132924377918243e-02 -1.504086256027221680e-01 -4.376195669174194336e-01 1.571766883134841919e-01 2.618584036827087402e-01 1.697867214679718018e-01 4.704693332314491272e-02 -3.265192732214927673e-02 -3.306309133768081665e-02 -1.642635166645050049e-01 -7.994395494461059570e-02 3.824803531169891357e-01 3.253758251667022705e-01 1.731615960597991943e-01 2.455524206161499023e-01 1.368212103843688965e-01 1.585006862878799438e-01
9.200667589902877808e-02 -4.502504765987396240e-01 6.688365340232849121e-02 -3.637422323226928711e-01 1.299289427697658539e-02 -4.938124120235443115e-02 4.724301025271415710e-02 -1.694258153438568115e-01 -8.948389440774917603e-02 -8.692811429500579834e-02 1.627548336982727051e-01 1.693755388259887695e-01 -6.529569625854492188e-02 1.813870817422866821e-01 5.994859337806701660e-02 9.181272983551025391e-02 -8.226528018712997437e-02 3.806066885590553284e-02 1.992664039134979248e-01 9.921015799045562744e-02 -3.717702627182006836e-02 -1.176371201872825623e-01 -1.797572374343872070e-01 -2.285252511501312256e-01 -1.580702513456344604e-01 -7.130794227123260498e-02 1.848013550043106079e-01 2.267476320266723633e-01 2.246469706296920776e-01 2.178017497062683105e-01 2.055452615022659302e-01 2.919608354568481445e-01
2.907744050025939941e-01 -1.752362549304962158e-01 3.299589827656745911e-02 9.047392755746841431e-03 -3.770998865365982056e-02 -1.246962398290634155e-01 1.789609342813491821e-01 -1.222299560904502869e-01 -1.139904260635375977e-01 -1.723263412714004517e-01 -4.573820903897285461e-02 3.386014401912689209e-01 -1.790377646684646606e-01 6.422664225101470947e-02 -7.723049074411392212e-02 -6.034404039382934570e-02 -1.119211837649345398e-01 1.192569285631179810e-01 7.536773569881916046e-03 9.871563315391540527e-02 3.503425121307373047e-01 4.028199613094329834e-01 -2.344825491309165955e-02 -7.538223266601562500e-02 -1.532420665025711060e-01 1.774911582469940186e-02 1.114640757441520691e-01 1.932353228330612183e-01 2.025662958621978760e-01 1.861679852008819580e-01 2.869332432746887207e-01 2.346148192882537842e-01
2.842827439308166504e-01 -1.528685986995697021e-01 -5.045955255627632141e-02 7.973730564117431641e-03 1.585848033428192139e-01 1.003752369433641434e-02 2.980360090732574463e-01 -4.522898420691490173e-02 -2.312878221273422241e-01 1.534186154603958130e-01 -1.849107444286346436e-01 4.125360250473022461e-01 -1.602254509925842285e-01 -4.810113459825515747e-02 -3.059511631727218628e-02 8.452954888343811035e-02 -5.849155038595199585e-02 6.726204603910446167e-02 2.637740690261125565e-03 -9.703210741281509399e-02 -2.163519114255905151e-01 1.989975869655609131e-01 -1.590356677770614624e-01 -3.305593878030776978e-02 -2.492367476224899292e-01 8.226604014635086060e-02 3.225335776805877686e-01 -2.250226140022277832e-01 2.133152037858963013e-01 6.659769266843795776e-02 1.634816676378250122e-01 1.709734350442886353e-01
-2.302978783845901489e-01 -2.584616541862487793e-01 3.623073920607566833e-02 2.600833959877490997e-02 3.824016079306602478e-02 -8.361607789993286133e-03 1.212792024016380310e-01 -1.311313211917877197e-01 4.049170389771461487e-02 1.444782763719558716e-01 1.623673923313617706e-02 -1.247418811544775963e-03 -1.841856539249420166e-01 -1.578548550605773926e-02 5.850280076265335083e-02 1.235363334417343140e-01 -3.068935684859752655e-02 -1.682623028755187988e-01 3.151569068431854248e-01 4.042619168758392334e-01 1.118825152516365051e-01 -2.404459118843078613e-01 9.519214928150177002e-02 -3.883463889360427856e-02 1.505473107099533081e-01 5.803598463535308838e-02 4.853630065917968750e-02 1.478515118360519409e-01 2.103737741708755493e-01 2.389227598905563354e-01 1.652847975492477417e-01 4.661363065242767334e-01
-2.055155634880065918e-01 -8.313894271850585938e-02 4.371659085154533386e-02 1.566781103610992432e-01 -4.180967807769775391e-02 1.385944485664367676e-01 1.767739802598953247e-01 -1.621811538934707642e-01 -2.967426180839538574e-01 2.838142588734626770e-02 -1.427340507507324219e-01 2.348840385675430298e-01 6.525126099586486816e-02 2.967865169048309326e-01 2.105770111083984375e-01 2.464467436075210571e-01 1.477974802255630493e-01 -7.968594878911972046e-02 4.484675452113151550e-02 1.097240149974822998e-01 -2.216408997774124146e-01 1.556840818375349045e-02 1.320529431104660034e-01 6.566753983497619629e-02 -2.377551943063735962e-01 -5.811274424195289612e-02 3.463560342788696289e-02 -1.008379459381103516e-01 2.899244725704193115e-01 4.148974716663360596e-01 -6.104158237576484680e-02 1.987556219100952148e-01
2.847857475280761719e-01 -4.972608759999275208e-02 -1.080073192715644836e-01 -1.721027046442031860e-01 -1.347972601652145386e-01 1.719693243503570557e-01 -2.330992072820663452e-01 -1.292034387588500977e-01 -1.082793027162551880e-01 -4.892100393772125244e-02 -4.158127903938293457e-01 3.076573014259338379e-01 -4.892611876130104065e-02 1.971684098243713379e-01 -2.448942810297012329e-01 -1.149657890200614929e-01 4.113370552659034729e-02 -1.924031376838684082e-01 -8.563206344842910767e-02 9.660439938306808472e-02 -2.768933475017547607e-01 5.887968465685844421e-02 -1.767955422401428223e-01 3.973951563239097595e-02 -1.018319800496101379e-01 -1.382945775985717773e-01 1.622249037027359009e-01 2.601426839828491211e-01 1.437508761882781982e-01 1.179903894662857056e-01 8.856483548879623413e-02 1.611572951078414917e-01
9.141238033771514893e-02 -2.277580499649047852e-01 2.044464498758316040e-01 -1.201554089784622192e-01 3.788762912154197693e-02 9.442646056413650513e-02 -6.012737751007080078e-02 -6.730328500270843506e-02 -3.454573918133974075e-03 2.070839554071426392e-01 -3.985555097460746765e-02 5.091358423233032227e-01 -1.330433338880538940e-01 9.508268535137176514e-02 1.163606122136116028e-01 -9.800846129655838013e-02 1.530357450246810913e-02 1.219984218478202820e-01 1.629768610000610352e-01 7.190247625112533569e-02 5.048716813325881958e-02 9.257596731185913086e-02 -2.458499222993850708e-01 5.363174900412559509e-02 -2.122871279716491699e-01 -1.473346203565597534e-01 4.610944688320159912e-01 8.352407813072204590e-02 1.800977587699890137e-01 2.278466373682022095e-01 9.723685681819915771e-02 9.999106824398040771e-02
1.124889180064201355e-01 -2.690655365586280823e-02 1.233938857913017273e-01 -4.622318968176841736e-02 9.813557565212249756e-02 2.096381187438964844e-01 -1.301710680127143860e-02 -2.535064816474914551e-01 -1.159202232956886292e-01 -5.630981177091598511e-03 -6.061413884162902832e-02 1.045787483453750610e-01 2.917455732822418213e-01 1.792500466108322144e-01 -1.317480355501174927e-01 -7.834079116582870483e-02 4.716438427567481995e-02 -1.268277019262313843e-01 1.785444617271423340e-01 2.061515599489212036e-01 -1.584170311689376831e-01 -8.314391970634460449e-02 -2.015346586704254150e-01 -1.614192426204681396e-01 -9.401720017194747925e-02 -1.881788372993469238e-01 3.509214520454406738e-02 1.517169177532196045e-01 3.281984329223632812e-01 3.982834517955780029e-01 -2.321078330278396606e-01 3.199051618576049805e-01
6.959131453186273575e-03 -2.634052932262420654e-01 -2.510101199150085449e-01 -2.903378009796142578e-01 1.041509881615638733e-01 -1.922364532947540283e-02 -5.869717150926589966e-02 -7.822746038436889648e-02 -4.392968490719795227e-02 -5.561631545424461365e-02 -1.612550020217895508e-01 -1.068012788891792297e-02 1.452824659645557404e-02 -7.693149894475936890e-02 -1.150665134191513062e-01 2.578786909580230713e-01 -2.732083499431610107e-01 1.636636257171630859e-01 6.430183351039886475e-02 2.719756960868835449e-01 -1.180659793317317963e-02 2.377092372626066208e-03 -1.074917316436767578e-01 -1.042410209774971008e-01 -9.489016607403755188e-03 8.450704067945480347e-02 3.244841694831848145e-01 -5.381664261221885681e-02 1.256829407066106796e-02 4.716568291187286377e-01 2.943760156631469727e-01 1.366782486438751221e-01
-1.146445348858833313e-01 4.364858940243721008e-02 3.073151409626007080e-01 2.593963779509067535e-02 1.918367445468902588e-01 1.015968024730682373e-01 2.605435550212860107e-01 -2.118494361639022827e-01 -2.626689970493316650e-01 2.416626960039138794e-01 1.203923895955085754e-01 -1.370223425328731537e-02 -1.858597546815872192e-01 2.220030277967453003e-01 -2.234985381364822388e-01 -1.083039194345474243e-01 -1.080643609166145325e-01 -2.120754569768905640e-01 -6.032167375087738037e-02 8.119656890630722046e-02 1.755147725343704224e-01 1.579028926789760590e-02 4.378244653344154358e-02 6.281741429120302200e-03 1.052862629294395447e-01 9.105619043111801147e-02 3.106288611888885498e-01 1.354523450136184692e-01 1.090315133333206177e-01 1.369606703519821167e-01 1.429519653320312500e-01 3.964457511901855469e-01
-3.990578651428222656e-02 -6.780794262886047363e-02 -1.367287933826446533e-01 7.294399663805961609e-03 -1.905046552419662476e-01 -9.593999857315793633e-05 -1.335250679403543472e-02 -5.662187188863754272e-02 -1.092795878648757935e-01 2.057600170373916626e-01 -2.360675334930419922e-01 4.136012494564056396e-01 -1.213170066475868225e-01 -1.052574217319488525e-01 -9.357209503650665283e-02 -1.902062594890594482e-01 1.235603764653205872e-01 -2.115967273712158203e-01 -1.080709621310234070e-01 2.136956006288528442e-01 1.280347704887390137e-01 1.343977544456720352e-02 -1.645998209714889526e-01 -1.991855204105377197e-01 -2.796708345413208008e-01 -9.322878718376159668e-02 -6.410323083400726318e-02 9.691195189952850342e-02 -9.621270745992660522e-02 3.798285126686096191e-01 -7.067854702472686768e-02 3.520277738571166992e-01
1.682014465332031250e-01 -1.593227125704288483e-02 -2.543420791625976562e-01 1.397766768932342529e-01 2.045893073081970215e-01 1.954416036605834961e-01 2.659044042229652405e-02 1.800518482923507690e-01 -3.097558915615081787e-01 1.933505088090896606e-01 8.484052121639251709e-02 1.172810867428779602e-01 -3.679128736257553101e-02 5.674583837389945984e-02 -9.351453930139541626e-02 -9.973450005054473877e-02 8.182413130998611450e-02 -1.791096180677413940e-01 -1.881419569253921509e-01 1.742845922708511353e-01 -1.816307604312896729e-01 -1.994973793625831604e-02 -1.690356582403182983e-01 2.731793001294136047e-02 -1.793586276471614838e-02 -1.749070286750793457e-01 3.364844322204589844e-01 2.701091170310974121e-01 3.246429860591888428e-01 1.010875329375267029e-01 -1.305024884641170502e-02 3.104248046875000000e-01
-2.270068973302841187e-03 -3.130920827388763428e-01 2.183043956756591797e-02 9.214992821216583252e-02 -4.165109992027282715e-02 2.705287002027034760e-02 2.097025811672210693e-01 7.674864679574966431e-02 -2.678253054618835449e-01 1.329247355461120605e-01 -1.693613082170486450e-01 3.349120318889617920e-01 -1.670072227716445923e-01 -2.435956001281738281e-01 -1.612829566001892090e-01 9.622544795274734497e-02 -1.312370449304580688e-01 -3.417357504367828369e-01 1.035686507821083069e-01 2.640390396118164062e-01 -4.724992439150810242e-03 -9.899147599935531616e-02 1.704524606466293335e-01 -6.541147083044052124e-02 -5.005023628473281860e-02 9.161926805973052979e-02 1.622201502323150635e-01 2.156337499618530273e-01 1.188177317380905151e-01 3.218890726566314697e-01 1.065568029880523682e-01 1.323496401309967041e-01
2.701132930815219879e-02 -2.299941629171371460e-01 -5.212835222482681274e-02 -1.290194690227508545e-01 2.056606411933898926e-01 -1.678165197372436523e-01 1.923091113567352295e-01 -8.380987495183944702e-02 -1.262003183364868164e-01 2.967188954353332520e-01 -1.015717089176177979e-01 3.094459176063537598e-01 1.378226876258850098e-01 -7.352260500192642212e-02 -5.306958779692649841e-02 1.620355099439620972e-01 -1.393459141254425049e-01 1.827746629714965820e-01 1.501859426498413086e-01 -8.938561077229678631e-04 -8.079727739095687866e-02 1.210133880376815796e-01 -2.085074223577976227e-02 3.301130980253219604e-02 -1.705210842192173004e-02 -1.065105125308036804e-01 3.590339720249176025e-01 7.653786242008209229e-02 1.882164925336837769e-01 4.970443844795227051e-01 1.426317691802978516e-01 4.160258173942565918e-02
-1.225325018167495728e-01 -1.938360482454299927e-01 4.635849595069885254e-02 2.001873105764389038e-01 -6.141269952058792114e-02 -9.885644912719726562e-02 2.642380595207214355e-01 9.785202145576477051e-02 -3.207191526889801025e-01 5.025647580623626709e-02 -2.523375749588012695e-01 2.910052537918090820e-01 -6.702126562595367432e-02 -1.211048588156700134e-01 8.181763440370559692e-02 2.676346898078918457e-01 2.310254797339439392e-02 -3.101033866405487061e-01 7.178897410631179810e-02 2.243860065937042236e-01 7.999697327613830566e-02 8.373263478279113770e-02 -4.640950635075569153e-02 -1.040905565023422241e-01 -2.203240394592285156e-01 -4.487286880612373352e-02 2.990814745426177979e-01 2.420870512723922729e-01 1.443183571100234985e-01 1.769683361053466797e-01 1.145928055047988892e-01 1.361383497714996338e-01
-2.805446274578571320e-02 -3.940002918243408203e-01 -1.069904491305351257e-02 -1.724347919225692749e-01 1.699940674006938934e-02 1.160720065236091614e-01 -2.064384520053863525e-01 -9.001014381647109985e-02 -4.682393744587898254e-02 -1.349416524171829224e-01 -2.270890474319458008e-01 1.150050461292266846e-01 -3.916308283805847168e-02 4.236055165529251099e-02 1.358005683869123459e-02 -9.560026228427886963e-02 -5.837876349687576294e-02 1.484503597021102905e-01 7.803130149841308594e-02 3.546613156795501709e-01 3.419725969433784485e-02 -1.295907944440841675e-01 -1.304553002119064331e-01 -2.645988762378692627e-01 -2.767983973026275635e-01 -1.441081613302230835e-01 1.879181116819381714e-01 2.919329330325126648e-02 2.689847946166992188e-01 1.530275940895080566e-01 2.603552043437957764e-01 3.039411008358001709e-01
-2.283434569835662842e-01 -1.932059228420257568e-01 -1.341019123792648315e-01 -1.065912842750549316e-01 2.352092601358890533e-02 1.722011417150497437e-01 1.993819624185562134e-01 -2.098835408687591553e-01 -3.428553938865661621e-01 1.203178465366363525e-01 -4.140085354447364807e-02 3.830278664827346802e-02 9.713519364595413208e-02 8.677747100591659546e-02 -3.421521782875061035e-01 -1.134970784187316895e-01 2.429720200598239899e-02 -2.279585748910903931e-01 1.399118304252624512e-01 3.288612961769104004e-01 4.665609821677207947e-02 -2.209325730800628662e-01 -2.225433588027954102e-01 8.909942209720611572e-02 1.533290594816207886e-01 -2.277623713016510010e-01 1.862508803606033325e-01 9.117145091295242310e-02 1.356549859046936035e-01 1.224324852228164673e-01 1.244836971163749695e-01 1.704240888357162476e-01
2.058849185705184937e-01 -2.813222073018550873e-02 -2.333330810070037842e-01 -9.721989184617996216e-02 2.096505910158157349e-01 -2.021061778068542480e-01 2.598440945148468018e-01 -3.588695824146270752e-01 -1.156198047101497650e-02 1.268133968114852905e-01 -3.242947459220886230e-01 2.882023155689239502e-01 -7.111046463251113892e-02 -1.181881651282310486e-01 -2.818832397460937500e-01 -1.458866894245147705e-01 -3.896621242165565491e-02 3.588593378663063049e-02 -8.795434236526489258e-02 1.575061678886413574e-01 -2.848454378545284271e-02 5.738801509141921997e-02 -3.391478359699249268e-01 -3.559546917676925659e-02 -1.105503663420677185e-01 1.378426551818847656e-01 2.524794042110443115e-01 4.687639325857162476e-02 1.413298547267913818e-01 5.613739416003227234e-02 -4.508703947067260742e-02 9.767822176218032837e-02
6.213458627462387085e-02 -6.195997446775436401e-02 -1.555459946393966675e-01 -2.956548705697059631e-02 1.935402899980545044e-01 2.400484383106231689e-01 -1.556035578250885010e-01 3.394684195518493652e-02 -2.578345537185668945e-01 2.991656959056854248e-01 -1.299732178449630737e-01 2.616817355155944824e-01 -9.651329368352890015e-02 2.545206546783447266e-01 -1.170348450541496277e-01 1.963076442480087280e-01 2.891845107078552246e-01 -1.585180908441543579e-01 -5.409760400652885437e-02 2.292225211858749390e-01 -1.021755337715148926e-01 9.432271867990493774e-02 1.486957371234893799e-01 -1.714887470006942749e-02 4.079450853168964386e-03 2.326907068490982056e-01 2.033492773771286011e-01 5.231425166130065918e-02 -3.135569160804152489e-03 2.619031071662902832e-01 2.272105962038040161e-02 3.252263367176055908e-01
1.783447414636611938e-01 -3.443337604403495789e-02 2.580956183373928070e-02 -1.776866912841796875e-01 1.225908845663070679e-01 3.055090010166168213e-01 2.565023005008697510e-01 4.413986951112747192e-02 -1.236843541264533997e-01 1.271123290061950684e-01 -1.857649981975555420e-01 2.991133928298950195e-01 1.077978461980819702e-01 -1.032414808869361877e-01 -2.810437232255935669e-02 9.105153381824493408e-02 -6.238215044140815735e-02 -1.528985947370529175e-01 4.824348166584968567e-02 1.100588142871856689e-01 -2.301980257034301758e-01 1.094997823238372803e-01 -9.846889227628707886e-02 -1.497798711061477661e-01 -3.648514747619628906e-01 5.074921064078807831e-03 3.087714910507202148e-01 3.453235374763607979e-03 3.574933111667633057e-01 -9.947054833173751831e-02 2.267506867647171021e-01 1.242716982960700989e-01
9.347864240407943726e-02 1.468041539192199707e-01 1.590871252119541168e-02 6.230045109987258911e-02 1.383502185344696045e-01 -2.797290869057178497e-02 2.416400015354156494e-01 -2.672395706176757812e-01 -1.983528137207031250e-01 1.625427007675170898e-01 8.417928218841552734e-02 1.965067833662033081e-01 -2.547071278095245361e-01 -3.964031860232353210e-02 3.596555208787322044e-03 1.898205606266856194e-03 1.391711682081222534e-01 -1.821169406175613403e-01 2.765191495418548584e-01 6.168786063790321350e-02 1.206210628151893616e-01 -1.065480038523674011e-01 -6.323412805795669556e-02 2.799311876296997070e-01 3.073152899742126465e-01 4.460476338863372803e-02 3.760844469070434570e-02 7.492980360984802246e-02 4.296281635761260986e-01 1.676452159881591797e-01 2.807772532105445862e-02 2.826958596706390381e-01
-1.714545488357543945e-02 9.554629027843475342e-02 1.231247559189796448e-01 -2.759774327278137207e-01 6.025240570306777954e-02 1.530663669109344482e-01 2.581795156002044678e-01 -4.241767525672912598e-01 -1.985610872507095337e-01 1.581671386957168579e-01 -1.967256665229797363e-01 1.237206757068634033e-01 1.585532426834106445e-01 7.344797253608703613e-02 -1.390928179025650024e-01 6.682001054286956787e-02 2.123158276081085205e-01 -2.943108081817626953e-01 1.742050200700759888e-01 2.176535427570343018e-01 7.746067643165588379e-02 -1.902853511273860931e-02 -1.996862441301345825e-01 -1.265067011117935181e-01 -1.141883060336112976e-02 7.113531976938247681e-02 -5.271836742758750916e-02 -8.057382889091968536e-03 -1.076891180127859116e-02 3.527112007141113281e-01 1.853427737951278687e-01 1.193686351180076599e-01
4.708286374807357788e-02 -3.196393847465515137e-01 -9.066433459520339966e-02 1.817762702703475952e-01 -8.121717721223831177e-02 2.688890695571899414e-02 2.084558457136154175e-01 -5.735878273844718933e-02 -2.406565248966217041e-01 4.074976593255996704e-02 -9.147193282842636108e-02 1.598523855209350586e-01 -9.845637530088424683e-02 -3.200675249099731445e-01 -1.642035096883773804e-01 2.248048335313796997e-01 -8.805996924638748169e-02 -3.180284500122070312e-01 9.597172588109970093e-02 2.666053175926208496e-01 -1.159505173563957214e-02 -2.588224224746227264e-02 1.882427185773849487e-01 -4.276398941874504089e-02 -8.158248662948608398e-02 -3.436499834060668945e-02 1.818474680185317993e-01 2.034147530794143677e-01 2.771552465856075287e-02 4.047120809555053711e-01 1.793175339698791504e-01 1.044203042984008789e-01
6.194314919412136078e-03 -1.557600945234298706e-01 -1.660748571157455444e-02 -2.883556485176086426e-01 1.498768478631973267e-01 2.020779252052307129e-01 1.579993516206741333e-01 -9.716746956110000610e-02 -1.263756006956100464e-01 -8.222550153732299805e-02 -7.451268285512924194e-02 3.150887787342071533e-01 -2.191426008939743042e-01 -3.544484078884124756e-01 -3.945208340883255005e-02 2.488234341144561768e-01 7.732255756855010986e-02 -1.444363296031951904e-01 4.431875050067901611e-02 3.018809668719768524e-02 5.424270406365394592e-03 3.505305945873260498e-01 5.805588886141777039e-02 -3.227153047919273376e-02 -8.919233083724975586e-02 3.762612491846084595e-02 1.168570294976234436e-01 -1.374544799327850342e-01 9.495289623737335205e-02 2.514191567897796631e-01 3.028963804244995117e-01 2.587604224681854248e-01
4.808270931243896484e-02 -4.300213456153869629e-01 1.130784023553133011e-02 -3.548310697078704834e-02 -1.323269456624984741e-01 -2.048782818019390106e-02 -9.939407557249069214e-02 -1.698770821094512939e-01 -1.345895379781723022e-01 -1.775793433189392090e-01 -6.132580712437629700e-02 8.825626224279403687e-02 -1.512417644262313843e-01 1.213687881827354431e-01 5.671332776546478271e-02 2.261613868176937103e-02 1.324509680271148682e-01 2.204733341932296753e-01 7.470580935478210449e-02 1.111713796854019165e-01 -3.443429619073867798e-02 -7.314185798168182373e-02 -2.926185131072998047e-01 -8.703533560037612915e-02 -3.204241991043090820e-01 1.049376577138900757e-01 5.026622489094734192e-02 -1.276399753987789154e-02 1.995017826557159424e-01 3.869691491127014160e-01 2.578701078891754150e-01 3.097419142723083496e-01
1.571614146232604980e-01 -4.620566070079803467e-01 6.780910491943359375e-02 -2.656860277056694031e-03 2.587816715240478516e-01 2.227910608053207397e-02 2.005611918866634369e-02 -6.255891174077987671e-02 9.960737079381942749e-02 -1.847943663597106934e-01 4.255436733365058899e-02 2.071562707424163818e-01 1.624982804059982300e-01 1.301635205745697021e-01 2.882602997124195099e-02 1.013033688068389893e-01 1.433192789554595947e-01 9.544913470745086670e-02 2.366092056035995483e-01 -1.125592961907386780e-01 1.469707041978836060e-01 -7.060997933149337769e-02 -4.711939767003059387e-02 -9.192849695682525635e-02 -1.378368139266967773e-01 -1.958301104605197906e-02 1.688532829284667969e-01 -1.245881617069244385e-01 2.401742041110992432e-01 1.710722595453262329e-01 2.339628487825393677e-01 4.489054977893829346e-01
2.504960596561431885e-01 -1.414387226104736328e-01 -1.859174221754074097e-01 -7.359692454338073730e-02 1.582407951354980469e-01 -6.008302420377731323e-02 4.606899321079254150e-01 -2.837953530251979828e-02 7.757406681776046753e-02 1.101934760808944702e-01 -8.469675481319427490e-02 3.018466532230377197e-01 -7.228116691112518311e-02 7.074265927076339722e-02 4.087450355291366577e-02 1.902184076607227325e-02 -1.350769996643066406e-01 -1.546966582536697388e-01 -1.207392811775207520e-01 3.782152384519577026e-02 5.189434066414833069e-02 3.849825263023376465e-02 -2.604050040245056152e-01 -1.548438221216201782e-01 -1.366015374660491943e-01 5.091648548841476440e-02 3.036213219165802002e-01 -3.839603438973426819e-02 4.159890413284301758e-01 1.041821092367172241e-01 2.210815548896789551e-01 7.091452926397323608e-02
1.787876784801483154e-01 -1.719607263803482056e-01 -1.684422791004180908e-01 -6.668313592672348022e-02 2.668466866016387939e-01 -1.403308957815170288e-01 -1.541363000869750977e-01 -1.251204311847686768e-01 -2.511988580226898193e-01 2.647738903760910034e-02 -6.486652791500091553e-02 4.000917673110961914e-01 2.476982213556766510e-02 5.734299123287200928e-02 1.158988624811172485e-01 1.482664644718170166e-01 2.226592004299163818e-01 1.082074269652366638e-01 5.597985908389091492e-02 2.620515227317810059e-02 4.242379590868949890e-02 -2.233565300703048706e-01 -4.882134869694709778e-02 5.296500027179718018e-02 1.638456284999847412e-01 1.452337354421615601e-01 8.132844418287277222e-02 1.598258316516876221e-01 -6.616356223821640015e-02 2.390094697475433350e-01 -4.386125132441520691e-02 4.923665523529052734e-01
-1.748948842287063599e-01 -3.022480988875031471e-03 3.451782837510108948e-02 5.704237148165702820e-02 1.614541932940483093e-02 2.646088786423206329e-02 1.084202080965042114e-01 -1.471541672945022583e-01 -2.292753309011459351e-01 1.159630995243787766e-02 -1.370750218629837036e-01 2.983743250370025635e-01 2.050971984863281250e-01 1.955393254756927490e-01 6.351791322231292725e-02 -1.272611878812313080e-02 2.392481118440628052e-01 -2.616278827190399170e-01 4.516139999032020569e-02 1.137563809752464294e-01 -2.007383257150650024e-01 -1.418917924165725708e-01 1.001279652118682861e-01 1.229249686002731323e-01 -3.530153632164001465e-01 -1.862099319696426392e-01 2.235548011958599091e-02 -1.036525517702102661e-01 2.575179934501647949e-01 2.908886373043060303e-01 9.068497270345687866e-02 3.600617349147796631e-01
2.034702338278293610e-03 -3.594852387905120850e-01 -1.131893396377563477e-01 -2.103975564241409302e-01 1.770471036434173584e-01 -1.881458908319473267e-01 1.598135679960250854e-01 -1.472239643335342407e-01 -1.852137222886085510e-02 1.347176134586334229e-01 -5.865575000643730164e-02 2.890826463699340820e-01 5.824170261621475220e-02 -1.254762113094329834e-01 1.640965193510055542e-01 -1.819032058119773865e-02 -1.299197822809219360e-01 2.128635644912719727e-01 1.422975212335586548e-01 1.261425167322158813e-01 -5.306493118405342102e-02 6.503684073686599731e-02 5.544535233639180660e-04 -9.298394434154033661e-03 1.156464871019124985e-02 -2.205726057291030884e-01 1.570278853178024292e-01 1.473223268985748291e-01 2.171315103769302368e-01 4.833912253379821777e-01 2.326803952455520630e-01 1.106676682829856873e-01
2.551230788230895996e-01 -2.041500359773635864e-01 -1.527411937713623047e-01 9.998956695199012756e-03 -7.942527532577514648e-02 1.252795103937387466e-02 1.512808799743652344e-01 -2.343857437372207642e-01 -7.800659537315368652e-02 4.833688959479331970e-03 -1.829188913106918335e-01 1.907019764184951782e-01 -1.627101898193359375e-01 -1.701138913631439209e-01 -2.793722152709960938e-01 2.416405826807022095e-02 1.283365041017532349e-01 3.020068816840648651e-02 2.162496149539947510e-01 1.245806440711021423e-01 1.543223559856414795e-01 -1.300099641084671021e-01 -6.339704245328903198e-02 2.827239967882633209e-02 2.603697180747985840e-01 5.801044031977653503e-02 1.803799271583557129e-01 2.219505695393308997e-04 5.474671125411987305e-01 -4.423796758055686951e-02 6.349588185548782349e-02 2.023107856512069702e-01
-4.007352981716394424e-03 -2.457924336194992065e-01 1.350153386592864990e-01 -9.969121217727661133e-02 2.289454825222492218e-02 1.113691702485084534e-01 1.042971853166818619e-02 -1.502096801996231079e-01 -7.227043807506561279e-02 -2.883262336254119873e-01 -2.772956490516662598e-01 -7.838876545429229736e-02 1.869764924049377441e-01 9.922584146261215210e-02 -1.338215917348861694e-01 2.652061171829700470e-02 -1.724637299776077271e-01 1.500391513109207153e-01 -7.805301994085311890e-02 3.264458477497100830e-01 -2.053118944168090820e-01 -3.691689670085906982e-02 -1.717912554740905762e-01 -5.575565621256828308e-02 -1.022214218974113464e-01 2.035558782517910004e-02 3.117618858814239502e-01 7.285340130329132080e-02 6.509978324174880981e-03 4.444831907749176025e-01 1.844011247158050537e-01 2.344440668821334839e-01
8.846971392631530762e-02 -3.480945825576782227e-01 6.072880327701568604e-02 -1.873731017112731934e-01 -7.449977099895477295e-02 4.702539369463920593e-02 4.978268407285213470e-03 -1.699653416872024536e-01 -1.657682508230209351e-01 -9.668086469173431396e-02 -6.939090043306350708e-02 -7.119560241699218750e-02 -1.852233149111270905e-02 1.989304125308990479e-01 -2.787931859493255615e-01 -1.430854946374893188e-01 1.300912909209728241e-02 1.890267878770828247e-01 -5.191925913095474243e-02 2.240146398544311523e-01 -8.913862518966197968e-03 -1.886712014675140381e-01 -1.707736216485500336e-02 -9.939000755548477173e-02 -2.802544534206390381e-01 -9.759330749511718750e-02 2.700172066688537598e-01 -1.463614702224731445e-01 3.403781950473785400e-01 2.071630209684371948e-01 3.594596982002258301e-01 7.548883557319641113e-02
-5.167237296700477600e-02 -4.351423382759094238e-01 3.065076842904090881e-02 -5.859224125742912292e-03 3.712647780776023865e-02 3.977032750844955444e-02 -1.704607903957366943e-02 -2.592951059341430664e-01 -1.609159559011459351e-01 -2.180108129978179932e-01 -1.171482503414154053e-01 7.849889993667602539e-02 1.115349307656288147e-02 -2.561800414696335793e-03 -1.124426275491714478e-01 8.960966020822525024e-02 2.268305979669094086e-02 3.924559336155653000e-03 -2.592183947563171387e-01 2.208560705184936523e-01 -4.518870413303375244e-01 3.830274194478988647e-02 -1.725616455078125000e-01 -2.374807149171829224e-01 1.110058184713125229e-02 -1.269036084413528442e-01 6.132575497031211853e-02 1.234756689518690109e-02 2.581235468387603760e-01 1.546995490789413452e-01 9.050629287958145142e-02 3.085007369518280029e-01
8.249515667557716370e-03 -2.806919515132904053e-01 7.817447930574417114e-02 -5.181607604026794434e-02 1.737090051174163818e-01 1.543638110160827637e-01 1.420260965824127197e-01 -1.792766153812408447e-01 -1.806234195828437805e-02 1.973963715136051178e-02 1.126703396439552307e-01 1.479353159666061401e-01 -3.922011703252792358e-03 -2.181254029273986816e-01 -7.471011579036712646e-02 1.346477717161178589e-01 -9.154038131237030029e-02 5.872453097254037857e-03 1.933715641498565674e-01 4.957237839698791504e-01 -2.303968518972396851e-01 1.810892522335052490e-01 -2.894922494888305664e-01 2.092716842889785767e-01 -8.334559202194213867e-02 2.230393141508102417e-02 3.384147882461547852e-01 4.219828918576240540e-02 5.112932622432708740e-02 2.055582106113433838e-01 -3.627635911107063293e-02 1.564396917819976807e-01
2.925179600715637207e-01 -2.943909764289855957e-01 -6.610333919525146484e-02 -2.503374516963958740e-01 2.208230197429656982e-01 -4.000165686011314392e-02 1.239332184195518494e-01 -1.936533749103546143e-01 -4.934727773070335388e-02 7.531506568193435669e-02 -1.330245137214660645e-01 2.571224570274353027e-01 -4.425265640020370483e-02 -1.798513978719711304e-01 -1.699704676866531372e-02 1.186974123120307922e-01 -1.699336022138595581e-01 8.926407992839813232e-02 -5.867132544517517090e-02 1.254383623600006104e-01 6.837935000658035278e-02 2.561618387699127197e-01 -4.602303728461265564e-02 -1.326785832643508911e-01 1.343293488025665283e-02 3.087969869375228882e-02 2.296574711799621582e-01 4.973208159208297729e-02 9.676998853683471680e-02 3.281254172325134277e-01 3.905025720596313477e-01 2.121207118034362793e-01
-7.436928153038024902e-02 4.386436566710472107e-02 -9.828122705221176147e-02 5.057734623551368713e-02 -1.864056140184402466e-01 2.270592004060745239e-01 -2.710401080548763275e-02 -5.320168286561965942e-02 -2.153893858194351196e-01 1.757852137088775635e-01 -2.395968288183212280e-01 1.181809902191162109e-01 2.212910056114196777e-01 2.229875922203063965e-01 8.435556292533874512e-02 9.969748556613922119e-02 -2.428034506738185883e-02 2.043196745216846466e-02 5.752008408308029175e-02 4.193670749664306641e-01 -3.189392015337944031e-02 -1.292922198772430420e-01 1.461170911788940430e-01 -5.530820414423942566e-02 -1.394584327936172485e-01 2.042471617460250854e-01 2.094288468360900879e-01 1.247146278619766235e-01 1.273908019065856934e-01 2.647183537483215332e-01 2.453308999538421631e-01 3.696569800376892090e-01
-2.801679670810699463e-01 -1.591393053531646729e-01 -4.714774340391159058e-02 1.663362681865692139e-01 1.204125508666038513e-01 6.547994911670684814e-02 8.762075752019882202e-02 -1.445180922746658325e-01 -2.969177961349487305e-01 -2.099559828639030457e-02 -1.441670954227447510e-01 1.600039936602115631e-02 -8.234237879514694214e-02 3.365516364574432373e-01 -4.061677679419517517e-02 2.648806571960449219e-02 3.632052242755889893e-01 -7.906476408243179321e-02 1.326718032360076904e-01 3.693511486053466797e-01 -2.540396451950073242e-01 4.759087413549423218e-02 -8.984569460153579712e-02 1.777338981628417969e-01 -8.918441832065582275e-02 2.224340103566646576e-02 2.233922183513641357e-01 1.462721228599548340e-01 1.268626153469085693e-01 2.524249851703643799e-01 7.803197205066680908e-02 1.503225564956665039e-01
6.338654458522796631e-02 -5.242133736610412598e-01 2.141598910093307495e-01 -3.974869474768638611e-02 1.680670231580734253e-01 4.411376267671585083e-02 1.133787482976913452e-01 -2.731451988220214844e-01 -4.391919821500778198e-02 -5.044482648372650146e-02 1.726960204541683197e-02 2.297498434782028198e-01 1.909632049500942230e-02 1.551608741283416748e-01 1.533985286951065063e-01 9.690908342599868774e-02 1.078992635011672974e-01 2.538120932877063751e-02 2.282817661762237549e-01 1.326127797365188599e-01 5.671417340636253357e-02 1.175571456551551819e-01 -2.429748773574829102e-01 -8.955672383308410645e-02 -2.500038146972656250e-01 8.093571662902832031e-02 4.482654482126235962e-02 -1.589260995388031006e-01 2.301696985960006714e-01 1.602920442819595337e-01 2.490875720977783203e-01 1.950625926256179810e-01
2.966289520263671875e-01 -3.393865823745727539e-01 2.142961919307708740e-01 -2.538903653621673584e-01 -1.981512755155563354e-01 -3.055034670978784561e-03 -5.220613628625869751e-02 9.059376269578933716e-02 1.125454083085060120e-01 3.078250400722026825e-02 -6.678598374128341675e-02 1.000714376568794250e-01 -1.051868274807929993e-01 1.360616534948348999e-01 -8.825484663248062134e-02 2.956379204988479614e-02 3.523922264575958252e-01 -2.435604184865951538e-01 -6.284888088703155518e-02 3.556064367294311523e-01 -2.114267945289611816e-01 -2.054044306278228760e-01 -1.266237944364547729e-01 1.248356997966766357e-01 8.989618718624114990e-02 -5.859335511922836304e-02 7.029382139444351196e-02 6.362523883581161499e-02 1.233722567558288574e-01 1.992591023445129395e-01 4.788719862699508667e-02 2.444796711206436157e-01
4.625876992940902710e-02 -3.441792428493499756e-01 -8.720882236957550049e-02 -2.923866510391235352e-01 -5.331099405884742737e-02 6.309962272644042969e-02 1.163023784756660461e-01 -5.594027042388916016e-02 -3.534555062651634216e-02 1.218719035387039185e-01 -4.459336400032043457e-02 2.994499802589416504e-01 -1.275259628891944885e-02 -8.193796873092651367e-02 -6.167328916490077972e-03 8.496548235416412354e-02 -1.332819163799285889e-01 1.063762679696083069e-01 -5.112250521779060364e-02 -2.492917515337467194e-02 1.562453433871269226e-02 1.470289975404739380e-01 -1.465896666049957275e-01 9.284851141273975372e-03 1.888967752456665039e-01 3.291933238506317139e-02 1.852560043334960938e-01 1.255808472633361816e-01 2.226796597242355347e-01 6.214083433151245117e-01 1.240024715662002563e-01 1.649644523859024048e-01
-9.193085879087448120e-02 -3.865072131156921387e-01 3.505648672580718994e-02 -2.958061397075653076e-01 2.002768069505691528e-01 6.469590216875076294e-02 -8.703377842903137207e-02 -1.066421791911125183e-01 -1.185646429657936096e-01 -1.854738742113113403e-01 -6.499359011650085449e-02 3.586128354072570801e-01 -1.945844851434230804e-02 1.926398426294326782e-01 -3.326086327433586121e-02 -2.092843875288963318e-02 3.955057635903358459e-02 1.365543995052576065e-02 9.950426965951919556e-02 3.175891935825347900e-01 6.421341001987457275e-02 -7.817285507917404175e-02 3.660190850496292114e-02 -3.142548203468322754e-01 -1.419575363397598267e-01 -2.287655323743820190e-01 1.730158925056457520e-01 -1.704175323247909546e-01 1.104428395628929138e-01 1.256166100502014160e-01 2.060801237821578979e-01 2.124030292034149170e-01
1.741808056831359863e-01 -3.620222508907318115e-01 -8.500380814075469971e-02 -1.758687570691108704e-02 1.410303264856338501e-01 -2.249709218740463257e-01 2.061298787593841553e-01 -1.854369938373565674e-01 -2.328497171401977539e-01 -2.270060777664184570e-01 -1.729581803083419800e-01 3.808384239673614502e-01 4.193745180964469910e-02 -4.567764699459075928e-02 1.774759292602539062e-01 7.815350592136383057e-02 8.302377536892890930e-03 2.542847990989685059e-01 -5.086168274283409119e-02 2.276452817022800446e-02 -6.675364077091217041e-02 3.048232570290565491e-02 7.702893018722534180e-02 1.885368376970291138e-01 1.626044511795043945e-01 1.046545803546905518e-01 8.984435349702835083e-03 9.715811908245086670e-02 6.805809587240219116e-02 4.505704715847969055e-02 8.084826916456222534e-02 4.321143925189971924e-01
2.929204106330871582e-01 -5.142888426780700684e-02 -3.004592657089233398e-01 -2.993979752063751221e-01 1.596081107854843140e-01 -4.754835739731788635e-02 -1.465044170618057251e-01 -3.896217048168182373e-01 -5.135179683566093445e-02 -1.010591462254524231e-01 -2.507521510124206543e-01 2.341072559356689453e-01 -7.707004994153976440e-02 -4.440956562757492065e-02 -2.000642707571387291e-03 6.116779521107673645e-02 -4.391292855143547058e-02 1.176385655999183655e-01 1.212037131190299988e-01 1.269156634807586670e-01 2.131289541721343994e-01 1.119147762656211853e-01 3.994267061352729797e-02 5.305499956011772156e-02 -5.793197825551033020e-02 7.811705023050308228e-02 6.536968797445297241e-02 -4.228532314300537109e-02 3.589951992034912109e-01 2.560074031352996826e-01 3.068580292165279388e-02 2.619934678077697754e-01
1.207369863986968994e-01 -1.511148661375045776e-01 1.646207086741924286e-02 1.834337115287780762e-01 -1.441983580589294434e-01 -2.002173103392124176e-03 1.708747446537017822e-01 1.115025859326124191e-02 -5.436524748802185059e-03 2.144034057855606079e-01 -1.727151721715927124e-01 -4.880487918853759766e-02 -3.127366602420806885e-01 1.578500419855117798e-01 7.296489924192428589e-02 -4.167579486966133118e-02 1.060678511857986450e-01 -3.635672330856323242e-01 7.303956151008605957e-02 2.737286686897277832e-01 -2.206571996212005615e-01 -1.629345566034317017e-01 2.148081958293914795e-01 -1.046341806650161743e-01 -1.119000557810068130e-02 2.470592111349105835e-01 3.052440285682678223e-01 1.419872343540191650e-01 9.551326185464859009e-02 2.912812232971191406e-01 1.844962984323501587e-01 1.096808835864067078e-01
3.775282949209213257e-02 1.791771352291107178e-01 -1.247106343507766724e-01 1.798526383936405182e-02 1.760423779487609863e-01 2.385013848543167114e-01 -6.777602434158325195e-02 -1.372880339622497559e-01 -1.988804489374160767e-01 2.192754745483398438e-01 -1.469337344169616699e-01 1.418074220418930054e-01 -1.436560750007629395e-01 1.630666106939315796e-01 -6.087243556976318359e-02 1.035055965185165405e-01 1.295859217643737793e-01 -2.735207080841064453e-01 2.919273972511291504e-01 1.421416997909545898e-01 8.466623723506927490e-03 6.096389144659042358e-02 -2.063473910093307495e-01 1.157105639576911926e-01 -2.961359024047851562e-01 -1.953088641166687012e-01 -4.196418449282646179e-02 8.727067708969116211e-02 1.220672503113746643e-01 2.376677691936492920e-01 2.817022800445556641e-01 3.248814344406127930e-01
4.051692485809326172e-01 -6.602104753255844116e-03 -4.342531040310859680e-02 1.762556880712509155e-01 8.535190671682357788e-02 1.311654746532440186e-01 5.174576491117477417e-02 -7.970196008682250977e-02 -1.908892206847667694e-02 -2.315454334020614624e-01 -2.428550869226455688e-01 4.379351437091827393e-02 2.904447019100189209e-01 -4.559082165360450745e-02 -1.514974832534790039e-01 -1.608471423387527466e-01 1.368413269519805908e-01 -2.389621585607528687e-01 1.405980885028839111e-01 2.273061126470565796e-01 1.069407910108566284e-01 1.350089758634567261e-01 1.161188557744026184e-01 -4.638874903321266174e-02 1.412483602762222290e-01 2.314483374357223511e-02 3.279144465923309326e-01 -1.823959522880613804e-03 3.072347640991210938e-01 3.028497695922851562e-01 1.051214113831520081e-01 3.802222013473510742e-02
-3.384599462151527405e-02 -3.821169957518577576e-02 -1.908300071954727173e-02 3.875491768121719360e-02 -9.942188858985900879e-02 -1.408666223287582397e-01 -2.667231857776641846e-02 -1.476657390594482422e-02 -3.546926379203796387e-01 2.055766284465789795e-01 -2.644219398498535156e-01 -6.933084130287170410e-02 3.187821060419082642e-02 6.173012778162956238e-03 -3.721058368682861328e-01 -7.405740022659301758e-02 1.640110090374946594e-02 -2.578369677066802979e-01 1.877545714378356934e-01 2.522953748703002930e-01 1.317530963569879532e-02 -2.270878106355667114e-02 -3.418096005916595459e-01 -9.388784877955913544e-03 3.118591383099555969e-02 -5.349658802151679993e-02 2.945034801959991455e-01 1.391474604606628418e-01 2.262918502092361450e-01 2.937303483486175537e-02 2.358401864767074585e-01 2.760245203971862793e-01
9.561739116907119751e-02 -2.284437119960784912e-01 -2.420105636119842529e-01 -8.030939847230911255e-03 2.385067641735076904e-01 -4.643021151423454285e-02 3.110227286815643311e-01 -1.033201161772012711e-02 1.046627666801214218e-02 1.505217105150222778e-01 -1.328801214694976807e-01 1.891644001007080078e-01 1.037381030619144440e-02 -6.760833412408828735e-02 5.034203454852104187e-02 1.069697551429271698e-02 -3.016592860221862793e-01 -3.039164543151855469e-01 1.321040838956832886e-01 1.964315325021743774e-01 -6.415761075913906097e-03 1.110304966568946838e-01 -1.201846078038215637e-01 -1.051655411720275879e-01 -5.395128577947616577e-02 1.494515240192413330e-01 3.505995273590087891e-01 1.609623618423938751e-02 3.053195476531982422e-01 -8.621802926063537598e-02 2.150548249483108521e-01 2.608044445514678955e-01
-1.933079026639461517e-02 3.278931230306625366e-02 4.257015138864517212e-02 -1.025237590074539185e-01 2.840737700462341309e-01 2.143281400203704834e-01 1.248667612671852112e-01 -1.753408089280128479e-02 -1.731408834457397461e-01 7.639358937740325928e-02 -1.439631283283233643e-01 2.668711543083190918e-01 8.253951556980609894e-03 4.112808778882026672e-02 -1.034071817994117737e-01 2.506965100765228271e-01 3.705725967884063721e-01 -2.147797048091888428e-01 -5.700295791029930115e-03 9.387462586164474487e-02 -2.761176526546478271e-01 -1.495200544595718384e-01 -1.776394397020339966e-01 -4.148267582058906555e-02 -9.924305230379104614e-02 -4.290569946169853210e-02 -3.969539701938629150e-02 -5.792115349322557449e-03 2.235762327909469604e-01 2.483083158731460571e-01 7.044684886932373047e-02 4.319202303886413574e-01
-1.095380187034606934e-01 4.118994623422622681e-02 5.920383613556623459e-03 4.106731712818145752e-02 6.887544691562652588e-02 3.680848982185125351e-03 5.685108900070190430e-02 -1.517850160598754883e-01 -2.836068868637084961e-01 3.919020295143127441e-02 -2.027400732040405273e-01 2.985596060752868652e-01 1.843605190515518188e-01 1.386736780405044556e-01 -6.044176593422889709e-02 -1.714309900999069214e-01 3.584775328636169434e-02 -1.861169189214706421e-01 1.824059933423995972e-01 1.763101667165756226e-01 -1.924293935298919678e-01 -1.930853426456451416e-01 1.892493218183517456e-01 3.343692049384117126e-02 -3.679056763648986816e-01 -1.851355433464050293e-01 2.362691983580589294e-02 -7.698820531368255615e-02 2.433609366416931152e-01 3.556414544582366943e-01 5.332952737808227539e-02 2.808797657489776611e-01
-1.435530334711074829e-01 -3.500223159790039062e-01 -4.638564959168434143e-02 4.062761366367340088e-02 5.125681310892105103e-02 1.680540740489959717e-01 1.803579628467559814e-01 -2.153634876012802124e-01 -1.627268195152282715e-01 6.907068192958831787e-02 4.935218021273612976e-02 6.584104150533676147e-02 -1.360058877617120743e-02 1.430442631244659424e-01 -6.309135258197784424e-02 7.658002525568008423e-02 2.266166806221008301e-01 -1.905477046966552734e-01 2.601602971553802490e-01 2.598618865013122559e-01 1.548335552215576172e-01 -2.483702003955841064e-01 -1.581092923879623413e-01 6.119953468441963196e-02 2.597605586051940918e-01 -7.219813019037246704e-02 -9.501524269580841064e-02 1.375781148672103882e-01 3.094960749149322510e-01 2.172283828258514404e-01 2.235789746046066284e-01 2.095090746879577637e-01
-1.212439462542533875e-01 -1.945295929908752441e-01 1.561716496944427490e-01 -1.164105981588363647e-01 -5.338823795318603516e-02 -7.560680806636810303e-02 7.254803180694580078e-02 6.858579814434051514e-03 -5.116060972213745117e-01 1.130617931485176086e-01 -2.452068477869033813e-01 6.574952602386474609e-02 -7.082085311412811279e-02 5.860568583011627197e-02 -2.318985611200332642e-01 -9.413065016269683838e-02 -1.376085877418518066e-01 -3.192551136016845703e-01 1.258446425199508667e-01 2.103476524353027344e-01 1.695682257413864136e-01 -1.201763227581977844e-01 -1.645269393920898438e-01 1.134663000702857971e-01 -6.289982050657272339e-02 -1.901456713676452637e-01 2.092459052801132202e-01 2.063914090394973755e-01 1.512293070554733276e-01 4.124175384640693665e-02 1.392322331666946411e-01 2.259358912706375122e-01
1.873169988393783569e-01 -4.145940542221069336e-01 1.785144805908203125e-01 -1.069410145282745361e-02 -1.845927983522415161e-01 -1.183138862252235413e-01 -3.438812494277954102e-02 -6.295821070671081543e-02 -2.557336986064910889e-01 2.068855985999107361e-02 -4.891149327158927917e-02 2.441927641630172729e-01 -9.295377135276794434e-02 2.765357494354248047e-02 -6.873700767755508423e-02 -1.645836681127548218e-01 -2.270654141902923584e-01 -1.156183108687400818e-01 1.169707626104354858e-01 8.368689566850662231e-02 4.797648638486862183e-02 -9.072155505418777466e-02 -2.528066635131835938e-01 -1.654083579778671265e-01 -2.081630378961563110e-01 -6.570721045136451721e-03 1.667876541614532471e-01 -3.404290229082107544e-02 4.168755412101745605e-01 1.393235921859741211e-01 2.291907072067260742e-01 1.823830157518386841e-01
3.166643679141998291e-01 -7.692325115203857422e-02 2.126480191946029663e-01 -1.123710498213768005e-01 5.877687595784664154e-03 4.580083303153514862e-03 1.040274128317832947e-01 -1.573065519332885742e-01 -7.528514415025711060e-02 -1.160729601979255676e-01 -1.570172756910324097e-01 3.917097672820091248e-02 -1.667443811893463135e-01 -2.565434016287326813e-02 -2.071420997381210327e-01 -1.923997700214385986e-02 3.352769613265991211e-01 -8.008038252592086792e-02 -3.557569384574890137e-01 2.190390788018703461e-02 -5.380787700414657593e-02 -8.378072641789913177e-03 7.018693257123231888e-03 1.345882564783096313e-01 2.860049903392791748e-01 1.983480714261531830e-02 3.881632685661315918e-01 2.368110790848731995e-02 3.346240147948265076e-02 6.120081245899200439e-02 2.559945285320281982e-01 3.353370428085327148e-01
-7.813080400228500366e-02 -3.113413751125335693e-01 -1.472960971295833588e-02 3.055071234703063965e-01 1.202609911561012268e-01 -3.540650010108947754e-02 1.511694192886352539e-01 -1.119080409407615662e-01 -3.242967883124947548e-03 -1.248284578323364258e-01 4.036215320229530334e-02 1.955985128879547119e-01 -1.876969188451766968e-01 -2.019922286272048950e-01 -3.238736093044281006e-02 3.242019116878509521e-01 6.523224711418151855e-02 -1.940733790397644043e-01 7.627644389867782593e-02 4.645768702030181885e-01 -7.509526610374450684e-02 -3.117704764008522034e-02 1.610716134309768677e-01 -1.095790192484855652e-01 -1.422616988420486450e-01 1.126896366477012634e-01 2.293957024812698364e-02 2.407874464988708496e-01 1.283339709043502808e-01 2.442783862352371216e-01 1.275565475225448608e-01 1.505472511053085327e-01
1.147811412811279297e-01 -4.021627604961395264e-01 -1.086912229657173157e-01 -2.089454382658004761e-01 2.582733929157257080e-01 -2.119768559932708740e-01 1.397044360637664795e-01 -2.437178045511245728e-01 -2.363409548997879028e-01 1.693689376115798950e-01 -6.883914768695831299e-02 2.267793565988540649e-01 1.361443102359771729e-01 5.488630384206771851e-02 2.979738451540470123e-02 3.065810538828372955e-02 1.135635152459144592e-01 9.353918023407459259e-03 7.597379386425018311e-03 7.592027634382247925e-02 1.198670864105224609e-01 4.048684835433959961e-01 -1.809437572956085205e-01 1.226981636136770248e-02 4.443196207284927368e-02 -7.887765765190124512e-02 1.873893588781356812e-01 -1.227576509118080139e-01 3.349008262157440186e-01 8.184699714183807373e-02 4.416194558143615723e-02 7.619751244783401489e-02
4.853920638561248779e-02 -3.678834810853004456e-02 -2.208939343690872192e-01 3.289855718612670898e-01 -1.763330586254596710e-02 1.382254362106323242e-01 2.412284910678863525e-01 8.588729798793792725e-02 -1.315136402845382690e-01 3.075465559959411621e-01 -2.657485604286193848e-01 1.949347257614135742e-01 -2.046023905277252197e-01 -6.275647878646850586e-02 -1.948658078908920288e-01 9.769749641418457031e-02 2.074894160032272339e-01 4.212493542581796646e-03 1.375750917941331863e-02 9.741156548261642456e-02 5.194279178977012634e-02 -8.404744416475296021e-02 -7.355251163244247437e-02 -6.703551113605499268e-02 -3.116905987262725830e-01 -8.211661130189895630e-02 1.640564352273941040e-01 1.977351307868957520e-01 -6.247777864336967468e-02 9.365615248680114746e-02 2.014539390802383423e-01 3.806299865245819092e-01
1.302911639213562012e-01 4.544286930467933416e-04 2.559260427951812744e-01 -1.639797389507293701e-01 -1.098074316978454590e-01 5.416683107614517212e-02 1.318629980087280273e-01 -1.341816689819097519e-02 -1.022179722785949707e-01 -4.758305475115776062e-02 -2.140236347913742065e-01 2.839535474777221680e-01 1.486084461212158203e-01 1.001713722944259644e-01 2.091785520315170288e-01 1.756251156330108643e-01 6.058990210294723511e-02 -2.759748101234436035e-01 7.787874341011047363e-02 -7.988180965185165405e-03 4.482069611549377441e-02 -2.442996948957443237e-01 -2.929831147193908691e-01 1.213472113013267517e-01 7.295945286750793457e-02 8.633515983819961548e-02 2.378548532724380493e-01 -7.585780322551727295e-02 1.785133033990859985e-01 4.242405891418457031e-01 -2.858633361756801605e-02 2.760826945304870605e-01
-2.026735991239547729e-01 -2.451972663402557373e-01 1.793882846832275391e-01 2.384711056947708130e-01 6.493925303220748901e-02 -1.129844561219215393e-01 1.811823844909667969e-01 5.372614040970802307e-02 -2.260115593671798706e-01 7.992938905954360962e-02 -1.874603331089019775e-02 2.046137154102325439e-01 -1.435872167348861694e-01 9.556862711906433105e-02 7.097976654767990112e-02 3.252679109573364258e-02 9.720838814973831177e-02 -3.122993707656860352e-01 1.714605279266834259e-02 2.259367555379867554e-01 2.022637724876403809e-01 -6.785751134157180786e-02 -1.192292496562004089e-01 2.247487902641296387e-01 -1.019225418567657471e-01 1.974414102733135223e-02 4.902280271053314209e-01 1.395681798458099365e-01 1.229104101657867432e-01 1.704260408878326416e-01 1.945965290069580078e-01 1.888856291770935059e-02
-2.849689498543739319e-02 -3.129208087921142578e-01 -3.644959256052970886e-02 1.506592333316802979e-01 -7.866361737251281738e-02 5.923357605934143066e-02 1.756973862648010254e-01 8.957217447459697723e-03 -2.861655652523040771e-01 1.066770926117897034e-01 -1.158654540777206421e-01 3.731402456760406494e-01 -4.751976579427719116e-02 -3.398119509220123291e-01 3.390450403094291687e-02 7.879481464624404907e-02 -5.906341597437858582e-03 -2.911435961723327637e-01 -1.942170434631407261e-03 3.119079172611236572e-01 5.349183082580566406e-02 -6.132939830422401428e-02 1.282965093851089478e-01 -1.130801960825920105e-01 -1.423149406909942627e-01 8.322697877883911133e-02 1.956798285245895386e-01 2.412292957305908203e-01 7.051346451044082642e-02 2.813431322574615479e-01 1.434050649404525757e-01 1.387975364923477173e-01
-5.653640627861022949e-02 -1.265885382890701294e-01 -1.082996726036071777e-01 -3.822200745344161987e-02 -1.013656631112098694e-01 1.498512625694274902e-01 4.060602933168411255e-02 -4.590184986591339111e-02 -4.632489383220672607e-01 1.499474346637725830e-01 -1.643643230199813843e-01 2.272303402423858643e-01 -9.795564413070678711e-02 3.792213499546051025e-01 -6.797207891941070557e-02 6.923720985651016235e-02 9.000645577907562256e-02 -1.905849426984786987e-01 6.791909039020538330e-02 2.072767466306686401e-01 -1.584154218435287476e-01 -3.283338993787765503e-02 1.366828978061676025e-01 1.719878613948822021e-02 -8.202026039361953735e-02 1.569258570671081543e-01 2.509028911590576172e-01 2.205432951450347900e-01 -1.997327618300914764e-02 2.696373164653778076e-01 1.946112513542175293e-01 2.479486167430877686e-01
3.418786451220512390e-02 -2.495969533920288086e-01 1.141651347279548645e-01 9.295506030321121216e-02 -1.529115438461303711e-02 1.952971369028091431e-01 2.210710495710372925e-01 5.124114453792572021e-02 -1.845309436321258545e-01 -7.951054722070693970e-02 -9.177687019109725952e-02 5.220913141965866089e-02 -1.013882905244827271e-01 1.910436600446701050e-01 1.741074770689010620e-01 3.995781019330024719e-02 2.913783863186836243e-02 -5.628608912229537964e-02 -1.117348596453666687e-01 2.546162307262420654e-01 -2.773409485816955566e-01 -1.826847344636917114e-01 9.224301576614379883e-02 -8.577046543359756470e-02 -3.362887799739837646e-01 2.240910828113555908e-01 -7.660838961601257324e-02 9.314620494842529297e-02 3.683962225914001465e-01 2.386206835508346558e-01 2.812634110450744629e-01 1.940897852182388306e-01
2.345688790082931519e-01 1.045146659016609192e-01 2.219966500997543335e-01 -5.030829459428787231e-02 2.044251412153244019e-01 1.028005685657262802e-02 -2.403800934553146362e-01 -1.319584697484970093e-01 -4.533859714865684509e-02 -3.763137757778167725e-02 -2.431449741125106812e-01 2.399865090847015381e-01 -1.869188845157623291e-01 1.131534278392791748e-01 2.168744206428527832e-01 1.368775665760040283e-01 2.319756150245666504e-01 -1.133062988519668579e-01 8.216156065464019775e-02 3.000015616416931152e-01 9.358679503202438354e-02 -2.213959209620952606e-02 -2.295667231082916260e-01 3.141175806522369385e-01 -1.574006080627441406e-01 1.211572363972663879e-01 1.347132772207260132e-01 -1.915928325615823269e-03 1.490469723939895630e-01 1.467520296573638916e-01 3.255319595336914062e-01 1.017290633171796799e-02
-8.392234891653060913e-02 -4.938013851642608643e-03 2.955303993076086044e-03 1.976512819528579712e-01 2.992881834506988525e-02 2.988972961902618408e-01 1.571234911680221558e-01 -1.074293032288551331e-01 -4.705033004283905029e-01 1.873030960559844971e-01 -2.082030288875102997e-02 5.856224894523620605e-02 9.299524128437042236e-02 6.705607473850250244e-02 -2.011389583349227905e-01 8.236948400735855103e-02 2.205159962177276611e-01 -2.129900604486465454e-01 2.499864101409912109e-01 1.817954778671264648e-01 2.253030538558959961e-01 3.885036334395408630e-02 -1.478688716888427734e-01 8.194638788700103760e-02 4.003120213747024536e-02 -1.179912462830543518e-01 1.875772923231124878e-01 1.730347722768783569e-01 8.907260000705718994e-02 2.148700356483459473e-01 1.911330521106719971e-01 2.549843490123748779e-01
1.584722995758056641e-01 -3.296913579106330872e-02 -1.324181407690048218e-01 -3.237778320908546448e-02 -2.009479552507400513e-01 -1.307715624570846558e-01 3.858086839318275452e-02 4.941115155816078186e-02 -2.961612641811370850e-01 2.426063120365142822e-01 -2.043300122022628784e-01 1.640553921461105347e-01 -2.334771305322647095e-01 -4.102563485503196716e-02 -1.648991107940673828e-01 -1.309181749820709229e-01 9.460250288248062134e-02 -1.000817678868770599e-02 -1.470323801040649414e-01 5.544114857912063599e-02 1.496848613023757935e-01 -7.765791844576597214e-03 -1.735924333333969116e-01 -3.172478079795837402e-01 -2.963475286960601807e-01 -2.410270422697067261e-01 2.508045732975006104e-01 2.939870022237300873e-02 2.055615633726119995e-01 2.448206096887588501e-01 2.057563513517379761e-02 2.806378304958343506e-01
-8.986080437898635864e-02 -3.614864647388458252e-01 -5.688374862074851990e-02 -2.769970297813415527e-01 1.126291230320930481e-01 -1.491525918245315552e-01 1.486399620771408081e-01 -1.634798943996429443e-01 -3.039730899035930634e-02 -2.985328435897827148e-01 -3.475538492202758789e-01 1.396306157112121582e-01 -5.377650260925292969e-02 1.140123791992664337e-02 1.939118802547454834e-01 9.345994889736175537e-02 6.755692511796951294e-02 -8.239532262086868286e-02 -8.281011879444122314e-02 2.187988460063934326e-01 -9.148807823657989502e-02 2.090828306972980499e-02 1.245957538485527039e-01 -1.733210235834121704e-01 -7.079515606164932251e-02 -2.367919981479644775e-01 1.299995481967926025e-01 -1.182241365313529968e-01 1.356398910284042358e-01 1.616436094045639038e-01 1.146410312503576279e-02 4.009625613689422607e-01
4.233801066875457764e-01 -3.447213470935821533e-01 1.784595400094985962e-01 -1.947145313024520874e-01 -9.530567564070224762e-03 -1.631624847650527954e-01 1.353418827056884766e-01 -9.432687610387802124e-02 3.973226994276046753e-02 -4.226703196763992310e-02 -2.270511835813522339e-01 2.541199326515197754e-01 -1.465678960084915161e-01 9.802580624818801880e-02 2.576489560306072235e-02 1.073458269238471985e-01 3.255681693553924561e-01 7.073692977428436279e-02 7.489404641091823578e-03 1.877402663230895996e-01 2.116960659623146057e-02 -1.014349162578582764e-01 6.973066180944442749e-02 2.872158586978912354e-01 -1.100022867321968079e-01 -1.395703405141830444e-01 2.363077104091644287e-01 -1.222607046365737915e-01 9.747341275215148926e-02 2.079103589057922363e-01 3.757960349321365356e-02 1.206308007240295410e-01
-1.661130934953689575e-01 -1.097042337059974670e-01 -4.402048513293266296e-02 1.493610292673110962e-01 7.795937359333038330e-02 9.143318980932235718e-03 3.453506827354431152e-01 -7.202573120594024658e-02 -1.706446111202239990e-01 9.701253846287727356e-03 -2.253281325101852417e-01 -5.109434202313423157e-02 -1.385717689990997314e-01 9.541464596986770630e-02 2.618702352046966553e-01 -7.690606266260147095e-02 3.614250421524047852e-01 -1.734110265970230103e-01 1.222202554345130920e-01 2.998267114162445068e-01 1.951524615287780762e-02 -2.617421448230743408e-01 3.184173628687858582e-02 -1.580344289541244507e-01 -8.666715770959854126e-02 -4.038141574710607529e-03 4.001910090446472168e-01 1.786850690841674805e-01 1.173129230737686157e-01 8.066485822200775146e-02 1.704347133636474609e-01 1.038145869970321655e-01
-7.380796968936920166e-02 -2.955954670906066895e-01 -3.160830214619636536e-02 2.728196382522583008e-01 6.699956953525543213e-03 -4.630282148718833923e-02 1.344301998615264893e-01 -1.282349824905395508e-01 -1.524157673120498657e-01 1.210137233138084412e-01 -1.455110907554626465e-01 1.868386864662170410e-01 -7.138481736183166504e-02 -3.705905973911285400e-01 -7.836050353944301605e-03 1.168556213378906250e-01 -1.348930299282073975e-01 -3.092923760414123535e-01 3.621516749262809753e-02 3.097994625568389893e-01 1.064516305923461914e-01 -1.942563205957412720e-01 1.115019321441650391e-01 -7.574117183685302734e-02 -1.256046146154403687e-01 7.946309447288513184e-02 1.829992830753326416e-01 1.055479124188423157e-01 1.223238110542297363e-01 3.838074207305908203e-01 1.495271772146224976e-01 1.233005225658416748e-01
3.060222864151000977e-01 -1.952204853296279907e-01 8.229303359985351562e-02 -2.692569792270660400e-01 3.874463140964508057e-01 1.803720183670520782e-02 -1.433581206947565079e-02 -2.171150445938110352e-01 -8.838851004838943481e-02 -8.220102638006210327e-02 -4.204812645912170410e-02 2.461014240980148315e-01 -2.616606280207633972e-02 8.952566236257553101e-02 7.359748333692550659e-02 -2.078822627663612366e-02 2.560228705406188965e-01 7.205531001091003418e-02 -8.243963122367858887e-02 3.241086006164550781e-02 -2.089835554361343384e-01 1.768739223480224609e-01 3.995582088828086853e-02 2.590635977685451508e-02 -9.159712493419647217e-02 1.453422307968139648e-01 1.765226423740386963e-01 8.979011327028274536e-02 2.574786543846130371e-01 3.631219640374183655e-02 1.756730079650878906e-01 4.203658103942871094e-01
-1.032330393791198730e-01 -1.605534851551055908e-01 -1.942804642021656036e-02 -2.003305703401565552e-01 -2.503697760403156281e-02 -1.057215705513954163e-01 1.948058307170867920e-01 -2.480551451444625854e-01 -3.588961064815521240e-01 -3.248941004276275635e-01 2.430643886327743530e-02 1.431296765804290771e-01 -3.911771625280380249e-02 5.022320523858070374e-02 4.861129447817802429e-02 -1.615686528384685516e-02 9.619308263063430786e-02 -3.323481380939483643e-01 1.344088912010192871e-01 -5.437046661972999573e-02 -2.036096006631851196e-01 -1.837387979030609131e-01 -1.724352389574050903e-01 -2.160497605800628662e-01 -1.384420096874237061e-01 -9.535221755504608154e-02 8.425918966531753540e-02 8.296554535627365112e-02 2.095186114311218262e-01 1.618220359086990356e-01 1.643248945474624634e-01 3.434651196002960205e-01
-1.656555682420730591e-01 -1.899147778749465942e-01 2.644141390919685364e-02 -1.191405504941940308e-01 -1.477626711130142212e-01 2.798209786415100098e-01 -8.589272201061248779e-02 -5.340176448225975037e-02 -1.106598228216171265e-01 -1.079816147685050964e-01 -5.841852724552154541e-02 1.510269939899444580e-01 -6.421753764152526855e-02 2.303781658411026001e-01 -7.333216071128845215e-02 9.489281475543975830e-02 1.672408729791641235e-01 -7.028981298208236694e-02 9.453531354665756226e-02 2.583793401718139648e-01 -9.832625091075897217e-02 3.699122741818428040e-02 -6.306276470422744751e-02 -2.635698914527893066e-01 -3.345812559127807617e-01 -1.202495843172073364e-01 1.188622191548347473e-01 3.065961785614490509e-02 5.917964875698089600e-02 3.341601192951202393e-01 9.759028255939483643e-02 4.798699021339416504e-01
4.068765938282012939e-01 -2.156432718038558960e-01 -2.639279961585998535e-01 8.525799959897994995e-02 -2.008345872163772583e-01 1.950550824403762817e-01 -5.071658641099929810e-03 -3.200911879539489746e-01 1.939367353916168213e-01 3.095642663538455963e-02 -4.299034476280212402e-01 2.784905582666397095e-02 -2.478265911340713501e-01 3.259415179491043091e-02 9.063846617937088013e-02 -1.023412048816680908e-01 -1.107796058058738708e-01 -8.170847594738006592e-02 1.535911560058593750e-01 8.592928946018218994e-02 -2.572865039110183716e-02 1.188662126660346985e-01 5.323238298296928406e-02 -1.368426904082298279e-02 -4.998327791690826416e-02 -3.965203836560249329e-02 9.502457827329635620e-02 2.820947766304016113e-02 1.631673425436019897e-01 2.244026511907577515e-01 -2.404945716261863708e-02 2.561962902545928955e-01
6.022774055600166321e-02 -3.061022758483886719e-01 -8.607316017150878906e-02 -3.022283315658569336e-01 1.200166419148445129e-01 -1.644958704710006714e-01 -1.773258894681930542e-01 -8.260149508714675903e-02 -9.822405129671096802e-02 -1.736821830272674561e-01 -3.227415680885314941e-01 -2.688015252351760864e-02 -4.077334329485893250e-02 4.159490764141082764e-02 2.391103804111480713e-01 1.601797044277191162e-01 -8.757632225751876831e-02 -1.333516240119934082e-01 -1.778421103954315186e-01 3.315185308456420898e-01 -2.056906186044216156e-02 -8.062843978404998779e-02 3.025435470044612885e-02 -2.908152043819427490e-01 -9.551047533750534058e-02 -1.005601435899734497e-01 1.487033963203430176e-01 -6.681872904300689697e-02 1.680881977081298828e-01 1.490161120891571045e-01 -1.879369840025901794e-02 3.704712390899658203e-01
5.923056602478027344e-02 6.785652786493301392e-02 -1.976930052042007446e-01 -1.338420510292053223e-01 2.079185247421264648e-01 2.340785115957260132e-01 -1.643457077443599701e-02 -9.720760583877563477e-02 -2.882852554321289062e-01 2.662570215761661530e-02 -1.708064042031764984e-02 2.074100375175476074e-01 1.286036707460880280e-02 1.349022388458251953e-01 5.300238728523254395e-02 2.308590710163116455e-01 6.610641628503799438e-02 -1.293325573205947876e-01 7.261702418327331543e-02 1.820662617683410645e-01 -1.495122015476226807e-01 7.668495178222656250e-02 -9.140347689390182495e-02 -6.790323555469512939e-02 -4.286875426769256592e-01 -1.997952014207839966e-01 -8.528271317481994629e-02 1.418418735265731812e-01 2.693356871604919434e-01 2.032313644886016846e-01 1.495373845100402832e-01 3.708689808845520020e-01
-9.607812017202377319e-02 -9.731381386518478394e-02 -2.553893923759460449e-01 1.554237008094787598e-01 2.560806088149547577e-02 2.302027344703674316e-01 2.361114770174026489e-01 -1.775199472904205322e-01 -3.572711348533630371e-01 1.616733670234680176e-01 -1.911862641572952271e-01 -2.930411603301763535e-03 -1.605708748102188110e-01 -2.169129997491836548e-02 5.340617150068283081e-02 -8.601276576519012451e-02 1.833787411451339722e-01 -3.268245160579681396e-01 -5.910525098443031311e-02 -1.172420755028724670e-02 2.332965098321437836e-02 -2.831663750112056732e-02 -3.784232540056109428e-03 -1.126941815018653870e-01 1.840179413557052612e-01 -3.125703036785125732e-01 1.985632330179214478e-01 3.102916665375232697e-02 1.454648673534393311e-01 9.257102757692337036e-02 -4.243985563516616821e-02 4.031689763069152832e-01
2.446411103010177612e-01 -2.014751732349395752e-02 -1.181244701147079468e-01 -1.704211235046386719e-01 2.224931269884109497e-01 -8.936062455177307129e-02 -3.491338491439819336e-01 -2.681047618389129639e-01 -1.970604062080383301e-01 -3.415490686893463135e-02 -1.796944886445999146e-01 1.032795310020446777e-01 -2.319067865610122681e-01 -1.941781044006347656e-01 4.849687218666076660e-03 1.235726922750473022e-01 3.553642034530639648e-01 -6.200668588280677795e-02 -1.418050378561019897e-01 1.353500187397003174e-01 -2.996280416846275330e-02 2.696285843849182129e-01 1.016067788004875183e-01 -4.050986841320991516e-02 -2.604800276458263397e-02 8.204527199268341064e-03 1.727254688739776611e-01 1.196837127208709717e-01 1.276506781578063965e-01 1.692575514316558838e-01 1.056238710880279541e-01 3.172168731689453125e-01
-1.607531458139419556e-01 -1.145338523201644421e-03 -1.194432191550731659e-02 3.584573790431022644e-02 -1.212482675909996033e-01 9.467338770627975464e-02 -5.178016796708106995e-02 -6.119853258132934570e-02 -5.754589661955833435e-02 3.491915762424468994e-01 -1.611056625843048096e-01 2.686917781829833984e-01 -7.004202902317047119e-02 2.740443348884582520e-01 3.832463920116424561e-02 1.255804747343063354e-01 1.198746487498283386e-01 -4.149739816784858704e-02 2.435545325279235840e-01 4.216616451740264893e-01 -1.756441742181777954e-01 1.436443417333066463e-04 5.134702101349830627e-02 2.182897776365280151e-01 -2.466183155775070190e-01 1.189233176410198212e-02 4.353059083223342896e-02 -8.157655596733093262e-02 4.451906308531761169e-02 3.081690371036529541e-01 2.998577654361724854e-01 1.768422573804855347e-01
2.321954518556594849e-01 -9.458428621292114258e-02 -2.480160444974899292e-01 -2.245196513831615448e-02 -2.846252545714378357e-02 -3.525282442569732666e-02 4.286959767341613770e-02 -9.919639676809310913e-02 4.282684624195098877e-02 -1.829246133565902710e-01 -9.580200910568237305e-02 4.009245336055755615e-01 -8.193357288837432861e-02 -8.250224404036998749e-03 -7.928851246833801270e-02 -1.457336544990539551e-01 1.323946267366409302e-01 -1.781324483454227448e-02 1.076869070529937744e-01 2.226342260837554932e-01 1.752156913280487061e-01 -1.220209971070289612e-01 -1.163268387317657471e-01 2.194457799196243286e-01 8.823081851005554199e-02 1.338776648044586182e-01 2.072682678699493408e-01 1.817047744989395142e-01 3.740578591823577881e-01 2.067480534315109253e-01 3.769638538360595703e-01 -9.558056294918060303e-02
7.940024882555007935e-02 -7.165955007076263428e-02 -2.111807316541671753e-01 -8.489789813756942749e-02 -1.788398325443267822e-01 -1.310180425643920898e-01 5.260623618960380554e-02 -2.422138154506683350e-01 -2.717129886150360107e-01 -1.472660303115844727e-01 2.631233632564544678e-01 5.581191554665565491e-02 5.896899476647377014e-02 -1.073655672371387482e-02 -1.841758750379085541e-02 -1.982901245355606079e-01 1.464425474405288696e-01 -1.803823262453079224e-01 1.674534380435943604e-01 2.518081367015838623e-01 -3.172419592738151550e-02 -1.259312182664871216e-01 -3.280607461929321289e-01 -1.187992915511131287e-01 -7.440071552991867065e-02 -3.059205040335655212e-02 2.645464241504669189e-01 -2.825197018682956696e-02 1.340989470481872559e-01 3.244019746780395508e-01 -7.344048470258712769e-02 3.537739217281341553e-01
1.812267750501632690e-01 -1.731958836317062378e-01 -9.601193666458129883e-02 -1.916648000478744507e-01 -3.322138786315917969e-01 -1.544482409954071045e-01 1.056591495871543884e-01 -1.004397869110107422e-01 -2.391375899314880371e-01 1.113167703151702881e-01 6.344959605485200882e-03 1.240475550293922424e-01 -2.244348078966140747e-01 6.714443862438201904e-02 2.089879959821701050e-01 -2.056793123483657837e-02 -7.197736948728561401e-02 -1.497758179903030396e-01 1.051781475543975830e-01 3.493490517139434814e-01 -7.605952210724353790e-03 3.430875018239021301e-02 -3.957531452178955078e-01 -2.677738368511199951e-01 -1.011982467025518417e-02 -1.720891445875167847e-01 5.321986973285675049e-03 -9.330265969038009644e-02 8.894120156764984131e-02 1.443841606378555298e-01 1.597210019826889038e-01 2.622051239013671875e-01
4.142884537577629089e-02 -1.694310158491134644e-01 1.443365514278411865e-01 -2.402093708515167236e-01 2.651842236518859863e-01 4.548356309533119202e-02 1.742437183856964111e-01 -2.789068818092346191e-01 -1.900028437376022339e-01 -1.009385809302330017e-01 -1.467525511980056763e-01 5.464365333318710327e-02 7.535652071237564087e-02 -1.985757201910018921e-01 2.132399007678031921e-02 7.933025062084197998e-02 5.783591791987419128e-02 -6.482279300689697266e-02 -9.100772440433502197e-02 2.573044300079345703e-01 -4.539804160594940186e-01 9.501349180936813354e-02 -2.183728516101837158e-01 -7.757983170449733734e-03 -1.516658067703247070e-01 1.542663201689720154e-02 2.026122659444808960e-01 -1.063498333096504211e-01 2.346836328506469727e-01 2.400450259447097778e-01 9.594746679067611694e-02 2.131128758192062378e-01
-2.056594640016555786e-01 -6.684295833110809326e-02 -6.790236383676528931e-02 7.690535485744476318e-02 -2.614334039390087128e-02 2.239105403423309326e-01 1.853394806385040283e-01 -4.282706081867218018e-01 -2.123275846242904663e-01 2.001212909817695618e-02 3.213863819837570190e-02 5.962273105978965759e-02 5.742165446281433105e-02 8.073437213897705078e-02 -2.627158723771572113e-02 9.206120669841766357e-02 2.573604583740234375e-01 -2.131466120481491089e-01 1.881726831197738647e-01 1.351190805435180664e-01 1.328219920396804810e-01 -3.538479655981063843e-02 -7.674155384302139282e-02 6.520557217299938202e-03 1.275887638330459595e-01 -1.196440383791923523e-01 -7.630597054958343506e-02 5.250179395079612732e-02 4.215770661830902100e-01 2.827515602111816406e-01 1.983511149883270264e-01 2.805783748626708984e-01
-5.586437880992889404e-02 -1.056727468967437744e-01 4.562763497233390808e-02 -1.647135913372039795e-01 5.289657786488533020e-02 1.307249069213867188e-01 -1.176075860857963562e-01 -1.773588592186570168e-03 -2.614549398422241211e-01 3.993909955024719238e-01 -1.126425862312316895e-01 2.451897710561752319e-01 -8.924679458141326904e-02 3.036866188049316406e-01 1.353774666786193848e-01 2.212881445884704590e-01 1.715625375509262085e-01 -2.136347293853759766e-01 9.086804464459419250e-03 1.901762038469314575e-01 -2.328970432281494141e-01 1.537413150072097778e-02 -2.154798433184623718e-02 7.224352657794952393e-02 -1.080872863531112671e-01 1.459174603223800659e-02 2.637523114681243896e-01 2.849982976913452148e-01 1.473552584648132324e-01 5.429883673787117004e-02 5.936610698699951172e-02 3.037412464618682861e-01
-1.386271715164184570e-01 -3.337337970733642578e-01 -9.030523151159286499e-02 2.075477689504623413e-01 -6.062332913279533386e-02 7.052884250879287720e-02 9.801245480775833130e-02 -1.357896346598863602e-02 -1.266694515943527222e-01 1.040597632527351379e-01 -1.908617913722991943e-01 2.425635755062103271e-01 -1.288621723651885986e-01 -3.123170435428619385e-01 -8.979085087776184082e-02 1.541654169559478760e-01 -7.990017533302307129e-02 -2.665234208106994629e-01 1.223107427358627319e-02 2.812614440917968750e-01 9.280674904584884644e-02 -1.022092476487159729e-01 1.051962748169898987e-01 -1.610697060823440552e-01 -1.427218765020370483e-01 8.063595741987228394e-02 2.187168598175048828e-01 1.875091195106506348e-01 1.960867047309875488e-01 3.782505691051483154e-01 7.367087155580520630e-02 1.484994441270828247e-01
5.457692965865135193e-02 -3.780482113361358643e-01 -1.417485028505325317e-01 1.163644939661026001e-01 5.104919895529747009e-02 3.982002846896648407e-03 2.165321409702301025e-01 -6.948383525013923645e-04 -2.385430634021759033e-01 3.303184732794761658e-02 -1.797679960727691650e-01 2.225063145160675049e-01 -1.567995250225067139e-01 -3.690235018730163574e-01 -4.146239906549453735e-02 1.549719125032424927e-01 -8.620735257863998413e-02 -4.042307138442993164e-01 8.386857807636260986e-04 2.092164009809494019e-01 4.739703610539436340e-02 -9.150771051645278931e-02 1.672300994396209717e-01 -9.745407104492187500e-02 -1.741799525916576385e-02 6.516950577497482300e-02 1.265174299478530884e-01 1.698959916830062866e-01 1.961499452590942383e-02 3.270706832408905029e-01 7.407518476247787476e-02 1.402893066406250000e-01
-2.292425557971000671e-02 1.065042391419410706e-01 -8.207906037569046021e-02 1.041916012763977051e-01 5.455637350678443909e-02 -7.678841799497604370e-02 1.409526616334915161e-01 -3.243573009967803955e-01 -2.986804544925689697e-01 -5.464409291744232178e-02 -2.688217461109161377e-01 1.334934830665588379e-01 1.574700474739074707e-01 1.948099136352539062e-01 -2.849322929978370667e-02 -1.327466815710067749e-01 1.405765116214752197e-01 -9.513622522354125977e-02 -4.693364724516868591e-02 1.528585851192474365e-01 3.695672377943992615e-02 -1.817856580018997192e-01 1.070066615939140320e-01 -2.260378301143646240e-01 -9.731349349021911621e-02 -3.402779623866081238e-02 6.054502129554748535e-01 -8.209105581045150757e-02 6.859821081161499023e-02 3.232335671782493591e-02 -7.160650193691253662e-02 1.642440855503082275e-01
-2.998860925436019897e-02 -1.429429501295089722e-01 -2.954745851457118988e-02 -1.277755945920944214e-01 -2.006461024284362793e-01 -1.942247152328491211e-01 1.034422516822814941e-01 1.621021479368209839e-01 -1.985288560390472412e-01 2.026829123497009277e-01 -1.373361647129058838e-01 2.587740123271942139e-01 1.852756179869174957e-02 2.206903137266635895e-02 4.210283979773521423e-02 6.959133595228195190e-02 2.554422430694103241e-02 4.992747306823730469e-02 -6.220760196447372437e-02 1.149995103478431702e-01 1.683597564697265625e-01 -2.309078164398670197e-02 -2.237827330827713013e-01 -1.376252770423889160e-01 -1.561435461044311523e-01 -3.506166338920593262e-01 1.219020038843154907e-01 -2.516000866889953613e-01 6.793464720249176025e-02 2.279982715845108032e-01 1.649260967969894409e-01 4.953095018863677979e-01
-8.111741393804550171e-02 -2.536855079233646393e-02 5.623612180352210999e-02 -2.233226150274276733e-01 1.042666509747505188e-01 -3.231476584915071726e-04 4.333626478910446167e-02 -1.839627176523208618e-01 -1.264681667089462280e-02 -1.603087037801742554e-01 -2.781787216663360596e-01 2.370109558105468750e-01 -1.285746246576309204e-01 -1.003900691866874695e-01 -3.269196450710296631e-01 -6.500946730375289917e-02 -1.271881815046072006e-02 -9.640471078455448151e-03 -9.138925373554229736e-02 1.732673496007919312e-01 -1.794061809778213501e-01 -2.814722955226898193e-01 -2.280620783567428589e-01 -1.809880137443542480e-01 -1.230532452464103699e-01 2.451742142438888550e-01 1.612966954708099365e-01 -4.424911923706531525e-03 1.261696815490722656e-01 3.322263062000274658e-01 1.819126904010772705e-01 3.170738518238067627e-01
8.852249383926391602e-02 -2.623790875077247620e-02 -3.156849145889282227e-01 1.524070650339126587e-01 1.548597663640975952e-01 -2.969977855682373047e-01 7.164719514548778534e-03 1.696114391088485718e-01 -9.931038320064544678e-02 6.425379961729049683e-02 1.117404922842979431e-01 1.567178964614868164e-01 -1.773681119084358215e-02 2.113650590181350708e-01 1.708522252738475800e-02 -2.139534354209899902e-01 1.041279211640357971e-01 -3.377628922462463379e-01 -1.171649470925331116e-01 2.234505712985992432e-01 -1.173963099718093872e-01 -1.048684269189834595e-01 5.265383049845695496e-02 -1.545427888631820679e-01 -4.528175666928291321e-02 -9.567277133464813232e-02 1.990870833396911621e-01 7.268808782100677490e-02 3.161300718784332275e-01 1.018484160304069519e-01 3.304116129875183105e-01 2.643128633499145508e-01
1.441337913274765015e-01 -3.009561002254486084e-01 -7.799020409584045410e-02 4.208969324827194214e-02 1.357533335685729980e-01 -4.126583039760589600e-02 -1.505795121192932129e-01 -1.966762393712997437e-01 -9.988957754103466868e-05 8.583229035139083862e-02 -7.747372984886169434e-02 5.177806019783020020e-01 -4.277816042304039001e-02 -1.091148629784584045e-01 6.154237315058708191e-02 -2.407298237085342407e-01 -1.857095062732696533e-01 -5.569587275385856628e-02 -3.174188360571861267e-02 5.624700710177421570e-02 2.326315194368362427e-01 5.832600966095924377e-02 -8.865604549646377563e-02 -2.180263847112655640e-01 -6.368783116340637207e-02 -9.584108740091323853e-02 4.012514054775238037e-01 1.838693744502961636e-03 1.738080531358718872e-01 -5.838551744818687439e-02 3.329811990261077881e-02 2.805677652359008789e-01
1.633775085210800171e-01 -5.506747215986251831e-02 -1.660181730985641479e-01 -1.414698362350463867e-01 -4.587149992585182190e-02 -1.454576104879379272e-01 2.130969762802124023e-01 -2.175712287425994873e-01 -3.255993360653519630e-03 -5.701262503862380981e-02 -2.119688875973224640e-02 2.276106327772140503e-01 -1.556434333324432373e-01 1.775613576173782349e-01 6.846883893013000488e-02 -1.695976704359054565e-01 3.774003311991691589e-02 5.275171250104904175e-02 8.719476871192455292e-03 1.903705894947052002e-01 3.593345582485198975e-01 2.506965398788452148e-01 1.373743712902069092e-01 -2.116951346397399902e-01 -1.201044470071792603e-01 7.592760026454925537e-02 1.972647011280059814e-01 -3.146850690245628357e-02 1.740423738956451416e-01 4.283579438924789429e-02 3.772917985916137695e-01 3.622426390647888184e-01
2.803136706352233887e-01 -1.377672404050827026e-01 9.192323684692382812e-02 -1.155510693788528442e-01 -2.438323050737380981e-01 1.129661425948143005e-01 2.067675292491912842e-01 -7.077445089817047119e-02 -2.457513809204101562e-01 1.993754655122756958e-01 -1.110436245799064636e-01 -8.800444006919860840e-02 5.032640881836414337e-03 -1.865399330854415894e-01 -1.126454845070838928e-01 2.297464944422245026e-02 8.834444731473922729e-02 -6.162552163004875183e-02 1.195257231593132019e-01 1.952923834323883057e-01 1.479203440248966217e-02 2.284921854734420776e-01 -3.710972666740417480e-01 6.360857188701629639e-02 -2.681309282779693604e-01 -1.395126581192016602e-01 1.163076683878898621e-01 1.487135440111160278e-01 1.819050312042236328e-01 1.516022533178329468e-01 -2.117286622524261475e-01 3.260191679000854492e-01
2.342904210090637207e-01 3.078446350991725922e-02 -1.281696408987045288e-01 -1.165802255272865295e-01 1.087553501129150391e-01 -4.946305230259895325e-02 -1.596955806016921997e-01 -3.463624715805053711e-01 -4.066772460937500000e-01 2.389957457780838013e-01 -2.746271193027496338e-01 6.384937465190887451e-02 1.537701636552810669e-01 1.837895065546035767e-01 1.433594822883605957e-01 -5.819085612893104553e-02 4.644103348255157471e-02 -1.862791478633880615e-01 -4.232541844248771667e-02 1.305217444896697998e-01 -2.115419693291187286e-02 -1.018760725855827332e-01 -1.290251165628433228e-01 -3.087113425135612488e-02 -7.699047774076461792e-02 -1.942148953676223755e-01 8.304240182042121887e-03 -2.436315715312957764e-01 3.479485511779785156e-01 2.376818358898162842e-01 6.491316109895706177e-02 4.556438326835632324e-02
-1.099837664514780045e-02 1.776980459690093994e-01 -2.579483091831207275e-01 2.452680766582489014e-01 -3.066585958003997803e-02 2.450240962207317352e-02 -3.551110252737998962e-02 4.502280801534652710e-02 -7.575269788503646851e-02 4.115592539310455322e-01 -1.813588142395019531e-01 3.434667885303497314e-01 1.800430938601493835e-02 1.962769590318202972e-02 1.264650672674179077e-01 2.128596752882003784e-01 7.528507709503173828e-02 6.982834637165069580e-02 2.695300802588462830e-02 1.859272420406341553e-01 2.680307626724243164e-01 -7.267432752996683121e-03 -1.807260811328887939e-01 -1.762130260467529297e-01 -5.708619952201843262e-02 -1.576185375452041626e-01 2.391770035028457642e-01 3.529774025082588196e-02 1.228995695710182190e-01 2.804130017757415771e-01 1.466622501611709595e-01 2.560126185417175293e-01
1.190484389662742615e-01 -1.403793692588806152e-01 -1.956851035356521606e-01 -8.237367123365402222e-02 5.758488178253173828e-02 5.957271903753280640e-02 -6.454378366470336914e-02 -3.317940533161163330e-01 2.285285741090774536e-01 -1.989112794399261475e-01 -3.498792946338653564e-01 1.939479559659957886e-01 -3.007952570915222168e-01 1.675005108118057251e-01 4.227442294359207153e-02 -6.386735290288925171e-02 3.639524802565574646e-02 -2.794474959373474121e-01 2.534234225749969482e-01 9.985250234603881836e-02 -1.086720637977123260e-02 9.180599451065063477e-02 1.545243412256240845e-01 7.772090286016464233e-02 8.298706263303756714e-02 1.019297018647193909e-01 -5.660707503557205200e-02 1.619915515184402466e-01 2.530889213085174561e-01 2.472206503152847290e-01 1.506706029176712036e-01 1.924367994070053101e-01
-1.426500380039215088e-01 -3.535705208778381348e-01 1.323800534009933472e-01 1.421701908111572266e-01 7.492529600858688354e-02 2.422262448817491531e-03 1.579612344503402710e-01 -5.278181284666061401e-02 -8.394485712051391602e-02 1.261081099510192871e-01 -1.972358673810958862e-01 -2.051698789000511169e-02 -6.215707957744598389e-02 -8.668819069862365723e-02 -2.338527143001556396e-02 1.849101930856704712e-01 2.340804636478424072e-01 -4.785276949405670166e-01 -1.309950649738311768e-01 3.108752965927124023e-01 -2.287213876843452454e-02 2.287850901484489441e-02 1.903996765613555908e-01 -3.164031729102134705e-02 -1.316850483417510986e-01 -6.154036521911621094e-02 6.988994032144546509e-02 3.094791471958160400e-01 1.293932944536209106e-01 2.426679283380508423e-01 -2.369853295385837555e-02 2.031923830509185791e-01
2.474410384893417358e-01 -2.739595174789428711e-01 -7.292716205120086670e-02 -6.984983384609222412e-02 2.337655276060104370e-01 -1.818846464157104492e-01 2.471047639846801758e-01 -2.893150225281715393e-02 -4.016947746276855469e-02 1.607694327831268311e-01 -2.368998974561691284e-01 2.871294319629669189e-01 -4.526161774992942810e-02 1.156459935009479523e-02 -2.610217081382870674e-03 1.075412333011627197e-01 -1.688933372497558594e-01 -1.416130363941192627e-02 2.873601391911506653e-02 5.700908973813056946e-02 3.826129809021949768e-02 3.584311902523040771e-01 4.136561229825019836e-02 -3.893479704856872559e-02 1.210520742461085320e-03 -1.545368582010269165e-01 1.592508256435394287e-01 2.532718144357204437e-02 1.616516709327697754e-01 3.251433670520782471e-01 3.793777525424957275e-01 1.802458316087722778e-01
2.760883569717407227e-01 -1.437058597803115845e-01 6.946963258087635040e-03 -1.704379022121429443e-01 8.824384212493896484e-02 8.939702995121479034e-03 1.699576973915100098e-01 -5.739532411098480225e-03 -1.557655334472656250e-01 3.052296675741672516e-02 -2.886369824409484863e-01 3.202105164527893066e-01 -3.668001666665077209e-02 -1.325246840715408325e-01 -1.860321611166000366e-01 6.378832459449768066e-02 -6.633037328720092773e-02 1.897335425019264221e-02 6.225993484258651733e-02 -4.452303424477577209e-02 -1.918046921491622925e-01 1.700735539197921753e-01 -1.978311538696289062e-01 -2.267512381076812744e-01 -2.813147902488708496e-01 5.869596451520919800e-02 3.820651471614837646e-01 -9.050621837377548218e-02 2.382628470659255981e-01 1.129089742898941040e-01 2.634338736534118652e-01 1.614504456520080566e-01
-1.187856793403625488e-01 -2.250750362873077393e-01 -1.039896532893180847e-01 -1.356564164161682129e-01 -1.821417361497879028e-02 -6.299186497926712036e-02 -8.330728113651275635e-02 -2.072266191244125366e-01 -1.130714640021324158e-01 -9.038218110799789429e-02 3.145751729607582092e-02 5.372073873877525330e-02 1.352220624685287476e-01 -9.600212797522544861e-03 -2.436121255159378052e-01 -6.911750882863998413e-02 -7.873987406492233276e-02 2.084321081638336182e-01 -5.730888247489929199e-02 3.505475521087646484e-01 -3.092036116868257523e-03 -1.467075496912002563e-01 -2.030715532600879669e-02 -1.741993427276611328e-01 -1.038141325116157532e-01 -1.998356133699417114e-01 1.783529669046401978e-01 -1.309405267238616943e-01 2.200212180614471436e-01 5.362832546234130859e-01 2.083083689212799072e-01 1.932111233472824097e-01
1.562267988920211792e-01 -1.689370870590209961e-01 -2.558556795120239258e-01 -5.566538870334625244e-02 -7.277228683233261108e-02 -7.519447058439254761e-02 1.829829253256320953e-02 -2.721562981605529785e-01 -1.600476205348968506e-01 -1.779765337705612183e-01 -2.151620835065841675e-01 2.862409353256225586e-01 -1.637044250965118408e-01 -7.862941175699234009e-02 -8.783265203237533569e-02 -2.529347687959671021e-02 6.656892597675323486e-02 1.726517081260681152e-01 -3.845582529902458191e-02 3.493629097938537598e-01 3.996582329273223877e-01 -1.537286639213562012e-01 -5.433486774563789368e-02 1.660449206829071045e-01 8.589386940002441406e-02 -6.521753501147031784e-03 8.404668420553207397e-02 -4.082139581441879272e-02 3.683320581912994385e-01 1.482068002223968506e-01 1.293907910585403442e-01 6.404197216033935547e-02
-1.434403061866760254e-01 -5.350640788674354553e-02 1.372875571250915527e-01 7.100805640220642090e-02 2.185117864428320900e-06 -6.285667419433593750e-02 2.914047837257385254e-01 -3.382863104343414307e-01 -3.010556995868682861e-01 1.464933604001998901e-01 1.020478010177612305e-01 1.766732782125473022e-01 -1.922345836646854877e-03 1.941674649715423584e-01 -1.279133856296539307e-01 -5.901272967457771301e-02 3.477055951952934265e-02 -6.719418615102767944e-02 -5.586862564086914062e-02 4.430235922336578369e-02 2.299866825342178345e-01 2.090510129928588867e-01 2.661937177181243896e-01 9.214909374713897705e-02 2.283902652561664581e-02 -1.104994211345911026e-03 3.518202900886535645e-01 2.848373651504516602e-01 1.186083778738975525e-01 8.904153108596801758e-02 2.054413706064224243e-01 2.858418226242065430e-01
-3.669621655717492104e-03 -1.663524061441421509e-01 1.894539147615432739e-01 -1.121393814682960510e-01 1.469244528561830521e-02 -6.084521766752004623e-03 1.857220754027366638e-02 -6.127062067389488220e-02 -1.803129911422729492e-01 -4.459086060523986816e-02 -6.270575523376464844e-02 -1.586122252047061920e-02 1.917634606361389160e-01 9.004174731671810150e-03 7.514039427042007446e-02 2.269874513149261475e-01 -6.312087923288345337e-02 -3.832935988903045654e-01 2.790811359882354736e-01 2.589335441589355469e-01 -2.411125749349594116e-01 1.107572391629219055e-01 4.562534764409065247e-02 -3.288823962211608887e-01 -7.153319567441940308e-02 -1.307138055562973022e-01 -1.265548020601272583e-01 1.274980753660202026e-01 9.289919584989547729e-02 2.215797603130340576e-01 1.693392544984817505e-01 4.116158485412597656e-01
-2.943413704633712769e-02 -4.233687743544578552e-02 -1.171810701489448547e-01 -2.188570499420166016e-01 1.495120227336883545e-01 1.614114046096801758e-01 -1.911042481660842896e-01 -1.009008958935737610e-01 -2.477505505084991455e-01 1.237470731139183044e-01 -3.181317448616027832e-01 3.850731849670410156e-01 -1.939506083726882935e-01 2.573148906230926514e-01 -2.216862589120864868e-01 -1.151901409029960632e-01 1.828485131263732910e-01 -1.879815161228179932e-01 -1.238194480538368225e-01 1.432277858257293701e-01 8.400334045290946960e-03 -1.103977486491203308e-01 -3.693258622661232948e-04 3.027533739805221558e-02 -8.781171590089797974e-02 -3.889473527669906616e-02 5.616900697350502014e-02 1.984488070011138916e-01 7.562597841024398804e-02 1.208915486931800842e-01 1.957342475652694702e-01 3.463818728923797607e-01
3.225073218345642090e-01 -3.050078153610229492e-01 3.475307300686836243e-02 1.212849393486976624e-01 2.896483838558197021e-01 -9.481995552778244019e-02 -1.596932299435138702e-02 -7.773957401514053345e-02 -5.931596085429191589e-02 1.136654391884803772e-01 -6.446552276611328125e-02 2.355918884277343750e-01 5.853474140167236328e-03 1.096915081143379211e-01 -6.018708646297454834e-02 -1.783702373504638672e-01 -9.840264916419982910e-02 -9.207931160926818848e-02 2.564442753791809082e-01 2.419649064540863037e-01 -3.698588162660598755e-02 1.415086537599563599e-01 -5.147936940193176270e-02 -9.453341364860534668e-02 -2.889847755432128906e-01 5.152146518230438232e-02 2.083778008818626404e-02 -2.716302638873457909e-03 3.966155350208282471e-01 9.895785897970199585e-02 2.454049438238143921e-01 2.736302614212036133e-01
1.948970407247543335e-01 -1.832152903079986572e-01 3.253406286239624023e-01 -1.544489115476608276e-01 -1.521488651633262634e-02 1.495667248964309692e-01 1.307807415723800659e-01 -1.853926032781600952e-01 -4.631645232439041138e-02 -1.003794819116592407e-01 -2.688642442226409912e-01 1.819091886281967163e-01 -1.000393778085708618e-01 -1.956390775740146637e-02 1.678026281297206879e-02 2.079054415225982666e-01 1.668129116296768188e-01 1.094829216599464417e-01 -7.397646456956863403e-02 2.800579369068145752e-01 1.136655062437057495e-01 -1.572700142860412598e-01 8.052358031272888184e-02 3.200127184391021729e-01 -7.862517237663269043e-02 -9.113445878028869629e-02 3.476463556289672852e-01 3.118102811276912689e-02 6.632960587739944458e-02 3.586524724960327148e-01 -1.151281222701072693e-01 1.750293374061584473e-02
2.093264907598495483e-01 -4.551903009414672852e-01 8.557338267564773560e-02 1.783180981874465942e-02 -1.252704560756683350e-01 -8.882998675107955933e-02 -6.531310826539993286e-02 -1.545757651329040527e-01 -9.616781026124954224e-02 6.367854773998260498e-02 6.529719382524490356e-02 3.122417032718658447e-01 -7.865099608898162842e-02 6.619979441165924072e-02 -4.751145467162132263e-02 -1.596226096153259277e-01 -1.680665761232376099e-01 -8.930683135986328125e-02 1.754911243915557861e-01 8.823239803314208984e-02 7.129418849945068359e-02 9.460769593715667725e-02 -1.886043399572372437e-01 -1.610766202211380005e-01 -2.211496084928512573e-01 -3.572991117835044861e-02 1.509335786104202271e-01 5.510656163096427917e-02 3.066734075546264648e-01 4.550988599658012390e-02 2.696178853511810303e-01 3.755846023559570312e-01
3.055642247200012207e-01 -2.240142822265625000e-01 -6.955920904874801636e-02 -2.140288054943084717e-01 -4.590994492173194885e-02 2.656058222055435181e-02 1.798050701618194580e-01 -2.303026616573333740e-01 -3.104308545589447021e-01 -9.071954339742660522e-02 -2.007765322923660278e-01 2.724132239818572998e-01 2.420312725007534027e-02 3.849328309297561646e-02 8.040220290422439575e-02 -1.311507374048233032e-01 -1.076097264885902405e-01 1.945090107619762421e-02 -1.090902537107467651e-01 3.235966861248016357e-01 -1.408027410507202148e-01 -2.902332134544849396e-02 6.356195663101971149e-04 1.832151412963867188e-01 2.729497849941253662e-01 1.035271733999252319e-01 1.716371774673461914e-01 -8.689433336257934570e-02 -7.314007729291915894e-03 2.194835245609283447e-02 -1.385417133569717407e-01 3.847085833549499512e-01
1.425742805004119873e-01 -1.177902966737747192e-01 1.094107404351234436e-01 4.345911368727684021e-02 2.181104123592376709e-01 1.196451559662818909e-01 2.568821907043457031e-01 -2.624547183513641357e-01 -1.924044936895370483e-01 -1.035532131791114807e-01 2.405582070350646973e-01 2.588715851306915283e-01 -1.439570356160402298e-02 -2.517953217029571533e-01 3.188794478774070740e-02 -4.953927174210548401e-02 -1.887442022562026978e-01 8.331921696662902832e-02 1.495928764343261719e-01 2.601532638072967529e-01 -1.918248534202575684e-01 1.287155151367187500e-01 -2.137439250946044922e-01 8.520056307315826416e-02 -1.369226127862930298e-01 1.718174852430820465e-02 2.838002145290374756e-01 5.483950674533843994e-02 1.518782675266265869e-01 3.188508749008178711e-01 1.389863044023513794e-01 1.729127466678619385e-01
9.953164309263229370e-02 -3.115495145320892334e-01 -1.693188026547431946e-02 -2.590609192848205566e-01 1.847606152296066284e-01 -6.892753392457962036e-02 1.084570810198783875e-01 -1.112983450293540955e-01 -1.931287348270416260e-01 6.196681410074234009e-02 9.356082230806350708e-02 2.417642325162887573e-01 7.686685025691986084e-02 -2.545371949672698975e-01 2.394827827811241150e-02 1.222748383879661560e-01 -1.148041412234306335e-01 1.186929345130920410e-01 -5.575746297836303711e-02 1.450489014387130737e-01 -3.729939460754394531e-02 1.224961653351783752e-01 -1.509696245193481445e-01 2.589493058621883392e-02 6.483875960111618042e-02 -1.480244547128677368e-01 3.400426208972930908e-01 1.567603200674057007e-01 1.782495230436325073e-01 5.143343210220336914e-01 7.725291699171066284e-02 9.030570089817047119e-02
-1.151351705193519592e-01 -2.913191616535186768e-01 3.852839395403862000e-02 1.815232634544372559e-01 -4.013183526694774628e-03 4.127306491136550903e-02 3.709055110812187195e-02 -6.853008270263671875e-02 -2.071853578090667725e-01 5.637552961707115173e-02 -1.466895788908004761e-01 -4.803293570876121521e-02 -5.890895426273345947e-02 1.083892509341239929e-01 1.094268634915351868e-01 2.140425294637680054e-01 3.601300716400146484e-01 -3.727619647979736328e-01 -7.499720901250839233e-02 7.017031311988830566e-02 9.510642848908901215e-03 3.585543856024742126e-02 1.935806721448898315e-01 2.332920441403985023e-03 -2.109415233135223389e-01 -3.274531960487365723e-01 2.871759533882141113e-01 1.706900298595428467e-01 -3.046913072466850281e-02 2.742609679698944092e-01 1.790898531908169389e-04 2.432927638292312622e-01
8.256920427083969116e-02 -3.196128830313682556e-02 -9.058256633579730988e-03 6.475460529327392578e-02 1.649030596017837524e-01 2.200601249933242798e-01 1.820539832115173340e-01 -4.119783341884613037e-01 -7.899883389472961426e-02 6.075004488229751587e-02 -2.342559397220611572e-01 3.717190921306610107e-01 -6.802728027105331421e-02 -1.323046088218688965e-01 -7.219635695219039917e-02 -2.933380939066410065e-02 2.572915256023406982e-01 -2.511052191257476807e-01 -2.822781205177307129e-01 -5.427926778793334961e-02 -2.370397327467799187e-03 1.906337291002273560e-01 9.935218095779418945e-02 6.353493779897689819e-02 1.536252200603485107e-01 -1.331753581762313843e-01 1.007823795080184937e-01 -5.587615445256233215e-02 2.929993867874145508e-01 -2.764400653541088104e-02 1.954025775194168091e-01 1.914789080619812012e-01
1.810778230428695679e-01 -1.874063313007354736e-01 -2.637378573417663574e-01 -1.996640264987945557e-01 1.455961614847183228e-01 1.177284419536590576e-01 9.032004512846469879e-03 -3.198752105236053467e-01 9.370058029890060425e-02 1.482513099908828735e-01 -3.862505555152893066e-01 1.826141625642776489e-01 -2.032405138015747070e-02 1.386789511889219284e-02 -2.750755548477172852e-01 6.302894651889801025e-02 4.735649004578590393e-02 -1.453738063573837280e-01 1.374740898609161377e-01 2.250306457281112671e-01 3.141059726476669312e-02 5.345475301146507263e-02 2.383017241954803467e-01 2.294338047504425049e-01 1.594220101833343506e-01 -1.972070485353469849e-01 1.108732223510742188e-01 -1.545705348253250122e-01 2.477773427963256836e-01 8.914981037378311157e-02 6.146861705929040909e-03 1.249411255121231079e-01
2.738967835903167725e-01 -3.169113397598266602e-01 8.544707298278808594e-02 -2.087399363517761230e-01 8.514725416898727417e-02 8.799204975366592407e-02 9.557686001062393188e-02 -3.148646354675292969e-01 -1.996398568153381348e-01 -1.723731756210327148e-01 -9.136182069778442383e-02 1.588990539312362671e-01 1.375260651111602783e-01 -2.094129174947738647e-01 -9.276115894317626953e-02 -1.298176497220993042e-01 -2.875368893146514893e-01 4.035941511392593384e-02 -5.849275738000869751e-02 2.008903175592422485e-01 -1.029571592807769775e-01 1.538644731044769287e-01 -8.955759555101394653e-02 5.686731543391942978e-03 -1.044105440378189087e-01 9.954921901226043701e-02 2.536570727825164795e-01 -3.710144199430942535e-03 2.466834634542465210e-01 2.631291151046752930e-01 -1.358072757720947266e-01 2.343188971281051636e-01
-2.026049345731735229e-01 5.184478126466274261e-03 -4.416872188448905945e-02 1.656233333051204681e-02 -1.641644537448883057e-02 4.402183368802070618e-02 1.328971534967422485e-01 -1.154664754867553711e-01 -3.294508457183837891e-01 4.719220101833343506e-02 -1.568953245878219604e-01 3.556426465511322021e-01 1.874365061521530151e-01 1.096022054553031921e-01 -1.282696574926376343e-01 -1.551471501588821411e-01 1.921878308057785034e-01 -1.660373061895370483e-01 3.138775750994682312e-02 9.569022804498672485e-02 -1.404514014720916748e-01 -1.392290592193603516e-01 5.400374904274940491e-02 6.340500712394714355e-02 -3.411322236061096191e-01 -9.689874947071075439e-02 2.046447247266769409e-02 -7.594448328018188477e-02 1.889641433954238892e-01 2.807655632495880127e-01 5.961012467741966248e-02 4.508156776428222656e-01
2.773609757423400879e-01 -2.030116170644760132e-01 -6.871233135461807251e-02 1.000386998057365417e-01 -6.626527756452560425e-02 -1.272499859333038330e-01 -3.497260808944702148e-02 -2.852857708930969238e-01 -1.855357885360717773e-01 -1.330954134464263916e-01 -1.900557428598403931e-01 3.587068617343902588e-01 -1.810278743505477905e-01 -6.166459619998931885e-02 -1.029768660664558411e-01 9.652706980705261230e-02 -9.519498795270919800e-02 5.442839860916137695e-02 -2.297449111938476562e-02 1.682729274034500122e-01 2.909575104713439941e-01 -7.692994922399520874e-02 8.494319766759872437e-02 1.629072278738021851e-01 8.651242405176162720e-02 5.908325314521789551e-03 5.548074096441268921e-02 4.458941146731376648e-02 5.088091492652893066e-01 9.687877260148525238e-03 2.185358852148056030e-01 7.737831026315689087e-02
2.138545066118240356e-01 -3.321450948715209961e-01 -1.917520910501480103e-01 5.457764863967895508e-02 2.790625393390655518e-01 -4.829548299312591553e-02 2.248948663473129272e-01 -2.295952737331390381e-01 6.807608157396316528e-02 -7.916209101676940918e-02 -2.616559565067291260e-01 1.210825294256210327e-01 -1.356079280376434326e-01 -9.069586545228958130e-02 2.940596826374530792e-02 2.276153713464736938e-01 5.580460652709007263e-02 -2.258976548910140991e-01 8.042948693037033081e-02 -1.249506622552871704e-01 -9.748478978872299194e-02 2.137469798326492310e-01 -1.392414271831512451e-01 6.571855396032333374e-02 -1.258896589279174805e-01 -4.613146185874938965e-03 1.910229027271270752e-01 1.942447572946548462e-01 4.132470190525054932e-01 5.950982496142387390e-02 -1.549704372882843018e-01 6.196412816643714905e-02
-9.964176267385482788e-02 -5.325549468398094177e-02 -3.113669455051422119e-01 1.133215352892875671e-01 -1.069203019142150879e-01 -1.108238101005554199e-01 4.017987549304962158e-01 -2.278373837471008301e-01 -3.002159297466278076e-01 1.602931171655654907e-01 -4.295783117413520813e-02 2.891816757619380951e-02 3.971138969063758850e-02 3.515816107392311096e-02 -3.947888687252998352e-02 2.705435641109943390e-02 1.285888552665710449e-01 -2.846153080463409424e-01 -1.123201921582221985e-01 7.062947005033493042e-02 5.410426482558250427e-02 -2.751141786575317383e-03 -3.263626992702484131e-02 -3.080341517925262451e-01 -1.031237617135047913e-01 -2.565014958381652832e-01 2.029512971639633179e-01 1.887952536344528198e-01 2.751615047454833984e-01 5.481126904487609863e-02 -1.797538846731185913e-01 1.960843354463577271e-01
-2.250750809907913208e-01 -1.145163774490356445e-01 9.310837090015411377e-02 -9.412664920091629028e-02 -1.445100083947181702e-02 -1.015581712126731873e-01 2.507801651954650879e-01 -1.043892428278923035e-01 -1.937324106693267822e-01 3.125522285699844360e-02 -6.652116030454635620e-02 7.477591186761856079e-02 5.163276568055152893e-02 3.288047909736633301e-01 -4.548943415284156799e-02 -7.125147432088851929e-02 7.364985346794128418e-02 -1.085204631090164185e-01 3.183434531092643738e-02 1.781113594770431519e-01 2.592307329177856445e-01 3.792743012309074402e-02 7.816852629184722900e-02 -3.516613692045211792e-02 2.156522572040557861e-01 -1.894714385271072388e-01 3.263474702835083008e-01 4.263997077941894531e-01 2.448323816061019897e-01 1.296208798885345459e-01 2.800050377845764160e-01 1.270476728677749634e-01
4.587777331471443176e-02 7.180798798799514771e-02 -1.937751322984695435e-01 1.170088350772857666e-01 2.460532188415527344e-01 2.953726053237915039e-01 1.421523559838533401e-02 1.418869942426681519e-01 -1.855750977993011475e-01 -6.939359009265899658e-02 2.196046710014343262e-01 3.285717964172363281e-01 -1.067262738943099976e-01 2.223540246486663818e-01 -3.231125418096780777e-03 6.119794026017189026e-02 1.492952406406402588e-01 -2.693412899971008301e-01 -1.890550181269645691e-02 1.984068155288696289e-01 -8.409909158945083618e-02 -1.827989704906940460e-02 -8.708832412958145142e-02 8.725844323635101318e-02 -1.470707952976226807e-01 1.587074715644121170e-03 1.866214573383331299e-01 3.375705480575561523e-01 1.935873031616210938e-01 2.193031162023544312e-01 1.222175657749176025e-01 2.920079529285430908e-01
2.409563958644866943e-01 -6.053045764565467834e-02 3.002717792987823486e-01 -1.790438294410705566e-01 -1.372476816177368164e-01 -1.517439931631088257e-01 2.717423066496849060e-02 -1.273091882467269897e-01 -2.860532999038696289e-01 -2.903239615261554718e-02 -1.172582581639289856e-01 8.017095178365707397e-02 -1.008873134851455688e-01 4.536666907370090485e-03 -2.041022628545761108e-01 -3.440649807453155518e-01 7.985305786132812500e-02 6.313873827457427979e-02 7.028452586382627487e-03 3.223122358322143555e-01 -1.607820093631744385e-01 7.548437267541885376e-02 -3.576894104480743408e-02 2.261687442660331726e-02 3.707703575491905212e-02 1.964933052659034729e-02 -7.610192149877548218e-02 -1.087823603302240372e-02 3.841359615325927734e-01 3.197815716266632080e-01 3.934087976813316345e-02 2.783655822277069092e-01
1.673640310764312744e-01 4.693005979061126709e-02 -2.576614022254943848e-01 1.205580532550811768e-01 2.243188470602035522e-01 1.404570341110229492e-01 1.046948954463005066e-01 2.029550820589065552e-01 -1.136987879872322083e-01 7.603418081998825073e-02 1.462099701166152954e-01 2.857863605022430420e-01 -2.966211736202239990e-02 1.280142087489366531e-02 -8.068927377462387085e-02 -4.766038805246353149e-02 2.867328561842441559e-02 -2.877983152866363525e-01 -6.771871447563171387e-02 1.447602063417434692e-01 -1.650014221668243408e-01 -1.191882323473691940e-02 -6.274207029491662979e-03 -7.217858731746673584e-02 -1.235266868025064468e-02 -2.124937623739242554e-01 4.313670098781585693e-01 3.074263632297515869e-01 1.503525674343109131e-01 1.838637441396713257e-01 5.901485309004783630e-02 3.278433382511138916e-01
6.593067198991775513e-02 -4.009782969951629639e-01 1.470168679952621460e-01 -1.400653868913650513e-01 -7.819703966379165649e-02 -2.744344994425773621e-02 6.479283422231674194e-02 -1.198661252856254578e-01 6.519871205091476440e-02 3.055250644683837891e-01 1.305662095546722412e-01 2.470684796571731567e-01 6.338339298963546753e-02 -9.186997264623641968e-02 7.349584251642227173e-02 -1.305568218231201172e-01 -2.154823541641235352e-01 -5.032340809702873230e-02 1.871333420276641846e-01 1.872229576110839844e-02 9.829455055296421051e-03 -3.411711379885673523e-02 -7.121567428112030029e-02 -1.258573830127716064e-01 -7.258734107017517090e-02 -1.607100665569305420e-01 4.058017432689666748e-01 5.841358006000518799e-02 1.542327851057052612e-01 4.069755971431732178e-01 1.654557734727859497e-01 1.874278038740158081e-01
2.647088468074798584e-02 -5.254607647657394409e-03 -2.703154087066650391e-01 1.381560564041137695e-01 7.334532588720321655e-02 1.888737976551055908e-01 -8.590257167816162109e-02 -1.442417129874229431e-02 -2.782469987869262695e-01 -8.976569026708602905e-02 -1.940550208091735840e-01 2.427703142166137695e-01 6.671853363513946533e-02 -9.216126799583435059e-02 5.153628811240196228e-02 2.177913933992385864e-01 1.919240504503250122e-01 -1.421903520822525024e-01 1.032676249742507935e-01 1.756169348955154419e-01 -2.254285961389541626e-01 -1.694735698401927948e-02 -1.822120100259780884e-01 1.977778822183609009e-01 -3.837065696716308594e-01 1.269002407789230347e-01 2.443145215511322021e-01 2.770590223371982574e-02 1.903346180915832520e-01 1.096431389451026917e-01 2.553201019763946533e-01 2.327141165733337402e-01
1.754739582538604736e-01 -5.240720510482788086e-02 3.059955313801765442e-02 5.919118411839008331e-03 7.375137507915496826e-02 -8.950371295213699341e-02 -2.119914442300796509e-01 -1.303367763757705688e-01 -1.366662681102752686e-01 -2.599875926971435547e-01 -2.176085710525512695e-01 1.206120997667312622e-01 -1.177412867546081543e-01 2.540168166160583496e-01 -1.761751323938369751e-01 1.089420020580291748e-01 4.933083355426788330e-01 -3.602242171764373779e-01 -1.434573680162429810e-01 1.164381653070449829e-01 1.001341175287961960e-02 -6.851430051028728485e-03 -7.850786298513412476e-02 9.188029915094375610e-02 3.166743367910385132e-02 7.159627228975296021e-02 2.342528253793716431e-01 -1.147061213850975037e-01 1.143831983208656311e-01 1.405905932188034058e-01 1.759515255689620972e-01 2.463190108537673950e-01
6.407945603132247925e-02 -1.005451977252960205e-01 -2.307922989130020142e-01 -4.125886783003807068e-02 8.294638991355895996e-02 1.164274290204048157e-01 4.542065411806106567e-02 2.314570397138595581e-01 -1.179691553115844727e-01 -3.745717555284500122e-02 -2.090487815439701080e-02 2.719181478023529053e-01 -6.227524578571319580e-02 2.569568157196044922e-01 -3.600936383008956909e-02 -9.061491489410400391e-02 1.962365061044692993e-01 -3.917610943317413330e-01 8.621551096439361572e-03 1.382331699132919312e-01 -2.518792748451232910e-01 -2.523368597030639648e-02 -1.332727521657943726e-01 -1.053088530898094177e-02 1.995216310024261475e-02 -1.595604270696640015e-01 2.801897227764129639e-01 3.054947555065155029e-01 1.587389111518859863e-01 4.750368371605873108e-02 -7.532127201557159424e-02 4.021165072917938232e-01
-4.274258017539978027e-02 -4.448522329330444336e-01 4.650315269827842712e-02 -6.960389018058776855e-02 1.897545307874679565e-01 -8.925098180770874023e-02 1.335047334432601929e-01 -1.143508777022361755e-01 -1.672289967536926270e-01 1.005079969763755798e-01 2.600018680095672607e-02 2.059740871191024780e-01 -1.044060066342353821e-01 -9.086751937866210938e-02 -1.068342402577400208e-01 6.327093392610549927e-02 -2.243399769067764282e-01 3.110172152519226074e-01 4.620115831494331360e-02 1.002510711550712585e-01 -1.845073699951171875e-01 6.156010925769805908e-02 -3.818490356206893921e-02 4.632268473505973816e-02 1.117849424481391907e-01 3.545853495597839355e-02 2.677471041679382324e-01 2.085229903459548950e-01 1.562392860651016235e-01 4.214276671409606934e-01 2.326747477054595947e-01 1.300096660852432251e-01
3.418022394180297852e-01 -2.277805805206298828e-01 1.264851242303848267e-01 -8.487538248300552368e-02 8.703243732452392578e-02 -1.010566353797912598e-01 5.186637863516807556e-02 -5.546008422970771790e-02 6.082354113459587097e-02 2.557889744639396667e-02 -1.327955126762390137e-01 2.604545950889587402e-01 2.552792243659496307e-02 -5.747773125767707825e-02 1.956717669963836670e-01 -1.051508486270904541e-01 -1.269552391022443771e-03 -7.585002575069665909e-03 1.076833084225654602e-01 2.243112921714782715e-01 3.362972438335418701e-01 2.651684284210205078e-01 -2.519532442092895508e-01 -1.156527325510978699e-01 -4.027455300092697144e-02 -2.316755615174770355e-02 3.908791244029998779e-01 1.584400385618209839e-01 -2.391341514885425568e-02 1.261331439018249512e-01 1.233940944075584412e-01 3.277419805526733398e-01
3.646437525749206543e-01 -1.664316803216934204e-01 5.273542925715446472e-02 -1.950599402189254761e-01 2.815774083137512207e-01 2.124735862016677856e-01 8.017331361770629883e-02 6.610274314880371094e-02 -5.077664181590080261e-02 2.064026519656181335e-02 -1.172081334516406059e-03 5.145967006683349609e-02 -1.375817656517028809e-01 1.061354279518127441e-01 -1.195161323994398117e-02 -6.896483153104782104e-02 2.787216305732727051e-01 2.476549446582794189e-01 4.347397480159997940e-03 5.939074233174324036e-02 -6.832136958837509155e-02 1.252653542906045914e-02 -1.442297101020812988e-01 2.291607484221458435e-02 -2.152702659368515015e-01 -1.428014785051345825e-02 4.090319275856018066e-01 2.614481449127197266e-01 3.358967602252960205e-01 1.497257202863693237e-01 -1.366866379976272583e-02 1.902001351118087769e-01
1.418476998805999756e-01 -4.108271598815917969e-01 -1.253915280103683472e-01 -1.192325800657272339e-01 -3.732851892709732056e-02 -2.819511890411376953e-01 8.553809672594070435e-02 -1.809906512498855591e-01 -1.412139385938644409e-01 2.008976340293884277e-01 -2.604862451553344727e-01 1.532204598188400269e-01 -4.606920294463634491e-03 5.859715491533279419e-02 1.616542488336563110e-01 2.629045844078063965e-01 -4.546651244163513184e-02 -1.007554773241281509e-02 -8.275321684777736664e-03 5.570562090724706650e-03 7.936471700668334961e-02 3.172623217105865479e-01 -7.946435362100601196e-02 -1.369779109954833984e-01 1.295850723981857300e-01 2.938824705779552460e-02 2.012396007776260376e-01 1.189738810062408447e-01 2.833672463893890381e-01 -1.333172321319580078e-01 1.737565994262695312e-01 2.738433182239532471e-01
2.105037420988082886e-01 -3.360696434974670410e-01 -2.197200804948806763e-01 6.277687102556228638e-02 -2.157826162874698639e-02 -1.683720648288726807e-01 4.501215368509292603e-02 -2.561188340187072754e-01 -1.762728020548820496e-02 -7.696276158094406128e-02 -9.669893421232700348e-03 2.147578001022338867e-01 1.702642738819122314e-01 1.468164175748825073e-01 7.613594830036163330e-02 -1.220938339829444885e-01 3.892140375683084130e-05 -4.737125337123870850e-02 5.230549722909927368e-02 2.088298946619033813e-01 -1.826349198818206787e-01 -2.246953845024108887e-01 -2.875519692897796631e-01 -2.697568535804748535e-01 -2.560483515262603760e-01 8.149904012680053711e-02 1.786324679851531982e-01 -1.772601157426834106e-02 6.898257136344909668e-02 8.452907204627990723e-02 2.834183275699615479e-01 2.929987907409667969e-01
9.255807846784591675e-02 2.058712542057037354e-01 -3.641110658645629883e-02 1.394842416048049927e-01 1.591560989618301392e-01 -1.711699664592742920e-01 -1.326452940702438354e-01 -3.850463926792144775e-01 -1.116766408085823059e-01 -8.882586658000946045e-02 -3.529436513781547546e-02 -6.830102950334548950e-02 -6.040448788553476334e-03 1.543522030115127563e-01 -1.288576703518629074e-02 -3.771517053246498108e-02 1.554851140826940536e-02 -1.779038608074188232e-01 -1.961017400026321411e-01 3.292246460914611816e-01 2.095787785947322845e-02 1.827306300401687622e-01 2.099753320217132568e-01 -1.130756437778472900e-01 4.421466961503028870e-02 -2.915874123573303223e-01 1.971114426851272583e-01 1.421500742435455322e-01 3.616368770599365234e-01 2.066284865140914917e-01 2.517593204975128174e-01 6.101111695170402527e-02
-1.590036153793334961e-01 6.402797251939773560e-02 9.956635534763336182e-02 1.870042085647583008e-01 7.174264639616012573e-02 1.478723529726266861e-02 2.083955705165863037e-01 -3.024895489215850830e-01 -1.250548958778381348e-01 2.305260486900806427e-02 -2.784969806671142578e-01 8.073858171701431274e-02 -1.537700593471527100e-01 2.391812205314636230e-01 2.467658370733261108e-01 -3.776571154594421387e-02 6.005435064435005188e-02 -1.828591078519821167e-01 7.764826714992523193e-02 -1.095468294806778431e-03 3.351991064846515656e-03 1.081160455942153931e-01 -5.912815220654010773e-03 -1.441177874803543091e-01 6.147038191556930542e-02 9.518124163150787354e-02 6.687301397323608398e-02 8.959686011075973511e-02 -4.904234409332275391e-02 4.414389431476593018e-01 4.046022891998291016e-01 2.830623388290405273e-01
8.685779571533203125e-02 -8.722001314163208008e-02 -4.595502465963363647e-02 1.166148781776428223e-01 3.212290257215499878e-02 1.609490811824798584e-01 -2.527119405567646027e-02 -4.271601736545562744e-01 -3.359823953360319138e-03 5.112155899405479431e-02 5.476054176688194275e-02 2.630501985549926758e-01 1.782404035329818726e-01 6.434661895036697388e-02 -6.324505060911178589e-02 -1.126391664147377014e-01 -2.686691470444202423e-02 -2.902511358261108398e-01 1.440509259700775146e-01 1.717472821474075317e-01 2.011664062738418579e-01 -1.561745554208755493e-01 -1.385351829230785370e-02 6.526575237512588501e-02 3.714425563812255859e-01 -5.109021812677383423e-02 9.399766474962234497e-02 2.581351995468139648e-01 -3.827819018624722958e-04 3.136219978332519531e-01 9.284733235836029053e-02 3.226859569549560547e-01
-1.114579141139984131e-01 4.314829036593437195e-02 -1.116426363587379456e-01 -1.021292284131050110e-01 -4.243519529700279236e-02 1.637815386056900024e-01 5.145454034209251404e-02 -6.088698282837867737e-02 -3.155097067356109619e-01 9.294874966144561768e-02 -7.826166599988937378e-02 2.886808514595031738e-01 1.141355112195014954e-01 3.460760712623596191e-01 -6.283054500818252563e-02 2.077820897102355957e-01 1.371392011642456055e-01 -2.639066576957702637e-01 7.362076640129089355e-02 2.906957268714904785e-01 -1.501405090093612671e-01 -6.670609861612319946e-02 -6.898104399442672729e-02 -4.287527874112129211e-02 -3.283059597015380859e-01 -6.090294569730758667e-02 4.530147090554237366e-02 1.652409434318542480e-01 1.277217268943786621e-01 2.011848986148834229e-01 6.708912551403045654e-02 3.690131008625030518e-01
3.466242253780364990e-01 -1.830949634313583374e-01 -2.236442714929580688e-01 -3.501341491937637329e-02 1.524593979120254517e-01 1.444648504257202148e-01 2.935965955257415771e-01 9.167834371328353882e-02 8.710588514804840088e-02 -1.394742727279663086e-02 -5.739465355873107910e-02 3.695480823516845703e-01 2.543696667999029160e-03 -1.127679646015167236e-01 7.879057526588439941e-02 2.441862411797046661e-02 -2.428012937307357788e-01 -1.617929935455322266e-01 2.763162925839424133e-02 1.524771451950073242e-01 -6.639081239700317383e-02 1.102852150797843933e-01 -1.358938813209533691e-01 -1.003310531377792358e-01 1.819008402526378632e-02 7.584476470947265625e-02 3.375000655651092529e-01 -1.411866247653961182e-01 3.466063141822814941e-01 9.107011556625366211e-02 1.511253267526626587e-01 2.091890871524810791e-01
1.387953106313943863e-02 -9.848931431770324707e-02 -2.704971134662628174e-01 1.611581295728683472e-01 -1.519283652305603027e-01 1.061797235161066055e-02 2.453558146953582764e-01 -1.776614226400852203e-02 -2.883379459381103516e-01 1.821385622024536133e-01 -1.045395508408546448e-01 1.862751394510269165e-01 -2.462977319955825806e-01 -1.098559349775314331e-01 3.839625278487801552e-03 1.488026976585388184e-01 7.688831537961959839e-02 -2.989323437213897705e-01 4.390405863523483276e-02 2.980801463127136230e-01 1.477987468242645264e-01 -8.320691436529159546e-02 1.538456827402114868e-01 -2.159395515918731689e-01 1.245459727942943573e-02 -2.628127112984657288e-02 2.458889037370681763e-01 5.484277382493019104e-02 2.371944673359394073e-02 4.320219755172729492e-01 -5.504012107849121094e-02 1.037340685725212097e-01
-4.788993857800960541e-03 -3.192631900310516357e-02 -2.600551247596740723e-01 -4.838724061846733093e-02 1.847108155488967896e-01 9.742507338523864746e-02 -2.099945247173309326e-01 -5.943937599658966064e-02 -1.246347650885581970e-01 5.497903749346733093e-02 -2.482431083917617798e-01 3.818424940109252930e-01 -2.215103656053543091e-01 7.163489609956741333e-02 -3.096642494201660156e-01 -2.606205083429813385e-02 4.297200217843055725e-02 -4.641240462660789490e-02 -3.862161934375762939e-02 4.418221861124038696e-02 -1.585247069597244263e-01 -1.387418657541275024e-01 -2.053796201944351196e-01 1.608936488628387451e-01 -2.026198208332061768e-01 -1.744803488254547119e-01 -8.342024520970880985e-04 1.792057752609252930e-01 2.837922573089599609e-01 1.669432520866394043e-01 1.732245087623596191e-01 3.147585690021514893e-01
4.135071039199829102e-01 -1.292866766452789307e-01 2.181338071823120117e-01 -3.085965216159820557e-01 -1.006480753421783447e-01 -1.197186261415481567e-01 1.122402399778366089e-01 -1.640771478414535522e-01 1.274384409189224243e-01 2.262564748525619507e-02 -1.399755179882049561e-01 1.885634362697601318e-01 -2.284284979104995728e-01 2.675687707960605621e-02 4.670057818293571472e-02 1.775051057338714600e-01 2.542952895164489746e-01 3.815334662795066833e-02 -9.264189749956130981e-02 2.211330384016036987e-01 -8.890772610902786255e-02 -1.226708665490150452e-01 1.517316997051239014e-01 1.967621594667434692e-01 -7.298360019922256470e-02 3.277061134576797485e-02 2.776015102863311768e-01 -1.397282183170318604e-01 8.934794366359710693e-02 2.623691558837890625e-01 1.543397754430770874e-01 1.873270124197006226e-01
-1.322415005415678024e-02 -3.294074535369873047e-01 1.716783046722412109e-01 -3.079632818698883057e-01 -1.436496973037719727e-01 2.344402670860290527e-02 1.115593016147613525e-01 -2.888019084930419922e-01 -2.638303339481353760e-01 -8.454107493162155151e-02 -2.981759421527385712e-02 3.776523172855377197e-01 1.112810685299336910e-03 -1.840935647487640381e-01 7.720159739255905151e-02 1.413726340979337692e-02 -8.038610965013504028e-02 5.150332674384117126e-02 -2.874819636344909668e-01 1.401070803403854370e-01 -1.159835904836654663e-01 1.028942167758941650e-01 -1.932144463062286377e-01 1.396865118294954300e-02 9.522595256567001343e-02 -4.474092274904251099e-03 2.373851537704467773e-01 2.426350116729736328e-01 3.382171317934989929e-02 2.512546479701995850e-01 8.357225358486175537e-02 1.453381776809692383e-01
2.272343039512634277e-01 5.802696943283081055e-02 -3.341540098190307617e-01 1.398449242115020752e-01 1.426176577806472778e-01 9.749466925859451294e-02 4.749154672026634216e-02 1.295011341571807861e-01 -1.417128145694732666e-01 -2.995261363685131073e-02 1.647441275417804718e-02 1.741076856851577759e-01 7.540262490510940552e-02 1.150629967451095581e-01 -3.429259359836578369e-02 -7.650993019342422485e-02 4.838754236698150635e-02 -2.836035788059234619e-01 -9.326007217168807983e-02 2.292971685528755188e-02 -2.393725216388702393e-01 7.211680710315704346e-02 -8.488804847002029419e-02 -8.656826615333557129e-02 -9.325613081455230713e-02 -1.711099147796630859e-01 4.168972373008728027e-01 2.353316247463226318e-01 2.401933968067169189e-01 9.935250133275985718e-02 1.930091381072998047e-01 3.823871910572052002e-01
3.180829882621765137e-01 -3.855115175247192383e-01 -9.764111042022705078e-02 1.138600483536720276e-01 8.949345350265502930e-02 -2.417046129703521729e-01 1.207261309027671814e-01 3.414869681000709534e-02 4.180126637220382690e-02 6.766869872808456421e-02 -1.336805224418640137e-01 2.646142244338989258e-01 8.205612003803253174e-02 3.538689613342285156e-01 -7.256150990724563599e-02 -5.032375454902648926e-02 -5.487740412354469299e-02 -6.499758362770080566e-02 8.576329797506332397e-02 1.533668488264083862e-01 -2.879012525081634521e-01 -2.650078237056732178e-01 -1.550747156143188477e-01 7.301202509552240372e-03 -1.763456016778945923e-01 7.230044156312942505e-02 1.545517146587371826e-01 -4.569861665368080139e-02 2.062827199697494507e-01 2.491022460162639618e-02 1.387792676687240601e-01 2.673954963684082031e-01
-3.558514267206192017e-02 3.488370776176452637e-02 -8.663216233253479004e-02 -2.119212299585342407e-01 -1.543209105730056763e-01 1.402067095041275024e-01 2.714430727064609528e-02 -2.163438200950622559e-01 1.243144180625677109e-02 -5.342618562281131744e-03 -3.480274081230163574e-01 3.906311690807342529e-01 -1.461406648159027100e-01 3.109630346298217773e-01 -2.326614558696746826e-01 -1.254757493734359741e-01 1.162161231040954590e-01 -4.339814558625221252e-02 -1.870810836553573608e-01 1.876422204077243805e-02 -1.418492794036865234e-01 -8.985732495784759521e-02 -1.856613308191299438e-01 -2.296174168586730957e-01 -5.481889098882675171e-02 -2.526324242353439331e-02 2.609044909477233887e-01 2.004004865884780884e-01 2.216803282499313354e-01 1.532265245914459229e-01 1.428016871213912964e-01 1.457352340221405029e-01
2.600148618221282959e-01 -2.815401256084442139e-01 6.590686738491058350e-02 -2.296011596918106079e-01 8.416451513767242432e-02 1.151875928044319153e-01 1.835843473672866821e-01 -3.327126204967498779e-01 -3.943003118038177490e-01 -1.355613619089126587e-01 -4.411652311682701111e-02 2.546969652175903320e-01 1.593598425388336182e-01 -7.417883723974227905e-02 3.900780156254768372e-02 -1.769315898418426514e-01 -1.680919975042343140e-01 2.795531973242759705e-02 1.381107121706008911e-01 2.508166730403900146e-01 -1.500452123582363129e-02 -1.160353869199752808e-01 2.510555647313594818e-02 7.672156393527984619e-02 6.441298872232437134e-02 1.773178428411483765e-01 1.430963128805160522e-01 -1.689712405204772949e-01 2.000886350870132446e-01 1.291493177413940430e-01 3.415548428893089294e-02 2.306456118822097778e-01
-7.428531348705291748e-02 1.541649103164672852e-01 7.637400180101394653e-03 1.838805824518203735e-01 2.102926820516586304e-01 1.678139120340347290e-01 1.438192576169967651e-01 -1.439109593629837036e-01 -2.105520665645599365e-01 -4.843493178486824036e-02 -9.804449975490570068e-02 1.394543498754501343e-01 -2.594209015369415283e-01 3.386589512228965759e-02 1.649610996246337891e-01 5.815442278981208801e-02 2.201395183801651001e-01 -2.147099673748016357e-01 -2.474137693643569946e-01 1.416427940130233765e-01 -3.718183934688568115e-02 1.943798512220382690e-01 -7.954563200473785400e-02 -1.582553237676620483e-02 -2.384676039218902588e-01 -3.349488601088523865e-02 -1.065966412425041199e-01 -1.086526289582252502e-01 3.075992166996002197e-01 2.945801317691802979e-01 2.693100273609161377e-01 3.026969730854034424e-01
3.585603833198547363e-01 -7.912348955869674683e-03 -1.646753251552581787e-01 1.308495104312896729e-01 -9.180840849876403809e-02 2.417431771755218506e-01 6.582930684089660645e-02 -4.108563363552093506e-01 1.264605522155761719e-01 1.172572076320648193e-01 -2.873440682888031006e-01 1.314712762832641602e-01 -2.147176712751388550e-01 -2.404861897230148315e-02 1.286030113697052002e-01 1.004233509302139282e-01 -1.490093469619750977e-01 -6.544461101293563843e-02 1.486066132783889771e-01 1.261461824178695679e-01 -6.643559038639068604e-02 1.635153889656066895e-01 5.940546467900276184e-02 -1.219600439071655273e-01 -3.133508935570716858e-02 -2.708121240139007568e-01 -1.059307437390089035e-02 2.092534154653549194e-01 -8.422648534178733826e-03 2.249161750078201294e-01 1.186243668198585510e-01 2.953656017780303955e-01
-1.168553084135055542e-01 -8.765891939401626587e-02 -4.277135245501995087e-03 1.265077013522386551e-02 2.176894247531890869e-01 1.702953130006790161e-01 1.492446064949035645e-01 -3.346388936042785645e-01 4.278802126646041870e-02 1.117459163069725037e-01 -2.608739733695983887e-01 -6.133754178881645203e-02 -3.648409247398376465e-01 4.331618919968605042e-02 2.732907533645629883e-01 -8.356615155935287476e-02 1.401709914207458496e-01 -1.321527361869812012e-01 -2.052024453878402710e-01 6.536679714918136597e-02 -1.161517873406410217e-01 1.549471020698547363e-01 -1.254955232143402100e-01 1.060125306248664856e-01 -1.051986366510391235e-01 -1.195127889513969421e-01 1.845416277647018433e-01 1.078860834240913391e-01 2.632878124713897705e-01 1.430768817663192749e-01 2.824040055274963379e-01 2.765408456325531006e-01
1.787245124578475952e-01 -1.811100989580154419e-01 -1.254788786172866821e-01 -3.211695551872253418e-01 2.359735816717147827e-01 -1.691383719444274902e-01 2.355937473475933075e-02 -2.173055410385131836e-01 1.067136181518435478e-03 1.402577310800552368e-01 -2.874693870544433594e-01 1.712129637598991394e-02 8.660654723644256592e-02 6.672672182321548462e-02 9.646052122116088867e-02 -4.155451431870460510e-02 -6.158991158008575439e-02 1.329780220985412598e-01 -9.239771217107772827e-02 1.703891307115554810e-01 5.922530591487884521e-02 8.246022462844848633e-02 -7.504855841398239136e-02 1.936454139649868011e-02 -7.252836599946022034e-03 -1.556578427553176880e-01 3.455141484737396240e-01 2.122242748737335205e-01 2.378445714712142944e-01 2.646084725856781006e-01 4.010386466979980469e-01 8.498556911945343018e-02
3.415601551532745361e-01 -2.178363054990768433e-01 3.208568692207336426e-02 -1.869590133428573608e-01 -3.015888035297393799e-01 -2.113813310861587524e-01 -9.077809751033782959e-02 -7.269905507564544678e-02 -3.295958042144775391e-02 -1.778103113174438477e-01 3.857682645320892334e-02 7.226569950580596924e-02 -5.263575911521911621e-02 -8.105989545583724976e-02 -1.795381903648376465e-01 1.114902049303054810e-01 5.911504104733467102e-02 3.897375613451004028e-02 1.929017454385757446e-01 2.317658215761184692e-01 -4.533990472555160522e-02 7.672931998968124390e-02 -1.255904287099838257e-01 1.357383877038955688e-01 -1.328485608100891113e-01 3.274121135473251343e-02 4.344339668750762939e-01 -9.081690758466720581e-02 2.213382422924041748e-01 2.539243400096893311e-01 -8.969653397798538208e-03 2.999791204929351807e-01
6.113153323531150818e-02 5.645698681473731995e-02 -6.372447311878204346e-02 -1.580338329076766968e-01 6.052545737475156784e-03 1.593603491783142090e-01 -1.979799121618270874e-01 -1.503948718309402466e-01 -4.409820958971977234e-02 2.658658027648925781e-01 -3.805494010448455811e-01 4.297375082969665527e-01 -2.105677276849746704e-01 3.834723830223083496e-01 -1.166836470365524292e-01 6.779664754867553711e-02 -3.283641114830970764e-02 -5.015148594975471497e-02 -6.577073782682418823e-02 1.478481944650411606e-02 -6.745595484972000122e-02 -8.307798951864242554e-02 -3.104251995682716370e-02 4.534275829792022705e-02 -5.461236927658319473e-03 -6.009988859295845032e-02 1.700538098812103271e-01 1.685863286256790161e-01 2.063387185335159302e-01 7.582953572273254395e-02 1.826746612787246704e-01 3.158851861953735352e-01
2.070322483777999878e-01 -8.571440726518630981e-02 -2.237953394651412964e-01 1.243604570627212524e-01 3.757811188697814941e-01 5.212571099400520325e-02 5.784631520509719849e-02 2.265289276838302612e-01 -2.024477720260620117e-02 -1.559542119503021240e-01 1.337709277868270874e-01 1.641710251569747925e-01 -1.084352061152458191e-01 1.693136096000671387e-01 -3.995349258184432983e-02 1.164411157369613647e-01 1.772248595952987671e-01 -1.707666814327239990e-01 -8.474223315715789795e-02 9.725257754325866699e-02 -1.397861540317535400e-01 -9.812433272600173950e-02 -1.924070529639720917e-02 -1.858040988445281982e-01 -1.181705445051193237e-01 -1.036171540617942810e-01 4.019490480422973633e-01 1.929768323898315430e-01 2.832880616188049316e-01 1.586925387382507324e-01 7.591380178928375244e-02 2.907214462757110596e-01
1.327821984887123108e-02 -2.616825699806213379e-01 7.196676731109619141e-02 -1.202814579010009766e-01 9.146107733249664307e-02 1.370375752449035645e-01 8.265562355518341064e-02 -4.114790260791778564e-02 -1.511172503232955933e-01 1.230367273092269897e-01 4.537446051836013794e-02 8.558146655559539795e-02 2.916466817259788513e-02 3.727280721068382263e-02 1.797689869999885559e-02 9.502789005637168884e-03 2.280853688716888428e-01 -4.311262369155883789e-01 -1.602357923984527588e-01 8.794307708740234375e-02 3.138953447341918945e-01 -2.823543176054954529e-02 -4.587360471487045288e-02 6.986364722251892090e-03 -1.607665121555328369e-01 1.045699864625930786e-01 3.775034844875335693e-01 4.099642932415008545e-01 3.003969192504882812e-01 2.668006345629692078e-03 1.001590937376022339e-01 -7.482105493545532227e-02
-6.833006441593170166e-02 -9.394177049398422241e-02 6.950255483388900757e-02 2.991259843111038208e-02 1.604717075824737549e-01 1.797619014978408813e-01 1.284683197736740112e-01 -2.027527987957000732e-01 -3.452488481998443604e-01 9.281011298298835754e-03 -4.861913993954658508e-02 3.178213238716125488e-01 2.317664623260498047e-01 1.044497713446617126e-01 -1.151851862668991089e-01 -5.765392258763313293e-02 1.543932557106018066e-01 -9.576604515314102173e-02 4.356410354375839233e-02 1.315379887819290161e-01 -1.111460104584693909e-01 -1.069296672940254211e-01 7.546072453260421753e-02 5.399455875158309937e-02 -3.980347216129302979e-01 -1.105279549956321716e-01 -1.478662341833114624e-01 -7.200196851044893265e-04 2.782852053642272949e-01 2.776143848896026611e-01 4.260152950882911682e-02 3.574664294719696045e-01
2.523060142993927002e-01 -2.712111473083496094e-01 1.098848581314086914e-01 4.381641745567321777e-02 -9.084759652614593506e-02 -1.873654574155807495e-01 -8.787350729107856750e-03 -1.759927123785018921e-01 -8.205150812864303589e-02 -3.120035119354724884e-02 1.184810767881572247e-03 2.501851320266723633e-01 -7.816673070192337036e-02 1.530509591102600098e-01 5.790394172072410583e-02 -2.330563068389892578e-01 -2.232040464878082275e-01 -5.537976324558258057e-02 7.480303198099136353e-02 3.293652534484863281e-01 6.335808336734771729e-02 2.816280126571655273e-01 -2.065996676683425903e-01 -3.031573593616485596e-01 -1.858527809381484985e-01 3.094783425331115723e-02 1.872369796037673950e-01 9.018670022487640381e-02 1.860461384057998657e-01 1.230093389749526978e-01 2.104780077934265137e-01 2.434405684471130371e-01
4.050733149051666260e-01 -1.277907788753509521e-01 2.189853042364120483e-01 -2.161137759685516357e-01 -4.815498366951942444e-02 6.845095008611679077e-02 1.854238212108612061e-01 1.941128633916378021e-02 -6.555400788784027100e-02 7.428099960088729858e-02 5.533988028764724731e-02 3.725467324256896973e-01 -1.289275707677006721e-03 1.661302298307418823e-01 -6.376739591360092163e-02 5.147024616599082947e-02 1.533569544553756714e-01 2.670184969902038574e-01 7.518169283866882324e-02 1.706428825855255127e-01 7.624264061450958252e-02 5.655195564031600952e-02 -1.165513992309570312e-01 2.369695901870727539e-01 -2.535861730575561523e-01 -1.302977055311203003e-01 2.270015627145767212e-01 2.354779541492462158e-01 1.167537569999694824e-01 1.835885792970657349e-01 1.281321495771408081e-01 1.918901354074478149e-01
1.860702186822891235e-01 3.598442301154136658e-02 7.148390170186758041e-03 -1.755111366510391235e-01 1.357571929693222046e-01 -6.949136406183242798e-02 -7.192572951316833496e-02 -3.531493544578552246e-01 -1.732583045959472656e-01 -6.642412394285202026e-03 -3.876684606075286865e-01 1.878699809312820435e-01 -5.863263085484504700e-02 -2.416006922721862793e-01 7.416443526744842529e-02 2.833708524703979492e-01 1.517713963985443115e-01 2.353770472109317780e-02 4.895453155040740967e-02 -6.056607887148857117e-02 -1.917878985404968262e-01 5.755552649497985840e-02 9.698937088251113892e-02 -2.794164046645164490e-02 -1.310684978961944580e-01 1.130790933966636658e-01 2.765706181526184082e-01 -1.132028624415397644e-01 2.458831667900085449e-01 3.111373484134674072e-01 2.421957999467849731e-02 2.444758862257003784e-01
1.368150711059570312e-01 1.463195122778415680e-02 -1.598580740392208099e-02 -1.415155678987503052e-01 -6.341262161731719971e-02 6.748556345701217651e-02 8.909842930734157562e-03 -2.532931566238403320e-01 -3.418645858764648438e-01 3.417483344674110413e-02 -1.342635303735733032e-01 2.528162002563476562e-01 2.226335108280181885e-01 1.354874521493911743e-01 1.390256732702255249e-01 1.839617490768432617e-01 2.705204784870147705e-01 -1.198311448097229004e-01 2.648705244064331055e-01 1.801179349422454834e-01 -2.108940631151199341e-01 3.283713711425662041e-03 3.001097403466701508e-02 1.682967133820056915e-02 2.514608576893806458e-02 1.931199580430984497e-01 -5.484258756041526794e-02 2.673573493957519531e-01 2.830937132239341736e-02 2.996734380722045898e-01 1.705953329801559448e-01 3.145860731601715088e-01
2.751179933547973633e-01 -2.645130157470703125e-01 -2.885025739669799805e-01 -1.135426238179206848e-01 5.660464242100715637e-02 -1.749955862760543823e-01 1.076936796307563782e-01 -3.171333372592926025e-01 -8.022642135620117188e-02 -4.817990586161613464e-02 -1.980222761631011963e-01 2.422452419996261597e-01 -4.298682138323783875e-02 -3.961001709103584290e-02 1.125289127230644226e-02 1.786628216505050659e-01 2.947145141661167145e-02 3.170720487833023071e-02 1.572509557008743286e-01 2.873513698577880859e-01 1.104663088917732239e-01 -1.871839165687561035e-01 1.608859933912754059e-02 3.008578121662139893e-01 2.668702304363250732e-01 9.794498980045318604e-02 -4.118512198328971863e-02 9.632217884063720703e-02 9.066893905401229858e-02 1.506606042385101318e-01 1.704832613468170166e-01 2.667255699634552002e-01
3.936634957790374756e-01 -2.234362661838531494e-01 -1.521390378475189209e-01 -2.549244649708271027e-02 2.162059694528579712e-01 -1.616819649934768677e-01 2.965052723884582520e-01 -1.241341680288314819e-01 3.938601911067962646e-02 1.410467624664306641e-01 -1.923816800117492676e-01 1.652107834815979004e-01 -3.933271765708923340e-02 3.213270008563995361e-02 1.365371197462081909e-01 3.617649152874946594e-02 -2.100590765476226807e-01 6.852759420871734619e-02 -4.873824119567871094e-02 3.923735395073890686e-02 1.876374892890453339e-02 1.698506921529769897e-01 5.487068742513656616e-02 1.051566842943429947e-02 8.338627405464649200e-03 -1.096759513020515442e-01 1.964720338582992554e-01 8.049079775810241699e-02 1.310829073190689087e-01 2.718040943145751953e-01 4.106837511062622070e-01 2.913052737712860107e-01
-9.535621851682662964e-02 -3.114786148071289062e-01 -1.372336745262145996e-01 -2.669749259948730469e-01 1.677896678447723389e-01 3.365900367498397827e-02 -2.036064267158508301e-01 -7.290158420801162720e-02 -1.246250867843627930e-01 -1.014163345098495483e-01 -1.030080243945121765e-01 5.003358051180839539e-02 -1.205728575587272644e-01 8.174084872007369995e-02 -1.166184023022651672e-01 6.006389111280441284e-02 -9.094333648681640625e-02 -1.071824803948402405e-01 -2.721943259239196777e-01 3.252880275249481201e-01 -6.418245285749435425e-02 7.310269027948379517e-02 1.696429848670959473e-01 -1.454438567161560059e-01 -2.342276722192764282e-01 -1.729706525802612305e-01 9.076176583766937256e-02 -1.590301096439361572e-01 1.902031600475311279e-01 2.922017872333526611e-01 3.522378206253051758e-02 3.875551223754882812e-01
1.343464702367782593e-01 6.111170351505279541e-02 -7.401371002197265625e-02 1.442211121320724487e-01 -2.814294397830963135e-01 -1.920150220394134521e-01 8.756684511899948120e-02 -1.161019504070281982e-01 -2.071121931076049805e-01 3.250946402549743652e-01 -1.368476599454879761e-01 4.019825160503387451e-01 -1.201492175459861755e-01 -8.859616518020629883e-02 -1.635828316211700439e-01 -1.602607034146785736e-02 6.691680848598480225e-02 -1.671454310417175293e-01 -9.996558725833892822e-02 2.262547314167022705e-01 1.036960110068321228e-01 5.319698154926300049e-02 4.735029861330986023e-02 -2.129562646150588989e-01 6.976810097694396973e-02 -3.448522984981536865e-01 6.504818052053451538e-02 2.455981075763702393e-01 5.709388479590415955e-02 7.471572607755661011e-02 2.366271987557411194e-02 2.898288667201995850e-01
1.136706322431564331e-01 -9.324646741151809692e-02 -1.204106211662292480e-01 3.746677190065383911e-02 1.070162877440452576e-01 1.327792704105377197e-01 1.146100908517837524e-01 4.895307868719100952e-02 -2.791125178337097168e-01 1.135381171479821205e-03 -9.325953572988510132e-02 3.023706376552581787e-01 -1.087351609021425247e-02 -1.934625953435897827e-02 -1.053842529654502869e-01 1.710510998964309692e-01 1.064456440508365631e-02 -1.810365915298461914e-01 -7.107793353497982025e-03 -7.455839216709136963e-02 -2.872602343559265137e-01 2.418349236249923706e-01 -7.711256295442581177e-02 -5.104172229766845703e-02 -4.534500837326049805e-01 -2.259565144777297974e-02 2.160171717405319214e-01 1.819251179695129395e-01 3.217174708843231201e-01 -1.196087673306465149e-01 1.501222252845764160e-01 2.910253405570983887e-01
-1.479206532239913940e-01 1.824294924736022949e-01 3.387330099940299988e-02 2.744376286864280701e-02 -3.188861608505249023e-01 5.927795171737670898e-02 2.466457933187484741e-01 -3.361321613192558289e-02 -2.853134870529174805e-01 1.267903596162796021e-01 -2.238511145114898682e-01 3.702274262905120850e-01 -2.475597858428955078e-01 -7.520635426044464111e-02 1.756603419780731201e-01 1.836082153022289276e-02 4.691284522414207458e-02 -2.772089280188083649e-02 -2.249425277113914490e-02 1.522525548934936523e-01 3.125491738319396973e-02 -1.129802018404006958e-01 -1.036250144243240356e-01 -1.021417602896690369e-01 -1.405174136161804199e-01 -6.123035773634910583e-02 -3.125884011387825012e-02 2.475311309099197388e-01 1.089196279644966125e-01 4.290030002593994141e-01 5.072835460305213928e-02 2.172263264656066895e-01
-2.221799194812774658e-01 -2.009855508804321289e-01 1.705639809370040894e-02 6.010683253407478333e-02 3.340267017483711243e-02 2.446998059749603271e-01 1.737231761217117310e-01 -1.701738536357879639e-01 -8.157370984554290771e-02 6.397259235382080078e-02 1.217252388596534729e-01 1.503001004457473755e-01 6.496687233448028564e-02 1.286762505769729614e-01 1.838043890893459320e-02 8.473728597164154053e-02 2.983769774436950684e-01 -1.142196357250213623e-01 2.670410275459289551e-01 1.801028251647949219e-01 1.743326336145401001e-01 -1.275183260440826416e-01 -9.240862727165222168e-02 1.042803656309843063e-02 2.640342414379119873e-01 -1.162042245268821716e-01 2.510323375463485718e-02 1.204975470900535583e-01 3.176802992820739746e-01 3.119965195655822754e-01 8.108048141002655029e-02 3.813480138778686523e-01
4.988883621990680695e-03 -7.511726766824722290e-02 -1.121839657425880432e-01 -1.244282796978950500e-01 -2.686559595167636871e-02 2.362396866083145142e-01 2.108480222523212433e-02 -4.958833381533622742e-02 -2.443902194499969482e-01 3.949866592884063721e-01 -1.694321483373641968e-01 -6.581401079893112183e-02 -4.286499693989753723e-02 1.912660300731658936e-01 1.699335128068923950e-02 -2.325818408280611038e-03 2.709581851959228516e-01 -2.543514668941497803e-01 3.431203588843345642e-02 1.866472214460372925e-01 -3.088871836662292480e-01 -6.948758661746978760e-02 5.853621289134025574e-02 -9.484484791755676270e-02 -6.026941910386085510e-02 2.608528137207031250e-01 1.904824823141098022e-01 8.871369063854217529e-02 2.021891921758651733e-01 3.603593409061431885e-01 1.075012162327766418e-01 1.855284422636032104e-01
-1.713142842054367065e-01 8.659701049327850342e-02 -6.799858063459396362e-02 -1.859354972839355469e-02 -5.055982992053031921e-02 8.304969221353530884e-02 1.760628819465637207e-01 -2.510016560554504395e-01 -1.618167161941528320e-01 -7.674738764762878418e-02 -3.489872813224792480e-02 2.294912636280059814e-01 -1.951376944780349731e-01 -3.017689473927021027e-02 -1.705263704061508179e-01 1.188522204756736755e-01 3.553322851657867432e-01 5.209168791770935059e-02 -4.911129921674728394e-02 3.386175930500030518e-01 -6.252396106719970703e-02 -1.052006036043167114e-01 -2.865167856216430664e-01 1.076913550496101379e-01 -1.943575441837310791e-01 -9.487269818782806396e-02 4.985691010951995850e-01 5.990077927708625793e-02 -2.988718636333942413e-02 1.646919101476669312e-01 4.926446080207824707e-02 4.983155056834220886e-02
9.635218977928161621e-02 -2.764378190040588379e-01 8.171265944838523865e-03 -5.067663267254829407e-02 1.786769926548004150e-01 4.227197542786598206e-02 2.328783869743347168e-01 -1.556363850831985474e-01 -2.876026034355163574e-01 1.779284030199050903e-01 -1.842704117298126221e-01 1.317998021841049194e-01 1.301255375146865845e-01 3.931712806224822998e-01 -1.507314890623092651e-01 1.510678827762603760e-01 3.785322420299053192e-03 -2.566328346729278564e-01 1.237662807106971741e-01 2.446433603763580322e-01 -2.804159000515937805e-02 -2.333048582077026367e-01 6.163065880537033081e-02 -9.666915982961654663e-02 -1.713554114103317261e-01 2.447287440299987793e-01 1.022912841290235519e-02 -1.117090284824371338e-01 6.746152788400650024e-02 -2.433783747255802155e-02 2.973809242248535156e-01 1.091632395982742310e-01
2.033554315567016602e-01 -1.800793409347534180e-01 -2.745460486039519310e-03 -1.263458579778671265e-01 6.968183070421218872e-02 7.205341756343841553e-02 1.258675605058670044e-01 -4.012889862060546875e-01 -3.286071419715881348e-01 2.067920416593551636e-01 -2.739295959472656250e-01 1.586957424879074097e-01 -1.228926107287406921e-01 -6.944985687732696533e-02 -1.362566053867340088e-01 -7.470892369747161865e-02 -1.499802917242050171e-01 -2.098219990730285645e-01 -1.654118299484252930e-01 1.815996319055557251e-01 -1.631621085107326508e-02 2.229936569929122925e-01 -3.813809528946876526e-02 2.525213360786437988e-01 1.506756544113159180e-01 -2.196521461009979248e-01 1.059408858418464661e-01 -1.791007965803146362e-01 2.200981825590133667e-01 -7.332084327936172485e-02 7.652204483747482300e-02 1.108402982354164124e-01
-1.165945678949356079e-01 -1.670534461736679077e-01 -1.005318909883499146e-01 -1.257553249597549438e-01 1.721747815608978271e-01 2.544469237327575684e-01 2.225575447082519531e-01 -1.398823112249374390e-01 5.273826047778129578e-02 1.519594192504882812e-01 -2.450297176837921143e-01 1.525543779134750366e-01 -5.191813781857490540e-02 5.867415573447942734e-03 2.437563091516494751e-01 5.850223079323768616e-02 1.580995768308639526e-01 -2.460395693778991699e-01 -7.191290706396102905e-02 -1.446653343737125397e-02 -4.390851780772209167e-02 2.279945760965347290e-01 -8.264724910259246826e-02 4.426483809947967529e-02 -1.839935034513473511e-01 -1.191205717623233795e-02 -2.688040956854820251e-02 9.599982947111129761e-02 5.216913819313049316e-01 7.545541971921920776e-02 -1.162259429693222046e-01 3.246960043907165527e-01
2.149091213941574097e-01 -3.120617270469665527e-01 -1.203809455037117004e-01 -1.932129450142383575e-02 1.770180761814117432e-01 -2.419748529791831970e-02 2.644076347351074219e-01 -5.751241464167833328e-03 -3.189116017892956734e-03 1.045463159680366516e-01 9.769820421934127808e-02 4.795960783958435059e-01 -2.672809660434722900e-01 6.751306354999542236e-02 5.932014435529708862e-02 -8.863262087106704712e-02 -9.812198579311370850e-02 -1.812190115451812744e-01 -7.105158269405364990e-02 4.420721530914306641e-02 4.690352454781532288e-02 2.180767953395843506e-01 -1.351923942565917969e-01 -2.019649446010589600e-01 2.367686666548252106e-02 1.414809674024581909e-01 2.155476659536361694e-01 -2.477570176124572754e-01 1.527051776647567749e-01 4.750246182084083557e-02 5.358446761965751648e-02 2.943956553936004639e-01
1.673626601696014404e-01 -2.951826453208923340e-01 -4.955599084496498108e-02 -1.723268032073974609e-01 -3.512571379542350769e-02 -2.133898623287677765e-02 1.979222446680068970e-01 -1.443602144718170166e-01 -1.545942276716232300e-01 6.681774556636810303e-02 -3.040186166763305664e-01 1.559933871030807495e-01 1.782883144915103912e-02 -3.807118907570838928e-02 1.344579905271530151e-01 4.132441580295562744e-01 -3.232175484299659729e-02 -2.528915926814079285e-02 1.387868374586105347e-01 -1.630872339010238647e-01 2.928531495854258537e-03 2.651959955692291260e-01 -1.621910929679870605e-01 -8.208618313074111938e-02 -1.786915510892868042e-01 -6.158879771828651428e-02 2.618658542633056641e-01 -2.314678020775318146e-02 3.776291608810424805e-01 -3.897488489747047424e-02 5.477595701813697815e-02 2.288639843463897705e-01
1.556967496871948242e-01 5.471324548125267029e-04 -2.208548784255981445e-02 -2.822659313678741455e-01 8.836175501346588135e-02 1.509209536015987396e-02 6.166360527276992798e-02 -2.492414116859436035e-01 -3.048653900623321533e-01 2.399281561374664307e-01 -1.672922819852828979e-01 -1.685248315334320068e-02 2.105451524257659912e-01 1.607542186975479126e-01 2.368817329406738281e-01 -1.201857775449752808e-01 -4.291078448295593262e-02 -2.180600464344024658e-01 -8.006861060857772827e-02 1.011977344751358032e-01 2.514799498021602631e-02 -3.441942930221557617e-01 -1.461787670850753784e-01 6.268134713172912598e-02 -1.919484511017799377e-02 -1.029186919331550598e-01 2.561365365982055664e-01 -1.059524267911911011e-01 3.930516839027404785e-01 2.171571701765060425e-01 2.474798634648323059e-02 4.043040424585342407e-02
-1.849264651536941528e-01 -4.047889411449432373e-01 -1.171952113509178162e-01 1.554777622222900391e-01 -1.757079958915710449e-01 2.015761733055114746e-01 -3.268614411354064941e-02 -6.249829009175300598e-02 -1.260774433612823486e-01 1.190251484513282776e-01 6.724414229393005371e-02 5.669074505567550659e-02 -1.977869421243667603e-01 -5.872093513607978821e-02 1.400363743305206299e-01 1.621468961238861084e-01 8.201851695775985718e-02 -1.488500982522964478e-01 1.228533014655113220e-01 2.722520828247070312e-01 2.300096093676984310e-04 -2.808699905872344971e-01 2.762193605303764343e-02 1.420447230339050293e-01 -3.765680640935897827e-02 7.642407715320587158e-02 2.576955854892730713e-01 5.881508067250251770e-02 1.071302518248558044e-01 2.021898478269577026e-01 7.195207476615905762e-02 4.568445682525634766e-01
-1.355253905057907104e-01 -1.046227216720581055e-01 9.857619553804397583e-02 2.710388600826263428e-02 -3.421330451965332031e-02 1.849958151578903198e-01 1.302615553140640259e-01 -1.152501925826072693e-01 -3.319917023181915283e-01 -7.229113020002841949e-03 -1.914448291063308716e-02 8.924436569213867188e-02 1.043855696916580200e-01 2.388999611139297485e-01 1.180953979492187500e-01 9.679381549358367920e-02 2.073396742343902588e-01 -1.838564872741699219e-01 5.397962406277656555e-02 3.306090235710144043e-01 -1.648036241531372070e-01 -2.195851691067218781e-02 1.686874628067016602e-01 1.449027955532073975e-01 -2.831193804740905762e-01 -4.147245362401008606e-02 1.510179368779063225e-03 2.274642698466777802e-02 2.743250131607055664e-01 4.522695243358612061e-01 1.550271362066268921e-01 1.799119859933853149e-01
3.453315496444702148e-01 -1.418806612491607666e-01 -1.840327531099319458e-01 -1.541435718536376953e-01 -2.477353513240814209e-01 -8.701442740857601166e-03 2.879488095641136169e-02 -2.008438408374786377e-01 2.714881896972656250e-01 3.791053220629692078e-02 -7.137290388345718384e-02 2.327538728713989258e-01 5.395884811878204346e-02 2.481856197118759155e-02 -7.663028687238693237e-02 2.746939361095428467e-01 1.607880443334579468e-01 -4.464913532137870789e-02 4.161234945058822632e-03 4.177770614624023438e-01 -5.816128104925155640e-02 6.211317703127861023e-02 2.786820940673351288e-02 2.034597545862197876e-01 -5.277830734848976135e-02 -3.528469428420066833e-02 3.889056444168090820e-01 4.484584927558898926e-02 1.398901045322418213e-01 1.402831077575683594e-01 1.523713469505310059e-01 -9.764385223388671875e-02
3.223120048642158508e-02 -3.454624712467193604e-01 1.959961093962192535e-02 -1.961514055728912354e-01 8.084986358880996704e-02 1.483750939369201660e-01 7.379911094903945923e-02 -8.734858781099319458e-02 4.127447307109832764e-02 2.974531352519989014e-01 -6.920824199914932251e-02 3.778147697448730469e-01 -5.414877459406852722e-02 2.021914571523666382e-01 2.675379812717437744e-02 9.769061207771301270e-02 -1.653812676668167114e-01 1.054690852761268616e-01 3.530055517330765724e-03 1.135863736271858215e-01 1.921746134757995605e-01 2.249931991100311279e-01 -1.809691488742828369e-01 -1.345015913248062134e-01 1.152217537164688110e-01 -1.326006799936294556e-01 2.750710248947143555e-01 4.306256771087646484e-02 1.645153611898422241e-01 2.669845223426818848e-01 2.936660945415496826e-01 1.568289697170257568e-01
-4.140865057706832886e-02 -3.290432095527648926e-01 1.943246275186538696e-01 -1.064079254865646362e-01 -3.953593075275421143e-01 9.720559418201446533e-02 1.535883098840713501e-01 -1.445887982845306396e-01 2.024884894490242004e-02 -3.855305910110473633e-02 -3.306970596313476562e-01 1.802820265293121338e-01 -1.089009419083595276e-01 -8.177040517330169678e-02 -1.392080038785934448e-01 -7.237363606691360474e-02 -5.266121122986078262e-03 1.456095427274703979e-01 2.355916425585746765e-02 4.323728755116462708e-02 1.040009185671806335e-01 2.137406170368194580e-01 2.325986884534358978e-02 -1.234137192368507385e-01 7.280429452657699585e-02 5.224333703517913818e-02 1.067001372575759888e-01 -1.034719645977020264e-01 2.741189599037170410e-01 2.010759413242340088e-01 3.118333518505096436e-01 3.238755464553833008e-01
-3.788588568568229675e-02 -1.019555851817131042e-01 -2.027113586664199829e-01 -2.183334901928901672e-02 -8.725418895483016968e-02 1.318936236202716827e-02 6.085124611854553223e-02 -2.751989960670471191e-01 -8.063316345214843750e-02 -1.298594940453767776e-02 9.443290764465928078e-04 1.173140630125999451e-01 -1.546940803527832031e-01 6.350488215684890747e-02 -5.661592260003089905e-02 -2.377773970365524292e-01 9.864373505115509033e-02 -3.981763869524002075e-02 2.243548482656478882e-01 2.288415879011154175e-01 -2.981633245944976807e-01 -1.151360496878623962e-01 -2.995836436748504639e-01 -2.850280702114105225e-01 -2.175019830465316772e-01 9.265844523906707764e-02 3.141191899776458740e-01 -1.270920224487781525e-02 2.017472684383392334e-01 1.460251212120056152e-01 1.266442686319351196e-01 3.623235225677490234e-01
-2.086245566606521606e-01 -2.525546550750732422e-01 4.467257484793663025e-02 1.731237769126892090e-01 1.338929980993270874e-01 3.219888359308242798e-02 -4.400448501110076904e-02 -8.634138107299804688e-02 -9.960807114839553833e-02 2.879880368709564209e-02 -4.517601802945137024e-02 1.335465312004089355e-01 -2.216497957706451416e-01 -2.521310150623321533e-01 -2.627974003553390503e-02 2.982544004917144775e-01 -1.023786142468452454e-01 -2.816407680511474609e-01 1.089266017079353333e-01 4.046265184879302979e-01 -1.058951616287231445e-01 -2.480466291308403015e-02 1.941311955451965332e-01 -2.263691425323486328e-01 -3.026521299034357071e-03 1.291157603263854980e-01 1.549425423145294189e-01 1.108290329575538635e-01 2.554656267166137695e-01 2.539056837558746338e-01 1.838124096393585205e-01 1.294599026441574097e-01
3.075817227363586426e-01 5.287247151136398315e-02 4.113658145070075989e-02 -2.250349819660186768e-01 1.616257876157760620e-01 -1.521412432193756104e-01 8.735354058444499969e-04 -2.227463424205780029e-01 -2.720270454883575439e-01 -6.280232220888137817e-02 -1.779156625270843506e-01 2.468897402286529541e-01 -1.343722194433212280e-01 -2.803950309753417969e-01 -1.161215752363204956e-01 2.330910265445709229e-01 1.159077584743499756e-01 -6.944234669208526611e-02 2.069802954792976379e-02 -2.474969625473022461e-02 -2.831935286521911621e-01 9.521055221557617188e-02 6.407228112220764160e-02 -9.489517658948898315e-02 -1.382188796997070312e-01 1.266502887010574341e-01 1.490932106971740723e-01 -6.938839703798294067e-02 3.540124893188476562e-01 2.113012224435806274e-01 1.093061193823814392e-01 2.248407602310180664e-01
-5.776577442884445190e-02 -1.147754043340682983e-01 -5.148113891482353210e-02 -1.155851408839225769e-01 3.580459952354431152e-02 1.368883401155471802e-01 2.121708840131759644e-01 -1.902057528495788574e-01 -2.048152983188629150e-01 1.917483806610107422e-01 -3.890153765678405762e-01 1.923182755708694458e-01 -1.413422077894210815e-01 -5.341451242566108704e-02 1.331984903663396835e-02 -6.836105603724718094e-03 2.972321212291717529e-01 -2.078799754381179810e-01 -1.546706259250640869e-01 1.422586590051651001e-01 6.058123335242271423e-02 4.982361197471618652e-02 1.479792129248380661e-02 1.917522102594375610e-01 3.059001564979553223e-01 -1.176775395870208740e-01 2.303113043308258057e-01 -2.836966216564178467e-01 2.213373631238937378e-01 4.183411598205566406e-02 1.445383727550506592e-01 2.114941626787185669e-01
2.338455617427825928e-01 2.976712025701999664e-02 -2.654346227645874023e-01 1.719780117273330688e-01 -2.883067131042480469e-01 -2.135150283575057983e-01 2.176305949687957764e-01 -4.346817359328269958e-02 -1.739600002765655518e-01 1.283575594425201416e-01 -1.274978816509246826e-01 2.770847678184509277e-01 -1.494401842355728149e-01 -1.474802196025848389e-01 -2.736094892024993896e-01 6.839392334222793579e-02 1.964472047984600067e-02 -3.342871963977813721e-01 -1.933848857879638672e-01 1.034358516335487366e-01 -2.098687365651130676e-02 6.474037468433380127e-02 -1.677515953779220581e-01 -2.360604405403137207e-01 -4.355301335453987122e-02 -2.193338871002197266e-01 6.251208484172821045e-02 8.305520564317703247e-02 8.846478164196014404e-02 1.233653277158737183e-01 1.085439696907997131e-01 2.422393262386322021e-01
3.750887140631675720e-02 -1.406169403344392776e-02 -1.758082807064056396e-01 6.714709103107452393e-02 -3.268992602825164795e-01 -2.450500875711441040e-01 6.289292126893997192e-02 -1.118155755102634430e-02 -2.483580708503723145e-01 2.564135193824768066e-01 -2.719358168542385101e-02 3.700492382049560547e-01 -2.167096585035324097e-01 -4.657241702079772949e-02 -2.213965505361557007e-01 7.939978688955307007e-02 1.390073895454406738e-01 -6.206959113478660583e-02 -1.469172984361648560e-01 1.043182089924812317e-01 -9.868083521723747253e-03 1.513692140579223633e-01 4.347583651542663574e-02 -2.108347713947296143e-01 -2.127956449985504150e-01 -1.361352205276489258e-01 -1.027878839522600174e-02 -6.289132870733737946e-03 1.513462066650390625e-01 3.262068033218383789e-01 -2.682176232337951660e-02 3.216152787208557129e-01
9.247416257858276367e-02 -2.105492632836103439e-03 -2.390206158161163330e-01 2.070942819118499756e-01 -1.741512864828109741e-02 2.133208960294723511e-01 -7.514017075300216675e-02 5.722542293369770050e-03 -2.400633506476879120e-02 -3.032141178846359253e-02 -5.396959558129310608e-02 6.534138321876525879e-02 3.141209483146667480e-02 2.400615811347961426e-01 -3.481968864798545837e-02 1.500781029462814331e-01 2.519137598574161530e-02 -8.296719938516616821e-02 1.061737760901451111e-01 4.639669060707092285e-01 2.518578805029392242e-02 -1.950152777135372162e-02 9.462975710630416870e-02 -1.211307793855667114e-01 7.560446113348007202e-02 3.490392267704010010e-01 8.693349361419677734e-02 1.338814944028854370e-01 1.066097915172576904e-01 2.733895480632781982e-01 4.414760321378707886e-02 4.991256296634674072e-01
7.347577065229415894e-02 -2.123335450887680054e-01 -1.138962134718894958e-01 -2.964815199375152588e-01 -1.143101789057254791e-02 -2.076935023069381714e-01 1.226505637168884277e-01 -1.850970089435577393e-01 -3.132925927639007568e-02 -2.525810301303863525e-01 -2.682090401649475098e-01 1.358830332756042480e-01 -7.388865947723388672e-02 1.504177302122116089e-01 9.451581537723541260e-02 1.009738147258758545e-01 -1.255274936556816101e-02 8.660148084163665771e-02 -1.146285329014062881e-03 1.705433577299118042e-01 1.732017695903778076e-01 1.597058027982711792e-01 1.884590685367584229e-01 -2.359835505485534668e-01 -1.303344517946243286e-01 -1.266095973551273346e-02 4.494875669479370117e-02 -3.295739367604255676e-02 4.638697803020477295e-01 1.779414713382720947e-01 -1.616170704364776611e-01 2.775099575519561768e-01
2.877692691981792450e-03 1.465295553207397461e-01 -8.062358200550079346e-02 -4.247506149113178253e-03 -6.985728628933429718e-03 2.914252690970897675e-02 1.982761323451995850e-01 -4.204676747322082520e-01 -1.382474750280380249e-01 1.189575642347335815e-01 -3.588002547621726990e-02 3.349442481994628906e-01 -9.433085471391677856e-02 8.161316812038421631e-02 -4.228696227073669434e-02 -1.467395666986703873e-02 2.100056558847427368e-01 -1.885506510734558105e-01 1.510671675205230713e-01 -1.318161096423864365e-02 2.167106568813323975e-01 -2.870661392807960510e-02 -1.502316445112228394e-01 1.156471073627471924e-01 2.321720123291015625e-01 -4.220681786537170410e-01 2.327443361282348633e-01 5.727489944547414780e-03 1.702140122652053833e-01 2.509981207549571991e-02 1.005159765481948853e-01 2.799332439899444580e-01
-2.107154130935668945e-01 -3.935156390070915222e-02 9.490454196929931641e-02 -1.072886884212493896e-01 2.633377164602279663e-02 7.442507147789001465e-02 -5.831821262836456299e-02 -1.704054325819015503e-01 -2.412099838256835938e-01 2.796394526958465576e-01 -1.560309678316116333e-01 5.590507388114929199e-02 -3.362793847918510437e-02 8.821656554937362671e-02 1.117343455553054810e-01 3.055919110774993896e-01 8.152122795581817627e-02 -2.854981832206249237e-02 1.948670595884323120e-01 3.051736950874328613e-01 -4.070178866386413574e-01 -7.211546413600444794e-03 1.712116226553916931e-02 2.933155372738838196e-02 2.534958068281412125e-03 1.987658590078353882e-01 1.849173754453659058e-01 4.114146903157234192e-02 2.759120166301727295e-01 1.673365235328674316e-01 2.320451885461807251e-01 2.782382071018218994e-01
2.329065799713134766e-01 -2.867601513862609863e-01 2.024278640747070312e-01 -2.840787470340728760e-01 1.421714108437299728e-02 9.512186981737613678e-03 -5.128796398639678955e-02 -6.947632133960723877e-02 -1.287112683057785034e-01 2.246587276458740234e-01 -2.488594502210617065e-01 2.814433574676513672e-01 -1.549690514802932739e-01 -6.101160496473312378e-02 2.425100654363632202e-01 -1.245423555374145508e-01 1.320063620805740356e-01 -9.623565524816513062e-02 -2.840551547706127167e-02 -8.203257620334625244e-02 1.259081810712814331e-01 1.565528661012649536e-01 1.014073342084884644e-01 -1.293422132730484009e-01 -1.538266092538833618e-01 4.172815382480621338e-02 2.604441046714782715e-01 -7.901217788457870483e-02 -1.395874619483947754e-01 1.973986476659774780e-01 1.453759372234344482e-01 3.784117102622985840e-01
3.544957637786865234e-01 -1.564930677413940430e-01 -1.823469847440719604e-01 -1.510622166097164154e-02 -7.397478073835372925e-02 -1.601072400808334351e-01 -6.834474205970764160e-02 -1.018367707729339600e-02 7.966354489326477051e-02 -1.853821426630020142e-01 -1.296050995588302612e-01 4.552729427814483643e-01 -2.247942835092544556e-01 4.117209464311599731e-02 5.511706694960594177e-02 -4.508272930979728699e-02 2.053985148668289185e-01 -4.610716830939054489e-03 8.614139258861541748e-02 3.136846721172332764e-01 1.881651133298873901e-01 -1.170294731855392456e-01 2.838063612580299377e-02 1.515498459339141846e-01 6.596057862043380737e-02 -1.462050434201955795e-02 2.496208809316158295e-02 1.657421290874481201e-01 1.388720273971557617e-01 3.585944473743438721e-01 2.351445108652114868e-01 4.088466987013816833e-02
-1.038996204733848572e-01 -1.349108070135116577e-01 1.524057537317276001e-01 1.301946789026260376e-01 -1.971882395446300507e-02 2.969734668731689453e-01 1.644070893526077271e-01 -1.508253365755081177e-01 -2.800227999687194824e-01 8.318052440881729126e-02 -1.785321682691574097e-01 9.295985102653503418e-02 9.454183280467987061e-02 2.402165830135345459e-01 1.104363612830638885e-02 1.528376489877700806e-01 1.754790693521499634e-01 -1.145228147506713867e-01 -6.991375237703323364e-02 1.513248682022094727e-01 -1.875628978013992310e-01 -9.970502555370330811e-02 2.145932614803314209e-01 1.719553172588348389e-01 -3.280642628669738770e-01 -1.291509997099637985e-02 7.886153459548950195e-02 -1.137186493724584579e-02 2.163770347833633423e-01 3.942540287971496582e-01 6.419609487056732178e-02 2.520755231380462646e-01
1.673325151205062866e-01 -6.916831433773040771e-02 -2.193553298711776733e-01 -5.541473627090454102e-02 -2.324845790863037109e-01 -1.125691179186105728e-02 1.849714666604995728e-01 -4.518056288361549377e-02 -4.033929407596588135e-01 3.985035717487335205e-01 -1.609875559806823730e-01 1.114815697073936462e-01 -3.212207928299903870e-02 -3.651587069034576416e-01 1.095039546489715576e-01 8.761622011661529541e-02 8.943969756364822388e-02 -7.676185341551899910e-04 -9.727454185485839844e-02 2.376732528209686279e-01 3.179250285029411316e-02 9.605082124471664429e-02 -1.234430521726608276e-01 -2.182185947895050049e-01 -5.804017931222915649e-02 -1.111774966120719910e-01 6.817030161619186401e-02 1.794885843992233276e-02 2.815301343798637390e-02 2.195264995098114014e-01 6.742122024297714233e-02 3.006770014762878418e-01
1.275589764118194580e-01 -2.030656300485134125e-02 -8.240180462598800659e-02 9.899572283029556274e-02 6.704404205083847046e-02 -1.143429428339004517e-01 2.216863445937633514e-03 -1.909399628639221191e-01 -1.084182560443878174e-01 -9.313989430665969849e-02 -1.725531816482543945e-01 5.495804175734519958e-02 -1.772523969411849976e-01 6.753932218998670578e-03 -2.541727423667907715e-01 2.369784861803054810e-01 9.337748400866985321e-03 -6.344468891620635986e-02 2.960425317287445068e-01 6.198886409401893616e-02 -8.971332013607025146e-02 -2.347880899906158447e-01 7.021814584732055664e-02 1.659861356019973755e-01 2.807515859603881836e-01 -9.968369454145431519e-02 2.795546948909759521e-01 4.086222499608993530e-02 5.015806555747985840e-01 1.721857786178588867e-01 1.518014520406723022e-01 2.076947689056396484e-01
-2.429275214672088623e-02 -6.774653494358062744e-02 -2.015432715415954590e-01 1.157751530408859253e-01 -4.794039949774742126e-02 1.784096062183380127e-01 1.353103574365377426e-02 -2.740567326545715332e-01 -3.087791502475738525e-01 6.969428807497024536e-02 -3.402898013591766357e-01 4.373578429222106934e-01 -1.499980390071868896e-01 3.144313693046569824e-01 -4.144572094082832336e-02 1.280624121427536011e-01 1.668547838926315308e-01 -1.583921015262603760e-01 1.248422190546989441e-01 1.214053630828857422e-01 -1.409112960100173950e-01 1.880843192338943481e-02 1.647108420729637146e-02 3.241129219532012939e-02 -3.726489096879959106e-02 7.237327843904495239e-02 -6.796327233314514160e-02 2.864431738853454590e-01 4.642286524176597595e-02 1.481449007987976074e-01 1.649716943502426147e-01 1.876579821109771729e-01
2.352211326360702515e-01 -2.740058302879333496e-01 -6.106670200824737549e-02 -1.454892754554748535e-01 1.755505204200744629e-01 1.212745681405067444e-01 9.727530926465988159e-02 -4.461452066898345947e-01 -2.664292417466640472e-02 3.090739846229553223e-01 -2.504309713840484619e-01 -1.119567826390266418e-01 1.770684719085693359e-01 3.530754521489143372e-02 -1.831753551959991455e-01 -3.381649777293205261e-02 -5.620525032281875610e-02 -1.601528972387313843e-01 -1.026453897356987000e-01 3.521406948566436768e-01 1.083756145089864731e-02 5.147683992981910706e-02 4.546216875314712524e-02 4.648695886135101318e-02 2.256027609109878540e-01 -1.389184594154357910e-01 1.888767778873443604e-01 1.089894697070121765e-01 1.089190617203712463e-01 4.053499922156333923e-02 2.209124863147735596e-01 -3.846782818436622620e-02
-6.954468786716461182e-02 -1.448959112167358398e-01 1.074637249112129211e-01 -2.594914436340332031e-01 -1.838827729225158691e-01 1.369117349386215210e-01 5.285496264696121216e-02 -2.128285020589828491e-01 -8.739039301872253418e-02 -2.011343985795974731e-01 -1.868340671062469482e-01 1.548193842172622681e-01 -4.867161810398101807e-02 3.347603976726531982e-01 7.162375841289758682e-03 -4.806801211088895798e-03 -3.045555949211120605e-02 1.759804338216781616e-01 -1.623418927192687988e-02 2.536542713642120361e-01 -7.243121415376663208e-02 -8.196216076612472534e-02 -1.261742413043975830e-01 -2.313371300697326660e-01 -2.522903680801391602e-01 -1.264729350805282593e-01 1.876026690006256104e-01 9.353312104940414429e-02 2.767447233200073242e-01 2.294350713491439819e-01 2.575776576995849609e-01 2.758548259735107422e-01
9.873706847429275513e-02 -2.592003643512725830e-01 -8.063589781522750854e-02 -1.686811745166778564e-01 -3.652141243219375610e-02 2.471907297149300575e-03 4.932024516165256500e-03 -2.889062762260437012e-01 -3.130761384963989258e-01 1.082941889762878418e-01 1.653407514095306396e-01 2.848449051380157471e-01 -1.416668444871902466e-01 -1.737598478794097900e-01 -1.243594661355018616e-01 -1.131494864821434021e-01 -1.827015578746795654e-01 7.199649512767791748e-02 -5.811335146427154541e-02 3.669569790363311768e-01 -2.706641256809234619e-01 2.568573355674743652e-01 -1.294562816619873047e-01 6.750363111495971680e-02 3.592732548713684082e-02 -9.794807061553001404e-03 2.648633718490600586e-01 1.206656172871589661e-01 7.388868182897567749e-02 2.125058919191360474e-01 -3.483655303716659546e-02 1.773455142974853516e-01
-1.669344902038574219e-01 -4.434904754161834717e-01 3.599001094698905945e-02 2.420765012502670288e-01 1.033372655510902405e-01 1.623200178146362305e-01 3.669861471280455589e-03 -2.391481548547744751e-01 -9.277674555778503418e-02 8.394756168127059937e-02 -1.622088402509689331e-01 2.082116603851318359e-01 -4.020754713565111160e-03 -1.143859401345252991e-01 5.947872996330261230e-02 1.769353151321411133e-01 -3.411916643381118774e-02 -2.341847717761993408e-01 1.632699072360992432e-01 3.596090674400329590e-01 -3.663836792111396790e-02 -1.830149292945861816e-01 2.462926357984542847e-01 -1.798627376556396484e-01 -6.738196313381195068e-02 4.514742642641067505e-02 7.036595791578292847e-02 1.008252426981925964e-01 1.483339518308639526e-01 2.171575427055358887e-01 1.281655132770538330e-01 2.023515999317169189e-01
-2.231888659298419952e-02 -1.793239265680313110e-01 -2.738198935985565186e-01 -2.049431391060352325e-02 6.136148422956466675e-02 1.341401040554046631e-01 2.075196057558059692e-01 -8.306961506605148315e-02 -4.330625832080841064e-01 1.300515085458755493e-01 -2.425613813102245331e-03 4.025144875049591064e-02 -1.430687308311462402e-01 -1.258942577987909317e-02 -1.238934695720672607e-02 -1.039756536483764648e-01 1.250677369534969330e-02 -2.788320481777191162e-01 -2.208679169416427612e-01 1.105803102254867554e-01 -1.716064848005771637e-02 -2.710999846458435059e-01 -6.301833689212799072e-02 2.152199596166610718e-01 -7.960194349288940430e-02 -1.192201822996139526e-01 3.883549273014068604e-01 1.740953475236892700e-01 2.898521423339843750e-01 1.149005219340324402e-01 -8.102186769247055054e-02 1.187211424112319946e-01
2.557931840419769287e-02 -5.542579293251037598e-01 1.649045571684837341e-02 -5.496193096041679382e-02 5.749456211924552917e-02 -1.406428515911102295e-01 -7.084161043167114258e-02 -1.666409522294998169e-01 4.447229206562042236e-02 2.275041863322257996e-02 -1.180321052670478821e-01 2.473148852586746216e-01 -9.118230640888214111e-02 9.559436887502670288e-02 1.680387109518051147e-01 -2.445642370730638504e-03 1.792670693248510361e-03 -1.062945276498794556e-02 1.081650182604789734e-01 4.602518677711486816e-02 3.374119522050023079e-03 2.121205069124698639e-02 -1.925140172243118286e-01 -1.521178483963012695e-01 -8.297872543334960938e-02 -7.781201601028442383e-02 6.449706852436065674e-02 -3.151723742485046387e-01 1.765810698270797729e-01 1.561565399169921875e-01 8.528786897659301758e-02 5.057863593101501465e-01
5.797539278864860535e-02 -1.767013370990753174e-01 -7.456471212208271027e-03 9.107945859432220459e-02 -4.702591523528099060e-02 7.099874317646026611e-02 2.451729327440261841e-01 9.793977439403533936e-02 -6.973154097795486450e-02 9.700936079025268555e-02 -5.253779515624046326e-02 -8.418644219636917114e-02 -2.382257729768753052e-01 7.869111746549606323e-02 1.302918605506420135e-02 -7.316711544990539551e-02 2.392044067382812500e-01 -3.522444963455200195e-01 5.621490534394979477e-03 2.950298488140106201e-01 -2.712019681930541992e-01 -7.449234277009963989e-02 1.492142230272293091e-01 -2.960853092372417450e-02 -6.766800582408905029e-02 2.761506438255310059e-01 2.502703070640563965e-01 1.852863878011703491e-01 -1.565421931445598602e-02 3.458818197250366211e-01 2.979660928249359131e-01 1.744837760925292969e-01
6.868050247430801392e-02 -9.176972508430480957e-02 1.124764457345008850e-01 2.480388060212135315e-02 1.380476951599121094e-01 1.471750736236572266e-01 2.883600890636444092e-01 -3.314944505691528320e-01 -3.136686608195304871e-02 3.121833316981792450e-02 1.069714874029159546e-01 3.711101710796356201e-01 9.328538179397583008e-02 -2.243496477603912354e-01 1.346923410892486572e-01 4.238975048065185547e-02 -1.715118288993835449e-01 -3.336642682552337646e-02 8.877410739660263062e-02 3.356104791164398193e-01 -2.516475319862365723e-01 2.197237908840179443e-01 -1.911685168743133545e-01 9.427114855498075485e-04 -1.304257661104202271e-01 1.362955570220947266e-01 2.526951134204864502e-01 1.505883038043975830e-01 9.194463491439819336e-02 1.609790325164794922e-01 -1.098932027816772461e-01 2.048891335725784302e-01
-3.344835340976715088e-02 9.294003248214721680e-03 2.034665830433368683e-02 4.468731954693794250e-02 2.338719666004180908e-01 1.701316833496093750e-01 2.374790459871292114e-01 -3.880861997604370117e-01 -2.897434532642364502e-01 2.479294985532760620e-01 -3.904848992824554443e-01 1.382544040679931641e-01 -8.677803725004196167e-02 -1.024450734257698059e-01 -5.841144546866416931e-02 1.012996509671211243e-01 1.801832467317581177e-01 -1.425475627183914185e-01 -1.667042076587677002e-01 1.212417110800743103e-01 1.307913064956665039e-01 1.121945679187774658e-02 -1.190200075507164001e-01 1.370410714298486710e-02 1.077764406800270081e-01 -2.133555412292480469e-01 2.485525310039520264e-01 -1.503295600414276123e-01 2.186022847890853882e-01 -1.340005844831466675e-01 -7.294841855764389038e-02 1.326053291559219360e-01
-1.648178398609161377e-01 -3.922278881072998047e-01 -4.957235977053642273e-02 2.039392888545989990e-01 7.344454526901245117e-02 3.103357926011085510e-02 -9.335998445749282837e-03 -1.267927438020706177e-01 -2.998227626085281372e-02 -4.076513461768627167e-03 -6.797355413436889648e-02 2.735595405101776123e-01 -1.129110604524612427e-01 -1.869791001081466675e-01 -1.380942165851593018e-01 2.231091409921646118e-01 6.392487883567810059e-02 -2.314953058958053589e-01 9.061466902494430542e-02 3.542011976242065430e-01 -1.111237481236457825e-01 -3.977715037763118744e-03 2.388513088226318359e-01 -2.219023257493972778e-01 -2.123428136110305786e-01 1.086642369627952576e-01 1.693222671747207642e-01 2.096464633941650391e-01 2.746323645114898682e-01 1.819136738777160645e-01 5.577946454286575317e-02 6.593803316354751587e-02
-4.956000298261642456e-02 -2.077790051698684692e-01 -1.118061784654855728e-02 1.398641169071197510e-01 4.768817871809005737e-02 7.075424492359161377e-02 -9.639611467719078064e-03 -2.937336862087249756e-01 -5.044022798538208008e-01 -2.714592814445495605e-01 1.190239861607551575e-01 7.236108183860778809e-02 2.366847172379493713e-02 1.685393601655960083e-01 -1.193882599472999573e-01 2.027495391666889191e-02 1.194803118705749512e-01 -1.822869628667831421e-01 1.266507506370544434e-01 4.690973088145256042e-02 3.987275809049606323e-02 -1.093404963612556458e-01 -1.929191052913665771e-01 4.303361102938652039e-02 6.743606179952621460e-02 1.943068020045757294e-02 1.071244627237319946e-01 2.314520776271820068e-01 -4.554099962115287781e-02 3.284824192523956299e-01 -4.867208655923604965e-03 3.893041908740997314e-01
7.897937297821044922e-02 -2.957910895347595215e-01 9.521804749965667725e-03 -2.289988100528717041e-01 -3.092551529407501221e-01 9.708519792184233665e-04 1.939722448587417603e-01 -1.531115323305130005e-01 -1.025360524654388428e-01 -1.314456462860107422e-01 -1.847126781940460205e-01 1.902214586734771729e-01 -1.876598000526428223e-01 -7.252976298332214355e-02 -1.263993382453918457e-01 4.582200944423675537e-02 -1.458052843809127808e-01 -9.979754686355590820e-02 1.179615259170532227e-01 6.544511765241622925e-02 9.184759855270385742e-02 4.092006683349609375e-01 7.191625237464904785e-02 -4.187023267149925232e-02 -8.617141842842102051e-02 -4.004986956715583801e-02 1.925566643476486206e-01 -1.944776624441146851e-01 3.355191051959991455e-01 2.462228089570999146e-01 2.167070209980010986e-01 6.379845738410949707e-02
5.928460881114006042e-02 9.088615886867046356e-03 2.949294447898864746e-02 1.698732972145080566e-01 2.648737728595733643e-01 3.336704075336456299e-01 5.583136901259422302e-02 -1.436063647270202637e-01 -1.120133474469184875e-01 1.758714169263839722e-01 -2.392134219408035278e-01 1.621484458446502686e-01 -6.927364505827426910e-03 1.546559184789657593e-01 4.204104840755462646e-02 -2.226345986127853394e-01 2.093170881271362305e-01 -8.489535003900527954e-02 -1.802308261394500732e-01 2.488652318716049194e-01 -1.078360597603023052e-03 2.858864963054656982e-01 -2.486771531403064728e-02 -7.575071416795253754e-03 -2.068795412778854370e-01 -1.914006918668746948e-01 -8.902695775032043457e-02 8.677877485752105713e-02 2.534773647785186768e-01 3.009935021400451660e-01 2.255301624536514282e-01 1.752189844846725464e-01
-1.380968242883682251e-01 -1.796260774135589600e-01 -2.696125768125057220e-02 -3.434302806854248047e-01 1.794168800115585327e-01 -1.424037218093872070e-01 2.850315347313880920e-02 -1.161624863743782043e-01 -1.756321638822555542e-02 2.399782277643680573e-02 -1.182008311152458191e-01 2.577723935246467590e-02 1.155768111348152161e-01 -3.284300491213798523e-02 -2.397654503583908081e-01 2.064944431185722351e-02 -1.966919302940368652e-01 6.641767174005508423e-02 -6.740176677703857422e-02 2.824817299842834473e-01 1.170317903161048889e-01 -1.566541753709316254e-02 2.144607529044151306e-02 -1.893825978040695190e-01 -6.312146037817001343e-02 -7.137465476989746094e-02 2.660256624221801758e-01 8.763805031776428223e-02 1.304888427257537842e-01 5.521734356880187988e-01 2.909363508224487305e-01 5.954165756702423096e-02
2.295000851154327393e-01 -3.602988552302122116e-03 -1.671433448791503906e-01 -3.516075015068054199e-02 -2.180434763431549072e-01 -3.839842230081558228e-02 1.978818476200103760e-01 -1.590329557657241821e-01 3.771926835179328918e-02 -2.478926181793212891e-01 1.575287804007530212e-02 4.215412139892578125e-01 9.537760168313980103e-02 3.381063044071197510e-02 -5.195016041398048401e-02 1.157497167587280273e-01 8.041255176067352295e-02 -1.774329245090484619e-01 1.705193072557449341e-01 2.871000766754150391e-01 1.632681190967559814e-01 3.101909458637237549e-01 -8.049708604812622070e-02 2.591657042503356934e-01 4.513797536492347717e-02 1.331438422203063965e-01 -2.014395315200090408e-03 -5.358211696147918701e-02 2.181476205587387085e-01 2.562576532363891602e-01 1.730331182479858398e-01 1.603488922119140625e-01
-7.350081205368041992e-02 -4.765275418758392334e-01 1.050439402461051941e-01 2.522576451301574707e-01 5.194135755300521851e-02 1.732505485415458679e-02 4.958845674991607666e-02 -8.644312620162963867e-02 4.972155205905437469e-03 -4.990809131413698196e-03 -9.303702041506767273e-03 2.760690748691558838e-01 -9.681152552366256714e-02 -9.210069477558135986e-02 -1.067676097154617310e-01 3.332211971282958984e-01 -6.345909088850021362e-02 -2.691109478473663330e-01 9.781466424465179443e-02 2.783352732658386230e-01 -1.078943759202957153e-01 2.026382461190223694e-02 2.444093972444534302e-01 -2.268782556056976318e-01 -1.154784113168716431e-01 8.877723664045333862e-02 1.832178086042404175e-01 8.472549170255661011e-02 6.542026251554489136e-02 3.014356493949890137e-01 1.050595939159393311e-01 9.158739447593688965e-02
8.924748748540878296e-02 -2.359849587082862854e-02 -2.232832834124565125e-02 -5.980685725808143616e-02 3.950846567749977112e-02 1.686936765909194946e-01 -7.353363186120986938e-02 -2.324328571557998657e-01 1.573912948369979858e-01 2.565854787826538086e-02 -2.511400282382965088e-01 3.788086473941802979e-01 -2.625590562820434570e-01 1.214562356472015381e-01 -6.611628085374832153e-02 1.822051405906677246e-01 1.125055924057960510e-01 -2.014113813638687134e-01 1.257431507110595703e-01 4.247887805104255676e-02 6.947183609008789062e-02 2.561469376087188721e-01 1.278680264949798584e-01 -6.283650174736976624e-03 -2.823230624198913574e-01 -1.142865046858787537e-01 -1.345019340515136719e-01 1.163912490010261536e-01 2.786379754543304443e-01 -1.561017800122499466e-02 7.906600087881088257e-02 4.224789142608642578e-01
5.988754704594612122e-02 9.958840906620025635e-02 -5.016652122139930725e-02 1.077062115073204041e-01 2.562774121761322021e-01 2.451616823673248291e-01 -2.944183908402919769e-02 -2.274440973997116089e-01 -1.984008848667144775e-01 7.356670498847961426e-02 -3.816042467951774597e-02 2.826252877712249756e-01 -8.616576343774795532e-02 9.054043143987655640e-02 -9.177204221487045288e-02 5.038599297404289246e-02 7.927569746971130371e-02 -1.121373176574707031e-01 1.015756577253341675e-01 5.648880079388618469e-02 -1.527472585439682007e-01 -2.813946222886443138e-03 -2.726490199565887451e-01 4.055786132812500000e-02 -3.297311067581176758e-01 -2.736974358558654785e-01 -6.942112743854522705e-02 2.341457009315490723e-01 2.528892457485198975e-01 2.961412668228149414e-01 1.875150948762893677e-01 2.820037901401519775e-01
-8.077365159988403320e-02 3.697176277637481689e-02 -1.161785423755645752e-01 4.528892785310745239e-02 -3.786473721265792847e-02 1.903072297573089600e-01 -1.905815489590167999e-02 -1.345879286527633667e-01 -3.554243743419647217e-01 1.361083090305328369e-01 -1.445667594671249390e-01 2.715756595134735107e-01 -7.350020110607147217e-02 3.214258253574371338e-01 1.819215714931488037e-01 1.802252233028411865e-01 1.663575321435928345e-01 -1.528320275247097015e-02 -8.085145801305770874e-02 3.354979157447814941e-01 -1.954950243234634399e-01 2.096082456409931183e-02 9.207910299301147461e-02 -6.353747844696044922e-02 -1.846839636564254761e-01 1.842862963676452637e-01 2.103746682405471802e-01 1.435429155826568604e-01 3.772187232971191406e-02 2.582740485668182373e-01 1.738654822111129761e-01 2.777899503707885742e-01
1.659882068634033203e-01 -2.288341522216796875e-01 1.186911016702651978e-01 -4.766773059964179993e-02 -3.121616840362548828e-01 7.567665725946426392e-02 1.704958379268646240e-01 -1.335674226284027100e-01 -2.890782058238983154e-01 -5.207728594541549683e-03 6.142889708280563354e-02 1.727958172559738159e-01 9.409093111753463745e-02 1.264934539794921875e-01 3.547952696681022644e-02 4.760055616497993469e-02 -1.888075619935989380e-01 -1.840393841266632080e-01 1.083071529865264893e-01 2.382831722497940063e-01 -1.132736280560493469e-01 1.189750581979751587e-01 -3.206028938293457031e-01 -3.653849661350250244e-01 1.629782021045684814e-01 -7.034599035978317261e-02 1.153499037027359009e-01 -6.926805526018142700e-02 7.517646253108978271e-02 1.901797205209732056e-01 1.594854295253753662e-01 2.997705340385437012e-01
1.954099386930465698e-01 1.208949908614158630e-01 1.772198081016540527e-01 -2.791339457035064697e-01 -7.769658416509628296e-02 1.952840387821197510e-01 2.832330465316772461e-01 -1.124869659543037415e-01 -3.035107553005218506e-01 -6.140794605016708374e-02 -1.725411415100097656e-01 -6.379569415003061295e-03 -3.589210286736488342e-02 1.655326485633850098e-01 5.217421427369117737e-02 -3.862822800874710083e-02 8.523862063884735107e-02 4.493319988250732422e-02 2.164432704448699951e-01 1.958128958940505981e-01 -5.411134287714958191e-02 8.230228908360004425e-03 -2.782503664493560791e-01 2.092151939868927002e-01 -1.313982438296079636e-02 1.203681081533432007e-01 2.609038949012756348e-01 7.310315966606140137e-02 2.093532830476760864e-01 3.382149934768676758e-01 -1.313916146755218506e-01 2.449540048837661743e-01
3.685175776481628418e-01 -2.384027391672134399e-01 -2.169073224067687988e-01 1.007324978709220886e-01 -5.562987062148749828e-04 -1.212093830108642578e-01 4.124150425195693970e-02 -1.808679848909378052e-01 -1.575751006603240967e-01 -1.825179308652877808e-01 -1.443002671003341675e-01 3.313173949718475342e-01 -1.580415666103363037e-01 -8.159486949443817139e-02 3.383246064186096191e-02 6.426171958446502686e-02 1.923961341381072998e-01 1.103883385658264160e-01 1.583831161260604858e-01 2.628264725208282471e-01 2.278490811586380005e-01 -2.104030698537826538e-01 6.700751930475234985e-02 2.938393950462341309e-01 9.972835332155227661e-02 -1.877108006738126278e-03 6.022515892982482910e-02 9.003242850303649902e-02 1.563011854887008667e-01 2.187396585941314697e-01 1.985758394002914429e-01 1.078828424215316772e-01
1.140020228922367096e-02 -2.096182405948638916e-01 -1.371385604143142700e-01 1.673755645751953125e-01 2.838751999661326408e-03 1.920843720436096191e-01 3.250933289527893066e-01 1.650088280439376831e-02 -3.840506970882415771e-01 3.693618252873420715e-02 2.534281648695468903e-02 8.445696532726287842e-02 -1.158544123172760010e-01 2.519161254167556763e-02 -3.386164829134941101e-02 -1.309022158384323120e-01 -1.029739230871200562e-01 -9.317150712013244629e-02 -1.485992372035980225e-01 1.946054250001907349e-01 1.367343962192535400e-01 -2.370343953371047974e-01 1.484834849834442139e-01 3.532758727669715881e-02 6.135014444589614868e-02 -2.461497299373149872e-02 4.148991703987121582e-01 2.455888241529464722e-01 2.803358435630798340e-01 2.664747536182403564e-01 1.148810684680938721e-01 -1.545585598796606064e-02
2.375715412199497223e-02 -8.045276254415512085e-02 2.245794236660003662e-02 9.006907790899276733e-02 1.027298271656036377e-01 2.137909829616546631e-02 2.762725353240966797e-01 -3.786280751228332520e-01 -2.509483601897954941e-03 1.045237854123115540e-01 1.485184878110885620e-01 4.567323625087738037e-01 9.741431102156639099e-03 -2.611226439476013184e-01 -1.849364303052425385e-02 9.339438378810882568e-02 -5.823672935366630554e-02 1.172221451997756958e-01 2.026960700750350952e-01 2.111681848764419556e-01 -2.332299500703811646e-01 1.161765307188034058e-01 -1.670275032520294189e-01 8.257738500833511353e-02 -5.876836925745010376e-02 1.560053601861000061e-02 3.137530386447906494e-01 9.407023317180573940e-04 1.066747754812240601e-01 2.441403716802597046e-01 -7.367894798517227173e-02 2.252544015645980835e-01
1.910211294889450073e-01 -2.198660932481288910e-02 9.158129990100860596e-02 -2.503956854343414307e-01 3.242909610271453857e-01 2.689836323261260986e-01 4.856751486659049988e-02 -2.385777384042739868e-01 -4.352070689201354980e-01 2.345567569136619568e-03 -2.148256897926330566e-01 6.567508727312088013e-02 -1.341114193201065063e-01 3.317624703049659729e-02 1.315139234066009521e-01 1.493089497089385986e-01 2.392074614763259888e-01 9.211094677448272705e-02 1.122075039893388748e-02 -9.700670838356018066e-03 -6.242904067039489746e-02 5.900197476148605347e-02 -2.341668009757995605e-01 -2.261121571063995361e-02 -1.568003147840499878e-01 -2.492967806756496429e-02 1.049365624785423279e-01 1.804594881832599640e-02 1.645930707454681396e-01 1.844866126775741577e-01 1.894018948078155518e-01 3.072534203529357910e-01
5.708917230367660522e-02 -1.908132433891296387e-01 3.504695743322372437e-02 1.227947976440191269e-02 1.089372634887695312e-01 8.279321342706680298e-02 1.749545633792877197e-01 -3.092265129089355469e-01 -2.067098766565322876e-01 -6.208644434809684753e-02 -9.088758379220962524e-02 -1.112418025732040405e-01 2.158199548721313477e-01 1.821446605026721954e-02 -3.249804675579071045e-01 1.008549407124519348e-01 7.192853838205337524e-02 -1.002175807952880859e-01 4.061175882816314697e-02 4.822026789188385010e-01 -1.082898899912834167e-01 1.549957785755395889e-02 -2.119427174329757690e-01 -1.633035391569137573e-01 -3.979327157139778137e-02 -1.999489367008209229e-01 7.008696906268596649e-03 8.688284456729888916e-02 -3.926506638526916504e-02 4.181882739067077637e-01 -3.379826247692108154e-02 1.562683433294296265e-01
-3.808051347732543945e-02 -7.374811172485351562e-02 -1.865418851375579834e-01 1.376939117908477783e-01 4.223346114158630371e-01 -3.601607382297515869e-01 5.202373117208480835e-02 1.808895729482173920e-02 1.894193468615412712e-03 1.268294006586074829e-01 -1.222066953778266907e-01 3.095088899135589600e-01 -4.268870875239372253e-02 2.049760818481445312e-01 -2.245673388242721558e-01 -9.315960854291915894e-02 -8.303391747176647186e-03 -6.671985983848571777e-02 1.072365492582321167e-01 1.618355959653854370e-01 1.081159152090549469e-02 1.204599160701036453e-02 -9.408225864171981812e-02 5.842393636703491211e-02 -2.320212870836257935e-01 1.191783323884010315e-01 3.123131394386291504e-01 -5.946307629346847534e-02 7.996299862861633301e-02 2.785660028457641602e-01 -1.843456178903579712e-01 2.380010783672332764e-01
-6.833416968584060669e-02 -3.259119689464569092e-01 1.884640455245971680e-01 -9.941059350967407227e-02 -1.848106384277343750e-01 6.227305158972740173e-03 1.860139667987823486e-01 2.807493507862091064e-02 -2.880490720272064209e-01 2.709831856191158295e-02 -1.587690860033035278e-01 -4.643054679036140442e-02 -1.213555186986923218e-01 -1.650763861835002899e-02 -2.972242049872875214e-02 1.735810935497283936e-01 -2.657278254628181458e-02 -2.826376855373382568e-01 9.364812076091766357e-02 2.769342064857482910e-01 9.455604106187820435e-02 -1.078053414821624756e-01 -1.802971512079238892e-01 1.573176532983779907e-01 -2.530954964458942413e-02 1.061528921127319336e-01 3.782652318477630615e-01 3.945374786853790283e-01 -2.770903706550598145e-02 1.408028304576873779e-01 9.828550368547439575e-02 1.796267777681350708e-01
-6.049485504627227783e-02 -1.271541118621826172e-01 -5.028139054775238037e-02 -1.055105999112129211e-01 -6.260298192501068115e-03 -2.571060359477996826e-01 4.365514963865280151e-02 -4.937034845352172852e-02 -2.439658492803573608e-01 2.033433914184570312e-01 -1.363451927900314331e-01 5.033800262026488781e-04 -7.565671950578689575e-02 -1.276041613891720772e-03 -4.422013461589813232e-01 -1.274498999118804932e-01 -5.063740536570549011e-02 -3.027324080467224121e-01 1.843744665384292603e-01 2.892796695232391357e-01 -3.111743554472923279e-02 -2.454436942934989929e-02 -5.114120244979858398e-02 7.325724512338638306e-02 -1.563587337732315063e-01 -5.725966393947601318e-02 3.120272755622863770e-01 1.733024567365646362e-01 1.702082157135009766e-01 -8.198673278093338013e-02 -4.585035145282745361e-02 3.803937137126922607e-01
-4.697888344526290894e-02 -3.714850917458534241e-02 -8.196291327476501465e-02 -8.077612519264221191e-02 -1.181018203496932983e-01 -2.088742852210998535e-01 7.663328200578689575e-02 -3.382241353392601013e-02 -2.600477635860443115e-01 2.310463786125183105e-01 -7.712505757808685303e-02 2.537320181727409363e-02 -4.166808724403381348e-02 -9.383850544691085815e-02 -5.031130909919738770e-01 -1.185381636023521423e-01 1.904852315783500671e-02 -3.008268475532531738e-01 1.348370313644409180e-01 2.177381962537765503e-01 -6.648898124694824219e-02 -9.382297098636627197e-02 -4.467482864856719971e-02 7.079285383224487305e-02 -1.041659861803054810e-01 -1.550206691026687622e-01 1.686010807752609253e-01 3.015328049659729004e-01 2.187345772981643677e-01 2.024857699871063232e-02 1.500203311443328857e-01 3.340497016906738281e-01
3.690551817417144775e-01 -2.727071642875671387e-01 -2.163788378238677979e-01 -2.611972987651824951e-01 -5.560467019677162170e-03 -7.910153269767761230e-02 2.013599127531051636e-01 -1.981349140405654907e-01 -1.089435219764709473e-01 -1.825041174888610840e-01 -1.314840763807296753e-01 1.577826440334320068e-01 -2.204612642526626587e-01 2.522379718720912933e-02 4.677776992321014404e-02 2.711871266365051270e-01 -2.937057428061962128e-02 -5.884752422571182251e-02 8.023605495691299438e-02 -6.296004354953765869e-02 2.039017379283905029e-01 2.169393599033355713e-01 -1.461214423179626465e-01 -3.756086155772209167e-02 3.189103910699486732e-03 7.764663547277450562e-02 2.337291687726974487e-01 1.482431292533874512e-01 3.939565420150756836e-01 9.019251912832260132e-02 4.605057090520858765e-02 4.164363816380500793e-02
3.191310763359069824e-01 -2.271517068147659302e-01 -1.145075485110282898e-01 -3.421498537063598633e-01 9.604773670434951782e-02 1.899286061525344849e-01 3.150550276041030884e-02 -1.373623013496398926e-01 1.100854054093360901e-01 -3.359773010015487671e-02 -1.179914250969886780e-01 1.588989645242691040e-01 -2.597807347774505615e-01 1.120374351739883423e-01 1.476434618234634399e-02 7.143077999353408813e-02 6.498078256845474243e-02 1.031925156712532043e-01 1.547347158193588257e-01 4.019610583782196045e-02 2.566035985946655273e-01 2.507929205894470215e-01 8.369605243206024170e-02 -1.254011392593383789e-01 -2.140206098556518555e-01 -1.340536773204803467e-02 1.185617521405220032e-01 7.539862394332885742e-02 1.774233877658843994e-01 2.294219732284545898e-01 3.561487793922424316e-02 4.128338098526000977e-01
1.540657691657543182e-02 -3.405542373657226562e-01 1.022757738828659058e-01 2.556785941123962402e-01 -3.407225944101810455e-03 8.014804124832153320e-02 -8.077268302440643311e-02 -1.890575885772705078e-01 -1.173653975129127502e-01 8.691086620092391968e-02 -5.254027433693408966e-03 2.847779989242553711e-01 -2.099718600511550903e-01 -1.189043223857879639e-01 4.111682251095771790e-02 1.824020296335220337e-01 -1.050051003694534302e-01 -3.609099090099334717e-01 1.573844254016876221e-01 3.068535327911376953e-01 -2.194917649030685425e-01 1.391321304254233837e-03 2.052767574787139893e-01 -1.734840273857116699e-01 -1.693088114261627197e-01 1.768319308757781982e-02 -1.573550142347812653e-02 6.830430030822753906e-02 1.233032420277595520e-01 3.489862382411956787e-01 7.883161306381225586e-02 7.670833915472030640e-02
-1.469780355691909790e-01 -9.118887037038803101e-02 -5.545085296034812927e-02 -1.188005656003952026e-01 7.152839750051498413e-02 8.131276071071624756e-02 3.167101740837097168e-02 -1.920288801193237305e-01 -2.130471616983413696e-01 3.013425469398498535e-01 -2.416962981224060059e-01 2.111054658889770508e-01 -8.143029361963272095e-02 1.888076961040496826e-01 1.764905601739883423e-01 3.465462028980255127e-01 1.344157755374908447e-01 -9.195780009031295776e-02 1.139318048954010010e-01 2.083589434623718262e-01 -4.470185935497283936e-01 -2.579530514776706696e-02 -8.267201483249664307e-02 5.394824314862489700e-03 2.323450520634651184e-02 7.560291886329650879e-02 1.063114330172538757e-01 -3.452688828110694885e-02 4.757527261972427368e-02 2.195384204387664795e-01 2.061941772699356079e-01 2.618912458419799805e-01
-1.505738347768783569e-01 4.062414914369583130e-02 7.172646373510360718e-02 4.127812571823596954e-03 3.359584212303161621e-01 3.272836804389953613e-01 1.888567656278610229e-01 -2.636821269989013672e-01 -1.063674688339233398e-01 6.958993524312973022e-02 -2.244033366441726685e-01 5.571376532316207886e-02 -3.705159127712249756e-01 6.190579012036323547e-02 -2.640319801867008209e-02 -9.389310143887996674e-03 9.402132034301757812e-02 -1.764454394578933716e-01 -1.301508992910385132e-01 1.963925510644912720e-01 4.467996768653392792e-04 1.539085507392883301e-01 -9.927989542484283447e-02 -2.381910104304552078e-03 -1.128121092915534973e-01 -5.446767061948776245e-02 -6.149627268314361572e-02 1.239532083272933960e-01 2.690557837486267090e-01 2.637972235679626465e-01 2.768636643886566162e-01 2.265278249979019165e-01
1.734344959259033203e-01 4.686552658677101135e-02 1.533804833889007568e-01 -9.843771904706954956e-02 6.452293694019317627e-02 -6.050196662545204163e-02 3.210288286209106445e-01 -3.577926382422447205e-02 8.096187561750411987e-02 1.692564785480499268e-02 -6.733281910419464111e-02 9.433853626251220703e-02 3.780836239457130432e-02 1.037002950906753540e-01 1.481148898601531982e-01 8.880854398012161255e-02 6.776985526084899902e-02 -2.836636602878570557e-01 1.289427280426025391e-03 -6.435081362724304199e-02 9.217513352632522583e-02 -2.872052490711212158e-01 -2.386964410543441772e-01 1.639934629201889038e-01 -1.028783991932868958e-01 1.274512112140655518e-01 7.533540576696395874e-02 -1.867610961198806763e-01 1.883169710636138916e-01 4.270515739917755127e-01 6.971561908721923828e-02 4.537941515445709229e-01
1.339748054742813110e-01 -2.358165830373764038e-01 3.096447617281228304e-04 -4.748522117733955383e-02 1.303402483463287354e-01 1.659191697835922241e-01 1.811021715402603149e-01 -2.405626028776168823e-01 -2.022053673863410950e-02 1.011650487780570984e-01 -1.563718616962432861e-01 2.215416282415390015e-01 1.757106743752956390e-02 8.853089809417724609e-02 -4.045107215642929077e-02 4.529697354882955551e-03 -6.434460729360580444e-02 -1.529399156570434570e-01 -1.816598027944564819e-01 3.057509958744049072e-01 -9.389483928680419922e-02 -4.809733852744102478e-02 3.738162815570831299e-01 1.524577140808105469e-01 2.362181246280670166e-01 -1.244217976927757263e-01 1.699860394001007080e-01 -3.397896885871887207e-01 3.205729126930236816e-01 1.390743255615234375e-01 1.380132287740707397e-01 1.005302891135215759e-01
1.170238405466079712e-01 -8.247555792331695557e-02 -1.402259320020675659e-01 -6.662870943546295166e-02 -1.470307856798171997e-01 -3.840854391455650330e-02 2.095248736441135406e-02 7.952192425727844238e-02 -2.744093835353851318e-01 1.881753057241439819e-01 -1.405272334814071655e-01 -7.505927979946136475e-02 -1.199201941490173340e-01 -1.602450311183929443e-01 4.313938319683074951e-02 9.638200514018535614e-03 -3.206242248415946960e-02 -7.899209111928939819e-02 -3.316390793770551682e-03 4.325441420078277588e-01 -5.494610965251922607e-02 -4.927210393361747265e-04 -1.577558517456054688e-01 -4.865196049213409424e-01 -3.974915295839309692e-02 -2.636715471744537354e-01 1.436471194028854370e-01 1.414714101701974869e-02 1.708142906427383423e-01 3.544979095458984375e-01 1.276574376970529556e-02 2.037443369626998901e-01
1.100891157984733582e-01 -2.529312074184417725e-01 1.252572238445281982e-01 -1.186920553445816040e-01 -7.228608429431915283e-02 1.528123617172241211e-01 5.243513733148574829e-02 -1.744989752769470215e-01 -2.805087268352508545e-01 2.281238697469234467e-02 8.085954934358596802e-02 3.657802343368530273e-01 6.583690643310546875e-02 -3.046387135982513428e-01 -6.277289986610412598e-02 1.740448549389839172e-02 -1.386371999979019165e-01 1.721084117889404297e-01 -2.228738963603973389e-01 1.507330238819122314e-01 7.378831505775451660e-03 1.301262527704238892e-02 -1.241224706172943115e-01 -1.119984462857246399e-01 1.093468219041824341e-01 1.195711717009544373e-01 3.261471390724182129e-01 -2.947569824755191803e-03 7.364691048860549927e-02 3.669458031654357910e-01 1.518073976039886475e-01 2.574284076690673828e-01
2.039902955293655396e-01 -2.330509275197982788e-01 -1.634765714406967163e-01 -2.615763247013092041e-01 1.715068370103836060e-01 4.619470611214637756e-02 2.358836829662322998e-01 -2.979356236755847931e-02 -8.275096304714679718e-03 -8.116003125905990601e-02 3.306371718645095825e-02 3.902009427547454834e-01 -1.261788606643676758e-01 1.150618493556976318e-02 -1.449104398488998413e-01 -1.166622638702392578e-01 -9.448207169771194458e-02 -1.902296394109725952e-01 -1.434100121259689331e-01 1.751725673675537109e-01 7.937879860401153564e-02 7.586154341697692871e-02 -1.162552237510681152e-01 -2.241494059562683105e-01 -1.741057783365249634e-01 6.179191917181015015e-02 4.055902659893035889e-01 -2.041119784116744995e-01 6.879587471485137939e-02 -7.875544950366020203e-03 -7.648372650146484375e-02 2.950627207756042480e-01
1.081714108586311340e-01 -3.128990232944488525e-01 -1.302623599767684937e-01 -5.763377249240875244e-02 -1.254969239234924316e-01 -1.514653861522674561e-01 1.872014701366424561e-01 -2.135441899299621582e-01 -5.052880570292472839e-02 -1.184033676981925964e-01 -1.461226195096969604e-01 2.971469759941101074e-01 -1.014566048979759216e-01 4.496152698993682861e-02 -3.757907077670097351e-02 -1.013598591089248657e-01 -1.591273099184036255e-01 9.363911300897598267e-02 -9.052772074937820435e-02 2.362730540335178375e-02 1.882471591234207153e-01 3.273459076881408691e-01 1.597310155630111694e-01 -1.035640761256217957e-01 7.653811015188694000e-03 7.739528268575668335e-02 2.691862881183624268e-01 -6.890482455492019653e-02 1.421974897384643555e-01 3.037464618682861328e-01 3.884495496749877930e-01 1.795458346605300903e-01
-7.659867405891418457e-02 -1.900241672992706299e-01 -2.725179307162761688e-02 -2.070160657167434692e-01 2.155832648277282715e-01 1.516577750444412231e-01 1.076277494430541992e-01 -3.699918091297149658e-02 -9.020131081342697144e-03 2.272969633340835571e-01 4.300053045153617859e-02 4.363484084606170654e-01 -8.791320770978927612e-02 1.008893996477127075e-01 7.019921392202377319e-02 7.943264394998550415e-02 -1.596696525812149048e-01 3.144485875964164734e-02 7.897296547889709473e-02 -1.300682406872510910e-02 2.020224332809448242e-01 1.477774977684020996e-01 -1.684521585702896118e-01 -1.673933267593383789e-01 5.261643230915069580e-02 -2.484486065804958344e-02 1.494466662406921387e-01 5.418374016880989075e-02 2.352554649114608765e-01 3.039383590221405029e-01 3.871957957744598389e-01 2.839363813400268555e-01
-6.097249686717987061e-02 -2.322368174791336060e-01 2.693803235888481140e-02 2.555971145629882812e-01 -9.521231055259704590e-02 -6.827653944492340088e-02 2.643543481826782227e-01 -7.477672304958105087e-03 -2.731295824050903320e-01 8.925496786832809448e-02 -1.300341337919235229e-01 2.183750420808792114e-01 8.337583392858505249e-02 -1.094421148300170898e-01 3.930196166038513184e-02 -6.357357650995254517e-02 2.655746415257453918e-02 -3.864511847496032715e-01 3.151740729808807373e-01 1.742193102836608887e-01 8.808667957782745361e-02 -4.169394075870513916e-02 -1.593237221240997314e-01 -4.769786819815635681e-02 -1.330509632825851440e-01 -5.388258770108222961e-02 2.507027387619018555e-01 3.093520402908325195e-01 8.719959110021591187e-02 1.480464339256286621e-01 -5.199513211846351624e-02 3.044232428073883057e-01
3.709115087985992432e-01 -2.950059771537780762e-01 2.004943042993545532e-02 -2.428323924541473389e-01 -3.190503716468811035e-01 -6.394200772047042847e-02 -2.586602419614791870e-02 -1.093131676316261292e-01 1.566805094480514526e-01 5.718450620770454407e-02 -3.285689651966094971e-02 5.494146049022674561e-02 2.144183404743671417e-02 -1.991616748273372650e-02 -1.277342736721038818e-01 2.771894913166761398e-03 3.846354782581329346e-01 -2.236438095569610596e-01 -1.763159632682800293e-01 9.945241361856460571e-02 1.129456609487533569e-01 -1.618783921003341675e-01 -1.312611997127532959e-01 9.702245146036148071e-02 2.752681728452444077e-03 -6.940115988254547119e-02 1.757752895355224609e-01 -7.211969792842864990e-02 2.013080269098281860e-01 2.059172838926315308e-01 1.698468923568725586e-01 3.019747138023376465e-01
3.419362008571624756e-01 -9.655813127756118774e-02 1.577229648828506470e-01 -2.046416997909545898e-01 1.014498472213745117e-01 1.088805571198463440e-01 1.861268430948257446e-01 -7.044366747140884399e-02 -1.130353063344955444e-01 6.347529590129852295e-02 -1.234721913933753967e-01 1.769525408744812012e-01 -1.306523680686950684e-01 4.693137854337692261e-02 -3.171491324901580811e-01 -2.875041589140892029e-02 1.201877072453498840e-01 1.472579985857009888e-01 7.569660246372222900e-02 1.312043517827987671e-01 -1.178917288780212402e-02 -5.378210544586181641e-02 -2.892911136150360107e-01 1.944846063852310181e-01 -3.952524363994598389e-01 5.942229181528091431e-02 2.035099864006042480e-01 2.087022960186004639e-01 1.059136465191841125e-01 3.156031370162963867e-01 1.444762921892106533e-03 1.484222561120986938e-01
1.222479715943336487e-01 -1.612562686204910278e-01 -1.596763432025909424e-01 -2.313332855701446533e-01 3.548659682273864746e-01 -1.934746503829956055e-01 -2.887311205267906189e-02 -3.893493115901947021e-02 -1.700706481933593750e-01 6.224779784679412842e-02 -2.761395275592803955e-01 3.650324884802103043e-03 8.056987822055816650e-02 4.786870256066322327e-02 -1.091227531433105469e-01 1.089712977409362793e-01 -1.887637376785278320e-01 1.410659104585647583e-01 3.902839496731758118e-02 1.432731598615646362e-01 1.667263731360435486e-02 7.849501073360443115e-02 -1.089572757482528687e-01 -4.949896782636642456e-02 -5.916117504239082336e-02 -3.066944144666194916e-02 3.096063137054443359e-01 1.224134638905525208e-01 1.226651445031166077e-01 5.178864002227783203e-01 1.829284429550170898e-01 2.058083266019821167e-01
1.311163455247879028e-01 -8.182293176651000977e-02 -8.689729124307632446e-02 -3.560955077409744263e-02 5.551966652274131775e-02 3.919138759374618530e-02 1.887356191873550415e-01 -1.577239036560058594e-01 1.129471585154533386e-01 -3.181992769241333008e-01 -2.870553135871887207e-01 2.957550883293151855e-01 -2.319073230028152466e-01 7.351794838905334473e-02 -3.357529640197753906e-01 2.589237093925476074e-01 -4.801505431532859802e-02 -5.255987867712974548e-03 9.143036603927612305e-02 -6.198358256369829178e-03 1.239406242966651917e-01 2.150650918483734131e-01 3.207238391041755676e-02 2.972313761711120605e-01 5.130538344383239746e-02 4.912589490413665771e-02 3.506323397159576416e-01 1.041982397437095642e-01 1.648145914077758789e-01 1.838418096303939819e-01 8.869428932666778564e-02 9.973093867301940918e-02
-5.493402108550071716e-02 2.615354722365736961e-03 1.745597720146179199e-01 8.183021098375320435e-02 5.159794539213180542e-02 6.449183821678161621e-02 2.819029986858367920e-01 -8.391111344099044800e-02 -2.856859005987644196e-03 2.330489456653594971e-01 -8.783376216888427734e-02 6.924782064743340015e-04 -8.181351423263549805e-02 6.749420613050460815e-02 1.855392903089523315e-01 -5.861834064126014709e-02 2.463488429784774780e-01 -3.124970495700836182e-01 1.352247409522533417e-02 4.211282134056091309e-01 -9.149911999702453613e-02 -2.316772639751434326e-01 1.200479418039321899e-01 -2.020359337329864502e-01 -5.955351050943136215e-03 4.618042334914207458e-02 4.627522230148315430e-01 -3.426770865917205811e-02 1.348193138837814331e-01 5.257728509604930878e-03 8.520983159542083740e-03 2.577250301837921143e-01
1.078939437866210938e-01 -7.616394013166427612e-02 -5.708260834217071533e-02 5.227836966514587402e-02 -9.372817724943161011e-02 -6.423929333686828613e-02 -1.554639637470245361e-02 -1.494184434413909912e-01 -3.009352385997772217e-01 2.038405835628509521e-02 1.049966271966695786e-02 1.402318030595779419e-01 1.207901909947395325e-01 3.943544626235961914e-02 -2.021010518074035645e-01 3.048113361001014709e-02 -1.235723644495010376e-01 -2.075188457965850830e-01 3.381589353084564209e-01 1.841403394937515259e-01 1.118311136960983276e-01 2.122778911143541336e-03 -4.779924154281616211e-01 -2.624520957469940186e-01 -1.088866069912910461e-01 -1.274002343416213989e-01 2.240604758262634277e-01 -3.253621980547904968e-02 2.454762011766433716e-01 2.009454518556594849e-01 1.317403931170701981e-02 2.753062844276428223e-01
1.658653914928436279e-01 -3.129682838916778564e-01 1.534734070301055908e-01 -1.650135368108749390e-01 1.794979423284530640e-01 -4.724696651101112366e-02 9.565710276365280151e-02 -7.011105772107839584e-03 1.361367665231227875e-02 1.245868429541587830e-01 -1.120731458067893982e-01 3.333973586559295654e-01 -9.103140234947204590e-02 -1.856009811162948608e-01 2.194869220256805420e-01 2.801141515374183655e-02 -1.437907218933105469e-01 -5.072884261608123779e-02 7.044856250286102295e-02 8.142138272523880005e-02 1.687125116586685181e-01 6.316623091697692871e-02 -3.573821187019348145e-01 -6.408780813217163086e-02 -1.469777673482894897e-01 -5.885894224047660828e-02 3.900097012519836426e-01 2.215922921895980835e-01 5.601566657423973083e-02 3.051227331161499023e-01 1.166769117116928101e-01 1.172020062804222107e-01
-2.434378676116466522e-02 1.579590439796447754e-01 -6.407387554645538330e-02 1.192206740379333496e-01 -2.625045599415898323e-03 -2.961998432874679565e-02 2.118727415800094604e-01 -3.175008594989776611e-01 -3.235591053962707520e-01 1.359699815511703491e-01 -6.589233130216598511e-02 3.341395258903503418e-01 -1.543575227260589600e-01 2.597540616989135742e-01 -1.094436496496200562e-01 1.702435873448848724e-02 3.864263296127319336e-01 -2.026347666978836060e-01 1.393044739961624146e-01 9.024990350008010864e-02 2.500038444995880127e-01 -2.025816822424530983e-03 -2.216416299343109131e-01 2.255153842270374298e-03 1.102378740906715393e-01 -2.097266465425491333e-01 -7.836419157683849335e-03 8.698347210884094238e-02 1.683648526668548584e-01 8.966338634490966797e-02 1.246170625090599060e-01 1.468562930822372437e-01
2.225028872489929199e-01 -2.592529058456420898e-01 -2.304652035236358643e-01 -2.176684513688087463e-02 -1.362107992172241211e-01 -2.189794927835464478e-01 -2.289921417832374573e-02 -2.178478688001632690e-01 -3.199182748794555664e-01 7.211247086524963379e-02 -3.186727464199066162e-01 1.132176443934440613e-01 5.028320476412773132e-02 -4.110904783010482788e-02 2.958532422780990601e-02 1.540843844413757324e-01 -7.755481451749801636e-02 6.373022682964801788e-03 2.223620563745498657e-02 5.487878620624542236e-02 1.430330276489257812e-01 3.626160323619842529e-01 -8.363018929958343506e-02 -1.310335993766784668e-01 3.045344725251197815e-02 -8.141885697841644287e-02 2.487664073705673218e-01 9.025970846414566040e-02 3.025530576705932617e-01 -8.740814030170440674e-02 1.581522524356842041e-01 2.774858176708221436e-01
-8.417183160781860352e-02 -8.092810958623886108e-02 -1.074339151382446289e-01 -1.141963154077529907e-01 -1.662809103727340698e-01 5.948461219668388367e-02 5.619469285011291504e-02 -2.676009237766265869e-01 -2.656539678573608398e-01 2.794497832655906677e-02 1.546209678053855896e-03 5.127339437603950500e-02 2.166025936603546143e-01 1.407764852046966553e-01 -1.391047537326812744e-01 -1.628802716732025146e-01 7.186733931303024292e-02 -1.765106022357940674e-01 -1.947504468262195587e-02 1.939560621976852417e-01 -8.268831670284271240e-02 -7.914382964372634888e-02 -2.693134844303131104e-01 -1.367105692625045776e-01 1.867207437753677368e-01 -1.598614603281021118e-01 2.995018064975738525e-01 -5.229074507951736450e-02 3.486905395984649658e-01 2.816653251647949219e-01 -1.929802000522613525e-01 3.155480325222015381e-01
-1.850479543209075928e-01 2.255643531680107117e-02 -6.359352171421051025e-02 -1.003163903951644897e-01 -1.256142109632492065e-01 -2.383040040731430054e-01 1.046631634235382080e-01 -1.103484928607940674e-01 -2.358534187078475952e-01 1.083098873496055603e-01 -1.526673883199691772e-01 1.219105720520019531e-02 6.314472109079360962e-02 -1.449831426143646240e-01 -2.457609474658966064e-01 1.421582698822021484e-02 -9.670475870370864868e-02 -2.657637298107147217e-01 2.622798085212707520e-01 3.557525575160980225e-01 5.417747795581817627e-02 -1.274830400943756104e-01 -1.543548405170440674e-01 6.631696969270706177e-02 -1.042265743017196655e-01 3.210692107677459717e-02 1.842163503170013428e-01 2.837973833084106445e-01 3.025943934917449951e-01 8.199984580278396606e-02 1.846117377281188965e-01 3.123102784156799316e-01
1.193006560206413269e-01 -1.546220481395721436e-01 -2.890109121799468994e-01 2.369248121976852417e-01 3.694033026695251465e-01 -6.766863912343978882e-02 2.026381641626358032e-01 3.235328570008277893e-02 -1.120916828513145447e-01 -2.368086390197277069e-02 7.968867570161819458e-02 2.761633098125457764e-01 -1.409008204936981201e-01 5.557328090071678162e-02 -1.434985101222991943e-01 1.917782723903656006e-01 1.306285411119461060e-01 -6.469485908746719360e-02 -2.270414978265762329e-01 1.838463097810745239e-01 -1.118424832820892334e-01 -5.285406857728958130e-02 3.453700244426727295e-02 -1.266152709722518921e-01 -5.566023290157318115e-02 -1.777528673410415649e-01 1.534973680973052979e-01 3.812955021858215332e-01 2.143074423074722290e-01 3.306689485907554626e-02 2.272089123725891113e-01 1.469286680221557617e-01
1.710584461688995361e-01 -1.947188675403594971e-01 -1.985294818878173828e-01 -2.095020115375518799e-01 8.546946942806243896e-02 5.958565045148134232e-03 4.742169007658958435e-02 -2.613971829414367676e-01 1.850108802318572998e-01 2.111734822392463684e-02 -1.781636476516723633e-01 1.668570041656494141e-01 -2.693366706371307373e-01 2.253093570470809937e-01 -1.709116157144308090e-03 1.652429252862930298e-01 2.119803130626678467e-01 -2.431904524564743042e-01 1.755790263414382935e-01 6.341511011123657227e-02 -7.143113017082214355e-02 3.321839869022369385e-01 8.953942358493804932e-02 -6.111256312578916550e-03 -5.315011367201805115e-02 2.252607345581054688e-01 1.506312284618616104e-02 -9.105254709720611572e-02 3.348728418350219727e-01 2.269776910543441772e-01 -9.710326790809631348e-02 1.706600785255432129e-01
2.238795459270477295e-01 5.298843607306480408e-02 3.371385857462882996e-02 -3.288102149963378906e-01 7.772850245237350464e-02 1.718669533729553223e-01 3.142940104007720947e-01 -2.540233731269836426e-01 -3.052504360675811768e-01 -1.176701709628105164e-01 -2.533753514289855957e-01 -1.306534465402364731e-02 -3.699972480535507202e-02 7.896912097930908203e-02 2.856203317642211914e-01 4.999866336584091187e-02 6.700825691223144531e-02 9.866985678672790527e-02 2.269077748060226440e-01 1.724617779254913330e-01 7.834796793758869171e-03 -5.324610695242881775e-02 -6.889425963163375854e-02 1.360734254121780396e-01 5.471203103661537170e-02 4.512558877468109131e-02 2.814007103443145752e-01 4.691862035542726517e-03 1.577108204364776611e-01 1.739992350339889526e-01 -9.883853048086166382e-02 3.241613507270812988e-01
-7.984651625156402588e-02 -4.041759669780731201e-01 4.934861510992050171e-02 -2.392037659883499146e-01 1.516590118408203125e-01 -1.614855043590068817e-02 -1.615310611668974161e-04 -1.088311895728111267e-01 -1.999804824590682983e-01 8.694170974195003510e-03 2.424947917461395264e-01 2.955957949161529541e-01 -2.053367793560028076e-01 -1.032423526048660278e-01 -1.428717076778411865e-01 -4.463757947087287903e-02 -2.609238401055335999e-02 1.884411573410034180e-01 1.345628201961517334e-01 1.439101547002792358e-01 -1.276267617940902710e-01 7.846520841121673584e-02 4.366812109947204590e-02 2.159754037857055664e-01 7.080349326133728027e-02 -6.627630442380905151e-02 2.654513716697692871e-01 1.614140123128890991e-01 1.824683547019958496e-01 3.973231911659240723e-01 1.675097644329071045e-02 1.751005202531814575e-01
1.580935418605804443e-01 1.788831651210784912e-01 -1.952898651361465454e-01 5.688702687621116638e-02 1.466439664363861084e-01 1.326365619897842407e-01 1.687880605459213257e-01 -1.800638288259506226e-01 -1.504987180233001709e-01 3.348846733570098877e-01 -1.228899955749511719e-01 1.039393469691276550e-01 -1.992695182561874390e-01 1.571457982063293457e-01 7.760012149810791016e-02 8.097216486930847168e-02 2.736908495426177979e-01 -1.945166587829589844e-01 2.750449776649475098e-01 1.476506888866424561e-01 1.148603782057762146e-01 -1.290854662656784058e-01 -9.816966205835342407e-02 9.567221999168395996e-02 -2.254998981952667236e-01 -1.865918040275573730e-01 4.974583536386489868e-02 2.042071968317031860e-01 -3.742204234004020691e-02 2.040680199861526489e-01 2.388778030872344971e-01 2.741356194019317627e-01
-4.816480353474617004e-02 -3.300328850746154785e-01 -2.300237305462360382e-02 2.505601346492767334e-01 6.760517507791519165e-02 1.043676063418388367e-01 1.639258302748203278e-02 -1.281330734491348267e-01 -1.927524656057357788e-01 -1.055932193994522095e-01 -1.675607264041900635e-01 9.435290098190307617e-02 -5.492777377367019653e-02 -2.636553347110748291e-01 -6.917750090360641479e-02 1.895205825567245483e-01 -5.547498911619186401e-02 -2.021538466215133667e-01 6.419302523136138916e-02 4.743908047676086426e-01 -2.728067710995674133e-02 -6.547288596630096436e-02 1.994719952344894409e-01 -1.733369231224060059e-01 -2.421457916498184204e-01 4.453122243285179138e-02 7.306987792253494263e-02 2.511586546897888184e-01 2.450821250677108765e-01 1.827215850353240967e-01 1.077998951077461243e-01 1.126689985394477844e-01
-1.053180545568466187e-02 -3.222068846225738525e-01 -8.596575260162353516e-02 -1.570967584848403931e-01 4.982250556349754333e-02 -1.971503794193267822e-01 1.097031608223915100e-01 -2.074065655469894409e-01 -2.324662357568740845e-01 6.301335245370864868e-02 -2.069573402404785156e-01 2.282924354076385498e-01 -5.745654460042715073e-03 -2.593926787376403809e-01 5.738227441906929016e-02 1.362835317850112915e-01 -1.013149172067642212e-01 2.364347875118255615e-01 1.557477191090583801e-02 -3.040044941008090973e-02 1.644328609108924866e-02 2.329940199851989746e-01 8.405281230807304382e-03 -6.137022376060485840e-02 3.570352122187614441e-02 -9.723266214132308960e-02 2.485026270151138306e-01 1.811429709196090698e-01 1.948038935661315918e-01 4.069503247737884521e-01 2.681031525135040283e-01 1.378331482410430908e-01
-8.808826655149459839e-02 -1.317770630121231079e-01 -1.741802990436553955e-01 1.536593884229660034e-01 -9.469152987003326416e-02 2.203935384750366211e-01 3.470018506050109863e-02 -4.828553646802902222e-02 -3.589070737361907959e-01 1.659608483314514160e-01 -1.760065108537673950e-01 2.088005989789962769e-01 1.335068196058273315e-01 2.333702892065048218e-01 7.162289321422576904e-02 1.283743828535079956e-01 9.228484332561492920e-02 3.335039690136909485e-02 5.605372786521911621e-02 3.762386441230773926e-01 -1.360557079315185547e-01 -1.226064935326576233e-02 7.904849946498870850e-02 -5.183142051100730896e-02 -4.701114073395729065e-02 2.827999889850616455e-01 1.850089132785797119e-01 2.017912864685058594e-01 1.096355840563774109e-01 1.776734292507171631e-01 6.315698474645614624e-02 3.852109313011169434e-01
2.089219838380813599e-01 -1.070437058806419373e-01 -1.133178994059562683e-01 -2.159940078854560852e-02 1.875587403774261475e-01 -3.033133447170257568e-01 1.108528226613998413e-01 -4.084987640380859375e-01 -1.595170646905899048e-01 1.453287899494171143e-01 -1.350803226232528687e-01 2.131871134042739868e-01 -2.176371030509471893e-02 4.187709838151931763e-02 -6.685052812099456787e-02 1.102070417255163193e-02 -7.830851525068283081e-02 9.757477045059204102e-02 5.548476055264472961e-02 3.344542980194091797e-01 9.915769100189208984e-02 2.583849430084228516e-01 -2.584532201290130615e-01 9.736522287130355835e-02 1.534306108951568604e-01 7.428538054227828979e-02 2.961958348751068115e-01 -2.953543886542320251e-02 2.823597192764282227e-01 -5.376211181282997131e-02 1.616785116493701935e-02 1.554433554410934448e-01
9.912289679050445557e-02 1.606734842061996460e-01 3.833853900432586670e-01 2.090317606925964355e-01 -1.376269198954105377e-02 -3.653222229331731796e-03 1.780653148889541626e-01 -7.475599646568298340e-02 -1.878179460763931274e-01 -5.096679180860519409e-02 -3.165894746780395508e-01 2.694613039493560791e-01 2.583065032958984375e-01 6.442166119813919067e-02 -1.207984834909439087e-01 3.137646913528442383e-01 -3.117880783975124359e-02 -1.278392076492309570e-01 -1.021878570318222046e-01 -1.862814091145992279e-02 2.340870648622512817e-01 6.073690950870513916e-02 4.050563275814056396e-02 -6.056417152285575867e-02 3.921170532703399658e-02 4.886416345834732056e-02 3.416460752487182617e-01 2.312924899160861969e-02 1.771812289953231812e-01 1.350895315408706665e-01 1.892262101173400879e-01 2.074300050735473633e-01
2.560735642910003662e-01 -1.051756069064140320e-01 -1.360226124525070190e-01 -8.441186696290969849e-02 1.827621906995773315e-01 5.179639533162117004e-02 3.057931363582611084e-01 -5.494426563382148743e-02 9.829536080360412598e-02 8.489430695772171021e-02 -1.549244076013565063e-01 3.065139651298522949e-01 2.828696183860301971e-02 7.568552345037460327e-02 -7.839006930589675903e-02 1.358053386211395264e-01 -2.855090200901031494e-01 -1.883673965930938721e-01 -7.559799402952194214e-02 1.571072787046432495e-01 -4.757185652852058411e-02 1.768830269575119019e-01 -6.951164919883012772e-03 -3.033202886581420898e-01 -9.698102623224258423e-02 2.038679420948028564e-01 3.700960874557495117e-01 -5.434644874185323715e-03 2.314299792051315308e-01 -7.753019034862518311e-02 1.529871523380279541e-01 2.350407540798187256e-01
4.467939957976341248e-02 7.255551218986511230e-02 -7.265289127826690674e-02 1.588503271341323853e-01 -1.422625333070755005e-01 7.935291528701782227e-02 2.941458821296691895e-01 -2.495004609227180481e-02 -2.490942738950252533e-02 1.244592517614364624e-01 -2.611962854862213135e-01 -9.501800686120986938e-02 -8.839154988527297974e-02 1.957536190748214722e-01 1.586841493844985962e-01 -1.190628856420516968e-01 2.841723859310150146e-01 -3.494640290737152100e-01 8.019679784774780273e-02 2.597759068012237549e-01 -1.927076578140258789e-01 -1.462311744689941406e-01 -1.025664806365966797e-02 -1.632363945245742798e-01 -5.675957724452018738e-02 -8.596892654895782471e-02 4.650847017765045166e-01 5.409691855311393738e-02 2.241221964359283447e-01 5.693440511822700500e-02 2.108104526996612549e-02 1.545051038265228271e-01
7.013842463493347168e-02 -9.417305141687393188e-02 -2.952147722244262695e-01 -9.570741653442382812e-02 2.951495349407196045e-01 1.410187631845474243e-01 2.452816218137741089e-01 -2.797733247280120850e-01 -1.083959490060806274e-01 1.225179582834243774e-01 1.030335351824760437e-01 2.413033097982406616e-01 -2.507768869400024414e-01 1.518984287977218628e-01 1.388196349143981934e-01 -1.177149638533592224e-01 2.037569284439086914e-01 -2.767010033130645752e-01 -2.804783731698989868e-02 -2.880406565964221954e-02 -1.735057383775711060e-01 1.649664193391799927e-01 6.908234208822250366e-02 8.923952281475067139e-02 7.257799059152603149e-02 -3.662230819463729858e-02 1.259074211120605469e-01 -8.875202387571334839e-02 4.318849444389343262e-01 1.309615224599838257e-01 5.587271228432655334e-02 5.370975285768508911e-02
3.200995922088623047e-01 -2.625433206558227539e-01 1.939482428133487701e-02 2.550693154335021973e-01 1.501909643411636353e-01 -1.294545531272888184e-01 2.259023487567901611e-01 -1.661856323480606079e-01 7.424308359622955322e-02 -1.277418434619903564e-01 -1.704771816730499268e-01 2.131245583295822144e-01 -3.892368450760841370e-02 1.265774667263031006e-01 -5.703437700867652893e-02 6.864492315798997879e-03 -1.773556768894195557e-01 3.727792203426361084e-02 8.059339970350265503e-02 1.456683427095413208e-01 -9.425138682126998901e-02 -2.891551554203033447e-01 -4.649499431252479553e-02 2.558278664946556091e-02 -4.203646183013916016e-01 1.428254246711730957e-01 2.731123194098472595e-02 9.022023528814315796e-02 2.732231914997100830e-01 6.030067056417465210e-02 1.972324997186660767e-01 2.213719785213470459e-01
3.520529866218566895e-01 -1.371217370033264160e-01 -1.091637089848518372e-02 -1.438937485218048096e-01 -3.222932517528533936e-01 -2.165494561195373535e-01 -4.347568005323410034e-02 -9.492519497871398926e-02 -9.583015739917755127e-02 -3.550687804818153381e-02 -1.476712971925735474e-01 6.098614260554313660e-02 8.495541661977767944e-02 -2.626558952033519745e-02 -7.716787606477737427e-02 6.746075302362442017e-02 1.188367456197738647e-01 4.860944673418998718e-02 2.220907807350158691e-01 1.995140910148620605e-01 4.500178620219230652e-02 7.277668267488479614e-02 -2.355266213417053223e-01 1.469358801841735840e-01 -2.508839666843414307e-01 6.991474330425262451e-02 4.003435373306274414e-01 3.416024893522262573e-02 2.687660753726959229e-01 1.599303334951400757e-01 -9.326342493295669556e-02 3.075666725635528564e-01
1.673049181699752808e-01 7.895694673061370850e-02 -2.415335364639759064e-02 1.871708035469055176e-02 -1.678541600704193115e-01 -3.512243032455444336e-01 1.520251035690307617e-01 -7.532504852861166000e-03 -2.663849890232086182e-01 -1.478612609207630157e-02 -9.418822079896926880e-02 8.678548783063888550e-02 8.396805822849273682e-02 -1.741401851177215576e-01 -6.327444687485694885e-03 -8.707978576421737671e-02 1.627904176712036133e-02 -1.771001964807510376e-01 2.142207622528076172e-01 1.733500510454177856e-01 -1.144040673971176147e-01 1.998206973075866699e-01 -4.891927354037761688e-03 1.669652462005615234e-01 1.584879308938980103e-01 5.056252237409353256e-03 2.073211371898651123e-01 -1.590068787336349487e-01 2.817738652229309082e-01 3.532444313168525696e-02 3.077636659145355225e-01 4.475466310977935791e-01
-5.966465920209884644e-02 9.286858141422271729e-02 -1.148228198289871216e-01 5.063530430197715759e-02 7.987354695796966553e-02 -1.545408368110656738e-01 4.905547201633453369e-02 -1.838994771242141724e-01 -1.016164496541023254e-01 1.768135651946067810e-02 -2.232640981674194336e-01 1.457218974828720093e-01 1.515894830226898193e-01 1.271162629127502441e-01 -7.785034924745559692e-02 -3.741670250892639160e-01 -2.429992333054542542e-02 -2.825832962989807129e-01 7.949513196945190430e-02 2.092828601598739624e-01 -1.137410849332809448e-01 -9.791941195726394653e-02 2.608270347118377686e-01 -2.108639031648635864e-01 -3.606291860342025757e-02 -1.519436836242675781e-01 1.984183043241500854e-01 -1.308728009462356567e-01 3.417994379997253418e-01 3.591409623622894287e-01 2.072457373142242432e-01 5.858836323022842407e-02
1.617111116647720337e-01 -2.860809266567230225e-01 1.264155805110931396e-01 -1.960543543100357056e-02 -2.147040367126464844e-01 -2.073062509298324585e-01 2.340673208236694336e-01 -4.575726762413978577e-02 -2.041818201541900635e-01 2.804129123687744141e-01 -2.034521698951721191e-01 1.483072638511657715e-01 -1.701853573322296143e-01 -9.228711016476154327e-03 -4.458137974143028259e-02 -1.076404303312301636e-01 9.114429354667663574e-02 -9.617898613214492798e-02 1.490648537874221802e-01 1.386563479900360107e-01 1.751729100942611694e-01 1.833841204643249512e-01 -1.573046445846557617e-01 -2.836160361766815186e-01 -1.245507672429084778e-01 -2.319923602044582367e-02 -3.745001181960105896e-02 -2.298133224248886108e-01 2.937852172181010246e-03 3.538747131824493408e-01 7.352600805461406708e-03 2.815959155559539795e-01
1.104119047522544861e-02 -1.656881570816040039e-01 2.875477448105812073e-02 7.820451259613037109e-02 -1.541713923215866089e-01 -2.024331986904144287e-01 1.455063968896865845e-01 2.876016870141029358e-02 -2.975997626781463623e-01 5.700192227959632874e-02 -2.049166560173034668e-01 1.198567226529121399e-01 -2.337597161531448364e-01 -4.046186059713363647e-02 9.542855620384216309e-02 1.981460601091384888e-01 -1.287130415439605713e-01 -5.181370377540588379e-01 2.604326792061328888e-02 2.182916849851608276e-01 2.919382154941558838e-01 3.951527923345565796e-02 -1.122391000390052795e-01 4.174290969967842102e-02 -1.643371284008026123e-01 -1.330858319997787476e-01 1.858890056610107422e-01 1.493362430483102798e-02 6.321460008621215820e-02 1.906944811344146729e-01 2.528790235519409180e-01 8.728326112031936646e-02
1.648412346839904785e-01 -1.196724474430084229e-01 -5.711913108825683594e-02 -7.416570931673049927e-02 2.293980121612548828e-01 -1.836799979209899902e-01 2.506513297557830811e-01 -1.835792362689971924e-01 -2.617543935775756836e-02 2.095444202423095703e-01 -2.352691143751144409e-01 2.272820174694061279e-01 -5.363579839468002319e-02 -1.408730596303939819e-01 6.117848679423332214e-02 1.281637251377105713e-01 -1.622661799192428589e-01 1.071349233388900757e-01 3.678328171372413635e-02 1.086150575429201126e-02 3.908571973443031311e-02 2.291474938392639160e-01 2.747764065861701965e-02 7.866930961608886719e-02 4.110943060368299484e-03 -1.937347352504730225e-01 2.074061632156372070e-01 1.632960140705108643e-01 1.387012004852294922e-01 4.224647581577301025e-01 3.502345383167266846e-01 2.109241485595703125e-01
2.098352611064910889e-01 -7.292938232421875000e-02 2.352718859910964966e-01 -2.010540515184402466e-01 -2.720844000577926636e-02 2.151655256748199463e-01 3.636950254440307617e-01 6.977267563343048096e-02 -3.456410169601440430e-01 -1.027096211910247803e-01 -1.251353919506072998e-01 -5.005006492137908936e-02 -5.877711996436119080e-02 2.228498160839080811e-01 5.326100438833236694e-02 -5.477009713649749756e-02 1.495036482810974121e-01 -9.297838062047958374e-02 9.783770889043807983e-02 6.062632054090499878e-02 -8.352191001176834106e-02 -1.197117380797863007e-02 -1.758427917957305908e-01 1.164983808994293213e-01 2.589804492890834808e-02 1.611326783895492554e-01 2.040238529443740845e-01 7.784581929445266724e-02 1.784711480140686035e-01 4.148275852203369141e-01 -1.168333813548088074e-01 2.753215432167053223e-01
-9.134586900472640991e-02 -1.077891141176223755e-02 1.637990027666091919e-01 -1.088729575276374817e-01 1.529773473739624023e-01 1.636910885572433472e-01 6.793624162673950195e-02 1.246422678232192993e-01 -5.086810141801834106e-02 2.290075272321701050e-01 -1.600651890039443970e-01 5.802617594599723816e-02 -9.161067754030227661e-02 3.288518190383911133e-01 -4.388397559523582458e-02 2.282652705907821655e-01 2.967477962374687195e-02 -2.433908134698867798e-01 -1.799457669258117676e-01 1.418759226799011230e-01 -1.369453668594360352e-01 3.524912595748901367e-01 -1.098061054944992065e-01 9.810071438550949097e-03 -6.559502333402633667e-03 -2.831278443336486816e-01 3.942516744136810303e-01 1.232979446649551392e-01 1.631678789854049683e-01 2.731606364250183105e-01 6.770044565200805664e-02 5.890593677759170532e-02
-1.968040317296981812e-01 -4.164030253887176514e-01 -6.365022622048854828e-03 1.920573264360427856e-01 1.512380540370941162e-01 1.185963004827499390e-01 5.416557565331459045e-02 -2.261831611394882202e-01 -7.509148120880126953e-02 8.415786176919937134e-02 -1.209523379802703857e-01 1.294217109680175781e-01 -2.502593211829662323e-02 -2.316921353340148926e-01 -5.433121323585510254e-02 2.461438030004501343e-01 -3.866819292306900024e-02 -1.748365610837936401e-01 1.176643893122673035e-01 3.636901974678039551e-01 -1.540274471044540405e-01 2.130901813507080078e-02 1.645113825798034668e-01 -1.653814464807510376e-01 5.095045082271099091e-03 -2.723279222846031189e-02 6.720402836799621582e-02 3.168290555477142334e-01 2.012875974178314209e-01 2.239088565111160278e-01 2.059449851512908936e-01 4.970571398735046387e-02
-1.192283779382705688e-01 -3.732985258102416992e-01 8.347523212432861328e-02 2.948533594608306885e-01 6.731367111206054688e-02 1.349247097969055176e-01 9.220366925001144409e-02 -3.481821715831756592e-02 -6.633653491735458374e-02 2.993423677980899811e-02 1.447116117924451828e-02 1.583355218172073364e-01 -8.912704139947891235e-02 -6.485903263092041016e-02 -1.587312519550323486e-01 1.612202376127243042e-01 -4.070970043540000916e-02 -1.871697455644607544e-01 1.391515433788299561e-01 5.305356979370117188e-01 -1.064470186829566956e-01 -1.072772592306137085e-01 5.848393961787223816e-02 -2.083493471145629883e-01 -1.633754670619964600e-01 -8.435159176588058472e-02 1.107723340392112732e-01 -1.828633621335029602e-02 2.324341237545013428e-01 3.117154836654663086e-01 1.457038521766662598e-01 1.178459171205759048e-02
1.351296007633209229e-01 7.141593098640441895e-02 -1.000322848558425903e-01 2.107706964015960693e-01 -6.699209660291671753e-02 6.143397837877273560e-02 5.109630152583122253e-02 -1.608583480119705200e-01 -2.079366892576217651e-01 1.417443752288818359e-01 -2.384354025125503540e-01 -9.110182523727416992e-03 -1.424061208963394165e-01 3.206531107425689697e-01 1.539874523878097534e-01 2.644897699356079102e-01 3.689304888248443604e-01 -2.477977275848388672e-01 2.170615643262863159e-01 1.650661081075668335e-01 9.295681118965148926e-02 -6.751672178506851196e-02 -5.017023161053657532e-02 -9.897785633802413940e-02 -2.749857306480407715e-01 2.863619476556777954e-02 1.577654033899307251e-01 9.599503874778747559e-02 1.892746686935424805e-01 2.476472258567810059e-01 1.381321698427200317e-01 1.557764708995819092e-01
3.486477071419358253e-04 -4.158691763877868652e-01 1.562706567347049713e-02 -1.552262902259826660e-01 4.362711310386657715e-02 -5.006918683648109436e-02 3.163931146264076233e-02 -2.019372284412384033e-01 -2.410894036293029785e-01 -1.570935696363449097e-01 1.569744795560836792e-01 2.298138886690139771e-01 -1.047904267907142639e-01 -1.653215587139129639e-01 -3.157670423388481140e-02 -1.321372836828231812e-01 -1.983343958854675293e-01 1.774604320526123047e-01 1.731073367409408092e-03 2.512375414371490479e-01 -1.725854426622390747e-01 1.064274311065673828e-01 -8.199762552976608276e-02 1.968212574720382690e-01 3.405021131038665771e-02 7.385570555925369263e-02 3.172048032283782959e-01 1.548655331134796143e-01 1.263539493083953857e-01 3.934615552425384521e-01 6.661844998598098755e-02 1.119703724980354309e-01
4.117809608578681946e-02 8.504490554332733154e-02 -1.009615585207939148e-01 -2.125719338655471802e-01 -1.269482523202896118e-01 1.228214129805564880e-01 -8.778689801692962646e-02 -2.410538792610168457e-01 -2.307146638631820679e-01 -6.976797431707382202e-02 -1.069618016481399536e-01 2.016947418451309204e-01 3.181640757247805595e-03 -1.714478433132171631e-02 -1.043625846505165100e-01 1.314433366060256958e-01 2.384784072637557983e-01 1.447258051484823227e-02 2.707048952579498291e-01 4.145279154181480408e-02 -9.920349717140197754e-02 -5.621292814612388611e-02 1.039586067199707031e-01 2.355913072824478149e-02 -7.386078685522079468e-02 6.502459943294525146e-02 1.568336635828018188e-01 1.601010859012603760e-01 -6.364263244904577732e-04 4.440023601055145264e-01 -1.194570660591125488e-01 5.217471122741699219e-01
1.596055775880813599e-01 -2.080481797456741333e-01 1.165577620267868042e-01 -1.789067387580871582e-01 1.607311815023422241e-01 1.030539423227310181e-01 2.643993794918060303e-01 -1.763879209756851196e-01 4.696126654744148254e-02 2.869717776775360107e-01 -1.009893715381622314e-01 3.701513409614562988e-01 1.456252648495137691e-03 -3.533652052283287048e-02 1.794493794441223145e-01 -6.929871439933776855e-02 -4.129029437899589539e-02 2.168397977948188782e-02 -6.808704882860183716e-02 7.083020638674497604e-03 2.350048422813415527e-01 1.314833760261535645e-01 -2.717734277248382568e-01 -1.651216596364974976e-01 -9.535668045282363892e-02 1.235598996281623840e-01 3.371482789516448975e-01 1.484982073307037354e-01 9.820910543203353882e-02 9.904778748750686646e-02 1.832500696182250977e-01 2.907424867153167725e-01
-1.700956225395202637e-01 -2.864691913127899170e-01 -4.145072028040885925e-02 -3.306344747543334961e-01 5.362566187977790833e-02 -1.405373811721801758e-01 9.352958947420120239e-02 -6.021766737103462219e-02 -1.374580264091491699e-01 -2.512880265712738037e-01 -1.834031194448471069e-01 6.217783689498901367e-02 -2.703091874718666077e-02 1.874875463545322418e-02 2.341422289609909058e-01 1.055322661995887756e-01 -6.994862575083971024e-03 -9.804362058639526367e-02 -2.289085388183593750e-01 2.488328516483306885e-01 -4.840255901217460632e-02 2.565528824925422668e-02 6.591794639825820923e-02 -2.096772342920303345e-01 -1.924502849578857422e-01 -1.168484687805175781e-01 2.512318193912506104e-01 -1.044513210654258728e-01 2.112068086862564087e-01 1.329899132251739502e-01 1.320232897996902466e-01 4.202950596809387207e-01
9.551893919706344604e-02 1.379049271345138550e-01 -1.769470274448394775e-01 2.092760056257247925e-02 2.801483571529388428e-01 -3.393779741600155830e-03 1.694599092006683350e-01 -4.363751783967018127e-02 -1.588543131947517395e-02 -3.385538235306739807e-02 -1.152212768793106079e-01 2.738634943962097168e-01 -6.350856274366378784e-02 1.914773732423782349e-01 -2.270311266183853149e-01 1.184871122241020203e-01 -6.976236402988433838e-02 -1.995291933417320251e-02 -1.268414258956909180e-01 2.452874034643173218e-01 -6.695850193500518799e-02 3.202473521232604980e-01 -2.560445368289947510e-01 8.009781129658222198e-03 -1.454752981662750244e-01 -7.644694298505783081e-02 5.103690624237060547e-01 -1.536497622728347778e-01 1.520142555236816406e-01 4.686349257826805115e-02 -1.040778830647468567e-01 1.833749711513519287e-01
1.259989142417907715e-01 1.491108387708663940e-01 2.834892459213733673e-02 -1.366377323865890503e-01 9.471897035837173462e-03 -2.823015451431274414e-01 -1.349741071462631226e-01 -1.982928961515426636e-01 -1.305123865604400635e-01 4.934415966272354126e-02 -1.535844802856445312e-01 2.727987468242645264e-01 -1.219999864697456360e-01 -1.461380273103713989e-01 7.185065001249313354e-02 2.078958153724670410e-01 2.028754800558090210e-01 1.066323071718215942e-01 3.849223628640174866e-02 -4.622940719127655029e-02 -3.199835121631622314e-01 2.724658697843551636e-02 -5.367290601134300232e-02 9.181566536426544189e-02 -1.061887368559837341e-01 4.148465022444725037e-02 2.817645072937011719e-01 -6.477260589599609375e-02 2.965734004974365234e-01 4.290009737014770508e-01 -4.626546055078506470e-02 2.483612746000289917e-01
7.442121952772140503e-02 -9.253784269094467163e-02 1.680747568607330322e-01 -1.126792132854461670e-01 8.034015446901321411e-02 -1.092797219753265381e-01 1.143383607268333435e-01 -1.768698990345001221e-01 -8.443992584943771362e-02 3.699309527873992920e-01 -1.965981908142566681e-03 2.968230545520782471e-01 -1.966946013271808624e-02 -2.254573851823806763e-01 1.631775200366973877e-01 8.681070059537887573e-02 -3.005515038967132568e-02 2.230020314455032349e-01 7.859893143177032471e-02 1.400465667247772217e-01 -1.106687635183334351e-01 4.457123577594757080e-02 -2.193540185689926147e-01 5.039759911596775055e-03 1.599802076816558838e-02 -8.050370216369628906e-02 2.767698764801025391e-01 3.178054094314575195e-01 2.513797283172607422e-01 4.005189239978790283e-01 1.335691213607788086e-01 -1.206457987427711487e-02
1.736628860235214233e-01 -3.339375555515289307e-01 -6.518460810184478760e-02 -6.269865483045578003e-02 5.864907987415790558e-03 1.401430647820234299e-02 1.185935586690902710e-01 -3.903808817267417908e-02 -1.110831648111343384e-01 1.443406939506530762e-01 -1.930967122316360474e-01 3.405870199203491211e-01 -9.726731479167938232e-02 -1.713819205760955811e-01 -4.897033050656318665e-02 7.382708042860031128e-02 -9.799282997846603394e-02 1.365276128053665161e-01 -1.763241738080978394e-02 -1.004677936434745789e-01 -6.774177402257919312e-02 2.310381680727005005e-01 9.601618349552154541e-02 3.707411512732505798e-02 9.999421238899230957e-02 -1.094749495387077332e-01 1.959294080734252930e-01 1.556113362312316895e-01 1.290764808654785156e-01 5.574096441268920898e-01 2.670488059520721436e-01 1.034920662641525269e-01
-8.676892518997192383e-02 3.680002316832542419e-02 -8.870330452919006348e-02 -5.755146499723196030e-03 1.297408193349838257e-01 2.561257481575012207e-01 7.740657031536102295e-02 -1.582542359828948975e-01 -2.896973192691802979e-01 -1.822214014828205109e-02 9.745085984468460083e-02 2.145297080278396606e-01 6.308626383543014526e-02 1.213455721735954285e-01 1.535801915451884270e-03 1.774013787508010864e-01 1.758927553892135620e-01 -2.441571950912475586e-01 3.321860730648040771e-02 1.719558984041213989e-01 -2.229038625955581665e-01 7.157608121633529663e-02 -1.697574108839035034e-01 -1.100698783993721008e-01 -1.956881433725357056e-01 -2.706318497657775879e-01 -8.857164531946182251e-02 1.201784014701843262e-01 2.386286407709121704e-01 2.754159867763519287e-01 1.353292632848024368e-02 4.427442848682403564e-01
1.280798763036727905e-01 6.470704823732376099e-02 2.439859090372920036e-03 -2.232109904289245605e-01 9.651508927345275879e-02 8.393863588571548462e-02 -1.845595687627792358e-01 -3.035943806171417236e-01 -8.133316040039062500e-02 1.415400952100753784e-01 -4.070418477058410645e-01 3.855846524238586426e-01 -2.409148216247558594e-01 3.377892076969146729e-01 -2.028055191040039062e-01 1.192834675312042236e-01 2.789185754954814911e-02 -4.567976668477058411e-02 -7.530518621206283569e-02 1.338237524032592773e-01 -1.082813143730163574e-01 -6.484802812337875366e-02 4.214793443679809570e-02 -4.148259013891220093e-02 -1.332857757806777954e-01 -1.935661584138870239e-01 1.446817070245742798e-01 1.130773127079010010e-01 2.249550968408584595e-01 3.724304959177970886e-02 6.933643668889999390e-02 1.638781875371932983e-01
2.016945481300354004e-01 -1.426179707050323486e-01 -5.767445266246795654e-02 -1.734573543071746826e-01 -8.347589522600173950e-03 -1.064240112900733948e-01 1.351175010204315186e-01 1.800402416847646236e-03 -2.644525095820426941e-02 3.141775429248809814e-01 -1.332167088985443115e-01 1.773503720760345459e-01 2.034873142838478088e-02 3.700854182243347168e-01 -7.684849947690963745e-02 -2.787381596863269806e-02 2.618415951728820801e-01 -1.418848782777786255e-01 3.078881278634071350e-02 1.547497510910034180e-01 -1.682534068822860718e-01 -2.914358377456665039e-01 -1.269177496433258057e-01 2.247530817985534668e-01 -1.244202405214309692e-01 9.450271725654602051e-02 1.192311011254787445e-02 6.556273903697729111e-03 6.937799602746963501e-02 1.682586967945098877e-01 3.438218533992767334e-01 3.374246060848236084e-01
1.282972246408462524e-01 -1.143871769309043884e-01 3.397234082221984863e-01 1.765764951705932617e-01 7.954949140548706055e-02 -5.970119684934616089e-02 9.600697457790374756e-02 -1.528259515762329102e-01 1.366546563804149628e-02 -9.627078659832477570e-03 3.761691227555274963e-02 2.052710801362991333e-01 -1.200981251895427704e-02 1.765534430742263794e-01 -2.165394127368927002e-01 -3.065695241093635559e-02 3.591032922267913818e-01 8.282070048153400421e-04 -7.256902009248733521e-02 5.445544794201850891e-02 -6.256769597530364990e-02 -9.936127811670303345e-03 -7.182224839925765991e-02 1.005443483591079712e-01 2.529759109020233154e-01 -1.280271913856267929e-02 3.654593825340270996e-01 -1.567702442407608032e-01 3.160402774810791016e-01 3.285083472728729248e-01 9.595646709203720093e-02 2.502999305725097656e-01
-1.430928590707480907e-03 -9.074529260396957397e-02 -2.236639335751533508e-02 2.113244123756885529e-02 8.917251229286193848e-02 -2.602268457412719727e-01 -9.033741056919097900e-02 -3.161749839782714844e-01 -2.632424235343933105e-01 -2.125030197203159332e-02 -5.165046453475952148e-02 1.889089494943618774e-01 -7.254960387945175171e-02 -4.089508354663848877e-01 -2.634566277265548706e-02 1.998069286346435547e-01 2.772762477397918701e-01 1.387511044740676880e-01 8.654765784740447998e-02 2.259396463632583618e-01 -2.759975492954254150e-01 1.606852561235427856e-01 -1.327519714832305908e-01 2.227514237165451050e-02 -3.512834012508392334e-02 2.909618616104125977e-02 2.349484264850616455e-01 -3.374811261892318726e-02 2.634036839008331299e-01 1.853213906288146973e-01 9.544021449983119965e-03 2.208434343338012695e-01
1.567751914262771606e-01 -9.523896127939224243e-02 -2.248304784297943115e-01 2.850507199764251709e-01 1.864926815032958984e-01 -1.078242734074592590e-01 -5.476010031998157501e-03 2.592403590679168701e-01 -1.996810287237167358e-01 -6.855414807796478271e-02 5.060359463095664978e-02 1.729990243911743164e-01 -1.428239494562149048e-01 4.694938287138938904e-02 -7.457648217678070068e-02 -1.803342252969741821e-01 6.334067881107330322e-02 -2.847666144371032715e-01 -1.855377107858657837e-01 1.144453212618827820e-01 -2.301132082939147949e-01 1.857315935194492340e-02 1.007442325353622437e-01 -3.489932790398597717e-02 1.177131757140159607e-01 -1.229451596736907959e-01 2.712954282760620117e-01 8.243816345930099487e-02 2.093162387609481812e-01 2.423779964447021484e-01 3.189515173435211182e-01 2.687202095985412598e-01
1.208873242139816284e-01 -2.491824775934219360e-01 -2.273666672408580780e-02 -3.604504168033599854e-01 1.195132061839103699e-01 -3.369649499654769897e-02 1.235353350639343262e-01 -2.663039863109588623e-01 -2.915781140327453613e-01 2.103919088840484619e-01 -2.405890971422195435e-01 1.316504478454589844e-01 5.332782864570617676e-02 -7.048628479242324829e-02 1.553962230682373047e-01 1.921050697565078735e-01 -9.677983820438385010e-02 2.029393762350082397e-01 -8.387103676795959473e-02 1.421377211809158325e-01 3.919435665011405945e-02 2.157378196716308594e-01 -1.465097367763519287e-01 6.209160760045051575e-02 -1.172210276126861572e-02 1.104056537151336670e-01 3.267536163330078125e-01 1.957889497280120850e-01 6.518044322729110718e-02 2.953134179115295410e-01 1.113868206739425659e-01 7.356580346822738647e-02
-1.041972115635871887e-01 -2.442737668752670288e-01 5.237838625907897949e-02 2.130060046911239624e-01 -6.144262105226516724e-02 -8.996478468179702759e-02 2.259605824947357178e-01 -9.823674336075782776e-03 -1.562045812606811523e-01 1.315304040908813477e-01 -1.462144404649734497e-01 2.901962101459503174e-01 -1.787360943853855133e-02 -2.254115939140319824e-01 -1.264431476593017578e-01 1.962107717990875244e-01 -1.457491964101791382e-01 -2.491481751203536987e-01 5.807159468531608582e-03 3.198716938495635986e-01 -1.019939430989325047e-03 -1.018466353416442871e-01 1.874616444110870361e-01 -1.326369494199752808e-01 -1.915133148431777954e-01 1.192389056086540222e-01 2.703084647655487061e-01 5.787387862801551819e-02 2.464498877525329590e-01 3.361554145812988281e-01 1.188940256834030151e-01 3.825094550848007202e-02
-1.422624140977859497e-01 -1.047975718975067139e-01 -6.961794197559356689e-02 2.305849082767963409e-02 -8.224605023860931396e-02 -9.086788445711135864e-02 3.064571321010589600e-01 -1.816823631525039673e-01 -2.466496080160140991e-01 1.248312070965766907e-01 -2.505965232849121094e-01 3.147651255130767822e-02 1.259555965662002563e-01 3.837755322456359863e-01 -2.658105790615081787e-01 -1.394626498222351074e-01 -1.075993664562702179e-02 -2.042221277952194214e-01 -4.979200661182403564e-02 1.897700577974319458e-01 6.736875366186723113e-05 -1.464981883764266968e-01 3.048335313796997070e-01 -3.390137478709220886e-02 1.035188436508178711e-01 9.887226670980453491e-02 2.277107983827590942e-01 1.098559498786926270e-01 2.242655903100967407e-01 2.477608025074005127e-01 1.719826608896255493e-01 8.045464009046554565e-02
2.520913779735565186e-01 -3.869571983814239502e-01 -1.056649610400199890e-01 -1.630484461784362793e-01 1.093282550573348999e-01 8.760971575975418091e-02 1.593092381954193115e-01 -1.897228062152862549e-01 -4.208498299121856689e-01 -1.363511830568313599e-01 2.125184237957000732e-02 2.300340086221694946e-01 1.617606580257415771e-01 -2.318111248314380646e-02 -4.874118044972419739e-02 -8.096762001514434814e-02 -1.383443474769592285e-01 6.470398604869842529e-02 -4.211168736219406128e-02 3.356444239616394043e-01 -8.923878520727157593e-02 8.083583414554595947e-02 -7.742416113615036011e-02 2.696972489356994629e-01 6.432122737169265747e-02 9.961074590682983398e-02 1.315904706716537476e-01 -6.166617199778556824e-02 9.915795922279357910e-02 1.588978916406631470e-01 -4.710416123270988464e-02 2.824704647064208984e-01
3.416179120540618896e-01 -3.072642982006072998e-01 -8.999097347259521484e-02 -1.099261417984962463e-01 1.265761554241180420e-01 1.421319544315338135e-01 2.845025360584259033e-01 -5.095190368592739105e-03 -1.504368484020233154e-01 2.118387669324874878e-01 -3.199604526162147522e-02 2.354350090026855469e-01 -1.989824920892715454e-01 -4.993889108300209045e-02 2.354518324136734009e-02 -1.188807748258113861e-02 -2.571774125099182129e-01 -5.120866000652313232e-03 9.093360602855682373e-02 1.444110274314880371e-01 -6.098356842994689941e-02 5.241742357611656189e-02 -3.342217803001403809e-01 1.001610457897186279e-01 -1.846979744732379913e-02 -7.074867933988571167e-02 2.026732712984085083e-01 1.218432858586311340e-01 3.654299676418304443e-01 1.706629991531372070e-01 1.714912801980972290e-01 8.906866610050201416e-02
1.151612326502799988e-01 -2.302388250827789307e-01 2.663265466690063477e-01 -1.757590025663375854e-01 1.231809556484222412e-01 2.032629996538162231e-01 3.925713524222373962e-02 -3.307276964187622070e-02 -4.014253616333007812e-01 -3.041340112686157227e-01 2.654138952493667603e-02 -2.522364445030689240e-02 -8.321326225996017456e-02 1.400361061096191406e-01 -1.223659981042146683e-02 8.372206240892410278e-02 -1.592869125306606293e-02 -2.758330106735229492e-01 3.870581462979316711e-02 2.960525453090667725e-02 4.473122954368591309e-02 -1.629429608583450317e-01 -3.236917555332183838e-01 -1.943544149398803711e-01 -1.237620636820793152e-01 8.511444181203842163e-02 1.987787038087844849e-01 3.283992782235145569e-02 2.246191650629043579e-01 2.675838768482208252e-01 4.940872266888618469e-02 2.159769237041473389e-01
4.057769477367401123e-01 -2.015028148889541626e-01 1.979359537363052368e-01 -2.273020595312118530e-01 -8.971933275461196899e-02 -3.266512975096702576e-02 3.229247033596038818e-01 -1.725240945816040039e-01 3.534186631441116333e-02 -8.915256708860397339e-02 -1.050750911235809326e-01 8.607100695371627808e-02 -2.074704319238662720e-01 1.094430387020111084e-01 1.061771735548973083e-01 1.723463647067546844e-02 1.080221906304359436e-01 1.291081607341766357e-01 -1.044023558497428894e-01 2.283835560083389282e-01 -3.723118454217910767e-02 -1.713632792234420776e-01 1.143082529306411743e-01 3.200564384460449219e-01 -1.295007616281509399e-01 -2.771117538213729858e-02 2.869945168495178223e-01 -1.011538784950971603e-03 2.894920483231544495e-02 2.993907034397125244e-01 1.282850652933120728e-01 1.483608633279800415e-01
3.995964527130126953e-01 -1.818141192197799683e-01 -6.173258647322654724e-02 -1.722850352525711060e-01 2.167936861515045166e-01 -6.314079463481903076e-02 -8.918067812919616699e-02 -4.786045253276824951e-01 -1.027392297983169556e-01 7.692983001470565796e-02 3.992148209363222122e-03 2.287983000278472900e-01 6.691502779722213745e-02 -5.008615553379058838e-02 -1.277924627065658569e-01 9.646645933389663696e-02 1.244718357920646667e-01 -9.174651652574539185e-02 -6.158931925892829895e-02 2.455763518810272217e-01 7.617056369781494141e-02 2.493124008178710938e-01 8.126648515462875366e-02 -1.107828691601753235e-01 -3.519369661808013916e-01 1.224479228258132935e-01 -1.651721261441707611e-02 1.542621571570634842e-02 1.779010742902755737e-01 6.393754482269287109e-02 -2.705260738730430603e-02 1.833864152431488037e-01
1.233846321702003479e-02 -2.298302352428436279e-01 -2.585994005203247070e-01 -8.573506772518157959e-02 -1.994209438562393188e-01 -1.959463804960250854e-01 1.029422413557767868e-02 -7.646557688713073730e-02 -2.256274372339248657e-01 2.532694339752197266e-01 -2.680771052837371826e-01 5.487188324332237244e-02 -2.404160797595977783e-01 -2.228554934263229370e-01 -1.026467010378837585e-01 -1.455762833356857300e-01 1.133915409445762634e-01 -6.458524614572525024e-02 -1.128403246402740479e-01 1.889774948358535767e-01 6.434042006731033325e-02 -1.224916353821754456e-01 -1.087136566638946533e-01 -2.868845462799072266e-01 -6.252986192703247070e-02 -1.044067367911338806e-01 -5.050192028284072876e-02 -1.413214057683944702e-01 2.048651315271854401e-02 3.690806329250335693e-01 1.408075392246246338e-01 2.949967682361602783e-01
1.975683961063623428e-03 1.632591038942337036e-01 9.993106126785278320e-02 7.493831217288970947e-02 1.077825203537940979e-01 3.269643709063529968e-02 1.229448094964027405e-01 -2.079342901706695557e-01 -1.316275745630264282e-01 1.393683254718780518e-01 -3.296882808208465576e-01 -1.153907254338264465e-01 -3.150156736373901367e-01 -9.752122312784194946e-02 1.831436455249786377e-01 3.452709643170237541e-04 8.403872139751911163e-03 -1.529627442359924316e-01 -3.485574126243591309e-01 1.265687644481658936e-01 -1.045693755149841309e-01 1.180954128503799438e-01 -4.194448143243789673e-02 4.853817448019981384e-02 -1.205605491995811462e-01 9.964787960052490234e-02 1.325496733188629150e-01 -1.140844076871871948e-01 3.624182045459747314e-01 3.380924463272094727e-01 2.454473227262496948e-01 1.863676905632019043e-01
1.686266437172889709e-02 7.670331001281738281e-02 -1.340687870979309082e-01 9.808750450611114502e-02 -5.812007933855056763e-02 -1.077844277024269104e-01 -2.528143860399723053e-02 -1.146008446812629700e-01 -2.992896735668182373e-01 -4.643949866294860840e-02 -1.047914773225784302e-01 3.651005625724792480e-01 2.718004584312438965e-01 7.581258658319711685e-03 -7.792876660823822021e-02 -3.068558871746063232e-01 -1.951635442674160004e-02 -1.882573664188385010e-01 1.139270141720771790e-01 1.362726092338562012e-01 -1.918558627367019653e-01 -2.117709964513778687e-01 1.252188533544540405e-01 5.707586556673049927e-02 -2.516324818134307861e-01 -9.036925435066223145e-02 1.520066410303115845e-01 -9.695968031883239746e-02 1.369036585092544556e-01 3.689648211002349854e-01 1.901954114437103271e-01 2.535402774810791016e-01
-9.785114973783493042e-02 -1.893057376146316528e-01 3.165748436003923416e-03 6.474383175373077393e-02 -1.776498705148696899e-01 1.015061512589454651e-01 -1.146413981914520264e-01 -9.711366891860961914e-02 -1.805857568979263306e-01 3.602384030818939209e-01 -8.077129721641540527e-02 2.101099640130996704e-01 -3.067374788224697113e-02 2.722474634647369385e-01 -1.902836957015097141e-03 2.054307907819747925e-01 4.130339249968528748e-03 -2.883094549179077148e-01 1.641146987676620483e-01 1.621578931808471680e-01 -2.043724358081817627e-01 -5.762132629752159119e-02 5.282403528690338135e-02 1.130834743380546570e-01 -2.414160519838333130e-01 6.122840568423271179e-04 2.105155140161514282e-01 3.191670477390289307e-01 2.239871211349964142e-02 4.595039039850234985e-02 -4.742932319641113281e-02 3.863521814346313477e-01
3.232345283031463623e-01 1.825271360576152802e-02 1.633050143718719482e-01 -3.236683607101440430e-01 -5.501009151339530945e-02 -5.444749817252159119e-02 2.606976330280303955e-01 -1.549719423055648804e-01 5.625916272401809692e-02 7.545251399278640747e-03 -3.358825147151947021e-01 1.006090044975280762e-01 -1.376998722553253174e-01 -2.438852377235889435e-02 1.182270050048828125e-02 9.843793511390686035e-02 1.944445967674255371e-01 -5.005389079451560974e-02 1.279826760292053223e-01 2.326290756464004517e-01 -9.900749474763870239e-02 -2.874846197664737701e-02 5.510958656668663025e-02 2.432599216699600220e-01 -8.314277976751327515e-02 -4.777017608284950256e-02 3.666750192642211914e-01 1.406065840274095535e-02 -7.487116008996963501e-02 3.964880406856536865e-01 -5.067784711718559265e-02 1.317879706621170044e-01
3.741987049579620361e-01 -1.553890109062194824e-01 -2.136097550392150879e-01 -1.606981903314590454e-01 1.997456550598144531e-01 -6.700368225574493408e-02 5.152086168527603149e-02 -4.360131919384002686e-01 -2.115700542926788330e-01 -5.862967669963836670e-02 9.032873064279556274e-02 1.805196553468704224e-01 1.745362207293510437e-02 -6.074791401624679565e-02 -4.619267955422401428e-02 1.848635077476501465e-02 1.288611888885498047e-01 -1.413811836391687393e-02 -1.277655512094497681e-01 7.233547419309616089e-02 7.035066932439804077e-02 2.576184570789337158e-01 1.122227981686592102e-01 8.578351885080337524e-02 -2.902065515518188477e-01 1.303803324699401855e-01 2.174045145511627197e-01 -9.203866124153137207e-02 1.521710306406021118e-01 2.214481979608535767e-01 -8.520770072937011719e-02 2.564551830291748047e-01
-1.230061948299407959e-01 1.248722374439239502e-01 -9.217734634876251221e-02 1.255499273538589478e-01 -1.704599112272262573e-01 1.655682921409606934e-01 4.333185032010078430e-02 -2.174098342657089233e-01 -3.031416535377502441e-01 1.394841223955154419e-01 -1.837066411972045898e-01 1.707203984260559082e-01 1.549449861049652100e-01 1.713813543319702148e-01 1.666137129068374634e-01 1.526908129453659058e-01 3.233236819505691528e-02 1.023905072361230850e-02 -2.996412105858325958e-02 3.866379857063293457e-01 -4.666998982429504395e-02 -7.471252232789993286e-02 1.339620351791381836e-01 -2.469851225614547729e-01 -1.973726600408554077e-01 2.045357078313827515e-01 3.020050227642059326e-01 1.353900730609893799e-01 1.868825852870941162e-01 1.780127584934234619e-01 1.380600631237030029e-01 2.155395448207855225e-01
-4.265826940536499023e-02 4.473990201950073242e-02 -2.121768444776535034e-01 -1.862754374742507935e-01 -1.237273365259170532e-01 -1.362958252429962158e-01 -2.956987917423248291e-01 -9.542453289031982422e-02 -4.931063205003738403e-02 -5.740882083773612976e-02 -1.849413067102432251e-01 1.673338413238525391e-01 -1.473267972469329834e-01 -1.908757090568542480e-01 2.588130719959735870e-02 6.478257477283477783e-02 2.021826356649398804e-01 -1.728126965463161469e-02 -1.227837651968002319e-01 5.478620901703834534e-02 -1.806568056344985962e-01 2.055224180221557617e-01 1.481271833181381226e-01 1.031536906957626343e-01 4.681099206209182739e-03 2.665685489773750305e-02 3.498283326625823975e-01 5.421407148241996765e-02 -2.528535388410091400e-02 4.139671027660369873e-01 1.379983574151992798e-01 4.138601124286651611e-01
2.247072160243988037e-01 -7.985331118106842041e-02 2.353705316781997681e-01 4.631439223885536194e-02 4.104195162653923035e-03 -6.219354271888732910e-02 9.869863837957382202e-02 -8.014564961194992065e-02 3.216128051280975342e-02 -1.090019717812538147e-01 -2.109544277191162109e-01 2.605616152286529541e-01 -4.420024156570434570e-01 -1.019756961613893509e-02 -3.375473618507385254e-02 1.240393742918968201e-01 3.969360888004302979e-02 -2.265917360782623291e-01 1.294003725051879883e-01 1.587354093790054321e-01 6.743909418582916260e-02 -3.446066081523895264e-01 7.613345235586166382e-02 3.300590813159942627e-02 1.210894882678985596e-01 -1.099383458495140076e-01 8.593604713678359985e-02 -7.822729647159576416e-02 4.637991786003112793e-01 -1.429664343595504761e-02 7.927621901035308838e-02 2.032985985279083252e-01
-1.640836447477340698e-01 -4.693104326725006104e-01 -3.024412691593170166e-02 -5.731243640184402466e-02 -1.351609677076339722e-01 -2.444406896829605103e-01 -1.017562001943588257e-01 -2.394198775291442871e-01 -1.687607467174530029e-01 1.066574156284332275e-01 -1.866717487573623657e-01 2.472938299179077148e-01 -6.076972186565399170e-02 1.838357448577880859e-01 -5.381669476628303528e-02 7.968914508819580078e-02 3.450635820627212524e-02 1.822338700294494629e-01 -1.994281634688377380e-02 -3.486667526885867119e-03 1.764804422855377197e-01 -6.905850023031234741e-02 -1.938579082489013672e-01 -2.105216979980468750e-01 -1.658958494663238525e-01 -1.758603751659393311e-01 4.580945149064064026e-02 -1.090293079614639282e-01 2.493887990713119507e-01 2.916809916496276855e-01 8.252011984586715698e-02 2.029688656330108643e-01
5.113386362791061401e-02 -2.476862668991088867e-01 -9.588679298758506775e-03 -2.128417491912841797e-01 2.154870927333831787e-01 -1.986256092786788940e-01 3.286324068903923035e-02 -6.054499372839927673e-02 -4.156138002872467041e-02 -1.317697167396545410e-01 -1.824408173561096191e-01 2.016130462288856506e-02 -1.840555965900421143e-01 -2.115551978349685669e-01 1.406287699937820435e-01 3.376891016960144043e-01 4.771992191672325134e-02 6.969927926547825336e-04 -3.163257837295532227e-01 1.529054641723632812e-01 -1.440492421388626099e-01 3.309876844286918640e-02 5.395717546343803406e-02 -1.096144616603851318e-01 -1.414118707180023193e-01 -2.539243102073669434e-01 2.593418061733245850e-01 -4.242708161473274231e-02 2.520533502101898193e-01 1.136249229311943054e-01 -4.473872110247612000e-02 3.745912313461303711e-01
1.256175786256790161e-01 -1.451127678155899048e-01 -1.334487497806549072e-01 -8.287254720926284790e-02 -2.197279483079910278e-01 -3.351234495639801025e-01 -9.506529569625854492e-02 -9.443863481283187866e-02 5.565437953919172287e-03 -4.928403720259666443e-02 -6.317100673913955688e-02 8.158787339925765991e-02 -2.234588004648685455e-02 6.141430139541625977e-02 -1.631109714508056641e-01 -2.103870362043380737e-02 1.300707459449768066e-01 1.782418042421340942e-02 1.675387024879455566e-01 2.048564702272415161e-01 -5.946169048547744751e-02 4.901104047894477844e-02 -3.606108725070953369e-01 8.163983374834060669e-02 -2.259930521249771118e-01 1.889910995960235596e-01 3.921539485454559326e-01 -8.129577152431011200e-03 2.779464721679687500e-01 2.615399658679962158e-01 1.632205694913864136e-01 2.695587575435638428e-01
2.809912338852882385e-02 -1.978742927312850952e-01 1.119133010506629944e-01 -2.875210940837860107e-01 9.584408998489379883e-02 2.635538578033447266e-01 1.528846472501754761e-01 -1.942048519849777222e-01 -1.850857734680175781e-01 -7.109474390745162964e-02 -1.963739097118377686e-01 1.223819404840469360e-01 -1.371128708124160767e-01 -2.674528062343597412e-01 -5.829608440399169922e-02 2.519723176956176758e-01 2.334156930446624756e-01 8.204356580972671509e-02 5.416922271251678467e-02 2.390628606081008911e-01 2.061835527420043945e-01 2.583328187465667725e-01 8.888866752386093140e-02 -2.229459770023822784e-02 -6.453499943017959595e-02 -1.127647981047630310e-02 3.335340917110443115e-01 4.708592966198921204e-02 1.522755771875381470e-01 1.204439923167228699e-01 2.836715877056121826e-01 1.389943342655897141e-02
-7.040800899267196655e-02 -3.634027540683746338e-01 -2.732970938086509705e-02 6.532567739486694336e-02 -3.859481215476989746e-02 -1.232208758592605591e-01 5.664929747581481934e-03 -2.425549030303955078e-01 -1.316572278738021851e-01 -2.590548992156982422e-01 -1.268587410449981689e-01 2.205988615751266479e-01 -2.255413495004177094e-02 2.482461184263229370e-01 5.759301409125328064e-02 1.941654086112976074e-02 -2.397344820201396942e-02 2.566971778869628906e-01 1.052144467830657959e-01 1.608597040176391602e-01 4.751313105225563049e-02 -1.999158412218093872e-01 -2.261388301849365234e-01 -1.312211155891418457e-01 -3.763510584831237793e-01 7.081983145326375961e-03 8.378675580024719238e-02 9.103209525346755981e-02 9.971852600574493408e-02 2.821843624114990234e-01 2.767866253852844238e-01 1.738514602184295654e-01
2.149825245141983032e-01 1.880794912576675415e-01 -2.621538005769252777e-02 -3.849887102842330933e-02 1.358041465282440186e-01 -2.103013992309570312e-01 2.747630774974822998e-01 -1.464265882968902588e-01 -2.849117219448089600e-01 8.303524553775787354e-02 -1.100928932428359985e-01 1.051710695028305054e-01 -7.976385764777660370e-03 2.050651758909225464e-01 -8.385783433914184570e-02 -9.459119290113449097e-02 2.018392831087112427e-01 -2.895971238613128662e-01 9.910354018211364746e-02 1.311842054128646851e-01 2.728970646858215332e-01 -5.621417984366416931e-02 8.239647746086120605e-02 7.048760354518890381e-02 1.342945545911788940e-01 -1.718710213899612427e-01 1.766037344932556152e-01 3.459844291210174561e-01 8.185501396656036377e-02 6.234433501958847046e-02 2.987134456634521484e-01 2.190340161323547363e-01
-1.811268478631973267e-01 -1.060779988765716553e-01 -7.010988891124725342e-02 2.318802662193775177e-02 8.658120036125183105e-02 -1.388470679521560669e-01 -1.405413262546062469e-02 -4.998549446463584900e-02 -2.395628839731216431e-01 3.376620635390281677e-02 -5.839814618229866028e-02 3.093101978302001953e-01 2.430699765682220459e-01 8.570175617933273315e-03 -1.844662129878997803e-01 -2.814467847347259521e-01 6.812615692615509033e-02 -1.044362783432006836e-01 -1.876027695834636688e-02 1.191513463854789734e-01 -2.968624532222747803e-01 -1.078026443719863892e-01 2.229387313127517700e-01 -9.093734435737133026e-03 -2.888707816600799561e-01 -8.369018882513046265e-02 1.460410803556442261e-01 -2.432186715304851532e-02 3.399772644042968750e-01 3.171383142471313477e-01 3.295637667179107666e-02 2.859352827072143555e-01
5.119483917951583862e-03 -7.508269697427749634e-02 1.083064079284667969e-01 1.568931937217712402e-01 -1.234909817576408386e-01 -3.421372920274734497e-02 2.699718177318572998e-01 -1.291195303201675415e-01 -3.688338100910186768e-01 1.233699768781661987e-01 1.168285980820655823e-01 3.405770659446716309e-01 1.141660958528518677e-01 6.332796066999435425e-02 -2.171088606119155884e-01 -1.248459294438362122e-01 2.234039157629013062e-01 -1.162405312061309814e-01 -7.010028511285781860e-02 3.616083860397338867e-01 1.498867869377136230e-01 -6.486722081899642944e-02 1.260325219482183456e-02 -5.455414950847625732e-02 1.638202965259552002e-01 -2.911074832081794739e-02 1.493342071771621704e-01 3.187341690063476562e-01 1.476196944713592529e-01 2.679470926523208618e-02 2.355052232742309570e-01 1.813628226518630981e-01
1.127816513180732727e-01 -3.191877901554107666e-01 -5.659196153283119202e-02 -1.363915055990219116e-01 7.473484426736831665e-02 5.627522245049476624e-02 1.924808323383331299e-01 -3.051026165485382080e-01 -1.459256373345851898e-02 -3.556580469012260437e-02 -4.768882691860198975e-01 1.605842709541320801e-01 -8.921406418085098267e-02 9.887368977069854736e-02 4.976440593600273132e-02 2.165624648332595825e-01 8.389216661453247070e-02 -7.635394483804702759e-02 -1.288281083106994629e-01 1.041372641921043396e-01 5.136138945817947388e-02 2.059116661548614502e-01 -1.946915388107299805e-01 1.947439908981323242e-01 -1.522807180881500244e-01 2.564524412155151367e-01 4.836700484156608582e-02 3.639851510524749756e-02 3.525115847587585449e-01 -2.199405618011951447e-02 -1.505165845155715942e-01 4.129711538553237915e-02
3.454478457570075989e-02 -2.542785108089447021e-01 -7.504038512706756592e-03 5.266655236482620239e-02 1.854565441608428955e-01 7.846847921609878540e-02 1.306757330894470215e-01 -1.849263459444046021e-01 -3.611996173858642578e-01 4.160110279917716980e-02 -2.304236292839050293e-01 3.525230586528778076e-01 -4.999685287475585938e-02 -1.735936664044857025e-02 -8.213961124420166016e-02 1.342027783393859863e-01 4.242757707834243774e-02 1.170856952667236328e-01 2.650665938854217529e-01 1.341025438159704208e-02 4.032327979803085327e-02 -1.350061744451522827e-01 1.706074178218841553e-01 4.751141183078289032e-03 8.586935698986053467e-03 2.148549258708953857e-01 -6.750478595495223999e-02 9.428475052118301392e-02 -7.928066700696945190e-02 2.609102725982666016e-01 -4.360281676054000854e-02 4.811412394046783447e-01
1.026531588286161423e-02 -1.454354077577590942e-01 3.046457096934318542e-02 1.135739982128143311e-01 -9.658242762088775635e-02 4.953272640705108643e-03 3.977926075458526611e-01 -2.375019341707229614e-02 -1.587703973054885864e-01 2.816835641860961914e-01 3.783066524192690849e-03 3.493920341134071350e-02 -2.518183290958404541e-01 6.134172156453132629e-02 1.850017011165618896e-01 1.139225810766220093e-01 1.365366727113723755e-01 -2.870720028877258301e-01 6.731603294610977173e-02 2.616935670375823975e-01 -1.889892518520355225e-01 -1.187726780772209167e-01 2.579933404922485352e-01 -4.466210678219795227e-02 9.841398335993289948e-03 2.793571725487709045e-02 2.670333981513977051e-01 2.004564926028251648e-02 -2.169590815901756287e-02 4.284998774528503418e-01 9.435210376977920532e-02 1.362882703542709351e-01
-9.133383631706237793e-02 -2.381318211555480957e-01 2.281434684991836548e-01 6.295353919267654419e-02 2.200031876564025879e-01 2.984907478094100952e-02 2.008210718631744385e-01 -5.559840798377990723e-01 -1.119457483291625977e-01 1.294873952865600586e-01 1.177789736539125443e-02 -1.895740814507007599e-02 -3.804259002208709717e-02 1.758430749177932739e-01 -1.757515221834182739e-01 -7.355201244354248047e-02 -3.464237600564956665e-02 -2.829866707324981689e-01 3.635573759675025940e-02 -6.831534206867218018e-02 1.759324222803115845e-01 -1.818290352821350098e-02 -4.071354120969772339e-02 1.147049572318792343e-02 1.187515351921319962e-02 -4.345126450061798096e-02 3.769465684890747070e-01 -6.912685930728912354e-02 1.224354431033134460e-01 8.953870832920074463e-02 2.352433353662490845e-01 1.847969591617584229e-01
3.588803410530090332e-01 -1.013795882463455200e-01 1.130067035555839539e-01 -5.506245885044336319e-03 6.164694204926490784e-02 1.732170730829238892e-01 2.663191556930541992e-01 2.236900851130485535e-02 6.858680397272109985e-02 -6.129005551338195801e-02 -2.128300219774246216e-01 1.417770832777023315e-01 -3.143103420734405518e-02 7.530459016561508179e-02 -2.679757177829742432e-01 1.576803028583526611e-01 1.453325003385543823e-01 -1.486604660749435425e-01 -1.594961881637573242e-01 2.230835705995559692e-01 3.118802234530448914e-02 -1.012562811374664307e-01 2.475892901420593262e-01 1.762480735778808594e-01 1.816369742155075073e-01 -1.162134557962417603e-01 -2.004064247012138367e-02 -2.051923424005508423e-01 1.335500627756118774e-01 3.038950264453887939e-01 1.680232286453247070e-01 3.409780263900756836e-01
2.285684794187545776e-01 -3.632027208805084229e-01 -1.056455671787261963e-01 5.752350669354200363e-03 1.473019570112228394e-01 -2.749822735786437988e-01 1.628431677818298340e-01 7.947868853807449341e-02 1.007429212331771851e-01 3.168823022861033678e-04 -6.436439603567123413e-02 2.671265006065368652e-01 1.587829291820526123e-01 2.992389202117919922e-01 -2.012156322598457336e-02 -1.075700297951698303e-01 -1.568129807710647583e-01 -1.980990320444107056e-01 1.655226014554500580e-02 2.239743471145629883e-01 -1.219089254736900330e-01 -3.035057187080383301e-01 -1.107082739472389221e-01 -6.287240982055664062e-02 -1.386360079050064087e-01 1.164369359612464905e-01 1.407285481691360474e-01 4.912677407264709473e-02 2.333296090364456177e-01 1.356994211673736572e-01 2.459876090288162231e-01 1.905159950256347656e-01
-8.785511367022991180e-03 1.032683998346328735e-01 -7.634200900793075562e-02 -3.185256719589233398e-01 5.388098210096359253e-02 1.838397830724716187e-01 -3.356636688113212585e-02 -2.011767774820327759e-01 -1.513011604547500610e-01 7.034081965684890747e-02 -3.067764341831207275e-01 3.882777988910675049e-01 -1.760437488555908203e-01 2.809813022613525391e-01 -1.206060796976089478e-01 1.361422892659902573e-02 6.229280307888984680e-02 -1.091463267803192139e-01 -8.562405407428741455e-02 8.435697108507156372e-02 -2.354991994798183441e-02 -1.512155532836914062e-01 -2.173492461442947388e-01 5.270566791296005249e-02 -1.397348046302795410e-01 1.050436776131391525e-02 4.961370304226875305e-02 3.478628396987915039e-01 1.467271298170089722e-01 1.174075528979301453e-01 2.314547598361968994e-01 2.657390534877777100e-01
3.688185214996337891e-01 -2.439487427473068237e-01 -3.790338709950447083e-02 -8.418658375740051270e-02 2.469377219676971436e-01 -1.754258871078491211e-01 3.228365182876586914e-01 -1.077549979090690613e-01 1.732270047068595886e-02 6.687416136264801025e-02 -1.461693048477172852e-01 2.130338102579116821e-01 -1.004801876842975616e-02 -4.821464046835899353e-02 1.155592575669288635e-01 9.587906301021575928e-02 -1.376672089099884033e-01 -1.699582301080226898e-02 4.985951259732246399e-02 -3.367988392710685730e-03 1.036711111664772034e-01 2.504025995731353760e-01 4.788710270076990128e-03 5.901300162076950073e-02 -1.780771091580390930e-02 -4.408319666981697083e-02 5.988111346960067749e-02 9.536699205636978149e-02 1.787065118551254272e-01 3.504007756710052490e-01 4.069355428218841553e-01 2.406451404094696045e-01
2.151920795440673828e-01 3.429934754967689514e-02 2.039769142866134644e-01 -1.712975054979324341e-01 -6.481694430112838745e-02 6.222430989146232605e-02 3.720561563968658447e-01 -1.644148230552673340e-01 -1.511928886175155640e-01 -5.572043731808662415e-02 -2.612804472446441650e-01 2.445196807384490967e-01 -5.193619057536125183e-02 3.102385997772216797e-01 -1.127864141017198563e-02 -8.092020452022552490e-02 1.820241212844848633e-01 -1.890738457441329956e-01 2.253986708819866180e-02 2.578890137374401093e-02 -6.415930390357971191e-02 -1.131873652338981628e-01 -2.706583738327026367e-01 8.922080509364604950e-03 1.838336884975433350e-01 6.065301969647407532e-02 6.997139751911163330e-02 1.418775022029876709e-01 -2.644791826605796814e-02 3.693203628063201904e-01 -1.018888428807258606e-01 2.794601619243621826e-01
1.843338832259178162e-02 7.497914880514144897e-02 1.142344474792480469e-01 -2.866318523883819580e-01 1.699682176113128662e-01 1.330314725637435913e-01 2.929225265979766846e-01 -3.799334168434143066e-01 -3.558558225631713867e-01 1.761905616149306297e-03 -9.297110140323638916e-02 2.498742491006851196e-01 -1.340829581022262573e-01 -2.261057961732149124e-03 9.064941853284835815e-02 1.319862995296716690e-02 2.795960605144500732e-01 5.822589248418807983e-02 1.365280598402023315e-01 2.370598614215850830e-01 -9.118318557739257812e-02 3.804763406515121460e-02 -1.316805034875869751e-01 -1.332251578569412231e-01 9.696944057941436768e-02 2.425652742385864258e-01 8.102165907621383667e-02 4.899222403764724731e-02 9.214292466640472412e-02 2.334611117839813232e-01 1.063174754381179810e-02 2.375583201646804810e-01
4.437892735004425049e-01 -1.297032367438077927e-02 -1.945994198322296143e-01 -5.242788791656494141e-02 2.770792245864868164e-01 1.234138086438179016e-01 3.129815459251403809e-01 -1.383633762598037720e-01 -2.252297848463058472e-01 2.123509049415588379e-01 -1.779546774923801422e-02 -2.396384812891483307e-02 2.534763216972351074e-01 2.147979848086833954e-02 5.309024080634117126e-02 3.344467282295227051e-02 6.314934045076370239e-02 -3.231501281261444092e-01 -2.489020675420761108e-01 -2.196851419284939766e-03 -7.998421043157577515e-02 -6.837196648120880127e-02 -1.884775422513484955e-02 -4.969621449708938599e-02 4.214159026741981506e-02 5.150454118847846985e-02 2.298496216535568237e-01 2.755687944591045380e-02 2.350476831197738647e-01 2.824224531650543213e-01 -3.225438669323921204e-02 9.726987034082412720e-02
9.931987524032592773e-02 -7.608922570943832397e-02 -5.507700517773628235e-02 -1.435263007879257202e-01 9.471888095140457153e-02 1.145129129290580750e-01 1.884260401129722595e-02 -1.565672755241394043e-01 -3.263015151023864746e-01 1.940762698650360107e-01 -1.269479542970657349e-01 3.011972308158874512e-01 -1.878248304128646851e-01 4.449631571769714355e-01 -2.357634902000427246e-02 2.934151887893676758e-01 2.167414873838424683e-01 -6.912668794393539429e-02 8.382044732570648193e-02 1.371947079896926880e-01 -2.946360111236572266e-01 -1.630522869527339935e-02 -5.622948333621025085e-02 -1.057853084057569504e-02 -2.068617759505286813e-04 7.149942964315414429e-02 1.295993030071258545e-01 1.344029307365417480e-01 -2.569752000272274017e-02 1.690165102481842041e-01 2.040993273258209229e-01 2.530958652496337891e-01
-6.180078536272048950e-02 -1.957170069217681885e-01 -9.932315349578857422e-02 -2.908803522586822510e-02 2.811448574066162109e-01 4.232941195368766785e-02 4.373503848910331726e-02 -1.468391567468643188e-01 -2.531585283577442169e-02 3.754954040050506592e-02 -1.734158545732498169e-01 2.788701653480529785e-01 1.034728134982287884e-03 1.533013135194778442e-01 -5.062419921159744263e-03 2.654690667986869812e-02 -1.659271121025085449e-01 -1.041935235261917114e-01 -2.093225121498107910e-01 4.565147683024406433e-02 -1.763082109391689301e-02 3.494793474674224854e-01 -1.387399286031723022e-01 -3.288529217243194580e-01 -3.062207400798797607e-01 1.977569889277219772e-03 1.972689181566238403e-01 2.913365373387932777e-03 1.711809784173965454e-01 -1.160350348800420761e-02 1.904446780681610107e-01 4.197589159011840820e-01
2.418975383043289185e-01 -1.994101256132125854e-01 -5.562816932797431946e-02 2.284380793571472168e-02 1.010086908936500549e-01 6.235867738723754883e-02 -1.116205705329775810e-03 2.698051277548074722e-03 1.605830043554306030e-01 5.640549212694168091e-02 5.406044796109199524e-02 3.823744654655456543e-01 -2.246563583612442017e-01 -1.166031882166862488e-01 -2.045258734142407775e-04 -1.784583032131195068e-01 -1.513338834047317505e-01 -1.645722836256027222e-01 -1.042411029338836670e-01 2.491307556629180908e-01 1.733927130699157715e-01 -2.895341068506240845e-02 -1.821472197771072388e-01 -1.433643251657485962e-01 1.387301925569772720e-02 -8.543765544891357422e-02 4.635884463787078857e-01 -2.009637951850891113e-01 -2.593089081346988678e-02 3.212014213204383850e-02 1.550268828868865967e-01 3.375008702278137207e-01
3.110374510288238525e-01 1.890261918306350708e-01 -7.291759364306926727e-03 -9.528309106826782227e-02 1.108813583850860596e-01 -2.607425153255462646e-01 1.730638891458511353e-01 -1.102581024169921875e-01 -9.780347347259521484e-02 -4.051888361573219299e-02 -2.201691716909408569e-01 2.817491888999938965e-01 -3.745694085955619812e-02 5.723994690924882889e-03 -2.800421118736267090e-01 9.381199628114700317e-02 4.284930974245071411e-02 -2.748979628086090088e-01 9.525901079177856445e-02 7.471086084842681885e-02 3.533078730106353760e-02 -9.834772348403930664e-02 2.735270559787750244e-01 -1.095898076891899109e-01 2.740295231342315674e-01 4.626719746738672256e-03 9.244548529386520386e-02 1.856127083301544189e-01 3.455080687999725342e-01 8.641117811203002930e-02 6.841523945331573486e-02 2.623650729656219482e-01
2.699978649616241455e-01 1.010968387126922607e-01 -5.839713662862777710e-02 -1.692584156990051270e-02 6.670545786619186401e-03 -1.384732872247695923e-01 2.399630695581436157e-01 -1.848828792572021484e-01 -1.971926540136337280e-01 7.242072373628616333e-02 -4.969557374715805054e-02 7.145307213068008423e-02 -1.756800711154937744e-02 1.994234621524810791e-01 -2.154159247875213623e-01 -2.723534964025020599e-02 2.244981676340103149e-01 -3.310982882976531982e-01 1.743761897087097168e-01 1.931747049093246460e-01 6.899995356798171997e-02 1.228803321719169617e-01 9.217660874128341675e-02 1.282419711351394653e-01 1.794731616973876953e-01 -3.359543681144714355e-01 1.776903569698333740e-01 3.395517170429229736e-01 2.314904183149337769e-01 9.560199081897735596e-02 1.845296770334243774e-01 4.467114061117172241e-02
1.908651739358901978e-01 -2.411621510982513428e-01 -1.386571526527404785e-01 -3.063029609620571136e-02 -1.173335909843444824e-01 -1.332840770483016968e-01 1.061413064599037170e-01 -1.168079078197479248e-01 -4.880405589938163757e-02 -3.694807365536689758e-02 -1.743474900722503662e-01 3.091950416564941406e-01 -7.673903554677963257e-02 3.645251318812370300e-02 -1.174055114388465881e-01 2.510778792202472687e-02 -9.911592304706573486e-02 5.642906948924064636e-02 6.581069529056549072e-02 -9.824799001216888428e-02 1.471179723739624023e-01 3.417913317680358887e-01 6.204867362976074219e-02 -1.433081477880477905e-01 -3.236669301986694336e-02 6.193546205759048462e-02 3.750025928020477295e-01 -8.429760485887527466e-02 3.615625202655792236e-02 3.519939780235290527e-01 4.098464846611022949e-01 2.044154703617095947e-01
-1.816409081220626831e-02 -1.912138462066650391e-01 4.473656788468360901e-02 1.218483671545982361e-01 -1.474178731441497803e-01 1.795066595077514648e-01 -1.003325358033180237e-01 -1.158745512366294861e-01 -2.470360696315765381e-01 1.265984326601028442e-01 1.191024556756019592e-01 4.897413551807403564e-01 -9.513983875513076782e-02 1.007328554987907410e-01 5.837717279791831970e-02 -1.365082263946533203e-01 7.233729213476181030e-02 -3.666102513670921326e-02 1.793211847543716431e-01 2.710320353507995605e-01 -2.202455699443817139e-01 -2.043951302766799927e-01 1.035228520631790161e-01 -2.212608754634857178e-01 -2.496231496334075928e-01 -5.302221328020095825e-02 1.390601843595504761e-01 -7.161467522382736206e-02 1.862964183092117310e-01 2.107858806848526001e-01 1.253442317247390747e-01 2.233740538358688354e-01
1.872997134923934937e-01 -2.400365471839904785e-01 -9.661512076854705811e-02 -1.163889840245246887e-01 2.131762355566024780e-01 1.712493300437927246e-01 2.389926230534911156e-03 -2.022849172353744507e-01 -2.426430732011795044e-01 -3.221898972988128662e-01 -2.485525906085968018e-01 1.853217631578445435e-01 7.631111145019531250e-02 3.069936111569404602e-02 4.536785930395126343e-02 7.637841999530792236e-02 -1.305473148822784424e-01 -1.701250225305557251e-01 -1.676809042692184448e-01 2.156216055154800415e-01 3.975081816315650940e-02 1.967600286006927490e-01 1.110348626971244812e-01 -2.248954623937606812e-01 -3.476182818412780762e-01 -1.651996076107025146e-01 5.242541432380676270e-02 -5.538010969758033752e-02 1.713996678590774536e-01 -5.153762642294168472e-03 7.593451440334320068e-02 2.869697213172912598e-01
7.945255935192108154e-02 -1.170342043042182922e-01 -1.071178391575813293e-01 -9.300230070948600769e-03 -1.942889019846916199e-02 2.083494216203689575e-01 5.171713605523109436e-02 -1.403584182262420654e-01 -3.758404552936553955e-01 1.071518734097480774e-01 -3.803156688809394836e-02 1.196984425187110901e-01 -1.663751155138015747e-01 3.680310845375061035e-01 -4.916405677795410156e-02 2.906803190708160400e-01 1.824658811092376709e-01 -7.653674483299255371e-02 9.672201424837112427e-02 2.198703736066818237e-01 -2.780292332172393799e-01 2.492057345807552338e-02 -2.852939814329147339e-02 1.351079810410737991e-02 7.436730898916721344e-03 1.732259243726730347e-01 2.459823526442050934e-02 6.730531901121139526e-02 -1.264603529125452042e-02 3.984018862247467041e-01 3.074116706848144531e-01 1.391581594944000244e-01
2.938077449798583984e-01 -7.614439725875854492e-02 -8.509002625942230225e-02 3.479017317295074463e-02 4.254550486803054810e-02 -3.360034152865409851e-02 1.605706363916397095e-01 -4.789980351924896240e-01 -2.728972136974334717e-01 1.323893219232559204e-01 -2.513285912573337555e-02 1.591773629188537598e-01 3.041760064661502838e-02 -1.520520597696304321e-01 9.857078641653060913e-02 -6.202494725584983826e-02 -8.521106839179992676e-02 2.569866776466369629e-01 4.171135276556015015e-02 2.008045315742492676e-01 -9.955436736345291138e-02 2.560074627399444580e-01 8.550924062728881836e-02 1.450704336166381836e-01 8.017094805836677551e-03 1.531671881675720215e-01 1.936345249414443970e-01 -6.121924892067909241e-02 2.774028778076171875e-01 1.953845471143722534e-01 -4.527004808187484741e-02 2.908140718936920166e-01
2.840425074100494385e-01 -1.725222170352935791e-01 1.190408319234848022e-01 -6.734305992722511292e-03 1.728603094816207886e-01 2.023250460624694824e-01 2.365784794092178345e-01 3.854098729789257050e-03 1.178336292505264282e-01 -8.148307353258132935e-02 -1.191264167428016663e-01 1.252931952476501465e-01 -2.133782021701335907e-02 2.111708819866180420e-01 -6.581953912973403931e-02 3.035863339900970459e-01 -4.873525351285934448e-02 -1.489451676607131958e-01 -1.743182539939880371e-01 3.229593932628631592e-01 8.940298855304718018e-02 -2.827721238136291504e-01 7.714257575571537018e-03 2.023559659719467163e-01 2.175601422786712646e-01 -1.363183557987213135e-01 1.542423218488693237e-01 -1.565283983945846558e-01 3.518527746200561523e-02 1.243416443467140198e-01 1.189270392060279846e-01 3.511713445186614990e-01
1.018923223018646240e-01 1.022513210773468018e-01 7.553416490554809570e-02 -3.256930038332939148e-02 2.265096604824066162e-01 1.691110581159591675e-01 -1.743592470884323120e-01 -3.521307408809661865e-01 2.697924375534057617e-01 -1.065880730748176575e-01 -2.173872441053390503e-01 1.833446472883224487e-01 -2.096005976200103760e-01 2.965443395078182220e-02 1.255186498165130615e-01 4.288490489125251770e-02 1.960465461015701294e-01 -1.326415091753005981e-01 -3.268396481871604919e-02 3.089767508208751678e-02 1.044150292873382568e-01 1.670352220535278320e-01 -4.819635301828384399e-03 1.158016268163919449e-02 -1.607691943645477295e-01 -3.193882852792739868e-02 2.651314735412597656e-01 1.610199548304080963e-02 4.021480977535247803e-01 2.642561495304107666e-01 1.318771541118621826e-01 2.594002187252044678e-01
4.031357765197753906e-01 3.410111740231513977e-02 1.547727435827255249e-01 -2.141661494970321655e-01 -1.291832178831100464e-01 1.071755364537239075e-01 1.684680730104446411e-01 -2.188894152641296387e-01 -1.006048321723937988e-01 -4.503643885254859924e-02 -2.164718061685562134e-01 1.278576850891113281e-01 -9.179034829139709473e-02 9.303396940231323242e-02 9.844246506690979004e-02 6.995359063148498535e-02 1.852284967899322510e-01 1.277054846286773682e-01 2.182427607476711273e-02 1.496076136827468872e-01 -4.924440509057603776e-05 -1.029759868979454041e-01 2.671019732952117920e-01 2.069206237792968750e-01 -2.738113515079021454e-02 4.866705089807510376e-02 4.205710291862487793e-01 1.032479945570230484e-02 5.458965152502059937e-02 4.064925312995910645e-01 1.547401398420333862e-02 9.057730436325073242e-02
2.255311906337738037e-01 -4.876636713743209839e-02 -1.917005777359008789e-01 2.695545554161071777e-03 -3.027609586715698242e-01 -6.647013127803802490e-03 1.807408630847930908e-01 -1.751997172832489014e-01 1.099345907568931580e-01 -2.684293389320373535e-01 -6.611454486846923828e-02 3.211269378662109375e-01 -1.724597811698913574e-01 -6.558027863502502441e-02 -1.521838083863258362e-02 -3.422614187002182007e-02 -9.779562801122665405e-02 -1.460152715444564819e-01 -1.756633631885051727e-02 2.097170948982238770e-01 1.882745325565338135e-01 2.390323728322982788e-01 1.029501110315322876e-01 1.444318443536758423e-01 -1.991566084325313568e-02 1.035441458225250244e-01 -1.060495153069496155e-01 4.060529172420501709e-03 4.042748808860778809e-01 3.102747797966003418e-01 1.544252932071685791e-01 1.506538540124893188e-01
-3.074606508016586304e-02 -3.803344070911407471e-01 5.916514899581670761e-03 2.601425945758819580e-01 2.009468339383602142e-02 1.634491533041000366e-01 8.324939012527465820e-02 -1.837386935949325562e-01 -2.369530946016311646e-01 -2.157696709036827087e-02 -8.286233991384506226e-02 2.502228617668151855e-01 5.946506187319755554e-02 -1.549437642097473145e-01 1.136396303772926331e-01 1.111120358109474182e-01 -1.485979110002517700e-01 -2.901422381401062012e-01 2.042151689529418945e-01 4.047779738903045654e-01 -1.161599829792976379e-01 -1.119939833879470825e-01 1.670484840869903564e-01 -1.443766057491302490e-01 -1.154527738690376282e-01 9.617850184440612793e-02 1.382120102643966675e-01 1.209169477224349976e-01 1.715437769889831543e-01 1.339233219623565674e-01 1.048361063003540039e-01 1.968066841363906860e-01
-1.133723258972167969e-01 1.207645684480667114e-01 1.647680699825286865e-01 5.451822280883789062e-02 3.006783872842788696e-02 1.120656058192253113e-01 2.892289459705352783e-01 -4.178564250469207764e-01 -1.904432177543640137e-01 -4.284949228167533875e-02 -8.136653155088424683e-02 1.411884725093841553e-01 9.103079140186309814e-02 1.505367308855056763e-01 1.583916135132312775e-02 -1.262891143560409546e-01 3.440690636634826660e-01 -2.340524196624755859e-01 -4.961668699979782104e-02 1.779017299413681030e-01 -9.332232177257537842e-02 6.569678336381912231e-02 -1.961858123540878296e-01 -1.152660772204399109e-01 -6.244396790862083435e-02 1.539269182831048965e-02 -1.062281280755996704e-01 4.281419888138771057e-02 2.198498845100402832e-01 3.866183459758758545e-01 2.028025090694427490e-01 1.750696003437042236e-01
-1.176065728068351746e-01 2.680659666657447815e-02 3.675282374024391174e-02 -2.574836462736129761e-02 2.449469715356826782e-01 -2.856664359569549561e-01 1.122719198465347290e-01 -3.857488930225372314e-02 -2.262059003114700317e-01 5.966671928763389587e-02 -2.997140288352966309e-01 -4.883305355906486511e-02 -2.316873073577880859e-01 5.304010119289159775e-03 1.945482194423675537e-01 1.333988159894943237e-01 1.321702599525451660e-01 -1.386646032333374023e-01 1.115017086267471313e-01 -1.784451864659786224e-02 -1.690395474433898926e-01 3.287485241889953613e-01 1.318436414003372192e-01 3.844276443123817444e-02 2.393046021461486816e-02 -1.256005465984344482e-01 1.543711423873901367e-01 2.767321169376373291e-01 2.795028984546661377e-01 2.057685703039169312e-01 2.806070446968078613e-01 2.247772663831710815e-01
9.517451748251914978e-03 6.092912331223487854e-02 -3.333148732781410217e-02 -3.732381761074066162e-02 7.454254478216171265e-02 -1.553001105785369873e-01 6.066033989191055298e-02 -2.154354751110076904e-01 1.069360300898551941e-01 9.387787431478500366e-02 -3.812092542648315430e-02 2.382649332284927368e-01 -1.550665944814682007e-01 -1.336470693349838257e-01 1.289825048297643661e-02 2.536877989768981934e-01 2.535639405250549316e-01 -2.352189719676971436e-01 1.836664527654647827e-01 -3.197689726948738098e-02 1.175492927432060242e-01 -7.370926439762115479e-02 -1.008088067173957825e-01 4.916786774992942810e-02 3.985873162746429443e-01 -1.570592373609542847e-01 9.322457760572433472e-02 5.762957036495208740e-02 4.109386205673217773e-01 2.021556943655014038e-01 6.310106068849563599e-02 3.654359877109527588e-01
4.423720389604568481e-02 -2.457696795463562012e-01 -6.170703843235969543e-02 -1.004557684063911438e-01 5.057734251022338867e-02 2.722019553184509277e-01 2.301187068223953247e-01 -3.384982943534851074e-01 5.283228307962417603e-02 -6.970949470996856689e-02 -2.143449187278747559e-01 2.037393674254417419e-02 -9.094069153070449829e-02 8.927086740732192993e-02 6.966615468263626099e-02 3.039270043373107910e-01 1.125099733471870422e-01 -9.506803750991821289e-02 -3.478695452213287354e-01 7.429809868335723877e-02 -1.085725501179695129e-01 2.356843054294586182e-01 -2.217801362276077271e-01 8.440705388784408569e-02 -1.447630673646926880e-01 -1.954122632741928101e-02 3.110869415104389191e-02 2.176267057657241821e-01 3.512346744537353516e-01 -7.276082038879394531e-02 5.123045295476913452e-02 1.981203556060791016e-01
3.956881761550903320e-01 -1.068034693598747253e-01 -1.454234719276428223e-01 -5.460933968424797058e-02 -3.143343925476074219e-01 -1.673703938722610474e-01 1.398353725671768188e-01 -2.774213254451751709e-01 9.906029701232910156e-02 -4.832815378904342651e-02 1.540534347295761108e-01 2.208745479583740234e-01 -1.159924939274787903e-01 1.627188622951507568e-01 1.376530900597572327e-02 1.474301069974899292e-01 3.894935175776481628e-02 -7.123856246471405029e-02 -4.636961221694946289e-02 4.537592530250549316e-01 7.249037176370620728e-02 2.609383165836334229e-01 -9.288534522056579590e-02 1.243172734975814819e-01 -2.733411267399787903e-02 -4.991349205374717712e-02 1.222781166434288025e-01 -1.742167212069034576e-02 2.749076187610626221e-01 1.707287132740020752e-01 2.335098572075366974e-02 4.698324948549270630e-02
-3.030525520443916321e-03 -3.988298773765563965e-01 1.122410222887992859e-01 6.315244734287261963e-02 -2.125268802046775818e-02 -1.385457515716552734e-01 2.326434105634689331e-02 -8.200062066316604614e-02 -1.401015669107437134e-01 1.210747510194778442e-01 -1.738530546426773071e-01 1.432592719793319702e-01 3.573832213878631592e-01 3.778725862503051758e-01 5.420740228146314621e-03 -3.238712623715400696e-02 1.161468103528022766e-01 -2.752751708030700684e-01 2.142205834388732910e-01 2.655233740806579590e-01 -2.253849506378173828e-01 -1.433063745498657227e-01 2.066392451524734497e-02 -9.315734356641769409e-02 -6.990391016006469727e-02 8.701673895120620728e-02 9.725253283977508545e-02 -1.322464197874069214e-01 1.221136003732681274e-01 7.039731740951538086e-02 5.250693112611770630e-02 3.044217228889465332e-01
-1.122756078839302063e-01 -2.414057999849319458e-01 -1.314648836851119995e-01 3.845117241144180298e-02 2.663531154394149780e-02 8.112123608589172363e-02 3.731253445148468018e-01 -1.068319529294967651e-01 -2.108779847621917725e-01 2.437945008277893066e-01 -5.440737679600715637e-02 1.367067694664001465e-01 -7.257896661758422852e-02 -3.855689242482185364e-02 9.406716376543045044e-02 2.620998024940490723e-01 -1.146954149007797241e-01 -3.065366744995117188e-01 -4.165145382285118103e-02 1.047064736485481262e-01 2.321633845567703247e-01 -4.213588312268257141e-02 1.012637615203857422e-01 9.743861109018325806e-02 -1.728131324052810669e-01 1.496730092912912369e-02 4.746445417404174805e-01 2.047646641731262207e-01 -9.849953651428222656e-02 5.165420472621917725e-02 1.303257644176483154e-01 1.437891423702239990e-01
3.220145776867866516e-02 -4.426605403423309326e-01 2.413118071854114532e-02 -2.156160920858383179e-01 1.335370689630508423e-01 -1.336467117071151733e-01 7.857576012611389160e-02 -2.608508765697479248e-01 -2.175079733133316040e-01 -1.917771063745021820e-02 -2.832868993282318115e-01 1.200755089521408081e-01 1.827188432216644287e-01 -3.437135741114616394e-02 5.389356240630149841e-02 1.177137792110443115e-01 -2.327260673046112061e-01 -4.080307669937610626e-03 -1.061709970235824585e-01 2.323481142520904541e-01 -7.022879272699356079e-02 1.760774701833724976e-01 7.383995503187179565e-02 6.860085297375917435e-03 -8.568371832370758057e-02 -1.674422919750213623e-01 2.460851520299911499e-01 -1.290065646171569824e-01 1.421035528182983398e-01 -2.764244005084037781e-02 -1.744261384010314941e-01 3.571043610572814941e-01
3.999189436435699463e-01 -8.902544528245925903e-02 -2.128326296806335449e-01 -5.980011075735092163e-02 -7.554351538419723511e-02 -7.255861908197402954e-02 6.248908583074808121e-03 -2.072371393442153931e-01 -1.482580900192260742e-01 -4.728382080793380737e-02 -5.951825529336929321e-02 3.280129432678222656e-01 -1.870867311954498291e-01 -1.137919574975967407e-01 -2.852429747581481934e-01 7.656653225421905518e-02 1.065365821123123169e-01 -7.504192739725112915e-02 -2.490431629121303558e-02 1.585810482501983643e-01 2.779238224029541016e-01 6.969682406634092331e-03 -1.753932386636734009e-01 5.737081915140151978e-02 1.995123736560344696e-02 2.481602430343627930e-01 1.256680116057395935e-02 1.485995203256607056e-01 3.452124297618865967e-01 2.269222140312194824e-01 2.141456007957458496e-01 -6.278345733880996704e-02
-9.488034248352050781e-02 -3.009970486164093018e-01 5.556359142065048218e-02 1.289043575525283813e-01 1.197700016200542450e-02 2.803429663181304932e-01 -1.689459313638508320e-04 5.847105290740728378e-03 -8.908511698246002197e-02 2.590177655220031738e-01 -5.094639211893081665e-02 -1.268835086375474930e-02 -1.103223953396081924e-02 9.827513992786407471e-02 -1.445564813911914825e-02 2.216920554637908936e-01 5.137927085161209106e-02 -9.285511076450347900e-02 2.337701916694641113e-01 4.034665524959564209e-01 1.026798859238624573e-01 -1.835530251264572144e-01 4.529269412159919739e-02 2.059173956513404846e-02 1.477730423212051392e-01 -5.254365038126707077e-03 3.808277845382690430e-02 1.096255630254745483e-01 3.029894530773162842e-01 2.796423435211181641e-01 3.835189715027809143e-02 4.275443553924560547e-01
3.051286637783050537e-01 -3.384557738900184631e-02 -5.078270658850669861e-02 -5.681252852082252502e-02 1.453694999217987061e-01 1.062363311648368835e-01 1.839843094348907471e-01 -4.751659631729125977e-01 -1.274354457855224609e-01 2.078503370285034180e-01 -5.393451452255249023e-02 -2.211739122867584229e-02 5.415630713105201721e-02 7.884916663169860840e-02 1.902358829975128174e-01 2.131329625844955444e-01 3.131339326500892639e-02 -4.636962413787841797e-01 -1.956102550029754639e-01 -7.574219256639480591e-02 -2.986714243888854980e-02 -9.967640042304992676e-02 -7.240772992372512817e-02 -7.860054820775985718e-02 3.287003934383392334e-02 -2.727410569787025452e-02 1.581743955612182617e-01 -9.131654351949691772e-02 3.243861496448516846e-01 3.465811535716056824e-02 7.732735574245452881e-02 1.563816517591476440e-01
-1.484104394912719727e-01 -3.943376243114471436e-02 -1.387091279029846191e-01 2.045657336711883545e-01 -8.740064688026905060e-03 -9.884504228830337524e-02 1.243094876408576965e-01 -7.594625651836395264e-02 -4.044755399227142334e-01 3.421518579125404358e-02 -9.816987812519073486e-02 8.601562678813934326e-02 -5.200591310858726501e-02 -9.905701875686645508e-02 -2.204950749874114990e-01 1.750801573507487774e-03 5.112550407648086548e-02 -2.468170374631881714e-01 3.546681702136993408e-01 2.590385377407073975e-01 2.170839160680770874e-01 5.046976730227470398e-02 -8.607102185487747192e-02 -3.381052240729331970e-02 3.220550343394279480e-02 8.845527656376361847e-03 1.419652253389358521e-01 1.606985926628112793e-01 -6.452075392007827759e-02 7.914412021636962891e-02 1.216112002730369568e-01 5.043441653251647949e-01
-2.769371867179870605e-01 -7.698287814855575562e-02 1.403893828392028809e-01 -1.033478230237960815e-01 9.398474544286727905e-02 -5.093709751963615417e-02 1.595590859651565552e-01 6.395141035318374634e-02 -1.086804866790771484e-01 2.461721152067184448e-01 -1.722953766584396362e-01 1.309997290372848511e-01 -2.037992775440216064e-01 3.023267090320587158e-01 3.967653959989547729e-02 1.751485913991928101e-01 -1.118022873997688293e-01 -3.430281877517700195e-01 -1.189943626523017883e-01 1.454444527626037598e-01 2.235032990574836731e-02 3.538080453872680664e-01 -7.991934567689895630e-02 6.146624311804771423e-02 9.342855215072631836e-02 -2.626665830612182617e-01 1.666976511478424072e-01 2.505939304828643799e-01 1.022972017526626587e-01 2.279560416936874390e-01 1.104823350906372070e-01 1.315198838710784912e-01
2.347553707659244537e-02 -1.162679791450500488e-01 -5.172965675592422485e-02 2.558199875056743622e-02 1.822096481919288635e-02 3.018930554389953613e-01 2.010172158479690552e-01 -2.324827164411544800e-01 -3.748227953910827637e-01 2.196378707885742188e-01 -2.852277755737304688e-01 1.349408924579620361e-01 -5.670529976487159729e-02 -4.419385269284248352e-02 -1.862189769744873047e-01 1.191385090351104736e-01 1.081857159733772278e-01 -2.534334659576416016e-01 -1.560243517160415649e-01 1.186088309623301029e-03 7.020896673202514648e-02 8.388996124267578125e-02 -6.829462945461273193e-02 1.759921014308929443e-01 2.308461517095565796e-01 -1.909824609756469727e-01 2.578335106372833252e-01 -1.756208389997482300e-01 3.138066530227661133e-01 9.387539327144622803e-02 7.579731941223144531e-02 7.960171252489089966e-02
3.302974998950958252e-01 -3.620790839195251465e-01 -1.132983118295669556e-01 -9.485691040754318237e-02 7.267252355813980103e-02 8.288230001926422119e-02 2.067419588565826416e-01 -6.198366731405258179e-02 -3.075236268341541290e-02 9.145566076040267944e-02 -1.300366371870040894e-01 2.397105395793914795e-01 -4.887635633349418640e-02 -1.648938953876495361e-01 -7.095543295145034790e-02 2.010755240917205811e-01 -8.629673719406127930e-02 -1.631620228290557861e-01 9.862715005874633789e-02 -1.509041488170623779e-01 5.916292220354080200e-02 2.932083606719970703e-01 -2.641773819923400879e-01 -1.180105656385421753e-01 -1.161171495914459229e-01 5.520386248826980591e-02 2.789857089519500732e-01 -1.035972777754068375e-02 3.969514667987823486e-01 8.036054670810699463e-02 -6.251107156276702881e-02 1.354431360960006714e-01
1.360166817903518677e-01 -2.306999862194061279e-01 3.166523203253746033e-02 -1.311389505863189697e-01 -8.977916836738586426e-02 -1.267761141061782837e-01 2.006549015641212463e-02 -1.390515863895416260e-01 2.362460643053054810e-02 7.814179360866546631e-02 1.649032086133956909e-01 3.466073870658874512e-01 -1.524091809988021851e-01 -2.835779450833797455e-02 6.491609849035739899e-03 -3.621650934219360352e-01 -7.299120724201202393e-02 -1.203860118985176086e-01 -1.694458909332752228e-02 3.203343451023101807e-01 2.534784674644470215e-01 1.534244976937770844e-02 -2.524258196353912354e-01 -2.524746954441070557e-01 -1.442053169012069702e-01 3.206562995910644531e-02 1.348041445016860962e-01 5.802216380834579468e-02 2.230086773633956909e-01 1.699348390102386475e-01 8.807970583438873291e-02 3.355180621147155762e-01
-1.431795358657836914e-01 -4.018799364566802979e-01 1.805427670478820801e-01 6.150457635521888733e-02 7.481181621551513672e-02 -8.854078501462936401e-02 -4.590633511543273926e-02 -2.603754699230194092e-01 8.751317858695983887e-02 -7.921680808067321777e-02 -3.490628441795706749e-03 3.442957997322082520e-01 1.405396778136491776e-02 7.362685352563858032e-02 -3.755153343081474304e-02 7.427121698856353760e-02 1.583195775747299194e-01 7.342822104692459106e-02 1.631824076175689697e-01 -1.060033217072486877e-01 6.625943630933761597e-02 6.055618450045585632e-02 -1.395867764949798584e-01 -1.074526235461235046e-01 -2.368699759244918823e-01 -3.041227813810110092e-03 1.570486649870872498e-02 -9.165284037590026855e-02 2.613677680492401123e-01 3.459323346614837646e-01 2.146552503108978271e-01 3.834208846092224121e-01
3.655510768294334412e-02 -6.997326388955116272e-03 -1.933808475732803345e-01 -2.631429433822631836e-01 -7.650554925203323364e-02 6.003754958510398865e-02 -1.910060495138168335e-01 -1.694622486829757690e-01 -2.471101582050323486e-01 7.592005282640457153e-02 -3.010506629943847656e-01 1.294764280319213867e-01 -9.924019873142242432e-02 4.267209395766258240e-02 2.042640894651412964e-01 1.465732753276824951e-01 4.081550240516662598e-01 1.003331020474433899e-01 1.292128115892410278e-01 3.585369884967803955e-02 -7.081060111522674561e-02 1.232545748353004456e-01 8.105734735727310181e-02 5.859437212347984314e-02 -4.556217417120933533e-02 1.304146498441696167e-01 2.888044416904449463e-01 1.767824739217758179e-01 1.227116361260414124e-01 3.714299798011779785e-01 1.172486990690231323e-01 2.070226967334747314e-01
1.941202878952026367e-01 -1.984770596027374268e-01 -5.223201215267181396e-02 -9.274227917194366455e-02 2.320793718099594116e-01 -2.409061789512634277e-01 2.065564393997192383e-01 -2.122640758752822876e-01 -3.473035246133804321e-02 1.329602599143981934e-01 -1.339759081602096558e-01 3.090244233608245850e-01 -2.105298452079296112e-02 -5.274459347128868103e-02 4.945106059312820435e-02 1.342352926731109619e-01 -1.086923778057098389e-01 -2.506339922547340393e-02 5.890715122222900391e-02 -7.428262382745742798e-02 5.245319381356239319e-02 1.906689256429672241e-01 1.033608093857765198e-01 1.289120316505432129e-01 1.541101336479187012e-01 -1.644831001758575439e-01 1.305723339319229126e-01 1.062435209751129150e-01 1.574499309062957764e-01 4.272007942199707031e-01 4.122814238071441650e-01 1.082135364413261414e-01
-2.100047282874584198e-02 -6.048399518476799130e-05 -6.270428746938705444e-02 -1.972449570894241333e-02 1.452345550060272217e-01 1.589311659336090088e-01 1.803606748580932617e-01 -1.446387022733688354e-01 -1.724475473165512085e-01 -9.536205232143402100e-02 -3.839844092726707458e-02 2.217748165130615234e-01 -1.420701146125793457e-01 -3.263901546597480774e-02 7.403470575809478760e-02 -1.775837093591690063e-01 5.600142478942871094e-02 -1.869873702526092529e-01 -5.111285671591758728e-02 2.137998789548873901e-01 -2.062256932258605957e-01 -1.379398554563522339e-01 -2.892904579639434814e-01 -9.460867196321487427e-02 -5.283396244049072266e-01 -1.190846413373947144e-01 1.246260385960340500e-02 -4.085968062281608582e-02 3.215888142585754395e-01 1.887618750333786011e-01 1.516741514205932617e-01 2.232825756072998047e-01
2.762749195098876953e-01 -3.103055357933044434e-01 4.994323477149009705e-03 -9.544672071933746338e-02 -4.729212075471878052e-02 -1.035975813865661621e-01 5.545722320675849915e-02 -7.703375071287155151e-02 1.264718323945999146e-01 -8.033681660890579224e-02 -1.674065589904785156e-01 1.880979984998703003e-01 -1.263815313577651978e-01 2.837966978549957275e-01 -1.985663771629333496e-01 1.155805215239524841e-01 3.738887310028076172e-01 -6.377170979976654053e-02 -4.972622916102409363e-02 2.846867144107818604e-01 2.035563141107559204e-01 -2.388725280761718750e-01 -7.331450283527374268e-02 8.838679641485214233e-02 9.206796064972877502e-03 1.755935326218605042e-02 2.399059236049652100e-01 2.925209328532218933e-02 1.954865455627441406e-01 1.309271603822708130e-01 2.892498373985290527e-01 -1.556473076343536377e-01
1.571267694234848022e-01 -3.314529359340667725e-02 -2.253565341234207153e-01 2.375942468643188477e-01 2.282769531011581421e-01 -1.276655942201614380e-01 4.485992342233657837e-02 1.957875490188598633e-01 -1.807788908481597900e-01 -1.012023463845252991e-01 -5.727568641304969788e-02 1.976589411497116089e-01 -1.434947401285171509e-01 1.272327601909637451e-01 2.934041805565357208e-02 -1.307075619697570801e-01 1.259444355964660645e-01 -3.630087077617645264e-01 -5.765736848115921021e-02 -7.291241735219955444e-02 -1.829808503389358521e-01 -4.521055892109870911e-02 -7.494737207889556885e-02 -1.443119198083877563e-01 1.169476658105850220e-01 1.134731108322739601e-03 2.923140525817871094e-01 2.583369612693786621e-01 3.146704435348510742e-01 1.697551310062408447e-01 2.206991165876388550e-01 2.399424910545349121e-01
3.214540481567382812e-01 -2.937601804733276367e-01 1.405672580003738403e-01 1.051743477582931519e-01 1.712408065795898438e-01 -1.956882476806640625e-01 9.304555505514144897e-02 4.545985721051692963e-03 -9.395276755094528198e-02 1.384639292955398560e-01 -7.807236909866333008e-02 3.047151565551757812e-01 -9.607031941413879395e-02 1.971699893474578857e-01 1.328450292348861694e-01 -2.376245111227035522e-01 -1.359150838106870651e-02 -3.737955912947654724e-02 1.690184623003005981e-01 2.632510662078857422e-01 -6.565928459167480469e-02 4.230647534132003784e-02 -2.223576419055461884e-02 -2.001784890890121460e-01 -3.116948306560516357e-01 -8.633185178041458130e-03 1.310195624828338623e-01 4.357508569955825806e-02 2.742442786693572998e-01 -1.337400730699300766e-02 2.622232139110565186e-01 2.180165499448776245e-01
2.050360292196273804e-01 -3.221324086189270020e-01 -1.796510070562362671e-01 9.172942489385604858e-02 2.245825380086898804e-01 1.533290147781372070e-01 2.731402516365051270e-01 -9.638276696205139160e-02 -1.775633692741394043e-01 4.874043911695480347e-02 -1.812559179961681366e-02 2.572280764579772949e-01 -2.813816666603088379e-01 1.997107416391372681e-01 8.793304115533828735e-02 -2.077106982469558716e-01 4.904948547482490540e-02 -1.746106892824172974e-01 -1.090675219893455505e-02 8.358114212751388550e-02 -8.577154576778411865e-02 3.101468645036220551e-02 1.321405321359634399e-01 1.188602223992347717e-01 1.776833534240722656e-01 -1.002125740051269531e-01 2.334571629762649536e-01 -1.999932974576950073e-01 3.790034353733062744e-01 1.526994705200195312e-01 -1.331644132733345032e-02 -4.654109850525856018e-02
-2.173145711421966553e-01 -3.779386878013610840e-01 -7.954882085323333740e-02 1.462854444980621338e-01 7.704507559537887573e-02 1.185397058725357056e-01 1.404289752244949341e-01 -1.582124531269073486e-01 -8.139850944280624390e-02 1.053321138024330139e-01 1.395289301872253418e-01 1.858297884464263916e-01 -1.845375299453735352e-01 -5.403166636824607849e-02 6.357386708259582520e-02 2.276697009801864624e-01 -6.327105313539505005e-02 -2.727946043014526367e-01 2.565661370754241943e-01 3.984986245632171631e-01 -4.541170969605445862e-02 -1.150561869144439697e-01 9.006555378437042236e-02 -5.363390594720840454e-02 -9.205433889292180538e-04 1.633938550949096680e-01 1.980802267789840698e-01 1.505673527717590332e-01 9.260652959346771240e-02 2.713695466518402100e-01 1.280165016651153564e-01 1.906661689281463623e-01
1.077731177210807800e-01 -1.676274836063385010e-01 -1.790682077407836914e-01 7.502293586730957031e-02 1.283044517040252686e-01 1.798257976770401001e-02 -4.041327536106109619e-02 -2.044301182031631470e-01 -3.559903055429458618e-02 2.446004897356033325e-01 -3.022965788841247559e-01 -1.039443090558052063e-01 1.707037240266799927e-01 1.863944679498672485e-01 -5.735340062528848648e-03 -1.427291780710220337e-01 2.624868750572204590e-01 -1.412675082683563232e-01 -8.442513644695281982e-02 3.521391451358795166e-01 4.789891839027404785e-02 2.601990699768066406e-01 2.144831717014312744e-01 -1.263890713453292847e-01 -3.708031773567199707e-02 -3.183195292949676514e-01 1.793484836816787720e-01 1.126783713698387146e-01 1.337407082319259644e-01 -6.149143725633621216e-02 1.555856317281723022e-01 2.634589076042175293e-01
3.477238714694976807e-01 -7.796287536621093750e-02 1.192848682403564453e-01 -1.362081617116928101e-01 2.099382877349853516e-01 1.510980874300003052e-01 1.286290735006332397e-01 -5.271999910473823547e-02 -9.838657081127166748e-02 -5.533981695771217346e-02 -2.866292558610439301e-02 2.109781950712203979e-01 -5.808107554912567139e-02 1.023200899362564087e-01 -1.046283692121505737e-01 2.787023782730102539e-01 6.311879307031631470e-02 -2.716439068317413330e-01 -1.943421810865402222e-01 3.538237512111663818e-01 1.534837037324905396e-01 -2.522238790988922119e-01 6.089519336819648743e-02 1.731110811233520508e-01 1.182439774274826050e-01 -3.653275314718484879e-03 7.201270759105682373e-02 -2.720113992691040039e-01 3.479137644171714783e-02 2.333549112081527710e-01 1.866287440061569214e-01 2.195620983839035034e-01
1.872658431529998779e-01 -2.339461296796798706e-01 -2.598463743925094604e-02 -4.078130424022674561e-02 1.776427030563354492e-01 -2.202404886484146118e-01 1.105690672993659973e-01 -8.538775146007537842e-02 -3.253459185361862183e-02 2.098992168903350830e-01 -2.364000678062438965e-01 2.163395583629608154e-01 -1.156937405467033386e-01 -1.001539304852485657e-01 -1.649871096014976501e-02 4.663360491394996643e-02 -1.833881586790084839e-01 1.189012378454208374e-01 -9.237440675497055054e-02 3.261399269104003906e-02 4.353505000472068787e-02 1.231252551078796387e-01 2.273067533969879150e-01 1.354756504297256470e-01 6.389089673757553101e-02 -6.601324677467346191e-02 2.413869500160217285e-01 1.207465007901191711e-01 2.082908302545547485e-01 4.883573353290557861e-01 3.376136720180511475e-01 1.141297519207000732e-01
2.130095809698104858e-01 -2.009692788124084473e-01 -1.853830516338348389e-01 -1.573712974786758423e-01 3.309394121170043945e-01 -1.989185065031051636e-01 6.241932138800621033e-02 -5.795397609472274780e-02 -1.071366146206855774e-01 8.403647691011428833e-02 -2.627481520175933838e-01 1.224924474954605103e-01 1.609887182712554932e-01 -8.012513071298599243e-02 1.713186949491500854e-01 4.948195070028305054e-03 -2.040345072746276855e-01 5.719157308340072632e-02 -2.878146804869174957e-02 8.821219205856323242e-02 1.815007179975509644e-01 -7.795670628547668457e-02 -1.494335532188415527e-01 1.046733632683753967e-01 2.050111535936594009e-03 -2.172986119985580444e-01 2.932294309139251709e-01 1.326433569192886353e-01 1.218104362487792969e-01 2.471807003021240234e-01 2.950251102447509766e-01 3.080162107944488525e-01
2.171187289059162140e-02 -2.548170685768127441e-01 -2.346111461520195007e-02 -2.839196920394897461e-01 1.535666640847921371e-02 1.339119225740432739e-01 1.460511982440948486e-01 -8.963118493556976318e-02 -1.988875716924667358e-01 4.145881906151771545e-02 -1.144887357950210571e-01 1.441405862569808960e-01 -1.647985875606536865e-01 -3.065327107906341553e-01 8.935629576444625854e-02 1.440075784921646118e-01 1.965142935514450073e-01 -2.518457360565662384e-02 2.219142764806747437e-02 1.335894167423248291e-01 1.195802912116050720e-01 3.271097242832183838e-01 1.849978119134902954e-01 -1.560418009757995605e-01 -1.641889475286006927e-02 6.331137567758560181e-02 2.940995991230010986e-01 -1.431022137403488159e-01 2.155475765466690063e-01 2.947608530521392822e-01 3.141428530216217041e-01 1.244762632995843887e-02
4.819672554731369019e-02 -3.097046017646789551e-01 -5.582592636346817017e-02 -8.226945251226425171e-02 8.734218031167984009e-02 -8.559161424636840820e-02 7.358769327402114868e-02 2.577379904687404633e-02 -1.756051629781723022e-01 1.647521406412124634e-01 -7.927662879228591919e-02 3.778776526451110840e-01 -6.556183844804763794e-02 -9.458251297473907471e-02 1.898090094327926636e-01 1.292989253997802734e-01 -1.077245324850082397e-01 2.378006577491760254e-01 -1.325116604566574097e-01 6.961019337177276611e-02 4.432446509599685669e-02 1.348659843206405640e-01 -7.819313555955886841e-02 8.303618431091308594e-02 7.412468641996383667e-02 -5.772307887673377991e-02 1.158907115459442139e-01 4.120593145489692688e-02 2.715958952903747559e-01 5.805133581161499023e-01 1.953855156898498535e-01 3.439286723732948303e-02
2.045852541923522949e-01 -7.289336645044386387e-04 9.907049685716629028e-02 -6.093138083815574646e-02 1.141388341784477234e-01 1.190620139241218567e-01 2.112618088722229004e-01 1.401825696229934692e-01 7.088641822338104248e-02 -6.900813430547714233e-02 9.819477796554565430e-02 2.975625991821289062e-01 -8.499139547348022461e-02 1.567500978708267212e-01 5.428818613290786743e-02 -7.211481034755706787e-02 5.114809051156044006e-02 1.948889642953872681e-01 2.411211095750331879e-02 7.018068432807922363e-02 -2.388631850481033325e-01 -5.224527418613433838e-02 -1.787196248769760132e-01 1.121935620903968811e-02 -3.388554155826568604e-01 -1.159602701663970947e-01 4.849823117256164551e-01 1.739560365676879883e-01 2.632503807544708252e-01 2.145269811153411865e-01 1.095699369907379150e-01 2.149260938167572021e-01
3.320881128311157227e-01 -1.228194758296012878e-01 9.163817018270492554e-02 1.022249385714530945e-01 -4.680191632360219955e-04 2.535109408199787140e-02 8.762559294700622559e-02 -8.205493539571762085e-02 9.409750998020172119e-02 -3.631269931793212891e-01 -2.178283333778381348e-01 3.250041902065277100e-01 -1.059400364756584167e-01 -7.833369076251983643e-02 -1.473297029733657837e-01 -7.115592062473297119e-02 6.793329119682312012e-02 -1.489777266979217529e-01 1.497461646795272827e-01 -2.921854890882968903e-02 4.880483075976371765e-02 -3.114512264728546143e-01 -1.813025474548339844e-01 6.498252600431442261e-02 1.626134812831878662e-01 -4.209332168102264404e-02 2.481633871793746948e-01 1.972299367189407349e-01 2.994448244571685791e-01 6.205017678439617157e-03 6.215581670403480530e-02 3.065573871135711670e-01
-6.655401736497879028e-02 -3.234548568725585938e-01 4.732463508844375610e-02 -8.093598484992980957e-02 -8.830197900533676147e-02 -1.989683210849761963e-01 -1.041221991181373596e-01 -9.172131866216659546e-02 -2.303404211997985840e-01 1.117187589406967163e-01 -3.173490166664123535e-01 -7.042190432548522949e-02 9.188357740640640259e-02 6.641457974910736084e-02 -2.104785889387130737e-01 5.618922039866447449e-02 -2.656324505805969238e-01 1.603716984391212463e-02 1.520887464284896851e-01 1.391065716743469238e-01 -9.620139002799987793e-02 -5.721017345786094666e-02 -2.008132487535476685e-01 -1.718035489320755005e-01 -2.524044811725616455e-01 -7.148039340972900391e-02 3.348150253295898438e-01 -2.752523403614759445e-03 1.868205219507217407e-01 2.050681114196777344e-01 2.267918437719345093e-01 2.810924947261810303e-01
-9.576272219419479370e-02 -2.402548789978027344e-01 1.131450086832046509e-01 3.079033195972442627e-01 6.431666016578674316e-02 -4.758390411734580994e-02 1.273451000452041626e-01 -3.695068508386611938e-02 -1.014863103628158569e-01 1.853895485401153564e-01 -9.476035833358764648e-02 1.656364053487777710e-01 -1.822527945041656494e-01 -2.782600820064544678e-01 -1.409725695848464966e-01 1.781408339738845825e-01 -1.410309970378875732e-01 -1.774157881736755371e-01 5.022483319044113159e-02 3.264360129833221436e-01 3.965237736701965332e-02 -2.051815390586853027e-01 -3.559655509889125824e-03 -6.304054986685514450e-03 -8.842442929744720459e-02 1.062986329197883606e-01 2.575179338455200195e-01 1.679481863975524902e-01 1.776812821626663208e-01 4.374085962772369385e-01 7.096596807241439819e-02 1.115143448114395142e-01
1.368208527565002441e-01 -3.340212702751159668e-01 -3.039126694202423096e-01 1.710116267204284668e-01 4.847316443920135498e-02 5.623822659254074097e-02 -6.917705759406089783e-03 -1.118670925498008728e-01 -5.631116032600402832e-02 3.346180319786071777e-01 -2.512260377407073975e-01 6.136968731880187988e-04 -1.618288457393646240e-01 6.196328438818454742e-03 -1.423686183989048004e-02 2.510434985160827637e-01 3.345520496368408203e-01 9.021098166704177856e-02 8.330175280570983887e-02 -5.932435393333435059e-02 6.376952677965164185e-02 -4.963872581720352173e-02 -1.139034628868103027e-01 -1.643924415111541748e-01 -7.460478693246841431e-02 -2.545604109764099121e-01 1.493662595748901367e-01 4.474163055419921875e-02 1.022717058658599854e-01 1.085446774959564209e-01 3.287766873836517334e-01 2.454673945903778076e-01
-1.564946919679641724e-01 4.020204651169478893e-04 7.299318164587020874e-02 1.467186808586120605e-01 -1.746171712875366211e-01 3.232148662209510803e-02 3.697395324707031250e-02 -1.529475301504135132e-01 -2.068710029125213623e-01 4.883638396859169006e-02 -2.274884879589080811e-01 2.136909961700439453e-01 -3.217367455363273621e-02 3.476004004478454590e-01 3.206320852041244507e-02 2.403265535831451416e-01 1.325746476650238037e-01 -9.353913366794586182e-02 -2.317507565021514893e-02 2.655597031116485596e-01 -1.987360119819641113e-01 -4.290989786386489868e-02 1.832753568887710571e-01 1.682559698820114136e-01 -3.035999834537506104e-01 3.746431320905685425e-02 -5.302879959344863892e-03 -6.722734123468399048e-02 3.539565503597259521e-01 3.233530819416046143e-01 1.203136071562767029e-01 1.614112555980682373e-01
1.549036949872970581e-01 -9.791565127670764923e-03 -3.458860516548156738e-01 1.711051911115646362e-01 -9.604470431804656982e-02 -6.520994007587432861e-02 8.950392156839370728e-02 2.174179852008819580e-01 -3.206707239151000977e-01 8.307008445262908936e-02 -1.543500088155269623e-02 2.945035398006439209e-01 -2.929695844650268555e-01 7.727886736392974854e-02 -2.363203316926956177e-01 -3.199419938027858734e-03 -1.756510697305202484e-02 -2.561274766921997070e-01 -8.954866975545883179e-02 1.379023045301437378e-01 -9.944291412830352783e-02 5.800196528434753418e-02 -8.276731520891189575e-02 -2.347641289234161377e-01 -4.062756523489952087e-02 -1.788775771856307983e-01 2.632216215133666992e-01 1.905244290828704834e-01 1.742077618837356567e-01 6.138740479946136475e-02 1.400275379419326782e-01 2.296817004680633545e-01
-6.471288204193115234e-02 -4.408287629485130310e-02 2.179291099309921265e-01 -1.863614767789840698e-01 -9.365044534206390381e-03 2.061714977025985718e-01 9.588023275136947632e-02 -7.232536375522613525e-02 -5.175046920776367188e-01 -1.606291234493255615e-01 -9.667410701513290405e-02 8.924922347068786621e-02 1.173538994044065475e-02 6.009224802255630493e-02 6.455612182617187500e-02 -1.500907689332962036e-01 2.503258734941482544e-02 -1.436145603656768799e-01 8.488932996988296509e-02 -3.057279065251350403e-02 3.215002641081809998e-02 -4.168388620018959045e-02 6.187020614743232727e-02 -2.650806903839111328e-01 -8.782370388507843018e-02 4.389714077115058899e-02 2.534331083297729492e-01 -4.575185105204582214e-02 3.130125403404235840e-01 1.511941552162170410e-01 9.992331266403198242e-02 4.474562108516693115e-01
-1.141702383756637573e-01 -2.595849931240081787e-01 2.084803767502307892e-02 -1.322171930223703384e-02 -1.757043153047561646e-01 2.002326548099517822e-01 1.111090630292892456e-01 -5.461894720792770386e-02 -5.071874707937240601e-02 2.626173496246337891e-01 9.388171881437301636e-02 6.034857407212257385e-02 -1.622021198272705078e-01 8.161386847496032715e-02 1.692309677600860596e-01 1.680707782506942749e-01 -8.708607405424118042e-02 -1.276801228523254395e-01 1.054728478193283081e-01 3.486114740371704102e-01 -1.688860356807708740e-02 -1.717244833707809448e-01 3.154634311795234680e-02 7.176326215267181396e-02 1.875218152999877930e-01 2.325922697782516479e-01 1.413327008485794067e-01 2.501639425754547119e-01 3.211802244186401367e-01 1.523481309413909912e-01 -2.683699131011962891e-02 4.092147648334503174e-01
-5.442093685269355774e-02 -2.729597687721252441e-01 -4.381693899631500244e-02 1.240867376327514648e-01 -1.015318259596824646e-01 -1.527235209941864014e-01 1.283730268478393555e-01 -1.281812489032745361e-01 -1.564974486827850342e-01 -1.140447631478309631e-01 3.859345987439155579e-02 2.519741356372833252e-01 -3.647900372743606567e-02 -1.251959353685379028e-01 1.102367565035820007e-01 -4.166274890303611755e-02 4.759415984153747559e-02 -4.430988729000091553e-01 1.764778643846511841e-01 3.450894951820373535e-01 9.713448584079742432e-02 -4.806821793317794800e-02 -5.467609316110610962e-02 -1.764993518590927124e-01 -3.270582854747772217e-01 -2.932443656027317047e-02 3.105483353137969971e-01 1.768363118171691895e-01 6.269575655460357666e-02 2.412611842155456543e-01 5.570270493626594543e-02 9.899996221065521240e-02
-9.143125265836715698e-02 -2.131499946117401123e-01 -5.340523272752761841e-02 7.805687934160232544e-02 -2.772848308086395264e-01 7.414518296718597412e-02 2.379373610019683838e-01 -1.495878398418426514e-01 -4.371853172779083252e-02 2.158735096454620361e-01 4.155494738370180130e-03 1.172924712300300598e-01 -1.541615575551986694e-01 1.365717779844999313e-02 3.496443480253219604e-02 2.206072360277175903e-01 -1.286672502756118774e-01 -2.316243201494216919e-01 -2.468560077250003815e-02 3.218779265880584717e-01 2.004522830247879028e-01 -1.710691452026367188e-01 -1.462815422564744949e-02 1.441987156867980957e-01 1.943649500608444214e-01 1.916847974061965942e-01 1.027374900877475739e-02 7.785981148481369019e-02 1.829501837491989136e-01 2.274063974618911743e-01 1.807304285466670990e-02 4.568204283714294434e-01
[truncated: 3,263,534 more chars]
