# Supplementary material for: The Language of Innovation
Source: PLoS One. 2020 Apr 30;15(4):e0230107. doi: 10.1371/journal.pone.0230107 (PMC7194493; doi:10.1371/journal.pone.0230107)
Supplement: S22 File — (GZ) [file pone.0230107.s022.tar.gz › 2000-2004/V2Run_8_VS_4500_embeddings2000-2004ED32.txt]

3.078176081180572510e-01 -1.923952996730804443e-01 5.830069631338119507e-02 -1.764245331287384033e-01 1.356743127107620239e-01 -1.194111183285713196e-01 9.738749265670776367e-02 1.590625047683715820e-01 -1.924128085374832153e-01 5.831320583820343018e-02 1.413244307041168213e-01 2.827534377574920654e-01 -2.750760912895202637e-01 4.122954327613115311e-03 1.302154064178466797e-01 -1.541252583265304565e-01 6.633803248405456543e-02 2.839660048484802246e-01 -3.663881421089172363e-01 2.413638979196548462e-01 3.268791139125823975e-01 3.002542853355407715e-01 1.920654065907001495e-02 3.535526245832443237e-02 1.023488789796829224e-01 1.099437177181243896e-01 2.530975639820098877e-02 -3.448940813541412354e-02 -8.803901821374893188e-02 1.631197333335876465e-02 -1.725433021783828735e-02 2.555122040212154388e-02
-1.005593687295913696e-01 -1.057210415601730347e-01 9.729160368442535400e-02 -8.371255546808242798e-02 5.548632889986038208e-02 -7.155641168355941772e-02 -1.104596070945262909e-02 -1.122149229049682617e-01 -9.506148099899291992e-02 -2.489794343709945679e-01 3.892667591571807861e-01 2.600726187229156494e-01 -1.667034775018692017e-01 1.109253242611885071e-01 8.399939537048339844e-02 -9.310369938611984253e-02 3.435029387474060059e-01 9.660211950540542603e-02 -2.078945338726043701e-01 2.348515838384628296e-01 1.045525670051574707e-01 8.307391405105590820e-02 -8.793609589338302612e-02 2.190131321549415588e-02 1.666349917650222778e-01 3.239510357379913330e-01 -1.825219392776489258e-01 -5.413998663425445557e-02 -1.702383607625961304e-01 2.291738688945770264e-01 -6.425740569829940796e-02 2.982906103134155273e-01
1.067074090242385864e-01 -1.262662857770919800e-01 1.571317613124847412e-01 -2.790971100330352783e-01 3.786500096321105957e-01 -6.864257901906967163e-02 -7.004524022340774536e-02 -6.062076613306999207e-02 1.002720221877098083e-01 -1.073986589908599854e-01 -1.119291111826896667e-01 2.289524972438812256e-01 -2.025441080331802368e-01 -1.703529357910156250e-01 1.457495540380477905e-01 -2.034161239862442017e-01 -1.513806283473968506e-01 1.618655920028686523e-01 -3.034743368625640869e-01 1.635403186082839966e-01 5.316817015409469604e-02 -1.582963857799768448e-03 -2.272495478391647339e-01 -2.467294456437230110e-03 -1.477848887443542480e-01 2.328729182481765747e-01 2.216831594705581665e-01 -8.092782646417617798e-02 -2.922260463237762451e-01 2.135317176580429077e-01 4.966783523559570312e-02 8.097003400325775146e-02
-5.987017601728439331e-02 6.627502851188182831e-03 3.116227388381958008e-01 -1.278280932456254959e-02 2.062984555959701538e-01 1.992272585630416870e-02 1.315997242927551270e-01 -1.079639792442321777e-02 -2.105930149555206299e-01 -4.078946635127067566e-02 4.043462872505187988e-02 2.263353168964385986e-01 -5.780088528990745544e-02 -4.399350583553314209e-01 -5.526539310812950134e-02 -1.869695335626602173e-01 9.659773111343383789e-02 1.213317811489105225e-01 -2.008007764816284180e-01 2.644247710704803467e-01 6.872809678316116333e-02 -2.783295810222625732e-01 3.460583686828613281e-01 -1.646230816841125488e-01 2.119049429893493652e-01 1.695181429386138916e-01 1.028388515114784241e-01 -1.155185028910636902e-01 2.639961894601583481e-03 7.076602429151535034e-02 -1.248850226402282715e-01 -1.530477553606033325e-01
7.186497747898101807e-02 -2.150027751922607422e-01 3.056301772594451904e-01 6.113198120146989822e-03 1.991932839155197144e-01 -1.932251267135143280e-02 1.303384751081466675e-01 -1.274565458297729492e-01 3.765515983104705811e-02 -3.421697765588760376e-02 -1.260231733322143555e-01 3.010512590408325195e-01 -1.073303446173667908e-01 -4.868673160672187805e-02 1.795652508735656738e-01 -2.124413996934890747e-01 3.886744379997253418e-01 3.192757964134216309e-01 -1.653758883476257324e-01 4.427725821733474731e-02 3.037466667592525482e-02 -3.160802125930786133e-01 -6.250353157520294189e-02 9.436070173978805542e-02 -1.609075665473937988e-01 1.298633664846420288e-01 5.507183820009231567e-02 -1.937124282121658325e-01 -2.998401522636413574e-01 -2.529290504753589630e-02 6.781796459108591080e-03 -1.079458370804786682e-01
-7.691591046750545502e-03 -2.915458977222442627e-01 1.463667452335357666e-01 -1.393447220325469971e-01 1.632629185914993286e-01 -1.070369929075241089e-01 -2.461504377424716949e-02 -2.050167322158813477e-01 7.207088172435760498e-02 -9.948937594890594482e-02 -3.369624912738800049e-02 3.497119843959808350e-01 -2.178939133882522583e-01 1.013997048139572144e-01 -8.715766016393899918e-04 -3.809474706649780273e-01 2.182111889123916626e-01 7.140646874904632568e-02 -2.148256301879882812e-01 7.185440510511398315e-02 1.259658634662628174e-01 -2.910805642604827881e-01 1.863314807415008545e-01 -1.094749867916107178e-01 8.201481401920318604e-02 1.146569265983998775e-03 1.943866461515426636e-01 2.139931917190551758e-01 -2.088052481412887573e-01 -1.408734619617462158e-01 2.037840038537979126e-01 -7.305514067411422729e-02
2.250967770814895630e-01 -7.845879532396793365e-03 -7.692711800336837769e-02 -1.272167451679706573e-02 3.034859299659729004e-01 5.533133074641227722e-02 -3.364315629005432129e-02 -1.353117823600769043e-01 1.498437225818634033e-01 -1.194141507148742676e-01 -1.282250583171844482e-01 3.919300138950347900e-01 -4.205014556646347046e-02 1.001016423106193542e-01 2.958077490329742432e-01 -1.431947350502014160e-01 1.069006770849227905e-01 2.565750777721405029e-01 -3.183342516422271729e-01 1.338613498955965042e-02 7.513312250375747681e-02 -1.507112383842468262e-01 -2.191042453050613403e-01 -3.214840888977050781e-01 1.128284186124801636e-01 1.439329534769058228e-01 1.160995662212371826e-02 -8.787122368812561035e-02 -2.139573842287063599e-01 7.157471030950546265e-02 1.634747982025146484e-01 -1.568595170974731445e-01
-3.574852272868156433e-02 -2.643387317657470703e-01 9.097320958971977234e-03 -3.105178773403167725e-01 1.053101569414138794e-01 2.409304380416870117e-01 1.843128912150859833e-02 -1.465992927551269531e-01 2.258783131837844849e-01 -2.402880974113941193e-02 1.768350787460803986e-02 2.454742640256881714e-01 -1.396245509386062622e-01 -9.303379058837890625e-02 4.890479892492294312e-02 -2.795992493629455566e-01 3.009249269962310791e-01 3.434647023677825928e-01 -2.218081206083297729e-01 1.955267637968063354e-01 6.917694211006164551e-02 -2.620704472064971924e-01 -7.741454988718032837e-02 -1.625679880380630493e-01 1.671549677848815918e-01 -1.013980433344841003e-01 1.064725369215011597e-01 -4.707700759172439575e-02 -1.735483258962631226e-01 1.849726438522338867e-01 -1.491957250982522964e-02 4.811830073595046997e-02
2.515818774700164795e-01 -2.420063912868499756e-01 4.941937699913978577e-02 6.641938537359237671e-02 2.471536546945571899e-01 1.471771765500307083e-02 7.228831946849822998e-02 -1.284452378749847412e-01 4.062179476022720337e-02 -1.651169657707214355e-01 -8.512123674154281616e-02 3.666424751281738281e-01 -1.083212047815322876e-01 2.634521760046482086e-02 3.173579275608062744e-01 -2.317147701978683472e-01 -1.165824532508850098e-01 2.928893864154815674e-01 -2.085867822170257568e-01 1.768710017204284668e-01 -7.349704205989837646e-02 -6.058170646429061890e-02 -2.158501558005809784e-02 1.415043026208877563e-01 3.609720766544342041e-01 6.980722397565841675e-02 1.415038406848907471e-01 -1.418901383876800537e-01 -2.353465855121612549e-01 1.009055152535438538e-01 -3.107017278671264648e-02 7.241986691951751709e-02
-2.351428382098674774e-02 -2.097035944461822510e-01 1.406788825988769531e-01 -1.354457437992095947e-01 3.746083378791809082e-01 1.426322758197784424e-01 3.795003052800893784e-03 -2.451133877038955688e-01 -2.548070251941680908e-01 -2.092847786843776703e-02 6.286768615245819092e-02 3.180557191371917725e-01 -3.324176371097564697e-01 4.379296302795410156e-02 -2.082125050947070122e-03 -4.497024044394493103e-02 -2.958974801003932953e-02 1.854137331247329712e-01 -2.632895112037658691e-01 2.195651382207870483e-01 1.880020946264266968e-01 -6.015590950846672058e-02 -7.737744599580764771e-02 2.527454495429992676e-01 1.650286167860031128e-01 7.075092941522598267e-02 -1.906432807445526123e-01 1.290547698736190796e-01 -2.413138300180435181e-01 -2.542396448552608490e-02 -2.564136497676372528e-02 7.246458530426025391e-02
-3.736753389239311218e-02 -1.096204370260238647e-01 3.449988961219787598e-01 5.574773252010345459e-02 1.257909238338470459e-01 -3.503684327006340027e-02 1.385373920202255249e-01 -1.084766313433647156e-01 -4.881036281585693359e-02 -1.613026857376098633e-01 4.117681831121444702e-02 3.877452909946441650e-01 -2.323734462261199951e-01 -3.393265008926391602e-01 -8.732184022665023804e-02 -3.660491108894348145e-01 5.745663866400718689e-02 -3.724817186594009399e-02 -2.414903938770294189e-01 -4.545192793011665344e-02 1.705373376607894897e-01 9.096803516149520874e-02 4.319628700613975525e-02 9.366570413112640381e-02 1.269539892673492432e-01 1.408360302448272705e-01 1.300784945487976074e-01 -4.788807034492492676e-02 1.766481101512908936e-01 2.185248732566833496e-01 1.962904483079910278e-01 -1.987998336553573608e-01
3.837032709270715714e-03 -2.052176445722579956e-01 1.193334385752677917e-01 -1.997422575950622559e-01 5.541586130857467651e-02 9.650542587041854858e-02 -3.106310963630676270e-01 4.163470864295959473e-02 -2.117439359426498413e-01 -1.237212643027305603e-01 1.318398769944906235e-02 4.118950366973876953e-01 -2.518730163574218750e-01 -1.900653541088104248e-01 8.151794783771038055e-03 -7.733426988124847412e-02 1.065432652831077576e-01 1.121807694435119629e-01 -2.747421264648437500e-01 1.068966183811426163e-02 -3.024400956928730011e-02 -1.714961230754852295e-01 -2.895580828189849854e-01 -2.307767048478126526e-02 6.948466412723064423e-03 2.381508648395538330e-01 -2.556349337100982666e-01 -4.891037568449974060e-02 -2.370181977748870850e-01 2.307668514549732208e-02 -2.398973107337951660e-01 6.735333800315856934e-02
2.481779828667640686e-02 -1.512843817472457886e-01 2.855392992496490479e-01 -1.295567601919174194e-01 9.340585023164749146e-02 1.577811837196350098e-01 -4.398027062416076660e-02 -5.913367867469787598e-02 7.323288917541503906e-02 -2.952099740505218506e-01 -4.410036280751228333e-02 3.278522789478302002e-01 -2.214633673429489136e-01 -1.176408305764198303e-01 2.321627736091613770e-01 -1.096925958991050720e-01 2.390245795249938965e-01 2.185028493404388428e-01 -4.081538021564483643e-01 5.367421731352806091e-02 4.156724363565444946e-02 -7.099481672048568726e-02 -2.978616654872894287e-01 -1.450904756784439087e-01 3.664632886648178101e-02 2.443734556436538696e-02 1.844227313995361328e-01 3.071603365242481232e-02 -2.304231524467468262e-01 -4.401672258973121643e-02 8.384274691343307495e-02 -1.360978931188583374e-01
6.360397487878799438e-02 -2.196335345506668091e-01 2.210902571678161621e-01 -2.268149852752685547e-01 2.038898468017578125e-01 -3.903202340006828308e-02 -6.386711448431015015e-02 -4.180947318673133850e-03 1.202794462442398071e-01 9.658481925725936890e-02 -1.401300728321075439e-01 3.432022035121917725e-01 -9.009502083063125610e-02 -2.659432888031005859e-01 2.125924229621887207e-01 -2.285992950201034546e-01 5.361212417483329773e-02 2.772144079208374023e-01 -8.650802820920944214e-02 2.986040711402893066e-01 6.145797669887542725e-02 -5.594183877110481262e-02 -2.770424485206604004e-01 -1.164246499538421631e-01 1.901668608188629150e-01 2.539211511611938477e-01 1.138813570141792297e-01 -9.884991496801376343e-02 -3.276972845196723938e-02 -1.722843796014785767e-01 1.183315068483352661e-01 1.447790563106536865e-01
2.306856215000152588e-03 -1.815846264362335205e-01 2.374741435050964355e-01 -4.531745612621307373e-02 1.606353670358657837e-01 -2.209454476833343506e-01 -4.715555906295776367e-02 -3.350621461868286133e-02 -5.865139886736869812e-02 -7.155055552721023560e-02 1.639491170644760132e-01 2.771289944648742676e-01 -3.490839600563049316e-01 -2.245422899723052979e-01 3.710417822003364563e-02 -3.640104830265045166e-01 2.700404822826385498e-01 1.002048254013061523e-01 -9.927593916654586792e-02 3.059851296711713076e-04 2.650314271450042725e-01 8.732077665627002716e-03 3.850274905562400818e-02 3.317061960697174072e-01 1.689454019069671631e-01 5.906957760453224182e-02 2.838829159736633301e-02 -8.088364452123641968e-02 1.882574707269668579e-01 3.814723715186119080e-02 -1.732565313577651978e-01 -1.768243461847305298e-01
5.743866786360740662e-02 -1.914252638816833496e-01 1.226159036159515381e-01 -1.115868911147117615e-01 1.136411279439926147e-01 1.229530423879623413e-01 -1.166675016283988953e-01 -2.460954487323760986e-01 1.006367355585098267e-01 -1.747739911079406738e-01 -5.826716497540473938e-02 3.158575296401977539e-01 -3.680660156533122063e-03 2.662760391831398010e-02 1.650309711694717407e-01 -4.172125458717346191e-02 2.353756278753280640e-01 4.477628171443939209e-01 -4.182706475257873535e-01 -3.164334595203399658e-02 1.307666599750518799e-01 -8.948386460542678833e-02 -4.812487214803695679e-02 -1.077998988330364227e-02 5.290282890200614929e-02 1.686207205057144165e-01 2.830343544483184814e-01 -1.674584150314331055e-01 -1.496947258710861206e-01 -3.131907805800437927e-02 1.813131123781204224e-01 4.243715852499008179e-02
1.996674239635467529e-01 -1.979681998491287231e-01 2.215814143419265747e-01 -1.226406618952751160e-01 2.772267162799835205e-01 -8.748002350330352783e-02 -4.682510346174240112e-02 -2.582872807979583740e-01 2.096173614263534546e-01 -1.835526525974273682e-01 -2.083754725754261017e-02 2.606405913829803467e-01 -1.541921198368072510e-01 -1.237282902002334595e-02 6.766059994697570801e-02 -1.485632807016372681e-01 3.487049639225006104e-01 2.565109431743621826e-01 -1.645740270614624023e-01 2.415217459201812744e-01 1.368595380336046219e-02 1.368933357298374176e-02 8.781258016824722290e-02 -1.747430115938186646e-01 9.823369793593883514e-03 6.994237005710601807e-02 2.501817941665649414e-01 9.117703884840011597e-02 -1.424582004547119141e-01 2.289430350065231323e-01 1.239811331033706665e-01 -1.772277653217315674e-01
-7.632903754711151123e-02 -2.407919764518737793e-01 5.508155375719070435e-02 8.986049145460128784e-02 9.746319800615310669e-02 -1.617887765169143677e-01 -2.462234050035476685e-01 -3.496502041816711426e-01 -3.569055795669555664e-01 -2.409837953746318817e-02 8.681037276983261108e-02 1.740720868110656738e-01 -1.650084257125854492e-01 7.764459401369094849e-02 7.002450525760650635e-02 -4.676279798150062561e-02 8.999372273683547974e-02 5.182993784546852112e-02 -1.554751247167587280e-01 2.618996798992156982e-01 2.509488761425018311e-01 -1.654336601495742798e-01 -4.432506486773490906e-02 1.334140636026859283e-02 1.532696373760700226e-02 1.983135193586349487e-01 -1.835969239473342896e-01 -2.171691507101058960e-01 -2.933421432971954346e-01 2.688119411468505859e-01 -9.697697311639785767e-02 -1.272760927677154541e-01
-1.584757864475250244e-01 -3.293673694133758545e-01 1.819884926080703735e-01 -1.475007389672100544e-03 5.458001419901847839e-02 4.089909791946411133e-02 -4.737344384193420410e-02 -3.097144663333892822e-01 1.868990063667297363e-01 -1.707180738449096680e-01 3.297592326998710632e-02 2.733785212039947510e-01 3.377802670001983643e-02 -2.001683115959167480e-01 2.146552056074142456e-01 -3.316725492477416992e-01 7.334025949239730835e-02 2.896229028701782227e-01 -2.893919050693511963e-01 8.600072562694549561e-02 1.493061333894729614e-01 -1.627082973718643188e-01 -1.799224913120269775e-01 -2.172940075397491455e-01 3.897291794419288635e-02 -6.362715363502502441e-02 1.058005318045616150e-01 -6.372398138046264648e-02 -1.571077704429626465e-01 1.005114614963531494e-01 1.696471273899078369e-01 1.114248763769865036e-02
7.896810770034790039e-02 -2.070816457271575928e-01 2.454449087381362915e-01 9.726302814669907093e-04 2.509596347808837891e-01 4.855407029390335083e-02 -9.035081416368484497e-02 -2.415777146816253662e-01 2.219221889972686768e-01 -1.068653091788291931e-01 -1.044497489929199219e-01 3.344469666481018066e-01 -3.636180981993675232e-02 8.640483766794204712e-02 1.473589055240154266e-02 -4.096874892711639404e-01 3.151761591434478760e-01 2.085365653038024902e-01 -2.158380001783370972e-01 1.666263341903686523e-01 2.398288100957870483e-01 -4.047890007495880127e-02 -1.022961586713790894e-01 -2.978570200502872467e-02 4.889488220214843750e-03 1.780696958303451538e-02 2.342064082622528076e-01 3.681582212448120117e-02 -1.039767190814018250e-01 -1.291641741991043091e-01 -8.435398340225219727e-03 -1.633890867233276367e-01
1.816337406635284424e-01 4.740279540419578552e-02 1.014039665460586548e-01 5.270640552043914795e-02 2.439440339803695679e-01 1.682744622230529785e-01 -3.743112832307815552e-02 -2.818672545254230499e-02 2.179409265518188477e-01 -1.935185790061950684e-01 -4.375104792416095734e-03 -9.587482362985610962e-02 5.748860910534858704e-02 1.414451599121093750e-01 2.828000485897064209e-01 -3.700293600559234619e-01 2.425843626260757446e-01 2.827503085136413574e-01 -2.039072811603546143e-01 1.057757213711738586e-01 8.960098028182983398e-02 1.459051370620727539e-01 1.832810342311859131e-01 -1.294339299201965332e-01 3.053089380264282227e-01 3.343703970313072205e-02 -1.759039014577865601e-01 -2.117177695035934448e-01 -1.024209186434745789e-01 2.692036032676696777e-01 -4.472675174474716187e-02 -3.209931030869483948e-02
5.439698323607444763e-02 3.909564763307571411e-02 -9.690138697624206543e-02 5.602291226387023926e-02 1.595431715250015259e-01 6.533757317811250687e-03 -1.970329433679580688e-01 3.740685805678367615e-02 -6.651970092207193375e-03 -1.677800416946411133e-01 6.851159781217575073e-02 4.602892100811004639e-01 -1.428712904453277588e-01 -8.296591788530349731e-02 -8.729607611894607544e-02 5.404108017683029175e-02 1.488201767206192017e-01 2.688722610473632812e-01 -3.780120313167572021e-01 1.116799414157867432e-01 -5.457613617181777954e-02 -2.661091089248657227e-01 -1.877918839454650879e-01 1.023496408015489578e-02 -6.395553052425384521e-02 1.486981362104415894e-01 -2.318702489137649536e-01 -1.022866964340209961e-01 -1.385902762413024902e-01 3.766456544399261475e-01 -1.158990040421485901e-01 -1.038126721978187561e-01
-8.278647065162658691e-02 -7.206732034683227539e-02 6.504946202039718628e-02 -2.030983865261077881e-01 1.850594878196716309e-01 2.708102464675903320e-01 -1.230513677000999451e-01 -2.211041301488876343e-01 1.372963190078735352e-01 3.757044300436973572e-02 -3.983801007270812988e-01 1.886201500892639160e-01 -1.129142194986343384e-01 -1.882698386907577515e-01 2.782639563083648682e-01 -1.068244278430938721e-01 1.225801333785057068e-01 2.891894057393074036e-02 -3.080696463584899902e-01 3.639001250267028809e-01 3.199944794178009033e-01 -7.266455888748168945e-02 3.800255805253982544e-02 -1.396722197532653809e-01 2.413136698305606842e-02 6.572517007589340210e-02 6.732764095067977905e-02 -7.814250141382217407e-02 -1.342797130346298218e-01 1.075764372944831848e-01 3.075251355767250061e-02 -3.691280260682106018e-02
6.842026114463806152e-02 -8.143852651119232178e-02 1.874500215053558350e-01 -2.283709123730659485e-03 1.614373773336410522e-01 4.729119129478931427e-03 1.482552886009216309e-01 1.039924323558807373e-01 -2.195905148983001709e-01 -8.293500542640686035e-02 2.465921193361282349e-01 3.285667002201080322e-01 -3.454831615090370178e-02 -4.017100036144256592e-01 8.657941967248916626e-02 -3.026072978973388672e-01 1.458331495523452759e-01 2.486397922039031982e-01 -1.284876167774200439e-01 -8.327202498912811279e-02 5.861908942461013794e-02 3.299510478973388672e-02 1.795119345188140869e-01 -4.154649376869201660e-02 2.178344726562500000e-01 2.137264162302017212e-01 1.215281859040260315e-01 -8.811812102794647217e-02 -7.080767303705215454e-02 4.153398051857948303e-02 1.902565173804759979e-02 -3.760296404361724854e-01
-7.596942782402038574e-02 -2.993517220020294189e-01 -5.713050812482833862e-02 -6.703050434589385986e-02 -7.143074274063110352e-02 -8.521129935979843140e-02 1.266250945627689362e-02 -1.233331710100173950e-01 -1.426670420914888382e-02 -9.055788069963455200e-02 -1.409889459609985352e-01 8.360298722982406616e-02 -3.157786428928375244e-01 -1.762589067220687866e-01 1.932501941919326782e-01 -2.386436015367507935e-01 1.017015948891639709e-01 3.701312541961669922e-01 -3.895178735256195068e-01 3.371943235397338867e-01 2.408358156681060791e-01 -1.577877551317214966e-01 -2.218730449676513672e-01 1.033618450164794922e-01 1.154587566852569580e-01 3.814020007848739624e-02 5.928524583578109741e-02 -1.051925793290138245e-01 -5.885330960154533386e-02 1.058107540011405945e-01 8.374772034585475922e-03 9.541475772857666016e-02
-1.443181335926055908e-01 -4.806840047240257263e-02 3.760250210762023926e-01 -5.523212254047393799e-02 1.805529594421386719e-01 3.882249817252159119e-02 1.815950572490692139e-01 -3.502115979790687561e-02 5.657949950546026230e-03 -5.065771192312240601e-02 1.793722435832023621e-02 3.271438479423522949e-01 -1.652077585458755493e-01 -1.263756603002548218e-01 4.797556623816490173e-02 -2.466493099927902222e-01 1.932365149259567261e-01 2.134560197591781616e-01 -1.736738085746765137e-01 -3.625347837805747986e-02 4.009965956211090088e-01 8.686415106058120728e-02 1.523967236280441284e-01 2.949043512344360352e-01 9.318424016237258911e-02 2.204550653696060181e-01 9.297368116676807404e-03 1.037837355397641659e-03 4.675880074501037598e-02 1.525658220052719116e-01 -1.269708573818206787e-02 -2.680460214614868164e-01
-4.787124320864677429e-02 -1.882514804601669312e-01 1.145574226975440979e-01 -1.443188339471817017e-01 -9.860474616289138794e-02 1.576660871505737305e-01 -5.677049607038497925e-02 -1.942716538906097412e-01 1.497525870800018311e-01 -3.155201300978660583e-02 -1.816746741533279419e-01 2.694149613380432129e-01 -2.469390779733657837e-01 -2.391497492790222168e-01 1.056481227278709412e-01 -2.831736803054809570e-01 9.479556977748870850e-02 3.762713074684143066e-01 -1.761845350265502930e-01 3.064273297786712646e-01 5.687845498323440552e-02 -2.378958761692047119e-01 -2.094691097736358643e-01 -3.898186609148979187e-02 -1.300095766782760620e-01 1.436748206615447998e-01 2.229992486536502838e-02 -2.443241477012634277e-01 -1.494511589407920837e-02 1.127941831946372986e-01 1.249836534261703491e-01 -8.488871157169342041e-02
-3.117250278592109680e-02 -1.605535149574279785e-01 1.437363475561141968e-01 1.031308397650718689e-01 2.242712974548339844e-01 1.844958811998367310e-01 1.015765517950057983e-01 8.584641665220260620e-02 -1.251333653926849365e-01 1.556852757930755615e-01 3.540627285838127136e-02 2.770526409149169922e-01 -1.671658456325531006e-01 -2.467028498649597168e-01 -1.358315497636795044e-01 -3.610619008541107178e-01 3.625537827610969543e-02 3.474825024604797363e-01 -8.505797013640403748e-04 -2.947440603747963905e-03 2.466869950294494629e-01 -6.851788610219955444e-02 9.045268595218658447e-02 -3.040837943553924561e-01 2.472807019948959351e-01 1.072544157505035400e-01 -1.330481171607971191e-01 -1.445163488388061523e-01 1.803192347288131714e-01 1.175509169697761536e-01 -1.087721288204193115e-01 -1.634987443685531616e-01
9.175585210323333740e-02 -3.827684521675109863e-01 2.081335894763469696e-02 -1.676636561751365662e-02 1.733349561691284180e-01 7.023154944181442261e-02 -7.872059196233749390e-02 -1.205724701285362244e-01 8.802164345979690552e-02 -3.230311572551727295e-01 6.263341009616851807e-02 3.245509266853332520e-01 3.904520720243453979e-02 -5.381997674703598022e-02 1.204283535480499268e-01 -1.227700263261795044e-01 3.804579079151153564e-01 1.456030309200286865e-01 -3.482711315155029297e-01 8.999656140804290771e-02 -1.101157143712043762e-01 -4.247701913118362427e-02 -2.501177787780761719e-01 -2.044241577386856079e-01 8.921392261981964111e-03 1.408325731754302979e-01 1.366643011569976807e-01 -1.639747023582458496e-01 -1.772119253873825073e-01 7.013478130102157593e-02 1.839509420096874237e-02 1.324193477630615234e-01
-1.584920585155487061e-01 7.836857438087463379e-02 2.488505989313125610e-01 -9.871264547109603882e-02 9.599516540765762329e-02 1.726748198270797729e-01 1.688011735677719116e-01 1.385520547628402710e-01 -1.251760721206665039e-01 -1.269767433404922485e-02 -1.192342489957809448e-02 3.760260939598083496e-01 -1.589563041925430298e-01 -3.150392770767211914e-01 -2.372110635042190552e-02 -3.356900811195373535e-01 2.269628942012786865e-01 3.156762123107910156e-01 -1.614942550659179688e-01 -8.120278827846050262e-03 1.662493124604225159e-02 -5.246628448367118835e-02 4.648365080356597900e-03 1.491450369358062744e-01 2.475630044937133789e-01 1.709027737379074097e-01 1.429263502359390259e-01 -2.247005701065063477e-01 1.373594552278518677e-01 9.741303324699401855e-02 5.259335041046142578e-02 -1.416648179292678833e-01
2.910691201686859131e-01 -3.877399023622274399e-03 1.371231675148010254e-01 -1.262208521366119385e-01 2.370932847261428833e-01 1.251830458641052246e-01 -5.891599878668785095e-02 2.116036415100097656e-02 8.301315456628799438e-02 -1.740614026784896851e-01 -8.431260287761688232e-02 2.373706847429275513e-01 -3.283406496047973633e-01 6.410654634237289429e-02 1.647127419710159302e-01 -7.212690263986587524e-02 7.830728590488433838e-02 1.701373457908630371e-01 -2.196657955646514893e-01 5.807654932141304016e-02 -4.233289137482643127e-02 -1.068037352524697781e-03 2.962019443511962891e-01 -2.643471062183380127e-01 2.668433785438537598e-01 3.100205957889556885e-01 -1.708431243896484375e-01 -1.192482039332389832e-01 -2.053445726633071899e-01 -1.720928773283958435e-02 -1.235798746347427368e-01 2.127469629049301147e-01
-4.744524881243705750e-02 -8.898282051086425781e-02 2.067070640623569489e-02 4.382046684622764587e-02 2.007692903280258179e-01 2.197031825780868530e-01 -1.897475868463516235e-01 6.667617708444595337e-02 1.137392446398735046e-01 -1.388753652572631836e-01 5.887454003095626831e-02 1.396473497152328491e-01 -3.347232937812805176e-01 -1.213684007525444031e-01 1.583190262317657471e-01 -1.990709006786346436e-01 2.071360796689987183e-01 1.850854009389877319e-01 -1.626165360212326050e-01 2.612127661705017090e-01 6.261156499385833740e-02 -1.496113240718841553e-01 -3.139776289463043213e-01 -9.606542438268661499e-02 7.411846518516540527e-02 9.572941064834594727e-02 1.473862230777740479e-01 -3.147493898868560791e-01 -3.989808261394500732e-01 -8.145870268344879150e-02 6.272171437740325928e-02 2.541716396808624268e-02
4.648480564355850220e-02 -3.277038037776947021e-01 1.232016310095787048e-01 -2.163851633667945862e-02 1.772709041833877563e-01 8.625836670398712158e-02 2.384203299880027771e-02 -1.520110368728637695e-01 1.881439983844757080e-01 -1.328651010990142822e-01 3.640545299276709557e-03 3.555311560630798340e-01 -3.969268873333930969e-02 -1.499390751123428345e-01 1.648460924625396729e-01 -3.543114289641380310e-03 2.093304246664047241e-01 3.311169743537902832e-01 -3.273449540138244629e-01 9.905140846967697144e-02 2.296985536813735962e-01 -1.899494230747222900e-01 -5.271958559751510620e-02 -1.836633384227752686e-01 1.005764082074165344e-01 1.992764323949813843e-01 1.272239089012145996e-01 2.942419983446598053e-02 -3.175521492958068848e-01 -2.399159967899322510e-02 -8.630610257387161255e-02 -1.001542955636978149e-01
-7.293742895126342773e-02 -1.010340526700019836e-01 2.990854382514953613e-01 -1.454677134752273560e-01 1.462521404027938843e-01 -1.270789951086044312e-01 2.350535988807678223e-01 -7.992202043533325195e-02 -2.412535250186920166e-01 8.272018283605575562e-02 -5.345894768834114075e-02 2.370800524950027466e-01 -8.276429772377014160e-02 -2.657282352447509766e-01 -8.036379516124725342e-02 -4.600184410810470581e-02 -2.119873315095901489e-01 3.368678689002990723e-01 -2.075841426849365234e-01 9.251212328672409058e-02 8.847197890281677246e-02 1.931503564119338989e-01 4.041383415460586548e-02 -2.576736807823181152e-01 3.516419529914855957e-01 -6.941212713718414307e-02 -4.510466009378433228e-03 -5.283344537019729614e-03 -1.197847872972488403e-01 4.197691380977630615e-02 -1.482893675565719604e-01 -2.732876241207122803e-01
-1.576648205518722534e-01 -3.627012372016906738e-01 3.218339085578918457e-01 -9.884534776210784912e-02 2.681712508201599121e-01 -7.810166478157043457e-02 -2.454805932939052582e-02 -7.247745990753173828e-02 -1.319867223501205444e-01 -1.730802059173583984e-01 9.008987247943878174e-02 8.465974032878875732e-02 -1.823466122150421143e-01 -3.196183964610099792e-02 2.057369239628314972e-02 -9.413847699761390686e-03 -1.246979907155036926e-01 2.543005347251892090e-01 -1.255217641592025757e-01 6.563943624496459961e-02 1.093344688415527344e-01 8.933451026678085327e-02 1.430778801441192627e-01 6.242285296320915222e-02 8.022378385066986084e-02 3.317546546459197998e-01 -1.753037571907043457e-01 -1.410535573959350586e-01 -3.143405914306640625e-01 2.779300510883331299e-01 2.456423640251159668e-01 -2.865904383361339569e-02
7.064991444349288940e-02 -3.123746216297149658e-01 3.995598554611206055e-01 -1.789809167385101318e-01 3.755198419094085693e-01 -1.589239686727523804e-01 -1.635479480028152466e-01 -9.883086383342742920e-02 9.809698164463043213e-02 -6.802117079496383667e-02 -1.501183360815048218e-01 1.396715193986892700e-01 -4.577494040131568909e-02 5.625614151358604431e-02 1.638029068708419800e-01 -3.073602020740509033e-01 3.756927326321601868e-02 2.322161197662353516e-01 -2.078675478696823120e-01 -9.336171671748161316e-03 1.298090517520904541e-01 -1.646778583526611328e-01 -1.047611981630325317e-01 -1.897952519357204437e-02 2.302006781101226807e-01 2.091969549655914307e-01 -2.149242907762527466e-02 -1.757493019104003906e-01 -9.211204946041107178e-02 6.319013983011245728e-02 1.199434101581573486e-01 -1.058295965194702148e-01
-4.210997372865676880e-02 -1.110581830143928528e-01 -1.828845739364624023e-01 3.935230150818824768e-02 1.930527687072753906e-01 -1.613733172416687012e-01 -1.693817824125289917e-01 -2.893192693591117859e-02 -2.022256255149841309e-01 -2.123977094888687134e-01 9.286241233348846436e-02 1.696702092885971069e-01 -4.653272330760955811e-01 8.998107165098190308e-02 9.520605206489562988e-02 -2.620515525341033936e-01 1.333340406417846680e-01 3.162543475627899170e-02 -2.886897325515747070e-01 -1.118120364844799042e-02 2.960892319679260254e-01 1.794516444206237793e-01 -1.094564124941825867e-01 1.077884137630462646e-01 9.579813480377197266e-02 7.080131676048040390e-03 -1.661182641983032227e-01 -1.019748821854591370e-01 -2.954213321208953857e-01 2.174187302589416504e-01 -3.063718788325786591e-02 6.211496144533157349e-02
7.208751887083053589e-02 -8.586009591817855835e-02 2.337135821580886841e-01 6.999783217906951904e-02 1.395100504159927368e-01 2.278683036565780640e-01 1.857428401708602905e-01 1.583700254559516907e-02 -3.244530856609344482e-01 -1.527872532606124878e-01 2.897551283240318298e-02 3.456850647926330566e-01 -1.316554546356201172e-01 -3.685633540153503418e-01 -1.263520419597625732e-01 -2.613747417926788330e-01 1.235659196972846985e-01 2.579516470432281494e-01 -1.495598852634429932e-01 4.129420220851898193e-02 1.434090882539749146e-01 -1.822394281625747681e-01 1.066661253571510315e-01 -7.050286978483200073e-02 1.540305763483047485e-01 -8.684630738571286201e-04 1.315215080976486206e-01 -3.704183176159858704e-02 -5.544382706284523010e-02 9.780761599540710449e-02 -1.998968124389648438e-01 -2.537015080451965332e-01
2.448453009128570557e-02 -5.337121337652206421e-02 1.556131392717361450e-01 5.400370061397552490e-02 3.436586260795593262e-02 2.675221562385559082e-01 2.464602738618850708e-01 -1.813156753778457642e-01 7.754954695701599121e-02 1.422896832227706909e-01 7.558694481849670410e-02 3.830209076404571533e-01 -2.056508362293243408e-01 -2.058136463165283203e-01 -1.818210631608963013e-02 -2.530109882354736328e-02 2.071719318628311157e-01 3.213998377323150635e-01 -1.440865695476531982e-01 3.152766525745391846e-01 1.220705136656761169e-01 2.337460368871688843e-01 1.885876655578613281e-01 -1.120905578136444092e-01 1.375837773084640503e-01 7.894872128963470459e-02 3.228151053190231323e-02 5.436655879020690918e-02 2.313392460346221924e-01 -1.204689592123031616e-01 -2.024970203638076782e-01 -1.284910589456558228e-01
-9.772344678640365601e-02 -8.396548777818679810e-02 6.169007346034049988e-02 -2.321586012840270996e-01 4.219686388969421387e-01 1.049683988094329834e-01 -3.697879984974861145e-02 -3.638455271720886230e-01 -2.453969269990921021e-01 -9.634086489677429199e-02 -4.570451006293296814e-02 7.512750476598739624e-02 -1.082672476768493652e-01 -7.677008956670761108e-02 8.716619014739990234e-02 -2.482925057411193848e-01 -1.858587376773357391e-02 2.171652317047119141e-01 -3.163772821426391602e-01 1.306553781032562256e-01 -3.978684172034263611e-02 6.405837833881378174e-02 -8.389228023588657379e-03 1.259698625653982162e-02 1.593808680772781372e-01 1.837199479341506958e-01 -3.671038746833801270e-01 5.620760470628738403e-02 -7.557221502065658569e-02 2.436173409223556519e-01 7.764027267694473267e-02 4.156745504587888718e-03
5.774452537298202515e-02 1.922326534986495972e-02 -1.696822643280029297e-01 -2.788599133491516113e-01 2.205431759357452393e-01 -1.332026161253452301e-02 1.155469939112663269e-01 -1.125678122043609619e-01 -8.235272020101547241e-02 -1.478160172700881958e-01 -8.702551573514938354e-02 3.555558621883392334e-01 -1.752229183912277222e-01 -9.648163616657257080e-02 7.200589030981063843e-02 -3.960180096328258514e-03 9.369262494146823883e-03 4.189039766788482666e-01 -8.817641995847225189e-03 1.916334033012390137e-01 2.780682407319545746e-03 1.099941059947013855e-01 -5.574573948979377747e-02 1.450612396001815796e-01 2.535685300827026367e-01 2.101764269173145294e-02 -1.733158975839614868e-01 -1.022375598549842834e-01 -2.078456431627273560e-01 4.162153899669647217e-01 -6.670212745666503906e-02 1.797903627157211304e-01
1.271397769451141357e-01 1.687234640121459961e-01 3.827816843986511230e-01 -6.701913475990295410e-02 6.754762679338455200e-02 -2.743700332939624786e-02 -5.150062218308448792e-02 1.259595621377229691e-03 -2.695554308593273163e-02 1.459353230893611908e-02 2.183666229248046875e-01 4.730508923530578613e-01 1.643239110708236694e-01 2.672210708260536194e-02 2.532139234244823456e-02 -2.277999520301818848e-01 1.692848950624465942e-01 -7.023610919713973999e-02 -2.381213754415512085e-01 1.467414945363998413e-01 3.295497596263885498e-02 -1.088576205074787140e-02 2.837237715721130371e-01 -1.904863715171813965e-01 1.161741316318511963e-01 -1.039029955863952637e-01 -2.967291772365570068e-01 5.548251420259475708e-02 4.008535295724868774e-03 1.327270865440368652e-01 1.124064773321151733e-01 -2.612152695655822754e-01
-2.084701210260391235e-01 -1.653589606285095215e-01 1.566953659057617188e-01 -2.218307554721832275e-02 2.203920483589172363e-01 9.529399126768112183e-02 2.092785090208053589e-01 1.028287336230278015e-01 -2.718071341514587402e-01 -1.325685679912567139e-01 7.648875564336776733e-02 3.236421644687652588e-01 -1.132707670331001282e-01 -2.583072483539581299e-01 -2.117549926042556763e-01 -2.007221877574920654e-01 2.217932231724262238e-02 2.430768758058547974e-01 -2.243813723325729370e-01 5.055540427565574646e-02 1.339128166437149048e-01 -1.544247418642044067e-01 1.375524997711181641e-01 -4.478355497121810913e-02 2.494929283857345581e-01 1.075785681605339050e-01 1.448923051357269287e-01 -1.289010196924209595e-01 1.626913063228130341e-02 8.115762472152709961e-02 -1.401455998420715332e-01 -3.350931406021118164e-01
1.794177442789077759e-01 -4.419264197349548340e-02 2.995390594005584717e-01 -1.655348390340805054e-01 3.488710522651672363e-01 -9.528606315143406391e-04 1.420805752277374268e-01 -4.959473758935928345e-02 2.607772052288055420e-01 -2.146223038434982300e-01 5.197948589920997620e-02 -9.408998303115367889e-03 -1.323853433132171631e-01 1.577623784542083740e-01 2.730193138122558594e-01 -2.513447999954223633e-01 8.127666078507900238e-03 1.643340438604354858e-01 -1.745883077383041382e-01 1.258518844842910767e-01 2.567752599716186523e-01 8.835383504629135132e-02 1.288363188505172729e-01 -1.645704954862594604e-01 1.311686784029006958e-01 -6.666145473718643188e-02 -3.181205317378044128e-02 -3.222317993640899658e-01 -2.922170460224151611e-01 3.938115015625953674e-02 -3.342165797948837280e-02 -4.493508487939834595e-02
-1.260741502046585083e-01 -1.013507172465324402e-01 2.809103727340698242e-01 -1.993447691202163696e-01 3.680557906627655029e-01 -1.645374298095703125e-01 1.677050888538360596e-01 2.170200087130069733e-02 -2.000618726015090942e-02 -1.301002502441406250e-01 -1.322852373123168945e-01 4.988240897655487061e-01 -5.725000426173210144e-02 -5.108344554901123047e-02 8.711931109428405762e-02 -1.825232803821563721e-01 1.370463669300079346e-01 4.563275352120399475e-02 -1.151544600725173950e-01 -2.730171754956245422e-02 9.776241332292556763e-02 -1.891401559114456177e-01 4.887812957167625427e-02 3.221447765827178955e-01 2.296670079231262207e-01 -4.219189286231994629e-02 -1.558105051517486572e-01 -1.932393461465835571e-01 -1.269488781690597534e-01 8.678969740867614746e-02 2.815933898091316223e-02 8.156865090131759644e-02
2.830449864268302917e-02 -1.946368515491485596e-01 1.531825959682464600e-01 -1.850624531507492065e-01 1.901303678750991821e-01 -9.266629815101623535e-02 2.038366720080375671e-02 -2.454686313867568970e-01 4.247485473752021790e-02 -2.092117369174957275e-01 -1.398819498717784882e-02 3.669971525669097900e-01 -6.327631324529647827e-02 1.783573441207408905e-02 1.707330495119094849e-01 -4.690135642886161804e-02 2.516154944896697998e-01 2.507579624652862549e-01 -2.606573104858398438e-01 9.247715771198272705e-02 1.399293541908264160e-01 -1.845635175704956055e-01 -2.353774011135101318e-01 -2.989437580108642578e-01 1.055406928062438965e-01 -7.756193727254867554e-02 2.996481060981750488e-01 -1.862648874521255493e-01 -1.035108566284179688e-01 -6.205638870596885681e-02 -1.562711000442504883e-01 -1.857729628682136536e-02
1.131665483117103577e-01 -4.548598080873489380e-02 1.830811202526092529e-01 -1.485697925090789795e-01 3.840281665325164795e-01 -6.724622845649719238e-02 9.732251055538654327e-03 -4.210308194160461426e-02 -2.084089070558547974e-01 8.743441104888916016e-02 -1.683305352926254272e-01 3.809894621372222900e-02 -2.602999210357666016e-01 -4.086199030280113220e-02 -1.274685114622116089e-01 5.241021048277616501e-03 2.794786095619201660e-01 3.330842852592468262e-01 -1.795409172773361206e-01 2.625585198402404785e-01 2.195800095796585083e-01 2.113541364669799805e-01 1.879319548606872559e-01 -1.627238690853118896e-01 1.303764283657073975e-01 1.390988230705261230e-01 -2.165141403675079346e-01 -1.081402450799942017e-01 -1.245475411415100098e-01 1.100180074572563171e-01 1.822974085807800293e-01 9.177248924970626831e-02
1.286420673131942749e-01 -1.075360625982284546e-01 2.344146743416786194e-02 -3.150443136692047119e-01 6.119253486394882202e-02 -4.189052432775497437e-02 -2.492835670709609985e-01 -1.636085361242294312e-01 2.545424401760101318e-01 -7.408150285482406616e-02 -1.568919420242309570e-01 3.833196163177490234e-01 -6.838774681091308594e-02 -1.847077459096908569e-01 2.171657532453536987e-01 -2.813676297664642334e-01 1.919260919094085693e-01 2.563325762748718262e-01 -3.130411207675933838e-01 1.580698192119598389e-01 9.357995539903640747e-02 -1.502150446176528931e-01 -1.019164323806762695e-01 -1.872716844081878662e-01 -9.001195430755615234e-02 -7.767373323440551758e-02 3.888603299856185913e-02 -1.131860017776489258e-01 -1.264170557260513306e-01 -2.798156253993511200e-02 1.160444393754005432e-01 9.865364432334899902e-02
1.503174155950546265e-01 1.464080214500427246e-01 1.937855035066604614e-01 -4.265400767326354980e-02 3.207322955131530762e-01 -1.326376795768737793e-01 -1.087807193398475647e-01 2.210496552288532257e-02 1.119892373681068420e-01 -1.598061174154281616e-01 -1.075887456536293030e-01 3.964509367942810059e-01 -8.520033210515975952e-02 -3.320825397968292236e-01 2.815710008144378662e-01 -2.779582748189568520e-03 1.418314129114151001e-01 2.495412379503250122e-01 2.031006105244159698e-02 -5.027019977569580078e-02 2.637797296047210693e-01 -1.267173737287521362e-01 -9.930881857872009277e-02 -5.382845923304557800e-02 1.930567920207977295e-01 1.629410684108734131e-01 -9.301270358264446259e-03 -2.007303386926651001e-01 7.379164546728134155e-02 1.293771862983703613e-01 6.026855483651161194e-02 -2.577169239521026611e-01
1.747003346681594849e-01 -3.223729729652404785e-01 2.533543109893798828e-01 -4.420919716358184814e-02 2.139007151126861572e-01 3.391997516155242920e-01 -1.313353180885314941e-01 -1.554499715566635132e-01 -5.416742060333490372e-03 -2.190487086772918701e-01 -1.892479807138442993e-01 2.517383396625518799e-01 5.118727684020996094e-02 1.377356946468353271e-01 2.587709128856658936e-01 -2.255965471267700195e-01 1.530309021472930908e-01 8.494351059198379517e-02 -1.850349754095077515e-01 1.035502925515174866e-01 -2.373335510492324829e-02 1.091518104076385498e-01 6.784496456384658813e-02 -1.668758690357208252e-01 1.714621633291244507e-01 2.327759936451911926e-02 1.125625148415565491e-02 -2.565808594226837158e-01 -2.695460617542266846e-01 -7.620780915021896362e-02 -4.327544197440147400e-02 1.174026206135749817e-01
8.664040267467498779e-02 2.183008342981338501e-01 1.576097607612609863e-01 1.382652372121810913e-01 1.497165709733963013e-01 -1.635236293077468872e-01 1.854146420955657959e-01 5.964105203747749329e-02 -2.827422618865966797e-01 -1.684431582689285278e-01 -2.333631273359060287e-03 1.243508085608482361e-01 -2.707036137580871582e-01 -4.970629513263702393e-02 -1.359129101037979126e-01 -2.443478107452392578e-01 6.741408258676528931e-02 2.155687510967254639e-01 -2.346309870481491089e-01 2.554167509078979492e-01 -2.799613215029239655e-02 2.731745131313800812e-02 -2.812431938946247101e-02 -2.901192605495452881e-01 9.164250642061233521e-02 3.050084225833415985e-02 -3.638912737369537354e-01 -2.851552665233612061e-01 -1.368460506200790405e-01 8.906935900449752808e-02 1.091206595301628113e-01 -1.290535181760787964e-01
-1.492238342761993408e-01 -1.626933813095092773e-01 1.950580030679702759e-01 -4.924749583005905151e-02 2.154711782932281494e-01 2.125192582607269287e-01 3.287711739540100098e-01 -1.635370589792728424e-02 -2.861038148403167725e-01 -4.997009783983230591e-02 1.807425320148468018e-01 3.665378093719482422e-01 -2.189646214246749878e-01 -3.548641502857208252e-01 -1.201205980032682419e-02 -1.200460344552993774e-01 3.044984862208366394e-02 1.691392511129379272e-01 -2.145092189311981201e-01 5.079647153615951538e-02 1.319838464260101318e-01 -1.441867202520370483e-01 1.375406831502914429e-01 -1.263462752103805542e-01 1.394263803958892822e-01 -1.743349991738796234e-02 1.612721383571624756e-01 -9.555030614137649536e-02 -9.815614670515060425e-03 -4.658848792314529419e-02 1.045457087457180023e-02 -2.501236796379089355e-01
2.793815135955810547e-01 6.887177377939224243e-02 1.486508846282958984e-01 7.757769525051116943e-02 8.154373615980148315e-02 -1.686774939298629761e-01 2.147368192672729492e-01 1.627662405371665955e-02 -2.084536105394363403e-01 -9.566262364387512207e-03 1.189435422420501709e-01 1.272361278533935547e-01 -2.762171924114227295e-01 -5.595544353127479553e-02 -1.293243467807769775e-01 -2.337782084941864014e-01 5.476822331547737122e-02 4.431958794593811035e-01 -2.311762124300003052e-01 1.918580681085586548e-01 1.392089426517486572e-01 7.706045359373092651e-02 -3.670701058581471443e-03 -1.156725734472274780e-01 1.953014172613620758e-02 1.129257455468177795e-01 -2.198521941900253296e-01 -3.383353352546691895e-01 -2.137097120285034180e-01 -8.121006935834884644e-02 1.580314934253692627e-01 3.686115145683288574e-02
3.359213843941688538e-02 2.411902695894241333e-02 1.600726395845413208e-01 -2.271180565003305674e-04 3.260022699832916260e-01 2.480369210243225098e-01 -1.471183747053146362e-01 -2.738014161586761475e-01 -3.079692721366882324e-01 -1.470725536346435547e-01 -1.933875828981399536e-01 1.528955399990081787e-01 -4.728330299258232117e-02 -6.556743383407592773e-02 1.047914847731590271e-01 -1.038350462913513184e-01 2.048935890197753906e-01 1.480845361948013306e-01 -3.427848815917968750e-01 3.014944791793823242e-01 1.357068959623575211e-02 -2.482348084449768066e-01 -3.389854356646537781e-02 1.383824348449707031e-01 -8.374402672052383423e-02 1.323693245649337769e-01 -1.616218984127044678e-01 -1.920163035392761230e-01 -1.913763880729675293e-01 -1.807162351906299591e-02 6.266256421804428101e-02 1.410237997770309448e-01
-7.035649567842483521e-02 -2.802658639848232269e-02 3.453066200017929077e-02 -1.925356872379779816e-02 6.340713798999786377e-02 -3.106728196144104004e-03 -1.233113557100296021e-01 -1.826485991477966309e-02 2.290496230125427246e-01 -3.318237513303756714e-02 9.734001941978931427e-03 3.425489962100982666e-01 -1.664963364601135254e-01 -2.646672129631042480e-01 1.330566257238388062e-01 1.817059367895126343e-01 3.342823982238769531e-01 2.565903663635253906e-01 -3.869276940822601318e-01 3.762670233845710754e-02 2.116248756647109985e-01 2.663731342181563377e-03 -1.256713420152664185e-01 1.106130331754684448e-01 1.486968398094177246e-01 1.970104426145553589e-01 -1.624261140823364258e-01 -1.728331595659255981e-01 -3.005282282829284668e-01 1.537596732378005981e-01 1.298087090253829956e-01 -6.420341134071350098e-02
-1.599536389112472534e-01 -3.379906713962554932e-01 1.125227008014917374e-02 -5.037105828523635864e-02 2.315246015787124634e-01 1.997631639242172241e-01 5.716259032487869263e-02 -1.179097741842269897e-01 -1.654549092054367065e-01 1.710909977555274963e-02 -2.495482265949249268e-01 1.989692896604537964e-01 -9.360698610544204712e-02 -1.461548656225204468e-01 5.778184905648231506e-02 -3.134988546371459961e-01 2.483137100934982300e-01 1.262030154466629028e-01 -3.666521608829498291e-01 -3.808679804205894470e-02 -6.718161702156066895e-02 6.898538768291473389e-02 -3.282984793186187744e-01 -8.744464814662933350e-02 7.780322432518005371e-02 1.841805726289749146e-01 2.623983025550842285e-01 -1.300338655710220337e-01 -5.501255020499229431e-02 5.418892018496990204e-03 -1.363473832607269287e-01 2.289666561409831047e-03
1.076185405254364014e-01 -3.181288242340087891e-01 2.938957810401916504e-01 -3.076248168945312500e-01 8.848692476749420166e-02 4.784619435667991638e-02 -1.381319910287857056e-01 3.823018446564674377e-02 -1.474181413650512695e-01 2.103937566280364990e-01 1.576826274394989014e-01 2.962455153465270996e-01 1.499104686081409454e-02 7.553893327713012695e-02 -5.595828592777252197e-02 -8.242063969373703003e-02 -1.192222815006971359e-02 2.031481415033340454e-01 -1.330796778202056885e-01 2.476404756307601929e-01 2.660917341709136963e-01 2.014240771532058716e-01 8.213062584400177002e-02 1.715686321258544922e-01 -4.137773066759109497e-02 -2.358061075210571289e-01 -2.431093305349349976e-01 -1.598170697689056396e-01 -1.615816145204007626e-03 1.637706719338893890e-02 1.567498594522476196e-02 -2.656753063201904297e-01
-2.738327020779252052e-03 -1.154126152396202087e-01 1.018555611371994019e-01 -2.751364000141620636e-02 2.975193560123443604e-01 1.609469801187515259e-01 1.727380007505416870e-01 8.687709271907806396e-02 -2.617468535900115967e-01 -1.070908084511756897e-01 1.214460954070091248e-01 3.223027884960174561e-01 -1.705498993396759033e-01 -3.731016218662261963e-01 -5.806098505854606628e-02 -1.245205700397491455e-01 1.811720281839370728e-01 1.043503284454345703e-01 -2.036163359880447388e-01 8.120036125183105469e-02 1.643802970647811890e-01 -5.629944428801536560e-02 1.593804508447647095e-01 -8.855260908603668213e-02 1.834327131509780884e-01 9.788829833269119263e-02 2.562755346298217773e-01 -1.843136847019195557e-01 1.737150363624095917e-02 1.263056993484497070e-01 -2.829343080520629883e-01 -2.087388336658477783e-01
-8.280171453952789307e-02 -3.883797824382781982e-01 3.042495846748352051e-01 -1.484645307064056396e-01 8.066622167825698853e-02 1.355576813220977783e-01 -5.824646446853876114e-03 -2.363203167915344238e-01 6.497362256050109863e-02 -1.458104420453310013e-02 5.212007090449333191e-02 2.838723361492156982e-01 5.726050585508346558e-02 -9.388440847396850586e-02 1.120692193508148193e-01 -1.997985644266009331e-03 3.477052450180053711e-01 1.878814250230789185e-01 -2.180067151784896851e-01 -2.841120399534702301e-02 4.060631990432739258e-02 -5.428139865398406982e-02 -2.193710654973983765e-01 -1.597220301628112793e-01 1.580722332000732422e-01 6.658584810793399811e-03 8.845013380050659180e-02 -2.228579372167587280e-01 -3.296303749084472656e-01 1.786799430847167969e-01 1.600042730569839478e-01 -5.543994531035423279e-02
-8.389256149530410767e-02 -1.768046021461486816e-01 1.699618697166442871e-01 -5.030762776732444763e-02 2.057559341192245483e-01 1.995293051004409790e-01 1.541555821895599365e-01 2.134824637323617935e-03 -2.195565551519393921e-01 -1.732145696878433228e-01 1.239627674221992493e-01 2.990643084049224854e-01 -1.287776827812194824e-01 -3.402832448482513428e-01 -2.520026862621307373e-01 -8.397492766380310059e-02 5.675742402672767639e-02 2.373916357755661011e-01 -2.391269505023956299e-01 2.517890930175781250e-02 2.410088032484054565e-01 -1.608503311872482300e-01 1.896988153457641602e-01 -7.389812916517257690e-02 1.555367261171340942e-01 1.007912904024124146e-01 1.424353271722793579e-01 -1.343946456909179688e-01 -6.705407798290252686e-02 1.261551529169082642e-01 -1.421474665403366089e-01 -2.868904173374176025e-01
1.860173791646957397e-01 -1.352220326662063599e-01 -5.737809091806411743e-02 6.066487729549407959e-02 -1.034617871046066284e-01 7.121439278125762939e-02 -1.818024665117263794e-01 -2.789693176746368408e-01 -1.314011216163635254e-01 1.533044725656509399e-01 1.111283898353576660e-01 8.717457205057144165e-02 -1.607521623373031616e-01 -2.704842686653137207e-01 1.307976245880126953e-01 -3.499543070793151855e-01 2.392523586750030518e-01 7.650194317102432251e-02 -4.684751033782958984e-01 8.452669531106948853e-02 -5.627328902482986450e-02 9.403445571660995483e-02 1.381594836711883545e-01 1.773459762334823608e-01 1.191607117652893066e-01 -6.069080531597137451e-02 -1.653212904930114746e-01 -2.846359089016914368e-02 -2.713738679885864258e-01 1.985051631927490234e-01 5.342252925038337708e-02 -2.988257678225636482e-03
-2.401631884276866913e-02 -1.078647449612617493e-01 -3.087377734482288361e-02 1.805084873922169209e-03 2.483348697423934937e-01 -5.879671499133110046e-02 -2.641520090401172638e-02 -2.525289356708526611e-01 -6.426746398210525513e-02 2.582645043730735779e-02 1.861469470895826817e-03 2.560174763202667236e-01 -3.437994718551635742e-01 -2.838873537257313728e-03 6.731183081865310669e-02 -2.702824771404266357e-01 1.548309177160263062e-01 -9.123369818553328514e-04 -2.023799903690814972e-02 1.855965554714202881e-01 2.376447021961212158e-01 -8.900051563978195190e-02 -8.572548627853393555e-02 -1.580594033002853394e-01 -3.935588896274566650e-02 1.294716149568557739e-01 -3.300309777259826660e-01 -2.883421480655670166e-01 -4.158995151519775391e-01 1.624219864606857300e-01 -2.000848203897476196e-02 1.594260036945343018e-01
6.185532361268997192e-02 -2.274967283010482788e-01 7.832735031843185425e-02 -1.636545658111572266e-01 -1.281689554452896118e-01 1.216110214591026306e-01 -1.225596815347671509e-01 -2.970756292343139648e-01 1.205501630902290344e-01 1.281930133700370789e-02 -1.779137998819351196e-01 3.662091493606567383e-01 -1.388092041015625000e-01 -6.676071882247924805e-02 2.944756150245666504e-01 -3.302759528160095215e-01 9.258572757244110107e-02 4.344805777072906494e-01 -2.042256295680999756e-01 1.334142498672008514e-02 3.805837780237197876e-02 -5.742003396153450012e-02 -3.990505356341600418e-03 -1.647288501262664795e-01 4.195366054773330688e-02 -1.424034237861633301e-01 1.777344048023223877e-01 -1.022274941205978394e-01 -9.592933952808380127e-02 1.669900566339492798e-01 -3.492629528045654297e-02 -5.926522240042686462e-02
5.021904706954956055e-01 -5.825195461511611938e-02 1.993076801300048828e-01 -3.927305340766906738e-01 1.550185680389404297e-02 -8.118390291929244995e-02 1.788318008184432983e-01 -1.539106667041778564e-01 -1.247311290353536606e-02 -7.532601058483123779e-02 -9.914445877075195312e-02 2.724276185035705566e-01 -1.148833259940147400e-01 -5.039406567811965942e-02 5.177268758416175842e-02 -2.051568031311035156e-01 1.883524805307388306e-01 7.487192749977111816e-02 -1.276357918977737427e-01 2.503483593463897705e-01 2.258322387933731079e-01 -2.045923322439193726e-01 -2.260441929101943970e-01 -1.522139012813568115e-01 8.597845584154129028e-02 1.359942853450775146e-01 -6.427125632762908936e-02 8.453071117401123047e-02 -7.180561125278472900e-02 -7.497682422399520874e-02 2.214684896171092987e-02 -4.432711005210876465e-02
-1.357038021087646484e-01 6.111969798803329468e-02 4.873639345169067383e-02 -9.385795332491397858e-03 1.520947217941284180e-01 -7.963028550148010254e-02 2.199763953685760498e-01 -2.171671576797962189e-02 -2.086247503757476807e-01 -1.153542622923851013e-01 4.954943433403968811e-02 4.802462458610534668e-01 -6.974028050899505615e-02 -3.968183100223541260e-01 4.099996760487556458e-02 -3.912799954414367676e-01 4.169800132513046265e-02 1.693930923938751221e-01 -1.524960994720458984e-01 -5.294779688119888306e-02 1.181398630142211914e-01 6.401396542787551880e-02 1.496614366769790649e-01 1.256113499402999878e-01 6.342028081417083740e-02 2.975243031978607178e-01 1.200667470693588257e-01 -6.224273517727851868e-02 1.868041455745697021e-01 -1.176251471042633057e-01 6.164585426449775696e-02 -1.180289760231971741e-01
8.490268141031265259e-03 -3.944430053234100342e-01 -1.963526010513305664e-02 -2.809712886810302734e-01 3.321281671524047852e-01 3.761583194136619568e-02 2.879630327224731445e-01 -1.185632348060607910e-01 -8.637230098247528076e-02 -7.157939672470092773e-02 -3.908624127507209778e-02 1.931970864534378052e-01 -1.830979138612747192e-01 7.888307422399520874e-02 -8.330589532852172852e-02 -2.109691873192787170e-02 1.180051267147064209e-01 1.578529924154281616e-01 -6.654120236635208130e-02 1.509949564933776855e-01 -1.355953663587570190e-01 1.525777019560337067e-02 -9.779671579599380493e-02 -2.830346226692199707e-01 1.494981795549392700e-01 3.191647231578826904e-01 -8.419593423604965210e-02 -3.556653857231140137e-02 -1.586794257164001465e-01 2.792977988719940186e-01 -2.029307037591934204e-01 8.025335520505905151e-02
1.788897961378097534e-01 -2.955860830843448639e-02 4.178680852055549622e-02 1.400127448141574860e-02 2.693345844745635986e-01 2.862073779106140137e-01 -9.880280494689941406e-02 -7.774861901998519897e-02 -1.566436141729354858e-01 -2.029986381530761719e-01 -4.746645689010620117e-02 1.456384360790252686e-01 -7.283788174390792847e-03 -3.492470085620880127e-01 2.262385189533233643e-01 -1.393971294164657593e-01 1.100993156433105469e-01 1.867819428443908691e-01 -4.828271567821502686e-01 1.456091403961181641e-01 4.964491352438926697e-02 -1.806600540876388550e-01 -1.438299417495727539e-01 2.427146071568131447e-03 -2.522804774343967438e-02 1.630103737115859985e-01 -2.785536348819732666e-01 6.041727960109710693e-02 -1.488451212644577026e-01 1.415188759565353394e-01 -3.112272918224334717e-02 6.585841625928878784e-02
-2.090528160333633423e-01 2.360013872385025024e-02 1.816388070583343506e-01 -5.179894343018531799e-02 -1.858842931687831879e-02 -5.751894786953926086e-02 1.649568825960159302e-01 7.596134394407272339e-02 2.958736196160316467e-02 -9.580576419830322266e-02 1.994923949241638184e-01 4.474464356899261475e-01 -1.584435552358627319e-01 -3.651663362979888916e-01 -1.446067541837692261e-01 -2.844197750091552734e-01 2.319656610488891602e-01 1.834762394428253174e-01 -2.672542631626129150e-01 8.674260228872299194e-02 4.873771965503692627e-02 -3.254358842968940735e-02 1.743902713060379028e-01 -3.485596552491188049e-02 4.540377482771873474e-02 4.673825576901435852e-02 8.839631825685501099e-02 1.168021187186241150e-01 1.593395620584487915e-01 2.491280287504196167e-01 7.260660082101821899e-02 -2.306575775146484375e-01
6.732890754938125610e-02 1.663867980241775513e-01 1.053859889507293701e-01 1.320421844720840454e-01 2.335055321455001831e-01 -1.504090726375579834e-01 1.078264638781547546e-01 -1.682642698287963867e-01 -2.218590229749679565e-01 5.371696874499320984e-02 1.215765345841646194e-02 1.776185035705566406e-01 -2.063536047935485840e-01 5.634271539747714996e-03 -1.930294334888458252e-01 -3.264479711651802063e-02 6.016437709331512451e-02 2.746487557888031006e-01 -3.040846884250640869e-01 3.013896942138671875e-01 1.663744151592254639e-01 4.293052852153778076e-02 2.138293348252773285e-03 -1.043086200952529907e-01 1.257079988718032837e-01 1.546684652566909790e-01 -2.061511576175689697e-01 -3.916835784912109375e-01 -3.233769908547401428e-02 3.576707839965820312e-02 3.360968530178070068e-01 -6.101218983530998230e-02
-1.671392619609832764e-01 -2.477618753910064697e-01 1.038250476121902466e-01 1.594619266688823700e-02 2.483986169099807739e-01 -2.961325086653232574e-02 -3.137628361582756042e-02 -1.322613656520843506e-02 1.576494425535202026e-01 -3.484094142913818359e-01 -2.295350730419158936e-01 3.893077075481414795e-01 -1.579137332737445831e-02 -5.415831226855516434e-03 6.802891194820404053e-02 -1.973271928727626801e-02 1.637380421161651611e-01 3.934533596038818359e-01 -2.938596308231353760e-01 1.934750080108642578e-01 4.581199586391448975e-02 -1.311847120523452759e-01 -1.660252660512924194e-01 -1.017387583851814270e-01 6.159689649939537048e-02 2.516729757189750671e-03 2.960315048694610596e-01 -1.194322109222412109e-01 -8.688332140445709229e-02 2.090581879019737244e-02 8.340526372194290161e-03 -6.116698309779167175e-02
9.786517173051834106e-02 -2.374085187911987305e-01 3.513453900814056396e-01 -1.007589399814605713e-01 1.798036545515060425e-01 5.253803916275501251e-03 -4.366717487573623657e-02 -9.381002932786941528e-02 1.374204456806182861e-01 -9.579028002917766571e-03 6.901914626359939575e-02 4.631479084491729736e-01 -1.963335573673248291e-01 -1.806833893060684204e-01 -4.239215329289436340e-02 -7.884412258863449097e-02 3.085907697677612305e-01 6.519288569688796997e-02 -3.723070397973060608e-02 -1.548218876123428345e-01 2.901048660278320312e-01 -2.343883216381072998e-01 -7.315493375062942505e-02 5.977135617285966873e-03 -1.459164358675479889e-02 1.930041313171386719e-01 2.310201078653335571e-01 -7.803431898355484009e-02 -1.678055077791213989e-01 1.269596368074417114e-01 1.417330056428909302e-01 -9.663160890340805054e-02
1.856511086225509644e-02 -2.954580634832382202e-02 2.189877778291702271e-01 9.654261916875839233e-02 3.132942616939544678e-01 -7.459677010774612427e-02 1.281487941741943359e-01 9.434208273887634277e-03 -1.641794294118881226e-01 -5.652248486876487732e-02 2.148190885782241821e-01 2.483719736337661743e-01 -4.040354192256927490e-01 -3.142014443874359131e-01 5.380593705922365189e-03 -1.562327891588211060e-01 7.077229768037796021e-02 4.069982469081878662e-01 -2.138505876064300537e-01 7.172036916017532349e-02 9.353453665971755981e-02 -1.949493028223514557e-02 1.118021085858345032e-01 -7.999069988727569580e-02 2.206495404243469238e-01 5.426713824272155762e-02 9.574540704488754272e-02 -1.351213455200195312e-01 8.026293665170669556e-02 -3.659164160490036011e-02 -4.569132998585700989e-02 -2.416667342185974121e-01
1.610452085733413696e-01 -1.928107291460037231e-01 1.307608932256698608e-01 -2.596645951271057129e-01 2.524267137050628662e-01 2.576205134391784668e-01 -4.304381087422370911e-02 -1.361095458269119263e-01 -1.985385417938232422e-01 -3.068509995937347412e-01 2.565777301788330078e-02 2.783653736114501953e-01 -6.014133617281913757e-02 -5.674931406974792480e-02 3.787621259689331055e-01 -4.632783308625221252e-02 6.721021234989166260e-02 1.845441162586212158e-01 -3.243742883205413818e-01 9.960940480232238770e-02 4.312928020954132080e-02 -2.944124341011047363e-01 -1.333039700984954834e-01 -4.008405283093452454e-02 -3.346052393317222595e-02 1.695988923311233521e-01 1.948916725814342499e-02 -1.319454014301300049e-01 -7.384906709194183350e-02 6.686228443868458271e-04 1.487545818090438843e-01 2.912580966949462891e-02
-9.610067307949066162e-02 1.711147129535675049e-01 1.265223026275634766e-01 3.947481885552406311e-02 3.300521522760391235e-02 -1.004848852753639221e-01 -2.736854553222656250e-01 -9.926614165306091309e-02 -1.323797553777694702e-01 4.727726057171821594e-02 -1.759316585958003998e-02 3.127789199352264404e-01 -2.685941942036151886e-02 1.005173474550247192e-02 -5.079524964094161987e-02 -2.873644232749938965e-01 -2.921477891504764557e-03 2.608138918876647949e-01 -3.226951956748962402e-01 2.010458111763000488e-01 2.129018679261207581e-02 -4.109172523021697998e-02 -2.336271852254867554e-01 1.030079349875450134e-01 2.195218056440353394e-01 3.209588825702667236e-01 -3.350155055522918701e-01 7.228575646877288818e-02 -2.827474772930145264e-01 -9.620057791471481323e-02 -5.777006223797798157e-02 -5.451895669102668762e-02
-2.194906175136566162e-01 2.123042941093444824e-02 -2.044950425624847412e-01 -1.034743934869766235e-01 9.942732006311416626e-02 -6.404334306716918945e-02 4.607579857110977173e-02 -3.706314265727996826e-01 -3.492587059736251831e-02 -5.144150182604789734e-02 -9.373530745506286621e-02 8.499148488044738770e-02 -2.586326301097869873e-01 -1.569127477705478668e-02 1.893673390150070190e-01 -2.832489311695098877e-01 3.052182197570800781e-01 1.076173260807991028e-01 -1.184703558683395386e-01 2.864996194839477539e-01 2.148034721612930298e-01 -5.457689240574836731e-02 8.147582411766052246e-02 4.528429731726646423e-02 2.111219167709350586e-01 1.190698239952325821e-02 5.537104606628417969e-02 -2.718055248260498047e-01 -3.269565403461456299e-01 1.541693136096000671e-02 -2.233260422945022583e-01 -7.021953165531158447e-02
6.112624332308769226e-02 2.341118007898330688e-01 1.033477783203125000e-01 -2.157058566808700562e-01 1.009707972407341003e-01 -7.734766602516174316e-02 -1.750899106264114380e-01 -2.044730260968208313e-02 -3.061339855194091797e-01 1.047515347599983215e-01 2.141749951988458633e-03 2.173278629779815674e-01 1.235908940434455872e-01 7.396928966045379639e-02 1.009857207536697388e-01 -1.824812591075897217e-01 2.480204701423645020e-01 3.204971849918365479e-01 -6.134981662034988403e-02 2.033686041831970215e-01 1.047514081001281738e-01 3.447254896163940430e-01 -1.081019937992095947e-01 -2.555088698863983154e-01 -3.415704146027565002e-02 2.027604728937149048e-01 2.008233517408370972e-01 -1.814823448657989502e-01 -1.843636035919189453e-01 -9.316833317279815674e-02 2.149667292833328247e-01 1.621237955987453461e-02
5.387873947620391846e-02 -5.837592110037803650e-02 1.384991556406021118e-01 5.915993824601173401e-03 2.147542983293533325e-01 1.112171262502670288e-01 1.311282217502593994e-01 8.840673416852951050e-02 -7.415844127535820007e-03 -2.186540141701698303e-02 5.821408331394195557e-02 3.325230777263641357e-01 -4.399994015693664551e-02 -4.246489107608795166e-01 -1.956745423376560211e-02 -2.813843488693237305e-01 -1.137997880578041077e-01 3.730626106262207031e-01 -2.775002121925354004e-01 2.277829870581626892e-02 -3.180786222219467163e-02 5.045233666896820068e-02 3.202979266643524170e-01 -2.643888294696807861e-01 2.382556945085525513e-01 3.130695223808288574e-02 1.604192703962326050e-01 -4.122268408536911011e-02 -8.969809859991073608e-03 -8.268511295318603516e-02 -1.293686479330062866e-01 -1.110844779759645462e-02
-5.380936712026596069e-02 -3.037070622667670250e-03 2.910729050636291504e-01 -1.092114299535751343e-01 3.069035410881042480e-01 1.881482154130935669e-01 1.562823206186294556e-01 4.714377596974372864e-02 -1.575216054916381836e-01 -1.501175463199615479e-01 1.555875539779663086e-01 3.147000372409820557e-01 -1.627134680747985840e-01 -3.839178979396820068e-01 -1.099362969398498535e-01 -2.416056394577026367e-01 8.473920822143554688e-02 2.037414312362670898e-01 -1.870663911104202271e-01 -1.135736256837844849e-01 1.481775492429733276e-01 -7.876778393983840942e-02 3.201656788587570190e-02 -1.701031923294067383e-01 1.681143641471862793e-01 1.799844503402709961e-01 1.206885874271392822e-01 -1.482184529304504395e-01 1.905002165585756302e-03 1.709471270442008972e-02 -1.001527607440948486e-01 -2.589708566665649414e-01
-1.265704929828643799e-01 5.658057704567909241e-02 1.278836429119110107e-01 1.454257369041442871e-01 2.868049144744873047e-01 1.916923671960830688e-01 4.456000030040740967e-02 1.011629626154899597e-01 -2.501426041126251221e-01 -7.970293611288070679e-02 5.814401805400848389e-02 4.307385981082916260e-01 -1.086101830005645752e-01 -3.501783907413482666e-01 -1.683568656444549561e-01 -1.732585132122039795e-01 5.271481722593307495e-02 2.139057070016860962e-01 -1.283837407827377319e-01 1.084102094173431396e-01 1.487470120191574097e-01 -2.940164133906364441e-02 1.732695847749710083e-01 -1.269852221012115479e-01 2.250701189041137695e-01 1.816830933094024658e-01 2.257688343524932861e-01 -5.417538061738014221e-02 -6.307713687419891357e-02 4.766718670725822449e-02 -1.882184147834777832e-01 -1.904541105031967163e-01
2.840333059430122375e-02 8.276639878749847412e-02 2.171883732080459595e-01 9.302146732807159424e-03 3.666749894618988037e-01 3.001180887222290039e-01 -2.559826336801052094e-02 -6.474384665489196777e-02 -1.800205111503601074e-01 -6.021293625235557556e-02 1.127236187458038330e-01 3.608045876026153564e-01 -2.437299638986587524e-01 1.051673665642738342e-01 -1.424945797771215439e-02 8.961177617311477661e-02 8.141998946666717529e-02 -9.549472481012344360e-02 -3.760249316692352295e-01 1.636886149644851685e-01 -1.829937845468521118e-02 -6.281466782093048096e-02 -5.482276156544685364e-02 -5.252227187156677246e-02 2.110493928194046021e-01 1.343686580657958984e-01 -1.242261677980422974e-01 -7.613408565521240234e-02 -2.657672464847564697e-01 2.713772356510162354e-01 -7.052554935216903687e-02 -1.761849224567413330e-01
-1.534832641482353210e-02 -1.240300312638282776e-01 2.503382265567779541e-01 1.012214943766593933e-01 1.084131151437759399e-01 2.013530433177947998e-01 9.334179759025573730e-02 6.262437254190444946e-02 -3.046958446502685547e-01 -1.675554960966110229e-01 3.251179680228233337e-02 3.571082651615142822e-01 -4.970980063080787659e-02 -3.727469742298126221e-01 -2.018095552921295166e-01 -6.044459342956542969e-02 6.519211828708648682e-02 2.842792272567749023e-01 -2.707905769348144531e-01 4.229020699858665466e-02 1.989108324050903320e-01 -1.031004190444946289e-01 1.794151216745376587e-01 -7.540419697761535645e-02 1.462567746639251709e-01 1.033180207014083862e-01 1.446410566568374634e-01 -1.838215738534927368e-01 4.047293588519096375e-02 -1.231613010168075562e-02 -1.466353982686996460e-01 -2.300546169281005859e-01
1.049919649958610535e-01 -3.578363955020904541e-01 3.309370279312133789e-01 -1.536964178085327148e-01 3.530336320400238037e-01 -1.657289862632751465e-01 -1.164412498474121094e-01 -8.861078321933746338e-02 7.848255336284637451e-02 -2.156457304954528809e-01 -1.235538125038146973e-01 1.779323667287826538e-01 -7.367748767137527466e-02 -1.508145779371261597e-01 1.879539489746093750e-01 -1.059878841042518616e-01 1.983937174081802368e-01 2.779758870601654053e-01 -2.412419617176055908e-01 8.449005545116961002e-04 1.331851780414581299e-01 -1.809362173080444336e-01 -8.055429160594940186e-02 7.510355208069086075e-03 2.539306879043579102e-01 1.822390407323837280e-01 2.788199484348297119e-02 -1.706998944282531738e-01 -8.451957255601882935e-02 8.333272486925125122e-02 7.989295572042465210e-02 -5.279533565044403076e-03
2.255202829837799072e-02 1.782620325684547424e-02 -9.039388038218021393e-03 -2.564192414283752441e-01 1.071952804923057556e-01 -4.680945351719856262e-02 -2.360676378011703491e-01 -2.093653380870819092e-01 -7.735940814018249512e-02 -1.641949713230133057e-01 -6.349348928779363632e-03 1.155790537595748901e-01 -1.915416419506072998e-01 -1.148778945207595825e-01 1.435720473527908325e-01 2.522207982838153839e-02 7.006338983774185181e-02 1.707673966884613037e-01 -2.185218483209609985e-01 4.102769196033477783e-01 2.437455952167510986e-01 7.984718307852745056e-03 -1.743398047983646393e-02 -9.846022725105285645e-02 -7.812662422657012939e-02 1.106285676360130310e-01 -1.264837086200714111e-01 -1.846763491630554199e-01 -4.334935843944549561e-01 -2.652926743030548096e-01 -2.289732694625854492e-01 6.184596940875053406e-02
-6.962135434150695801e-02 7.079461961984634399e-02 1.596778631210327148e-01 -5.126611143350601196e-02 2.377644926309585571e-01 1.889586597681045532e-01 6.967926770448684692e-02 6.073108525015413761e-04 -3.471857607364654541e-01 -3.685672208666801453e-02 1.853507906198501587e-01 1.890116930007934570e-01 -1.006709858775138855e-01 -3.944343626499176025e-01 -1.548573225736618042e-01 -3.215190768241882324e-01 -2.700409106910228729e-02 3.694004416465759277e-01 -2.415517419576644897e-01 2.197519503533840179e-02 1.788608580827713013e-01 7.058623712509870529e-03 8.241818100214004517e-02 -1.766083985567092896e-01 1.940835118293762207e-01 5.454024672508239746e-02 1.406823843717575073e-01 -1.478382479399442673e-02 -4.976017028093338013e-02 2.092172391712665558e-02 -1.753255128860473633e-01 -1.397548019886016846e-01
-9.604673087596893311e-02 -1.255610436201095581e-01 2.744250893592834473e-01 -5.049127712845802307e-02 2.054103612899780273e-01 8.857856504619121552e-03 2.039543092250823975e-01 -3.525915369391441345e-02 -9.062509238719940186e-02 -1.393428165465593338e-02 1.359339803457260132e-01 2.047074586153030396e-01 -6.534940004348754883e-02 -4.530155658721923828e-01 -2.850170992314815521e-02 -3.542202711105346680e-01 1.224603950977325439e-01 3.162529170513153076e-01 -1.586621850728988647e-01 5.287308990955352783e-02 2.189789712429046631e-01 -1.946906372904777527e-02 8.891307562589645386e-02 1.665527820587158203e-01 5.550013855099678040e-02 5.261572450399398804e-02 2.266225367784500122e-01 -1.760516464710235596e-01 4.027052596211433411e-02 1.862452328205108643e-01 1.436794698238372803e-01 -1.880391985177993774e-01
-5.039549246430397034e-02 8.524805307388305664e-02 1.748513579368591309e-01 3.557768091559410095e-02 2.238207906484603882e-01 -1.527653634548187256e-02 1.701869219541549683e-01 2.198398858308792114e-01 -1.573190540075302124e-01 -1.211589574813842773e-01 7.583469152450561523e-02 2.554690241813659668e-01 -1.588800549507141113e-01 -3.584670722484588623e-01 1.686832122504711151e-02 -3.569775521755218506e-01 9.514196217060089111e-02 2.247212976217269897e-01 -3.469094932079315186e-01 5.120288953185081482e-02 2.451522499322891235e-01 -5.680010467767715454e-02 1.313031911849975586e-01 9.842491894960403442e-02 2.124326974153518677e-01 7.625544816255569458e-02 7.747975736856460571e-02 -8.808464556932449341e-02 3.216113522648811340e-02 -7.270259317010641098e-03 1.424976885318756104e-01 -2.827680706977844238e-01
-2.035431265830993652e-01 -1.097850501537322998e-02 3.210298120975494385e-01 -1.557269394397735596e-01 9.105091542005538940e-02 -6.084691360592842102e-02 1.988210082054138184e-01 1.038861051201820374e-01 -1.448791772127151489e-01 -6.991456262767314911e-03 -2.467805705964565277e-02 4.627265930175781250e-01 -2.107362896203994751e-01 -4.660942256450653076e-01 -1.919383853673934937e-01 -2.519592940807342529e-01 1.498118937015533447e-01 1.143833994865417480e-01 -2.756893336772918701e-01 6.473604589700698853e-02 6.960058212280273438e-02 7.950040698051452637e-02 -7.762833032757043839e-03 9.193663299083709717e-02 1.163476109504699707e-01 8.763838559389114380e-02 6.713508069515228271e-02 -1.842693425714969635e-02 4.992994479835033417e-03 -3.481383621692657471e-02 -7.173881679773330688e-02 -5.688414350152015686e-02
1.105161309242248535e-01 1.009823232889175415e-01 2.634184658527374268e-01 6.787640601396560669e-02 2.638562023639678955e-01 -1.673642843961715698e-01 1.820758134126663208e-01 -1.462679058313369751e-01 -2.961370050907135010e-01 6.361528299748897552e-03 5.969106778502464294e-02 1.285688579082489014e-01 -3.811123669147491455e-01 -4.768364503979682922e-02 -5.704155191779136658e-02 -2.513620257377624512e-01 1.283881217241287231e-01 1.982024013996124268e-01 -2.655994296073913574e-01 3.026799857616424561e-01 9.001499041914939880e-03 1.164352372288703918e-01 1.183806136250495911e-01 -5.660622194409370422e-02 8.371973037719726562e-02 9.491859376430511475e-02 -2.897556424140930176e-01 -2.414787411689758301e-01 -5.383040010929107666e-02 -9.534492343664169312e-02 4.797400161623954773e-02 -9.092257916927337646e-02
1.154239028692245483e-01 -2.523741126060485840e-01 -1.043095439672470093e-01 -1.197990179061889648e-01 -1.056263968348503113e-01 7.918538153171539307e-02 -3.460685536265373230e-02 -2.115324735641479492e-01 -7.030173391103744507e-02 2.496433258056640625e-02 1.965861469507217407e-01 4.517164528369903564e-01 2.180540859699249268e-01 -6.496702134609222412e-02 5.882843956351280212e-02 -2.520869672298431396e-02 1.587779372930526733e-01 -2.948714047670364380e-02 -1.800936013460159302e-01 2.369865477085113525e-01 2.922901213169097900e-01 -1.099737957119941711e-01 -7.944224402308464050e-03 4.219367727637290955e-02 2.086503207683563232e-01 2.792661488056182861e-01 6.256288848817348480e-03 -3.990873694419860840e-01 7.439569383859634399e-02 1.037532910704612732e-01 1.379675418138504028e-01 -6.419322919100522995e-03
-1.053942181169986725e-02 -1.360224187374114990e-01 1.797339618206024170e-01 -5.872076377272605896e-02 1.909801810979843140e-01 2.588369846343994141e-01 9.913458675146102905e-02 3.078933246433734894e-02 -3.314704298973083496e-01 -8.863457292318344116e-02 1.365625858306884766e-01 2.233700901269912720e-01 -1.617224216461181641e-01 -4.007242619991302490e-01 -1.192644536495208740e-01 -1.759368032217025757e-01 9.043630957603454590e-02 2.325515449047088623e-01 -2.295822054147720337e-01 7.827386260032653809e-02 1.845351308584213257e-01 -2.902779541909694672e-02 2.223833501338958740e-01 -4.614583030343055725e-02 3.136793673038482666e-01 1.176629140973091125e-01 8.722708374261856079e-02 -1.653419882059097290e-01 -1.915890350937843323e-02 3.963147103786468506e-02 -1.578208208084106445e-01 -1.777650713920593262e-01
2.795463204383850098e-01 -1.564068807056173682e-04 1.468255817890167236e-01 -1.361059211194515228e-02 2.733595669269561768e-01 2.809460461139678955e-01 -1.484574079513549805e-01 -2.483657747507095337e-01 -2.570296823978424072e-01 -1.009627282619476318e-01 2.261499613523483276e-01 2.434688210487365723e-01 -2.012735903263092041e-01 5.913120508193969727e-02 5.526833981275558472e-02 2.279945462942123413e-02 -1.021175645291805267e-02 2.300754189491271973e-01 -2.949706912040710449e-01 1.032053306698799133e-01 1.406441479921340942e-01 -1.785146147012710571e-01 -1.144790947437286377e-01 9.544840082526206970e-03 -3.415637183934450150e-03 1.755302101373672485e-01 -1.619446426630020142e-01 -1.479675471782684326e-01 -1.724146865308284760e-02 3.062070310115814209e-01 -1.050976514816284180e-01 -1.699340641498565674e-01
-3.386113047599792480e-02 1.695196330547332764e-02 -5.728669837117195129e-02 -1.726371496915817261e-01 3.830121457576751709e-01 -2.432848662137985229e-01 -9.886498004198074341e-02 1.279183030128479004e-01 1.029512658715248108e-02 7.328093796968460083e-02 -3.116314411163330078e-01 3.501990139484405518e-01 -6.437391787767410278e-02 -2.756444811820983887e-01 1.049634516239166260e-01 -2.813439667224884033e-01 -7.820188254117965698e-02 2.153765261173248291e-01 -1.331456899642944336e-01 -1.291081905364990234e-01 1.633718758821487427e-01 -7.619029283523559570e-02 1.403838396072387695e-01 -1.961284726858139038e-01 1.106595247983932495e-01 1.225579828023910522e-01 -1.380583345890045166e-01 -1.859770417213439941e-01 9.811136126518249512e-02 -5.728077143430709839e-02 -1.217981278896331787e-01 -2.273945808410644531e-01
-1.463493406772613525e-01 -9.585379809141159058e-02 2.043969035148620605e-01 7.772044092416763306e-02 2.117280066013336182e-01 -1.305860579013824463e-01 -5.947691947221755981e-02 -3.387296795845031738e-01 3.032789379358291626e-02 -3.060947060585021973e-01 -2.123204320669174194e-01 1.633674949407577515e-01 -2.791997194290161133e-01 4.018837586045265198e-03 2.475954219698905945e-02 -1.776597350835800171e-01 2.727158665657043457e-01 2.838176786899566650e-01 2.090187743306159973e-02 2.432723790407180786e-01 1.615485399961471558e-01 -1.104919835925102234e-01 -2.280692458152770996e-01 -2.181137055158615112e-01 8.865647017955780029e-02 1.885639131069183350e-01 4.661020636558532715e-02 -1.808163523674011230e-01 -1.722011268138885498e-01 4.699065908789634705e-02 4.765745997428894043e-02 5.909435916692018509e-03
-1.790784895420074463e-01 -8.469547331333160400e-02 2.723817229270935059e-01 1.135567296296358109e-02 1.481739729642868042e-01 1.460504233837127686e-01 1.068354994058609009e-01 4.761985316872596741e-02 -2.386049032211303711e-01 -2.565451897680759430e-02 1.430236399173736572e-01 3.979092538356781006e-01 -1.854788661003112793e-01 -4.859346747398376465e-01 -1.494514103978872299e-02 -2.386102676391601562e-01 -1.564062386751174927e-02 1.686429232358932495e-01 -1.836143285036087036e-01 9.434051811695098877e-02 1.692822873592376709e-01 -1.197966560721397400e-01 9.043265134096145630e-02 -7.546613365411758423e-02 1.672632247209548950e-01 1.340740323066711426e-01 1.525982171297073364e-01 -6.323679536581039429e-02 -8.473959565162658691e-02 2.277006208896636963e-02 -1.103129014372825623e-01 -2.100279629230499268e-01
2.473389208316802979e-01 -6.253802031278610229e-02 -4.486965388059616089e-02 3.034104406833648682e-02 -1.085258871316909790e-01 7.318650186061859131e-02 -1.969921737909317017e-01 -2.409099340438842773e-01 -1.243112757802009583e-01 1.357485055923461914e-01 2.048996537923812866e-01 3.170398473739624023e-01 -7.106514275074005127e-02 -2.961417846381664276e-02 -2.219033241271972656e-02 -2.300090789794921875e-01 1.495404690504074097e-01 -1.132701709866523743e-02 -3.246218860149383545e-01 2.639926671981811523e-01 1.380605846643447876e-01 1.969892084598541260e-01 2.219487279653549194e-01 2.198413461446762085e-01 1.911235153675079346e-01 6.654597818851470947e-03 -3.099183440208435059e-01 -1.104293242096900940e-01 -2.729372680187225342e-01 -8.394925389438867569e-04 9.951776266098022461e-02 -7.953688502311706543e-03
1.669752001762390137e-01 -2.256285548210144043e-01 9.363996237516403198e-02 -1.136086136102676392e-01 -3.577899932861328125e-02 1.316456794738769531e-01 -1.658342480659484863e-01 -2.977722287178039551e-01 1.466023772954940796e-01 -1.143473833799362183e-01 -1.380977928638458252e-01 2.458405941724777222e-01 -1.847364008426666260e-01 -1.416438221931457520e-01 1.721255630254745483e-01 -2.088824659585952759e-01 9.903719276189804077e-02 3.751662075519561768e-01 -2.627223730087280273e-01 3.777767121791839600e-01 4.179878532886505127e-02 -1.246353238821029663e-01 -1.075191274285316467e-01 -1.993685662746429443e-01 -3.041349910199642181e-02 -8.852908387780189514e-03 3.939783200621604919e-02 -3.823128715157508850e-02 1.776872389018535614e-02 2.369645833969116211e-01 1.766749024391174316e-01 -2.540010958909988403e-02
-5.558422580361366272e-02 -1.513761430978775024e-01 1.551275402307510376e-01 1.069837063550949097e-01 2.530145645141601562e-01 2.882003784179687500e-01 -8.326553553342819214e-02 -2.611329555511474609e-01 -3.005479276180267334e-01 -2.699604928493499756e-01 -2.133975028991699219e-01 6.356794387102127075e-02 -2.853805124759674072e-01 5.511229112744331360e-02 -3.813269361853599548e-02 -3.964598178863525391e-01 -1.257897764444351196e-01 4.472666606307029724e-02 -2.804475128650665283e-01 -3.201460931450128555e-03 -1.200398709625005722e-02 2.180148810148239136e-01 6.943721091374754906e-04 -1.164651513099670410e-01 2.495007663965225220e-01 1.960971392691135406e-02 -7.446440309286117554e-02 -1.574091315269470215e-01 -8.831679821014404297e-03 9.772179275751113892e-02 8.513154461979866028e-03 1.906375051476061344e-03
9.921789169311523438e-02 -2.151588946580886841e-01 1.853921264410018921e-01 -1.471118628978729248e-01 5.937458947300910950e-03 2.670425362884998322e-02 -6.881342828273773193e-02 -9.489886462688446045e-02 2.733149826526641846e-01 -5.837471783161163330e-02 -1.551959663629531860e-01 2.080217450857162476e-01 -1.539009213447570801e-01 -1.305946856737136841e-01 1.038534864783287048e-01 -4.096863269805908203e-01 1.458362489938735962e-01 4.245919883251190186e-01 -1.860498487949371338e-01 3.552473485469818115e-01 1.340702325105667114e-01 -2.096539735794067383e-01 2.142427954822778702e-03 -8.383999019861221313e-02 -5.766505375504493713e-02 -8.001986145973205566e-02 7.789541035890579224e-02 -2.657851763069629669e-02 -7.745027542114257812e-02 -3.780670231208205223e-03 1.759798228740692139e-01 -1.539965271949768066e-01
-3.386324644088745117e-02 4.561750590801239014e-02 1.518134623765945435e-01 -3.361187502741813660e-02 -2.915686182677745819e-02 -6.879476457834243774e-02 8.810127526521682739e-02 -7.661389559507369995e-02 -2.268317937850952148e-01 -1.151103153824806213e-01 9.446211904287338257e-02 3.185123503208160400e-01 -2.582407891750335693e-01 -3.600134551525115967e-01 -1.972391903400421143e-01 -1.624793261289596558e-01 -6.394100189208984375e-02 2.742841541767120361e-01 -9.478917717933654785e-02 -3.781099617481231689e-02 1.945763826370239258e-01 1.226330697536468506e-01 -1.163567882031202316e-02 -3.741398453712463379e-01 4.039656519889831543e-01 1.139265205711126328e-02 4.277598112821578979e-02 -1.962520778179168701e-01 -1.536769326776266098e-02 -1.151272878050804138e-01 -1.188409775495529175e-01 -5.174722149968147278e-02
8.407231420278549194e-02 6.965045630931854248e-02 2.099008709192276001e-01 6.678997725248336792e-02 -2.604889124631881714e-02 2.063971012830734253e-01 -2.178516238927841187e-01 -7.875379174947738647e-02 8.860830217599868774e-02 2.676039636135101318e-01 8.354733139276504517e-02 2.025371193885803223e-01 -2.429573386907577515e-01 -8.757423609495162964e-02 -1.439947914332151413e-02 -8.543643355369567871e-02 2.118830531835556030e-01 1.594325527548789978e-02 -3.749600648880004883e-01 1.621270328760147095e-01 5.757799744606018066e-02 2.962874472141265869e-01 7.264126092195510864e-02 -1.482056379318237305e-01 1.421488225460052490e-01 3.878945484757423401e-02 -4.717936739325523376e-02 -2.532061040401458740e-01 -8.214163035154342651e-02 4.295533597469329834e-01 1.145773380994796753e-01 -1.346824914216995239e-01
-2.607122994959354401e-02 -8.960828185081481934e-03 2.792969644069671631e-01 -8.900114148855209351e-02 2.172012925148010254e-01 1.220081746578216553e-01 -8.770459890365600586e-02 1.897724717855453491e-01 -8.320069313049316406e-02 -1.981225796043872833e-02 -2.155748195946216583e-03 3.514643013477325439e-01 -2.232986390590667725e-01 -5.229697823524475098e-01 -1.245120074599981308e-02 -1.964493095874786377e-01 6.943006813526153564e-02 2.066123783588409424e-01 -1.480503678321838379e-01 -4.463954828679561615e-03 6.611845642328262329e-02 4.932615160942077637e-02 2.064824849367141724e-01 -1.339233964681625366e-01 2.241679131984710693e-01 9.017691016197204590e-02 4.709620773792266846e-02 -1.169576123356819153e-01 6.783116608858108521e-02 1.347364019602537155e-02 4.868648014962673187e-03 -3.141342699527740479e-01
1.044990420341491699e-01 -4.089213609695434570e-01 1.220644488930702209e-01 -1.176391839981079102e-01 9.720922261476516724e-02 4.896552115678787231e-02 -4.549800604581832886e-02 -9.889091551303863525e-02 7.015251368284225464e-02 -2.248392999172210693e-01 1.345009207725524902e-01 3.085304498672485352e-01 -2.309948764741420746e-02 -1.116622518748044968e-02 -1.342177484184503555e-02 -6.933393329381942749e-02 1.846601068973541260e-01 2.759688198566436768e-01 -2.433027625083923340e-01 -5.067164823412895203e-02 2.156939655542373657e-01 -2.217801809310913086e-01 -3.319870531558990479e-01 -1.132410466670989990e-01 2.811715304851531982e-01 1.496340185403823853e-01 1.938963383436203003e-01 -1.067161262035369873e-01 -1.608995199203491211e-01 -1.411249022930860519e-02 1.149072125554084778e-01 -1.205494850873947144e-01
-5.802570655941963196e-02 2.411171561107039452e-03 2.317724376916885376e-01 2.459820732474327087e-02 1.308896243572235107e-01 1.561813205480575562e-01 -1.428295969963073730e-01 8.162695169448852539e-02 -5.266096070408821106e-02 -5.305102095007896423e-03 7.890228182077407837e-02 3.335118293762207031e-01 -1.413354836404323578e-02 2.104386687278747559e-01 -9.136347472667694092e-02 6.969335954636335373e-03 1.759958714246749878e-01 2.852869033813476562e-01 -2.019239366054534912e-01 3.944538161158561707e-02 1.472875475883483887e-01 1.926593780517578125e-01 6.086606532335281372e-02 -9.146997332572937012e-02 -2.617493458092212677e-02 2.591766715049743652e-01 -3.168171346187591553e-01 -5.628184974193572998e-02 -2.541994452476501465e-01 4.163310825824737549e-01 -1.322627365589141846e-01 -2.194600701332092285e-01
2.449140511453151703e-02 -1.758755445480346680e-01 3.193589672446250916e-02 3.118166327476501465e-02 3.728767931461334229e-01 -1.293363273143768311e-01 3.992374241352081299e-02 1.166076809167861938e-01 1.142267361283302307e-01 -8.554603904485702515e-02 -1.650820374488830566e-01 2.990400493144989014e-01 -2.274874150753021240e-01 -3.473291099071502686e-01 -1.822829991579055786e-01 -4.427034780383110046e-02 1.994625329971313477e-01 2.376745194196701050e-01 -1.147102043032646179e-01 1.711827963590621948e-01 4.963098838925361633e-02 1.770596653223037720e-01 -2.269373275339603424e-02 -3.000445663928985596e-01 3.397772461175918579e-02 2.273443527519702911e-02 -2.866147458553314209e-01 8.114945143461227417e-02 -1.700218915939331055e-01 -2.555522918701171875e-01 5.210731178522109985e-02 2.181643247604370117e-02
1.288482248783111572e-01 -2.363589853048324585e-01 1.648299843072891235e-01 -8.520106971263885498e-02 1.652108728885650635e-01 -2.537109553813934326e-01 -3.363402560353279114e-02 5.691671743988990784e-02 -1.053025498986244202e-01 -3.273636102676391602e-01 -2.379400581121444702e-01 4.127006828784942627e-01 -2.579892426729202271e-02 -9.971800446510314941e-02 2.627457678318023682e-01 -2.087265849113464355e-01 8.538668602705001831e-02 1.799551956355571747e-02 -2.123848199844360352e-01 -2.833346650004386902e-02 1.318721324205398560e-01 3.402245044708251953e-02 -6.777613610029220581e-02 1.731587350368499756e-01 -2.364047989249229431e-02 2.775040268898010254e-01 -3.289436101913452148e-01 -1.107032224535942078e-01 -6.744325906038284302e-02 8.174083632184192538e-05 1.345522701740264893e-01 3.655119985342025757e-02
3.423883765935897827e-02 -2.278376817703247070e-01 2.755922377109527588e-01 -1.231691092252731323e-01 3.272437453269958496e-01 -2.028384804725646973e-01 -6.156933680176734924e-02 -1.774289272725582123e-02 4.013133421540260315e-02 -3.443550467491149902e-01 -3.293239474296569824e-01 2.432784140110015869e-01 1.356776952743530273e-01 -1.540166586637496948e-01 1.549742817878723145e-01 -2.644821405410766602e-01 1.360525488853454590e-01 1.550659388303756714e-01 -2.269083261489868164e-01 1.680631563067436218e-02 1.055918186902999878e-01 -2.400433719158172607e-01 1.025140006095170975e-02 -9.467041236348450184e-04 2.500880062580108643e-01 2.087192833423614502e-01 -9.766203351318836212e-03 -2.862809225916862488e-02 -3.945213556289672852e-02 -8.480031043291091919e-03 8.630683273077011108e-02 -1.515699736773967743e-02
-9.041119366884231567e-02 -3.800771832466125488e-01 9.493101388216018677e-02 -1.560238599777221680e-01 4.510379135608673096e-01 -1.357284188270568848e-01 1.772137880325317383e-01 -1.818546205759048462e-01 1.856481307186186314e-03 -1.019036397337913513e-02 2.409396767616271973e-01 1.898624897003173828e-01 -2.705425918102264404e-01 6.473384052515029907e-02 -9.843562543392181396e-02 9.713830426335334778e-03 8.715575188398361206e-02 -2.778873592615127563e-02 -2.462202161550521851e-01 4.800033569335937500e-02 3.229524195194244385e-02 5.268177390098571777e-02 -2.772358357906341553e-01 -2.671623528003692627e-01 2.872497215867042542e-02 2.552213966846466064e-01 -1.859637536108493805e-02 -2.067908942699432373e-01 -4.443799331784248352e-02 8.650787174701690674e-02 -3.742796927690505981e-02 -5.497980490326881409e-02
4.054625332355499268e-01 -1.463184654712677002e-01 -1.966343969106674194e-01 -1.936796754598617554e-01 1.352297067642211914e-01 -2.749964408576488495e-02 -2.029754035174846649e-02 1.436906605958938599e-01 -1.130826249718666077e-01 3.341877833008766174e-02 -2.011108547449111938e-01 3.042073249816894531e-01 -1.665274053812026978e-02 -4.547680914402008057e-02 -1.793642342090606689e-01 -2.857906520366668701e-01 3.233443945646286011e-02 -7.669029384851455688e-02 -9.922875463962554932e-02 5.175726488232612610e-02 1.419259905815124512e-01 -2.971972525119781494e-01 -1.246324479579925537e-01 -5.415825918316841125e-02 1.989416629076004028e-01 9.373864531517028809e-02 -8.288858830928802490e-02 -9.695727378129959106e-02 -3.251733779907226562e-01 2.234515845775604248e-01 2.578582763671875000e-01 -4.054330289363861084e-02
4.026565328240394592e-02 -6.125283613801002502e-02 1.940053105354309082e-01 -2.400334328413009644e-01 1.704820990562438965e-01 -1.297353953123092651e-01 -4.828842356801033020e-02 -6.303183734416961670e-02 1.690499112010002136e-02 -7.841262966394424438e-02 3.492534458637237549e-01 3.305629193782806396e-01 -3.737432509660720825e-02 -3.119091987609863281e-01 3.196847438812255859e-02 -3.488658741116523743e-02 3.017096519470214844e-01 8.879894018173217773e-02 -5.746579915285110474e-02 -9.484987705945968628e-02 2.594117224216461182e-01 -2.378482371568679810e-02 -2.763316221535205841e-02 2.722307145595550537e-01 1.204969286918640137e-01 7.750084251165390015e-02 -1.572494208812713623e-01 -3.842788040637969971e-01 -3.080598637461662292e-02 1.548315882682800293e-01 1.893429905176162720e-01 3.037887625396251678e-02
-1.226981878280639648e-01 -1.472956091165542603e-01 2.133151888847351074e-01 -4.155997559428215027e-02 3.062074072659015656e-02 -9.471143595874309540e-03 2.082299590110778809e-01 1.548110097646713257e-01 -1.557324677705764771e-01 -1.427583396434783936e-01 1.775214374065399170e-01 4.247241020202636719e-01 -3.245479762554168701e-01 -3.906057775020599365e-01 1.725702022667974234e-04 -2.458124905824661255e-01 2.587935328483581543e-01 8.800336718559265137e-02 -2.619223296642303467e-01 -2.779868431389331818e-02 1.808570623397827148e-01 -4.548468440771102905e-02 4.553830623626708984e-02 1.289495378732681274e-01 1.779382862150669098e-02 1.561173349618911743e-01 -6.675998121500015259e-02 4.825106635689735413e-02 8.201050013303756714e-02 3.655024245381355286e-02 1.339214742183685303e-01 -1.332457363605499268e-01
-1.255119889974594116e-01 -6.067622825503349304e-02 3.651628792285919189e-01 -2.599192224442958832e-02 1.315676569938659668e-01 9.864714741706848145e-02 2.030908614397048950e-01 3.700548037886619568e-02 1.099195214919745922e-03 1.721824519336223602e-02 4.651052504777908325e-02 3.762931823730468750e-01 -1.499524265527725220e-01 -3.553818762302398682e-01 -6.234608590602874756e-02 -3.377274870872497559e-01 1.689293682575225830e-01 1.491655111312866211e-01 -2.546344399452209473e-01 4.560555145144462585e-02 5.967996641993522644e-02 1.048448607325553894e-01 7.310520112514495850e-02 1.535999476909637451e-01 1.638008952140808105e-01 1.864206343889236450e-01 1.005486696958541870e-01 -1.083113476634025574e-01 -1.064654253423213959e-02 -1.965354569256305695e-02 1.291259378194808960e-01 -3.229660689830780029e-01
4.893458262085914612e-02 -9.244322031736373901e-02 3.747563436627388000e-02 -2.330786436796188354e-01 4.279146194458007812e-01 -5.017205700278282166e-02 8.971694856882095337e-02 6.098744273185729980e-02 -9.041152894496917725e-02 -1.171364486217498779e-01 -9.226509183645248413e-02 2.846139669418334961e-01 -4.415689036250114441e-02 -1.535220723599195480e-02 2.799860835075378418e-01 -3.079883754253387451e-01 -6.543875485658645630e-02 2.064806520938873291e-01 -3.551353216171264648e-01 2.213814556598663330e-01 -1.160551384091377258e-01 -1.937407851219177246e-01 -2.177448272705078125e-01 -8.830875903367996216e-02 -1.493765134364366531e-02 2.095228880643844604e-01 1.440288498997688293e-02 -6.985094398260116577e-02 -1.922973543405532837e-01 4.887752607464790344e-02 2.158226445317268372e-02 1.782682090997695923e-01
2.832074165344238281e-01 -2.831086814403533936e-01 1.536239385604858398e-01 -2.113754451274871826e-01 -1.915208436548709869e-02 1.169732213020324707e-01 -1.156033575534820557e-01 -1.696618944406509399e-01 -1.056187599897384644e-02 -1.617565304040908813e-01 -2.075327932834625244e-01 1.572476327419281006e-01 1.761665754020214081e-02 -1.260496079921722412e-01 7.762776315212249756e-02 -3.463966846466064453e-01 1.064256727695465088e-01 2.864462733268737793e-01 -7.319714128971099854e-02 1.533574908971786499e-01 1.678638458251953125e-01 -2.297482937574386597e-01 -9.410205483436584473e-02 -1.149426996707916260e-01 -6.893535703420639038e-02 3.425052464008331299e-01 -9.176334738731384277e-02 9.777048230171203613e-02 -1.277232170104980469e-01 5.976397171616554260e-02 8.691150695085525513e-02 -2.934474945068359375e-01
-3.265023231506347656e-02 -2.725840508937835693e-01 1.384828090667724609e-01 -1.216428577899932861e-01 1.171060502529144287e-01 -2.233345620334148407e-02 -2.920059859752655029e-01 -2.407643646001815796e-01 9.586730971932411194e-03 -2.621171176433563232e-01 -3.268695771694183350e-01 2.796540260314941406e-01 -3.112813532352447510e-01 -5.157234147191047668e-03 1.797435246407985687e-02 -1.683077514171600342e-01 2.650783658027648926e-01 5.266728252172470093e-02 5.578535795211791992e-02 1.369901746511459351e-01 1.150440052151679993e-01 -7.055268436670303345e-02 -1.301308125257492065e-01 -3.067087531089782715e-01 8.076503127813339233e-02 1.287521123886108398e-01 1.162862032651901245e-01 -1.677629500627517700e-01 -1.911462396383285522e-01 1.046103760600090027e-01 -1.168501526117324829e-01 -6.125452741980552673e-02
2.417019009590148926e-02 -2.558040022850036621e-01 3.160665929317474365e-01 -1.149417683482170105e-01 9.626191854476928711e-02 7.927433401346206665e-02 1.974608898162841797e-01 7.277391105890274048e-02 -1.714959889650344849e-01 -4.569346457719802856e-02 1.228390485048294067e-01 1.970460563898086548e-01 -1.154966950416564941e-01 -1.061144918203353882e-01 -3.154128193855285645e-01 -2.828508019447326660e-01 7.174994051456451416e-02 5.647847428917884827e-02 -8.066490292549133301e-02 2.788081765174865723e-01 -2.841499820351600647e-02 2.996812015771865845e-02 3.721624612808227539e-02 1.328593790531158447e-01 2.332073599100112915e-01 -4.432918876409530640e-02 2.611768618226051331e-02 -3.214540779590606689e-01 -1.676413416862487793e-01 3.243112862110137939e-01 -2.386256456375122070e-01 -8.727948367595672607e-02
1.069013252854347229e-01 1.048872433602809906e-02 3.428119421005249023e-01 -2.532370984554290771e-01 2.203929275274276733e-01 1.714552044868469238e-01 -6.983156315982341766e-03 -7.309007644653320312e-02 -2.775687873363494873e-01 -5.569014698266983032e-02 4.746743664145469666e-02 1.182878464460372925e-01 -3.844705522060394287e-01 1.375069171190261841e-01 -5.802994966506958008e-02 -2.199292182922363281e-01 1.715814620256423950e-01 1.393933445215225220e-01 -4.552662372589111328e-02 -6.462978571653366089e-02 -1.736397109925746918e-02 1.777624487876892090e-01 8.435610681772232056e-02 -2.951892316341400146e-01 -5.437273904681205750e-02 7.558994740247726440e-02 -1.995530724525451660e-01 -3.365323841571807861e-01 -1.261816918849945068e-01 9.145572036504745483e-02 2.956789359450340271e-02 -2.010456323623657227e-01
1.015271767973899841e-01 -1.243744120001792908e-01 -2.142402827739715576e-01 -1.076764166355133057e-01 5.184708833694458008e-01 -2.727385461330413818e-01 5.009470507502555847e-02 -2.019214481115341187e-01 -6.393252313137054443e-02 -2.275495678186416626e-01 -1.983468653634190559e-03 1.072924770414829254e-02 -2.294712513685226440e-02 -6.068585906177759171e-03 -1.805691272020339966e-01 -7.176857441663742065e-02 -7.065048813819885254e-02 2.375415116548538208e-01 -3.325415551662445068e-01 9.081680327653884888e-02 1.998167634010314941e-01 1.806832551956176758e-01 4.584857821464538574e-02 -2.170504629611968994e-02 -8.843965828418731689e-02 1.387306153774261475e-01 -1.519368141889572144e-01 -1.809587925672531128e-01 -1.731138080358505249e-01 1.258601248264312744e-01 1.565470546483993530e-01 -1.653336584568023682e-01
-6.237567868083715439e-03 -3.492136895656585693e-01 1.291682291775941849e-02 -2.517543137073516846e-01 2.359937876462936401e-01 -2.981313131749629974e-02 1.348149478435516357e-01 -9.950619190931320190e-02 -2.012219130992889404e-01 -5.492539331316947937e-02 -1.650418192148208618e-01 2.324954718351364136e-01 -2.350754737854003906e-01 -1.597496718168258667e-01 1.982462257146835327e-01 -8.357466757297515869e-02 2.109763324260711670e-01 2.618485093116760254e-01 -3.901412189006805420e-01 -4.290736839175224304e-02 -1.100167036056518555e-01 7.975032180547714233e-02 -2.076550424098968506e-01 -2.064193636178970337e-01 2.425489388406276703e-02 2.705047428607940674e-01 1.589893996715545654e-01 -4.298195242881774902e-03 -5.359256174415349960e-03 -7.295805029571056366e-03 3.346111625432968140e-02 -7.974751293659210205e-02
-1.671179234981536865e-01 -1.502762455493211746e-02 1.527598649263381958e-01 7.515341974794864655e-03 2.053297609090805054e-01 1.455046087503433228e-01 -3.049589097499847412e-01 2.458244003355503082e-02 -2.195680700242519379e-02 1.920833438634872437e-01 5.199842620640993118e-03 3.415536284446716309e-01 -1.157662123441696167e-01 1.068289726972579956e-01 -2.504802048206329346e-01 -2.351934313774108887e-01 -1.751106232404708862e-02 1.797581166028976440e-01 -1.459740251302719116e-01 -1.481413748115301132e-02 7.137414813041687012e-02 5.250296741724014282e-02 -1.112691909074783325e-01 -1.788481175899505615e-01 -3.962106630206108093e-02 3.759709596633911133e-01 -2.394411712884902954e-01 -2.190221995115280151e-01 -1.024718806147575378e-01 3.515042066574096680e-01 3.780902922153472900e-02 6.712131947278976440e-02
-2.245815284550189972e-02 -1.182506084442138672e-01 -2.614843286573886871e-02 -3.856922984123229980e-01 -1.331579387187957764e-01 1.774020791053771973e-01 1.814325749874114990e-01 -2.641769051551818848e-01 -1.048398762941360474e-02 -1.041388884186744690e-01 -1.854936331510543823e-01 4.090275466442108154e-01 -1.465337425470352173e-01 -4.852142184972763062e-02 1.914825290441513062e-01 -7.586140930652618408e-02 -1.574480161070823669e-02 3.278735578060150146e-01 -2.959516048431396484e-01 1.520697027444839478e-01 8.161956071853637695e-02 1.214574128389358521e-01 -4.614397510886192322e-02 2.234931141138076782e-01 -3.622353449463844299e-02 1.407932192087173462e-01 -1.086455658078193665e-01 -4.402307420969009399e-02 -1.282807737588882446e-01 1.283883154392242432e-01 6.098365411162376404e-02 2.043485790491104126e-01
9.349527955055236816e-02 -2.100053709000349045e-03 3.104515671730041504e-01 -1.812058985233306885e-01 -1.038616523146629333e-02 9.183664619922637939e-02 -1.041028201580047607e-01 -2.422525286674499512e-01 -1.380338370800018311e-01 2.230983041226863861e-02 1.889303475618362427e-01 3.431158661842346191e-01 1.702924631536006927e-02 3.848344460129737854e-02 -9.995480626821517944e-02 -3.191713392734527588e-01 1.569959968328475952e-01 1.980756372213363647e-01 -4.009799361228942871e-01 -2.629395388066768646e-02 1.363122463226318359e-01 2.870732545852661133e-01 2.396329343318939209e-01 7.014655321836471558e-02 -5.294758826494216919e-02 -2.401095479726791382e-01 1.183587014675140381e-01 5.538158491253852844e-02 2.575016766786575317e-02 1.480306535959243774e-01 8.809399604797363281e-02 2.834222279489040375e-02
1.135396361351013184e-01 -1.137160807847976685e-01 -1.762691587209701538e-01 -3.753922879695892334e-02 3.212610781192779541e-01 -6.266576051712036133e-02 -5.421311408281326294e-02 -1.253217905759811401e-01 -2.254117131233215332e-01 1.533038169145584106e-01 3.398679196834564209e-02 4.068119525909423828e-01 -1.785807013511657715e-01 -2.368644475936889648e-01 1.553038228303194046e-02 -1.812671869993209839e-01 8.524081856012344360e-02 2.286261916160583496e-01 -4.516558349132537842e-02 -2.049994617700576782e-01 1.373562365770339966e-01 -1.234696209430694580e-01 3.419806659221649170e-01 -6.501341611146926880e-02 -1.630711951293051243e-03 3.545679152011871338e-01 -8.362179249525070190e-02 -1.241872236132621765e-01 2.491138130426406860e-02 3.302604705095291138e-02 1.246989667415618896e-01 -1.719644963741302490e-01
-2.369984611868858337e-02 -3.832294046878814697e-01 1.399471461772918701e-01 9.845650941133499146e-02 3.654837310314178467e-01 -4.908535629510879517e-02 -2.311057224869728088e-02 -1.432149708271026611e-01 -9.418335556983947754e-02 8.031440526247024536e-02 9.857235848903656006e-02 2.457442730665206909e-01 -1.031901501119136810e-02 -2.139777243137359619e-01 -2.489334344863891602e-01 -1.594312638044357300e-01 2.053321897983551025e-01 2.820377945899963379e-01 -4.829778149724006653e-02 1.875534951686859131e-01 2.026749551296234131e-01 4.487847909331321716e-02 4.519352689385414124e-02 -3.083450198173522949e-01 6.104986742138862610e-02 -3.587628155946731567e-02 -2.802631258964538574e-01 9.688644856214523315e-02 -5.439580604434013367e-02 -1.691212803125381470e-01 1.501689851284027100e-01 3.269924595952033997e-02
7.063861936330795288e-03 -2.846641838550567627e-02 2.050011307001113892e-01 8.763156086206436157e-02 2.463030517101287842e-01 1.809749007225036621e-01 5.144856125116348267e-02 2.326912991702556610e-02 -2.933287024497985840e-01 -4.149882867932319641e-02 3.177181631326675415e-02 4.180510044097900391e-01 -6.854009628295898438e-02 -3.884174227714538574e-01 -1.259891390800476074e-01 -1.867323666810989380e-01 -5.162637308239936829e-02 1.054551228880882263e-01 -1.833954155445098877e-01 8.000107854604721069e-02 1.757743209600448608e-01 -1.298801004886627197e-01 1.400068253278732300e-01 -4.982830956578254700e-03 1.644890159368515015e-01 8.892375975847244263e-02 2.865221798419952393e-01 -1.247586011886596680e-01 -1.114292293787002563e-01 -2.590281888842582703e-03 -1.892054080963134766e-01 -2.844705581665039062e-01
-2.681912295520305634e-02 -1.456475704908370972e-01 8.153744041919708252e-02 -1.287649124860763550e-01 -5.527761206030845642e-02 3.646996617317199707e-02 4.442847147583961487e-02 -2.478888956829905510e-03 1.707626134157180786e-01 -2.554751187562942505e-02 -2.850883603096008301e-01 2.506467401981353760e-01 7.227370142936706543e-02 -2.643255889415740967e-01 2.647588402032852173e-02 -2.238581031560897827e-01 2.643746733665466309e-01 3.992390334606170654e-01 -3.562211990356445312e-01 1.489082127809524536e-01 1.800159960985183716e-01 1.500102877616882324e-02 -3.012058436870574951e-01 -1.188664734363555908e-01 5.036240816116333008e-02 -2.986931055784225464e-02 5.732160806655883789e-02 -1.017717421054840088e-01 -1.938326060771942139e-01 2.051872164011001587e-01 -8.788498491048812866e-02 1.683745980262756348e-01
-9.081624448299407959e-02 5.558786168694496155e-02 2.236653715372085571e-01 -1.513072550296783447e-01 2.216356694698333740e-01 3.928902372717857361e-02 2.367039769887924194e-01 -1.004600897431373596e-01 -1.026149243116378784e-01 -9.679304063320159912e-02 1.320788264274597168e-01 3.226620852947235107e-01 -1.602590233087539673e-01 -3.779435753822326660e-01 -2.550870366394519806e-02 -3.718062937259674072e-01 1.095038875937461853e-01 2.649801671504974365e-01 -2.362541854381561279e-01 -2.085917256772518158e-02 1.053169444203376770e-01 -2.896609343588352203e-02 1.096265763044357300e-01 5.338628962635993958e-02 1.875516586005687714e-02 7.977623492479324341e-02 6.152863800525665283e-02 -9.178481251001358032e-02 1.034314334392547607e-01 1.315281447023153305e-02 -1.077570393681526184e-02 -3.935953080654144287e-01
-9.003910422325134277e-02 -2.359625324606895447e-02 3.701331838965415955e-02 -2.513384819030761719e-01 3.394438624382019043e-01 6.978515535593032837e-02 -9.384810924530029297e-02 -1.498687416315078735e-01 -1.881416440010070801e-01 -8.950137346982955933e-02 -2.720636427402496338e-01 2.909257709980010986e-01 -1.825392097234725952e-01 -1.399622764438390732e-02 1.221961006522178650e-01 -1.989080011844635010e-01 -5.311110988259315491e-02 1.700087338685989380e-01 -4.143843054771423340e-01 1.735996305942535400e-01 1.024306640028953552e-01 -1.284274607896804810e-01 5.043649114668369293e-03 1.567472219467163086e-01 1.071861237287521362e-01 3.700655400753021240e-01 -1.045372635126113892e-01 1.508835703134536743e-01 7.775276899337768555e-02 4.987415671348571777e-02 8.851526677608489990e-02 4.126947000622749329e-02
-1.341234445571899414e-01 -1.842583715915679932e-01 1.277550011873245239e-01 -1.506751626729965210e-01 1.253348886966705322e-01 9.758261591196060181e-02 -1.229895092546939850e-02 1.659083925187587738e-02 -6.098698079586029053e-02 4.850346595048904419e-02 3.303101956844329834e-01 5.328662991523742676e-01 -2.069380506873130798e-02 -4.617672786116600037e-02 -1.636661440134048462e-01 -2.688634768128395081e-02 5.279832333326339722e-02 3.870896995067596436e-01 -7.839141786098480225e-02 -3.806374268606305122e-03 1.718574315309524536e-01 5.394166707992553711e-02 2.310541458427906036e-02 1.869874149560928345e-01 1.095340326428413391e-01 -9.087392687797546387e-02 -3.227372169494628906e-01 -1.917133033275604248e-01 2.846259158104658127e-04 2.536976039409637451e-01 -2.329452196136116982e-03 4.380419477820396423e-02
-6.926288455724716187e-02 -1.353921741247177124e-01 1.603056788444519043e-01 -1.482862047851085663e-02 6.494735181331634521e-02 3.880410268902778625e-02 -1.245381534099578857e-01 -1.243157759308815002e-01 1.971128135919570923e-01 -1.428110003471374512e-01 -1.260600686073303223e-01 5.315726995468139648e-01 3.796352073550224304e-02 8.110510557889938354e-02 2.346597760915756226e-01 -4.753100499510765076e-02 3.778916597366333008e-01 1.137735694646835327e-01 -1.394122540950775146e-01 3.563960269093513489e-02 1.220038905739784241e-01 7.380991429090499878e-02 -1.065025255084037781e-01 -8.754232525825500488e-02 -6.034110486507415771e-02 2.945023179054260254e-01 -6.066618859767913818e-02 -7.027950882911682129e-02 -2.355143278837203979e-01 -1.027735322713851929e-01 1.073654890060424805e-01 -3.144395053386688232e-01
4.348931089043617249e-02 -9.605264291167259216e-03 2.230068203061819077e-03 5.874169524759054184e-03 9.574604034423828125e-02 -1.625394672155380249e-01 1.592285633087158203e-01 -2.089090049266815186e-01 -1.561535000801086426e-01 6.811648607254028320e-02 1.722828485071659088e-03 4.823114722967147827e-02 -2.438998073339462280e-01 -4.162074998021125793e-02 -1.567283831536769867e-02 -2.870431542396545410e-01 2.151149958372116089e-01 4.553170800209045410e-01 -1.919905543327331543e-01 2.612265944480895996e-01 -1.491167955100536346e-02 1.790441572666168213e-01 1.360365599393844604e-01 -1.430689692497253418e-01 1.030498072504997253e-01 8.603056520223617554e-02 -2.461773753166198730e-01 -3.719573616981506348e-01 8.153355121612548828e-02 -5.392853543162345886e-02 1.476326137781143188e-01 -1.997826099395751953e-01
4.326971992850303650e-02 -9.233447164297103882e-02 7.982262223958969116e-02 6.794218719005584717e-02 2.532011866569519043e-01 1.629918813705444336e-01 -1.048853900283575058e-02 -1.066970825195312500e-01 -2.401795238256454468e-02 -2.047387510538101196e-01 -3.595089912414550781e-01 3.155148029327392578e-01 -4.735979139804840088e-01 1.480440795421600342e-01 -1.292405575513839722e-01 -6.874362379312515259e-02 3.512048721313476562e-01 1.413096338510513306e-01 -5.879619717597961426e-02 1.501357704401016235e-01 7.197877764701843262e-02 8.964022248983383179e-02 -1.463398486375808716e-01 -1.462654471397399902e-01 1.906313002109527588e-01 1.344752162694931030e-01 1.066816449165344238e-01 -1.076214835047721863e-01 -6.913812458515167236e-02 1.446739882230758667e-01 4.505300521850585938e-02 8.394578844308853149e-02
4.722398892045021057e-02 -3.346588015556335449e-01 -7.381061557680368423e-03 -2.124359160661697388e-01 1.083112955093383789e-01 1.526685953140258789e-01 -5.721938610076904297e-02 -2.398449927568435669e-01 -8.676592260599136353e-02 1.879374831914901733e-01 2.734276950359344482e-01 2.867516279220581055e-01 2.585217058658599854e-01 -3.195565426722168922e-03 7.183876633644104004e-02 -4.155740439891815186e-01 4.604657366871833801e-02 1.184433698654174805e-01 2.642665803432464600e-02 2.058984935283660889e-01 -2.783903107047080994e-02 1.622707694768905640e-01 1.318926066160202026e-01 1.592464447021484375e-01 2.268449775874614716e-02 4.031745344400405884e-02 -8.698960393667221069e-02 -2.777838706970214844e-01 -6.248187646269798279e-02 1.938883215188980103e-01 4.773828759789466858e-02 -2.011380791664123535e-01
2.411989569664001465e-01 6.769733875989913940e-02 2.374366968870162964e-01 -9.273526817560195923e-02 7.837198674678802490e-02 -2.883508801460266113e-01 -5.187455937266349792e-02 5.200903862714767456e-02 -1.549159735441207886e-01 2.325217127799987793e-01 1.343362033367156982e-01 3.239873051643371582e-01 -1.899217963218688965e-01 8.063872810453176498e-04 1.834408938884735107e-01 4.509746562689542770e-03 1.068986281752586365e-01 1.895388662815093994e-01 -1.934219598770141602e-01 9.787662327289581299e-02 1.716983020305633545e-01 2.053645104169845581e-01 8.679939061403274536e-02 1.704149879515171051e-02 -2.950893342494964600e-01 1.541290432214736938e-01 -8.007007092237472534e-02 -3.986911475658416748e-01 -8.803961426019668579e-02 1.864235699176788330e-01 -1.154556646943092346e-01 -3.001601621508598328e-02
-1.259002983570098877e-01 -1.634282022714614868e-01 1.270633041858673096e-01 9.323938190937042236e-02 3.003365695476531982e-01 2.328506410121917725e-01 4.760209470987319946e-02 -6.238829810172319412e-03 -2.123925387859344482e-01 -1.629378348588943481e-01 7.664789259433746338e-02 2.794511318206787109e-01 -1.717444658279418945e-01 -2.956285178661346436e-01 -7.658619433641433716e-02 -2.211539894342422485e-01 1.596226394176483154e-01 1.578750312328338623e-01 -1.790912598371505737e-01 1.081291884183883667e-01 1.834353953599929810e-01 -6.039234623312950134e-02 2.166110426187515259e-01 -3.578685596585273743e-02 3.184700310230255127e-01 2.956139482557773590e-02 1.361272633075714111e-01 -1.204642057418823242e-01 2.273783460259437561e-02 9.098033607006072998e-02 -2.296604663133621216e-01 -2.864212095737457275e-01
-2.483659237623214722e-02 -1.504950374364852905e-01 1.905630342662334442e-02 -8.329407870769500732e-02 -3.589279577136039734e-02 -4.548437148332595825e-02 -9.246508777141571045e-02 -1.495265811681747437e-01 -6.973794102668762207e-02 -2.692204713821411133e-01 -4.329409003257751465e-01 1.540789306163787842e-01 -3.020406663417816162e-01 2.060256898403167725e-02 2.816039510071277618e-02 -2.713226675987243652e-01 2.476015873253345490e-02 1.727384924888610840e-01 -6.604898720979690552e-02 3.969877660274505615e-01 1.826784014701843262e-01 -5.822487920522689819e-02 -2.381313145160675049e-01 -3.178833425045013428e-02 -7.939560711383819580e-02 -1.485950946807861328e-01 -2.251904308795928955e-01 -3.121265172958374023e-01 -1.997846411541104317e-03 -3.967675194144248962e-02 -4.466875642538070679e-02 -1.166258603334426880e-01
-4.599288105964660645e-02 -1.542016267776489258e-01 -4.867467284202575684e-02 -1.272796541452407837e-01 2.906678617000579834e-01 -1.896614134311676025e-01 -2.006805539131164551e-01 -5.745532363653182983e-02 -7.104842364788055420e-02 -4.407530650496482849e-02 -3.220152854919433594e-01 3.681091666221618652e-01 -1.432520896196365356e-01 -1.227667089551687241e-02 1.036534830927848816e-01 -4.459652304649353027e-01 -1.167792379856109619e-01 7.992145419120788574e-02 -2.532942593097686768e-01 2.378120720386505127e-01 -1.855043321847915649e-01 -8.672188967466354370e-03 -5.066274479031562805e-02 1.526044011116027832e-01 2.657608129084110260e-02 2.318939566612243652e-01 -1.977525055408477783e-01 -1.200269237160682678e-01 -3.367988392710685730e-02 -2.806507796049118042e-02 -1.236831489950418472e-02 6.218350678682327271e-02
1.035242620855569839e-02 -1.647513508796691895e-01 3.637492284178733826e-02 -1.141453161835670471e-01 2.221732288599014282e-01 -1.181751787662506104e-01 -2.289092987775802612e-01 -1.593786664307117462e-02 -2.035867236554622650e-02 2.372417412698268890e-02 -2.175197899341583252e-01 2.142438590526580811e-01 -2.410501688718795776e-01 -2.198753207921981812e-01 3.468854725360870361e-01 -5.978873744606971741e-02 6.378922611474990845e-02 -1.270398590713739395e-02 -4.074046015739440918e-01 3.050776720046997070e-01 -2.447601854801177979e-01 -9.031495451927185059e-02 1.677443087100982666e-01 -4.721410199999809265e-02 1.655483990907669067e-01 1.789931952953338623e-01 1.007945369929075241e-02 -4.785995185375213623e-02 -1.743554174900054932e-01 1.732134819030761719e-01 1.469049155712127686e-01 -1.110707670450210571e-01
8.503755927085876465e-02 -2.322749048471450806e-01 2.456422150135040283e-01 3.629109123721718788e-03 1.913824677467346191e-01 1.625119522213935852e-02 -7.854482531547546387e-02 -3.081112205982208252e-01 6.071922183036804199e-02 -1.477090269327163696e-01 -2.563592791557312012e-01 4.276927411556243896e-01 -6.119434908032417297e-02 8.453413844108581543e-02 -5.184373259544372559e-02 -2.284520119428634644e-01 2.432724684476852417e-01 1.764207333326339722e-01 -8.998963981866836548e-02 1.672581434249877930e-01 2.862812392413616180e-02 -1.988304406404495239e-01 1.085589360445737839e-02 -2.477003782987594604e-01 3.377996385097503662e-02 -1.263026744127273560e-01 3.052010834217071533e-01 -2.358325868844985962e-01 -5.300783552229404449e-03 1.876866631209850311e-02 5.753736570477485657e-02 -5.292410403490066528e-02
1.098851412534713745e-01 -1.582440733909606934e-02 -1.989920735359191895e-01 -1.861585676670074463e-02 1.239439100027084351e-01 -2.361178956925868988e-02 -2.274051308631896973e-01 -1.491422355175018311e-01 1.032112073153257370e-02 2.006490528583526611e-01 1.397271919995546341e-02 2.114473730325698853e-01 -1.377429366111755371e-01 -2.467419058084487915e-01 1.099193021655082703e-01 -2.413133829832077026e-01 2.830521166324615479e-01 -1.261911541223526001e-01 -3.086619079113006592e-01 2.247600555419921875e-01 1.258662622421979904e-02 1.895906031131744385e-01 -1.716451346874237061e-01 -6.640800833702087402e-02 3.374313116073608398e-01 -1.730371415615081787e-01 -2.164157629013061523e-01 -2.237364500761032104e-01 -1.420321762561798096e-01 1.538968086242675781e-01 1.462988704442977905e-01 6.819193810224533081e-02
7.055111974477767944e-02 -5.251254141330718994e-02 2.082767486572265625e-01 -2.452028989791870117e-01 4.088977277278900146e-01 1.424116045236587524e-01 -2.198993861675262451e-01 -6.084402091801166534e-03 -1.842589527368545532e-01 -7.156269997358322144e-02 1.403139084577560425e-01 1.289711296558380127e-01 -2.061148881912231445e-01 1.158132776618003845e-01 -1.541700661182403564e-01 -2.161970585584640503e-01 1.612199246883392334e-01 1.936278492212295532e-01 -2.122671455144882202e-01 -1.041928231716156006e-01 5.514584016054868698e-03 1.279448866844177246e-01 2.316627353429794312e-01 -2.132324874401092529e-01 -5.688342824578285217e-02 5.013064667582511902e-02 -2.582163214683532715e-01 -3.137864172458648682e-01 -9.880354255437850952e-02 8.137658238410949707e-02 8.404015749692916870e-02 1.477290689945220947e-01
-5.940700322389602661e-02 -2.332559823989868164e-01 5.887396261096000671e-02 -2.441456168889999390e-01 7.341103162616491318e-03 7.808241993188858032e-02 1.519396007061004639e-01 -9.702009707689285278e-02 6.475324183702468872e-02 -1.957654654979705811e-01 -1.595729738473892212e-01 3.403607010841369629e-01 1.422821432352066040e-01 -3.126463592052459717e-01 1.436329931020736694e-01 -1.321337819099426270e-01 9.910441190004348755e-02 3.360041975975036621e-01 -3.950263559818267822e-01 1.665634214878082275e-01 9.173992276191711426e-02 -6.828831881284713745e-02 -2.674704194068908691e-01 -8.408237993717193604e-02 3.341041877865791321e-02 -1.754905730485916138e-01 -3.605257347226142883e-02 -6.615872681140899658e-02 -1.745415627956390381e-01 3.336499631404876709e-02 4.937792196869850159e-02 1.750044524669647217e-01
2.985992282629013062e-02 -2.398956269025802612e-01 -5.431247130036354065e-02 -2.468281835317611694e-01 -6.659317761659622192e-02 1.905102431774139404e-01 4.665178433060646057e-02 -3.354159295558929443e-01 2.260637469589710236e-02 9.204583615064620972e-02 8.347328752279281616e-02 4.228978455066680908e-01 2.623637318611145020e-01 4.414107277989387512e-02 4.987083002924919128e-02 -1.993970572948455811e-01 7.473193854093551636e-02 -4.675399139523506165e-02 -2.446110397577285767e-01 2.015300542116165161e-01 2.867135405540466309e-01 -2.360285967588424683e-01 7.030396908521652222e-02 -1.163060776889324188e-02 2.340517491102218628e-01 1.132416948676109314e-01 -4.106201697140932083e-03 -2.586098015308380127e-01 3.413989394903182983e-02 9.178368747234344482e-02 -4.213647171854972839e-02 -1.318148523569107056e-01
-2.788593769073486328e-01 -6.179974973201751709e-02 4.562730714678764343e-02 -1.786210387945175171e-01 4.998625814914703369e-02 1.680024564266204834e-01 -2.017761915922164917e-01 -1.292920708656311035e-01 -2.215111255645751953e-01 -1.641520410776138306e-01 -1.132102683186531067e-01 4.507410526275634766e-01 -1.070797666907310486e-01 1.834135875105857849e-02 9.959145635366439819e-02 -2.601244449615478516e-01 -1.547709852457046509e-01 3.104403614997863770e-01 -5.297321826219558716e-02 4.593418911099433899e-02 -3.656358644366264343e-02 9.150824695825576782e-02 -2.153519243001937866e-01 1.887923181056976318e-01 8.692862093448638916e-02 2.037553489208221436e-01 -1.090598851442337036e-01 -2.184628993272781372e-01 -2.265654206275939941e-01 1.172934621572494507e-01 -9.249518066644668579e-02 1.248345747590065002e-01
-1.611229628324508667e-01 -1.686314046382904053e-01 7.478847354650497437e-02 -2.950983643531799316e-01 3.475749492645263672e-01 1.261848509311676025e-01 -1.539442837238311768e-01 -2.009500265121459961e-01 1.436960101127624512e-01 -1.843734979629516602e-01 -1.039956063032150269e-01 3.110198676586151123e-01 -4.924696683883666992e-02 1.963867992162704468e-01 2.747845835983753204e-02 -1.890180557966232300e-01 -2.658888101577758789e-01 2.268775552511215210e-01 -3.142057955265045166e-01 1.391014307737350464e-01 9.064911305904388428e-02 -1.036441046744585037e-02 -7.317294180393218994e-02 -2.378222905099391937e-02 1.351487487554550171e-01 1.915622055530548096e-01 -2.721140384674072266e-01 -1.234290674328804016e-01 2.667287737131118774e-02 -3.697702288627624512e-02 -8.688139170408248901e-02 6.395953893661499023e-02
8.778989315032958984e-02 1.714820787310600281e-02 1.652607321739196777e-01 -1.554837822914123535e-01 2.219148576259613037e-01 1.505737006664276123e-01 -1.010469049215316772e-01 -1.735405325889587402e-01 -7.260131090879440308e-02 -5.998211354017257690e-02 -7.761986553668975830e-02 3.322641849517822266e-01 -3.153531551361083984e-01 1.150541156530380249e-01 1.584212109446525574e-02 -1.753806471824645996e-01 9.038341231644153595e-03 2.333746105432510376e-01 -1.676307022571563721e-01 2.194175273180007935e-01 -2.113305032253265381e-02 -8.684432506561279297e-02 -4.628667980432510376e-02 -2.457463415339589119e-03 -6.267055124044418335e-02 1.249509602785110474e-01 -3.398917913436889648e-01 9.355086088180541992e-02 -2.915444672107696533e-01 1.969181299209594727e-01 -3.318373858928680420e-01 -2.016026675701141357e-01
-2.181245386600494385e-01 -1.483973264694213867e-01 -2.319036051630973816e-02 4.722867161035537720e-02 4.003756120800971985e-02 1.463981866836547852e-01 5.255359690636396408e-03 -1.049384549260139465e-01 -1.378316581249237061e-01 -1.599863171577453613e-01 5.215885862708091736e-02 2.664060294628143311e-01 1.062079593539237976e-01 -2.935642562806606293e-02 -1.042059510946273804e-01 -6.627177447080612183e-02 1.127305775880813599e-01 2.177817672491073608e-01 -4.138515591621398926e-01 -2.922964282333850861e-03 5.612342804670333862e-02 -2.303425073623657227e-01 -2.559237480163574219e-01 -1.892021447420120239e-01 4.237255081534385681e-02 3.094455897808074951e-01 2.502047456800937653e-03 -1.898552030324935913e-01 -3.896273672580718994e-01 2.234939783811569214e-01 -1.216378137469291687e-01 -9.380362927913665771e-02
1.746855676174163818e-01 -2.535474002361297607e-01 5.842059105634689331e-02 -1.664773374795913696e-01 2.726845443248748779e-02 1.220380738377571106e-01 -1.304074525833129883e-01 -1.761206090450286865e-01 1.689312756061553955e-01 -1.048540920019149780e-01 -1.409972757101058960e-01 2.962677478790283203e-01 -2.441315948963165283e-01 -1.600578576326370239e-01 1.834076792001724243e-01 -2.072130590677261353e-01 1.269236952066421509e-01 3.589991927146911621e-01 -2.070010900497436523e-01 2.255133092403411865e-01 2.296004891395568848e-01 -1.737858802080154419e-01 -2.561698555946350098e-01 -1.582541763782501221e-01 -2.389643341302871704e-03 -3.724819049239158630e-02 6.789675354957580566e-02 -1.737513393163681030e-01 -1.346527636051177979e-01 1.226854026317596436e-01 1.400914937257766724e-01 1.208090223371982574e-02
-5.269162729382514954e-02 -5.881655961275100708e-02 1.367740035057067871e-01 -5.750031396746635437e-02 2.877888642251491547e-02 -3.665701299905776978e-02 4.994467273354530334e-02 -1.348364949226379395e-01 -2.648838758468627930e-01 -1.774434596300125122e-01 7.956741005182266235e-02 2.663522958755493164e-01 -4.358245134353637695e-01 -1.061863750219345093e-01 -1.096474379301071167e-01 -2.986373603343963623e-01 -7.699292618781328201e-03 2.824526429176330566e-01 -1.009528860449790955e-01 -9.285961277782917023e-03 -1.196891069412231445e-02 1.153005361557006836e-01 7.003375142812728882e-02 1.695775613188743591e-02 1.676940768957138062e-01 -1.511326711624860764e-02 -3.356981873512268066e-01 -2.585098445415496826e-01 1.678099185228347778e-01 2.931838631629943848e-01 1.811281293630599976e-01 -6.334838271141052246e-02
-8.429829962551593781e-03 5.321426317095756531e-02 2.587220370769500732e-01 -9.177331626415252686e-02 4.734993353486061096e-02 -1.949158012866973877e-01 1.395688354969024658e-01 6.254721432924270630e-02 -4.739215373992919922e-01 -2.704998943954706192e-03 2.030602544546127319e-01 3.049408197402954102e-01 -1.693164259195327759e-01 4.080475494265556335e-02 -1.560673564672470093e-01 -2.396093681454658508e-02 1.945014446973800659e-01 2.672474086284637451e-01 -2.366854250431060791e-01 3.527858108282089233e-02 3.751815482974052429e-02 -8.096140623092651367e-02 2.220715582370758057e-02 -2.617590129375457764e-01 6.560081988573074341e-02 2.995306625962257385e-03 -2.554072439670562744e-01 -3.468183875083923340e-01 -8.961502462625503540e-02 -2.474815025925636292e-02 2.962875738739967346e-02 3.430804982781410217e-02
1.209402307868003845e-01 -1.205086186528205872e-01 1.822294890880584717e-01 -1.982832103967666626e-01 2.363934516906738281e-01 -1.341917812824249268e-01 -1.302456706762313843e-01 -4.174728319048881531e-02 6.615646183490753174e-02 4.444026388227939606e-03 -2.477754056453704834e-01 3.250985741615295410e-01 -2.350893467664718628e-01 -4.581016302108764648e-02 3.274199962615966797e-01 -9.278552234172821045e-02 4.109991714358329773e-02 1.262853443622589111e-01 -4.379845857620239258e-01 3.418024778366088867e-01 -1.411348432302474976e-01 5.616384744644165039e-02 -3.159831836819648743e-02 4.248349741101264954e-02 1.433156430721282959e-01 2.276878207921981812e-01 1.108760163187980652e-01 -1.100560799241065979e-01 -5.803382024168968201e-02 -3.325958549976348877e-02 -5.875268951058387756e-02 -6.471697241067886353e-02
-1.517876330763101578e-02 -2.787687480449676514e-01 -2.056256383657455444e-01 -1.710059307515621185e-02 1.067429259419441223e-01 -6.696924567222595215e-02 -4.898864030838012695e-02 2.159502804279327393e-01 -9.641926735639572144e-02 -1.536605656147003174e-01 1.353340744972229004e-01 8.372461050748825073e-02 -1.021301597356796265e-01 3.255285322666168213e-01 8.698546886444091797e-02 -3.653530180454254150e-01 1.015778109431266785e-01 8.379535377025604248e-02 -4.375646710395812988e-01 1.372342556715011597e-01 -3.609086945652961731e-02 1.760940700769424438e-01 -1.011133641004562378e-01 -1.147703602910041809e-01 -2.412561140954494476e-02 8.745198696851730347e-02 4.588572308421134949e-02 -3.004671335220336914e-01 -2.709989435970783234e-02 5.252020806074142456e-02 -1.801080852746963501e-01 -2.810635566711425781e-01
-7.089263945817947388e-02 -4.065294265747070312e-01 7.455473393201828003e-02 -1.103539019823074341e-01 1.299775205552577972e-02 1.613587290048599243e-01 1.382056921720504761e-01 1.720009371638298035e-02 6.512758135795593262e-02 -2.923526987433433533e-02 -1.828967034816741943e-01 1.931316554546356201e-01 -1.293927878141403198e-01 -1.560949534177780151e-01 3.726612403988838196e-02 -1.255905330181121826e-01 5.857966840267181396e-02 2.627490460872650146e-01 -3.161996603012084961e-01 2.541605234146118164e-01 2.127927094697952271e-01 1.983112655580043793e-02 -3.913939595222473145e-01 -4.743482917547225952e-02 1.993133574724197388e-01 -1.647516191005706787e-01 -1.058076787739992142e-02 -2.333673089742660522e-01 -1.946031115949153900e-02 2.644547522068023682e-01 8.079642429947853088e-03 -4.763287305831909180e-02
8.135204762220382690e-02 4.213384538888931274e-02 5.385525990277528763e-03 -2.598401010036468506e-01 4.731269180774688721e-01 2.509007155895233154e-01 -7.836394011974334717e-02 -1.005068793892860413e-01 -1.024499908089637756e-01 -1.090180799365043640e-01 -1.249550059437751770e-01 3.506720662117004395e-01 -4.402389377355575562e-02 -1.127645522356033325e-01 1.682712435722351074e-01 -2.905760332942008972e-02 1.341771483421325684e-01 2.500558495521545410e-01 -2.455841898918151855e-01 3.293212652206420898e-01 -2.411074042320251465e-01 -5.672981962561607361e-02 -5.278467759490013123e-02 6.562609225511550903e-02 5.485294014215469360e-02 2.070237845182418823e-01 -9.205514192581176758e-02 -1.346835047006607056e-01 1.059326902031898499e-01 5.188214033842086792e-02 7.963547110557556152e-02 7.591045647859573364e-02
1.993283480405807495e-01 -1.631095074117183685e-02 1.281195320188999176e-02 -3.026553690433502197e-01 -7.291342318058013916e-02 1.722789853811264038e-01 -3.664073646068572998e-01 -3.235224783420562744e-01 -4.780739918351173401e-02 1.056024208664894104e-01 -3.059072606265544891e-02 2.422477453947067261e-01 -1.485051512718200684e-01 -9.075894206762313843e-02 7.063686847686767578e-02 -1.054129377007484436e-01 2.768714129924774170e-01 -1.158248186111450195e-01 -3.869215846061706543e-01 6.999821960926055908e-02 1.470420956611633301e-01 8.252604864537715912e-03 -2.271888703107833862e-01 -1.286605894565582275e-01 1.940727233886718750e-01 -1.409540176391601562e-01 -1.055964007973670959e-01 -1.470636874437332153e-01 -1.718573421239852905e-01 2.955893054604530334e-02 -7.811892777681350708e-02 -1.162318363785743713e-01
3.424617946147918701e-01 -8.475291728973388672e-02 -1.216640025377273560e-01 -3.014352619647979736e-01 8.898804336786270142e-02 1.379515677690505981e-01 -6.149553880095481873e-02 -2.622943222522735596e-01 7.684290409088134766e-02 -8.931008167564868927e-03 -9.322526305913925171e-02 1.516340076923370361e-01 -8.935567736625671387e-02 -1.507952064275741577e-01 3.124576248228549957e-02 -1.789769083261489868e-01 1.748247891664505005e-01 6.356947869062423706e-02 -1.084912717342376709e-01 9.652670472860336304e-02 1.749286353588104248e-01 6.979484111070632935e-02 -1.281705945730209351e-01 1.475646626204252243e-02 5.417711660265922546e-02 1.608647853136062622e-01 4.214710742235183716e-02 -4.035164713859558105e-01 -4.277283549308776855e-01 2.594792656600475311e-02 2.463929951190948486e-01 -1.529133915901184082e-01
5.115676298737525940e-02 1.516422182321548462e-01 2.785255312919616699e-01 -1.795200631022453308e-02 -5.646346509456634521e-02 -6.567445961991325021e-05 6.003554165363311768e-02 -1.877446472644805908e-01 -2.910288274288177490e-01 -1.091410368680953979e-01 1.380189061164855957e-01 2.645299434661865234e-01 -2.041080892086029053e-01 -1.678718030452728271e-01 -1.928468942642211914e-01 -2.143978029489517212e-01 -1.130126416683197021e-02 3.036687374114990234e-01 -7.800951600074768066e-02 1.099197939038276672e-01 1.877920180559158325e-01 1.190740093588829041e-01 -1.211404707282781601e-02 -3.220238983631134033e-01 3.951284289360046387e-01 1.249194815754890442e-01 9.601201862096786499e-02 9.562148153781890869e-02 -1.180818080902099609e-01 2.923398464918136597e-02 -1.125686764717102051e-01 -1.856142282485961914e-01
1.621505171060562134e-01 6.465478334575891495e-03 3.834046795964241028e-02 -3.614912554621696472e-02 4.016942977905273438e-01 -1.926171593368053436e-02 -1.202081516385078430e-01 -1.474764104932546616e-02 -4.567480385303497314e-01 1.351162344217300415e-01 -1.943440437316894531e-01 1.701392531394958496e-01 -9.735878556966781616e-02 -3.454389050602912903e-02 7.518493803218007088e-04 -1.525278836488723755e-01 2.039611935615539551e-01 2.865179777145385742e-01 -8.923459053039550781e-02 1.532347798347473145e-01 2.660444676876068115e-01 1.650580614805221558e-01 1.105991601943969727e-01 -4.492700472474098206e-02 -2.110925130546092987e-02 -7.824227213859558105e-02 -1.481079012155532837e-01 -3.316828310489654541e-01 -4.811421781778335571e-02 -7.569945603609085083e-02 1.981846988201141357e-01 1.170986145734786987e-01
6.224671751260757446e-02 9.661753475666046143e-02 -7.876364886760711670e-02 -2.741363942623138428e-01 1.697305142879486084e-01 -5.030745267868041992e-02 -4.456338286399841309e-02 -1.401357948780059814e-01 2.770704030990600586e-01 -1.710922569036483765e-01 3.123013079166412354e-01 3.182661533355712891e-01 2.087614089250564575e-01 -2.804280817508697510e-01 6.661425530910491943e-02 -3.442649170756340027e-02 1.857345923781394958e-02 3.899028152227401733e-02 -6.094119697809219360e-02 2.908093631267547607e-01 1.652328819036483765e-01 1.732550114393234253e-01 1.321543455123901367e-01 -2.284918427467346191e-01 1.529253870248794556e-01 3.228375315666198730e-01 4.045211151242256165e-02 -2.426355183124542236e-01 -9.382411837577819824e-02 3.163723275065422058e-02 4.350936040282249451e-02 -5.296952277421951294e-02
-7.766238600015640259e-02 -1.359318196773529053e-01 2.091874331235885620e-01 -7.577437907457351685e-02 2.535118162631988525e-01 -2.934732437133789062e-01 -6.456740200519561768e-02 -3.656676784157752991e-02 1.631137169897556305e-02 -6.596665084362030029e-02 5.344400927424430847e-02 5.566707253456115723e-01 1.517232060432434082e-01 -1.846012771129608154e-01 -3.988682478666305542e-02 -7.952143251895904541e-02 1.570508033037185669e-01 1.749242246150970459e-01 -7.091128826141357422e-02 -6.804190576076507568e-02 2.959181964397430420e-01 1.531546562910079956e-02 1.110620200634002686e-01 1.880044341087341309e-01 2.752265334129333496e-01 1.737288571894168854e-02 -4.942907020449638367e-02 -1.419944614171981812e-01 -6.030663382261991501e-03 2.683048546314239502e-01 1.280603557825088501e-01 -1.536641083657741547e-02
1.295193582773208618e-01 -2.433245182037353516e-01 2.181760668754577637e-01 8.502481132745742798e-02 8.905597776174545288e-02 -1.110837757587432861e-01 -1.171736419200897217e-01 -1.554242968559265137e-01 1.884182691574096680e-01 -2.881705164909362793e-01 1.507689896970987320e-02 3.516796827316284180e-01 -3.042945563793182373e-01 2.390227280557155609e-03 4.131381958723068237e-02 -3.073784410953521729e-01 2.896354198455810547e-01 1.691016405820846558e-01 -2.126866728067398071e-01 2.370235696434974670e-02 1.177835091948509216e-01 -1.334731131792068481e-01 -5.439649894833564758e-02 -1.725216656923294067e-01 -6.846103072166442871e-02 -5.080273374915122986e-02 3.514190316200256348e-01 -1.392363756895065308e-01 4.967225342988967896e-02 2.827210538089275360e-02 -2.846695110201835632e-02 -5.359912663698196411e-02
-8.358008414506912231e-02 -2.114903181791305542e-02 8.155062049627304077e-02 -1.042148321866989136e-01 3.985752761363983154e-01 -3.897527605295181274e-02 -1.529959291219711304e-01 -4.828786104917526245e-02 -3.082438111305236816e-01 3.389835730195045471e-02 -4.341591149568557739e-03 -8.982528001070022583e-03 -1.325610578060150146e-01 -2.714829333126544952e-02 -1.331692039966583252e-01 1.174917258322238922e-02 1.783826500177383423e-01 9.778981655836105347e-02 -2.109466195106506348e-01 2.490134388208389282e-01 3.011178970336914062e-01 3.124213218688964844e-01 6.022889167070388794e-02 -2.140944451093673706e-01 2.992114797234535217e-02 1.481964439153671265e-01 -2.102046906948089600e-01 -3.669807910919189453e-01 -2.145819514989852905e-01 1.180520132184028625e-01 5.179859697818756104e-03 9.555858373641967773e-02
9.619566053152084351e-02 3.049636445939540863e-02 2.349008917808532715e-01 -6.655542552471160889e-02 4.003220498561859131e-01 8.945164084434509277e-02 -2.700724005699157715e-01 -2.033477835357189178e-02 -1.895100027322769165e-01 -2.640596330165863037e-01 2.847198210656642914e-02 3.075578808784484863e-01 -1.035489514470100403e-01 5.816636979579925537e-02 -1.964136362075805664e-01 -2.141196578741073608e-01 8.806852996349334717e-02 4.333129152655601501e-02 -1.834819912910461426e-01 -1.469401419162750244e-01 -3.542578965425491333e-02 7.487521320581436157e-02 1.310665905475616455e-01 -2.187771648168563843e-01 -5.256667733192443848e-02 1.520223636180162430e-02 -2.743509113788604736e-01 -3.498933911323547363e-01 -3.139132261276245117e-02 1.506963968276977539e-01 1.071317493915557861e-01 1.279347240924835205e-01
1.040156856179237366e-01 -6.607393175363540649e-02 1.496976763010025024e-01 -1.046683788299560547e-01 2.059224620461463928e-02 1.654440015554428101e-01 -3.456873446702957153e-02 1.445327512919902802e-02 -2.782646417617797852e-01 7.687473297119140625e-02 2.190362960100173950e-01 4.262585639953613281e-01 5.787919461727142334e-02 -2.215844690799713135e-01 -1.180189326405525208e-01 -9.071467816829681396e-02 -7.010969519615173340e-02 7.690265774726867676e-02 -1.736375391483306885e-01 9.768100827932357788e-02 -1.127085462212562561e-02 1.212028041481971741e-01 4.489386826753616333e-02 3.468206152319908142e-02 4.238520562648773193e-02 -2.718662619590759277e-01 -5.529922246932983398e-02 -5.493463873863220215e-01 -4.831382632255554199e-02 2.608007192611694336e-01 -1.201511994004249573e-01 -2.716507762670516968e-02
-1.390817482024431229e-02 4.916688799858093262e-02 2.031097263097763062e-01 -7.781192660331726074e-02 2.911214232444763184e-01 -1.154775694012641907e-01 2.605779469013214111e-02 4.355202987790107727e-02 9.842194616794586182e-03 -1.225734427571296692e-01 1.462916731834411621e-01 5.844848752021789551e-01 1.025812402367591858e-01 -1.726179271936416626e-01 -2.111818790435791016e-01 -2.776845991611480713e-01 1.659826785326004028e-01 1.851129531860351562e-01 -1.841090619564056396e-01 -4.122612252831459045e-02 1.112612113356590271e-01 8.845148980617523193e-02 -1.224748119711875916e-01 2.680519819259643555e-01 1.600873619318008423e-01 3.722813725471496582e-02 -1.290944665670394897e-01 5.649170652031898499e-02 1.127128824591636658e-01 1.849077269434928894e-02 1.454146653413772583e-01 -1.540050357580184937e-01
7.458262890577316284e-02 -1.436302065849304199e-01 3.660317659378051758e-01 -1.002406850457191467e-01 3.287575542926788330e-01 -3.087030909955501556e-02 -1.716344356536865234e-01 9.292850270867347717e-03 -1.053999960422515869e-01 -2.120572328567504883e-01 -2.691582143306732178e-01 2.283624708652496338e-01 1.374598145484924316e-01 4.050433263182640076e-02 3.249162435531616211e-01 -1.936480253934860229e-01 -1.217626631259918213e-01 1.492111384868621826e-01 -2.734649479389190674e-01 4.199131950736045837e-02 1.350809186697006226e-01 -1.489348262548446655e-01 -1.233911365270614624e-01 -3.430166095495223999e-02 2.208354622125625610e-01 1.852182149887084961e-01 4.690656438469886780e-02 -2.603597342967987061e-01 3.646397590637207031e-02 1.173606961965560913e-01 2.025387994945049286e-02 -8.877120912075042725e-02
-2.676065564155578613e-01 -5.562843382358551025e-02 3.888773545622825623e-02 -2.096984386444091797e-01 6.614625453948974609e-02 2.424755096435546875e-01 -4.273263216018676758e-01 3.804025799036026001e-02 -1.830151230096817017e-01 -3.490658998489379883e-01 1.293456926941871643e-02 7.722195982933044434e-02 9.387110918760299683e-02 1.073883548378944397e-01 2.182589611038565636e-03 -4.953421652317047119e-02 1.125396788120269775e-01 2.261601537466049194e-01 -2.558774352073669434e-01 2.609356045722961426e-01 1.305195987224578857e-01 9.539559483528137207e-02 8.329116553068161011e-02 2.578514628112316132e-02 4.319418221712112427e-02 2.038343623280525208e-02 -1.282720416784286499e-01 -2.687897980213165283e-01 6.038072705268859863e-02 -1.171612739562988281e-01 1.861720345914363861e-02 -3.293827772140502930e-01
5.185243487358093262e-02 -2.856004610657691956e-02 2.128055691719055176e-01 -8.365667611360549927e-02 1.491931825876235962e-01 2.304640412330627441e-01 1.677138060331344604e-01 8.854008466005325317e-02 -2.823388874530792236e-01 -3.432270288467407227e-01 4.425035044550895691e-02 1.432740390300750732e-01 -1.982844620943069458e-01 -1.574324965476989746e-01 5.038325488567352295e-02 -2.725382447242736816e-01 -6.459457427263259888e-02 1.457134932279586792e-01 -2.292973101139068604e-01 1.844314634799957275e-01 2.160450071096420288e-01 -1.611444652080535889e-01 2.365172952413558960e-01 1.222067233175039291e-02 8.552886545658111572e-02 9.134878218173980713e-02 1.136514768004417419e-01 -2.113663703203201294e-01 8.315456658601760864e-02 1.345715373754501343e-01 -3.088628351688385010e-01 -1.937684267759323120e-01
-2.027253434062004089e-02 -1.545713692903518677e-01 1.118745729327201843e-01 -2.893456518650054932e-01 -2.058774791657924652e-02 -1.193558871746063232e-01 1.030245199799537659e-01 -2.059776782989501953e-01 6.866917759180068970e-02 -3.022061288356781006e-02 -1.367457117885351181e-02 3.729298710823059082e-01 -2.024800144135951996e-02 1.638474315404891968e-02 4.146879613399505615e-01 -1.544158309698104858e-01 1.729387044906616211e-01 9.757316112518310547e-02 -1.329838484525680542e-01 4.527902603149414062e-01 -2.062229439616203308e-02 -9.980542957782745361e-02 -1.504678577184677124e-01 -7.876711897552013397e-03 1.279596984386444092e-01 -6.759774684906005859e-02 4.226520285010337830e-02 -1.088179424405097961e-01 -2.156062573194503784e-01 -1.972816139459609985e-02 2.464314103126525879e-01 -1.815835088491439819e-01
-5.624904111027717590e-02 -2.063577324151992798e-01 -2.116667293012142181e-02 1.308262944221496582e-01 3.783706128597259521e-01 -3.990730270743370056e-02 -1.197563856840133667e-01 -2.613152004778385162e-02 -3.557121753692626953e-01 1.238058507442474365e-01 -9.686510264873504639e-02 1.327860504388809204e-01 -2.093689441680908203e-01 -1.499413698911666870e-01 1.125697568058967590e-01 -2.652792632579803467e-01 3.947186097502708435e-02 1.984145641326904297e-01 -1.227538287639617920e-01 -2.915383502840995789e-02 3.073427975177764893e-01 5.148395523428916931e-02 2.907281219959259033e-01 -8.805789053440093994e-02 3.135126233100891113e-01 -1.962956190109252930e-01 -2.030401304364204407e-02 -1.068827360868453979e-01 9.020356833934783936e-02 4.352646693587303162e-02 1.977101564407348633e-01 -1.210782825946807861e-01
-3.025516681373119354e-02 -9.584327042102813721e-02 -1.071631759405136108e-01 -1.504750996828079224e-01 1.946323662996292114e-01 -1.562429666519165039e-01 -1.213303729891777039e-01 2.315572500228881836e-01 2.103888615965843201e-02 6.978730112314224243e-02 2.455862313508987427e-01 1.851078867912292480e-01 -5.724722892045974731e-02 -2.621773779392242432e-01 5.107019841670989990e-02 -2.508133053779602051e-01 -2.135983668267726898e-02 4.626262001693248749e-03 -3.994520008563995361e-01 2.821932360529899597e-02 2.535654231905937195e-02 -3.837092965841293335e-02 4.432199522852897644e-02 -3.443933129310607910e-01 -2.568525969982147217e-01 3.211204707622528076e-02 -7.660360634326934814e-02 -4.092254340648651123e-01 -2.624903433024883270e-02 1.480703204870223999e-01 -1.095878630876541138e-01 1.709815114736557007e-01
-2.050944715738296509e-01 -1.621829122304916382e-01 2.016389220952987671e-01 -2.365884631872177124e-01 1.020311117172241211e-01 1.695279404520988464e-02 2.205301523208618164e-01 1.208545565605163574e-01 -1.309657245874404907e-01 -7.322432100772857666e-02 1.780726164579391479e-01 3.211103677749633789e-01 -6.172202900052070618e-02 -3.584709167480468750e-01 -1.662716716527938843e-01 -3.071704804897308350e-01 1.383741647005081177e-01 9.546047449111938477e-02 -2.941185832023620605e-01 1.981728523969650269e-01 7.422882318496704102e-02 1.233336925506591797e-01 1.178230047225952148e-01 6.187358871102333069e-02 1.434803158044815063e-01 -3.110791929066181183e-02 -5.496583506464958191e-02 7.662515342235565186e-02 2.961126863956451416e-01 3.028802573680877686e-02 1.634362041950225830e-01 -1.057764291763305664e-01
-1.112032011151313782e-01 -4.875820875167846680e-02 1.191046014428138733e-01 9.248226135969161987e-02 2.230798304080963135e-01 2.094093561172485352e-01 1.322583854198455811e-01 1.407695654779672623e-02 -2.342645227909088135e-01 -1.262503117322921753e-01 5.978679656982421875e-02 3.409318625926971436e-01 -1.560448408126831055e-01 -3.813743889331817627e-01 -2.280703485012054443e-01 -2.127758860588073730e-01 1.270156204700469971e-01 1.886789202690124512e-01 -2.374497354030609131e-01 3.834937512874603271e-02 2.420776933431625366e-01 -1.413804739713668823e-01 2.519233822822570801e-01 -2.958579733967781067e-02 1.065142527222633362e-01 1.118014603853225708e-01 6.214926764369010925e-02 -1.551205813884735107e-01 -3.875979036092758179e-02 -5.257434397935867310e-02 -1.397658139467239380e-01 -2.557521164417266846e-01
2.302399277687072754e-01 1.234646141529083252e-01 1.245573610067367554e-01 1.083650812506675720e-01 2.072499245405197144e-01 -1.467035114765167236e-01 2.075732052326202393e-01 -1.662813872098922729e-01 -2.756046056747436523e-01 -8.586893230676651001e-02 1.863498985767364502e-01 1.699418574571609497e-01 -1.808156669139862061e-01 2.417365647852420807e-02 -1.140820160508155823e-01 -2.275050133466720581e-01 7.305778563022613525e-02 3.881959021091461182e-01 -2.839449048042297363e-01 8.224698156118392944e-02 1.654748059809207916e-02 4.720599204301834106e-02 -2.342050150036811829e-02 -1.651924401521682739e-01 2.215810865163803101e-01 -3.203571960330009460e-02 -2.041086256504058838e-01 -3.004478216171264648e-01 1.488690264523029327e-02 1.476629823446273804e-01 1.356327235698699951e-01 -1.674820780754089355e-01
3.064076006412506104e-01 -9.740772843360900879e-02 2.333332002162933350e-01 6.321462243795394897e-02 2.215780317783355713e-01 7.375106960535049438e-02 4.079082980751991272e-02 -1.336130946874618530e-01 -2.623506188392639160e-01 -2.787370979785919189e-01 1.575288921594619751e-02 1.960382759571075439e-01 -1.891399770975112915e-01 -4.881921038031578064e-02 9.152553230524063110e-02 -9.582251310348510742e-02 -1.605131030082702637e-01 1.136284917593002319e-01 2.006920985877513885e-02 4.892487451434135437e-02 2.661201404407620430e-03 2.681971490383148193e-01 -1.661058962345123291e-01 -3.284143507480621338e-01 2.932305037975311279e-01 3.103275038301944733e-02 -1.098601967096328735e-01 -2.425318062305450439e-01 -2.607864700257778168e-02 2.981981337070465088e-01 7.124045491218566895e-02 -1.477975547313690186e-01
5.947554111480712891e-02 -1.710690408945083618e-01 -5.117524787783622742e-02 -2.983760535717010498e-01 9.923512488603591919e-02 -1.371362060308456421e-01 -3.233696892857551575e-02 1.152722090482711792e-01 -2.950264513492584229e-01 -1.589377820491790771e-01 1.990292221307754517e-01 -4.364374279975891113e-02 1.114281937479972839e-01 6.002387031912803650e-02 5.762729793787002563e-02 -3.332932293415069580e-01 1.450266689062118530e-01 1.599845141172409058e-01 -2.885096669197082520e-01 1.239998266100883484e-01 8.729831129312515259e-02 -1.084652096033096313e-01 5.449203774333000183e-02 -1.195306554436683655e-01 -1.036309525370597839e-01 2.405605018138885498e-01 -5.016050860285758972e-02 -3.590139150619506836e-01 -2.778753042221069336e-01 -2.666455507278442383e-01 1.330974400043487549e-01 1.976375840604305267e-02
9.943480044603347778e-02 -1.098973378539085388e-01 2.371792346239089966e-01 -9.421166032552719116e-02 8.813440799713134766e-02 -6.205695122480392456e-02 -5.796607211232185364e-02 8.727646619081497192e-02 -3.769198954105377197e-01 1.790205985307693481e-01 3.759407997131347656e-01 4.101673662662506104e-01 -1.229892298579216003e-01 -1.520236730575561523e-01 6.192736700177192688e-02 -1.133754327893257141e-01 1.685188561677932739e-01 1.919018626213073730e-01 -1.277808099985122681e-01 1.402169317007064819e-01 1.272092610597610474e-01 1.037716120481491089e-01 2.023438364267349243e-01 1.564718037843704224e-01 1.857997626066207886e-01 -1.680377423763275146e-01 -6.007947400212287903e-02 -2.610391974449157715e-01 -4.267546534538269043e-02 -9.602364152669906616e-02 5.217516794800758362e-02 9.916279464960098267e-02
3.363476693630218506e-02 7.128585129976272583e-03 -4.363274574279785156e-02 -4.415645077824592590e-02 5.558413863182067871e-01 -2.749026119709014893e-01 7.894002832472324371e-03 -1.690603196620941162e-01 1.703917980194091797e-02 1.638457737863063812e-02 3.783597052097320557e-02 3.022588193416595459e-01 -1.154758706688880920e-01 -2.045250535011291504e-01 2.794364094734191895e-01 -3.402815461158752441e-01 7.799264788627624512e-02 2.004813402891159058e-01 9.558342397212982178e-02 3.030023770406842232e-03 1.993762105703353882e-01 -1.279608458280563354e-01 2.395414002239704132e-02 -1.576545983552932739e-01 1.685751527547836304e-01 2.982189506292343140e-02 -7.376045733690261841e-02 -1.619025319814682007e-01 3.546522185206413269e-02 -3.309793397784233093e-02 5.615125223994255066e-02 -1.896225363016128540e-01
1.192654520273208618e-01 3.248903751373291016e-01 -5.248164234217256308e-05 -3.505130410194396973e-01 2.574849724769592285e-01 1.884576529264450073e-01 6.407883949577808380e-03 -1.129298657178878784e-01 -1.100409775972366333e-01 -1.004337668418884277e-01 -5.329300463199615479e-02 1.837206780910491943e-01 -1.946358680725097656e-01 -1.012425720691680908e-01 2.991687357425689697e-01 -3.345677852630615234e-01 1.362181603908538818e-01 2.474979162216186523e-01 -5.006717145442962646e-02 3.045024275779724121e-01 -9.287816286087036133e-02 6.079116463661193848e-02 -1.586636714637279510e-02 -3.923719748854637146e-02 -7.321231812238693237e-02 7.981675863265991211e-02 -1.481427103281021118e-01 -5.527420714497566223e-02 -7.880522310733795166e-02 9.559438377618789673e-02 -4.937130212783813477e-02 -3.012025654315948486e-01
-3.878726065158843994e-02 -7.568863779306411743e-02 -1.373871117830276489e-01 -2.767945528030395508e-01 1.759620010852813721e-01 2.204006910324096680e-02 -2.170230001211166382e-01 -2.515306882560253143e-02 1.007911264896392822e-01 -1.811543107032775879e-01 4.333331063389778137e-02 4.753569886088371277e-02 -1.076509878039360046e-01 3.742343187332153320e-02 9.873032569885253906e-03 -1.951767355203628540e-01 -4.648479633033275604e-03 2.475491315126419067e-01 -4.996351599693298340e-01 1.190153136849403381e-01 1.027379557490348816e-01 1.533831954002380371e-01 3.437823429703712463e-02 8.728438615798950195e-02 1.354677677154541016e-01 1.919236481189727783e-01 1.621168702840805054e-01 -2.523232698440551758e-01 -1.194044277071952820e-01 -1.955547928810119629e-01 -1.039234325289726257e-01 -3.786608278751373291e-01
-9.439466148614883423e-02 -1.040681079030036926e-01 2.405647188425064087e-01 -1.701859086751937866e-01 -4.348887503147125244e-02 -1.303647011518478394e-01 2.605865299701690674e-01 -1.770842671394348145e-01 -3.497207164764404297e-01 -1.860847026109695435e-01 1.476248800754547119e-01 3.053215742111206055e-01 -3.716021776199340820e-02 -3.127500712871551514e-01 8.175702393054962158e-02 -2.372466623783111572e-01 9.125926345586776733e-02 1.951030343770980835e-01 -7.399394363164901733e-02 -8.204287290573120117e-02 -2.844472415745258331e-02 1.581696420907974243e-01 1.866224706172943115e-01 -2.684711217880249023e-01 2.057324647903442383e-01 -8.601211011409759521e-02 -2.347198724746704102e-01 7.345505803823471069e-02 -1.098848804831504822e-01 1.202032789587974548e-01 -1.144146472215652466e-01 2.445329912006855011e-03
3.731305152177810669e-02 -1.453308910131454468e-01 1.781788766384124756e-01 -1.169480383396148682e-02 3.291960954666137695e-01 2.492494583129882812e-01 7.437470555305480957e-02 5.031931027770042419e-02 -2.367923408746719360e-01 -1.077255457639694214e-01 9.484156221151351929e-02 2.508544325828552246e-01 -1.275752857327461243e-02 -4.127939343452453613e-01 -1.100768223404884338e-01 -2.211412191390991211e-01 8.476188033819198608e-02 1.142495125532150269e-01 -2.520782947540283203e-01 6.292653828859329224e-02 2.212920337915420532e-01 -6.965928524732589722e-02 1.450381428003311157e-01 4.317325074225664139e-03 2.613926529884338379e-01 4.087459668517112732e-02 1.715990453958511353e-01 -1.904474794864654541e-01 8.511709980666637421e-03 8.636103570461273193e-02 -1.464242190122604370e-01 -2.618414163589477539e-01
9.227459877729415894e-02 -5.309270694851875305e-02 -1.627459675073623657e-01 -1.875438727438449860e-02 2.633375227451324463e-01 -9.547692723572254181e-03 -2.981905639171600342e-01 -1.461258083581924438e-01 -7.165162265300750732e-02 -1.630406975746154785e-01 -1.875015795230865479e-01 2.081770449876785278e-01 -1.490771323442459106e-01 -9.194282442331314087e-02 2.252483963966369629e-01 -1.892607063055038452e-01 5.724485963582992554e-02 6.115380302071571350e-02 -1.435693353414535522e-01 3.253417611122131348e-01 1.661873906850814819e-01 -6.304132938385009766e-02 -1.754710525274276733e-01 -2.268964201211929321e-01 4.411732405424118042e-02 -4.008747264742851257e-02 -1.190953850746154785e-01 -2.742596566677093506e-01 -4.304834008216857910e-01 -1.584433615207672119e-01 -4.836668446660041809e-02 4.024817794561386108e-02
1.244082003831863403e-01 -9.341751039028167725e-02 9.107349067926406860e-02 -4.504933953285217285e-02 4.020299017429351807e-01 9.923502057790756226e-02 -4.778519272804260254e-02 -2.034197328612208366e-03 -2.614467144012451172e-01 8.804524689912796021e-02 2.158399224281311035e-01 3.851872682571411133e-01 -7.701203972101211548e-02 -1.366706788539886475e-01 1.958236098289489746e-01 -1.935306042432785034e-01 2.338603883981704712e-01 1.888536289334297180e-02 -3.012892007827758789e-01 3.459510207176208496e-02 -3.982126712799072266e-02 -1.077303886413574219e-01 -1.652382761240005493e-01 -1.611954905092716217e-02 -1.354358047246932983e-01 -8.911054581403732300e-02 -2.666195631027221680e-01 -9.414974600076675415e-02 -3.300236538052558899e-03 3.051165938377380371e-01 4.096386581659317017e-02 1.773201972246170044e-01
-1.992863230407238007e-02 -7.708563935011625290e-03 8.695926517248153687e-02 -2.310535311698913574e-01 4.282717406749725342e-01 7.261785678565502167e-03 3.680676966905593872e-02 -1.609016358852386475e-01 -3.299414515495300293e-01 7.079220563173294067e-02 3.943913429975509644e-02 2.891652584075927734e-01 -1.951344162225723267e-01 -2.175108343362808228e-02 -3.770795464515686035e-02 -7.133311033248901367e-02 -9.155511111021041870e-02 1.945179849863052368e-01 -2.096861898899078369e-01 1.882861554622650146e-01 -5.733710527420043945e-02 1.673662960529327393e-01 -8.490121364593505859e-02 -4.985647648572921753e-02 1.713876426219940186e-01 3.191338181495666504e-01 -3.167743980884552002e-01 -4.657145962119102478e-02 -3.603077679872512817e-02 2.219214290380477905e-01 1.627652198076248169e-01 -7.980895787477493286e-02
2.306948155164718628e-01 -3.776931166648864746e-01 -9.084415435791015625e-02 -1.914470046758651733e-01 1.760066002607345581e-01 -6.889063119888305664e-02 6.522031128406524658e-02 8.825995773077011108e-02 -2.584087848663330078e-01 -2.063027024269104004e-01 -1.341429799795150757e-01 1.036929991096258163e-02 1.281585842370986938e-01 -3.686329126358032227e-01 5.670581012964248657e-02 -1.481233090162277222e-01 3.000764846801757812e-01 1.288357004523277283e-02 -2.290753573179244995e-01 1.848666816949844360e-01 6.501416862010955811e-02 -1.586217135190963745e-01 7.965499907732009888e-02 -4.427758604288101196e-02 7.351283729076385498e-02 -1.397862285375595093e-01 -1.110016778111457825e-01 -1.576916575431823730e-01 -1.980320960283279419e-01 8.977755159139633179e-02 9.179898351430892944e-02 -2.723132073879241943e-01
-1.189150214195251465e-01 2.461378723382949829e-01 1.139257010072469711e-02 -4.068729877471923828e-01 1.861139386892318726e-01 1.842415034770965576e-01 5.250513087958097458e-03 -1.806372851133346558e-01 -2.779815495014190674e-01 -7.919691503047943115e-02 -1.058150902390480042e-01 1.350023895502090454e-01 -2.332362830638885498e-01 -1.113063544034957886e-01 2.333599030971527100e-01 -3.196382820606231689e-01 -1.167863141745328903e-02 1.305235773324966431e-01 -1.546903550624847412e-01 3.830445706844329834e-01 1.262096613645553589e-01 -1.014016792178153992e-01 -4.839472100138664246e-02 2.264997735619544983e-02 -1.419733315706253052e-01 1.181872263550758362e-01 -1.998662650585174561e-01 -3.143751248717308044e-02 3.395700082182884216e-02 1.426675319671630859e-01 3.355282545089721680e-02 -8.598551899194717407e-02
3.935058414936065674e-02 2.919355034828186035e-02 6.799534708261489868e-02 -9.791062027215957642e-02 4.700465798377990723e-01 -3.079803474247455597e-02 -1.254190802574157715e-01 -7.983059436082839966e-02 -3.231736123561859131e-01 9.685103595256805420e-02 -1.336093991994857788e-01 1.505299955606460571e-01 -2.967492938041687012e-01 -5.541032552719116211e-02 -3.443377837538719177e-02 -1.628437079489231110e-02 2.106634527444839478e-01 3.161449432373046875e-01 -1.355954557657241821e-01 2.380012422800064087e-01 1.219044551253318787e-01 1.059779599308967590e-01 3.325853496789932251e-02 -2.294058650732040405e-01 7.439610362052917480e-02 1.051509827375411987e-01 -2.248934805393218994e-01 -2.301632314920425415e-01 -4.235423356294631958e-02 -8.702894672751426697e-03 1.808880716562271118e-01 1.963783800601959229e-01
-1.028019934892654419e-02 4.333659261465072632e-02 1.972318589687347412e-01 -1.656336933374404907e-01 3.436558246612548828e-01 2.774771451950073242e-01 -1.525096744298934937e-01 -1.236794888973236084e-01 -2.029784321784973145e-01 2.551522105932235718e-02 3.244403600692749023e-01 2.845915853977203369e-01 4.794280510395765305e-03 -7.229010015726089478e-02 7.487460970878601074e-02 -3.482916653156280518e-01 2.749679423868656158e-02 2.878791093826293945e-01 2.536211013793945312e-01 1.093870326876640320e-01 7.426001131534576416e-02 2.656594216823577881e-01 6.773775815963745117e-02 -8.306257426738739014e-02 1.784691661596298218e-01 -1.419506371021270752e-01 7.382662966847419739e-03 -8.535408414900302887e-03 -1.057448908686637878e-01 3.101103939116001129e-03 7.718442380428314209e-02 -1.448817104101181030e-01
-2.486257255077362061e-02 5.013905465602874756e-02 -2.541282176971435547e-01 -9.709959477186203003e-02 1.803476959466934204e-01 7.376971095800399780e-02 9.335785359144210815e-02 -1.615509390830993652e-01 -1.301297396421432495e-01 -3.934366255998611450e-02 -1.333424896001815796e-01 2.776796817779541016e-01 -1.618471890687942505e-01 -9.370528906583786011e-02 1.073883995413780212e-01 -4.754173755645751953e-02 3.617069423198699951e-01 1.120404973626136780e-01 -2.455106005072593689e-02 3.763881623744964600e-01 2.881263382732868195e-02 1.575290560722351074e-01 1.246597543358802795e-01 1.441611945629119873e-01 5.932577769272029400e-04 1.020998433232307434e-01 9.727462194859981537e-03 -2.933667600154876709e-01 -4.228311181068420410e-01 -1.398919373750686646e-01 6.838878244161605835e-02 -2.017454802989959717e-01
1.144730821251869202e-01 5.649825930595397949e-02 1.834632903337478638e-01 -9.756667912006378174e-02 1.814047694206237793e-01 -1.266188472509384155e-01 7.535658031702041626e-02 9.835345298051834106e-02 -4.766044914722442627e-01 -1.332869976758956909e-01 -3.532236069440841675e-02 5.010124668478965759e-02 -2.480137348175048828e-01 5.825708620250225067e-03 -1.326745469123125076e-02 -2.921295464038848877e-01 1.461048871278762817e-01 1.217029839754104614e-01 -2.023663818836212158e-01 4.286466166377067566e-02 -4.353761672973632812e-02 -7.529864460229873657e-02 5.904719233512878418e-02 -5.717908963561058044e-02 1.488052010536193848e-01 -4.259028658270835876e-02 -1.574297249317169189e-01 -5.675103068351745605e-01 7.617233693599700928e-02 8.683050423860549927e-02 3.591480106115341187e-02 4.229136928915977478e-02
1.593436002731323242e-01 -2.061003893613815308e-01 2.189838699996471405e-02 -6.183527782559394836e-02 -1.059628278017044067e-01 -5.102116242051124573e-02 3.195168823003768921e-02 -1.357617527246475220e-01 4.337104409933090210e-02 -1.087789461016654968e-01 1.328732222318649292e-01 8.960945904254913330e-02 7.186245638877153397e-03 -8.796182274818420410e-02 -9.147739969193935394e-03 -4.237084984779357910e-01 2.743967175483703613e-01 -2.106489241123199463e-01 -2.978012859821319580e-01 2.938397228717803955e-01 2.538486719131469727e-01 -2.139605879783630371e-01 9.058241546154022217e-02 -5.948487669229507446e-02 2.351357787847518921e-01 2.055058926343917847e-01 3.389184549450874329e-02 -1.835923492908477783e-01 -2.101073786616325378e-02 -2.993423305451869965e-02 -1.060764193534851074e-01 -3.257656991481781006e-01
-2.154990434646606445e-01 -3.079750835895538330e-01 8.309263736009597778e-02 6.592573132365942001e-03 2.962688803672790527e-01 -4.173048958182334900e-02 -1.214723140001296997e-01 1.473436206579208374e-01 -2.746313214302062988e-01 -1.935653388500213623e-01 2.072382569313049316e-01 3.564905822277069092e-01 1.627827584743499756e-01 4.965241625905036926e-02 9.556946903467178345e-02 -1.169865503907203674e-01 2.170372903347015381e-01 1.102342456579208374e-01 -1.397362798452377319e-01 3.338528797030448914e-02 7.061206549406051636e-02 4.127624910324811935e-03 -1.617804914712905884e-01 4.059376940131187439e-02 7.622122764587402344e-02 6.498306244611740112e-02 -3.633038699626922607e-01 -3.711298108100891113e-02 4.024766385555267334e-02 3.067215383052825928e-01 -1.192783191800117493e-01 -1.582054346799850464e-01
1.586038470268249512e-01 -3.188667446374893188e-02 5.202241241931915283e-02 -2.748876214027404785e-01 3.522089719772338867e-01 -1.134134903550148010e-01 -1.454540640115737915e-01 4.641347751021385193e-02 -1.374896168708801270e-01 -9.170392900705337524e-02 3.384760022163391113e-02 2.533258199691772461e-01 6.824914366006851196e-02 -6.664536148309707642e-02 2.130977660417556763e-01 -1.553921848535537720e-01 2.372169196605682373e-01 4.458689987659454346e-01 -9.035922586917877197e-02 -2.157388478517532349e-01 -5.035155639052391052e-02 -1.271653920412063599e-01 -1.061298400163650513e-01 -6.187699362635612488e-02 2.308797389268875122e-01 2.634519934654235840e-01 5.064599961042404175e-02 -1.481083482503890991e-01 1.213839650154113770e-01 1.177099719643592834e-01 -1.927259415388107300e-01 -8.671633899211883545e-02
-8.437348157167434692e-02 4.778186976909637451e-02 7.558650523424148560e-02 -8.224427700042724609e-02 1.341305524110794067e-01 -5.565191805362701416e-02 -1.937848627567291260e-01 -3.204824775457382202e-02 -1.678075939416885376e-01 -1.635216474533081055e-01 -1.587334275245666504e-02 2.363765239715576172e-01 -3.368787765502929688e-01 1.084641441702842712e-01 1.452724784612655640e-01 -1.763045638799667358e-01 1.771495193243026733e-01 1.495911329984664917e-01 -2.351457923650741577e-01 2.099708765745162964e-01 2.010304480791091919e-01 -3.279920220375061035e-01 -1.496760547161102295e-01 -5.937150213867425919e-03 -2.836806699633598328e-02 6.682351976633071899e-02 -2.085011303424835205e-01 -2.696319818496704102e-01 -2.866976261138916016e-01 5.899177119135856628e-02 -3.126412332057952881e-01 -3.941792249679565430e-02
4.440103471279144287e-02 -1.338889151811599731e-01 2.938331067562103271e-01 -3.187114894390106201e-01 1.369162797927856445e-01 6.388270854949951172e-02 -8.891462534666061401e-02 3.920945525169372559e-02 -2.846924960613250732e-01 1.695869714021682739e-01 1.782462745904922485e-01 3.905462622642517090e-01 7.994052954018115997e-03 -1.760394225129857659e-04 -1.093582138419151306e-01 -2.054256796836853027e-01 -1.367502957582473755e-01 1.952129900455474854e-01 -3.559806570410728455e-02 1.826610565185546875e-01 8.783147484064102173e-02 1.355778276920318604e-01 1.249078884720802307e-01 -1.955439709126949310e-02 6.012859288603067398e-03 -1.216028034687042236e-01 -2.029227018356323242e-01 -4.299182891845703125e-01 -2.832711301743984222e-02 2.961234189569950104e-02 -8.931390941143035889e-03 1.883493512868881226e-01
2.717285230755805969e-02 -1.482216408476233482e-03 9.740084409713745117e-02 3.697614744305610657e-02 3.174332678318023682e-01 -1.318494230508804321e-01 2.812116444110870361e-01 -1.848794221878051758e-01 -2.983563393354415894e-02 9.433450549840927124e-02 6.573050469160079956e-02 6.900549679994583130e-02 -3.376625776290893555e-01 -7.197799626737833023e-03 -2.030580490827560425e-01 -3.764270246028900146e-01 5.934400111436843872e-02 2.971318960189819336e-01 -9.755950421094894409e-02 2.844904959201812744e-01 1.027389243245124817e-01 3.297622129321098328e-02 2.655597589910030365e-02 -2.091069966554641724e-01 7.732433825731277466e-02 -3.564117709174752235e-03 -2.082173973321914673e-01 -3.306408226490020752e-01 -2.486323006451129913e-02 7.120148092508316040e-02 1.959482729434967041e-01 -6.263817660510540009e-03
-1.703127846121788025e-02 -1.617687046527862549e-01 1.754847168922424316e-01 -4.716247692704200745e-02 3.104452490806579590e-01 2.224230319261550903e-01 1.583275198936462402e-01 5.404750630259513855e-02 -1.740982681512832642e-01 -5.392386019229888916e-02 7.944671437144279480e-03 3.027966916561126709e-01 -2.084333151578903198e-01 -3.637569248676300049e-01 -1.889670342206954956e-01 -1.882080584764480591e-01 -4.061218351125717163e-02 2.126088589429855347e-01 -1.879954189062118530e-01 5.106793716549873352e-02 2.119470685720443726e-01 -1.470076441764831543e-01 2.553569674491882324e-01 -1.193778738379478455e-01 2.331304103136062622e-01 1.287492215633392334e-01 8.543486148118972778e-02 -6.414492428302764893e-02 -9.988122433423995972e-02 5.872264131903648376e-02 -1.782985478639602661e-01 -1.909851431846618652e-01
-2.930071018636226654e-02 -6.131711602210998535e-02 1.348628848791122437e-01 6.657526642084121704e-02 1.582022756338119507e-01 1.767267137765884399e-01 1.550479233264923096e-01 1.077180951833724976e-01 -2.066329866647720337e-01 -4.155619442462921143e-02 7.123073935508728027e-02 3.865726590156555176e-01 -1.841733157634735107e-01 -3.528194725513458252e-01 -3.758666664361953735e-02 -9.774427115917205811e-02 1.164674684405326843e-01 2.309979945421218872e-01 -2.676112055778503418e-01 -2.447104081511497498e-02 1.527199894189834595e-01 -1.238177716732025146e-01 2.176142334938049316e-01 -1.145913079380989075e-01 1.459603011608123779e-01 2.380970679223537445e-02 2.687188088893890381e-01 -1.190342232584953308e-01 -7.790304720401763916e-02 1.398995071649551392e-01 -2.490269094705581665e-01 -2.799421846866607666e-01
-2.756726741790771484e-01 -3.819544985890388489e-02 1.681284904479980469e-01 -1.609979718923568726e-01 5.737628415226936340e-02 -1.828324422240257263e-02 1.121327746659517288e-02 -9.830776602029800415e-02 -4.017725959420204163e-02 -3.560508489608764648e-01 7.737401872873306274e-02 5.265795588493347168e-01 2.078269608318805695e-02 -1.156958639621734619e-01 8.128605037927627563e-02 -7.150995731353759766e-02 3.013709746301174164e-02 1.594728380441665649e-01 -1.820402443408966064e-01 -8.409291505813598633e-02 -4.959425702691078186e-02 1.049643615260720253e-03 1.412757039070129395e-01 -2.558629214763641357e-01 -7.814593613147735596e-02 -1.842979937791824341e-01 -4.409881830215454102e-01 -7.182779163122177124e-02 -1.409280002117156982e-01 -3.458309918642044067e-02 3.905462101101875305e-02 3.200749307870864868e-02
1.249441057443618774e-01 -6.756339222192764282e-02 -1.228908449411392212e-02 -3.010141253471374512e-01 3.554287552833557129e-01 -2.515495121479034424e-01 -7.442141324281692505e-02 -3.170888125896453857e-01 -6.833566725254058838e-02 6.022419407963752747e-02 -9.927621483802795410e-02 3.363647460937500000e-01 -3.923388198018074036e-03 -3.099218308925628662e-01 3.135061264038085938e-01 -1.399878412485122681e-01 1.164284646511077881e-01 2.449045628309249878e-01 -8.485123515129089355e-02 3.691540565341711044e-03 -3.155682981014251709e-02 -1.631409078836441040e-01 2.032037228345870972e-01 2.326778508722782135e-02 1.353326588869094849e-01 7.604730129241943359e-02 -1.220626160502433777e-01 -6.366878747940063477e-02 -1.043513696640729904e-02 1.063972413539886475e-01 -1.122921481728553772e-01 -1.756381541490554810e-01
-1.136858090758323669e-01 -4.625142365694046021e-02 -7.734946161508560181e-02 -1.886649988591670990e-02 2.969105243682861328e-01 3.782622516155242920e-02 -7.747287303209304810e-02 -4.430198296904563904e-02 -2.541982233524322510e-01 -1.854527294635772705e-01 -1.761733591556549072e-01 3.908264338970184326e-01 1.595179289579391479e-01 -5.419471114873886108e-02 1.787186861038208008e-01 -1.446280349045991898e-02 -6.702486425638198853e-02 7.754034548997879028e-02 -1.769611090421676636e-01 2.450448274612426758e-02 3.322169780731201172e-01 1.090379282832145691e-01 1.078678965568542480e-01 -1.025492176413536072e-01 7.763308286666870117e-02 3.770653605461120605e-01 -2.925677895545959473e-01 -1.497449576854705811e-01 -2.303917407989501953e-01 4.354562982916831970e-02 -6.732044368982315063e-02 1.875069886445999146e-01
1.669380813837051392e-01 -3.154746592044830322e-01 -1.407461892813444138e-02 -3.191627934575080872e-02 2.324696928262710571e-01 -6.947743892669677734e-02 -1.549024879932403564e-01 -1.592578589916229248e-01 -6.811530143022537231e-02 -2.091515809297561646e-01 -2.337854122743010521e-03 4.297455251216888428e-01 -1.060009449720382690e-01 -7.141391187906265259e-02 -1.705722361803054810e-01 -2.340327389538288116e-02 6.087399646639823914e-02 1.149452403187751770e-01 5.020327400416135788e-03 6.009100750088691711e-02 6.645576655864715576e-02 1.187981888651847839e-01 1.880681067705154419e-01 -4.288570880889892578e-01 3.024514019489288330e-01 -1.011968776583671570e-01 -1.198344975709915161e-01 -6.552922725677490234e-02 -8.305653929710388184e-02 -2.980033755302429199e-01 -6.507878005504608154e-02 -7.369524240493774414e-02
1.926701515913009644e-01 -1.582788378000259399e-01 1.488696932792663574e-01 -2.842197939753532410e-02 2.087683379650115967e-01 1.298670619726181030e-01 -1.742888391017913818e-01 -6.911271810531616211e-02 -1.485931128263473511e-01 -1.163697540760040283e-01 -4.393347352743148804e-02 2.477764934301376343e-01 -3.443591296672821045e-02 9.836028516292572021e-02 3.298690319061279297e-01 -8.066443353891372681e-02 3.484705984592437744e-01 2.140284180641174316e-01 -2.914099395275115967e-01 2.669088542461395264e-01 2.361646890640258789e-01 -2.122867852449417114e-01 2.975660748779773712e-02 5.086581781506538391e-02 1.236648671329021454e-02 7.031947374343872070e-02 3.925215601921081543e-01 -1.172363944351673126e-02 3.738157078623771667e-02 5.470407381653785706e-02 5.201780796051025391e-02 3.270362270995974541e-03
4.526079297065734863e-01 -1.620432287454605103e-01 6.865300983190536499e-02 -1.556394994258880615e-01 1.102770268917083740e-01 1.749949753284454346e-01 1.734339166432619095e-03 -2.187297213822603226e-03 1.369858086109161377e-01 -1.516989767551422119e-01 -9.912018477916717529e-02 1.902320832014083862e-01 -1.973509341478347778e-01 -4.695261362940073013e-03 9.573453664779663086e-02 -4.279850125312805176e-01 2.271907925605773926e-01 2.809585034847259521e-01 -1.741928607225418091e-01 1.618513762950897217e-01 6.282493472099304199e-03 -1.150949746370315552e-01 -2.918181382119655609e-02 -1.028592661023139954e-01 5.265528336167335510e-02 2.618512809276580811e-01 -1.149402279406785965e-02 1.083038821816444397e-01 9.183986485004425049e-02 8.523628115653991699e-02 2.368771284818649292e-01 -1.060252785682678223e-01
6.559210270643234253e-02 -5.529536306858062744e-02 1.717778295278549194e-01 -2.981472313404083252e-01 2.321249544620513916e-01 -1.586123704910278320e-01 -1.086608879268169403e-02 -1.472437083721160889e-01 -1.795425079762935638e-02 -3.503000363707542419e-02 3.865917772054672241e-02 1.739657521247863770e-01 6.456458568572998047e-02 -1.562700569629669189e-01 -2.135169506072998047e-02 -2.000388652086257935e-01 1.194524019956588745e-01 2.312880158424377441e-01 -1.913191974163055420e-01 -3.073289096355438232e-01 2.716639041900634766e-01 -1.961719095706939697e-01 -1.228851303458213806e-01 -6.094180047512054443e-03 -8.662275224924087524e-02 2.090227752923965454e-01 8.099608123302459717e-03 -3.659325242042541504e-01 -6.066294759511947632e-02 -4.120722785592079163e-02 -3.781073987483978271e-01 1.062279641628265381e-01
1.122859492897987366e-01 1.352406851947307587e-02 3.198820352554321289e-02 1.104042455554008484e-01 3.007228970527648926e-01 -1.805490851402282715e-01 -9.561787545680999756e-02 7.789039611816406250e-02 -1.131850108504295349e-01 -2.427083253860473633e-02 -8.817384019494056702e-03 3.736356496810913086e-01 1.594275832176208496e-01 1.646348685026168823e-01 2.098741680383682251e-01 -1.292607337236404419e-01 1.534726354293525219e-03 2.552139163017272949e-01 -3.164406120777130127e-02 2.790316641330718994e-01 7.608692348003387451e-02 -2.715243995189666748e-01 7.396838162094354630e-03 -1.958434134721755981e-01 -6.486037373542785645e-02 -3.092197477817535400e-01 -2.266052067279815674e-01 -2.620282173156738281e-01 -2.552654445171356201e-01 6.342307478189468384e-02 -1.188848540186882019e-01 -6.577607989311218262e-02
1.458661854267120361e-01 -5.667924880981445312e-02 -5.426898971199989319e-02 -8.088821172714233398e-02 4.422250092029571533e-01 -5.889363586902618408e-02 1.054693758487701416e-01 1.636308729648590088e-01 -2.292744368314743042e-01 2.642848491668701172e-01 -1.202975865453481674e-02 3.281396627426147461e-01 -1.938172578811645508e-01 -7.243215292692184448e-02 7.275479286909103394e-02 -1.874737441539764404e-01 2.399230599403381348e-01 1.767544299364089966e-01 -1.467660218477249146e-01 -1.276369690895080566e-01 2.174658775329589844e-01 -2.016617357730865479e-01 1.343668997287750244e-01 -3.206323683261871338e-01 1.557854749262332916e-02 -1.558360457420349121e-01 -4.882481694221496582e-02 1.218240126036107540e-03 -1.215055510401725769e-01 -5.071422830224037170e-02 7.462574541568756104e-02 -1.741688102483749390e-01
3.844953179359436035e-01 -1.872504353523254395e-01 -1.768654435873031616e-01 -1.794961094856262207e-01 -4.309513792395591736e-02 1.032883822917938232e-01 -8.061172068119049072e-02 1.390154063701629639e-01 -2.617987990379333496e-01 -2.407345734536647797e-02 -2.290819287300109863e-01 7.691530138254165649e-02 1.325824707746505737e-01 -2.126166373491287231e-01 -1.321857273578643799e-01 -3.172350525856018066e-01 1.739406734704971313e-01 4.041954502463340759e-02 -1.823032945394515991e-01 3.946548700332641602e-01 -5.006834119558334351e-02 1.381316334009170532e-01 -1.755123212933540344e-02 -1.262823790311813354e-01 -3.860599175095558167e-02 5.393614526838064194e-03 -1.304338425397872925e-01 -1.619314104318618774e-01 -2.122702449560165405e-01 1.195176392793655396e-01 -2.270084433257579803e-02 -2.085958421230316162e-01
-1.511212289333343506e-01 2.198139764368534088e-02 2.299674600362777710e-01 -2.657464146614074707e-01 2.918078303337097168e-01 1.093546897172927856e-01 3.911082446575164795e-01 1.380266398191452026e-01 -3.066545724868774414e-01 -3.404242694377899170e-01 1.568935811519622803e-01 2.518112957477569580e-01 -1.878791600465774536e-01 -5.224844068288803101e-02 -9.082401543855667114e-02 -2.042085975408554077e-01 1.868678182363510132e-01 5.120334774255752563e-02 -8.862833492457866669e-03 1.856270283460617065e-01 8.716151118278503418e-02 1.049210666678845882e-03 9.134265035390853882e-02 -2.269954085350036621e-01 9.134140610694885254e-02 4.075342323631048203e-03 7.558906078338623047e-02 -4.152119532227516174e-02 1.228286847472190857e-01 4.974926635622978210e-02 -1.298986524343490601e-01 -9.131194651126861572e-02
3.810338303446769714e-02 -1.960262507200241089e-01 1.194989159703254700e-01 -1.369317024946212769e-01 -1.478108465671539307e-01 1.260782480239868164e-01 -1.493316292762756348e-01 -1.924035698175430298e-01 2.100328505039215088e-01 -1.005241423845291138e-01 -2.564113140106201172e-01 2.680953145027160645e-01 -8.997075259685516357e-02 -1.476076543331146240e-01 2.209017518907785416e-03 -3.545806407928466797e-01 1.606664806604385376e-01 3.888009190559387207e-01 -3.216566145420074463e-01 2.402854263782501221e-01 4.206647723913192749e-02 -1.323306560516357422e-01 -9.441760927438735962e-02 -2.605613172054290771e-01 -2.260020375251770020e-02 -9.931745380163192749e-02 5.696480348706245422e-02 -7.114650309085845947e-02 -4.941312968730926514e-02 7.425793260335922241e-02 1.471287161111831665e-01 -4.562132526189088821e-03
-1.224501989781856537e-02 -1.782505512237548828e-01 5.323098599910736084e-02 -7.367847859859466553e-02 2.405843138694763184e-01 3.920670226216316223e-02 -1.795843243598937988e-01 -2.879231572151184082e-01 1.084453612565994263e-01 -2.876071929931640625e-01 -3.943455219268798828e-01 4.055848419666290283e-01 -2.592657804489135742e-01 -2.809909405186772346e-03 2.016754448413848877e-02 -1.060774326324462891e-01 2.075402140617370605e-01 1.490466743707656860e-01 -2.906480245292186737e-02 1.176184490323066711e-01 1.549660861492156982e-01 -2.952322363853454590e-02 -9.204661846160888672e-02 -7.414655387401580811e-02 1.355678886175155640e-01 2.879982292652130127e-01 1.040643230080604553e-01 -1.494671851396560669e-01 -9.905194491147994995e-02 9.752395004034042358e-02 -5.818105116486549377e-02 1.259093582630157471e-01
-1.514776647090911865e-01 3.879681753460317850e-04 -1.204993128776550293e-01 -1.543921828269958496e-01 9.310214966535568237e-02 2.645168825984001160e-02 -1.345031056553125381e-02 -1.804912537336349487e-01 -3.073202911764383316e-03 -5.383196100592613220e-02 -1.334864348173141479e-01 5.190977454185485840e-01 -3.912412747740745544e-02 -1.674073189496994019e-01 -1.018556393682956696e-02 -2.086954712867736816e-01 -2.270763367414474487e-01 2.905850410461425781e-01 -1.574809700250625610e-01 8.836228400468826294e-02 6.447492539882659912e-02 3.196225687861442566e-02 -1.685896217823028564e-01 6.347744725644588470e-03 1.462566852569580078e-01 2.291395515203475952e-01 -4.264116883277893066e-01 8.018984645605087280e-02 -9.629487991333007812e-03 2.179117798805236816e-01 -1.403263770043849945e-02 1.448738574981689453e-01
2.087686359882354736e-01 -9.467985481023788452e-02 5.913708359003067017e-02 -2.175267040729522705e-01 -2.405953966081142426e-02 1.570806056261062622e-01 7.909990847110748291e-02 -1.923010498285293579e-01 9.796520322561264038e-02 2.044935524463653564e-01 7.616958767175674438e-02 1.423183679580688477e-01 3.864633291959762573e-02 -2.005902081727981567e-01 -1.166722476482391357e-01 -2.910891771316528320e-01 1.303315758705139160e-01 3.664768859744071960e-02 -3.369016349315643311e-01 1.797095835208892822e-01 2.485420852899551392e-01 -2.116128504276275635e-01 1.204414591193199158e-01 2.560935914516448975e-02 1.750105917453765869e-01 2.363641709089279175e-01 -6.817697733640670776e-02 -3.567456007003784180e-01 -1.645320951938629150e-01 -8.106083422899246216e-02 1.533476114273071289e-01 -2.217838913202285767e-01
-5.158132314682006836e-02 -8.806529641151428223e-02 2.275988757610321045e-01 -4.509776458144187927e-02 -9.415166079998016357e-02 1.826722919940948486e-02 -2.430494278669357300e-01 1.240772847086191177e-02 -1.484928280115127563e-01 -1.298319399356842041e-01 1.838674098253250122e-01 4.228199422359466553e-01 -1.436961889266967773e-01 7.447342574596405029e-02 -2.233892977237701416e-01 -3.733663856983184814e-01 2.023060917854309082e-01 7.193721085786819458e-02 -3.289726674556732178e-01 1.913718692958354950e-02 6.300999969244003296e-02 1.510465294122695923e-01 1.301338672637939453e-01 4.341310355812311172e-03 -7.815305143594741821e-03 -3.417328596115112305e-01 9.966734796762466431e-03 -4.774310812354087830e-02 1.485675275325775146e-01 1.308936346322298050e-02 1.991004943847656250e-01 -1.442093402147293091e-01
1.456989049911499023e-01 1.305381357669830322e-01 2.969279289245605469e-01 -7.123148441314697266e-02 1.129708141088485718e-01 2.426474839448928833e-01 -8.284156024456024170e-02 5.213511735200881958e-02 -4.446190595626831055e-01 -1.680260151624679565e-02 1.457712054252624512e-01 1.938739269971847534e-01 -1.096570044755935669e-01 -7.279935479164123535e-02 7.602651417255401611e-02 -2.913083732128143311e-01 -5.472121760249137878e-03 4.559177532792091370e-02 -3.070315420627593994e-01 9.766847640275955200e-02 7.128097116947174072e-02 -1.352785527706146240e-01 -7.773943245410919189e-02 2.451944909989833832e-02 1.882500052452087402e-01 1.719688326120376587e-01 -1.371217817068099976e-01 -2.934434078633785248e-02 -1.804680824279785156e-01 4.036563336849212646e-01 -9.362994693219661713e-03 7.930467277765274048e-02
2.193395644426345825e-01 6.200583279132843018e-02 -6.613001972436904907e-02 1.374403238296508789e-01 3.274828791618347168e-01 -4.231465980410575867e-02 1.537920236587524414e-01 -2.482680678367614746e-01 -1.973999589681625366e-01 -2.465332299470901489e-02 -6.708702445030212402e-02 1.978465318679809570e-01 8.084613829851150513e-02 9.941218793392181396e-02 -1.841936558485031128e-01 -9.223706275224685669e-02 2.038703560829162598e-01 2.775186896324157715e-01 -3.055818676948547363e-01 1.790530979633331299e-01 1.467354297637939453e-01 2.050414383411407471e-01 2.505436837673187256e-01 9.397405385971069336e-02 8.283286541700363159e-02 3.414533287286758423e-02 -1.989100873470306396e-01 -2.971042990684509277e-01 -7.154682278633117676e-02 2.118508517742156982e-02 2.520892024040222168e-01 -6.487587839365005493e-02
2.466501891613006592e-01 -1.953016668558120728e-01 1.103871837258338928e-01 -1.290097646415233612e-02 3.394095897674560547e-01 1.993042826652526855e-01 -1.962255313992500305e-02 -1.815169602632522583e-01 9.570171684026718140e-02 -1.932410001754760742e-01 -1.293195784091949463e-01 2.596568167209625244e-01 -1.537414640188217163e-01 -1.350713893771171570e-02 3.706211149692535400e-01 -2.613262236118316650e-01 7.034214586019515991e-02 1.660613715648651123e-01 -2.813811302185058594e-01 1.020945049822330475e-02 8.956559747457504272e-02 3.948786295950412750e-03 7.844769209623336792e-02 -2.210343033075332642e-01 2.299019247293472290e-01 1.384136825799942017e-01 8.863520622253417969e-02 -1.475654989480972290e-01 -2.173544019460678101e-01 -7.828725874423980713e-02 -8.705735951662063599e-02 5.339064076542854309e-02
-8.119355142116546631e-02 -3.744067624211311340e-02 -1.919207423925399780e-01 -1.824363321065902710e-01 1.301075220108032227e-01 3.595036640763282776e-02 -1.487028300762176514e-01 -1.748880594968795776e-01 2.176129966974258423e-01 -6.330831348896026611e-02 1.493603140115737915e-01 1.092470735311508179e-01 -2.450346350669860840e-01 -1.357463188469409943e-02 -1.995323449373245239e-01 -3.136642873287200928e-01 -1.072624400258064270e-01 2.319911718368530273e-01 -5.120243430137634277e-01 8.460240066051483154e-02 3.985098004341125488e-02 1.025712415575981140e-01 -3.635409474372863770e-02 -1.604521870613098145e-01 8.753059059381484985e-02 6.440863758325576782e-02 -6.567662209272384644e-02 -1.150223240256309509e-01 -7.566147297620773315e-02 -1.987190991640090942e-01 -2.219106554985046387e-01 -2.632486820220947266e-01
2.646795809268951416e-01 -1.570148020982742310e-01 3.176677525043487549e-01 -1.362958848476409912e-01 3.770328462123870850e-01 -7.855308800935745239e-02 -1.444329619407653809e-01 -3.876939788460731506e-02 -9.724187105894088745e-02 -9.160207211971282959e-02 -2.578138113021850586e-01 1.817830801010131836e-01 5.926821380853652954e-02 -6.981655955314636230e-02 2.883467972278594971e-01 -2.472109496593475342e-01 3.979885950684547424e-02 1.951174288988113403e-01 -3.433011472225189209e-01 5.253828316926956177e-02 9.136669337749481201e-02 -1.894996464252471924e-01 -6.100474670529365540e-02 -1.186144724488258362e-01 1.774448454380035400e-01 2.255566269159317017e-01 3.352241590619087219e-02 -1.307286769151687622e-01 -1.202289387583732605e-01 2.956388890743255615e-02 7.136559486389160156e-02 -4.232341796159744263e-02
-2.280139178037643433e-02 -1.318464055657386780e-02 -6.542477011680603027e-02 -1.725044399499893188e-01 1.930957734584808350e-01 2.146695405244827271e-01 -7.246164232492446899e-02 -1.330422610044479370e-01 2.179013192653656006e-01 3.553186729550361633e-02 2.953590452671051025e-01 2.359017580747604370e-01 -1.294548250734806061e-02 -1.321292854845523834e-02 4.286362789571285248e-03 -2.392407208681106567e-01 1.369476467370986938e-01 -5.156084522604942322e-02 -3.508779108524322510e-01 3.516656458377838135e-01 1.403677910566329956e-01 5.059826001524925232e-02 -1.756822019815444946e-01 -3.120932914316654205e-02 5.448732897639274597e-02 -7.299707084894180298e-02 -1.891477108001708984e-01 -9.322525560855865479e-02 -4.068455994129180908e-01 1.741811260581016541e-02 -1.912094056606292725e-01 -1.796379536390304565e-01
3.296356415376067162e-03 -2.158877402544021606e-01 8.409694582223892212e-02 -3.211304172873497009e-02 1.667242310941219330e-02 -8.138452470302581787e-02 1.584279164671897888e-02 -1.195963844656944275e-01 -9.231936931610107422e-02 -3.556762263178825378e-02 1.524984836578369141e-01 4.228618741035461426e-01 -6.101136282086372375e-02 -9.931256622076034546e-02 4.422014206647872925e-02 -6.605299189686775208e-03 1.431529819965362549e-01 1.611802875995635986e-01 -4.366811215877532959e-01 7.061482220888137817e-02 -2.825168147683143616e-02 -2.264825105667114258e-01 -3.317496478557586670e-01 -1.721545606851577759e-01 4.596180841326713562e-02 1.621836274862289429e-01 9.542059153318405151e-02 -1.947988420724868774e-01 -4.080922305583953857e-01 2.194116450846195221e-02 -1.103388145565986633e-01 8.822024613618850708e-02
-7.357092574238777161e-03 -3.400976955890655518e-01 1.079340372234582901e-02 -1.165326386690139771e-01 -1.056080032140016556e-02 1.357955634593963623e-01 9.796726517379283905e-03 -2.074896357953548431e-02 1.341004576534032822e-02 2.077559381723403931e-02 -9.550425410270690918e-02 3.059488534927368164e-01 2.261442318558692932e-02 -6.986961513757705688e-02 5.406596884131431580e-02 -1.912524104118347168e-01 5.800199136137962341e-02 3.731689453125000000e-01 -2.216223627328872681e-01 1.589244455099105835e-01 2.994880676269531250e-01 -1.163824945688247681e-01 -4.138520061969757080e-01 -4.539013653993606567e-02 1.089065242558717728e-02 -1.352417375892400742e-02 -2.557835355401039124e-02 -2.297254949808120728e-01 -2.816645503044128418e-01 2.507992088794708252e-01 -1.436994876712560654e-03 1.172275766730308533e-01
-9.115694463253021240e-02 1.601595580577850342e-01 3.067372143268585205e-01 -2.206298410892486572e-01 2.904330193996429443e-01 6.616370379924774170e-02 2.870049476623535156e-01 -2.633946714922785759e-03 -1.149835139513015747e-01 -7.635863870382308960e-02 1.140937581658363342e-01 2.295292168855667114e-01 -2.710873186588287354e-01 -1.204533129930496216e-01 1.005183011293411255e-01 -2.566446363925933838e-01 1.552345752716064453e-01 1.083664298057556152e-01 1.419459935277700424e-02 1.257084608078002930e-01 -5.629994720220565796e-02 2.785885930061340332e-01 2.996083199977874756e-01 -3.198105990886688232e-01 1.491671334952116013e-02 -2.446881309151649475e-02 8.145229658111929893e-04 -6.336930394172668457e-02 -1.455749012529850006e-02 -1.002732217311859131e-01 -3.604691848158836365e-02 -2.497434914112091064e-01
-1.342805176973342896e-01 -2.043445110321044922e-01 8.611979335546493530e-02 -3.910540044307708740e-01 5.219867452979087830e-02 1.255263835191726685e-01 -1.875298321247100830e-01 4.410562291741371155e-02 -2.033667713403701782e-01 -1.981289088726043701e-01 1.910342089831829071e-02 2.111152261495590210e-01 6.496237218379974365e-02 5.108473077416419983e-02 3.188366070389747620e-02 -1.080975756049156189e-01 -1.321326345205307007e-01 1.242917627096176147e-01 1.930623874068260193e-02 2.805966138839721680e-01 2.880358099937438965e-01 1.317498683929443359e-01 2.399901747703552246e-01 -1.857681423425674438e-01 7.559384405612945557e-02 -1.872550137341022491e-02 -8.916362375020980835e-02 -6.960958242416381836e-02 -4.043535888195037842e-01 -1.144612729549407959e-01 2.800716757774353027e-01 -2.919159829616546631e-02
3.354795575141906738e-01 -6.345720589160919189e-02 -1.579694598913192749e-01 -2.615594267845153809e-01 1.138213425874710083e-01 9.491918981075286865e-02 -2.349189519882202148e-01 6.866858899593353271e-02 -1.033900156617164612e-01 -8.505584299564361572e-02 2.474750727415084839e-01 1.752466857433319092e-01 8.807852864265441895e-02 -9.266068041324615479e-02 -8.351271599531173706e-02 -5.041194707155227661e-02 -2.579562552273273468e-02 2.135191708803176880e-01 -7.861358672380447388e-02 3.719838261604309082e-01 2.624400258064270020e-01 -1.805031113326549530e-02 -3.236353769898414612e-02 -1.410542428493499756e-01 1.024502366781234741e-01 9.013208001852035522e-02 -4.285848140716552734e-02 -1.993786863749846816e-04 -3.407716155052185059e-01 3.477747738361358643e-02 5.516123771667480469e-02 -3.881578147411346436e-01
7.353074103593826294e-02 -7.636987417936325073e-02 8.340539038181304932e-02 -2.106103450059890747e-01 2.949588559567928314e-02 1.014484390616416931e-01 2.861155383288860321e-02 -8.784081786870956421e-02 7.027930021286010742e-02 -2.796247899532318115e-01 7.608721405267715454e-02 2.240547239780426025e-01 -4.572175443172454834e-02 -8.173698186874389648e-02 2.873066961765289307e-01 1.580415479838848114e-02 4.548646509647369385e-02 1.815251260995864868e-01 -3.303592205047607422e-01 1.446957886219024658e-01 2.330777347087860107e-01 -1.792377382516860962e-01 -2.809659242630004883e-01 -7.814618945121765137e-02 -2.593204379081726074e-02 2.000518590211868286e-01 -1.889452189207077026e-01 -1.609760373830795288e-01 -3.661990761756896973e-01 2.206230908632278442e-01 -4.655997082591056824e-02 -2.514371871948242188e-01
1.762981526553630829e-02 2.530889399349689484e-02 1.779787987470626831e-01 -1.126633882522583008e-01 4.129334092140197754e-01 9.410530328750610352e-02 -2.966320514678955078e-01 1.040185088641010225e-04 -2.665765583515167236e-01 -1.939304620027542114e-01 1.452082097530364990e-01 2.176832705736160278e-01 -1.978309154510498047e-01 8.316303789615631104e-02 -1.103949546813964844e-01 -2.017945498228073120e-01 2.079065889120101929e-01 1.779529750347137451e-01 -2.256588488817214966e-01 -1.549139171838760376e-01 4.402318596839904785e-02 1.349276602268218994e-01 1.632022857666015625e-01 -1.553276926279067993e-01 5.464799702167510986e-02 -2.841380611062049866e-02 -2.832933068275451660e-01 -2.569787800312042236e-01 -5.428396165370941162e-03 1.825220137834548950e-01 -1.918982714414596558e-02 8.183779567480087280e-02
2.892024815082550049e-01 -2.529564797878265381e-01 4.235214740037918091e-02 -2.310830950736999512e-01 -1.341836601495742798e-01 2.108412533998489380e-01 -1.535868793725967407e-01 -8.574213087558746338e-02 2.637827396392822266e-02 6.590279936790466309e-02 1.192132383584976196e-02 1.629870831966400146e-01 3.484952822327613831e-02 -1.268165409564971924e-01 -4.649111628532409668e-02 -1.025473251938819885e-01 1.049635857343673706e-01 1.034383401274681091e-01 -2.954619824886322021e-01 2.794037759304046631e-01 3.045429587364196777e-01 -1.435323804616928101e-01 1.492203772068023682e-01 8.282470703125000000e-02 2.226915806531906128e-01 2.155590057373046875e-01 2.191086299717426300e-02 -2.937951982021331787e-01 3.534154593944549561e-02 5.924700200557708740e-02 6.061944738030433655e-02 -3.481654524803161621e-01
1.719130724668502808e-01 -8.783602714538574219e-02 -4.209272190928459167e-02 -6.244296953082084656e-02 -4.568007960915565491e-02 -9.923956543207168579e-02 -2.294772267341613770e-01 -2.674648463726043701e-01 -1.663118600845336914e-01 -2.149923443794250488e-01 -2.651614844799041748e-01 1.706264615058898926e-01 2.254125289618968964e-02 -2.393671423196792603e-01 -2.583177983760833740e-01 -1.050971597433090210e-01 5.745758302509784698e-03 7.749190926551818848e-02 -2.014943510293960571e-01 2.390518635511398315e-01 1.287257671356201172e-01 8.073970675468444824e-04 -1.045147776603698730e-01 -1.512819230556488037e-01 9.762752801179885864e-02 -6.870782375335693359e-02 3.881519138813018799e-01 -2.433264553546905518e-01 -2.654300332069396973e-01 1.944187879562377930e-01 -2.990230359137058258e-02 -1.568824350833892822e-01
-1.362471580505371094e-01 4.752117022871971130e-02 2.753329873085021973e-01 -2.399775981903076172e-01 3.866023123264312744e-01 -1.520059257745742798e-01 3.119205124676227570e-02 3.341226652264595032e-02 4.350926354527473450e-02 4.196283593773841858e-02 2.063185870647430420e-01 4.938614368438720703e-01 -1.859801560640335083e-01 -1.734953671693801880e-01 1.233368813991546631e-01 -1.441384553909301758e-01 2.971022762358188629e-02 2.384447306394577026e-01 4.147218167781829834e-02 7.798834145069122314e-02 1.316611617803573608e-01 4.410643875598907471e-02 9.760618209838867188e-02 -2.194406986236572266e-01 1.028669849038124084e-01 -2.476647049188613892e-01 -1.865292787551879883e-01 4.024148732423782349e-02 -2.792641520500183105e-02 -1.094053015112876892e-01 4.994289577007293701e-02 -1.193703934550285339e-01
-8.880918473005294800e-02 -3.248881176114082336e-02 3.117203712463378906e-01 -1.456540375947952271e-01 1.109672263264656067e-01 -1.013710871338844299e-01 -1.798089295625686646e-01 3.873132914304733276e-02 -1.095736958086490631e-02 -4.284973070025444031e-02 1.809641569852828979e-01 4.449191391468048096e-01 -9.365017712116241455e-02 2.700932882726192474e-02 -2.632638216018676758e-01 -3.095265030860900879e-01 6.528969109058380127e-02 6.239464133977890015e-02 -2.530907392501831055e-01 2.214393615722656250e-01 5.282100662589073181e-02 1.831672526895999908e-02 3.526419997215270996e-01 1.703397035598754883e-01 5.939071998000144958e-02 -8.858587592840194702e-03 1.180447116494178772e-01 -4.868090897798538208e-02 6.195685639977455139e-02 -1.342770308256149292e-01 2.986084222793579102e-01 -1.703787595033645630e-02
2.144235372543334961e-02 -1.027303487062454224e-01 8.679004758596420288e-02 9.336555749177932739e-02 2.620901465415954590e-01 -3.621806949377059937e-02 1.860876940190792084e-02 -6.109355762600898743e-02 -2.728164494037628174e-01 1.375584769994020462e-02 -4.969038069248199463e-02 1.832296848297119141e-01 -1.625809222459793091e-01 -1.002713218331336975e-01 -1.412981748580932617e-01 -1.063105985522270203e-01 2.977057993412017822e-01 1.734911501407623291e-01 -2.553948760032653809e-01 3.152350187301635742e-01 2.042292505502700806e-01 3.139177858829498291e-01 -3.615559637546539307e-02 -3.096837401390075684e-01 2.087014019489288330e-01 3.398613631725311279e-02 -3.301613628864288330e-01 -4.373079165816307068e-03 8.544251322746276855e-02 -1.164047047495841980e-01 1.552679836750030518e-01 -2.743455022573471069e-02
2.924790084362030029e-01 -2.096396386623382568e-01 -8.357072621583938599e-02 -7.363978773355484009e-02 1.495777219533920288e-01 -4.664259403944015503e-02 -7.534892112016677856e-02 -6.717544049024581909e-02 5.390982329845428467e-02 -1.374237984418869019e-01 -6.890054047107696533e-02 4.767401814460754395e-01 -1.711831539869308472e-01 2.115180343389511108e-01 6.547756493091583252e-03 -6.244312971830368042e-02 -1.611508131027221680e-01 8.375439047813415527e-02 -1.823025792837142944e-01 1.085259835235774517e-03 1.993630230426788330e-01 1.674849241971969604e-01 -1.717768013477325439e-01 1.394519656896591187e-01 -1.870919018983840942e-01 1.743418425321578979e-01 -8.994835615158081055e-02 -3.012523651123046875e-01 8.102603023871779442e-04 1.597574204206466675e-01 -2.157697230577468872e-01 -2.688180208206176758e-01
1.087820716202259064e-02 -2.126636654138565063e-01 9.891775995492935181e-02 4.804047942161560059e-02 3.753125667572021484e-01 -3.556408733129501343e-02 -1.000840663909912109e-01 -9.255064278841018677e-02 2.380095981061458588e-02 -1.406103223562240601e-01 -2.053630910813808441e-02 2.129758298397064209e-01 -3.480828925967216492e-02 -1.940855234861373901e-01 -1.500380635261535645e-01 -1.065429896116256714e-01 2.715033292770385742e-01 2.694146633148193359e-01 -1.588931232690811157e-01 2.033407837152481079e-01 2.615708410739898682e-01 3.078126013278961182e-01 2.238604426383972168e-02 -3.421575725078582764e-01 1.575498133897781372e-01 -1.336000114679336548e-02 -2.211069911718368530e-01 1.641635037958621979e-02 1.177599430084228516e-01 -2.444038391113281250e-01 1.977488771080970764e-02 -3.480160608887672424e-02
-3.248339891433715820e-02 -1.176534146070480347e-01 2.663701400160789490e-02 -1.235861405730247498e-01 2.537882030010223389e-01 9.537087753415107727e-03 1.880394853651523590e-02 1.521591246128082275e-01 -1.702553965151309967e-02 -1.731630563735961914e-01 -2.673943340778350830e-01 8.522390574216842651e-02 6.696653366088867188e-02 -2.294266521930694580e-01 1.871273517608642578e-01 -3.136540651321411133e-01 1.631443947553634644e-01 4.236889779567718506e-01 -3.088696300983428955e-01 -1.011577248573303223e-01 3.280443698167800903e-02 -1.027878299355506897e-01 -3.408869504928588867e-01 -1.971797645092010498e-01 8.728095889091491699e-02 5.097961053252220154e-02 8.788251131772994995e-02 -9.252221882343292236e-02 -8.426978439092636108e-02 2.597278654575347900e-01 2.470900863409042358e-02 -3.743365034461021423e-02
-5.792720988392829895e-02 -2.409360557794570923e-01 -6.666059046983718872e-02 -1.645358093082904816e-02 2.747965753078460693e-01 -7.608200609683990479e-02 -7.050643116235733032e-02 -8.286391943693161011e-02 -4.043007194995880127e-01 -1.262838095426559448e-01 -8.407597988843917847e-02 1.927295774221420288e-01 -5.168839693069458008e-01 -2.517441846430301666e-02 3.230085596442222595e-02 -3.801389411091804504e-02 3.039349615573883057e-01 3.167645633220672607e-01 -9.088280797004699707e-02 9.775075316429138184e-02 2.632214501500129700e-02 7.150826603174209595e-02 5.068434774875640869e-02 -4.371204599738121033e-02 1.429009139537811279e-01 -1.168143823742866516e-01 -1.157484576106071472e-01 -2.108393162488937378e-01 -1.443437337875366211e-01 -1.462285872548818588e-02 7.533628493547439575e-02 8.585110306739807129e-02
-5.261468514800071716e-02 -1.680639684200286865e-01 -2.071968913078308105e-01 -8.244450390338897705e-02 8.002143353223800659e-02 -3.379664123058319092e-01 -2.883640825748443604e-01 3.989474382251501083e-03 -1.970165818929672241e-01 -2.644608914852142334e-01 2.169894427061080933e-01 1.766137033700942993e-01 5.911125987768173218e-02 1.787485778331756592e-01 -7.525458186864852905e-02 -2.297597974538803101e-01 2.613027580082416534e-02 -3.519988432526588440e-02 -1.489733606576919556e-01 2.369021028280258179e-01 3.266175091266632080e-02 2.004010528326034546e-01 4.719081893563270569e-02 -1.356363892555236816e-01 3.294605016708374023e-01 1.542337238788604736e-01 2.673861198127269745e-02 -2.951810061931610107e-01 -1.732398420572280884e-01 1.004238650202751160e-01 2.699151821434497833e-02 -1.773142814636230469e-01
1.283144801855087280e-01 -3.072254061698913574e-01 -1.509676277637481689e-01 1.678807288408279419e-01 3.389086723327636719e-01 -1.380726248025894165e-01 -6.932792067527770996e-02 -7.947959005832672119e-02 -1.322211921215057373e-01 -2.859742939472198486e-02 4.739763587713241577e-02 2.049580216407775879e-01 -1.740619987249374390e-01 -4.774263128638267517e-02 -3.548216819763183594e-01 -1.801206767559051514e-01 2.003678977489471436e-01 3.334124386310577393e-01 -1.455290764570236206e-01 3.227155506610870361e-01 2.006766349077224731e-01 1.535784453153610229e-01 -1.350883673876523972e-02 -8.610907196998596191e-02 1.814931035041809082e-01 -9.975152462720870972e-02 -1.603803038597106934e-01 -5.219373106956481934e-02 2.445498481392860413e-02 -1.331378966569900513e-01 -2.532776258885860443e-02 3.551833704113960266e-02
-4.141815379261970520e-02 -2.144598215818405151e-01 5.662436783313751221e-02 -1.261304765939712524e-01 1.743632256984710693e-01 7.264430075883865356e-02 2.151573151350021362e-01 -1.338470727205276489e-01 9.017091244459152222e-02 5.150821991264820099e-03 -1.687801480293273926e-01 1.685844212770462036e-01 6.534816231578588486e-03 -1.171987727284431458e-01 -6.536231935024261475e-02 -2.026444077491760254e-01 8.432286977767944336e-02 3.559300005435943604e-01 -4.004575610160827637e-01 2.803251445293426514e-01 2.310392260551452637e-01 -1.687034033238887787e-02 -3.942905068397521973e-01 -7.840646803379058838e-02 3.232454881072044373e-02 -4.274927824735641479e-02 -4.333799332380294800e-02 -7.968160510063171387e-02 -3.239860534667968750e-01 3.663853555917739868e-02 4.093999788165092468e-02 4.474942386150360107e-02
1.644135862588882446e-01 -4.245095849037170410e-01 -1.251076161861419678e-01 -3.416090831160545349e-02 1.304089277982711792e-01 1.087079942226409912e-01 -1.646927893161773682e-01 1.038242653012275696e-01 3.172831237316131592e-02 -2.142715305089950562e-01 -1.746841520071029663e-01 4.015818834304809570e-01 -1.427166014909744263e-01 -1.894049793481826782e-01 3.813442289829254150e-01 -3.133682012557983398e-01 1.146152168512344360e-01 6.694635748863220215e-02 -1.175025552511215210e-01 1.230263430625200272e-02 1.650964468717575073e-01 -9.414180368185043335e-02 -1.630383878946304321e-01 -7.704968005418777466e-02 -2.111449278891086578e-02 2.500692615285515785e-03 1.419866085052490234e-01 -2.143098413944244385e-02 4.173516295850276947e-03 6.696211546659469604e-02 9.594953805208206177e-02 -1.888212114572525024e-01
-1.616688519716262817e-01 -3.808762729167938232e-01 -7.337618619203567505e-02 -1.043756976723670959e-01 2.978051602840423584e-01 5.760883539915084839e-02 -6.507153809070587158e-02 -2.831068336963653564e-01 -1.312425285577774048e-01 -6.488835811614990234e-02 -1.261200904846191406e-01 1.423038542270660400e-03 -1.043166741728782654e-01 -2.919829078018665314e-02 1.683419346809387207e-01 -1.587867289781570435e-01 2.883043885231018066e-01 1.139189526438713074e-01 -1.837752312421798706e-01 2.144805639982223511e-01 8.002900518476963043e-03 3.402107357978820801e-01 -1.681530326604843140e-01 -2.819104194641113281e-01 -1.023002564907073975e-01 1.623360216617584229e-01 -1.672204397618770599e-02 -9.058804064989089966e-02 -1.673654764890670776e-01 -4.431714862585067749e-02 -1.382965892553329468e-01 -1.991576105356216431e-01
5.503388866782188416e-02 -1.214210465550422668e-01 8.335188776254653931e-02 -3.817770183086395264e-01 -3.045879490673542023e-02 -4.591434821486473083e-02 -1.631700098514556885e-01 -2.007265388965606689e-01 1.682304195128381252e-03 -8.416309952735900879e-02 -2.913183867931365967e-01 4.125237166881561279e-01 8.269768208265304565e-02 -1.858483999967575073e-01 1.694822609424591064e-01 -2.328438758850097656e-01 2.130277007818222046e-01 1.177918761968612671e-01 -4.069892317056655884e-02 2.726638317108154297e-01 2.024603262543678284e-02 -1.787764430046081543e-01 -4.156014323234558105e-02 4.913510754704475403e-02 2.769169211387634277e-01 -9.705155342817306519e-02 1.539272814989089966e-01 -7.799586653709411621e-02 -1.120639219880104065e-01 1.490111052989959717e-01 1.527632176876068115e-01 -1.654684990644454956e-01
6.812315434217453003e-02 -1.821018159389495850e-01 3.037753701210021973e-01 -1.587079279124736786e-02 2.977318167686462402e-01 -3.901449963450431824e-02 -2.491986611858010292e-03 1.219416633248329163e-01 3.655643016099929810e-02 -3.118266463279724121e-01 -2.973324954509735107e-01 3.903752267360687256e-01 -8.079171180725097656e-02 1.635060310363769531e-01 3.091647028923034668e-01 -1.927716881036758423e-01 7.038348168134689331e-02 8.639444597065448761e-03 -2.237178534269332886e-01 2.269575744867324829e-01 -1.116118654608726501e-01 -1.839557662606239319e-02 1.741410195827484131e-01 -9.278650581836700439e-02 -2.184751071035861969e-02 7.356105744838714600e-02 -2.275695800781250000e-01 7.033537328243255615e-02 -1.711174398660659790e-01 8.440345525741577148e-02 -2.373950742185115814e-02 3.657196462154388428e-02
-7.239223271608352661e-02 2.524706721305847168e-01 5.865364521741867065e-02 -2.318893074989318848e-01 1.934564560651779175e-01 -2.827776968479156494e-01 -9.667892009019851685e-02 6.515397131443023682e-02 2.205795943737030029e-01 -4.020617008209228516e-01 2.871329151093959808e-02 2.863985896110534668e-01 -2.011724188923835754e-02 -1.065951772034168243e-02 -3.198567405343055725e-02 -1.985801458358764648e-01 -5.308466404676437378e-02 1.541364192962646484e-01 -1.128985211253166199e-01 2.773692905902862549e-01 -8.074059151113033295e-03 2.263008803129196167e-01 1.815403103828430176e-01 -2.013854831457138062e-01 3.532642498612403870e-02 -8.939573913812637329e-02 -7.322289794683456421e-02 -1.836612820625305176e-02 -2.599301040172576904e-01 -3.369583934545516968e-02 2.126848995685577393e-01 -1.969082504510879517e-01
2.218110263347625732e-01 5.452648550271987915e-02 7.913408428430557251e-02 -1.295389682054519653e-01 -5.050808936357498169e-02 -1.470558196306228638e-01 -3.540727496147155762e-02 -6.886639446020126343e-02 -4.279033541679382324e-01 -1.014775931835174561e-01 1.797636747360229492e-01 2.962710261344909668e-01 -1.086405739188194275e-01 -3.418899141252040863e-04 -4.733014106750488281e-02 -3.188276290893554688e-01 1.650614142417907715e-01 3.047253191471099854e-01 -2.611187696456909180e-01 -2.669668756425380707e-02 -2.291872948408126831e-01 1.349444687366485596e-01 1.024958267807960510e-01 -1.379275470972061157e-01 -3.467489778995513916e-01 -4.342997074127197266e-02 1.081734076142311096e-01 -1.175372898578643799e-01 -1.010875478386878967e-01 1.744553074240684509e-02 -5.738317593932151794e-02 -1.212795898318290710e-01
1.076746284961700439e-01 -1.797059900127351284e-03 8.428628742694854736e-02 -4.943902045488357544e-02 -1.754442416131496429e-02 9.544140100479125977e-02 -1.876253783702850342e-01 9.637448820285499096e-04 1.404889523983001709e-01 3.158420026302337646e-01 2.202395200729370117e-01 4.155207872390747070e-01 -1.501339720562100410e-03 -1.176521107554435730e-01 -1.298560947179794312e-01 -2.194140404462814331e-01 -4.072908684611320496e-02 2.222667485475540161e-01 -1.105250865221023560e-01 3.338144719600677490e-01 1.657346934080123901e-01 2.090833485126495361e-01 8.489950746297836304e-02 1.571298092603683472e-01 1.925112754106521606e-01 -5.418816581368446350e-02 -5.827588029205799103e-04 -2.054864019155502319e-01 -1.609663367271423340e-01 3.379411697387695312e-01 3.258693963289260864e-02 -1.163567826151847839e-01
8.946204185485839844e-02 9.770150482654571533e-02 1.616058796644210815e-01 -8.496895432472229004e-02 4.431681036949157715e-01 -4.845101758837699890e-02 5.018142051994800568e-03 -1.048209443688392639e-01 -2.584883570671081543e-01 5.022918432950973511e-02 1.289469003677368164e-01 2.411266565322875977e-01 -2.081707566976547241e-01 8.289124816656112671e-02 -1.161086857318878174e-01 -6.092349067330360413e-02 1.028286069631576538e-01 2.896545529365539551e-01 -1.587795615196228027e-01 5.700012668967247009e-02 1.616229116916656494e-01 1.352535188198089600e-01 -7.182685192674398422e-03 -2.177481353282928467e-01 1.688412725925445557e-01 7.440799474716186523e-02 -3.698872625827789307e-01 -2.749591767787933350e-01 6.215882021933794022e-03 1.370453983545303345e-01 2.074281573295593262e-01 -6.873870640993118286e-02
-1.487255468964576721e-02 -1.799642741680145264e-01 1.853028684854507446e-01 1.384366005659103394e-01 1.674308478832244873e-01 1.344156172126531601e-02 -2.105523347854614258e-01 -2.945804893970489502e-01 9.233745932579040527e-02 -2.541941106319427490e-01 -1.041833832859992981e-01 2.926443517208099365e-01 -2.757065594196319580e-01 2.718221209943294525e-02 -6.745748966932296753e-02 -7.006580382585525513e-02 1.986877322196960449e-01 1.170244663953781128e-01 -2.216809540987014771e-01 2.815573811531066895e-01 2.059554457664489746e-01 -2.249486297369003296e-01 -2.305027656257152557e-02 -1.053838059306144714e-01 2.160505056381225586e-01 -6.193025782704353333e-02 3.426866531372070312e-01 -2.080104649066925049e-01 -3.037410415709018707e-02 -1.602222770452499390e-02 6.654528435319662094e-03 5.772018805146217346e-03
-4.236823413521051407e-03 -3.176110237836837769e-02 7.948212325572967529e-02 -9.226597845554351807e-02 2.220918536186218262e-01 -2.509758062660694122e-02 8.735735714435577393e-02 1.362767219543457031e-01 -2.427656948566436768e-01 -6.070194300264120102e-03 7.949103415012359619e-02 4.205518364906311035e-01 -1.913163363933563232e-01 -3.466528058052062988e-01 8.351919800043106079e-02 -1.415998637676239014e-01 -5.323399975895881653e-02 2.833142578601837158e-01 -1.550782918930053711e-01 8.148996531963348389e-02 1.378162205219268799e-01 -2.600028552114963531e-02 3.274810016155242920e-01 -2.137342095375061035e-01 2.452948540449142456e-01 -3.718914836645126343e-02 2.575313486158847809e-02 -7.266533374786376953e-02 2.195198535919189453e-01 1.278002709150314331e-01 -2.025738209486007690e-01 -1.503150016069412231e-01
1.277621835470199585e-01 -1.187696354463696480e-03 -3.096564114093780518e-01 2.074707997962832451e-03 3.809918463230133057e-01 -1.086484268307685852e-01 -1.348778256215155125e-03 -2.707081288099288940e-02 -2.474506795406341553e-01 -1.845616549253463745e-01 -1.685795038938522339e-01 2.866326272487640381e-01 -1.254330761730670929e-02 5.138590931892395020e-02 -5.060508847236633301e-02 -1.436303555965423584e-02 2.650396823883056641e-01 1.323619633913040161e-01 -1.827904731035232544e-01 2.091151177883148193e-01 3.788376450538635254e-01 2.276884615421295166e-01 5.125282332301139832e-02 -9.028602391481399536e-02 1.580157577991485596e-01 -2.750773215666413307e-03 -2.537048161029815674e-01 -2.087191790342330933e-01 -5.354325100779533386e-02 2.014004066586494446e-02 8.511313796043395996e-02 6.468532234430313110e-02
-9.979528188705444336e-02 -1.395164728164672852e-01 -2.022086232900619507e-01 -2.991170883178710938e-01 1.219170913100242615e-01 1.700933575630187988e-01 -1.939979344606399536e-01 -1.035680994391441345e-02 5.250070244073867798e-02 -1.532264798879623413e-01 -3.289625793695449829e-02 1.313380300998687744e-01 -1.612790375947952271e-01 6.478163599967956543e-02 -7.238508015871047974e-02 -1.397050023078918457e-01 -1.709873788058757782e-02 1.953890323638916016e-01 -3.717539906501770020e-01 4.132253676652908325e-02 -1.043565012514591217e-02 2.057559192180633545e-01 -6.950375437736511230e-02 -1.260423809289932251e-01 1.368678361177444458e-01 5.073927342891693115e-02 6.052039563655853271e-02 -4.480214416980743408e-01 -1.404361426830291748e-01 -1.818978339433670044e-01 -1.880610436201095581e-01 -3.220848143100738525e-01
-5.472137406468391418e-02 -1.040166541934013367e-01 2.222591042518615723e-01 -2.195838838815689087e-01 -5.984659120440483093e-02 4.990925267338752747e-02 1.352944038808345795e-02 5.407698079943656921e-02 -1.733159422874450684e-01 -2.401343174278736115e-02 -1.636738330125808716e-01 1.892525106668472290e-01 -1.574871689081192017e-02 -1.326749175786972046e-01 2.721256613731384277e-01 -9.159889072179794312e-02 -4.553664848208427429e-02 3.144962191581726074e-01 -2.165291756391525269e-01 1.221078559756278992e-01 2.903342545032501221e-01 2.004930935800075531e-02 -4.374907612800598145e-01 4.005782678723335266e-02 -2.104295231401920319e-02 1.631207168102264404e-01 -9.150554984807968140e-02 -1.817947924137115479e-01 -2.244499474763870239e-01 2.239211201667785645e-01 -1.483298391103744507e-01 -2.332520782947540283e-01
1.048797443509101868e-01 -2.030591368675231934e-01 -2.573774568736553192e-02 -1.806744560599327087e-02 3.914442062377929688e-01 -1.679968535900115967e-01 -1.883283108472824097e-01 -1.247703433036804199e-01 5.615196377038955688e-02 -2.049354016780853271e-01 3.565961122512817383e-02 2.314304858446121216e-01 -1.280069500207901001e-01 -1.937447339296340942e-01 -2.250091731548309326e-01 -1.855271607637405396e-01 2.511847019195556641e-01 3.052425086498260498e-01 -2.698084712028503418e-02 1.773233860731124878e-01 1.951175183057785034e-01 2.210106998682022095e-01 -6.869468092918395996e-02 -3.075904846191406250e-01 1.322891265153884888e-01 -1.321329325437545776e-01 -1.929053366184234619e-01 5.967884138226509094e-02 -6.241492554545402527e-02 -1.110320165753364563e-01 6.816378980875015259e-02 6.361503899097442627e-02
1.785850226879119873e-01 -2.028788328170776367e-01 1.757830530405044556e-01 -1.235462445765733719e-02 1.476601064205169678e-01 -6.492896471172571182e-03 -4.895857721567153931e-02 9.468876570463180542e-02 1.039091944694519043e-01 -2.222802191972732544e-01 -1.527430117130279541e-01 2.054334431886672974e-01 -5.254261940717697144e-02 3.131989538669586182e-01 7.859421893954277039e-03 -3.621912896633148193e-01 -4.001250863075256348e-02 -1.627071946859359741e-02 -2.964457869529724121e-01 -1.706638955511152744e-03 1.398017853498458862e-01 6.244318187236785889e-02 1.098095998167991638e-01 -2.482981830835342407e-01 2.432706654071807861e-01 7.601852715015411377e-02 1.094313524663448334e-02 -3.657115697860717773e-01 -2.051767855882644653e-01 1.641335338354110718e-01 4.149056226015090942e-02 2.199172377586364746e-01
8.176394551992416382e-02 -9.143083542585372925e-02 -2.412305325269699097e-01 9.093868732452392578e-02 4.258188903331756592e-01 -1.597459614276885986e-01 -1.246287301182746887e-02 -1.793580204248428345e-01 -2.762524783611297607e-01 -2.578529715538024902e-01 -3.226935863494873047e-02 1.966638267040252686e-01 4.229614138603210449e-02 1.288754791021347046e-01 -1.077077165246009827e-01 -5.162677168846130371e-02 1.195663288235664368e-01 2.220040261745452881e-01 -4.077061116695404053e-01 1.727434694766998291e-01 1.138104572892189026e-01 1.218125000596046448e-01 1.451366692781448364e-01 5.441560968756675720e-02 -1.978090703487396240e-01 2.679685652256011963e-01 -5.055283010005950928e-02 -9.479211270809173584e-02 5.542871728539466858e-02 6.012171506881713867e-02 -4.566987231373786926e-02 -1.463877707719802856e-01
1.153455451130867004e-01 -9.833936579525470734e-03 -1.006270945072174072e-01 -7.005551457405090332e-02 6.423017382621765137e-02 1.509014964103698730e-01 -1.155658718198537827e-02 -5.749575793743133545e-02 2.062197402119636536e-02 1.114183291792869568e-01 1.089308932423591614e-01 3.667171001434326172e-01 -7.550695538520812988e-02 8.642043918371200562e-02 2.168119549751281738e-01 -1.345758885145187378e-01 9.360124170780181885e-02 -3.059567697346210480e-02 -5.363997220993041992e-01 1.267313212156295776e-01 1.054334491491317749e-01 -2.323381453752517700e-01 -1.931496411561965942e-01 -7.060661911964416504e-02 -7.493907213211059570e-02 -2.969333343207836151e-02 -2.234974205493927002e-01 -2.623827159404754639e-01 -3.300034105777740479e-01 1.168585382401943207e-03 -9.065813571214675903e-02 -2.011626064777374268e-01
2.889553830027580261e-02 2.484066039323806763e-02 9.599324315786361694e-02 -2.915877103805541992e-01 4.014958441257476807e-01 -1.267195343971252441e-01 -1.443652063608169556e-01 7.978933304548263550e-02 -3.650081157684326172e-01 -3.853666782379150391e-02 -2.101851813495159149e-02 2.156724631786346436e-01 -1.689210683107376099e-01 1.369780749082565308e-01 1.224918849766254425e-02 -3.093992769718170166e-01 1.815126091241836548e-01 9.551622718572616577e-02 -1.297313421964645386e-01 1.514222323894500732e-01 -4.748669639229774475e-02 3.196057677268981934e-01 2.709348686039447784e-02 -2.002492398023605347e-01 -8.365076780319213867e-02 -6.582085788249969482e-02 4.830802604556083679e-02 4.706443473696708679e-02 -3.360310792922973633e-01 -2.350447932258248329e-03 1.233248263597488403e-01 6.262727081775665283e-02
1.638718396425247192e-01 -2.133434712886810303e-01 -1.277357637882232666e-01 -1.854220032691955566e-01 3.733276426792144775e-01 1.041262969374656677e-01 -5.830751359462738037e-02 9.420878440141677856e-02 -1.581971645355224609e-01 -1.206263005733489990e-01 -1.240286752581596375e-01 1.055590584874153137e-01 1.306450068950653076e-01 -3.465447127819061279e-01 3.833498060703277588e-02 -4.761958867311477661e-02 3.261949419975280762e-01 -3.024144470691680908e-02 -4.774131253361701965e-02 1.095859706401824951e-01 1.102759838104248047e-01 9.141599386930465698e-02 1.762148886919021606e-01 -3.328565657138824463e-01 -8.613047748804092407e-02 -4.423893243074417114e-02 1.233301460742950439e-01 -1.424645036458969116e-01 -8.912806957960128784e-02 3.251591026782989502e-01 1.298919320106506348e-01 -2.191928625106811523e-01
-4.200219735503196716e-02 4.322444275021553040e-02 3.078339435160160065e-02 -1.546942889690399170e-01 1.406899839639663696e-01 -3.840989992022514343e-02 -6.362713873386383057e-02 1.139302924275398254e-01 -3.454599678516387939e-01 -1.136483028531074524e-01 -1.197780519723892212e-01 1.854690164327621460e-01 8.763735741376876831e-02 -2.613940462470054626e-02 7.833009213209152222e-02 -4.000148475170135498e-01 2.105783671140670776e-01 1.910852491855621338e-01 -1.212839409708976746e-01 2.420893013477325439e-01 4.700866341590881348e-02 2.495682239532470703e-01 -2.756882272660732269e-02 -1.364139914512634277e-01 -2.972947359085083008e-01 -1.152913495898246765e-01 6.331242620944976807e-02 -1.125683076679706573e-02 -4.245297610759735107e-01 1.364341378211975098e-01 1.541518867015838623e-01 -1.059536486864089966e-01
-8.510081470012664795e-02 3.944710642099380493e-02 2.025379054248332977e-02 -1.375702768564224243e-01 1.619544923305511475e-01 1.810953319072723389e-01 -5.178141873329877853e-04 -2.871447503566741943e-01 2.257993668317794800e-01 -9.593784064054489136e-02 -7.744577527046203613e-02 3.859259784221649170e-01 -2.013710886240005493e-01 -3.978532552719116211e-01 1.854494810104370117e-01 -1.383561640977859497e-01 9.469957649707794189e-02 3.326187729835510254e-01 -2.141852676868438721e-01 1.979855298995971680e-01 1.918183863162994385e-01 -8.851274847984313965e-02 -1.016543135046958923e-01 -1.081487238407135010e-01 1.039607003331184387e-01 -1.979900002479553223e-01 1.546284090727567673e-02 -4.226130247116088867e-02 -8.918035030364990234e-02 1.869279146194458008e-02 1.608163118362426758e-01 7.320162653923034668e-02
2.619753219187259674e-02 -5.976364389061927795e-02 -9.327951073646545410e-02 -3.137485086917877197e-01 2.049801796674728394e-01 7.161001674830913544e-03 4.727123305201530457e-02 5.595543980598449707e-02 1.875550597906112671e-01 -2.004278451204299927e-01 -4.385587200522422791e-02 2.820919752120971680e-01 -1.208003144711256027e-02 2.516134083271026611e-02 1.980882883071899414e-02 -2.527345716953277588e-01 9.591940045356750488e-02 7.536146044731140137e-02 -2.086995840072631836e-01 -9.766647219657897949e-02 1.065833494067192078e-01 6.936555355787277222e-02 -3.480816781520843506e-01 4.791145771741867065e-02 2.174787819385528564e-01 3.348074853420257568e-01 -1.962707787752151489e-01 -4.013173282146453857e-01 -7.222361117601394653e-02 1.046741828322410583e-01 7.540836930274963379e-02 -1.756222248077392578e-01
2.545279860496520996e-01 1.036615483462810516e-02 -1.357242465019226074e-01 6.917436420917510986e-02 3.982520699501037598e-01 -4.132266715168952942e-02 2.214371711015701294e-01 -1.299321502447128296e-01 -2.515220642089843750e-01 -1.431477218866348267e-01 2.049565501511096954e-02 8.683820068836212158e-02 3.891769563779234886e-03 9.528848528861999512e-02 -1.470832228660583496e-01 -1.863415390253067017e-01 3.743441700935363770e-01 1.228242367506027222e-01 -3.115331232547760010e-01 2.914445400238037109e-01 1.451718807220458984e-01 1.264246255159378052e-01 1.033805087208747864e-01 3.050397895276546478e-02 -1.644773781299591064e-02 -3.954691439867019653e-02 -2.766057848930358887e-02 -3.470498621463775635e-01 -9.571374393999576569e-03 1.037373021245002747e-01 9.192314743995666504e-02 -1.647825539112091064e-02
4.487415309995412827e-03 -2.308124005794525146e-01 -1.574965119361877441e-01 1.423656791448593140e-01 2.629657387733459473e-01 3.283945471048355103e-02 -2.015623636543750763e-02 -3.638006374239921570e-02 1.048707496374845505e-02 -9.152098745107650757e-02 -6.611476838588714600e-02 2.602141201496124268e-01 -2.171355038881301880e-01 -2.961116135120391846e-01 -1.093148887157440186e-01 -1.911397278308868408e-01 3.996095061302185059e-01 1.731479614973068237e-01 -7.119810581207275391e-02 2.540095150470733643e-01 1.258464455604553223e-01 2.697033286094665527e-01 7.096332311630249023e-02 -3.357257843017578125e-01 1.427838951349258423e-01 -7.736527477391064167e-04 -6.095595285296440125e-02 1.346133053302764893e-01 -4.843455925583839417e-02 -1.437482088804244995e-01 -1.256959047168493271e-02 1.865903735160827637e-01
-1.906035393476486206e-01 -1.235934533178806305e-02 2.491938620805740356e-01 -2.539411932229995728e-02 9.894689917564392090e-02 -1.793424971401691437e-02 5.145315453410148621e-02 2.881832122802734375e-01 3.680829890072345734e-03 -8.761875331401824951e-02 -1.370986644178628922e-02 4.092201888561248779e-01 -6.345165311358869076e-04 -3.271336555480957031e-01 -6.126635521650314331e-02 -2.943599782884120941e-02 8.776590973138809204e-02 3.473815619945526123e-01 -4.197923541069030762e-01 1.503579616546630859e-01 -2.033960074186325073e-01 6.209589168429374695e-02 1.014014929533004761e-01 -1.629379540681838989e-01 4.711157083511352539e-02 3.594387322664260864e-02 2.825146354734897614e-02 -4.853524267673492432e-02 2.796303033828735352e-01 4.740790650248527527e-02 1.463039964437484741e-01 -1.455044467002153397e-02
1.191574484109878540e-01 7.721595466136932373e-02 1.193827986717224121e-01 -1.067059412598609924e-01 4.142837822437286377e-01 1.855396926403045654e-01 -2.317431420087814331e-01 -1.462154183536767960e-02 -2.169550806283950806e-01 -5.256582796573638916e-02 2.367793023586273193e-02 2.690334022045135498e-01 -1.517341881990432739e-01 4.473437741398811340e-02 -1.313488632440567017e-01 -1.819059252738952637e-01 1.065168231725692749e-01 6.516970694065093994e-02 -1.813166290521621704e-01 -1.513205468654632568e-01 2.022575400769710541e-02 2.791437804698944092e-01 7.507539819926023483e-03 -2.516713142395019531e-01 5.207793414592742920e-02 1.264151185750961304e-01 -2.848202288150787354e-01 -3.249209225177764893e-01 -1.786240190267562866e-01 1.646638959646224976e-01 1.732500828802585602e-02 1.352239102125167847e-01
2.739084661006927490e-01 -1.859953999519348145e-01 3.014864325523376465e-01 -7.478971779346466064e-02 3.255112469196319580e-01 2.958829142153263092e-02 -1.293881088495254517e-01 -5.734837800264358521e-02 7.815693318843841553e-02 -1.947867125272750854e-01 -5.067026615142822266e-02 1.921811997890472412e-01 -8.157336711883544922e-02 -3.575900197029113770e-02 2.685939073562622070e-01 -3.258380889892578125e-01 1.077698692679405212e-01 2.454535067081451416e-01 -2.178400754928588867e-01 5.926987901329994202e-02 1.973495930433273315e-01 -2.683499157428741455e-01 -6.399838626384735107e-02 -1.072578802704811096e-01 4.450267553329467773e-02 3.244183957576751709e-01 5.437684804201126099e-02 5.728621967136859894e-03 -5.723013728857040405e-02 2.878708764910697937e-02 2.898778952658176422e-02 -1.807824075222015381e-01
-2.369276434183120728e-01 -3.399167358875274658e-01 2.875986136496067047e-02 -2.662243843078613281e-01 2.863931953907012939e-01 6.648639589548110962e-02 8.805453777313232422e-02 -5.721410363912582397e-02 1.001202166080474854e-01 -3.869762271642684937e-02 -5.996951088309288025e-02 1.792110800743103027e-01 -1.838868856430053711e-01 -5.661617591977119446e-02 1.806128025054931641e-01 -1.993052959442138672e-01 8.925742655992507935e-02 6.467425078153610229e-02 -2.973254919052124023e-01 -3.951851278543472290e-03 -2.313182204961776733e-01 2.332425415515899658e-01 -2.294613569974899292e-01 -1.513937115669250488e-01 -1.869949512183666229e-02 1.354045867919921875e-01 8.308023214340209961e-02 -3.048386275768280029e-01 -1.162090301513671875e-01 -1.289962232112884521e-01 4.487193003296852112e-02 -2.604447603225708008e-01
-1.237378939986228943e-01 2.397244982421398163e-02 -2.870295047760009766e-01 -2.278200387954711914e-01 1.126336306333541870e-01 3.299629315733909607e-02 -9.619409590959548950e-02 -1.700627803802490234e-01 -6.599188596010208130e-02 -1.282120198011398315e-01 -6.726794689893722534e-02 1.599419414997100830e-01 -2.583868205547332764e-01 -2.831419706344604492e-01 1.269823461771011353e-01 -8.060057461261749268e-02 2.319016903638839722e-01 1.817971020936965942e-01 -1.035977527499198914e-01 1.191242709755897522e-01 1.305706501007080078e-01 6.402258574962615967e-02 1.347374618053436279e-01 3.174735605716705322e-02 1.365510225296020508e-01 9.339146316051483154e-02 7.472219876945018768e-03 -4.716248214244842529e-01 -3.764592111110687256e-01 1.345048397779464722e-01 -1.108635887503623962e-01 5.834210664033889771e-02
1.285022795200347900e-01 3.985166922211647034e-02 5.813293159008026123e-02 9.549459442496299744e-03 1.543941050767898560e-01 -9.565872699022293091e-02 -1.338166147470474243e-01 -9.628307074308395386e-02 -3.429431840777397156e-02 1.794980615377426147e-01 1.606433242559432983e-01 1.143984124064445496e-01 -3.035485446453094482e-01 -1.761018186807632446e-01 2.427146211266517639e-02 -1.526978909969329834e-01 5.276050046086311340e-02 1.691599935293197632e-01 -2.885728776454925537e-01 1.038952022790908813e-01 -9.537820704281330109e-03 1.781619042158126831e-01 2.378142205998301506e-03 -5.997091159224510193e-02 2.548117637634277344e-01 4.638886824250221252e-02 -1.973605751991271973e-01 -4.502260982990264893e-01 -3.170186579227447510e-01 3.580048978328704834e-01 -6.515201646834611893e-03 2.379438839852809906e-02
1.347604095935821533e-01 -1.436778903007507324e-01 2.602973952889442444e-02 -2.152111381292343140e-01 -1.686729788780212402e-01 1.691950261592864990e-01 -7.355442643165588379e-02 -1.342660933732986450e-01 1.717199534177780151e-01 1.653771698474884033e-01 1.682637035846710205e-01 1.611164025962352753e-02 -3.219226747751235962e-02 -3.260961472988128662e-01 -6.651715934276580811e-02 -3.029002845287322998e-01 9.698105603456497192e-02 -5.283589661121368408e-02 -2.984139025211334229e-01 2.555351257324218750e-01 3.063904047012329102e-01 1.749485731124877930e-01 -7.749871164560317993e-02 -1.251182407140731812e-01 2.476618587970733643e-01 3.642351552844047546e-02 -1.241737976670265198e-01 -1.988644748926162720e-01 -2.318104803562164307e-01 5.647727102041244507e-02 9.312254935503005981e-02 -2.209394872188568115e-01
8.320237509906291962e-03 -1.157180815935134888e-01 -1.502189203165471554e-03 -1.599449217319488525e-01 -4.260514676570892334e-02 2.303925454616546631e-01 -8.627150207757949829e-02 -2.321503013372421265e-01 1.387835592031478882e-01 -2.403650134801864624e-01 -1.252263337373733521e-01 3.435973227024078369e-01 -9.322077780961990356e-02 -1.208636909723281860e-01 6.665354222059249878e-02 -3.059258162975311279e-01 2.678368687629699707e-01 2.897690832614898682e-01 -3.066183626651763916e-01 2.699368596076965332e-01 4.207913205027580261e-02 -1.986939460039138794e-01 -9.720090031623840332e-02 -2.257284969091415405e-01 -9.700020402669906616e-02 -1.927301734685897827e-01 8.754373341798782349e-02 -3.314108401536941528e-02 -1.193374861031770706e-02 6.331853568553924561e-02 1.591511070728302002e-01 -5.985859781503677368e-02
6.168264150619506836e-02 4.265215694904327393e-01 -9.782226383686065674e-02 -2.661548554897308350e-01 3.683264851570129395e-01 1.683446466922760010e-01 -7.008530944585800171e-02 -1.986796706914901733e-01 -1.207579299807548523e-01 -1.259894520044326782e-01 -1.351323127746582031e-01 3.625147640705108643e-01 -1.233859881758689880e-01 -8.985827118158340454e-02 1.042551919817924500e-01 -2.048071473836898804e-01 -8.005342632532119751e-02 1.907524168491363525e-01 -2.702310085296630859e-01 1.695604622364044189e-01 1.126243695616722107e-01 -1.921121217310428619e-02 -7.878277450799942017e-02 -2.882786281406879425e-02 -3.290911391377449036e-02 1.284128725528717041e-01 -2.503629922866821289e-01 -2.659635804593563080e-02 -5.474260449409484863e-02 -5.122821405529975891e-02 1.154286563396453857e-01 -6.827524304389953613e-02
5.123592913150787354e-02 1.245839074254035950e-01 -5.487581342458724976e-02 -5.071449279785156250e-02 2.330679595470428467e-01 -2.941586449742317200e-02 -1.632130295038223267e-01 6.418938934803009033e-02 4.947627708315849304e-02 8.430507779121398926e-02 9.635376185178756714e-02 4.181686937808990479e-01 -1.408857703208923340e-01 -9.640921652317047119e-02 6.902600824832916260e-02 -3.159004747867584229e-01 1.287843734025955200e-01 2.168595939874649048e-01 2.801434835419058800e-03 -3.923743590712547302e-02 1.568582206964492798e-01 -1.907334029674530029e-01 3.317176699638366699e-01 -8.692930638790130615e-02 3.291997611522674561e-01 3.034564107656478882e-02 -1.076923683285713196e-01 -2.868054807186126709e-01 2.289726138114929199e-01 -9.965309500694274902e-02 1.009623557329177856e-01 -2.085212618112564087e-01
1.291132420301437378e-01 -2.375284442678093910e-03 -1.258949786424636841e-01 -3.950321301817893982e-02 2.964279055595397949e-01 1.304783765226602554e-02 -1.117571666836738586e-01 -2.093977779150009155e-01 -9.195838123559951782e-02 -2.740907371044158936e-01 -1.713720411062240601e-01 2.496462762355804443e-01 -3.337446153163909912e-01 -2.782845310866832733e-02 -2.568188905715942383e-01 -1.289878934621810913e-01 2.747458219528198242e-01 1.665721982717514038e-01 -5.886339023709297180e-02 7.354625314474105835e-02 5.989846959710121155e-02 5.449048802256584167e-02 -1.184471100568771362e-01 -3.157595992088317871e-01 3.532993197441101074e-01 1.122441291809082031e-01 1.181497052311897278e-02 2.349686622619628906e-02 -1.091102883219718933e-01 2.775816060602664948e-02 2.043312788009643555e-01 1.630208343267440796e-01
2.680008113384246826e-02 1.127400342375040054e-02 -3.449786081910133362e-02 -9.523072093725204468e-02 4.298784732818603516e-01 -9.901610016822814941e-02 5.422626063227653503e-02 -1.517102271318435669e-01 -2.511496841907501221e-01 2.614465057849884033e-01 8.772960305213928223e-02 3.135471940040588379e-01 -1.671279072761535645e-01 -2.116191238164901733e-01 -1.767033487558364868e-01 -3.451175689697265625e-01 -6.699463725090026855e-02 1.428643912076950073e-01 -2.739409804344177246e-01 -1.651486009359359741e-01 -1.972200535237789154e-02 -1.822024025022983551e-02 1.977798938751220703e-01 -3.282952681183815002e-02 -6.559516489505767822e-02 8.475888520479202271e-02 -1.111558824777603149e-01 -1.225021407008171082e-01 1.836417242884635925e-02 1.524046808481216431e-01 2.230889350175857544e-02 -2.771514654159545898e-01
6.345691531896591187e-02 -1.104502826929092407e-01 2.263394296169281006e-01 -1.517664939165115356e-01 4.640485346317291260e-02 2.361163944005966187e-01 2.499658428132534027e-02 1.140273734927177429e-01 -2.172359675168991089e-01 1.388804018497467041e-01 1.641777902841567993e-01 3.577105402946472168e-01 -1.455627265386283398e-03 6.062697619199752808e-03 -8.002194762229919434e-02 -2.261109948158264160e-01 -7.266563922166824341e-02 1.978628635406494141e-01 -7.307825237512588501e-02 2.337804734706878662e-01 4.993028938770294189e-02 2.423636019229888916e-01 7.214727252721786499e-02 4.610187560319900513e-02 1.012728214263916016e-01 -4.509833455085754395e-02 -8.199805766344070435e-02 -5.560616254806518555e-01 2.495406195521354675e-02 1.913090795278549194e-01 -7.411783188581466675e-02 1.228808611631393433e-01
3.618823364377021790e-02 2.935371994972229004e-01 1.318108439445495605e-01 -8.866488188505172729e-02 9.304375946521759033e-02 -2.061606794595718384e-01 8.437552303075790405e-02 -1.646891534328460693e-01 -2.149497270584106445e-01 -7.103634066879749298e-03 1.093101948499679565e-01 1.175212860107421875e-01 -3.316020071506500244e-01 -3.509789332747459412e-02 -1.547701507806777954e-01 -2.128757834434509277e-01 3.591413795948028564e-02 3.839602768421173096e-01 -2.784240841865539551e-01 5.497955530881881714e-02 9.143483638763427734e-02 2.422426268458366394e-02 4.090172424912452698e-02 -2.973340153694152832e-01 2.026759684085845947e-01 9.137122333049774170e-02 -2.593666911125183105e-01 -1.830927133560180664e-01 -1.554144620895385742e-01 -7.898434251546859741e-02 -1.976751685142517090e-01 -3.795453906059265137e-02
-2.514504492282867432e-01 -3.022027015686035156e-01 1.135914847254753113e-01 9.836993366479873657e-02 -1.221615299582481384e-01 -1.657278686761856079e-01 1.580767035484313965e-01 1.311922371387481689e-01 -4.425309300422668457e-01 1.292291134595870972e-01 6.847253441810607910e-02 3.445317745208740234e-01 -1.186077296733856201e-01 2.046755254268646240e-01 1.505750715732574463e-01 -2.481383532285690308e-01 1.923748403787612915e-01 1.743725091218948364e-01 -2.809503376483917236e-01 -1.151493489742279053e-01 5.423330143094062805e-02 -1.631064340472221375e-02 -6.558796763420104980e-02 -6.779918074607849121e-02 1.048747077584266663e-01 1.166646182537078857e-02 -1.751745045185089111e-01 -5.806663632392883301e-02 -1.994703114032745361e-01 -5.939386319369077682e-03 -5.032830312848091125e-02 -5.372612550854682922e-02
1.696748882532119751e-01 -3.179053962230682373e-02 2.148414254188537598e-01 7.794324308633804321e-02 2.448908090591430664e-01 1.426615379750728607e-02 1.856967210769653320e-01 8.191886544227600098e-02 -1.667784005403518677e-01 -1.367879062891006470e-01 9.437578171491622925e-02 2.241693586111068726e-01 -1.977038234472274780e-01 3.621240854263305664e-01 7.322175055742263794e-02 -1.488028466701507568e-01 1.243027672171592712e-01 2.038130164146423340e-01 -3.420025706291198730e-01 7.371600717306137085e-02 3.259599953889846802e-02 -3.574618324637413025e-02 1.270167529582977295e-01 -8.378201723098754883e-02 3.926606774330139160e-01 -1.103315874934196472e-01 7.071575149893760681e-03 -3.029505908489227295e-01 -1.175873652100563049e-01 6.857763230800628662e-02 -1.680882871150970459e-01 -5.777797475457191467e-02
3.263764455914497375e-02 -1.738742887973785400e-01 1.562533825635910034e-01 -2.350150048732757568e-01 2.373679773882031441e-03 1.965653747320175171e-01 -3.411103188991546631e-01 -2.471538027748465538e-03 -7.920584082603454590e-02 -2.473517954349517822e-01 2.192304730415344238e-01 4.852104485034942627e-01 1.002123355865478516e-01 -1.268191486597061157e-01 1.106707677245140076e-01 -1.887771785259246826e-01 -7.521448284387588501e-02 1.904580444097518921e-01 -2.473895251750946045e-02 1.593713909387588501e-01 3.724499791860580444e-02 -9.833773225545883179e-02 -8.389267325401306152e-02 3.338401019573211670e-02 -7.018050551414489746e-02 -7.768138311803340912e-03 1.302619278430938721e-02 2.474573627114295959e-02 -3.300275802612304688e-01 -1.984989792108535767e-01 1.457146257162094116e-01 -2.159128636121749878e-01
-8.905012905597686768e-02 1.005235463380813599e-01 6.404677033424377441e-02 -5.226308852434158325e-02 1.857488155364990234e-01 2.470479533076286316e-02 -2.711086347699165344e-02 2.717437408864498138e-02 -3.041648566722869873e-01 -8.405077457427978516e-02 -4.264185726642608643e-01 3.361843824386596680e-01 6.273092329502105713e-02 -4.792011901736259460e-02 -7.786769419908523560e-02 -1.101876050233840942e-01 3.893975540995597839e-02 2.231728434562683105e-01 -2.759267389774322510e-01 3.631353378295898438e-01 -5.587567761540412903e-02 2.322698086500167847e-01 -8.386056125164031982e-02 -5.039887502789497375e-02 -7.157817482948303223e-02 -2.414169162511825562e-01 6.885405629873275757e-02 -2.107634954154491425e-02 -3.366064727306365967e-01 6.735993921756744385e-02 4.014319553971290588e-02 -7.525222748517990112e-02
1.430018246173858643e-01 -1.237887293100357056e-01 2.161829620599746704e-01 1.062763258814811707e-01 2.019282281398773193e-01 -1.006209850311279297e-01 -7.009358704090118408e-02 -1.416306048631668091e-01 -1.985318725928664207e-03 -1.493292003870010376e-01 -9.436006844043731689e-02 3.641400635242462158e-01 -4.899822920560836792e-02 1.003968715667724609e-01 1.976260840892791748e-01 -2.546990215778350830e-01 2.289784699678421021e-01 -8.705415576696395874e-02 -1.889312267303466797e-01 4.132169187068939209e-01 1.235964149236679077e-01 -1.767597198486328125e-01 -1.967567950487136841e-01 -3.125407695770263672e-01 7.876312732696533203e-02 -3.091478534042835236e-02 2.464843094348907471e-01 2.636770531535148621e-02 -1.808962435461580753e-03 6.193418800830841064e-02 1.670807003974914551e-01 -1.949541643261909485e-02
-1.967188715934753418e-02 -4.993777722120285034e-02 4.520699009299278259e-02 -3.226114213466644287e-01 8.759070187807083130e-02 -2.509820163249969482e-01 -9.543678909540176392e-02 -2.437787950038909912e-01 -7.272337377071380615e-02 -3.084884285926818848e-01 -3.544144332408905029e-01 3.930211365222930908e-01 -1.537291556596755981e-01 -8.891516923904418945e-02 7.149021606892347336e-03 -7.698020339012145996e-02 1.015195176005363464e-01 3.914299234747886658e-02 -2.338062375783920288e-01 1.686358451843261719e-01 1.099528744816780090e-01 -2.136505991220474243e-01 -1.806360781192779541e-01 -2.268316410481929779e-02 2.039104849100112915e-01 -9.570037946105003357e-03 4.265897721052169800e-02 -1.274639815092086792e-01 -1.364776790142059326e-01 -1.211527362465858459e-01 2.340582609176635742e-01 -1.026256475597620010e-02
1.338476836681365967e-01 -2.112426310777664185e-01 1.381266862154006958e-01 1.136251240968704224e-01 2.045930325984954834e-01 -2.660655081272125244e-01 -7.879041135311126709e-02 3.777443617582321167e-02 -6.201056018471717834e-02 3.773002326488494873e-02 1.195690557360649109e-01 2.825223207473754883e-01 -2.011129073798656464e-02 2.101167291402816772e-01 2.719199955463409424e-01 -1.482433974742889404e-01 -1.364669529721140862e-03 2.520068287849426270e-01 -1.565559208393096924e-01 3.893814980983734131e-01 2.151422500610351562e-01 -1.289238221943378448e-02 -1.188849378377199173e-02 -1.751619130373001099e-01 -6.179494038224220276e-02 -2.243659943342208862e-01 -1.573290824890136719e-01 -8.934180438518524170e-02 -1.480199396610260010e-01 -9.691619873046875000e-02 -3.286041617393493652e-01 -4.737307131290435791e-02
-7.268419023603200912e-03 -6.659706681966781616e-02 3.225443363189697266e-01 -1.877480596303939819e-01 1.617349535226821899e-01 -9.691418707370758057e-02 1.959938555955886841e-01 2.811499871313571930e-02 -1.132322102785110474e-01 -1.570827513933181763e-01 1.599050164222717285e-01 2.423986941576004028e-01 -3.512904345989227295e-01 -2.907348275184631348e-01 -1.149378940463066101e-01 -6.675089150667190552e-02 -1.484856754541397095e-01 1.601670384407043457e-01 -1.194973066449165344e-01 4.367027878761291504e-01 -8.599317818880081177e-02 -9.376545250415802002e-02 1.484953518956899643e-02 -8.754125982522964478e-02 1.047397479414939880e-01 -1.001879498362541199e-01 -8.450948446989059448e-02 -2.461152523756027222e-01 8.401246368885040283e-02 2.040548324584960938e-01 -1.370727270841598511e-01 -3.290118277072906494e-02
8.470167964696884155e-02 1.324453856796026230e-02 3.483640849590301514e-01 -2.556210756301879883e-01 2.142093330621719360e-01 1.288405656814575195e-01 -7.792524993419647217e-02 -5.854741483926773071e-02 -2.691959738731384277e-01 -4.252663627266883850e-02 1.086845472455024719e-01 1.057019606232643127e-01 -2.412224858999252319e-01 6.797190010547637939e-02 -4.989938437938690186e-02 -2.753484547138214111e-01 4.873548820614814758e-02 2.226982414722442627e-01 -1.348878294229507446e-01 -1.461037714034318924e-02 -1.417728960514068604e-01 2.325213849544525146e-01 9.261482208967208862e-02 -3.518443107604980469e-01 4.617976024746894836e-02 6.726413220167160034e-02 -2.848068773746490479e-01 -3.452750146389007568e-01 -6.294575333595275879e-02 8.163683861494064331e-02 -6.002742797136306763e-03 -3.200447559356689453e-02
-8.668190240859985352e-02 -1.731019616127014160e-01 5.289081484079360962e-02 -1.662467867136001587e-01 1.741057932376861572e-01 1.110060722567141056e-03 9.995552152395248413e-02 1.143128275871276855e-01 2.296709641814231873e-02 -2.837728559970855713e-01 -3.017828240990638733e-02 1.338656395673751831e-01 1.029993370175361633e-01 -1.199593394994735718e-01 -2.228388935327529907e-01 -2.792501747608184814e-01 6.507191807031631470e-02 -2.010867148637771606e-01 -2.977681457996368408e-01 2.240126579999923706e-01 1.963452994823455811e-01 -1.049757227301597595e-01 -1.557659208774566650e-01 -6.707321852445602417e-02 1.834893524646759033e-01 1.356490403413772583e-01 -2.278256118297576904e-01 -3.023260533809661865e-01 -1.367698460817337036e-01 -3.283362686634063721e-01 -4.525711759924888611e-02 -2.010162770748138428e-01
-2.102662064135074615e-02 -3.368067145347595215e-01 6.006544455885887146e-02 -7.774154096841812134e-02 1.971285492181777954e-01 -5.850861966609954834e-02 6.937656551599502563e-03 9.043445810675621033e-03 9.110708534717559814e-02 1.658074408769607544e-01 -2.778941988945007324e-01 3.746405243873596191e-01 -7.793666422367095947e-02 -1.527144312858581543e-01 -3.903076518326997757e-03 -3.479532301425933838e-01 1.825830638408660889e-01 1.917220056056976318e-01 -2.672348618507385254e-01 2.562284469604492188e-01 -9.994070231914520264e-02 -8.672429621219635010e-02 -3.342030942440032959e-01 -6.251692771911621094e-02 -1.756606623530387878e-02 -7.280327379703521729e-02 1.387166678905487061e-01 -7.899416610598564148e-03 1.583478413522243500e-02 1.848121434450149536e-01 1.745415776968002319e-01 -1.198325026780366898e-02
1.805690862238407135e-02 -1.861035078763961792e-01 8.174916356801986694e-02 -3.326387107372283936e-01 5.643252655863761902e-02 -3.105095401406288147e-02 1.171346306800842285e-01 2.289365530014038086e-01 1.227745693176984787e-02 -2.201153486967086792e-01 -2.620707452297210693e-01 1.410523056983947754e-01 -1.628934890031814575e-01 -1.427189558744430542e-01 1.710786223411560059e-01 -1.118212118744850159e-01 4.227558150887489319e-02 2.971654534339904785e-01 -2.693394012749195099e-02 2.171200066804885864e-01 3.193779885768890381e-01 -2.873801887035369873e-01 2.327275462448596954e-02 8.617018908262252808e-02 -4.785241093486547470e-03 2.764933705329895020e-01 -1.670216768980026245e-01 -2.990307509899139404e-01 1.759129017591476440e-02 1.323674470186233521e-01 9.669516235589981079e-02 -9.388913400471210480e-03
-1.010321360081434250e-02 -3.399838805198669434e-01 1.255222856998443604e-01 4.973960667848587036e-02 2.507547736167907715e-01 -1.313227862119674683e-01 -1.149047762155532837e-01 7.571344077587127686e-02 -1.090357080101966858e-01 -2.477569580078125000e-01 4.395411536097526550e-02 3.992660343647003174e-01 -1.356220692396163940e-01 1.170288771390914917e-01 -1.009163632988929749e-02 -1.295661181211471558e-01 6.442720443010330200e-02 9.777576476335525513e-02 -2.743808329105377197e-01 1.325689069926738739e-02 1.314265877008438110e-01 -1.128027960658073425e-01 -4.703662917017936707e-02 -7.275605201721191406e-02 9.100072085857391357e-02 3.011329472064971924e-01 -3.284619152545928955e-01 7.648504525423049927e-02 -1.059051081538200378e-01 2.752231359481811523e-01 2.326711863279342651e-01 5.431268736720085144e-02
9.760556370019912720e-02 -4.035319760441780090e-02 1.651304513216018677e-01 -1.714647002518177032e-02 2.338886857032775879e-01 2.676381170749664307e-01 2.135109007358551025e-01 5.460372194647789001e-02 -1.226656511425971985e-01 -4.118924736976623535e-01 2.035055607557296753e-01 1.541922837495803833e-01 -1.109746471047401428e-01 -1.726805865764617920e-01 -3.035011887550354004e-02 -2.687965333461761475e-01 -1.853865542216226459e-04 2.133699655532836914e-01 -2.222036868333816528e-01 2.525263130664825439e-01 8.220484107732772827e-02 -1.438330411911010742e-01 1.558679938316345215e-01 -6.339068990200757980e-03 2.173314392566680908e-01 1.368012130260467529e-01 2.124911732971668243e-02 -1.131803169846534729e-01 -9.739538282155990601e-02 2.291588671505451202e-02 -2.973338365554809570e-01 -1.819417476654052734e-01
-2.391265779733657837e-01 -3.430620534345507622e-03 -2.323864400386810303e-01 -4.086879268288612366e-02 1.564843207597732544e-01 -2.430510334670543671e-02 3.855464607477188110e-02 -2.185298800468444824e-01 4.042752832174301147e-02 -2.186978459358215332e-01 -1.521978527307510376e-01 1.837261915206909180e-01 -3.107001483440399170e-01 -1.787242442369461060e-01 1.897176653146743774e-01 -5.297927930951118469e-02 2.252974659204483032e-01 9.769662469625473022e-02 -1.519802957773208618e-01 2.195585370063781738e-01 2.824064344167709351e-02 -7.724875956773757935e-02 3.090444020926952362e-02 -1.631452292203903198e-01 1.440720558166503906e-01 5.783234536647796631e-02 -8.632352203130722046e-02 -4.083521664142608643e-01 -3.261170983314514160e-01 2.001185715198516846e-01 -1.442142277956008911e-01 -8.779560029506683350e-02
6.513178348541259766e-03 -4.291893541812896729e-02 -2.363386377692222595e-02 -2.913092374801635742e-01 1.077027618885040283e-01 1.322952508926391602e-01 -2.044394612312316895e-01 -3.261895105242729187e-02 -3.019478917121887207e-01 -2.190883159637451172e-01 2.932179868221282959e-01 3.297280669212341309e-01 4.959572479128837585e-02 -1.669504195451736450e-01 6.304414570331573486e-02 6.363795697689056396e-02 -5.708832666277885437e-02 3.210852742195129395e-01 -7.589661329984664917e-02 3.747351765632629395e-01 1.985073536634445190e-01 5.909372866153717041e-02 9.007067233324050903e-02 7.797437906265258789e-02 6.936745252460241318e-03 -7.498446851968765259e-02 -3.209090232849121094e-02 -1.324469745159149170e-01 -1.358053535223007202e-01 -2.835855782032012939e-01 1.882546395063400269e-01 -1.817766949534416199e-02
9.714529663324356079e-02 2.727332152426242828e-02 -1.715217977762222290e-01 3.514188574627041817e-03 2.605363428592681885e-01 -2.636730074882507324e-01 -1.176833957433700562e-01 -8.750228583812713623e-02 1.104273200035095215e-01 1.080349739640951157e-02 5.901728942990303040e-02 3.642127811908721924e-01 -1.779732853174209595e-01 -2.131530344486236572e-01 -2.925589308142662048e-02 -1.258859783411026001e-01 2.867910563945770264e-01 2.203674465417861938e-01 -9.116461127996444702e-02 4.077824205160140991e-02 1.677572727203369141e-01 -3.473896086215972900e-01 2.529314756393432617e-01 -1.090124621987342834e-01 3.507086336612701416e-01 5.952078849077224731e-02 -8.192555606365203857e-02 -9.308158606290817261e-02 1.121256723999977112e-01 1.163497101515531540e-02 -3.378354385495185852e-02 -1.949170380830764771e-01
1.242240965366363525e-01 7.251837849617004395e-02 -1.268589198589324951e-01 -1.693799793720245361e-01 4.312603473663330078e-01 -1.088962927460670471e-01 -3.224676847457885742e-02 -1.999999023973941803e-02 4.508310928940773010e-02 1.064272001385688782e-01 1.160663645714521408e-02 3.571686148643493652e-01 -4.765333607792854309e-02 -1.696042269468307495e-01 -1.052508428692817688e-01 -2.150033563375473022e-01 4.781989008188247681e-02 2.403391301631927490e-01 -4.584801569581031799e-02 -8.109189569950103760e-02 2.113321274518966675e-01 -3.049519062042236328e-01 2.097110301256179810e-01 -2.124590575695037842e-01 4.548117518424987793e-02 9.853027760982513428e-02 -2.238482832908630371e-01 -3.490606546401977539e-01 2.445726282894611359e-02 -8.173081278800964355e-02 -9.223214536905288696e-02 -1.040384918451309204e-01
1.474442929029464722e-01 -2.982873022556304932e-01 7.669173181056976318e-02 -4.669263958930969238e-03 -1.430774480104446411e-01 -2.198642119765281677e-02 -3.325578197836875916e-02 5.109203234314918518e-02 -3.114794492721557617e-01 -1.274533718824386597e-01 4.490309953689575195e-02 1.064633801579475403e-01 -3.137715756893157959e-01 -8.069827407598495483e-02 -2.343772649765014648e-01 -1.439665853977203369e-01 3.812086582183837891e-02 2.616742253303527832e-01 -6.817162036895751953e-02 1.532958447933197021e-01 3.314839676022529602e-02 -2.865001186728477478e-02 2.315105870366096497e-03 -5.310560762882232666e-02 1.580871790647506714e-01 1.710738055408000946e-02 -2.446532845497131348e-01 -3.134429454803466797e-01 1.530243307352066040e-01 4.189023077487945557e-01 2.407611906528472900e-02 -2.564996480941772461e-01
2.608945071697235107e-01 1.535240709781646729e-01 -1.174222305417060852e-01 -3.820382654666900635e-01 1.868324577808380127e-01 3.481903299689292908e-02 9.643524885177612305e-02 -3.080826438963413239e-02 -1.283398568630218506e-01 -1.530666947364807129e-01 -5.954940989613533020e-02 8.814501017332077026e-02 -1.387919038534164429e-01 -1.282971799373626709e-01 5.413860455155372620e-02 -2.951669991016387939e-01 -1.707569137215614319e-02 1.971080452203750610e-01 -1.181723996996879578e-01 3.055380582809448242e-01 1.201249510049819946e-01 -1.892484873533248901e-01 -2.045723348855972290e-01 1.098515763878822327e-01 1.590972393751144409e-01 1.531753689050674438e-01 -4.012433066964149475e-02 -9.767730534076690674e-02 -1.578546166419982910e-01 9.006492048501968384e-02 1.778296530246734619e-01 -3.873750865459442139e-01
2.025126069784164429e-01 -3.103865683078765869e-01 4.064683616161346436e-02 -3.414718210697174072e-01 9.961991012096405029e-02 -4.974454641342163086e-02 -2.737127542495727539e-01 2.164741978049278259e-02 -1.762928068637847900e-01 1.054105758666992188e-01 2.640437781810760498e-01 3.665335774421691895e-01 1.408525258302688599e-01 1.926473975181579590e-01 1.113172993063926697e-01 -2.396399527788162231e-01 1.650623530149459839e-01 2.306360900402069092e-01 7.464264985173940659e-03 1.358048915863037109e-01 1.658922582864761353e-01 1.174994930624961853e-01 3.942646086215972900e-02 8.523468859493732452e-03 4.665562510490417480e-02 -1.937583982944488525e-01 -1.532982140779495239e-01 -2.311636358499526978e-01 4.853011667728424072e-02 -1.087657059542834759e-03 1.248538866639137268e-01 -8.419182896614074707e-02
6.121285259723663330e-02 4.996221140027046204e-02 1.182501688599586487e-01 -2.096369676291942596e-02 2.037739753723144531e-01 -1.536876261234283447e-01 2.179704606533050537e-02 8.009840548038482666e-02 -2.322153002023696899e-01 -1.214333027601242065e-01 1.697856187820434570e-01 4.598984494805335999e-02 -4.859563708305358887e-01 6.772229820489883423e-02 -9.289757907390594482e-02 -2.879979610443115234e-01 2.114062607288360596e-01 1.540897637605667114e-01 -1.290503293275833130e-01 2.481734007596969604e-01 2.216175664216279984e-03 -1.601309329271316528e-01 5.965744331479072571e-02 -1.193444877862930298e-01 7.958015054464340210e-02 2.791547030210494995e-02 -3.172432780265808105e-01 -3.284627199172973633e-01 -1.919921636581420898e-01 1.408672332763671875e-01 -1.135307624936103821e-01 2.896144054830074310e-03
9.803495556116104126e-02 -2.108574509620666504e-01 -3.211762309074401855e-01 -3.498665094375610352e-01 1.498058587312698364e-01 -9.155471622943878174e-02 -7.824236154556274414e-02 7.807594537734985352e-02 -1.941938512027263641e-02 1.017648074775934219e-02 -2.639920115470886230e-01 2.562482655048370361e-01 -3.829370737075805664e-01 -5.019716545939445496e-02 3.399480879306793213e-01 1.692086085677146912e-02 1.631238311529159546e-01 2.706370055675506592e-01 -1.690910607576370239e-01 2.513136565685272217e-01 1.643118262290954590e-01 1.190590858459472656e-02 3.566465154290199280e-02 -1.193799972534179688e-01 -5.118156597018241882e-02 6.581447087228298187e-03 6.261770613491535187e-03 -9.075816720724105835e-02 -3.658360987901687622e-02 7.435041666030883789e-02 -4.032137989997863770e-02 -1.509285569190979004e-01
9.711813181638717651e-02 -2.320495843887329102e-01 5.672914907336235046e-02 -1.677453070878982544e-01 -2.567517012357711792e-02 1.881472766399383545e-01 -1.506720781326293945e-01 1.081794220954179764e-02 -3.303429484367370605e-02 9.769632481038570404e-03 1.214197650551795959e-01 -5.445889383554458618e-02 -8.071499876677989960e-03 -1.653400957584381104e-01 -1.700596213340759277e-01 -5.295710563659667969e-01 3.246797919273376465e-01 -1.120685338973999023e-01 -2.636552453041076660e-01 1.461389660835266113e-01 8.935528993606567383e-02 -4.337617754936218262e-02 -5.270532891154289246e-02 -1.580189913511276245e-01 1.633608490228652954e-01 1.110343933105468750e-01 6.029440090060234070e-02 -4.016415774822235107e-01 4.639689996838569641e-02 -1.752041727304458618e-01 -3.827802091836929321e-02 -7.798180729150772095e-02
1.855732351541519165e-01 5.730542913079261780e-02 2.974075675010681152e-01 -2.113271057605743408e-01 2.321237772703170776e-01 7.648113369941711426e-02 -9.764136746525764465e-03 -7.050838321447372437e-03 -3.096756041049957275e-01 -8.767507225275039673e-02 2.062943130731582642e-01 1.273419111967086792e-01 -2.639149427413940430e-01 3.423418104648590088e-02 -7.282783742994070053e-03 -1.888125687837600708e-01 1.000491008162498474e-01 2.361079007387161255e-01 -1.705409437417984009e-01 -6.623036414384841919e-02 -5.540771037340164185e-02 3.441789448261260986e-01 -3.609531000256538391e-02 -3.219277858734130859e-01 7.003448158502578735e-02 3.759738802909851074e-02 -2.276118397712707520e-01 -3.194972276687622070e-01 -5.305346474051475525e-02 5.240278691053390503e-02 -4.355397075414657593e-02 -8.395441621541976929e-02
-4.448804259300231934e-02 -9.063871949911117554e-02 -1.113688945770263672e-01 -1.488178670406341553e-01 3.017121851444244385e-01 -1.017681062221527100e-01 -1.935316920280456543e-01 -4.586694762110710144e-02 -1.082685664296150208e-01 5.092819780111312866e-02 6.637051701545715332e-02 2.911121845245361328e-01 -2.884088754653930664e-01 -3.327954113483428955e-01 1.077269166707992554e-01 -1.527637988328933716e-01 1.486151069402694702e-01 1.703665256500244141e-01 -9.685037285089492798e-02 -2.447178661823272705e-01 3.308691382408142090e-01 -2.425954788923263550e-01 -4.073062445968389511e-03 -1.750062704086303711e-01 1.896129399538040161e-01 -1.304205060005187988e-01 5.692457407712936401e-02 -1.960738152265548706e-01 -8.496416360139846802e-02 1.125894263386726379e-01 -1.602435559034347534e-01 -1.496624797582626343e-01
4.483071342110633850e-02 -2.524828910827636719e-01 -9.995105862617492676e-02 -2.992659211158752441e-01 -1.516599059104919434e-01 2.188295498490333557e-02 3.965741768479347229e-02 -3.757346794009208679e-02 9.357118606567382812e-02 -2.442141249775886536e-02 3.216995596885681152e-01 2.739421725273132324e-01 2.530252635478973389e-01 -2.203765064477920532e-01 2.991065196692943573e-02 -1.479324698448181152e-01 1.263258457183837891e-01 1.680307239294052124e-01 -2.113524079322814941e-01 3.725940883159637451e-01 2.091078907251358032e-01 -9.477230906486511230e-02 2.291085720062255859e-01 -3.676779940724372864e-02 -6.634625047445297241e-02 3.022527135908603668e-02 -1.482272446155548096e-01 -3.129106462001800537e-01 8.943066000938415527e-02 1.254770457744598389e-01 -2.505383267998695374e-02 -3.414829820394515991e-02
2.050988227128982544e-01 1.081795692443847656e-01 9.897612035274505615e-02 9.348217397928237915e-02 1.209021285176277161e-01 -1.114261150360107422e-01 -3.518446162343025208e-02 -8.880864828824996948e-02 -3.198378086090087891e-01 3.361202031373977661e-02 4.422994330525398254e-02 1.225115507841110229e-01 -1.684816628694534302e-01 -8.853793144226074219e-02 -8.264847844839096069e-02 -8.376504480838775635e-02 2.227127552032470703e-01 4.153589010238647461e-01 -2.593697309494018555e-01 2.702974248677492142e-03 1.110064536333084106e-01 1.121080815792083740e-01 1.940234154462814331e-01 -1.922122575342655182e-02 4.003993701189756393e-03 -5.828125774860382080e-02 -1.651656478643417358e-01 -4.569877386093139648e-01 -5.178782716393470764e-02 4.453054443001747131e-02 3.426033854484558105e-01 -8.481331169605255127e-02
-1.313445568084716797e-01 1.425662636756896973e-01 -3.137017413973808289e-02 -3.783144801855087280e-02 -9.551453590393066406e-02 -2.745066583156585693e-02 -2.598435580730438232e-01 -4.234378866385668516e-04 4.224067181348800659e-02 -2.966983243823051453e-02 1.503182649612426758e-01 4.708190262317657471e-01 1.223714873194694519e-01 -1.886178255081176758e-01 9.180923551321029663e-02 -4.235811531543731689e-01 4.463290423154830933e-02 9.557444602251052856e-02 -1.254431810230016708e-02 3.817877471446990967e-01 1.315245032310485840e-01 -7.148260623216629028e-02 -5.805186182260513306e-02 -1.314078122377395630e-01 -4.355340823531150818e-02 -1.995833665132522583e-01 7.670947234146296978e-04 1.793883293867111206e-01 -2.256370484828948975e-01 1.621238440275192261e-01 -4.157349839806556702e-02 -2.106006592512130737e-01
-1.820410601794719696e-02 -2.190748043358325958e-02 -1.098284423351287842e-01 -1.991701275110244751e-01 4.183127880096435547e-01 -7.993049174547195435e-02 7.280683517456054688e-02 -1.622798293828964233e-01 -1.592756956815719604e-01 -8.600033819675445557e-02 -1.478445082902908325e-01 3.463725149631500244e-01 -1.470351219177246094e-01 1.777234971523284912e-01 7.037765532732009888e-02 -2.163031250238418579e-01 -5.670973658561706543e-02 2.281031608581542969e-01 -3.338338732719421387e-01 1.571707725524902344e-01 -1.600906848907470703e-01 -1.229788642376661301e-02 1.337554398924112320e-02 -7.512283977121114731e-03 -3.852284699678421021e-02 3.191791772842407227e-01 -1.931436508893966675e-01 8.811074495315551758e-02 7.044893503189086914e-02 2.589662373065948486e-01 1.269010454416275024e-01 -3.061994723975658417e-02
2.157681062817573547e-02 -1.895725578069686890e-01 -1.082285866141319275e-02 6.882610172033309937e-02 7.704021036624908447e-02 1.797821521759033203e-01 9.092859923839569092e-02 -9.976533800363540649e-02 1.472921855747699738e-02 -1.778263300657272339e-01 1.289179641753435135e-02 4.270772039890289307e-01 7.008251547813415527e-02 -2.103782817721366882e-02 4.521293565630912781e-02 4.386985674500465393e-02 1.612596958875656128e-01 2.392639368772506714e-01 -3.634050786495208740e-01 1.120449155569076538e-01 1.671158969402313232e-01 -6.011158600449562073e-02 -4.117667376995086670e-01 5.994172301143407822e-03 -4.673244804143905640e-02 1.582384705543518066e-01 -1.394973397254943848e-01 -1.348353922367095947e-01 -3.210173249244689941e-01 2.139555066823959351e-01 -7.199232280254364014e-02 -1.751226186752319336e-01
7.406161725521087646e-02 -4.805094003677368164e-02 3.230394721031188965e-01 -1.718876808881759644e-01 1.067465692758560181e-01 2.436993122100830078e-01 2.354638278484344482e-01 -4.781419038772583008e-02 -1.638469099998474121e-01 -3.209141194820404053e-01 2.163428366184234619e-01 1.977810263633728027e-01 -2.753821313381195068e-01 -1.989620476961135864e-01 -9.394469857215881348e-02 -1.807926148176193237e-01 -1.433446258306503296e-01 1.642259210348129272e-01 -1.214294135570526123e-01 1.945237219333648682e-01 8.499646931886672974e-02 -5.071915313601493835e-02 1.657027602195739746e-01 -1.321654170751571655e-01 1.757750809192657471e-01 2.400666475296020508e-01 6.345304846763610840e-02 -1.807252019643783569e-01 -8.835105597972869873e-02 1.843998581171035767e-01 -1.672339588403701782e-01 -8.537609130144119263e-02
-8.221262693405151367e-02 -1.211579069495201111e-01 4.103645980358123779e-01 1.608780212700366974e-02 1.764251291751861572e-01 8.448519557714462280e-02 -8.505591005086898804e-02 1.031529307365417480e-01 5.448304116725921631e-02 2.205381542444229126e-02 2.072700113058090210e-01 2.897059321403503418e-01 -8.015299588441848755e-02 -2.606472074985504150e-01 -1.430900022387504578e-02 -1.203354001045227051e-01 7.702317833900451660e-02 4.738517701625823975e-01 -1.764016970992088318e-02 2.790516316890716553e-01 1.496155261993408203e-01 2.389413416385650635e-01 1.333398818969726562e-01 -2.252102643251419067e-01 -3.254061937332153320e-02 1.041719317436218262e-02 -1.160638332366943359e-01 8.484721928834915161e-02 9.531549364328384399e-02 1.088215634226799011e-01 1.747525930404663086e-01 -6.666640937328338623e-02
1.359786391258239746e-01 -1.214273367077112198e-02 8.108132332563400269e-02 -3.659605085849761963e-01 3.164458870887756348e-01 -1.406586468219757080e-01 -1.405226737260818481e-01 -8.725754916667938232e-02 -4.512978717684745789e-02 2.754907682538032532e-02 -1.890099644660949707e-01 2.731663286685943604e-01 -1.610340625047683716e-01 -5.927420780062675476e-02 3.176632225513458252e-01 -2.596863210201263428e-01 1.308890432119369507e-01 -1.259422898292541504e-01 -4.124742448329925537e-01 3.389879763126373291e-01 -8.727685362100601196e-02 6.079657934606075287e-03 -1.542225945740938187e-02 1.207632347941398621e-01 1.633177399635314941e-01 2.994613163173198700e-02 2.848928421735763550e-02 -4.535554349422454834e-02 -1.078889667987823486e-01 5.861798301339149475e-03 -3.838442265987396240e-03 -8.754378650337457657e-04
9.671393781900405884e-02 -2.759445272386074066e-02 2.632920444011688232e-01 -3.121690265834331512e-02 -3.308511897921562195e-02 -8.890441060066223145e-02 -7.556489109992980957e-02 -2.084075957536697388e-01 -2.994295060634613037e-01 6.306517124176025391e-02 8.125775307416915894e-02 1.792138665914535522e-01 -2.353596985340118408e-01 -2.819762825965881348e-01 -9.463860839605331421e-02 -1.454458236694335938e-01 -1.916021853685379028e-01 4.276114106178283691e-01 -2.257355898618698120e-01 1.213606297969818115e-01 1.463435590267181396e-01 1.741869449615478516e-01 8.474043756723403931e-02 -2.884537279605865479e-01 3.131756186485290527e-01 7.908083498477935791e-02 4.243670031428337097e-02 -1.954215019941329956e-02 -1.992792636156082153e-02 7.055779546499252319e-02 -1.507177650928497314e-01 -4.555230960249900818e-02
-1.790261864662170410e-01 -1.409772187471389771e-01 2.887213528156280518e-01 3.020795062184333801e-02 -3.897598013281822205e-02 3.650832176208496094e-02 -6.967705488204956055e-02 -5.736944824457168579e-02 -9.643591940402984619e-02 -1.528260707855224609e-01 -5.404398962855339050e-02 3.920496404170989990e-01 -3.119993582367897034e-02 -7.960887253284454346e-02 -4.547979682683944702e-02 4.471542686223983765e-02 1.948191821575164795e-01 6.528025865554809570e-02 -4.010531902313232422e-01 1.281185150146484375e-01 3.811183199286460876e-02 -8.681131899356842041e-02 -2.739413976669311523e-01 -9.663819521665573120e-02 1.301698684692382812e-01 2.871753871440887451e-01 9.716733545064926147e-02 -1.537059992551803589e-01 -3.915503025054931641e-01 6.297386437654495239e-02 -2.122766375541687012e-01 -6.693801283836364746e-02
-2.762514054775238037e-01 -1.978799700736999512e-01 2.445579469203948975e-01 -2.788648903369903564e-01 2.053057402372360229e-01 9.017548523843288422e-03 -3.682641983032226562e-01 -4.860813170671463013e-02 -2.233994603157043457e-01 -1.501001138240098953e-02 1.026721224188804626e-01 3.413725793361663818e-01 5.870078876614570618e-02 6.334152817726135254e-02 4.380464553833007812e-02 -7.379636913537979126e-02 2.545047923922538757e-02 2.124244570732116699e-01 7.675551623106002808e-02 4.051876664161682129e-01 1.372819393873214722e-01 2.901075594127178192e-02 1.199357956647872925e-01 1.210364401340484619e-01 6.478156149387359619e-02 -7.663099467754364014e-02 3.202917054295539856e-02 -9.184540063142776489e-02 -1.960969418287277222e-01 -1.365843862295150757e-01 1.172178164124488831e-01 -1.405946463346481323e-01
1.458772271871566772e-01 3.313307836651802063e-02 1.974460631608963013e-01 -1.188289001584053040e-01 2.427666485309600830e-01 2.145881205797195435e-01 3.053876757621765137e-01 8.899267762899398804e-02 -1.864957958459854126e-01 -3.958464562892913818e-01 9.971769154071807861e-02 1.702875196933746338e-01 -1.031466051936149597e-01 -1.818862557411193848e-01 -2.778149908408522606e-03 -1.551285833120346069e-01 -6.533051282167434692e-02 1.582410335540771484e-01 -2.254528850317001343e-01 2.292897850275039673e-01 2.428497821092605591e-01 -6.896491348743438721e-02 1.580785363912582397e-01 -5.298622325062751770e-02 1.046084165573120117e-01 2.050113230943679810e-01 9.346742928028106689e-02 5.767365451902151108e-03 -1.722961962223052979e-01 1.223514974117279053e-01 -2.695469558238983154e-01 -1.297991275787353516e-01
-2.748995460569858551e-02 1.040103137493133545e-01 2.404158264398574829e-01 2.852778136730194092e-01 6.666693836450576782e-02 1.784787327051162720e-01 -1.488411724567413330e-01 -8.645053952932357788e-02 -2.784976363182067871e-01 2.301522791385650635e-01 1.471560150384902954e-01 5.444931387901306152e-01 -7.791105657815933228e-02 -9.188160300254821777e-03 -1.243738979101181030e-01 -2.710204720497131348e-01 1.442869156599044800e-01 -3.202701359987258911e-02 -1.958674490451812744e-01 1.253545582294464111e-01 7.143134623765945435e-02 1.201927065849304199e-01 -2.151150852441787720e-01 5.090791266411542892e-03 1.035753041505813599e-01 -2.434574812650680542e-02 -1.665522754192352295e-01 -2.305000871419906616e-01 -5.387354642152786255e-02 4.510415717959403992e-02 -2.233465015888214111e-02 1.359086018055677414e-02
1.119956448674201965e-01 -1.570261567831039429e-01 1.891325414180755615e-01 -3.376868963241577148e-01 -7.841440290212631226e-02 -7.447643578052520752e-02 1.095758378505706787e-01 -1.611181348562240601e-01 6.279903464019298553e-03 -2.651812732219696045e-01 -3.032352626323699951e-01 8.610735088586807251e-02 -8.589345216751098633e-02 2.944025397300720215e-02 8.449017256498336792e-02 -1.801141798496246338e-01 1.952534317970275879e-01 2.303166836500167847e-01 4.198616743087768555e-02 2.898979187011718750e-01 3.066556155681610107e-01 -1.630689650774002075e-01 -3.074386715888977051e-02 -3.542387485504150391e-02 1.485021561384201050e-01 2.845228314399719238e-01 -1.468784809112548828e-01 -2.375356853008270264e-01 3.976717591285705566e-02 1.684241294860839844e-01 4.657534137368202209e-02 -1.812766939401626587e-01
-1.601874381303787231e-01 1.466107666492462158e-01 -1.133947372436523438e-01 -2.500679194927215576e-01 2.839070856571197510e-01 -2.173278927803039551e-01 -3.386616334319114685e-02 -1.300591137260198593e-02 -2.893945872783660889e-01 -2.804943360388278961e-02 7.926300913095474243e-02 2.077576220035552979e-01 -3.740451857447624207e-02 9.602694213390350342e-02 -5.179153755307197571e-02 -3.699105978012084961e-01 2.103555947542190552e-01 2.369565516710281372e-01 -1.642625182867050171e-01 5.758192390203475952e-02 1.250534355640411377e-01 1.866921931505203247e-01 -1.266729533672332764e-01 -2.877343595027923584e-01 -9.017882496118545532e-02 -1.075530052185058594e-01 -6.739598512649536133e-02 2.958088647574186325e-03 -2.186010926961898804e-01 1.538210362195968628e-02 3.332247138023376465e-01 2.909057214856147766e-02
-1.218733265995979309e-01 -2.202288061380386353e-02 -2.728913724422454834e-02 -1.829144060611724854e-01 9.860386699438095093e-02 1.685451269149780273e-01 1.670522987842559814e-01 -1.589018702507019043e-01 1.386145949363708496e-01 4.646776709705591202e-03 -2.155577242374420166e-01 4.645233154296875000e-01 3.914869949221611023e-02 -1.330058127641677856e-01 7.542240619659423828e-02 -2.743217647075653076e-01 -1.348606348037719727e-01 3.924879431724548340e-01 -1.186915189027786255e-01 1.676508635282516479e-01 1.631766259670257568e-01 5.957473441958427429e-02 -1.570499986410140991e-01 7.892243564128875732e-02 6.838470697402954102e-02 3.617332503199577332e-02 -1.923702359199523926e-01 -7.220920920372009277e-02 -2.382356822490692139e-01 8.397060632705688477e-02 1.493864059448242188e-01 2.601911425590515137e-01
3.228499889373779297e-01 -1.457792967557907104e-01 -1.384882330894470215e-01 -1.340834647417068481e-01 1.105365753173828125e-01 1.968766450881958008e-01 1.553556025028228760e-01 1.753353476524353027e-01 2.269461005926132202e-01 -1.547573059797286987e-01 6.305167824029922485e-02 1.984221488237380981e-01 8.509319275617599487e-02 -4.175629839301109314e-02 -1.635289937257766724e-01 -2.492991089820861816e-01 3.119433224201202393e-01 -1.157286344096064568e-03 -1.930420249700546265e-01 2.765296399593353271e-01 5.696784704923629761e-02 -5.716683715581893921e-02 -1.022972017526626587e-01 2.092425711452960968e-02 2.864151895046234131e-01 3.212153613567352295e-01 -6.753622088581323624e-03 -1.947810351848602295e-01 -8.278404362499713898e-03 1.202513650059700012e-01 7.652650028467178345e-02 -2.068373262882232666e-01
6.499157100915908813e-02 -1.166278049349784851e-01 1.873887926340103149e-01 -8.038456551730632782e-03 8.222883939743041992e-02 2.074048519134521484e-01 1.649691015481948853e-01 -1.500805374234914780e-03 -2.471767365932464600e-01 -4.276983141899108887e-01 1.877615451812744141e-01 2.330231666564941406e-01 -1.901936680078506470e-01 -1.306369155645370483e-01 2.785675413906574249e-02 -2.948912978172302246e-01 -1.311458051204681396e-01 9.142001718282699585e-02 -1.164566203951835632e-01 2.343138605356216431e-01 2.055125683546066284e-01 -1.688205599784851074e-01 2.001686096191406250e-01 -7.256869226694107056e-02 1.526971459388732910e-01 2.351489514112472534e-01 1.828832030296325684e-01 -9.192299842834472656e-02 -4.135228693485260010e-02 5.401093512773513794e-02 -2.300549149513244629e-01 -8.541093021631240845e-02
1.794563084840774536e-01 -2.178963571786880493e-01 -2.206121832132339478e-01 -2.872563898563385010e-01 2.418954819440841675e-01 9.868326783180236816e-02 1.155314128845930099e-02 -8.838539570569992065e-02 -4.003467857837677002e-01 -8.054436743259429932e-02 -3.004796206951141357e-01 -1.769548095762729645e-02 2.644935809075832367e-02 7.601051777601242065e-02 -5.787332355976104736e-02 -3.328157663345336914e-01 1.197302863001823425e-01 1.373517066240310669e-01 -9.021837264299392700e-02 2.517414689064025879e-01 1.122130155563354492e-01 1.959140300750732422e-01 -4.528157785534858704e-02 -8.573855273425579071e-03 9.481249004602432251e-02 -6.649655848741531372e-02 -8.222255110740661621e-02 -1.699677854776382446e-01 -1.243429258465766907e-01 9.030409902334213257e-02 2.364531457424163818e-01 -2.203987687826156616e-01
1.022808160632848740e-02 -1.210537701845169067e-01 -2.937986701726913452e-02 -9.639599360525608063e-03 5.035044550895690918e-01 9.078031405806541443e-03 -1.334304511547088623e-01 2.307937294244766235e-02 -4.065782129764556885e-01 8.586256951093673706e-02 -2.114691436290740967e-01 2.492074817419052124e-01 -3.289116919040679932e-02 -2.432367578148841858e-02 -8.929860591888427734e-02 -9.368035197257995605e-02 1.308778524398803711e-01 2.515335977077484131e-01 -2.033267468214035034e-01 1.239552497863769531e-01 1.004727408289909363e-01 2.348661571741104126e-01 4.729798238258808851e-04 -8.599924296140670776e-02 -2.714174427092075348e-02 1.038321927189826965e-01 -1.617486327886581421e-01 -2.769754230976104736e-01 -9.996824711561203003e-02 -4.849402606487274170e-02 2.119359970092773438e-01 1.816819906234741211e-01
1.423469483852386475e-01 7.962213456630706787e-02 1.063902899622917175e-01 -5.625153705477714539e-02 1.574472486972808838e-01 -1.977380365133285522e-01 1.788664758205413818e-01 -1.069114431738853455e-01 -3.722977340221405029e-01 -6.347268819808959961e-02 1.407003849744796753e-01 1.858056336641311646e-01 -4.018176496028900146e-01 -1.906489022076129913e-02 3.556806221604347229e-02 -2.881958782672882080e-01 6.853014230728149414e-02 2.640855908393859863e-01 -1.717052757740020752e-01 1.325358301401138306e-01 -2.759266272187232971e-02 1.570109426975250244e-01 1.092930510640144348e-02 -1.734652072191238403e-01 1.514101177453994751e-01 9.792784601449966431e-02 -3.226332962512969971e-01 -8.552329987287521362e-02 -8.409823477268218994e-02 1.882057823240756989e-02 1.993754804134368896e-01 -2.007379531860351562e-01
-7.568398024886846542e-03 7.921760529279708862e-02 1.881471574306488037e-01 -1.346167474985122681e-01 1.707219481468200684e-01 -8.843062072992324829e-02 -1.743049472570419312e-01 7.902857661247253418e-02 -2.555736340582370758e-02 1.724239997565746307e-02 1.031299456954002380e-01 3.680444061756134033e-01 -9.689677506685256958e-02 4.930656403303146362e-02 2.089501917362213135e-01 -2.319057285785675049e-01 2.500326633453369141e-01 2.926489412784576416e-01 -2.142553627490997314e-01 -4.924133792519569397e-02 -2.524414956569671631e-01 -2.513967752456665039e-01 -5.001265928149223328e-02 -1.093124505132436752e-02 2.048321515321731567e-01 2.040863335132598877e-01 -1.789718307554721832e-02 -1.823958158493041992e-01 9.276600182056427002e-02 2.863070964813232422e-01 -2.737847864627838135e-01 -3.847264498472213745e-02
-1.446000579744577408e-02 -1.231700107455253601e-01 1.889715529978275299e-02 4.936891421675682068e-02 9.392374008893966675e-02 -1.088175475597381592e-01 8.210194855928421021e-02 -3.502318859100341797e-01 4.702214896678924561e-02 -1.112439855933189392e-01 1.734949350357055664e-01 1.744426935911178589e-01 -1.707720756530761719e-01 -1.155303493142127991e-01 1.701032370328903198e-02 -1.220272034406661987e-01 6.596006453037261963e-02 8.618635684251785278e-02 -5.682209134101867676e-01 -7.296536117792129517e-02 1.213980242609977722e-01 1.569263786077499390e-01 -9.269521385431289673e-02 -1.434447914361953735e-01 -2.777023911476135254e-01 1.692827641963958740e-01 -2.091314345598220825e-01 -3.317706882953643799e-01 2.308120951056480408e-02 -2.067364193499088287e-02 -1.715187877416610718e-01 -2.191825024783611298e-02
3.787769749760627747e-02 -1.279197484254837036e-01 -1.449363082647323608e-01 -9.426108747720718384e-02 -4.844193160533905029e-02 3.420694470405578613e-01 -3.634959459304809570e-02 -1.447552889585494995e-01 1.202285811305046082e-01 1.192884296178817749e-01 4.967780783772468567e-02 1.985172629356384277e-01 4.405893012881278992e-02 -1.871474832296371460e-01 -6.882560253143310547e-02 -3.871870636940002441e-01 1.860099583864212036e-01 1.437566149979829788e-02 -2.590433359146118164e-01 2.362201064825057983e-01 3.780010044574737549e-01 1.425227969884872437e-01 -5.373602733016014099e-02 -1.217103842645883560e-02 2.697234153747558594e-01 1.759501397609710693e-01 -2.224384574219584465e-03 -2.850670218467712402e-01 -2.523676492273807526e-02 -1.392552852630615234e-01 -1.732027530670166016e-02 -1.387432217597961426e-01
1.128654628992080688e-01 -1.088710427284240723e-01 2.463259249925613403e-01 -7.056136615574359894e-03 1.776258200407028198e-01 1.108137518167495728e-01 -3.015052713453769684e-02 7.212819904088973999e-02 6.963146477937698364e-02 3.381527960300445557e-02 1.442788988351821899e-01 4.534237682819366455e-01 -8.953114598989486694e-02 -3.697010874748229980e-01 -2.876193225383758545e-01 -7.733704149723052979e-02 -5.574260279536247253e-02 1.596512645483016968e-01 -2.937251329421997070e-01 1.662149429321289062e-01 1.096951365470886230e-01 1.821160614490509033e-01 2.172095328569412231e-01 -2.780342698097229004e-01 1.807378530502319336e-01 4.462841153144836426e-02 -1.507679186761379242e-02 6.580645684152841568e-03 1.779729872941970825e-01 -5.810582265257835388e-02 -4.105966910719871521e-02 -1.228535994887351990e-01
-1.170371547341346741e-01 1.149913016706705093e-02 7.667175680398941040e-02 1.432139892131090164e-02 -2.439521811902523041e-02 1.410430017858743668e-02 3.848614171147346497e-02 -8.770115673542022705e-02 -7.212204486131668091e-02 -9.272994846105575562e-02 5.741440225392580032e-03 3.368498384952545166e-01 -3.496666252613067627e-02 -1.181380078196525574e-01 -1.487598866224288940e-01 -1.396535038948059082e-01 3.954504132270812988e-01 1.814940124750137329e-01 -3.800803720951080322e-01 -1.272535771131515503e-01 1.000418514013290405e-01 -1.389362215995788574e-01 -3.338462412357330322e-01 -2.067842185497283936e-01 1.659677736461162567e-02 1.051165461540222168e-01 2.288600429892539978e-02 -9.718606621026992798e-02 -4.083629548549652100e-01 2.229740917682647705e-01 -1.108075752854347229e-01 4.956096783280372620e-02
-3.192284330725669861e-02 -3.421553596854209900e-02 1.896793255582451820e-03 -1.504491269588470459e-01 4.526416361331939697e-01 -1.350387781858444214e-01 -8.072001487016677856e-02 -2.107711732387542725e-01 -8.443652838468551636e-02 1.257012039422988892e-01 6.942030158825218678e-04 9.781336784362792969e-02 -2.717145085334777832e-01 4.348404332995414734e-02 7.273352891206741333e-02 -1.145588159561157227e-01 4.019231349229812622e-02 1.387983113527297974e-01 -1.450000852346420288e-01 3.142369687557220459e-01 1.663966923952102661e-01 1.638313289731740952e-03 -1.709568500518798828e-01 -1.839785724878311157e-01 -2.315340042114257812e-01 -1.063624992966651917e-01 -1.186879500746726990e-01 -3.803286850452423096e-01 -3.293051123619079590e-01 5.874852091073989868e-02 8.571077138185501099e-02 -1.293423585593700409e-02
4.405986890196800232e-02 2.980046905577182770e-03 2.087097316980361938e-01 7.695925980806350708e-02 -7.031816244125366211e-02 -5.482608452439308167e-02 -2.032124102115631104e-01 -1.145113036036491394e-01 -3.299477994441986084e-01 7.718048244714736938e-02 -6.954302638769149780e-02 5.539794564247131348e-01 -6.120480597019195557e-03 2.619365043938159943e-02 9.368614107370376587e-02 2.775469608604907990e-02 1.025053635239601135e-01 2.205391973257064819e-01 -1.894428730010986328e-01 1.457744985818862915e-01 -6.275870651006698608e-02 -9.517636895179748535e-02 9.499305486679077148e-02 -2.692442759871482849e-02 -2.141969650983810425e-02 3.467586040496826172e-01 -2.206989973783493042e-01 -1.682987660169601440e-01 5.867715179920196533e-02 2.022963762283325195e-01 -2.530714869499206543e-01 -6.489546597003936768e-02
1.201241761445999146e-01 -1.033385023474693298e-01 1.557316184043884277e-01 2.062595784664154053e-01 -9.372199326753616333e-02 -2.382075190544128418e-01 1.350495149381458759e-03 6.024875212460756302e-03 1.014652699232101440e-01 -3.590207397937774658e-01 -1.521266400814056396e-01 3.796969354152679443e-01 4.762353003025054932e-02 -1.730675101280212402e-01 -2.508571371436119080e-02 -3.348212242126464844e-01 3.079423606395721436e-01 1.891635544598102570e-02 -2.459782958030700684e-01 -8.153473585844039917e-02 2.053587436676025391e-01 1.679063588380813599e-01 1.974951103329658508e-02 -2.049607485532760620e-01 -1.461923960596323013e-02 8.896802365779876709e-02 -1.292568594217300415e-01 -5.327607318758964539e-02 -1.348056048154830933e-01 -1.096237543970346451e-02 -1.114393770694732666e-01 2.399657368659973145e-01
3.423091769218444824e-02 -1.147651001811027527e-01 1.925786882638931274e-01 -1.357002407312393188e-01 1.700490415096282959e-01 -1.489027738571166992e-01 3.054941892623901367e-01 8.424152433872222900e-02 3.572303056716918945e-02 -5.228648334741592407e-02 2.024603337049484253e-01 4.468870162963867188e-01 -1.802874207496643066e-01 -2.681971490383148193e-01 -2.045131325721740723e-01 -1.835608929395675659e-01 1.328944563865661621e-01 2.261188924312591553e-01 -1.638383120298385620e-01 1.325943171977996826e-01 -6.454611569643020630e-02 1.809596270322799683e-01 1.514268224127590656e-03 1.190623790025711060e-01 2.998863160610198975e-01 2.085736542940139771e-01 1.751515716314315796e-01 3.055280447006225586e-02 6.467816233634948730e-02 8.097620308399200439e-02 1.033608391880989075e-01 -5.662484839558601379e-02
-1.051262021064758301e-01 -2.326569706201553345e-01 1.886105686426162720e-01 1.893518259748816490e-03 2.674611806869506836e-01 -1.639254987239837646e-01 1.167736127972602844e-01 -1.386566311120986938e-01 1.091196760535240173e-01 -3.016344308853149414e-01 1.537867933511734009e-01 4.512224197387695312e-01 5.976589024066925049e-02 -6.149924919009208679e-02 -6.289508193731307983e-02 -2.401762306690216064e-01 2.122103124856948853e-01 9.691593050956726074e-02 2.101608924567699432e-02 5.487776827067136765e-03 3.183287382125854492e-01 1.509836465120315552e-01 6.554404646158218384e-02 2.951765358448028564e-01 2.463734149932861328e-01 3.100465796887874603e-02 -9.435772150754928589e-02 -1.427163332700729370e-01 -6.178093701601028442e-02 -5.142476037144660950e-02 -8.670805022120475769e-03 -3.024304658174514771e-02
-8.764848113059997559e-02 -2.072408795356750488e-01 1.050539761781692505e-01 -1.311416327953338623e-01 4.011632502079010010e-01 -9.662859141826629639e-02 9.005511552095413208e-02 -1.381639540195465088e-01 1.737611293792724609e-01 -8.447548747062683105e-02 1.409385949373245239e-01 4.632453322410583496e-01 2.906413748860359192e-02 -7.873435318470001221e-02 -2.037800997495651245e-01 -1.883984655141830444e-01 1.372465789318084717e-01 2.124830484390258789e-01 -1.582118310034275055e-02 -5.555653199553489685e-02 1.627380102872848511e-01 1.895449012517929077e-01 4.327932372689247131e-02 2.490747123956680298e-01 2.799267172813415527e-01 -1.744054816663265228e-02 -1.858043819665908813e-01 -1.493501663208007812e-01 1.575486175715923309e-02 1.270561963319778442e-01 7.237548381090164185e-02 -1.305633485317230225e-01
2.208187431097030640e-01 -1.017961725592613220e-01 -6.545828282833099365e-02 -3.169181346893310547e-01 -8.258572965860366821e-02 -1.332013905048370361e-01 -4.497869312763214111e-02 -2.291704714298248291e-01 3.522335737943649292e-02 -6.319821625947952271e-02 -1.842039376497268677e-01 2.947098016738891602e-01 -1.091459840536117554e-01 -1.842654496431350708e-01 -1.548217087984085083e-01 -5.650625377893447876e-02 7.533007860183715820e-02 3.949084505438804626e-02 -1.797517240047454834e-01 3.445371687412261963e-01 1.413315087556838989e-01 -1.697303950786590576e-01 -2.238071560859680176e-01 -3.809293359518051147e-02 1.553245335817337036e-01 1.307818591594696045e-01 2.756646871566772461e-01 -2.673482298851013184e-01 -1.303626596927642822e-01 1.939914375543594360e-02 2.238984704017639160e-01 -2.079166173934936523e-01
2.060737460851669312e-01 -1.908236443996429443e-01 -1.753764003515243530e-01 -3.014250993728637695e-01 2.507621943950653076e-01 4.508069530129432678e-02 -1.239775791764259338e-01 -5.273417755961418152e-02 -8.072608709335327148e-02 -1.866879612207412720e-01 -2.568586766719818115e-01 7.605710625648498535e-02 -1.895539015531539917e-01 -2.939102947711944580e-01 1.028812974691390991e-01 -1.289633810520172119e-01 1.451249569654464722e-01 7.582291215658187866e-02 -2.341291308403015137e-01 3.164138197898864746e-01 9.721622616052627563e-02 -3.143297135829925537e-02 -2.516617178916931152e-01 -1.322997808456420898e-01 6.353093683719635010e-02 1.370737850666046143e-01 -1.123667135834693909e-02 -8.053967356681823730e-02 -1.426898241043090820e-01 3.552454756572842598e-03 3.015584051609039307e-01 -2.000277638435363770e-01
-2.703772159293293953e-03 -3.169339895248413086e-02 2.321998178958892822e-01 -1.118453070521354675e-01 2.380566745996475220e-01 4.241000413894653320e-01 2.174900770187377930e-01 -9.939798712730407715e-02 -1.701602786779403687e-01 -2.951342463493347168e-01 1.108927931636571884e-02 1.306227296590805054e-01 -1.910712271928787231e-01 -1.463248580694198608e-01 4.804234206676483154e-02 -3.115713000297546387e-01 -1.045721620321273804e-01 1.219453662633895874e-01 -1.398537904024124146e-01 1.098991930484771729e-01 1.421995908021926880e-01 -2.070701122283935547e-02 2.202908694744110107e-01 -6.745763868093490601e-02 1.324499696493148804e-01 2.066111415624618530e-01 1.605113409459590912e-02 -1.386650800704956055e-01 -4.196196794509887695e-02 1.084339395165443420e-01 -3.200954794883728027e-01 -1.463994830846786499e-01
3.918850421905517578e-02 9.517344832420349121e-02 9.967651963233947754e-02 7.349993288516998291e-02 2.236726284027099609e-01 -1.541845351457595825e-01 3.385354951024055481e-02 -2.051455229520797729e-01 -3.026095628738403320e-01 -2.003637999296188354e-01 2.530636787414550781e-01 7.445263117551803589e-02 -3.139747083187103271e-01 -4.623647034168243408e-02 -1.115997061133384705e-01 -3.022760748863220215e-01 1.754070818424224854e-01 2.469879090785980225e-01 -9.481025487184524536e-02 2.317681014537811279e-01 1.958210393786430359e-02 -2.723215334117412567e-02 -4.576774314045906067e-02 -7.824154943227767944e-02 1.327732671052217484e-02 3.015773929655551910e-02 -2.377141565084457397e-01 -4.367997050285339355e-01 -1.928247660398483276e-01 1.618304522708058357e-04 3.033407591283321381e-02 2.971145324409008026e-02
-4.074085503816604614e-02 -1.589867845177650452e-02 -4.013676568865776062e-02 -1.216175779700279236e-01 2.126244306564331055e-01 -2.229458838701248169e-01 -6.698635220527648926e-02 4.948110878467559814e-02 -3.280749022960662842e-01 6.169027835130691528e-02 -3.083246760070323944e-02 2.483835965394973755e-01 3.511200472712516785e-02 5.150487646460533142e-02 -5.214632302522659302e-02 -2.655177116394042969e-01 1.273623704910278320e-01 4.075679183006286621e-01 -1.455212384462356567e-01 2.085691988468170166e-01 8.999014645814895630e-02 3.730304241180419922e-01 -1.154459863901138306e-01 -9.152685105800628662e-02 -1.925596594810485840e-01 1.280170772224664688e-02 1.163616254925727844e-01 -8.059579133987426758e-02 -2.545937597751617432e-01 6.154116988182067871e-02 2.911519110202789307e-01 4.504446312785148621e-02
-8.220349997282028198e-02 -1.044156625866889954e-01 1.717243045568466187e-01 -3.443814069032669067e-02 1.637381464242935181e-01 -1.506565809249877930e-01 -2.664841711521148682e-01 7.439827919006347656e-02 -5.365726724267005920e-02 2.292661741375923157e-02 -3.852744027972221375e-02 5.503573454916477203e-03 2.035669684410095215e-01 -1.773463338613510132e-01 1.078719794750213623e-01 -3.379262983798980713e-01 -3.878349438309669495e-02 1.192441955208778381e-01 -4.639084637165069580e-01 1.941142082214355469e-01 1.333543509244918823e-01 1.281414330005645752e-01 1.201588958501815796e-01 -2.400116771459579468e-01 -1.848754137754440308e-01 3.192381933331489563e-02 -1.256882995367050171e-01 -3.127323687076568604e-01 -5.853684991598129272e-02 4.693074151873588562e-02 -2.606868147850036621e-01 1.572295427322387695e-01
1.469143778085708618e-01 -3.572274371981620789e-02 -3.083193860948085785e-02 9.910157881677150726e-03 -6.836858391761779785e-02 2.974609434604644775e-01 -7.704239338636398315e-02 8.850345015525817871e-02 -2.789899334311485291e-02 -2.590757012367248535e-01 4.658738374710083008e-01 2.471860200166702271e-01 -9.816434234380722046e-02 -3.111971914768218994e-02 1.468531191349029541e-01 -6.769254803657531738e-02 -2.716468647122383118e-02 1.501368135213851929e-01 -1.961760818958282471e-01 4.001810550689697266e-01 1.356054991483688354e-01 -1.742285862565040588e-02 6.835768371820449829e-02 -2.434893101453781128e-01 -1.282206028699874878e-01 -5.462207272648811340e-02 -3.280064463615417480e-02 -9.933788329362869263e-02 -2.178295105695724487e-01 5.941984243690967560e-03 2.056593149900436401e-01 -2.483243644237518311e-01
-1.488208472728729248e-01 6.098395958542823792e-02 3.590843081474304199e-02 -1.505146324634552002e-01 4.037012159824371338e-01 2.712112478911876678e-02 -1.633508056402206421e-01 1.388616263866424561e-01 -1.957688331604003906e-01 -1.301102787256240845e-01 4.492694139480590820e-02 2.747994661331176758e-01 -9.815414249897003174e-02 -2.789162695407867432e-01 3.237409591674804688e-01 -1.849576085805892944e-01 -2.399832196533679962e-02 3.415335118770599365e-01 1.433314476162195206e-02 -1.618922501802444458e-01 1.273649036884307861e-01 -1.555446684360504150e-01 3.891257196664810181e-02 -2.158846259117126465e-01 1.251340359449386597e-01 6.307245790958404541e-02 -8.384241908788681030e-02 -6.528145819902420044e-02 4.927974566817283630e-02 2.774965465068817139e-01 -1.139971837401390076e-01 -1.604734808206558228e-01
-4.876772314310073853e-02 -3.013347089290618896e-01 4.640296846628189087e-02 -1.290303319692611694e-01 3.442810848355293274e-03 1.733180582523345947e-01 1.019886359572410583e-01 8.638297766447067261e-02 -3.348835557699203491e-02 9.951228648424148560e-02 -1.268359273672103882e-01 2.712824940681457520e-01 -1.034350246191024780e-01 1.191822960972785950e-01 7.878438383340835571e-02 -1.391603201627731323e-01 2.076766788959503174e-01 2.145750373601913452e-01 -2.536891698837280273e-01 3.079299330711364746e-01 2.925317287445068359e-01 -4.105188697576522827e-02 -3.762642145156860352e-01 1.656876504421234131e-01 -8.648311346769332886e-02 6.221410632133483887e-02 -7.895282655954360962e-02 -1.542346328496932983e-01 -1.388844102621078491e-01 2.315369397401809692e-01 -1.559894979000091553e-01 -2.137283384799957275e-01
1.583519876003265381e-01 9.530168026685714722e-02 1.737965345382690430e-01 2.540507167577743530e-02 1.998505294322967529e-01 3.378254175186157227e-02 -6.564538180828094482e-02 -2.233183532953262329e-01 -1.158231943845748901e-01 -1.466846168041229248e-01 -1.450752019882202148e-01 3.169056475162506104e-01 -2.409882098436355591e-02 1.070680245757102966e-01 2.677848637104034424e-01 -1.299379765987396240e-01 4.565846323966979980e-01 -9.737221896648406982e-02 -1.887591183185577393e-01 2.761628925800323486e-01 1.615615785121917725e-01 -1.320700496435165405e-01 -1.324861645698547363e-01 -3.152186870574951172e-01 -3.673554956912994385e-02 7.583858817815780640e-02 1.504820883274078369e-01 -1.859991848468780518e-01 3.977530077099800110e-02 1.139056980609893799e-01 7.018931955099105835e-02 9.248694032430648804e-02
2.604136168956756592e-01 -1.726439148187637329e-01 1.412139236927032471e-01 -2.464788705110549927e-01 -2.177748382091522217e-01 3.790904581546783447e-02 -2.435249276459217072e-02 -4.140355065464973450e-02 -2.161113917827606201e-02 -1.353930532932281494e-01 -2.043767720460891724e-01 2.282128185033798218e-01 -6.436823308467864990e-02 -3.792416676878929138e-02 8.133854717016220093e-02 -4.291944503784179688e-01 2.313382476568222046e-01 2.926529049873352051e-01 -1.054077968001365662e-01 2.906397581100463867e-01 1.542819738388061523e-01 -3.081691861152648926e-01 -1.637587845325469971e-01 -4.761026427149772644e-02 -1.081230565905570984e-01 1.565587967634201050e-01 -1.238756924867630005e-01 -6.550639122724533081e-02 5.085203424096107483e-02 4.604918137192726135e-02 1.338389366865158081e-01 2.008630894124507904e-02
5.399871617555618286e-02 -3.413240909576416016e-01 -1.061451155692338943e-02 -2.340689599514007568e-01 2.185086160898208618e-01 1.096715405583381653e-02 1.005468815565109253e-01 -1.107863709330558777e-01 7.385604083538055420e-02 4.589012637734413147e-02 -1.562195420265197754e-01 3.635146617889404297e-01 -7.446292787790298462e-02 -1.066688448190689087e-01 7.339337468147277832e-02 -3.004424273967742920e-01 1.354257613420486450e-01 8.894889056682586670e-02 -3.509502112865447998e-01 3.139562904834747314e-01 -1.372563373297452927e-02 -1.644824594259262085e-01 -2.870535254478454590e-01 -5.529541149735450745e-02 -3.414726629853248596e-02 -4.246267024427652359e-03 2.474615424871444702e-01 -9.749063104391098022e-02 1.596412956714630127e-01 7.742916792631149292e-02 1.038991361856460571e-01 6.212773546576499939e-02
-7.104510813951492310e-02 -1.338954865932464600e-01 3.652629852294921875e-01 8.349914103746414185e-02 6.882894784212112427e-02 -7.645410299301147461e-02 6.560900807380676270e-02 -2.701701410114765167e-02 -1.413778066635131836e-01 2.074176631867885590e-02 2.486912608146667480e-01 2.309690713882446289e-01 -1.274882107973098755e-01 -2.809692919254302979e-01 -8.944057673215866089e-02 -2.464541792869567871e-01 2.166625112295150757e-01 1.734766364097595215e-01 -2.373234331607818604e-01 4.635988920927047729e-02 3.189265727996826172e-01 3.987831249833106995e-02 1.673615574836730957e-01 2.035516649484634399e-01 1.227335482835769653e-01 1.795134544372558594e-01 4.739702120423316956e-02 -2.504172325134277344e-01 1.538655310869216919e-01 9.264526516199111938e-02 1.041373685002326965e-01 -2.405575364828109741e-01
-1.395471841096878052e-01 -3.205052018165588379e-01 -5.429705977439880371e-02 -9.260663390159606934e-02 2.160767912864685059e-01 -1.451017111539840698e-01 -7.248923927545547485e-02 3.045940697193145752e-01 3.042830154299736023e-02 -7.323680073022842407e-02 1.522510051727294922e-01 2.342172153294086456e-02 -9.953689575195312500e-02 1.081218793988227844e-01 1.385835558176040649e-01 -3.770894110202789307e-01 1.474443823099136353e-01 3.991367761045694351e-03 -2.836366593837738037e-01 1.412679553031921387e-01 -1.316659525036811829e-02 1.158218607306480408e-01 -3.424461185932159424e-02 -7.824645191431045532e-02 2.327909916639328003e-01 1.285521686077117920e-01 7.708916068077087402e-02 -3.041869997978210449e-01 -4.577085375785827637e-02 2.034940123558044434e-01 -6.426195800304412842e-02 -3.572329580783843994e-01
-1.829517781734466553e-01 -2.865037322044372559e-01 -2.441195957362651825e-02 -2.560724914073944092e-01 2.014445066452026367e-01 8.425191044807434082e-02 2.155862152576446533e-01 -9.955671429634094238e-02 -6.783778220415115356e-02 -1.402902305126190186e-01 -1.196236461400985718e-01 1.599954664707183838e-01 -7.724311202764511108e-02 6.322405487298965454e-02 1.615482568740844727e-01 -2.628796994686126709e-01 1.020602211356163025e-01 5.657771229743957520e-02 -2.336112558841705322e-01 -9.104357659816741943e-02 -1.021456420421600342e-01 1.513550281524658203e-01 -1.847323328256607056e-01 -2.673595845699310303e-01 -1.085819751024246216e-01 2.850941419601440430e-01 -9.762697666883468628e-02 -4.020592868328094482e-01 -1.558943390846252441e-01 -8.367516100406646729e-02 -1.567696183919906616e-01 -9.636583924293518066e-02
-1.261155754327774048e-01 7.977708429098129272e-02 3.549927100539207458e-02 -1.543661504983901978e-01 6.041568145155906677e-02 2.068366855382919312e-01 2.023670822381973267e-01 -2.845353186130523682e-01 5.414053052663803101e-02 -1.806896179914474487e-02 -1.131664216518402100e-01 3.779479861259460449e-01 -8.463721722364425659e-02 -1.605266332626342773e-01 2.316928356885910034e-01 -3.228128552436828613e-01 8.386289328336715698e-02 3.464321196079254150e-01 -1.797886490821838379e-01 1.278822422027587891e-01 2.458717674016952515e-01 3.159262984991073608e-02 -2.031802833080291748e-01 2.397959493100643158e-02 7.260138541460037231e-02 -6.002795696258544922e-02 -8.214472234249114990e-02 -1.018148139119148254e-01 -1.077430993318557739e-01 -8.114068955183029175e-02 1.490994393825531006e-01 2.985303103923797607e-01
9.075352549552917480e-02 -1.451132893562316895e-01 -1.379600614309310913e-01 -4.806162416934967041e-01 -7.569362968206405640e-02 8.809805661439895630e-02 -1.589797437191009521e-01 9.743865579366683960e-03 -1.983690634369850159e-02 -1.135415807366371155e-01 -1.067351624369621277e-01 2.390498369932174683e-01 2.646740972995758057e-01 -1.328402161598205566e-01 -3.014879226684570312e-01 -2.663881480693817139e-01 1.075223758816719055e-01 1.631169170141220093e-01 -1.130511388182640076e-01 8.080713450908660889e-02 1.677674353122711182e-01 -4.268464446067810059e-02 -5.434103310108184814e-02 -2.223843485116958618e-01 1.520034223794937134e-01 2.113643139600753784e-01 1.037739738821983337e-01 -1.265606880187988281e-01 -2.214188277721405029e-01 -4.188992455601692200e-02 -9.250997751951217651e-02 -2.380796670913696289e-01
-2.353140711784362793e-01 -2.503808028995990753e-02 2.995962500572204590e-01 -1.690811067819595337e-01 2.524938806891441345e-02 -1.622336357831954956e-01 1.387952715158462524e-01 -9.392869472503662109e-02 -2.440648078918457031e-01 -1.595816910266876221e-01 1.424529701471328735e-01 2.240546047687530518e-01 -7.564765214920043945e-02 -2.274711132049560547e-01 -5.199885740876197815e-02 -4.425321817398071289e-01 -2.287844195961952209e-03 3.099001012742519379e-02 -2.178305089473724365e-01 6.303279101848602295e-02 -5.069674178957939148e-02 6.790950149297714233e-02 1.483079884201288223e-02 -3.544757366180419922e-01 2.312496602535247803e-01 -1.246020868420600891e-01 -2.119855433702468872e-01 8.301994949579238892e-02 -6.522984802722930908e-02 6.038361787796020508e-02 -2.079756110906600952e-01 4.058768600225448608e-02
-1.255344152450561523e-01 -6.839665770530700684e-02 2.588878870010375977e-01 -3.020488284528255463e-02 3.168829083442687988e-01 -2.461824268102645874e-01 -2.040886580944061279e-01 1.680897027254104614e-01 7.508754264563322067e-03 -1.717615872621536255e-01 1.059725433588027954e-01 4.104023277759552002e-01 1.068634241819381714e-01 -9.348181635141372681e-02 1.866343915462493896e-01 -2.037176489830017090e-01 2.208614051342010498e-01 2.058484852313995361e-01 -1.091155260801315308e-01 -1.702889204025268555e-01 3.771241381764411926e-02 -1.392071414738893509e-02 -1.070406138896942139e-01 1.105565279722213745e-01 2.328646183013916016e-01 1.646355688571929932e-01 -5.041908100247383118e-02 -1.980757713317871094e-01 -9.532647579908370972e-02 2.914128601551055908e-01 -1.738924719393253326e-02 -1.477692741900682449e-02
8.130099624395370483e-02 -3.730454146862030029e-01 -1.370949000120162964e-01 -4.258552938699722290e-02 1.628589034080505371e-01 7.771952450275421143e-02 1.775499731302261353e-01 -6.568588316440582275e-02 1.212350726127624512e-01 -3.836362855508923531e-03 -2.618395686149597168e-01 2.789291441440582275e-01 -1.480834931135177612e-01 -2.161944359540939331e-01 2.538920938968658447e-01 -3.208022415637969971e-01 7.967262715101242065e-02 2.632035315036773682e-01 -1.450961232185363770e-01 7.050837739370763302e-04 3.780703991651535034e-02 -1.788102835416793823e-02 -2.661325335502624512e-01 -2.596387863159179688e-01 1.287986934185028076e-01 3.215244784951210022e-02 2.138420790433883667e-01 -1.874115616083145142e-01 1.102150045335292816e-02 1.617477387189865112e-01 3.407286480069160461e-02 -7.426007091999053955e-02
3.664984554052352905e-02 -5.231283605098724365e-02 1.012931764125823975e-01 -2.291996926069259644e-01 2.016524225473403931e-01 -2.911184355616569519e-02 -9.393756091594696045e-02 -4.162251949310302734e-03 -1.794232726097106934e-01 2.811322808265686035e-01 3.035115264356136322e-02 4.232644736766815186e-01 2.025405615568161011e-01 6.925327330827713013e-02 -4.507782310247421265e-02 -3.893571794033050537e-01 -7.051047682762145996e-02 1.069385409355163574e-01 -1.201135963201522827e-01 1.068688780069351196e-01 1.371561735868453979e-01 1.812702417373657227e-01 2.085808217525482178e-01 -1.066702306270599365e-01 1.045102924108505249e-01 -1.841041296720504761e-01 -1.990702450275421143e-01 -3.118450939655303955e-01 2.473394572734832764e-02 -1.248325854539871216e-01 2.118682116270065308e-01 -2.087481133639812469e-02
6.891740858554840088e-02 6.284371763467788696e-02 1.604934036731719971e-01 -3.492769300937652588e-01 1.290802955627441406e-01 -7.437647134065628052e-02 -1.618860363960266113e-01 -8.802818506956100464e-02 1.847692579030990601e-01 -8.684489876031875610e-02 -2.629805505275726318e-01 3.709447383880615234e-01 1.732118427753448486e-03 -2.035353183746337891e-01 -3.281509503722190857e-02 -2.366803586483001709e-01 1.458912491798400879e-01 4.095939174294471741e-02 -2.120633237063884735e-02 6.908493489027023315e-02 3.392521440982818604e-01 -2.758632302284240723e-01 -8.818306028842926025e-02 9.161436930298805237e-03 2.498640269041061401e-01 -1.244885101914405823e-01 -7.031859457492828369e-02 -1.610241234302520752e-01 -1.604016125202178955e-01 -1.685354113578796387e-02 1.703939288854598999e-01 -2.221431881189346313e-01
-1.126138567924499512e-01 -2.672674655914306641e-01 1.089399382472038269e-01 3.733779862523078918e-02 1.256591975688934326e-01 -4.463224112987518311e-02 -1.816552281379699707e-01 -6.327445060014724731e-02 -1.821031868457794189e-01 4.169746115803718567e-02 2.251564562320709229e-01 5.321114063262939453e-01 5.534836277365684509e-02 7.126987725496292114e-02 3.153236955404281616e-02 -4.396641254425048828e-02 -2.827529422938823700e-02 1.304122805595397949e-01 -6.463880091905593872e-02 4.990054294466972351e-02 2.983855605125427246e-01 5.278746411204338074e-02 -1.283074915409088135e-01 -1.053450703620910645e-01 9.108418971300125122e-02 -5.229542776942253113e-02 -2.609314024448394775e-01 -5.964726675301790237e-03 -1.533104032278060913e-01 4.538163542747497559e-01 -9.595373272895812988e-02 -7.976833730936050415e-02
2.151360735297203064e-02 -1.057087406516075134e-01 1.827127784490585327e-01 -9.281621873378753662e-02 2.823170125484466553e-01 -5.727916210889816284e-02 1.565667688846588135e-01 -1.029005795717239380e-01 1.102271154522895813e-01 -2.204708755016326904e-01 2.067205756902694702e-01 4.340665340423583984e-01 -2.611713297665119171e-02 -1.595908552408218384e-01 1.531969383358955383e-02 -2.352330833673477173e-01 2.866835594177246094e-01 1.964242756366729736e-01 -1.162773519754409790e-01 -5.330316722393035889e-02 1.222246587276458740e-01 6.666562706232070923e-02 1.807546317577362061e-01 3.709764182567596436e-01 9.559708088636398315e-02 6.547167897224426270e-02 -1.512648016214370728e-01 -8.951551467180252075e-02 1.221881620585918427e-02 2.144064754247665405e-01 -4.326370730996131897e-02 -1.885005384683609009e-01
1.073040515184402466e-01 -9.348783642053604126e-02 -8.540475368499755859e-02 2.146942541003227234e-02 2.472326755523681641e-01 -3.562280163168907166e-02 1.439176499843597412e-01 -2.129751443862915039e-01 6.902633607387542725e-02 -1.110686734318733215e-02 -5.089232325553894043e-02 2.645236253738403320e-01 -9.236486256122589111e-02 -2.785252332687377930e-01 -3.274574503302574158e-02 6.241761147975921631e-02 3.963699340820312500e-01 2.056926488876342773e-01 -2.857779860496520996e-01 8.255554735660552979e-02 2.051554173231124878e-01 1.739194393157958984e-01 1.367595046758651733e-01 -3.636912107467651367e-01 1.310073435306549072e-01 -1.546711176633834839e-01 -1.739233285188674927e-01 2.679474093019962311e-02 1.027785800397396088e-02 -2.293355613946914673e-01 1.922046393156051636e-01 -4.571729898452758789e-02
2.559140622615814209e-01 -9.703112393617630005e-02 -5.721797794103622437e-02 -2.283916175365447998e-01 9.551926702260971069e-02 -4.097007587552070618e-02 1.132413148880004883e-01 -3.395223990082740784e-02 -1.377977728843688965e-01 -2.084421366453170776e-01 -2.907217442989349365e-01 -6.048560142517089844e-03 4.127657786011695862e-02 -1.547940224409103394e-01 -1.032645031809806824e-01 -2.081140577793121338e-01 6.786490231752395630e-02 1.208315696567296982e-02 -3.079664707183837891e-01 3.226136267185211182e-01 -4.603550210595130920e-02 5.781689658761024475e-02 -1.228340622037649155e-02 -1.099114790558815002e-01 1.772883534431457520e-01 -1.431062370538711548e-01 5.448778159916400909e-03 -2.125206887722015381e-01 -4.668497443199157715e-01 1.566423922777175903e-01 1.410308033227920532e-01 -1.933830231428146362e-01
3.347572055645287037e-04 -1.724897921085357666e-01 -1.228499710559844971e-01 -8.802407979965209961e-02 7.832529395818710327e-02 -1.825813353061676025e-01 4.085282329469919205e-03 -3.635675013065338135e-01 -2.834603190422058105e-03 -1.229237467050552368e-01 2.141706794500350952e-01 1.922822296619415283e-01 -2.703237831592559814e-01 -2.633575499057769775e-01 2.877148427069187164e-02 -2.393705546855926514e-01 -4.607826843857765198e-02 -4.230088368058204651e-02 -2.804692983627319336e-01 5.776035040616989136e-02 1.318186968564987183e-01 2.270911820232868195e-02 -2.549658417701721191e-01 -1.089862063527107239e-01 -1.751295030117034912e-01 -5.838631466031074524e-02 -1.412576735019683838e-01 -4.090835452079772949e-01 -1.719776690006256104e-01 5.395891889929771423e-02 -1.611314713954925537e-01 -1.292169392108917236e-01
6.777371466159820557e-02 -3.070369958877563477e-01 -5.682426691055297852e-02 -1.226148754358291626e-01 8.534602820873260498e-02 9.587621688842773438e-02 8.320268988609313965e-02 -1.045152842998504639e-01 -1.632693707942962646e-01 -1.439468711614608765e-01 4.724447801709175110e-02 2.587484419345855713e-01 7.922156155109405518e-02 5.663500353693962097e-02 7.212775200605392456e-02 -2.756673470139503479e-02 2.827054634690284729e-02 2.295168042182922363e-01 -3.048733770847320557e-01 2.232583016157150269e-01 2.083745598793029785e-01 -9.391386806964874268e-02 -5.500509738922119141e-01 -1.910373717546463013e-01 8.440536260604858398e-02 -3.067945688962936401e-02 -4.150832071900367737e-02 -2.703045010566711426e-01 -1.168326362967491150e-01 1.474034339189529419e-01 -8.735556155443191528e-02 5.586596950888633728e-02
9.328699111938476562e-02 7.738497108221054077e-02 5.604473128914833069e-02 5.396466329693794250e-02 2.021688669919967651e-01 4.455239698290824890e-02 -4.225595667958259583e-02 7.876478135585784912e-02 -4.414989650249481201e-01 2.176654487848281860e-01 -2.000404000282287598e-01 2.987413406372070312e-01 -4.589591175317764282e-02 1.408118475228548050e-02 8.361789397895336151e-03 -3.553563356399536133e-01 1.189847216010093689e-01 3.232096433639526367e-01 2.561269514262676239e-02 1.474973857402801514e-01 2.139465510845184326e-01 1.147008761763572693e-01 1.404241472482681274e-01 -1.090600863099098206e-01 1.328652799129486084e-01 -1.464081853628158569e-01 -3.113659657537937164e-02 -3.320056796073913574e-01 -5.722680315375328064e-02 -1.128467470407485962e-01 1.676692664623260498e-01 4.701590165495872498e-02
4.427479207515716553e-02 -1.829379647970199585e-01 2.382116615772247314e-01 -1.226019412279129028e-01 1.561691462993621826e-01 3.350233733654022217e-01 1.578070372343063354e-01 1.291418522596359253e-01 -1.245502531528472900e-01 -2.161961048841476440e-01 2.166334986686706543e-01 2.250543385744094849e-01 -2.745789587497711182e-01 -8.653748780488967896e-02 -3.424558416008949280e-02 -1.739743947982788086e-01 -7.419936358928680420e-02 1.402640640735626221e-01 -3.181425034999847412e-01 1.183565780520439148e-01 1.373923718929290771e-01 -2.271190881729125977e-01 2.617914974689483643e-01 -6.671943515539169312e-02 8.670356124639511108e-02 2.979308962821960449e-01 5.215779319405555725e-02 -9.283731132745742798e-02 1.053136587142944336e-02 5.499224364757537842e-02 -2.061882466077804565e-01 -5.757962539792060852e-02
-1.290896087884902954e-01 -1.596801280975341797e-01 1.409590896219015121e-02 -2.658513784408569336e-01 -3.274637088179588318e-02 9.534959495067596436e-02 7.231191545724868774e-02 -1.718114912509918213e-01 1.051940992474555969e-01 -1.291706711053848267e-01 -2.439396381378173828e-01 2.342886775732040405e-01 3.027557581663131714e-02 -1.914432495832443237e-01 1.231817677617073059e-01 -2.296863794326782227e-01 2.839795947074890137e-01 3.478597998619079590e-01 -2.530723512172698975e-01 2.369426637887954712e-01 3.303701877593994141e-01 -1.165750920772552490e-01 -2.731216847896575928e-01 -2.175647392868995667e-02 3.457429260015487671e-02 -2.742446213960647583e-02 -1.888336092233657837e-01 -6.423808634281158447e-02 -7.476346194744110107e-02 1.250260770320892334e-01 1.075141206383705139e-01 1.584820821881294250e-02
1.629868000745773315e-01 -8.291807770729064941e-02 1.987394690513610840e-01 6.827828288078308105e-02 2.635286748409271240e-02 -6.676591187715530396e-02 9.405821561813354492e-02 1.674809865653514862e-02 -3.166376352310180664e-01 -3.104842267930507660e-02 9.019640833139419556e-02 1.963258683681488037e-01 -4.489374756813049316e-01 -6.276990473270416260e-02 -8.507110178470611572e-02 -1.812064200639724731e-01 1.393371671438217163e-01 2.641653120517730713e-01 -2.466328740119934082e-01 1.000181287527084351e-01 2.592515433207154274e-03 3.976673260331153870e-02 7.760109007358551025e-02 3.315162286162376404e-02 1.983579695224761963e-01 2.393860137090086937e-03 -3.149850368499755859e-01 -2.300822287797927856e-01 3.135078027844429016e-02 1.722013503313064575e-01 1.696796715259552002e-01 -3.082039952278137207e-01
-7.718187756836414337e-03 -2.052482962608337402e-01 1.679321378469467163e-01 -3.217189311981201172e-01 -1.074006408452987671e-01 8.947646617889404297e-02 -5.038619413971900940e-02 -4.653542861342430115e-02 2.026499658823013306e-01 -1.370558738708496094e-01 8.374108374118804932e-02 4.886659383773803711e-01 -3.395089134573936462e-02 -6.853768602013587952e-03 2.477441579103469849e-01 -8.805184066295623779e-02 3.638024330139160156e-01 4.006311297416687012e-03 -1.875608861446380615e-01 1.248245239257812500e-01 1.698375046253204346e-01 -1.271186978556215763e-03 -3.653638064861297607e-02 1.045593917369842529e-01 3.012072294950485229e-02 1.788410395383834839e-01 1.696647703647613525e-01 -8.576774597167968750e-02 -2.828824222087860107e-01 -4.871385917067527771e-02 1.281175911426544189e-01 -1.838207542896270752e-01
9.948606789112091064e-02 4.624347388744354248e-02 1.112662702798843384e-01 -3.666977584362030029e-01 -8.485373854637145996e-02 -2.523901462554931641e-01 -7.388562709093093872e-02 2.172791510820388794e-01 4.931197315454483032e-02 -1.630624234676361084e-01 1.411046087741851807e-01 3.820249140262603760e-01 -1.932305395603179932e-01 1.027089431881904602e-01 -1.342996954917907715e-02 -3.207906335592269897e-02 2.221824079751968384e-01 5.583789665251970291e-03 -2.357416450977325439e-01 1.664672046899795532e-01 -2.994351461529731750e-02 -6.001345068216323853e-02 8.337865024805068970e-02 -2.966680228710174561e-01 2.696511447429656982e-01 -6.467501074075698853e-02 8.211038261651992798e-02 -1.744383275508880615e-01 1.210566088557243347e-01 2.552396953105926514e-01 -1.308773308992385864e-01 -1.744560003280639648e-01
1.777970492839813232e-01 -1.133149713277816772e-01 1.891165375709533691e-01 1.465438306331634521e-01 5.989329889416694641e-02 1.085349693894386292e-01 -1.512183099985122681e-01 -2.996409237384796143e-01 5.325069651007652283e-02 -3.447715044021606445e-01 -1.560421288013458252e-01 4.131326377391815186e-01 -3.434439897537231445e-01 1.598246693611145020e-01 -1.348335947841405869e-02 -3.363386988639831543e-01 2.298263162374496460e-01 1.109087616205215454e-01 -1.097861155867576599e-01 6.255704164505004883e-02 4.357558861374855042e-02 -7.470196485519409180e-02 -2.980083227157592773e-02 -1.705071777105331421e-01 -1.793830096721649170e-02 2.755367755889892578e-02 2.554414272308349609e-01 -5.841280519962310791e-02 -4.030488058924674988e-02 4.544367641210556030e-02 2.581365173682570457e-03 -6.919633597135543823e-02
-3.003756105899810791e-01 -6.064975634217262268e-02 4.042048752307891846e-01 -1.411744505167007446e-01 -1.125542167574167252e-02 -3.972804918885231018e-02 5.029633268713951111e-02 -3.028083443641662598e-01 -1.857975721359252930e-01 -7.222877442836761475e-02 -3.323664516210556030e-02 1.688835769891738892e-01 -9.260551631450653076e-02 -2.580962479114532471e-01 6.097781471908092499e-03 -3.280223608016967773e-01 3.205204755067825317e-02 2.536813318729400635e-01 -8.321622014045715332e-02 -4.065400734543800354e-02 3.957647830247879028e-02 2.364662587642669678e-01 1.376085579395294189e-01 -3.206489086151123047e-01 2.142732888460159302e-01 -1.207711249589920044e-01 -2.114865332841873169e-01 4.368230700492858887e-02 -9.197767078876495361e-02 5.463613942265510559e-02 -5.090541020035743713e-02 -1.743539422750473022e-02
1.621178835630416870e-01 -1.366723030805587769e-01 1.886108964681625366e-01 7.646955549716949463e-02 1.422821879386901855e-01 1.885532736778259277e-01 -1.077021807432174683e-01 -3.314134478569030762e-02 -1.137977391481399536e-01 -2.133683413267135620e-01 -5.973842367529869080e-02 3.162849843502044678e-01 -4.027613438665866852e-03 -1.233116090297698975e-01 -9.405103325843811035e-02 -1.063331961631774902e-02 8.151539415121078491e-02 2.490842491388320923e-01 1.364850103855133057e-01 5.072055459022521973e-01 6.187829747796058655e-02 1.270973533391952515e-01 6.234468892216682434e-02 -1.175324842333793640e-01 -1.090967953205108643e-01 -2.342353314161300659e-01 -3.101509250700473785e-02 -1.503883600234985352e-01 -4.081229865550994873e-01 -9.225580841302871704e-03 1.331430673599243164e-01 -4.336298257112503052e-02
2.066499888896942139e-01 -2.418565005064010620e-01 6.824406236410140991e-02 1.490313410758972168e-01 1.182594895362854004e-01 2.529842853546142578e-01 6.618881225585937500e-02 -4.576157033443450928e-02 5.523679405450820923e-02 -2.591663002967834473e-01 -2.550084590911865234e-01 3.071414530277252197e-01 -8.667899668216705322e-02 1.729033142328262329e-01 1.270510107278823853e-01 -3.305312097072601318e-01 -9.539148956537246704e-02 6.737232953310012817e-02 -1.739041358232498169e-01 -6.231663003563880920e-02 2.041109502315521240e-01 1.021265685558319092e-01 1.037116795778274536e-01 -3.644310832023620605e-01 1.285499036312103271e-01 1.767465621232986450e-01 -7.137169688940048218e-02 -1.070137992501258850e-01 -2.797499895095825195e-01 9.176290035247802734e-02 1.357170008122920990e-02 2.214366197586059570e-02
6.385334581136703491e-02 -1.020537242293357849e-01 1.271388493478298187e-02 -2.065198868513107300e-01 3.256509602069854736e-01 -6.869126111268997192e-02 -1.220295578241348267e-02 1.633383929729461670e-01 1.239463463425636292e-01 -2.992720901966094971e-01 -9.159878641366958618e-02 2.924108505249023438e-01 9.178382903337478638e-02 -1.584198623895645142e-01 8.223930001258850098e-02 -2.128401547670364380e-01 1.598616838455200195e-01 -7.092262059450149536e-02 -2.465807050466537476e-01 -1.481530517339706421e-01 2.356856316328048706e-01 5.450149625539779663e-02 -1.740200370550155640e-01 6.310057640075683594e-02 5.354591831564903259e-02 3.063778281211853027e-01 -1.426830589771270752e-01 -4.194340407848358154e-01 -1.243508607149124146e-01 -2.712150570005178452e-03 -5.483451485633850098e-02 -5.548661202192306519e-02
7.557066529989242554e-02 2.514150179922580719e-02 -1.665992289781570435e-01 -3.019190728664398193e-01 1.408555507659912109e-01 -5.078098550438880920e-02 -6.452054530382156372e-02 -1.315792370587587357e-02 3.475082218647003174e-01 -2.696174979209899902e-01 2.578522264957427979e-01 3.772024512290954590e-01 -3.923261165618896484e-02 2.441087504848837852e-03 -1.172429695725440979e-01 -1.908006370067596436e-01 1.160329058766365051e-01 3.049311339855194092e-01 -3.891006484627723694e-02 7.937028259038925171e-02 3.344820141792297363e-01 -1.124652251601219177e-01 -9.338429570198059082e-02 1.727600991725921631e-01 1.286316961050033569e-01 1.650563813745975494e-02 6.379520986229181290e-03 -2.648521661758422852e-01 9.540472924709320068e-02 1.408461779356002808e-01 2.219138294458389282e-02 1.670469157397747040e-02
-8.705531060695648193e-02 2.739747054874897003e-02 1.708495616912841797e-02 -1.379083991050720215e-01 3.064309656620025635e-01 1.414284575730562210e-02 -2.435151189565658569e-01 -1.957838535308837891e-01 2.983327209949493408e-02 -3.914852738380432129e-01 5.268836766481399536e-02 4.833132624626159668e-01 1.249938681721687317e-01 2.111611701548099518e-02 6.838420778512954712e-02 -2.864657528698444366e-02 -1.041810736060142517e-01 9.723190218210220337e-02 -1.189598441123962402e-01 -1.090339478105306625e-02 6.713072303682565689e-03 1.624543070793151855e-01 2.305009961128234863e-01 -2.704408466815948486e-01 -6.677916646003723145e-02 -1.175589933991432190e-01 -1.791316121816635132e-01 -1.852110177278518677e-01 5.620295181870460510e-02 2.313104122877120972e-01 1.537321358919143677e-01 -1.276451051235198975e-01
1.606517285108566284e-01 -9.383137524127960205e-02 -9.561792016029357910e-03 -3.876650333404541016e-01 2.020628154277801514e-01 -1.576948910951614380e-01 1.105532981455326080e-02 2.990283258259296417e-02 -5.044772289693355560e-03 -1.509571820497512817e-01 -4.854267835617065430e-02 3.007858097553253174e-01 -1.440941095352172852e-01 -5.999669060111045837e-02 2.990388572216033936e-01 -2.407968044281005859e-02 -9.731794707477092743e-03 3.904183208942413330e-01 -9.965155273675918579e-02 -1.284751296043395996e-01 2.673536837100982666e-01 -2.488281577825546265e-01 9.125607460737228394e-02 -1.857656054198741913e-02 3.001658618450164795e-02 2.304295450448989868e-01 6.127513572573661804e-02 -2.826071083545684814e-01 8.530185371637344360e-02 4.085275158286094666e-02 -1.768614947795867920e-01 -1.393543928861618042e-01
-1.002974510192871094e-01 -3.738762810826301575e-02 2.836264073848724365e-01 -1.378187835216522217e-01 8.340458571910858154e-02 4.249772522598505020e-03 1.945832520723342896e-01 1.088994741439819336e-01 -6.371533963829278946e-03 -2.018836885690689087e-01 -9.283365309238433838e-02 3.582999110221862793e-01 -2.353774569928646088e-02 -4.106495976448059082e-01 -1.380965411663055420e-01 -3.382357656955718994e-01 1.900166273117065430e-01 2.922167778015136719e-01 -5.612251535058021545e-02 -1.205690484493970871e-02 1.072376891970634460e-01 -1.412722319364547729e-01 1.574179530143737793e-01 2.201286144554615021e-02 -5.902883410453796387e-02 4.425909370183944702e-02 2.191609889268875122e-02 -1.333937421441078186e-02 5.505279079079627991e-02 -5.997024849057197571e-02 1.274050623178482056e-01 -3.761345446109771729e-01
-2.604634314775466919e-02 -1.956118494272232056e-01 1.412773132324218750e-01 -2.188868522644042969e-01 -1.118051558732986450e-01 2.681361734867095947e-01 -4.274231567978858948e-02 -1.965006738901138306e-01 2.321683913469314575e-01 -9.031713008880615234e-02 -1.760822832584381104e-01 2.254663556814193726e-01 1.045661047101020813e-02 -2.153080552816390991e-01 -2.195807360112667084e-02 -2.419528514146804810e-01 2.269700467586517334e-01 3.498255014419555664e-01 -3.895950913429260254e-01 2.314435690641403198e-01 1.502579897642135620e-01 -1.011042445898056030e-01 -5.864717438817024231e-02 -1.325180977582931519e-01 -1.002681627869606018e-01 -1.168611943721771240e-01 9.875535964965820312e-03 -1.778075098991394043e-01 -2.846382185816764832e-02 6.748487800359725952e-02 1.153208985924720764e-01 1.087664663791656494e-01
-8.791308850049972534e-03 -3.134851530194282532e-02 1.515084356069564819e-01 7.462441176176071167e-02 2.701492607593536377e-01 -8.701606094837188721e-02 2.853034064173698425e-02 -1.965582072734832764e-01 6.881251186132431030e-02 1.034091114997863770e-01 1.738723069429397583e-01 1.691228002309799194e-01 -2.073786705732345581e-01 -1.503095924854278564e-01 6.864948570728302002e-02 -2.380184382200241089e-01 3.080766461789608002e-02 1.087272986769676208e-01 -3.989746272563934326e-01 6.886528432369232178e-02 1.990737859159708023e-03 1.676652878522872925e-01 -1.404865533113479614e-01 -2.484804540872573853e-01 -1.522226184606552124e-01 5.105430260300636292e-02 -7.366736233234405518e-02 -5.013111233711242676e-01 9.488444775342941284e-02 -5.753737315535545349e-02 -2.336594760417938232e-01 1.160641089081764221e-01
-3.328864276409149170e-02 1.568576097488403320e-01 2.849242389202117920e-01 -3.097255825996398926e-01 1.038126349449157715e-01 5.537097156047821045e-02 1.375370472669601440e-01 -8.349534124135971069e-02 -6.520081311464309692e-02 6.549350917339324951e-02 -7.650291174650192261e-02 1.521414816379547119e-01 -5.635590106248855591e-02 -2.270302921533584595e-02 -1.743426769971847534e-01 -3.128865957260131836e-01 3.961272537708282471e-01 2.141781151294708252e-01 -1.786355972290039062e-01 3.325336873531341553e-01 -3.143464401364326477e-02 1.658453792333602905e-01 1.048718616366386414e-01 -1.426321119070053101e-01 -1.581387668848037720e-01 1.577925980091094971e-01 -1.733676791191101074e-01 1.018395051360130310e-01 2.626974601298570633e-03 -2.034392058849334717e-01 2.036248892545700073e-01 -9.805516898632049561e-02
-2.869633585214614868e-02 -1.132010016590356827e-02 2.562882304191589355e-01 8.808129467070102692e-03 2.192425727844238281e-01 3.231531083583831787e-01 1.438533216714859009e-01 -3.302514553070068359e-02 -2.123728543519973755e-01 -3.740210831165313721e-01 -2.224346250295639038e-02 9.710821509361267090e-02 -1.728916615247726440e-01 -2.249639779329299927e-01 -8.475314825773239136e-02 -2.362031340599060059e-01 -1.237336322665214539e-01 2.152471095323562622e-01 -1.332937479019165039e-01 2.231400609016418457e-01 2.803812623023986816e-01 4.159562755376100540e-03 1.808889508247375488e-01 2.099863812327384949e-02 4.291655123233795166e-02 1.736693531274795532e-01 1.551598161458969116e-01 -1.476156264543533325e-01 -1.340124756097793579e-01 1.948100775480270386e-01 -1.849431693553924561e-01 -1.078819781541824341e-01
1.006681565195322037e-02 -8.607000857591629028e-02 2.242604047060012817e-01 -5.753543227910995483e-02 2.659636735916137695e-01 2.660308778285980225e-01 2.105335444211959839e-01 2.248651534318923950e-02 -1.407748311758041382e-01 -2.321314662694931030e-01 1.367223560810089111e-01 2.353572547435760498e-01 -2.174754142761230469e-01 -8.886409550905227661e-02 -3.411262854933738708e-02 -2.297981083393096924e-01 -2.197485119104385376e-01 1.545731276273727417e-01 -2.847543060779571533e-01 8.905099332332611084e-02 4.071512073278427124e-02 -1.667923480272293091e-01 1.508154720067977905e-01 -1.489846706390380859e-01 1.923658102750778198e-01 2.750851809978485107e-01 6.558089703321456909e-02 -2.099481821060180664e-01 1.190742254257202148e-01 2.346414625644683838e-01 -1.484304219484329224e-01 -8.750818669795989990e-02
9.457449615001678467e-02 1.118735224008560181e-01 2.458290308713912964e-01 -1.611757874488830566e-01 8.851049095392227173e-02 -6.695071607828140259e-02 2.510285377502441406e-01 -1.662230640649795532e-01 -4.152708053588867188e-01 9.726531803607940674e-02 -1.257326304912567139e-01 2.451424300670623779e-01 -2.783288955688476562e-01 4.752642288804054260e-02 4.101967811584472656e-02 -2.673842608928680420e-01 7.563237100839614868e-02 1.425629258155822754e-01 -3.724526241421699524e-02 8.857621252536773682e-02 3.145132660865783691e-01 1.462266594171524048e-01 1.416338980197906494e-01 -1.864307075738906860e-01 2.720718383789062500e-01 -1.279387027025222778e-01 -1.139393076300621033e-02 -1.517520993947982788e-01 -2.028017044067382812e-01 6.091699749231338501e-02 9.692180156707763672e-02 1.654899679124355316e-02
-9.110702574253082275e-02 -2.117196768522262573e-01 2.837822539731860161e-03 -8.966650813817977905e-02 1.500707715749740601e-01 2.451171167194843292e-02 2.071458697319030762e-01 -1.078103557229042053e-01 -1.169681772589683533e-01 -1.966271549463272095e-01 -4.598334431648254395e-03 2.348172962665557861e-01 7.290913909673690796e-02 -3.871412575244903564e-02 3.267249464988708496e-02 3.840367123484611511e-02 1.395024061203002930e-01 2.002878636121749878e-01 -4.525716602802276611e-01 1.979560256004333496e-01 2.885627448558807373e-01 -4.658395797014236450e-02 -4.931117892265319824e-01 -8.230554312467575073e-02 3.772527724504470825e-02 8.751188404858112335e-03 -1.074745506048202515e-01 -8.393573015928268433e-02 -2.479250133037567139e-01 8.062949031591415405e-02 -9.236371517181396484e-02 -9.359579533338546753e-02
8.808938413858413696e-02 1.204199437052011490e-02 -1.295169889926910400e-01 -1.751070320606231689e-01 1.452971845865249634e-01 1.127505768090486526e-02 -2.588970586657524109e-03 -2.754187881946563721e-01 -7.869195193052291870e-02 1.889482885599136353e-01 1.418266743421554565e-01 2.312424927949905396e-01 -1.512108147144317627e-01 -7.568718492984771729e-02 7.286908477544784546e-02 8.976874873042106628e-03 1.609973460435867310e-01 2.761174440383911133e-01 -1.357838511466979980e-01 2.363966591656208038e-02 -1.830679975682869554e-04 2.743708491325378418e-01 2.087968960404396057e-02 -8.949241787195205688e-02 2.369524985551834106e-01 1.005133092403411865e-01 -1.803168803453445435e-01 -4.532053172588348389e-01 -3.176278471946716309e-01 2.934051454067230225e-01 -4.267889633774757385e-02 1.601665839552879333e-02
7.456564903259277344e-02 -3.283925652503967285e-01 -1.004047468304634094e-01 -1.474071592092514038e-01 1.528532356023788452e-01 -1.959024742245674133e-02 -3.801389038562774658e-02 -2.613507956266403198e-02 -4.325131326913833618e-02 -3.846397995948791504e-02 -2.157924324274063110e-01 4.425385296344757080e-01 -1.657305955886840820e-01 -5.485348775982856750e-02 1.640708893537521362e-01 -2.768718600273132324e-01 9.157347679138183594e-02 2.636483609676361084e-01 -9.162620455026626587e-02 1.163569837808609009e-01 9.131852537393569946e-02 -9.979780018329620361e-02 -2.216450423002243042e-01 -1.937680244445800781e-01 1.408393308520317078e-02 1.460312008857727051e-01 3.774045705795288086e-01 1.572715193033218384e-01 -1.561079025268554688e-01 8.286506682634353638e-02 -7.863461226224899292e-02 -1.348672062158584595e-01
-3.095801221206784248e-03 3.674597740173339844e-01 6.953056436032056808e-04 -2.787391245365142822e-01 3.466044068336486816e-01 1.808051019906997681e-01 1.051615644246339798e-02 -1.240386888384819031e-01 -1.557424068450927734e-01 -1.506300866603851318e-01 -2.181483991444110870e-02 3.624383211135864258e-01 -1.254318356513977051e-01 -1.045959740877151489e-01 1.223821118474006653e-01 -3.622617125511169434e-01 -2.928924188017845154e-02 2.452911436557769775e-01 -1.760311126708984375e-01 2.482485771179199219e-01 2.033145539462566376e-02 -1.413899362087249756e-01 -1.701694726943969727e-01 2.680917643010616302e-02 -1.101403459906578064e-01 7.778047770261764526e-02 -1.706461459398269653e-01 -4.041519016027450562e-02 -1.115121319890022278e-02 7.230225205421447754e-02 3.836654871702194214e-02 -8.832162618637084961e-02
7.639842480421066284e-02 -2.247758209705352783e-01 2.833326458930969238e-01 8.966903388500213623e-02 -1.910013407468795776e-01 -8.426220715045928955e-02 -1.719446331262588501e-01 3.881765156984329224e-02 3.659209981560707092e-02 -2.625229060649871826e-01 -2.538489699363708496e-01 3.119753301143646240e-01 -2.499553412199020386e-01 -6.217679753899574280e-02 -1.870501786470413208e-01 -1.055586785078048706e-01 4.669962227344512939e-01 1.996739208698272705e-01 -2.882521972060203552e-02 3.330154344439506531e-02 6.862878054380416870e-02 1.366876512765884399e-01 -9.152229130268096924e-02 -1.562123298645019531e-01 -1.532156579196453094e-02 1.273945569992065430e-01 -3.578570857644081116e-02 -2.682320959866046906e-02 -2.536939382553100586e-01 -1.639795899391174316e-01 3.638030728325247765e-03 -1.018526628613471985e-01
-1.458740681409835815e-01 1.082964427769184113e-02 -3.197391331195831299e-01 -6.923158466815948486e-02 1.535562723875045776e-01 -1.628178954124450684e-01 -9.520313143730163574e-02 -1.482242643833160400e-01 -1.753133721649646759e-03 -1.073075011372566223e-01 -9.216011315584182739e-02 2.439837157726287842e-01 -1.853751838207244873e-01 -2.164863049983978271e-01 9.837663173675537109e-02 -1.891527026891708374e-01 2.429280132055282593e-01 8.708290755748748779e-02 -1.807215660810470581e-01 -7.261256128549575806e-02 3.872546181082725525e-02 9.587103128433227539e-02 1.710263639688491821e-01 1.708142273128032684e-02 9.058494120836257935e-02 8.834691345691680908e-02 -4.396806657314300537e-02 -4.376963675022125244e-01 -3.907463848590850830e-01 2.166991978883743286e-01 -1.701847761869430542e-01 3.658230975270271301e-02
-9.572795033454895020e-02 -3.853816688060760498e-01 -1.402968019247055054e-01 -1.874345093965530396e-01 6.961022317409515381e-02 -5.120890960097312927e-02 1.253045648336410522e-01 -1.069300994277000427e-02 1.628339588642120361e-01 -8.740063011646270752e-02 -1.953191161155700684e-01 2.332112044095993042e-01 3.890696167945861816e-02 -2.446061074733734131e-01 -1.633545197546482086e-02 -3.780356049537658691e-02 1.954596638679504395e-01 3.568207025527954102e-01 -4.153084158897399902e-01 -7.835824787616729736e-02 1.641566008329391479e-01 -7.877800613641738892e-02 -1.950802057981491089e-01 -2.025465667247772217e-01 6.644836813211441040e-02 1.536536216735839844e-01 -5.248335655778646469e-03 -2.117497026920318604e-01 -1.356926411390304565e-01 1.053330972790718079e-01 -4.044217243790626526e-02 1.186238080263137817e-01
-1.634718924760818481e-01 -2.739109694957733154e-01 1.411304026842117310e-01 -3.064134120941162109e-01 -7.797206938266754150e-02 2.353304922580718994e-01 -1.752593927085399628e-02 -1.073575615882873535e-01 6.828247010707855225e-02 -9.141243994235992432e-02 -2.433058172464370728e-01 1.384379267692565918e-01 -1.411148458719253540e-01 -7.441652566194534302e-02 -7.173405587673187256e-02 -2.561856210231781006e-01 8.280608057975769043e-02 2.841310501098632812e-01 -3.504023253917694092e-01 1.832969486713409424e-01 2.922604382038116455e-01 1.161603373475372791e-03 -3.123371303081512451e-01 -1.301555335521697998e-01 -9.093210101127624512e-02 -1.261978596448898315e-01 -1.171641983091831207e-02 -1.115272566676139832e-01 1.422392390668392181e-02 2.052519321441650391e-01 9.424658492207527161e-03 -2.170659042894840240e-02
5.798294674605131149e-03 7.914170622825622559e-02 2.422972619533538818e-01 -7.218751311302185059e-02 4.616727232933044434e-01 7.372505217790603638e-02 -2.115307301282882690e-01 -8.370377868413925171e-02 -3.217539191246032715e-01 2.432236820459365845e-01 5.157001316547393799e-02 1.916945874691009521e-01 -7.972720265388488770e-02 4.665340855717658997e-02 -1.477645337581634521e-01 -7.368833571672439575e-02 2.174668014049530029e-01 2.433171719312667847e-01 -1.859616190195083618e-01 2.631935775279998779e-01 1.001164466142654419e-01 2.049260586500167847e-01 -1.757583348080515862e-03 -1.703961640596389771e-01 1.228698045015335083e-01 1.543004065752029419e-01 -2.366623878479003906e-01 -1.269410997629165649e-01 -9.433665126562118530e-02 7.176859676837921143e-02 -2.509632706642150879e-02 6.675454974174499512e-02
1.716092526912689209e-01 2.117625810205936432e-02 -2.475759088993072510e-01 5.251860618591308594e-02 4.325730502605438232e-01 -1.112058758735656738e-01 -7.333883084356784821e-03 -5.720164254307746887e-02 -2.490424364805221558e-01 -1.970650702714920044e-01 -1.793063730001449585e-01 3.593026846647262573e-02 2.109953016042709351e-02 1.453941315412521362e-01 -1.587577611207962036e-01 -9.021974354982376099e-02 1.172456964850425720e-01 2.807743549346923828e-01 -3.777717947959899902e-01 1.955674588680267334e-01 2.085611671209335327e-01 1.201863586902618408e-02 7.930567860603332520e-02 -1.168286893516778946e-02 -8.281487971544265747e-02 4.932680726051330566e-02 -1.480743736028671265e-01 -2.698690593242645264e-01 -5.610382556915283203e-02 1.443516612052917480e-01 2.307926118373870850e-02 -2.486755847930908203e-01
1.883159130811691284e-01 -1.398639976978302002e-01 -4.537573084235191345e-03 4.776455461978912354e-02 2.425620704889297485e-01 -2.425654530525207520e-01 2.773994766175746918e-02 2.230602651834487915e-01 -3.464634343981742859e-02 -1.451872289180755615e-01 1.822993345558643341e-02 -3.233999386429786682e-02 5.371552426367998123e-03 1.683746725320816040e-01 2.041338384151458740e-01 -2.288710623979568481e-01 8.372490853071212769e-02 3.118827939033508301e-01 -4.120379388332366943e-01 1.417041569948196411e-02 -3.731848672032356262e-02 1.418765783309936523e-01 1.655024439096450806e-01 -1.873498409986495972e-01 1.091656386852264404e-01 -1.066624894738197327e-01 -1.454802006483078003e-01 -4.633179605007171631e-01 -8.083730936050415039e-02 2.849680930376052856e-02 -5.673437193036079407e-02 2.066594362258911133e-02
-1.181963384151458740e-01 -1.045846287161111832e-02 -2.334027290344238281e-01 -1.799421757459640503e-01 -3.129572374746203423e-03 1.813599467277526855e-01 -3.056515455245971680e-01 2.560178935527801514e-01 -2.852448523044586182e-01 -1.616730242967605591e-01 1.531340926885604858e-01 3.636558949947357178e-01 2.601847518235445023e-03 1.365014910697937012e-01 1.309266388416290283e-01 -1.408360898494720459e-01 1.602354049682617188e-01 -1.876523345708847046e-02 -2.682410776615142822e-01 2.498570531606674194e-01 2.083205431699752808e-01 2.700869739055633545e-01 -9.330382198095321655e-02 3.725985437631607056e-02 8.514700084924697876e-02 1.074563264846801758e-01 2.902563288807868958e-02 -2.264087945222854614e-01 1.283284276723861694e-01 5.854945257306098938e-02 -1.012190580368041992e-01 -2.215632796287536621e-02
-2.049377113580703735e-01 -8.674633502960205078e-02 -2.264506369829177856e-02 -1.780020147562026978e-01 1.032025441527366638e-01 -4.155038669705390930e-02 -2.257238328456878662e-02 -7.912004739046096802e-02 -5.139005929231643677e-02 -1.235034018754959106e-01 6.246634759008884430e-03 3.184821307659149170e-01 -2.885675728321075439e-01 -3.152223527431488037e-01 5.511261522769927979e-02 -1.306531578302383423e-02 3.496773540973663330e-01 7.918723672628402710e-02 -2.330167591571807861e-01 -1.171444356441497803e-01 2.390563488006591797e-01 5.173047631978988647e-02 -1.114097163081169128e-01 1.547604203224182129e-01 5.438929423689842224e-02 -5.548309907317161560e-02 -1.530028283596038818e-01 -1.388711482286453247e-01 -4.201390743255615234e-01 2.712514996528625488e-01 -2.469227649271488190e-02 4.166517779231071472e-02
1.210763230919837952e-01 -2.759497463703155518e-01 -9.777789562940597534e-02 -6.944140046834945679e-02 4.158423244953155518e-01 7.245739549398422241e-02 -1.079102754592895508e-01 -1.931608617305755615e-01 9.317653626203536987e-02 -2.288281917572021484e-01 5.186103284358978271e-02 3.188788592815399170e-01 1.520561613142490387e-02 -1.622075140476226807e-01 -2.755858600139617920e-01 -1.290170401334762573e-01 1.543179899454116821e-01 1.987260282039642334e-01 -1.624442785978317261e-01 1.423276364803314209e-01 1.318291723728179932e-01 8.696866035461425781e-02 6.511363387107849121e-02 -2.558237910270690918e-01 1.091791242361068726e-01 -1.973016709089279175e-01 -2.587956488132476807e-01 2.982238866388797760e-02 8.026589453220367432e-02 -1.419288218021392822e-01 -1.656220853328704834e-01 -7.626834511756896973e-02
-1.072131004184484482e-02 -2.555243074893951416e-01 -5.625115707516670227e-02 -2.338859438896179199e-01 -5.927183851599693298e-02 -1.465850230306386948e-02 6.446737796068191528e-02 -9.450290352106094360e-02 1.020870432257652283e-01 2.665124461054801941e-02 -1.299607902765274048e-01 3.368793129920959473e-01 -1.911505162715911865e-01 -2.720535695552825928e-01 2.347664386034011841e-01 -2.419518530368804932e-01 1.638849377632141113e-01 3.532316982746124268e-01 -1.585219353437423706e-01 1.550904959440231323e-01 1.854346543550491333e-01 6.700753420591354370e-02 -3.400538265705108643e-01 6.622334569692611694e-02 4.427744075655937195e-02 -1.029417663812637329e-01 -1.560408342629671097e-02 -1.178787648677825928e-01 -3.133829832077026367e-01 3.506847843527793884e-02 -4.150602594017982483e-02 -8.139114826917648315e-02
6.848744302988052368e-02 -5.626180022954940796e-02 2.755673527717590332e-01 -1.231277436017990112e-01 1.654185950756072998e-01 1.184359714388847351e-01 1.239109933376312256e-01 9.812331199645996094e-02 -2.579878270626068115e-01 -3.068712539970874786e-02 2.022480778396129608e-02 2.807422876358032227e-01 -1.797371655702590942e-01 -3.888616859912872314e-01 -3.851414844393730164e-02 -8.627758175134658813e-02 1.459193509072065353e-02 2.779525816440582275e-01 -1.336295455694198608e-01 1.407129317522048950e-01 1.837746948003768921e-01 -1.335700452327728271e-01 1.877731829881668091e-01 -4.055951535701751709e-02 1.454810649156570435e-01 1.913821250200271606e-01 2.410567104816436768e-01 -2.531488835811614990e-01 -9.307712316513061523e-03 9.562733769416809082e-02 -9.882365912199020386e-02 -3.047551810741424561e-01
-1.965792104601860046e-02 9.008694440126419067e-02 2.694296836853027344e-01 3.013500757515430450e-02 2.413760870695114136e-02 -1.403682678937911987e-01 -7.616741210222244263e-02 -2.095723152160644531e-01 -1.757639795541763306e-01 -2.466411739587783813e-01 1.217952743172645569e-01 4.925790727138519287e-01 6.040623784065246582e-02 8.438590914011001587e-02 -3.044081330299377441e-01 -7.902251183986663818e-02 4.542798735201358795e-03 3.777684569358825684e-01 -1.842116117477416992e-01 1.286059617996215820e-01 1.198926120996475220e-01 7.501593790948390961e-03 2.000252157449722290e-01 -2.456490136682987213e-02 1.129803359508514404e-01 -1.217673420906066895e-01 -1.564936190843582153e-01 -2.380033880472183228e-01 1.185899898409843445e-01 -4.730559140443801880e-02 -7.630953192710876465e-02 -1.000919416546821594e-01
6.727344542741775513e-02 -8.238499611616134644e-02 1.692063175141811371e-02 -1.381639689207077026e-01 7.070869952440261841e-02 1.075911372900009155e-01 -4.622990638017654419e-02 -7.613667845726013184e-02 2.104802243411540985e-02 9.055168926715850830e-02 1.905544102191925049e-01 3.316498100757598877e-01 -7.109447568655014038e-02 1.749098533764481544e-03 1.843288540840148926e-01 -1.349668055772781372e-01 3.891137987375259399e-02 6.824264302849769592e-03 -4.808616340160369873e-01 1.383995264768600464e-01 1.501668095588684082e-01 -1.045434176921844482e-01 -3.387579917907714844e-01 -6.293916702270507812e-02 4.315538704395294189e-02 -1.978793554008007050e-02 -1.871148794889450073e-01 -5.336556211113929749e-02 -4.449428319931030273e-01 1.240473240613937378e-01 -6.337079405784606934e-02 -2.664089798927307129e-01
-8.495192229747772217e-02 -2.017534822225570679e-01 1.674456447362899780e-01 -7.896592468023300171e-02 1.859992146492004395e-01 -7.883931696414947510e-02 -2.705617249011993408e-02 -2.130353301763534546e-01 9.004223346710205078e-02 -3.692089617252349854e-01 -7.725287228822708130e-02 2.246490865945816040e-01 4.841145593672990799e-03 -8.170036226511001587e-02 1.041591018438339233e-01 -2.357618957757949829e-01 2.077695578336715698e-01 3.535446524620056152e-01 -1.893600523471832275e-01 1.356140971183776855e-01 -1.113556511700153351e-02 -1.383220553398132324e-01 -2.243403047323226929e-01 -2.840120792388916016e-01 6.008190661668777466e-02 6.942556798458099365e-02 3.226578235626220703e-01 -2.441149801015853882e-01 -7.146231830120086670e-02 6.518512964248657227e-04 -4.989451542496681213e-02 -6.710449606180191040e-02
8.486755192279815674e-02 -3.538127988576889038e-02 1.839619874954223633e-01 1.378057450056076050e-01 4.391425549983978271e-01 2.472631186246871948e-01 -9.968075901269912720e-02 7.535293698310852051e-02 -2.477448284626007080e-01 8.364711701869964600e-02 1.547082420438528061e-02 3.416529595851898193e-01 1.280846539884805679e-02 -1.105675697326660156e-01 1.002805158495903015e-01 -2.501629292964935303e-01 7.131639868021011353e-02 1.033097654581069946e-01 -2.447371333837509155e-01 2.690356671810150146e-01 -3.188099712133407593e-02 4.395045712590217590e-02 -3.587800264358520508e-01 -1.014309842139482498e-02 -1.232251673936843872e-01 1.237396970391273499e-01 -8.286393433809280396e-02 -1.889845132827758789e-01 1.144375652074813843e-01 6.316222250461578369e-02 -1.194158792495727539e-01 1.204734295606613159e-01
3.481633588671684265e-02 -1.058618947863578796e-01 -7.309620082378387451e-02 -2.317842394113540649e-01 3.762252628803253174e-02 1.165711879730224609e-01 -1.504497230052947998e-01 -6.211589649319648743e-02 -2.199087291955947876e-03 -2.200031280517578125e-01 1.792898774147033691e-01 8.937467634677886963e-02 -2.170641869306564331e-01 -4.853425920009613037e-02 8.757330477237701416e-02 -2.064761668443679810e-01 -6.683058291673660278e-02 2.764561772346496582e-01 -4.258109927177429199e-01 4.002187401056289673e-02 4.818747565150260925e-02 2.992473542690277100e-01 -2.156377136707305908e-01 -7.923909276723861694e-02 1.970247775316238403e-01 2.019646167755126953e-01 2.311434410512447357e-02 -1.966951340436935425e-01 -2.554069459438323975e-02 -3.116184771060943604e-01 -1.630518287420272827e-01 -2.169491648674011230e-01
3.467223942279815674e-01 -4.295844212174415588e-02 -1.249198690056800842e-01 -1.040897145867347717e-01 1.457936316728591919e-01 8.912087231874465942e-02 -1.421681232750415802e-02 -2.836431264877319336e-01 -1.504178345203399658e-01 -3.923230171203613281e-01 3.738848119974136353e-02 1.261584013700485229e-01 -2.390367090702056885e-01 -8.823166787624359131e-02 4.508084952831268311e-01 -1.042161583900451660e-01 3.476077690720558167e-02 1.467688847333192825e-02 -2.372619658708572388e-01 1.997736990451812744e-01 2.258619070053100586e-01 3.254045173525810242e-02 3.174899145960807800e-03 1.951800100505352020e-02 3.312876448035240173e-03 1.172765195369720459e-01 1.494263559579849243e-01 -7.523217052221298218e-02 -2.124723047018051147e-01 1.057994961738586426e-01 -1.254563312977552414e-02 -1.429581493139266968e-01
-1.374201178550720215e-01 -4.965431243181228638e-02 -1.428767293691635132e-01 -2.097197771072387695e-01 3.733285069465637207e-01 3.339715674519538879e-02 -5.571532621979713440e-02 -1.148421987891197205e-01 -1.314686834812164307e-01 8.336502127349376678e-03 -6.386658549308776855e-02 4.748038649559020996e-01 2.721958234906196594e-02 -1.593984663486480713e-01 2.286539673805236816e-01 -3.512787073850631714e-02 -1.543025672435760498e-01 3.125206232070922852e-01 -3.290982916951179504e-02 -1.053929030895233154e-01 2.824210226535797119e-01 -2.429234236478805542e-01 1.509335190057754517e-01 -1.074794754385948181e-01 -3.156492952257394791e-03 2.725088596343994141e-01 -8.420033007860183716e-02 -1.695115268230438232e-01 2.679533138871192932e-02 5.565448477864265442e-02 3.377516195178031921e-02 -9.543920308351516724e-02
-1.704337298870086670e-01 -4.783850908279418945e-02 -2.519799768924713135e-02 -1.869876384735107422e-01 2.750009298324584961e-01 -6.432672590017318726e-02 1.775817424058914185e-01 2.319378256797790527e-01 -2.107619047164916992e-01 -4.482905566692352295e-02 3.770972043275833130e-02 3.129136264324188232e-01 5.318427458405494690e-02 -8.357392624020576477e-03 -1.225350797176361084e-02 -2.848871052265167236e-01 1.028377097100019455e-02 1.971095055341720581e-01 3.482172265648841858e-02 3.329833149909973145e-01 7.373518496751785278e-02 3.180806636810302734e-01 1.555101829580962658e-03 -5.068600550293922424e-02 -2.582660317420959473e-01 7.848166674375534058e-02 2.275123596191406250e-01 -2.143729180097579956e-01 -2.943102419376373291e-01 7.382271345704793930e-03 1.383671909570693970e-01 -3.695037215948104858e-02
7.402984052896499634e-02 -1.249365881085395813e-01 8.158180862665176392e-02 1.032053769449703395e-04 3.840702772140502930e-01 1.254320144653320312e-01 -2.822614014148712158e-01 -6.870426982641220093e-02 -1.305339783430099487e-01 -3.658570945262908936e-01 -3.043404035270214081e-02 4.008984267711639404e-01 -3.076949715614318848e-02 -4.228455200791358948e-02 -1.603035032749176025e-01 -1.233524382114410400e-01 1.593448817729949951e-01 2.348810061812400818e-02 -2.995080053806304932e-01 -1.831033378839492798e-01 -3.289522603154182434e-02 -1.308459881693124771e-02 1.954111158847808838e-01 -6.391718983650207520e-02 5.713481456041336060e-02 -3.263175860047340393e-02 -2.836374938488006592e-01 -1.890848875045776367e-01 -7.510714977979660034e-02 1.329535245895385742e-01 6.525203585624694824e-02 1.662198603153228760e-01
8.167353272438049316e-02 6.431702524423599243e-02 1.199513021856546402e-02 1.411743182688951492e-02 3.782327175140380859e-01 -4.575990512967109680e-02 3.666130900382995605e-01 2.819479256868362427e-02 -1.352816075086593628e-01 -7.159078959375619888e-03 8.798529952764511108e-02 1.869493722915649414e-01 -3.434057831764221191e-01 -1.178866997361183167e-01 -2.271047979593276978e-01 -3.355279564857482910e-01 -4.226987063884735107e-02 5.118069052696228027e-02 -2.156284898519515991e-01 2.117480337619781494e-01 1.153642460703849792e-01 1.014945432543754578e-01 9.531577117741107941e-03 -7.739256322383880615e-02 2.779155969619750977e-01 -1.695713251829147339e-01 -1.998430788516998291e-01 -2.369494140148162842e-01 -1.060132216662168503e-02 5.356977880001068115e-02 1.448611766099929810e-01 -1.061347313225269318e-03
-1.094847321510314941e-01 -1.332275290042161942e-02 -3.165648579597473145e-01 -1.270132660865783691e-01 1.300216615200042725e-01 2.292802184820175171e-02 -3.555530682206153870e-02 -1.321464031934738159e-01 1.791221648454666138e-02 -1.577975004911422729e-01 1.278170943260192871e-01 2.070210278034210205e-01 -1.360372900962829590e-01 -1.161763668060302734e-01 -4.251670464873313904e-02 -8.718214184045791626e-02 -4.149762541055679321e-02 2.228202968835830688e-01 -5.275086760520935059e-01 -1.250150520354509354e-02 4.447916150093078613e-02 2.130973041057586670e-01 -6.953161954879760742e-02 -6.596466153860092163e-02 1.794538050889968872e-01 7.305560261011123657e-02 4.506311193108558655e-02 -3.916478455066680908e-01 -8.517161756753921509e-02 -2.298276424407958984e-01 -2.450743913650512695e-01 -1.002053990960121155e-01
3.437922894954681396e-02 -1.437018509022891521e-04 -1.546833962202072144e-01 -1.757465004920959473e-01 1.260860562324523926e-01 2.025202512741088867e-01 3.750726953148841858e-02 -3.272781968116760254e-01 -3.268749639391899109e-02 -3.601307272911071777e-01 -3.656031563878059387e-02 2.081418633460998535e-01 -1.412988454103469849e-01 -1.598561704158782959e-01 3.943503499031066895e-01 -1.229196786880493164e-01 8.603943139314651489e-02 -4.264547675848007202e-02 -1.695801466703414917e-01 1.329081058502197266e-01 2.042860686779022217e-01 1.051777303218841553e-01 -2.328323200345039368e-02 -7.679174840450286865e-02 2.320698462426662445e-02 1.745378598570823669e-02 4.677918553352355957e-02 -2.185507267713546753e-01 -3.372652232646942139e-01 1.738436967134475708e-01 9.922112524509429932e-02 -2.598527967929840088e-01
-8.092589676380157471e-03 -1.702518202364444733e-02 1.794359534978866577e-01 -1.046997457742691040e-01 9.449962526559829712e-02 -1.448295265436172485e-01 -4.599504917860031128e-02 -6.670985603705048561e-04 -4.102257192134857178e-01 -1.734624207019805908e-01 2.630321495234966278e-02 3.146268725395202637e-01 -4.604848623275756836e-01 -2.804838493466377258e-02 -6.881967186927795410e-02 -2.104218453168869019e-01 -1.150925457477569580e-01 2.331255674362182617e-01 -2.345750480890274048e-01 3.458967059850692749e-02 -9.328553080558776855e-02 5.926098302006721497e-02 1.139534860849380493e-01 -5.725078284740447998e-02 1.577206104993820190e-01 6.937674432992935181e-02 -3.166480064392089844e-01 -1.130765955895185471e-02 4.393276758491992950e-03 1.197587251663208008e-01 1.530338525772094727e-01 -2.107235044240951538e-01
-1.316320151090621948e-01 6.972436606884002686e-02 -2.714993655681610107e-01 -1.371627748012542725e-01 2.151173166930675507e-02 -7.123089861124753952e-03 2.083741873502731323e-01 -2.413821518421173096e-01 -1.733453013002872467e-02 -9.996742010116577148e-02 -2.256858497858047485e-01 3.920339345932006836e-01 -1.301592495292425156e-02 5.093760788440704346e-02 -5.151368677616119385e-02 -2.345118373632431030e-01 2.788414061069488525e-01 2.194291353225708008e-01 7.726827263832092285e-02 5.016097798943519592e-02 5.440117046236991882e-02 2.985807657241821289e-01 -1.983769761864095926e-04 6.940844655036926270e-02 1.325156390666961670e-01 6.486409157514572144e-02 -5.359073355793952942e-02 -3.240917623043060303e-01 -3.582983613014221191e-01 1.317678485065698624e-02 1.982719823718070984e-02 -1.334904581308364868e-01
8.422721922397613525e-02 -2.340084463357925415e-01 -5.533181130886077881e-02 -5.949157103896141052e-02 -5.544770881533622742e-02 -2.658150158822536469e-02 -1.927342861890792847e-01 -1.095466315746307373e-01 -2.416557222604751587e-01 -6.158539280295372009e-02 2.617712691426277161e-02 2.670018672943115234e-01 1.185124889016151428e-01 -1.044517681002616882e-01 8.788727968931198120e-02 -2.734537720680236816e-01 -7.514798641204833984e-02 4.201168194413185120e-02 -2.291781157255172729e-01 3.377144038677215576e-01 2.039682567119598389e-01 -7.690130919218063354e-02 9.612010419368743896e-02 6.567310541868209839e-03 -1.697783917188644409e-01 2.147941142320632935e-01 5.656715482473373413e-02 -3.552863895893096924e-01 3.074366450309753418e-01 5.707913637161254883e-02 -8.858623355627059937e-02 -3.101575076580047607e-01
-7.854031771421432495e-02 -1.049134805798530579e-01 -1.223099324852228165e-02 -4.816057384014129639e-01 4.596381187438964844e-01 -2.536475956439971924e-01 8.686917275190353394e-02 -4.185365140438079834e-02 -1.250176574103534222e-03 -3.000430762767791748e-02 -1.592379361391067505e-01 4.481823444366455078e-01 -7.949525862932205200e-02 -1.777545064687728882e-01 2.056517452001571655e-01 -4.902654886245727539e-02 -1.116090193390846252e-01 5.491794273257255554e-02 -1.291698813438415527e-01 2.293034195899963379e-01 3.883280977606773376e-02 -1.297937482595443726e-01 -3.198029845952987671e-02 -7.551592309027910233e-03 6.440477818250656128e-02 1.187398359179496765e-01 -4.510318487882614136e-02 -1.093401536345481873e-01 1.048028767108917236e-01 -2.376219071447849274e-02 6.520754843950271606e-02 -6.230328604578971863e-02
-4.129999433644115925e-04 3.087203502655029297e-01 -1.294824779033660889e-01 -4.584952294826507568e-01 2.360441237688064575e-01 8.487174287438392639e-03 -1.347028017044067383e-01 7.036335300654172897e-03 -1.291105151176452637e-01 -1.881761848926544189e-01 -1.025385316461324692e-02 1.886959075927734375e-01 -2.984790503978729248e-01 -2.062363028526306152e-01 1.674304455518722534e-01 -3.094229400157928467e-01 2.093628942966461182e-01 2.164906859397888184e-01 -1.301268488168716431e-01 2.007148265838623047e-01 3.368163108825683594e-02 -3.012374043464660645e-02 -7.641839236021041870e-02 -8.597769774496555328e-03 -1.478109210729598999e-01 -6.558795273303985596e-02 -4.929916560649871826e-02 -9.424575418233871460e-02 -1.017360910773277283e-01 -1.317889690399169922e-01 -1.521224975585937500e-01 -1.278149783611297607e-01
-9.812914766371250153e-03 -2.998230159282684326e-01 3.298979997634887695e-02 -1.571560651063919067e-01 1.927422285079956055e-01 -1.108955889940261841e-01 9.654235094785690308e-02 2.525846362113952637e-01 9.677350521087646484e-02 -1.890373975038528442e-01 -1.850450783967971802e-01 3.365041613578796387e-01 3.021591575816273689e-03 -4.221317940391600132e-04 1.153771653771400452e-01 -3.480640053749084473e-01 2.940679788589477539e-01 -9.063721448183059692e-02 -1.112313047051429749e-01 1.103163114748895168e-03 5.598121881484985352e-02 -4.981869459152221680e-02 -5.284627154469490051e-02 7.073120772838592529e-02 1.119808331131935120e-01 2.996910512447357178e-01 -3.206416964530944824e-01 -2.933770716190338135e-01 -1.313145458698272705e-01 2.833454310894012451e-02 6.877537816762924194e-02 -1.103401929140090942e-02
-6.116877123713493347e-02 -1.645229011774063110e-01 -8.491723239421844482e-02 -7.389175146818161011e-02 -6.837510969489812851e-03 4.670090228319168091e-02 -9.613075107336044312e-02 5.884900223463773727e-03 1.071683093905448914e-01 -2.511047124862670898e-01 -2.484724968671798706e-01 1.971996277570724487e-01 -2.481704354286193848e-01 -8.063127752393484116e-04 1.456046849489212036e-01 2.886332012712955475e-02 -5.494742467999458313e-02 2.700975537300109863e-01 -1.028114035725593567e-01 5.435789227485656738e-01 4.018188118934631348e-01 1.241245418787002563e-01 -5.033120512962341309e-02 -1.734995394945144653e-01 8.359245955944061279e-02 1.977666467428207397e-01 -9.280871599912643433e-02 -1.597442775964736938e-01 -2.883883658796548843e-03 1.134610921144485474e-01 3.565261885523796082e-02 1.799045875668525696e-02
-1.797289997339248657e-01 -1.980647444725036621e-01 1.049415692687034607e-01 -1.128241419792175293e-01 4.689361453056335449e-01 6.598468124866485596e-02 -1.659014672040939331e-01 -7.856550067663192749e-02 -1.202572733163833618e-01 -8.667364716529846191e-02 -3.564083576202392578e-01 3.782881796360015869e-01 -1.185117736458778381e-01 1.505305059254169464e-02 1.332376897335052490e-01 -3.379375338554382324e-01 -7.337921857833862305e-02 3.778161108493804932e-02 -1.697348803281784058e-01 1.181218028068542480e-01 -2.046439498662948608e-01 -8.875709027051925659e-03 1.083197593688964844e-01 9.324029088020324707e-02 -6.372158974409103394e-02 1.825003176927566528e-01 -1.409321278333663940e-01 -6.195332854986190796e-02 3.355782851576805115e-02 1.801014542579650879e-01 2.018686011433601379e-02 -3.807478025555610657e-02
-8.195802569389343262e-02 1.792967878282070160e-02 3.785445541143417358e-02 -8.406427502632141113e-02 1.439327299594879150e-01 -9.195630252361297607e-02 -9.093496203422546387e-02 4.909345507621765137e-02 5.439246818423271179e-02 -7.466880232095718384e-02 2.623752951622009277e-01 3.408431112766265869e-01 2.735723853111267090e-01 2.354608178138732910e-01 -8.111499994993209839e-02 -3.895199894905090332e-01 1.229053810238838196e-01 1.836348026990890503e-01 -2.002341896295547485e-01 9.716270864009857178e-02 7.031288743019104004e-02 1.124502420425415039e-01 1.392903774976730347e-01 -1.740783154964447021e-01 2.291124463081359863e-01 -1.450848281383514404e-01 -6.565646082162857056e-02 -1.813551932573318481e-01 2.057994753122329712e-01 -6.258737295866012573e-02 3.074553906917572021e-01 -2.127773761749267578e-01
1.406725198030471802e-01 -2.918481361120939255e-03 -3.654606267809867859e-02 7.035583723336458206e-03 3.989245891571044922e-01 2.386205792427062988e-01 -2.569466233253479004e-01 -4.272359423339366913e-03 -9.448456764221191406e-02 -4.042352437973022461e-01 1.602227240800857544e-02 4.656122624874114990e-01 -3.450590372085571289e-02 -2.811940573155879974e-02 -9.730624407529830933e-02 -5.520191416144371033e-02 7.092462480068206787e-02 1.502542495727539062e-01 -2.565800547599792480e-01 -1.153473556041717529e-01 -7.105579227209091187e-02 8.804782480001449585e-02 1.340913772583007812e-01 -3.485197201371192932e-02 1.598875410854816437e-02 -6.888809800148010254e-02 -2.339851558208465576e-01 -2.289314568042755127e-01 -2.270831353962421417e-02 8.328644186258316040e-02 -1.498965895734727383e-03 1.856315881013870239e-01
8.443877100944519043e-02 1.171718910336494446e-01 9.496595710515975952e-02 1.872252672910690308e-02 7.850877195596694946e-02 -1.373974084854125977e-01 -6.074098870158195496e-02 1.061042249202728271e-01 6.905847042798995972e-02 3.687291592359542847e-02 2.238231897354125977e-01 5.959486961364746094e-01 -1.538719236850738525e-01 -9.120579808950424194e-02 5.920718237757682800e-02 -1.294007599353790283e-01 1.224156245589256287e-01 8.533479273319244385e-02 -2.720642089843750000e-01 5.531888827681541443e-02 6.845539808273315430e-02 9.130329638719558716e-02 3.633506000041961670e-01 1.527445390820503235e-02 1.384148895740509033e-01 -9.209759533405303955e-02 -1.764095574617385864e-01 -2.681322693824768066e-01 8.838102966547012329e-02 -1.240612715482711792e-01 7.258255034685134888e-02 -2.498085200786590576e-01
-3.120686858892440796e-02 7.196158915758132935e-02 -4.870357364416122437e-02 -2.086278647184371948e-01 7.720445841550827026e-02 -8.605371229350566864e-03 -6.618052721023559570e-02 1.091354340314865112e-01 1.069903820753097534e-01 -2.263264060020446777e-01 -2.499569356441497803e-01 1.487313807010650635e-01 9.740771353244781494e-02 1.068556029349565506e-02 -1.733741760253906250e-01 -9.585071355104446411e-02 4.532589018344879150e-02 1.515665799379348755e-01 -4.084363281726837158e-01 2.594161629676818848e-01 4.619068652391433716e-02 3.843229636549949646e-02 -1.087139546871185303e-01 7.167469710111618042e-02 1.800125837326049805e-01 4.619115963578224182e-02 1.606115102767944336e-01 -8.083408325910568237e-02 -4.384914338588714600e-01 2.434132546186447144e-01 8.409648388624191284e-02 -3.526056706905364990e-01
4.397842660546302795e-02 1.034478098154067993e-01 3.834308311343193054e-02 2.855294011533260345e-02 -1.936310380697250366e-01 2.276451289653778076e-01 -1.228612586855888367e-01 -2.706508338451385498e-01 -1.996935456991195679e-01 2.584381401538848877e-02 6.445206236094236374e-03 2.376129776239395142e-01 -2.213768810033798218e-01 -1.832920014858245850e-01 -9.757929481565952301e-03 -2.610786557197570801e-01 1.537465006113052368e-01 -1.279408335685729980e-01 -4.305277466773986816e-01 -3.838460519909858704e-02 1.021354570984840393e-01 2.185500264167785645e-01 -4.287481715437024832e-04 1.929765939712524414e-02 1.091821715235710144e-01 3.395720850676298141e-03 -2.312786132097244263e-01 -3.098713159561157227e-01 -1.436228156089782715e-01 2.173963338136672974e-01 1.802874952554702759e-01 -1.107780262827873230e-01
7.592219859361648560e-02 4.288994520902633667e-02 2.853372395038604736e-01 -6.024939939379692078e-02 1.098236292600631714e-01 -7.578203827142715454e-02 2.086353115737438202e-02 -1.066505536437034607e-01 -2.533021867275238037e-01 7.086718082427978516e-02 1.266795694828033447e-01 3.273804187774658203e-01 -2.616187036037445068e-01 -1.335006803274154663e-01 -1.629709154367446899e-01 -3.135048151016235352e-01 -1.012023612856864929e-01 2.647919654846191406e-01 -1.584575474262237549e-01 1.544454842805862427e-01 4.839003831148147583e-02 1.591373682022094727e-01 -1.103894505649805069e-02 -2.801277935504913330e-01 3.686154186725616455e-01 2.539499849081039429e-02 -2.514999359846115112e-03 5.775503069162368774e-02 -4.329124465584754944e-02 -1.225414574146270752e-01 -2.579478025436401367e-01 -1.238684579730033875e-01
5.867594107985496521e-02 -9.548557549715042114e-02 1.610045284032821655e-01 -1.213631108403205872e-01 -9.144666045904159546e-02 1.323850303888320923e-01 -1.285960804671049118e-02 6.349119823426008224e-03 -1.235389113426208496e-01 -5.887812003493309021e-02 1.382850855588912964e-01 4.419195652008056641e-01 8.252730220556259155e-02 1.728268116712570190e-01 2.125051021575927734e-01 -4.451249837875366211e-01 7.202530652284622192e-02 1.009073480963706970e-01 -3.629856109619140625e-01 2.667929530143737793e-01 5.570906028151512146e-02 2.388132661581039429e-01 1.463614217936992645e-02 1.193324252963066101e-01 -2.630510367453098297e-02 -2.941999435424804688e-01 8.453510701656341553e-02 8.953835815191268921e-02 3.298688307404518127e-02 9.544382989406585693e-02 1.543053612112998962e-02 4.283078387379646301e-02
3.005821444094181061e-02 -1.711551994085311890e-01 -1.767606735229492188e-01 5.730380117893218994e-02 -2.623958140611648560e-02 1.009315773844718933e-01 -1.326097548007965088e-01 1.899898424744606018e-02 4.438784904778003693e-03 -2.904013991355895996e-01 2.824334204196929932e-01 3.278464376926422119e-01 -8.825204521417617798e-02 -1.191076189279556274e-01 1.165115386247634888e-01 -1.433238983154296875e-01 3.768345713615417480e-02 9.454636275768280029e-02 -1.183735504746437073e-01 3.108790516853332520e-01 -2.034166604280471802e-01 1.548006683588027954e-01 1.316330581903457642e-01 -2.449468225240707397e-01 2.547034993767738342e-02 5.675047263503074646e-02 1.257183775305747986e-02 -3.874605298042297363e-01 -3.827330470085144043e-02 -1.292153000831604004e-01 -7.485060393810272217e-02 -3.703430891036987305e-01
3.575611114501953125e-02 -2.784960567951202393e-01 1.544721573591232300e-01 1.096972227096557617e-01 7.632676512002944946e-02 6.465191394090652466e-02 6.908424198627471924e-02 1.493706647306680679e-02 1.640359610319137573e-01 -3.199490308761596680e-01 -2.173082232475280762e-01 2.659913301467895508e-01 -8.990310132503509521e-03 9.963595867156982422e-02 1.433490812778472900e-01 -8.381803333759307861e-02 3.626622259616851807e-02 1.217267885804176331e-01 -3.583781421184539795e-01 3.241498768329620361e-02 8.682274073362350464e-02 2.775859273970127106e-02 3.225284218788146973e-01 -2.965494394302368164e-01 2.041553705930709839e-01 1.850209943950176239e-02 5.355905368924140930e-02 -3.744573891162872314e-01 4.343495517969131470e-02 9.285838156938552856e-02 2.976921387016773224e-02 2.074501365423202515e-01
1.704961657524108887e-01 1.579769141972064972e-02 -1.905878931283950806e-01 1.061095669865608215e-02 5.487858057022094727e-01 -2.046691328287124634e-01 1.746539324522018433e-01 -8.391606062650680542e-02 -1.737264245748519897e-01 1.429167017340660095e-02 -9.790863841772079468e-02 1.699121445417404175e-01 3.537073358893394470e-02 4.588276147842407227e-02 -2.007610797882080078e-01 -1.668673008680343628e-01 1.378190815448760986e-01 2.421587854623794556e-01 -3.880157768726348877e-01 1.009466871619224548e-01 2.109245508909225464e-01 8.428695052862167358e-02 7.706014066934585571e-02 -6.264675408601760864e-02 -1.134612709283828735e-01 1.247488660737872124e-03 -4.756006971001625061e-02 -2.290410548448562622e-01 -8.652124553918838501e-02 1.811833977699279785e-01 7.156804949045181274e-02 -2.065433189272880554e-02
-2.118487609550356865e-03 -1.667632013559341431e-01 1.022270992398262024e-01 -1.219526156783103943e-01 -6.160088256001472473e-02 1.976865977048873901e-01 -1.441394090652465820e-01 -2.384542226791381836e-01 2.485342174768447876e-01 -1.898133307695388794e-01 -1.345430910587310791e-01 2.286818772554397583e-01 -2.178988158702850342e-01 -1.116861626505851746e-01 5.934367701411247253e-02 -4.047397077083587646e-01 1.429525166749954224e-01 2.988322675228118896e-01 -3.790752887725830078e-01 3.292561769485473633e-01 -1.909142732620239258e-02 -1.095084547996520996e-01 -8.102665096521377563e-02 -1.148114129900932312e-01 -2.271936740726232529e-03 -1.132848188281059265e-01 9.774734266102313995e-03 -4.889675602316856384e-02 -7.245614379644393921e-02 9.579881280660629272e-02 7.118701189756393433e-02 -4.581316187977790833e-02
-4.982525110244750977e-02 -3.598560392856597900e-02 -6.319447606801986694e-02 4.748247563838958740e-02 2.307313382625579834e-01 -2.132360637187957764e-01 -1.047123745083808899e-01 -9.660949558019638062e-02 9.101561456918716431e-02 2.084548175334930420e-01 1.733892560005187988e-01 2.522943913936614990e-01 -1.327184140682220459e-01 -7.350572384893894196e-03 -1.267493069171905518e-01 -2.602801620960235596e-01 -7.122609019279479980e-02 2.386598438024520874e-01 -3.848593533039093018e-01 1.447322312742471695e-02 3.502342477440834045e-02 2.112772464752197266e-01 1.036406531929969788e-01 -2.459418922662734985e-01 -2.356815338134765625e-01 1.899137645959854126e-01 4.784084483981132507e-02 -3.432485759258270264e-01 -7.254939526319503784e-02 2.599088549613952637e-01 -9.599854052066802979e-02 -5.321960896253585815e-02
1.677264124155044556e-01 -1.210384890437126160e-01 -1.026479713618755341e-02 2.086514532566070557e-01 8.758561685681343079e-03 -1.142966970801353455e-01 9.423733502626419067e-02 -1.700291037559509277e-01 -6.583107262849807739e-02 5.405241250991821289e-02 3.975181654095649719e-02 3.056067228317260742e-01 -2.947425246238708496e-01 -2.291689626872539520e-02 3.576748073101043701e-02 -2.109690606594085693e-01 8.681285381317138672e-02 -1.762055791914463043e-02 -3.386767804622650146e-01 9.882038831710815430e-02 1.196932494640350342e-01 1.826866120100021362e-01 -1.116315051913261414e-01 -9.393689781427383423e-02 -1.490090340375900269e-01 1.343273669481277466e-01 -2.449709326028823853e-01 -1.829726994037628174e-01 -3.283998966217041016e-01 4.053606986999511719e-01 -1.320942044258117676e-01 -5.077575519680976868e-02
5.590330064296722412e-02 -1.844000667333602905e-01 1.591820567846298218e-01 6.570629775524139404e-02 6.864526122808456421e-02 -1.660322397947311401e-01 -7.814595848321914673e-02 2.016288340091705322e-01 7.206343114376068115e-02 -2.819009684026241302e-02 1.210031062364578247e-01 2.668806314468383789e-01 9.179057925939559937e-02 -1.959494799375534058e-01 7.578164339065551758e-02 -1.262215524911880493e-01 2.959111034870147705e-01 3.027105629444122314e-01 1.098062191158533096e-02 4.045504331588745117e-01 8.581107854843139648e-02 5.599875375628471375e-02 1.797127425670623779e-01 -1.996166706085205078e-01 9.715151786804199219e-02 -1.411077976226806641e-01 -1.236684434115886688e-02 -5.439443513751029968e-02 -3.304134607315063477e-01 -1.431451588869094849e-01 -3.037010431289672852e-01 1.176558881998062134e-01
1.847103834152221680e-01 1.968233883380889893e-01 9.234506636857986450e-02 9.567863494157791138e-02 1.664175838232040405e-01 -1.933629661798477173e-01 2.537252604961395264e-01 -7.977062463760375977e-02 -2.058820277452468872e-01 -1.896346919238567352e-02 1.360759139060974121e-01 8.405964076519012451e-02 -2.081859707832336426e-01 -5.942840129137039185e-03 -5.974179133772850037e-03 -3.631030023097991943e-01 1.446153372526168823e-01 2.392648458480834961e-01 -2.166419327259063721e-01 3.272565603256225586e-01 5.493170022964477539e-02 1.348461508750915527e-01 -1.076698582619428635e-02 -1.591508388519287109e-01 3.483398258686065674e-02 1.439673006534576416e-01 -2.574248611927032471e-01 -2.896236777305603027e-01 -2.088297605514526367e-01 7.769165933132171631e-02 1.713807731866836548e-01 1.031381078064441681e-02
1.543573141098022461e-01 5.251147598028182983e-02 6.126639246940612793e-02 -1.335680186748504639e-01 3.931956589221954346e-01 2.151533365249633789e-01 -1.371388137340545654e-01 -1.405546963214874268e-01 -4.084747284650802612e-02 -9.182071685791015625e-02 -1.016254425048828125e-01 4.192887842655181885e-01 -1.757413744926452637e-01 5.891498923301696777e-02 -5.685731302946805954e-03 -3.798316717147827148e-01 2.574907243251800537e-01 1.495802551507949829e-01 5.876162089407444000e-03 2.023228108882904053e-01 2.948391810059547424e-02 -8.263513445854187012e-02 -2.386764734983444214e-01 -1.232061013579368591e-01 -8.745135366916656494e-02 9.983579069375991821e-02 9.071639925241470337e-02 1.817822307348251343e-01 -1.390457302331924438e-01 -1.863336004316806793e-02 2.017540335655212402e-01 9.333521872758865356e-02
1.924168765544891357e-01 -2.138835638761520386e-01 1.746328920125961304e-01 1.840279251337051392e-01 2.164975404739379883e-01 1.141053214669227600e-01 -2.076126486063003540e-01 -5.701780691742897034e-02 -2.555836141109466553e-01 1.740752160549163818e-02 -3.062240220606327057e-02 2.217035144567489624e-01 1.628401502966880798e-02 3.749911114573478699e-02 7.567604631185531616e-02 -2.971644699573516846e-01 3.668465912342071533e-01 6.669857352972030640e-02 -1.056322455406188965e-01 1.574046015739440918e-01 3.291632831096649170e-01 -1.853934079408645630e-01 -1.026244014501571655e-01 -1.817709058523178101e-01 -1.816281862556934357e-02 9.240866452455520630e-02 2.715298235416412354e-01 6.385945528745651245e-02 -6.518271565437316895e-02 2.831191420555114746e-01 5.348976701498031616e-02 -2.623703330755233765e-03
1.627450436353683472e-01 -1.828492879867553711e-01 -1.943547278642654419e-01 -2.923584282398223877e-01 7.310166209936141968e-02 -1.562263071537017822e-01 -2.033992260694503784e-01 -2.442302368581295013e-02 7.306454330682754517e-02 2.657466009259223938e-02 2.193024158477783203e-01 3.026463687419891357e-01 8.018931746482849121e-02 -3.002664260566234589e-02 -1.155878454446792603e-01 -9.961084276437759399e-02 1.585255414247512817e-01 8.250028640031814575e-02 -2.378260940313339233e-01 4.073187708854675293e-01 7.010652869939804077e-02 1.501369383186101913e-02 9.882182627916336060e-02 -1.239552348852157593e-01 5.128896236419677734e-02 6.207133829593658447e-02 -2.824126183986663818e-01 -1.188095360994338989e-01 3.049860894680023193e-01 6.057298928499221802e-02 -2.724779956042766571e-02 -2.937780618667602539e-01
-6.559064984321594238e-02 6.287769228219985962e-02 4.983577877283096313e-03 -1.464996486902236938e-01 1.870181560516357422e-01 -1.119441092014312744e-01 2.766785025596618652e-02 1.096930429339408875e-01 1.234766617417335510e-01 -1.291922330856323242e-01 3.493831455707550049e-01 4.450474977493286133e-01 2.390151470899581909e-01 1.247951909899711609e-01 -8.489397913217544556e-02 -2.506874799728393555e-01 9.745558351278305054e-02 9.241531789302825928e-02 -6.638962030410766602e-02 2.243989557027816772e-01 2.561222910881042480e-01 5.919402092695236206e-02 1.270931363105773926e-01 -1.979746222496032715e-01 1.351116150617599487e-01 -4.640217497944831848e-02 -8.009141683578491211e-02 -2.763612568378448486e-01 1.235553696751594543e-01 -8.477354794740676880e-02 2.480724304914474487e-01 -1.751713901758193970e-01
1.489254385232925415e-01 -2.981621026992797852e-01 7.540497928857803345e-02 -3.206164538860321045e-01 -1.797739267349243164e-01 2.281888201832771301e-02 1.445407420396804810e-01 -4.812750965356826782e-02 7.342457771301269531e-02 -1.866206824779510498e-01 -2.739895284175872803e-01 2.226821482181549072e-01 -1.633155345916748047e-01 -1.116770878434181213e-01 1.336287409067153931e-01 -3.039667606353759766e-01 9.849061071872711182e-02 2.865121066570281982e-01 -4.416558146476745605e-02 2.340205162763595581e-01 1.971237063407897949e-01 -3.633341789245605469e-01 4.584887996315956116e-02 -1.735969036817550659e-01 3.942601382732391357e-02 1.547044962644577026e-01 -1.551751345396041870e-01 -3.207993879914283752e-02 -4.271354526281356812e-02 2.295817993581295013e-02 6.350792199373245239e-02 3.905848041176795959e-02
-6.848751753568649292e-02 -3.188469409942626953e-01 4.555069804191589355e-01 1.362415775656700134e-02 3.455589115619659424e-01 1.039237305521965027e-01 3.834341093897819519e-02 -1.250475198030471802e-01 -1.948901414871215820e-01 -7.765991985797882080e-02 -1.092052981257438660e-01 1.145580708980560303e-01 -1.892999261617660522e-01 6.186123192310333252e-02 8.292906917631626129e-03 -1.424068361520767212e-01 7.040692865848541260e-02 -1.123334839940071106e-02 -2.276580184698104858e-01 2.341560125350952148e-01 -2.000587992370128632e-02 3.972055763006210327e-02 2.510436773300170898e-01 -7.517690211534500122e-02 2.161175459623336792e-01 1.319105327129364014e-01 -2.760740816593170166e-01 4.280795529484748840e-02 -7.343374937772750854e-02 2.533600032329559326e-01 1.040131598711013794e-01 -6.805273890495300293e-02
1.392422318458557129e-01 2.603574395179748535e-01 -2.162253111600875854e-02 -1.180550903081893921e-01 3.321243822574615479e-01 3.832553625106811523e-01 -6.452821195125579834e-02 -2.115656435489654541e-01 -2.707915902137756348e-01 -2.194732576608657837e-01 -5.492260679602622986e-02 2.630890905857086182e-01 -2.185385525226593018e-01 1.052363440394401550e-01 4.084637016057968140e-02 -2.133751362562179565e-01 2.136349380016326904e-01 1.072912514209747314e-01 -2.725120261311531067e-02 2.785015702247619629e-01 1.177283003926277161e-01 -1.412653028964996338e-01 -1.726197749376296997e-01 -8.495488017797470093e-02 1.207574382424354553e-01 1.298739016056060791e-01 9.830394759774208069e-03 1.545521244406700134e-02 -1.617817282676696777e-01 3.014449588954448700e-02 1.644414663314819336e-01 -1.870912127196788788e-02
2.935730218887329102e-01 1.435609608888626099e-01 8.351478725671768188e-02 1.398250758647918701e-01 1.643913686275482178e-01 -1.685867458581924438e-01 1.751911342144012451e-01 -6.818444281816482544e-02 -2.111023217439651489e-01 3.263392671942710876e-02 1.645779460668563843e-01 1.625538170337677002e-01 -2.242422401905059814e-01 -6.912875920534133911e-02 -2.356448676437139511e-03 -1.921097785234451294e-01 2.875486016273498535e-02 4.028932750225067139e-01 -2.614019811153411865e-01 1.911147534847259521e-01 -1.181612461805343628e-01 1.261720955371856689e-01 -9.089553356170654297e-02 -2.561724483966827393e-01 1.099995523691177368e-01 2.018530480563640594e-02 -1.696336865425109863e-01 -3.361924886703491211e-01 -2.226229906082153320e-01 1.679222658276557922e-02 9.273817390203475952e-02 -1.592220738530158997e-02
-4.974685981869697571e-02 -4.862886667251586914e-02 -2.058112621307373047e-02 -1.512493491172790527e-01 -2.150206081569194794e-02 2.015493959188461304e-01 7.544413954019546509e-02 -1.432364135980606079e-01 1.765873730182647705e-01 -1.563211828470230103e-01 2.371364086866378784e-01 2.012676745653152466e-01 -2.024490684270858765e-01 -1.308921724557876587e-01 1.935079991817474365e-01 -1.450363248586654663e-01 4.113946259021759033e-01 5.333771929144859314e-02 -2.644995748996734619e-01 1.577456109225749969e-02 5.489500984549522400e-02 2.732389420270919800e-02 -2.032486051321029663e-01 -1.092660501599311829e-01 9.974657744169235229e-02 -1.396799646317958832e-02 -2.617015130817890167e-02 -1.040928587317466736e-01 -3.905969858169555664e-01 2.793936431407928467e-01 -9.240491688251495361e-02 -2.747144103050231934e-01
-1.023775264620780945e-01 -1.687120944261550903e-01 -1.392106413841247559e-01 2.416366487741470337e-01 1.157695576548576355e-01 1.706713438034057617e-01 -2.044755220413208008e-02 9.097962826490402222e-02 -7.463033497333526611e-02 -2.848837673664093018e-01 3.454692363739013672e-01 2.574773728847503662e-01 -3.826492279767990112e-02 1.557909976691007614e-02 8.807045221328735352e-02 -2.485725134611129761e-01 6.082999333739280701e-02 -1.815810427069664001e-02 -2.094054073095321655e-01 3.898470103740692139e-01 -3.616793081164360046e-02 4.079433158040046692e-02 -1.993862837553024292e-01 -1.477876454591751099e-01 1.789431124925613403e-01 1.577516458928585052e-02 -2.263184264302253723e-02 -2.247389107942581177e-01 1.406446397304534912e-01 -2.178623899817466736e-02 1.032768562436103821e-01 -3.313550651073455811e-01
4.501879215240478516e-02 -5.027156695723533630e-02 -1.271073073148727417e-01 -2.031011730432510376e-01 2.400908619165420532e-01 -1.881913691759109497e-01 -2.954142689704895020e-01 -4.980910941958427429e-02 -3.881441652774810791e-01 -2.279362678527832031e-01 -1.608375459909439087e-01 2.873443812131881714e-02 9.867486357688903809e-02 -1.863257288932800293e-01 6.618775427341461182e-02 -2.431338131427764893e-01 1.240279749035835266e-01 1.435699015855789185e-01 2.425311692059040070e-02 2.849226295948028564e-01 3.106079250574111938e-02 2.877949774265289307e-01 -1.466030813753604889e-02 -1.090666875243186951e-01 -5.813857540488243103e-03 1.350257545709609985e-01 5.859600380063056946e-02 -2.524778246879577637e-01 -2.878041565418243408e-01 -1.987707510124891996e-04 -4.230272024869918823e-03 -1.897801011800765991e-01
-1.985397748649120331e-02 -4.044646024703979492e-02 -3.085439503192901611e-01 -1.698012053966522217e-01 -3.948260471224784851e-02 1.653434932231903076e-01 -1.138996407389640808e-01 -1.359596997499465942e-01 1.348423119634389877e-02 -2.271399348974227905e-01 1.527952700853347778e-01 1.415318697690963745e-01 -1.907722353935241699e-01 -1.144560277462005615e-01 -1.356765627861022949e-01 -2.479225993156433105e-01 7.422209531068801880e-02 2.602719664573669434e-01 -2.880774140357971191e-01 -9.954819455742835999e-03 -4.085633903741836548e-02 2.356716841459274292e-01 -1.581371277570724487e-01 -4.624248296022415161e-02 2.128366678953170776e-01 1.338211596012115479e-01 -1.821269541978836060e-01 -2.969848215579986572e-01 -6.656926870346069336e-02 -1.385269016027450562e-01 -2.898444533348083496e-01 -2.369803935289382935e-01
2.469335943460464478e-01 -2.700911760330200195e-01 -2.810891158878803253e-02 -2.151204496622085571e-01 6.699319183826446533e-02 1.274352222681045532e-01 1.749818623065948486e-01 4.024640843272209167e-02 -1.222182139754295349e-01 -1.456552147865295410e-01 -5.863148719072341919e-02 3.313303366303443909e-02 1.106033474206924438e-01 -2.292598187923431396e-01 -1.073963120579719543e-01 -3.273324966430664062e-01 1.678539216518402100e-01 3.034404013305902481e-03 -1.546294987201690674e-01 1.889531761407852173e-01 1.329035609960556030e-01 -5.503234267234802246e-02 -1.064886003732681274e-01 -2.650106325745582581e-02 2.907145917415618896e-01 4.437789320945739746e-01 1.130134165287017822e-01 -1.044519767165184021e-01 -7.356098294258117676e-02 1.389596462249755859e-01 1.501899063587188721e-01 -2.625507414340972900e-01
4.012218490242958069e-02 -3.365641832351684570e-02 2.444555908441543579e-01 -3.953468427062034607e-02 2.407954782247543335e-01 1.935765892267227173e-01 2.976976931095123291e-01 -3.065990470349788666e-02 -2.064738720655441284e-01 -3.312781453132629395e-01 2.463772147893905640e-01 1.617999374866485596e-01 -1.698775738477706909e-01 -2.754063308238983154e-01 2.235288545489311218e-02 -1.738172024488449097e-01 -6.463422626256942749e-02 1.984994709491729736e-01 -1.368470937013626099e-01 1.685568243265151978e-01 1.962999552488327026e-01 -1.246528513729572296e-02 9.665402770042419434e-02 -4.178844392299652100e-02 1.019058376550674438e-01 2.249197661876678467e-01 4.660482518374919891e-03 -2.322002798318862915e-01 4.107861965894699097e-02 2.457137405872344971e-01 -2.424160093069076538e-01 -2.228776225820183754e-03
1.266348361968994141e-01 3.334406390786170959e-02 1.490781158208847046e-01 -7.022796571254730225e-02 1.549706161022186279e-01 -1.442950963973999023e-01 -2.265086621046066284e-01 8.877165615558624268e-02 -3.076449036598205566e-01 5.186044797301292419e-02 1.215580850839614868e-01 4.159289002418518066e-01 -2.084190696477890015e-01 1.792224943637847900e-01 -4.622643440961837769e-02 -1.965370774269104004e-01 9.252057969570159912e-02 1.773893833160400391e-01 -7.465724647045135498e-02 3.494709730148315430e-02 6.782465428113937378e-02 3.251348137855529785e-01 -5.880296975374221802e-02 -1.511691659688949585e-01 -2.031343281269073486e-01 1.405538320541381836e-01 -4.919738322496414185e-02 -3.620374798774719238e-01 -1.100361868739128113e-01 2.078620940446853638e-01 -5.686702579259872437e-02 1.172064095735549927e-01
-4.521098919212818146e-03 3.809051960706710815e-02 1.111561134457588196e-01 -1.511014252901077271e-01 -1.378003060817718506e-01 -1.510043535381555557e-02 4.750051349401473999e-02 8.687471598386764526e-02 -1.799698621034622192e-01 -1.985532045364379883e-01 -2.346380203962326050e-01 3.972454071044921875e-01 -5.474739521741867065e-02 6.274800002574920654e-02 -1.838448792695999146e-01 -1.777176111936569214e-01 3.134542107582092285e-01 1.206163689494132996e-02 1.181263756006956100e-02 3.716214597225189209e-01 -7.740210741758346558e-02 1.447689980268478394e-01 6.910418719053268433e-02 -2.741424180567264557e-02 -1.396089196205139160e-01 1.925180293619632721e-02 2.229831367731094360e-01 -3.303733766078948975e-01 -1.603068113327026367e-01 1.122262701392173767e-01 2.757963538169860840e-01 1.230010241270065308e-01
3.953130170702934265e-02 -3.498087823390960693e-01 -1.417421549558639526e-01 -2.708339989185333252e-01 -8.545170724391937256e-02 1.157131716609001160e-01 2.161128818988800049e-02 3.977967798709869385e-02 -1.572450846433639526e-01 7.963139563798904419e-02 7.431950885802507401e-03 3.424791991710662842e-01 2.362972050905227661e-01 2.455601934343576431e-03 1.216881573200225830e-01 -3.589101731777191162e-01 1.981415785849094391e-02 -5.885452032089233398e-02 1.053979173302650452e-01 1.956041604280471802e-01 1.439322829246520996e-01 7.533296942710876465e-02 2.921131849288940430e-01 -1.338671296834945679e-01 6.539384275674819946e-02 1.604775548912584782e-03 -1.855045408010482788e-01 -3.754146397113800049e-01 -1.230725124478340149e-01 1.684951335191726685e-01 3.207844868302345276e-02 -7.032121717929840088e-02
-1.977612823247909546e-02 1.710124313831329346e-01 2.988101541996002197e-02 -2.470514625310897827e-01 1.961568593978881836e-01 5.076795443892478943e-02 -8.027651347219944000e-03 1.445165574550628662e-01 -1.187425628304481506e-01 -2.198949642479419708e-02 -2.643739283084869385e-01 3.492533862590789795e-01 2.598369121551513672e-02 5.527663230895996094e-02 -1.858346164226531982e-02 -3.143248707056045532e-02 2.495792880654335022e-02 2.511302530765533447e-01 -4.055369496345520020e-01 2.877739965915679932e-01 -9.229104220867156982e-02 1.317206621170043945e-01 2.066221321001648903e-03 -5.409338325262069702e-02 7.386937737464904785e-02 -2.969837933778762817e-02 1.419798433780670166e-01 -2.865709923207759857e-02 -4.231697916984558105e-01 5.893897637724876404e-02 2.760766744613647461e-01 -9.522813558578491211e-02
1.365080475807189941e-01 -2.471769452095031738e-01 8.022167533636093140e-02 -7.235606014728546143e-02 1.441632360219955444e-01 1.799925416707992554e-02 2.260844409465789795e-02 8.309155702590942383e-02 -4.492451623082160950e-02 -1.459313035011291504e-01 -9.436705708503723145e-02 1.552681326866149902e-01 1.537709683179855347e-01 -1.938869208097457886e-01 -2.570026516914367676e-01 -2.356440424919128418e-01 1.024969220161437988e-01 6.658419221639633179e-02 -4.202776551246643066e-01 1.576324105262756348e-01 1.924704313278198242e-01 -1.622845232486724854e-01 -1.494486778974533081e-01 1.500490307807922363e-01 2.049469761550426483e-02 2.935805022716522217e-01 -1.554936617612838745e-01 -1.352331489324569702e-01 -1.237042546272277832e-01 -2.643136382102966309e-01 1.348450779914855957e-01 -2.895816564559936523e-01
3.247265517711639404e-02 -1.439016610383987427e-01 1.798681616783142090e-01 1.813334785401821136e-02 2.323269844055175781e-01 1.979883909225463867e-01 1.270004212856292725e-01 1.206406503915786743e-01 -3.779726102948188782e-02 -1.321685463190078735e-01 8.002922870218753815e-03 2.433554530143737793e-01 -1.180808991193771362e-01 3.889893889427185059e-01 -1.144357323646545410e-01 -3.518077358603477478e-02 1.547866165637969971e-01 1.932843923568725586e-01 -2.472244501113891602e-01 1.652230918407440186e-01 -9.136963635683059692e-02 -9.674728661775588989e-02 7.657466828823089600e-02 -1.376836448907852173e-01 3.385078608989715576e-01 -2.079003676772117615e-02 -1.515661478042602539e-01 -3.251596093177795410e-01 -6.988653540611267090e-02 2.002838253974914551e-01 -2.872490584850311279e-01 2.073469199240207672e-02
2.419742755591869354e-02 -2.560648694634437561e-02 3.713761270046234131e-01 -4.697193950414657593e-02 1.447994560003280640e-01 1.077933758497238159e-01 3.900536149740219116e-02 -4.590756446123123169e-02 -1.882459670305252075e-01 1.819325610995292664e-02 1.395000666379928589e-01 4.282580316066741943e-01 -9.311008453369140625e-02 -2.457357645034790039e-01 -3.085602819919586182e-01 -9.714484959840774536e-02 -2.607499994337558746e-02 3.120742440223693848e-01 -3.222655057907104492e-01 1.099144816398620605e-01 1.364540159702301025e-01 2.250324748456478119e-02 2.419292554259300232e-02 -1.610889583826065063e-01 3.520768135786056519e-03 -2.412555972114205360e-03 1.542669385671615601e-01 1.158151179552078247e-01 2.828106284141540527e-01 -4.212282598018646240e-02 9.618618339300155640e-02 -1.489192992448806763e-01
-3.744423389434814453e-02 2.292678207159042358e-01 -1.871048845350742340e-02 -3.410797715187072754e-01 1.674042195081710815e-01 2.960486114025115967e-01 -9.870456159114837646e-02 -1.761002466082572937e-02 3.667350113391876221e-02 -3.949622064828872681e-02 3.910361975431442261e-02 4.326217174530029297e-01 -1.745713949203491211e-01 -1.553847342729568481e-01 2.483798265457153320e-01 -3.000237047672271729e-01 6.644079834222793579e-02 -6.283255666494369507e-02 -2.116424441337585449e-01 1.665998250246047974e-01 8.240940421819686890e-02 -1.904333233833312988e-01 -2.415425926446914673e-01 -2.378044463694095612e-02 1.192906424403190613e-01 4.374447837471961975e-02 -1.162991747260093689e-01 5.698924139142036438e-02 -2.350967824459075928e-01 1.535195559263229370e-01 6.429565697908401489e-02 -8.330957591533660889e-02
5.313770100474357605e-02 -1.911231549456715584e-03 -5.741342157125473022e-02 -7.141866534948348999e-02 -5.130917578935623169e-02 6.993386149406433105e-02 5.375542119145393372e-02 -5.271714553236961365e-02 5.812918767333030701e-02 4.874972999095916748e-02 2.426994219422340393e-02 1.720913052558898926e-01 1.149820759892463684e-01 -8.233927935361862183e-02 1.240620575845241547e-02 -2.631795704364776611e-01 1.973049044609069824e-01 -1.075084060430526733e-01 -3.068870604038238525e-01 1.286856979131698608e-01 3.614310026168823242e-01 -2.077578902244567871e-01 -3.894371539354324341e-02 -1.665059775114059448e-01 2.891779839992523193e-01 2.412289381027221680e-01 1.709097772836685181e-01 -4.722565114498138428e-01 -4.901772830635309219e-03 7.986193150281906128e-02 5.172060802578926086e-02 -2.877732813358306885e-01
-2.508812397718429565e-02 -3.525217995047569275e-02 3.319849371910095215e-01 -1.695890873670578003e-01 -8.534567058086395264e-02 1.057101339101791382e-01 8.155111223459243774e-02 7.299808412790298462e-02 -3.088065087795257568e-01 -1.686928421258926392e-02 5.422699451446533203e-02 2.384605407714843750e-01 -1.176874935626983643e-01 -1.467079669237136841e-01 -2.526032030582427979e-01 -1.083904430270195007e-01 -7.845107465982437134e-02 1.066773831844329834e-01 -1.584479063749313354e-01 2.068271487951278687e-01 -2.588349021971225739e-02 2.174681797623634338e-02 2.210415899753570557e-01 1.942732185125350952e-02 1.509798020124435425e-01 -2.021046914160251617e-02 -1.216542869806289673e-01 -5.312550663948059082e-01 -7.811477035284042358e-02 3.081774115562438965e-01 -1.386310812085866928e-02 -7.095891982316970825e-02
-1.601160615682601929e-01 2.827308373525738716e-03 1.426478773355484009e-01 -9.281899780035018921e-02 9.168428182601928711e-02 1.974134743213653564e-01 -1.130139976739883423e-01 9.090436995029449463e-02 -1.760424971580505371e-01 -1.168201789259910583e-01 -1.017213985323905945e-01 2.542452216148376465e-01 1.476210355758666992e-01 1.486532092094421387e-01 2.857574224472045898e-01 -1.457555890083312988e-01 1.892190128564834595e-01 3.115027844905853271e-01 8.142824284732341766e-03 4.909162223339080811e-01 1.200608164072036743e-01 6.157055497169494629e-02 2.078528255224227905e-01 -7.729136943817138672e-02 1.710706055164337158e-01 -1.661113798618316650e-01 4.988970980048179626e-02 2.001736545935273170e-03 -1.937188208103179932e-01 -1.963930408237501979e-04 -2.674406766891479492e-01 -2.952762693166732788e-02
-4.188817925751209259e-03 4.217468947172164917e-02 3.848940134048461914e-01 -6.156872957944869995e-02 1.822345256805419922e-01 -1.387776583433151245e-01 -1.493926495313644409e-01 4.184318333864212036e-02 -2.655398249626159668e-01 -1.025489568710327148e-01 1.828281283378601074e-01 2.712006866931915283e-01 9.730084985494613647e-02 -2.088439762592315674e-01 -5.950639396905899048e-02 -1.971573084592819214e-01 2.199524343013763428e-01 2.868392271921038628e-03 -6.721644848585128784e-02 5.830854550004005432e-02 3.124475181102752686e-01 3.713697195053100586e-02 6.484900414943695068e-02 2.347129732370376587e-01 3.378786742687225342e-01 4.730996116995811462e-02 -1.717121154069900513e-01 -2.747865915298461914e-01 9.575626254081726074e-02 7.857123017311096191e-02 -8.429487794637680054e-02 -1.666985154151916504e-01
-1.628838628530502319e-01 -4.139618948101997375e-02 2.553587853908538818e-01 -2.437045723199844360e-01 8.691424876451492310e-02 -1.168430224061012268e-02 4.777733981609344482e-02 -1.279363334178924561e-01 -2.738942503929138184e-01 2.279139310121536255e-02 -1.921711266040802002e-01 4.137351214885711670e-01 -5.627964809536933899e-02 3.969167545437812805e-02 -2.404289692640304565e-01 -1.699283719062805176e-01 2.848534584045410156e-01 1.417300254106521606e-01 -1.274533122777938843e-01 2.042007297277450562e-01 -9.353049844503402710e-02 2.236205935478210449e-01 1.267413049936294556e-01 -5.692865327000617981e-02 -1.257580071687698364e-01 1.578507125377655029e-01 4.667011275887489319e-02 -7.097935304045677185e-03 1.717605292797088623e-01 -2.004105895757675171e-01 1.913892179727554321e-01 -2.434331923723220825e-01
-1.441487483680248260e-02 -2.206922322511672974e-01 1.050602495670318604e-01 -2.736867368221282959e-01 8.032719790935516357e-02 1.962204724550247192e-01 -3.432475328445434570e-01 -9.539278224110603333e-03 -2.620221674442291260e-01 -6.211696565151214600e-02 2.583540976047515869e-01 4.308969676494598389e-01 2.405625954270362854e-02 -8.825890719890594482e-02 5.360931158065795898e-02 -1.382695734500885010e-01 1.553179696202278137e-02 1.962621062994003296e-01 4.541992768645286560e-02 3.348027169704437256e-01 3.738059196621179581e-03 -1.142521277070045471e-01 1.244775131344795227e-01 -5.107808113098144531e-02 -5.831046402454376221e-02 -1.432222276926040649e-01 -1.314352601766586304e-01 -8.348444104194641113e-02 -1.893882453441619873e-01 -1.519105136394500732e-01 2.313022613525390625e-01 4.792008548974990845e-02
2.884483896195888519e-02 -1.125722676515579224e-01 3.260675072669982910e-02 -3.282996639609336853e-02 4.515954479575157166e-02 -1.492279171943664551e-01 -1.534303873777389526e-01 -3.017739951610565186e-01 -6.303935497999191284e-02 -3.025958240032196045e-01 -2.901875376701354980e-01 3.849432468414306641e-01 4.914784803986549377e-02 3.947657067328691483e-03 -3.560417518019676208e-02 -1.353039890527725220e-01 1.344129294157028198e-01 1.569442152976989746e-01 -3.032875619828701019e-02 2.067886441946029663e-01 1.924139559268951416e-01 -3.086527287960052490e-01 -1.063801124691963196e-01 -2.585450373589992523e-02 1.599287986755371094e-01 9.146160632371902466e-02 3.652909696102142334e-01 -2.357500046491622925e-01 -1.446138769388198853e-01 7.759820669889450073e-02 1.118926852941513062e-01 -4.936069995164871216e-02
2.192052304744720459e-01 -1.169872842729091644e-02 1.422213762998580933e-01 -9.526043385267257690e-02 4.842131435871124268e-01 2.646422013640403748e-02 2.946650609374046326e-02 1.817946694791316986e-02 -4.960897937417030334e-02 -1.812160015106201172e-01 5.145443230867385864e-02 2.112178504467010498e-01 1.575099229812622070e-01 -6.367200613021850586e-02 3.011333942413330078e-01 -3.153713047504425049e-01 1.412593126296997070e-01 1.561270952224731445e-01 -1.597942858934402466e-01 1.089315712451934814e-01 1.662761420011520386e-01 -2.994382381439208984e-01 -1.609505563974380493e-01 -1.262435019016265869e-01 3.761858120560646057e-02 2.994129955768585205e-01 7.690361887216567993e-02 -1.138750240206718445e-01 9.377323091030120850e-02 6.560385227203369141e-02 1.384060829877853394e-01 -3.875892236828804016e-02
4.037176072597503662e-02 -1.769781559705734253e-01 6.569812446832656860e-02 -3.356529176235198975e-01 3.063458800315856934e-01 -1.325946003198623657e-01 -2.644268423318862915e-02 -3.785010054707527161e-02 4.351101443171501160e-02 1.107671707868576050e-01 -2.128015309572219849e-01 2.734368145465850830e-01 -2.432085946202278137e-02 -8.095043152570724487e-02 2.515995502471923828e-01 -2.967715561389923096e-01 1.136703267693519592e-01 -9.113395959138870239e-02 -2.553311586380004883e-01 4.010946154594421387e-01 -2.245580852031707764e-01 3.792754933238029480e-02 9.491396695375442505e-02 5.287500470876693726e-02 4.078404977917671204e-02 2.628506422042846680e-01 -9.258197247982025146e-02 -1.470347195863723755e-01 7.683490402996540070e-03 1.750452369451522827e-01 -3.225586563348770142e-02 -1.107689645141363144e-02
2.445546910166740417e-02 -2.248163800686597824e-03 -2.272446006536483765e-01 -4.997074231505393982e-02 1.471477746963500977e-01 -7.088544219732284546e-02 1.948925256729125977e-01 -2.711804211139678955e-01 -1.075613349676132202e-01 8.165583759546279907e-02 -3.718460351228713989e-02 1.419570893049240112e-01 -1.777883172035217285e-01 -9.578561782836914062e-02 1.459558904170989990e-01 -1.871976703405380249e-01 2.224682271480560303e-01 3.497053980827331543e-01 3.764802590012550354e-02 1.323248893022537231e-01 -1.761075854301452637e-02 2.530270516872406006e-01 -5.901603773236274719e-02 -4.564518108963966370e-02 2.592567801475524902e-01 1.471925228834152222e-01 -1.826501190662384033e-01 -3.292503654956817627e-01 -3.680922389030456543e-01 1.058584004640579224e-01 -8.825193345546722412e-02 -1.562497168779373169e-01
-6.414724048227071762e-03 -1.238061264157295227e-01 1.449693441390991211e-01 -9.492659568786621094e-02 -1.577930301427841187e-01 5.788700655102729797e-02 5.106214806437492371e-02 -2.239309847354888916e-01 2.109195291996002197e-01 -1.497739851474761963e-01 -1.669462472200393677e-01 1.385657042264938354e-01 -3.631367906928062439e-02 -1.651411950588226318e-01 4.255248233675956726e-02 -3.540717661380767822e-01 2.029540389776229858e-01 3.972502350807189941e-01 -2.902410030364990234e-01 3.529043197631835938e-01 1.095021367073059082e-01 -9.994306415319442749e-02 -6.615888327360153198e-02 -2.347358763217926025e-01 -3.657790645956993103e-02 -2.226724028587341309e-01 -3.446735814213752747e-02 -1.700745671987533569e-01 -4.420286044478416443e-02 8.707618713378906250e-02 1.156869605183601379e-01 1.032102108001708984e-01
-9.750592522323131561e-03 -5.689306184649467468e-02 -2.956087887287139893e-02 2.108640410006046295e-02 3.864049315452575684e-01 6.425192207098007202e-02 -3.116550669074058533e-02 -1.088342536240816116e-02 -3.590827584266662598e-01 -2.533605992794036865e-01 -1.371806263923645020e-01 2.373805195093154907e-01 -2.112618684768676758e-01 1.461597681045532227e-01 2.067224495112895966e-02 -1.801934987306594849e-01 1.231668591499328613e-01 2.543503046035766602e-01 -2.134872674942016602e-01 -6.955659389495849609e-02 2.058486044406890869e-01 2.063161134719848633e-01 -9.059296548366546631e-02 -2.934802770614624023e-01 -7.720330730080604553e-03 3.655035048723220825e-02 -1.488462686538696289e-01 1.513762623071670532e-01 -1.930828541517257690e-01 2.576130330562591553e-01 -2.670226618647575378e-02 1.151114851236343384e-01
-5.988298356533050537e-02 -5.753990262746810913e-02 -3.203102573752403259e-02 -8.628040552139282227e-02 -1.971410028636455536e-02 -1.705396175384521484e-01 -2.930103801190853119e-02 1.276266276836395264e-01 3.873569145798683167e-02 -8.058027178049087524e-02 1.173044666647911072e-01 -1.307999715209007263e-02 9.332028031349182129e-02 4.029600694775581360e-02 -1.837610453367233276e-02 -4.354376494884490967e-01 7.076145708560943604e-02 1.419677212834358215e-02 -4.299533069133758545e-01 2.082619220018386841e-01 3.306045830249786377e-01 -1.747277192771434784e-02 4.603762179613113403e-02 -1.620483696460723877e-01 2.683965563774108887e-01 6.732278317213058472e-02 1.286009047180414200e-02 -3.613512814044952393e-01 -2.454256825149059296e-02 -1.575444340705871582e-01 -9.109679609537124634e-02 -3.214909136295318604e-01
1.234023571014404297e-01 -4.562081769108772278e-02 -3.732003271579742432e-02 -9.950621426105499268e-02 3.871415853500366211e-01 -8.463141322135925293e-02 -1.884730458259582520e-01 -2.350776940584182739e-01 9.614459425210952759e-02 -3.485284373164176941e-02 -3.004407696425914764e-02 2.950007021427154541e-01 -2.887858822941780090e-02 -2.179902046918869019e-01 -3.296279907226562500e-01 -2.023166865110397339e-01 2.338760495185852051e-01 1.077479198575019836e-01 -1.924265176057815552e-01 2.432575225830078125e-01 1.512984186410903931e-01 1.908778250217437744e-01 1.052578315138816833e-01 -2.295329868793487549e-01 5.949883908033370972e-02 -4.290739074349403381e-02 -1.850414425134658813e-01 8.262802660465240479e-02 2.011766098439693451e-02 -2.018519937992095947e-01 -2.204038351774215698e-01 -7.395329326391220093e-02
2.900065779685974121e-01 -2.949781119823455811e-01 1.736589968204498291e-01 5.410159006714820862e-02 3.074596822261810303e-01 1.116425096988677979e-01 -1.341114789247512817e-01 -1.080739200115203857e-01 4.437068104743957520e-02 -1.109056621789932251e-01 -1.902274340391159058e-01 2.136390656232833862e-01 -1.972900032997131348e-01 -7.527674548327922821e-03 3.285924494266510010e-01 -1.928261220455169678e-01 9.526387602090835571e-02 2.153693437576293945e-01 -2.255798131227493286e-01 2.474328503012657166e-02 1.030448228120803833e-01 3.370543941855430603e-02 1.682348400354385376e-01 -2.225799560546875000e-01 2.391263246536254883e-01 2.287611067295074463e-01 4.624691978096961975e-02 -1.532888412475585938e-01 -1.439078599214553833e-01 -1.602960079908370972e-01 -1.403027400374412537e-02 -2.448076009750366211e-02
2.171367704868316650e-01 -4.127513244748115540e-02 1.865089684724807739e-01 1.724224835634231567e-01 4.109118133783340454e-02 3.687861263751983643e-01 -1.395682990550994873e-01 4.526779428124427795e-02 8.308287709951400757e-02 -2.313544303178787231e-01 1.984541714191436768e-01 2.779415249824523926e-01 2.534372359514236450e-02 -2.441625744104385376e-01 -4.776804894208908081e-02 -1.465967148542404175e-01 1.110151037573814392e-01 3.128038644790649414e-01 8.280427008867263794e-02 3.546540439128875732e-01 2.061908692121505737e-01 1.173819005489349365e-01 -9.248412400484085083e-02 -1.698610484600067139e-01 -4.544318094849586487e-02 -1.011004596948623657e-01 -2.756591327488422394e-02 -1.302544027566909790e-01 -2.560436427593231201e-01 -1.122687533497810364e-01 1.093484759330749512e-01 -9.839379042387008667e-02
1.778120845556259155e-01 -1.353314816951751709e-01 2.852700650691986084e-01 -8.109878003597259521e-02 1.686695218086242676e-01 9.127707034349441528e-02 1.940054595470428467e-01 1.075589507818222046e-01 -2.596682608127593994e-01 -2.002849280834197998e-01 1.764881908893585205e-01 2.633960545063018799e-01 -3.215457201004028320e-01 -3.247617781162261963e-01 -1.649828106164932251e-01 -2.163500189781188965e-01 -4.100313410162925720e-02 1.646172814071178436e-02 -1.312941163778305054e-01 3.085016012191772461e-01 1.825149506330490112e-01 3.627523407340049744e-02 1.130439862608909607e-01 1.602098811417818069e-03 7.239978015422821045e-02 3.821525722742080688e-02 5.776714533567428589e-03 -9.003229439258575439e-02 -6.168413534760475159e-02 1.537444591522216797e-01 -2.847442924976348877e-01 5.736010149121284485e-03
-1.827747747302055359e-02 2.924543321132659912e-01 -7.925631850957870483e-02 -3.286444023251533508e-02 2.302540242671966553e-01 -2.022890895605087280e-01 -2.482011020183563232e-01 2.195052057504653931e-01 -3.862433834001421928e-03 -2.234688997268676758e-01 5.365033447742462158e-02 3.882365822792053223e-01 -1.129806861281394958e-01 -7.968279719352722168e-02 9.530387073755264282e-02 -2.295963317155838013e-01 3.543397039175033569e-02 2.041235119104385376e-01 -1.296053379774093628e-01 1.033279672265052795e-01 8.186998963356018066e-02 -2.794563770294189453e-02 2.526052296161651611e-01 -1.956654638051986694e-01 2.059907186776399612e-03 -3.137683272361755371e-01 -5.163595080375671387e-02 6.510569900274276733e-02 -2.640785872936248779e-01 9.944720566272735596e-02 1.668089628219604492e-01 -1.606042683124542236e-01
-3.901341930031776428e-02 -1.922692805528640747e-01 -1.279378980398178101e-01 1.178501024842262268e-01 1.333164423704147339e-01 2.606593370437622070e-01 -1.082668080925941467e-01 1.642900705337524414e-01 5.186357349157333374e-02 -2.793773114681243896e-01 1.980742216110229492e-01 2.126692384481430054e-01 -2.409520745277404785e-01 -9.020143002271652222e-02 6.295824050903320312e-02 -2.748285233974456787e-01 -1.449350453913211823e-02 -8.345711231231689453e-02 -2.506454885005950928e-01 4.390934109687805176e-01 -3.141316398978233337e-02 2.648251354694366455e-01 -7.109224051237106323e-02 -1.635305583477020264e-01 2.067599445581436157e-02 -6.138751283288002014e-02 -1.245749369263648987e-02 -1.393550336360931396e-01 9.470148384571075439e-02 -4.784651100635528564e-02 4.435855895280838013e-03 -3.084918558597564697e-01
2.699577063322067261e-02 -8.895178139209747314e-02 1.625476926565170288e-01 -1.555279046297073364e-01 -3.743961453437805176e-02 1.480551660060882568e-01 -9.427062422037124634e-02 -2.272630333900451660e-01 2.689236700534820557e-01 -3.792076930403709412e-02 -1.555729508399963379e-01 2.135164141654968262e-01 -3.368492051959037781e-02 -3.155069947242736816e-01 -1.867347508668899536e-01 -1.808243840932846069e-01 1.108671426773071289e-01 3.176333904266357422e-01 -4.307232499122619629e-01 3.045921325683593750e-01 2.447564750909805298e-01 -8.092814683914184570e-02 -1.716322004795074463e-01 -4.417987167835235596e-02 -1.078757569193840027e-01 -9.252981096506118774e-02 1.217934396117925644e-02 -9.694674611091613770e-02 2.140361070632934570e-02 1.398314088582992554e-01 7.649557292461395264e-02 1.180987805128097534e-02
1.113229710608720779e-02 -4.187560826539993286e-02 8.694832213222980499e-03 -9.126089513301849365e-02 1.030488982796669006e-01 2.695960700511932373e-01 -1.085004359483718872e-01 -1.017464548349380493e-01 6.735873222351074219e-02 2.399321831762790680e-02 -2.311141639947891235e-01 3.663448989391326904e-01 -1.915061622858047485e-01 -4.014227092266082764e-01 1.007818803191184998e-01 -2.503263056278228760e-01 2.286780774593353271e-01 2.968785762786865234e-01 -2.116294354200363159e-01 1.316009014844894409e-01 1.523463428020477295e-01 -7.085755001753568649e-03 -8.453510701656341553e-02 -1.422550976276397705e-01 -2.087238430976867676e-02 -2.338261604309082031e-01 1.676152944564819336e-01 -1.147972326725721359e-02 -2.352142781019210815e-01 9.264580905437469482e-03 5.869029462337493896e-02 1.598447561264038086e-01
-1.778239011764526367e-01 -4.810997843742370605e-02 1.243864670395851135e-01 -1.726874262094497681e-01 -8.231591433286666870e-02 -1.035257801413536072e-01 4.042710736393928528e-02 -5.849782750010490417e-02 3.018184006214141846e-02 -1.653669625520706177e-01 -3.662500679492950439e-01 1.762961745262145996e-01 -1.525924801826477051e-01 -1.440808735787868500e-02 1.214778646826744080e-01 -1.182457506656646729e-01 -9.188620746135711670e-02 1.606353521347045898e-01 -2.083230316638946533e-01 4.911686182022094727e-01 4.454794824123382568e-01 -3.056831285357475281e-02 -1.214654222130775452e-01 -1.738364994525909424e-01 1.712567210197448730e-01 1.117798238992691040e-01 -6.759884953498840332e-02 -1.505730152130126953e-01 5.873196572065353394e-02 1.260431110858917236e-01 -4.252133890986442566e-03 2.903087250888347626e-02
-6.748349871486425400e-03 -3.340068161487579346e-01 6.370421499013900757e-02 -2.177543938159942627e-01 -3.804696351289749146e-02 7.014878839254379272e-02 1.168491318821907043e-02 2.620088681578636169e-02 4.291908815503120422e-02 8.548223227262496948e-02 -2.120203971862792969e-01 2.528052926063537598e-01 9.779117256402969360e-02 -1.436265408992767334e-01 2.579943090677261353e-02 -1.371311247348785400e-01 1.548151224851608276e-01 3.370168507099151611e-01 -3.972956836223602295e-01 2.052184194326400757e-01 2.605987787246704102e-01 -6.369909644126892090e-02 -3.766712546348571777e-01 -9.859506785869598389e-02 -3.470867127180099487e-02 -3.723205253481864929e-02 -2.910209819674491882e-02 -1.829237341880798340e-01 1.193987801671028137e-01 1.095282360911369324e-01 3.130657132714986801e-03 1.944558918476104736e-01
-9.329807013273239136e-02 -3.926805555820465088e-01 -1.224730350077152252e-02 3.094353340566158295e-02 2.441320717334747314e-01 -2.015810832381248474e-02 1.005658879876136780e-01 -3.329633474349975586e-01 -2.271829247474670410e-01 -1.841253191232681274e-01 -3.706735745072364807e-02 2.148147225379943848e-01 -1.515944600105285645e-01 -5.385296419262886047e-02 7.738327980041503906e-02 -1.508196890354156494e-01 1.561484336853027344e-01 5.638786032795906067e-02 -1.204382926225662231e-01 4.046964645385742188e-02 -2.020696410909295082e-03 3.036839962005615234e-01 -2.867254614830017090e-01 -4.012136459350585938e-01 -3.898816555738449097e-02 2.597000896930694580e-01 1.357128005474805832e-02 1.050606183707714081e-02 -1.095517873764038086e-01 -6.841500848531723022e-02 -2.886782772839069366e-02 3.826590627431869507e-02
3.427303582429885864e-02 -4.797226786613464355e-01 -1.009860355406999588e-02 -2.095597237348556519e-01 -7.933597266674041748e-02 -1.656301617622375488e-01 -2.117266803979873657e-01 -1.787519603967666626e-01 -1.075030937790870667e-01 -8.886517025530338287e-03 -1.234069559723138809e-02 1.153270155191421509e-01 1.401435025036334991e-02 -7.625564187765121460e-02 -1.498155109584331512e-02 -1.510893255472183228e-01 -1.065796241164207458e-01 6.866814196109771729e-02 -2.192428410053253174e-01 7.117015868425369263e-02 1.876252889633178711e-01 8.137893863022327423e-03 3.586339950561523438e-01 -1.416316777467727661e-01 -2.451352775096893311e-02 3.830151855945587158e-01 2.867865562438964844e-02 -3.313536942005157471e-01 -3.360435366630554199e-02 3.135487809777259827e-02 -1.204241365194320679e-01 -1.797939240932464600e-01
-4.160506278276443481e-02 -9.768733754754066467e-03 3.426316082477569580e-01 -3.192798793315887451e-01 2.028140872716903687e-01 -1.400848776102066040e-01 -6.769940257072448730e-02 -1.628549546003341675e-01 -1.628890633583068848e-02 -1.917418688535690308e-01 -7.524865120649337769e-02 4.589890241622924805e-01 -1.406269818544387817e-01 -5.327004194259643555e-02 1.231142804026603699e-01 -1.100006252527236938e-01 -5.857693403959274292e-02 1.471878588199615479e-01 -2.528251409530639648e-01 -2.240924537181854248e-02 2.116439342498779297e-01 6.229823827743530273e-02 -1.721495389938354492e-01 1.758461892604827881e-01 3.307802081108093262e-01 1.455065459012985229e-01 -1.896940618753433228e-01 -3.859401447698473930e-03 2.941740117967128754e-02 -4.015695676207542419e-02 6.264593452215194702e-02 1.095543503761291504e-01
-3.683297336101531982e-02 -1.569842249155044556e-01 1.688682287931442261e-01 -7.046984881162643433e-02 1.486228257417678833e-01 2.951698601245880127e-01 4.361900314688682556e-02 9.009624272584915161e-02 -1.764289438724517822e-01 -7.155323028564453125e-02 1.089350581169128418e-01 2.927083969116210938e-01 -1.246464401483535767e-01 -3.753522932529449463e-01 -2.009429037570953369e-01 -3.896519243717193604e-01 1.119640022516250610e-01 5.467844754457473755e-02 -1.030251979827880859e-01 3.955832653446123004e-06 2.159849405288696289e-01 -1.408019959926605225e-01 2.097171992063522339e-01 -8.655504137277603149e-02 1.957474946975708008e-01 1.822812259197235107e-01 1.840668171644210815e-01 -1.416865885257720947e-01 -8.234701305627822876e-02 -3.294474631547927856e-02 -2.030844539403915405e-01 -1.419914960861206055e-01
1.075845882296562195e-01 -7.014475762844085693e-02 1.549232564866542816e-02 -3.101012408733367920e-01 1.784793883562088013e-01 2.302399128675460815e-01 -2.251674234867095947e-01 -1.025824695825576782e-01 -2.595117390155792236e-01 2.086047977209091187e-01 -1.328910440206527710e-01 1.179179996252059937e-01 -1.524772047996520996e-01 -1.431799232959747314e-01 9.552195668220520020e-02 -2.245241999626159668e-01 2.171962335705757141e-02 3.036435842514038086e-01 -5.176788568496704102e-02 -4.735886678099632263e-02 3.559682071208953857e-01 -2.415416948497295380e-02 2.220827192068099976e-01 -3.019177913665771484e-01 1.872919648885726929e-01 -5.285116285085678101e-02 1.830873340368270874e-01 -3.858298063278198242e-02 8.572055026888847351e-03 1.426326483488082886e-01 1.814494132995605469e-01 -6.093391403555870056e-02
1.600083410739898682e-01 -1.500749960541725159e-02 2.603037357330322266e-01 -3.272477686405181885e-01 1.801909953355789185e-01 3.223380073904991150e-02 -4.397043213248252869e-02 -2.731297537684440613e-02 -3.513257205486297607e-01 -9.899444878101348877e-02 1.108700782060623169e-02 1.109160631895065308e-01 -2.428039759397506714e-01 1.092763692140579224e-01 -1.540005058050155640e-01 -2.196961045265197754e-01 1.955032199621200562e-01 1.184905916452407837e-01 -9.117434918880462646e-02 -1.609548330307006836e-01 1.428343355655670166e-02 5.105403438210487366e-02 -2.347731031477451324e-02 -2.587834000587463379e-01 1.862283200025558472e-01 -7.150135934352874756e-02 -1.847816109657287598e-01 -4.333348274230957031e-01 -3.102861344814300537e-02 1.781679242849349976e-01 1.118182688951492310e-01 -1.042366400361061096e-01
6.278642266988754272e-02 -1.247736811637878418e-01 4.582297801971435547e-02 1.257780790328979492e-01 4.543776214122772217e-01 -1.256789416074752808e-01 -4.492733255028724670e-02 -4.934372380375862122e-02 1.055337637662887573e-01 1.706554740667343140e-02 -4.345634579658508301e-02 2.478846460580825806e-01 -2.118288427591323853e-01 -7.592404633760452271e-02 -2.649340033531188965e-01 -2.352408766746520996e-01 2.124342918395996094e-01 1.660354584455490112e-01 5.839008092880249023e-02 5.506369099020957947e-02 2.968966364860534668e-01 -5.730808526277542114e-02 1.354843676090240479e-01 -2.823930680751800537e-01 2.311434000730514526e-01 7.377100177109241486e-03 -1.980567574501037598e-01 -2.875343896448612213e-03 3.781339153647422791e-02 -4.099376965314149857e-03 -4.473837837576866150e-02 -3.465518951416015625e-01
2.166585028171539307e-01 -3.446249663829803467e-02 1.123005971312522888e-01 1.503037810325622559e-01 4.537279605865478516e-01 1.634313911199569702e-01 -1.833255635574460030e-03 1.166642680764198303e-01 -2.256306409835815430e-01 5.748373270034790039e-02 1.389221847057342529e-01 3.579123914241790771e-01 -1.281718909740447998e-01 -6.169651896925643086e-05 2.452394664287567139e-01 -2.011241614818572998e-01 1.655493490397930145e-02 8.325408399105072021e-02 -2.256188690662384033e-01 1.948599964380264282e-01 1.956806927919387817e-01 -4.015054181218147278e-02 -2.742371857166290283e-01 -6.007169932126998901e-02 -1.157082244753837585e-02 -3.498399397358298302e-03 -2.914502620697021484e-01 -1.439352631568908691e-01 1.332532241940498352e-02 9.743237495422363281e-02 3.439603745937347412e-02 1.427684575319290161e-01
5.439128726720809937e-02 -2.124450504779815674e-01 1.667921543121337891e-01 9.516949206590652466e-02 -6.398287415504455566e-02 3.532522171735763550e-02 2.960901558399200439e-01 5.810673162341117859e-02 -2.650694251060485840e-01 -2.086604684591293335e-01 1.709492318332195282e-02 3.825111985206604004e-01 -2.733403444290161133e-01 -1.948029845952987671e-01 -2.077735364437103271e-01 -1.676358431577682495e-01 2.439267002046108246e-02 -8.939376473426818848e-02 -9.751482307910919189e-02 3.312876522541046143e-01 9.027571417391300201e-03 9.710846096277236938e-02 1.151278093457221985e-01 3.353584930300712585e-02 1.594150364398956299e-01 -1.901968270540237427e-01 -1.993931233882904053e-01 -2.476697117090225220e-01 -9.424991905689239502e-02 1.175372824072837830e-01 -1.488069593906402588e-01 -1.226237267255783081e-01
[truncated: 3,274,432 more chars]
