# Supplementary material for: The Language of Innovation
Source: PLoS One. 2020 Apr 30;15(4):e0230107. doi: 10.1371/journal.pone.0230107 (PMC7194493; doi:10.1371/journal.pone.0230107)
Supplement: S22 File — (GZ) [file pone.0230107.s022.tar.gz › 2000-2004/V2Run_9_VS_4500_embeddings2000-2004ED32.txt]

-2.990717589855194092e-01 1.052592024207115173e-01 2.157956510782241821e-01 -2.464073747396469116e-01 -2.797251380980014801e-02 -2.844160795211791992e-01 -6.900484114885330200e-02 6.255681067705154419e-02 -2.165088951587677002e-01 -5.156150460243225098e-02 -1.781383305788040161e-01 3.040849268436431885e-01 6.327129900455474854e-02 -1.898900419473648071e-01 2.992054633796215057e-02 1.081983819603919983e-01 -3.516736999154090881e-02 2.691186070442199707e-01 -1.283788681030273438e-01 -8.878502994775772095e-02 -1.442309021949768066e-01 -4.196450859308242798e-02 2.341679632663726807e-01 -1.976075023412704468e-02 -1.470453292131423950e-01 4.387671500444412231e-02 9.665632247924804688e-02 -3.506879806518554688e-01 3.654048740863800049e-01 -8.376724272966384888e-02 -3.791501000523567200e-02 -4.220878332853317261e-02
-1.720636337995529175e-01 9.197311848402023315e-02 2.827610969543457031e-01 -3.425716757774353027e-01 2.519534230232238770e-01 -1.203922256827354431e-01 -2.130170464515686035e-01 2.053875289857387543e-02 -6.886516511440277100e-02 2.704171463847160339e-02 1.318491715937852859e-02 -1.689707785844802856e-01 2.345607876777648926e-01 7.234053313732147217e-02 -1.018420383334159851e-01 1.393032371997833252e-01 2.854422898963093758e-03 2.807834446430206299e-01 1.750514209270477295e-01 -5.810780078172683716e-02 -4.733959212899208069e-02 -7.423767447471618652e-02 -1.052602529525756836e-01 -2.337467521429061890e-01 1.492243856191635132e-01 6.125427037477493286e-02 -6.458536535501480103e-02 -5.082119107246398926e-01 5.443526804447174072e-02 6.002027541399002075e-02 1.432991623878479004e-01 -1.213170364499092102e-01
-2.478399276733398438e-01 6.677183508872985840e-02 3.321564793586730957e-01 3.810904175043106079e-02 1.222698837518692017e-01 -2.280234843492507935e-01 -2.256548404693603516e-01 -1.048554480075836182e-01 -7.865658402442932129e-02 -2.841707505285739899e-02 -4.696112275123596191e-01 1.303449273109436035e-01 2.400774210691452026e-01 -1.307160556316375732e-01 -2.572390735149383545e-01 -2.973764389753341675e-02 -1.873908340930938721e-01 2.005478292703628540e-01 1.690938919782638550e-01 1.529097110033035278e-01 -9.817434847354888916e-02 2.196977380663156509e-03 -1.158908307552337646e-01 -1.702205836772918701e-01 -4.751907289028167725e-02 3.962521627545356750e-02 -2.010149881243705750e-02 -8.003716915845870972e-02 2.703565955162048340e-01 3.081795945763587952e-02 -2.027474492788314819e-01 -4.509378597140312195e-02
-1.647240370512008667e-01 1.876026540994644165e-01 2.062337398529052734e-01 -1.579940319061279297e-01 -8.810277283191680908e-02 -4.043977558612823486e-01 1.812938153743743896e-01 -5.556099349632859230e-04 -3.022842667996883392e-02 -1.254695802927017212e-01 5.838964134454727173e-02 -1.514182090759277344e-01 -2.322588860988616943e-02 -1.721148341894149780e-01 -1.972944885492324829e-01 1.485986411571502686e-01 -4.152833297848701477e-02 2.332690954208374023e-01 -2.418799698352813721e-01 2.518573999404907227e-01 -2.973988056182861328e-01 1.482306700199842453e-02 3.376946449279785156e-01 -4.733027517795562744e-02 -5.397817119956016541e-02 1.057707443833351135e-01 -8.063432574272155762e-02 -2.292925268411636353e-01 1.370181143283843994e-01 -1.742969751358032227e-01 4.839867725968360901e-02 1.554090976715087891e-01
-3.792265430092811584e-02 2.044222652912139893e-01 1.110764369368553162e-01 -8.609652519226074219e-02 3.427729755640029907e-02 -1.090660914778709412e-01 -2.548776865005493164e-01 1.822137385606765747e-01 -2.385746836662292480e-01 1.236159540712833405e-02 -3.980403542518615723e-01 1.953878402709960938e-01 1.573884785175323486e-01 1.175873447209596634e-02 -1.624692380428314209e-01 1.211038678884506226e-01 -1.631571054458618164e-01 1.107511222362518311e-01 -3.006803393363952637e-01 3.693431988358497620e-02 -1.795881241559982300e-01 2.549650147557258606e-02 4.612315073609352112e-02 -7.457387447357177734e-02 9.685808792710304260e-03 4.027547240257263184e-01 7.635597884654998779e-02 -1.670419126749038696e-01 3.031476438045501709e-01 1.753250062465667725e-01 -4.606059566140174866e-02 1.186850965023040771e-01
2.837053313851356506e-02 1.413839161396026611e-01 -8.006510883569717407e-02 -2.246201597154140472e-02 1.461172252893447876e-01 -1.492275148630142212e-01 -1.722061932086944580e-01 -1.834276616573333740e-01 -5.207028612494468689e-02 -1.283818185329437256e-01 -3.987120091915130615e-01 -1.467484980821609497e-01 2.496744096279144287e-01 -1.278297454118728638e-01 -2.085513174533843994e-01 1.810209304094314575e-01 4.131947830319404602e-02 1.977530121803283691e-01 -6.216124072670936584e-02 1.479854285717010498e-01 -1.877390146255493164e-01 7.934157550334930420e-02 1.042736321687698364e-01 4.034696891903877258e-02 2.291099280118942261e-01 4.611400961875915527e-01 -1.268957704305648804e-01 6.476306170225143433e-02 2.383892089128494263e-01 1.714477837085723877e-01 -1.335089802742004395e-01 2.501490339636802673e-02
-3.826588392257690430e-01 1.312181502580642700e-01 1.914340704679489136e-01 -1.317115575075149536e-01 4.146224558353424072e-01 -2.298750579357147217e-01 -2.221396267414093018e-01 -2.905541285872459412e-02 -1.284553259611129761e-01 5.653086304664611816e-02 -2.454148530960083008e-01 -1.978909969329833984e-01 1.294391304254531860e-01 -3.872332349419593811e-02 -7.487108558416366577e-02 9.149109572172164917e-02 -2.425348907709121704e-01 -2.662804536521434784e-02 -4.425548389554023743e-02 5.880328640341758728e-02 -2.333212792873382568e-01 -2.214935272932052612e-01 1.316772997379302979e-01 1.597312465310096741e-02 1.038529053330421448e-01 2.546715140342712402e-01 -1.216840744018554688e-02 -1.836113333702087402e-01 1.842626333236694336e-01 4.850239306688308716e-02 -9.463239461183547974e-03 1.554303169250488281e-01
-2.646576762199401855e-01 2.374950200319290161e-01 -1.387467533349990845e-01 -1.767679303884506226e-01 -1.705887354910373688e-02 -3.635605573654174805e-01 -2.847098112106323242e-01 4.178499057888984680e-02 -1.116949543356895447e-01 9.186438471078872681e-02 -2.886158525943756104e-01 -2.006673514842987061e-01 6.914995610713958740e-02 1.040702387690544128e-01 -3.104339241981506348e-01 2.276670783758163452e-01 -1.374790817499160767e-01 1.179674714803695679e-01 1.416443139314651489e-01 5.696655809879302979e-02 -1.328586339950561523e-01 1.352604199200868607e-02 -1.268577482551336288e-02 -1.770987808704376221e-01 3.865519911050796509e-02 2.562633454799652100e-01 -9.875585138797760010e-02 -1.029813736677169800e-01 2.749609649181365967e-01 -1.196557879447937012e-01 -2.839120104908943176e-02 1.255080848932266235e-01
-1.484461724758148193e-01 1.859856992959976196e-01 2.710155546665191650e-01 1.808036863803863525e-02 3.075126409530639648e-01 -3.099361062049865723e-01 4.619777947664260864e-02 1.956213265657424927e-01 -1.632909476757049561e-01 3.205857938155531883e-03 -1.905206441879272461e-01 -5.873170495033264160e-02 1.690521240234375000e-01 -1.254856884479522705e-01 -1.911584846675395966e-02 1.314677298069000244e-01 -3.554302752017974854e-01 1.984770447015762329e-01 1.467750817537307739e-01 1.950576156377792358e-01 -2.254099771380424500e-02 7.304007560014724731e-02 -2.186150848865509033e-01 -5.556321144104003906e-02 5.115139856934547424e-02 2.000540345907211304e-01 4.892697185277938843e-02 -8.869474381208419800e-02 3.515841066837310791e-01 3.370402753353118896e-02 1.399324834346771240e-01 1.758126020431518555e-01
-1.286105215549468994e-01 1.759332567453384399e-01 1.388887315988540649e-01 -2.039080560207366943e-01 2.903695404529571533e-01 -1.948867142200469971e-01 -1.036966219544410706e-01 1.256984174251556396e-01 -6.858535110950469971e-02 -5.240063648670911789e-03 -3.044405579566955566e-01 -1.159293130040168762e-01 1.111567392945289612e-01 3.841498121619224548e-02 -5.125208199024200439e-02 2.479249686002731323e-01 -1.997694671154022217e-01 1.426315754652023315e-01 -1.611662469804286957e-02 -1.222153455018997192e-01 -3.633641898632049561e-01 2.918036580085754395e-01 -1.873890459537506104e-01 1.519422512501478195e-02 4.351035133004188538e-02 -4.483455419540405273e-02 -2.497600317001342773e-01 -2.375933974981307983e-01 8.046315610408782959e-02 -2.487084716558456421e-01 5.822527408599853516e-02 -1.777049899101257324e-01
-3.003241121768951416e-01 1.529235839843750000e-01 2.548224031925201416e-01 5.320526543073356152e-04 -9.110587835311889648e-02 -2.714317739009857178e-01 2.100666016340255737e-01 1.583682447671890259e-01 1.005970239639282227e-01 5.492690205574035645e-02 -1.253831898793578148e-03 9.389221668243408203e-02 -1.080281846225261688e-02 -5.101629719138145447e-02 -4.837689921259880066e-02 7.363069802522659302e-02 1.522037982940673828e-01 1.222906634211540222e-01 1.525851190090179443e-01 1.102935522794723511e-01 -3.544557690620422363e-01 1.834066770970821381e-02 2.020655870437622070e-01 -3.288302123546600342e-01 -7.067264616489410400e-02 2.696149051189422607e-01 -1.417995989322662354e-02 -2.249578386545181274e-01 3.683639764785766602e-01 1.086786091327667236e-01 -9.303890168666839600e-02 -6.862761080265045166e-02
-1.203668266534805298e-01 1.917727589607238770e-01 8.446654677391052246e-02 5.080109462141990662e-02 1.535173207521438599e-01 5.107638984918594360e-02 -1.059419512748718262e-01 -1.034162268042564392e-01 1.285258382558822632e-01 6.365127116441726685e-02 -4.749808311462402344e-01 -4.677734896540641785e-02 -2.551520708948373795e-03 8.283519186079502106e-03 2.092804387211799622e-02 1.485182046890258789e-01 -3.850391507148742676e-02 2.392094731330871582e-01 2.407408654689788818e-01 2.035835757851600647e-02 -2.614889740943908691e-01 2.061464637517929077e-01 1.036064773797988892e-01 -5.006698891520500183e-02 3.815334141254425049e-01 6.390380859375000000e-02 -8.329337090253829956e-02 -4.164663255214691162e-01 1.785850673913955688e-01 -2.887410484254360199e-02 1.252352148294448853e-01 -1.888514496386051178e-02
-2.419190108776092529e-01 -3.463570028543472290e-02 -4.539562016725540161e-02 -1.030399128794670105e-01 2.486366331577301025e-01 -3.351605832576751709e-01 -3.379217088222503662e-01 -4.582281410694122314e-02 -2.214562706649303436e-02 1.606993526220321655e-01 -2.828357219696044922e-01 1.062393095344305038e-02 5.776530131697654724e-02 -1.785393990576267242e-02 -5.165702104568481445e-02 1.244679838418960571e-01 -8.156362175941467285e-02 1.200277730822563171e-01 9.221130050718784332e-03 -2.458478324115276337e-02 -1.314386725425720215e-01 2.993705682456493378e-02 -3.055455535650253296e-02 -2.270052284002304077e-01 2.186910212039947510e-01 3.424294590950012207e-01 -1.330537497997283936e-01 -6.254573911428451538e-02 4.100467562675476074e-01 2.243931591510772705e-01 9.949406236410140991e-02 3.793985396623611450e-02
-3.217897415161132812e-01 1.215368360280990601e-01 -3.881297633051872253e-02 -1.600388288497924805e-01 9.851607680320739746e-02 -1.633912771940231323e-01 1.863218098878860474e-02 -1.531171705573797226e-02 -7.498919218778610229e-02 -6.829286366701126099e-02 -4.426733553409576416e-01 1.853696107864379883e-01 1.975600421428680420e-01 -1.454658061265945435e-01 -1.236052438616752625e-01 2.675057053565979004e-01 -4.338790774345397949e-01 -1.725907064974308014e-02 1.172978878021240234e-01 -3.218834847211837769e-02 -1.570001840591430664e-01 -1.427103132009506226e-01 3.354356065392494202e-02 -2.020748257637023926e-01 1.431693285703659058e-01 1.429019719362258911e-01 5.890549346804618835e-02 1.084181107580661774e-02 3.070715963840484619e-01 -7.058745715767145157e-03 2.705592848360538483e-02 6.456636823713779449e-03
-1.236457377672195435e-01 6.199994683265686035e-02 3.369677439332008362e-02 -1.643794476985931396e-01 4.576282575726509094e-02 -5.293740704655647278e-02 1.323024332523345947e-01 1.776319891214370728e-01 6.733963638544082642e-02 -1.579429656267166138e-01 -1.052267178893089294e-01 2.152634263038635254e-01 9.901151992380619049e-03 1.703814603388309479e-02 -3.109292387962341309e-01 3.791082277894020081e-02 5.673730000853538513e-02 2.457121461629867554e-01 1.257064044475555420e-01 8.588540554046630859e-02 -1.193521618843078613e-01 -6.786002963781356812e-02 2.828632295131683350e-01 -2.743918001651763916e-01 8.128672093152999878e-02 3.095662295818328857e-01 -1.401207596063613892e-01 -4.780120849609375000e-01 2.768005132675170898e-01 1.542136073112487793e-01 -2.112802118062973022e-02 -3.201150521636009216e-02
-3.654462993144989014e-01 1.790082603693008423e-01 -2.554237470030784607e-02 1.113995686173439026e-01 2.641952335834503174e-01 -4.585689306259155273e-01 -1.326210796833038330e-01 1.716271415352821350e-02 -1.151168942451477051e-01 -1.170135587453842163e-01 -2.101643532514572144e-01 -2.673217095434665680e-02 7.609774917364120483e-02 6.974500720389187336e-04 -1.227631121873855591e-01 1.189930513501167297e-01 -1.534350216388702393e-01 4.996287170797586441e-03 -1.396457105875015259e-01 7.861544936895370483e-02 -1.987108886241912842e-01 -7.350257597863674164e-03 -6.173373758792877197e-02 -1.856237798929214478e-01 1.122472882270812988e-01 3.288326263427734375e-01 1.467424724251031876e-02 -2.228522896766662598e-01 2.807235121726989746e-01 1.895871013402938843e-01 2.932037413120269775e-02 5.703130736947059631e-02
-6.015032902359962463e-02 2.167901545763015747e-01 -1.134025305509567261e-02 -1.084242463111877441e-01 2.417932599782943726e-01 -3.424400985240936279e-01 -6.124362722039222717e-02 -8.101465553045272827e-02 2.658253908157348633e-02 6.718438863754272461e-02 -3.392508029937744141e-01 -5.567367654293775558e-03 1.193701848387718201e-01 -1.459469348192214966e-01 -9.947139024734497070e-02 1.206450760364532471e-01 8.295586705207824707e-02 1.105991303920745850e-01 -3.097343072295188904e-02 4.522743821144104004e-02 -1.787582635879516602e-01 7.016058266162872314e-02 4.970652610063552856e-02 -1.209001541137695312e-01 2.023231834173202515e-01 3.416454493999481201e-01 2.777169644832611084e-01 1.337967906147241592e-02 3.528189957141876221e-01 1.811340302228927612e-01 -1.738763302564620972e-01 2.693418264389038086e-01
-1.681158542633056641e-01 3.427363038063049316e-01 2.870529592037200928e-01 1.223935373127460480e-02 7.085582613945007324e-02 -2.096232324838638306e-01 -1.958354860544204712e-01 1.439670659601688385e-02 4.407046362757682800e-02 2.179490923881530762e-01 -2.200594395399093628e-01 4.631379246711730957e-02 -1.112351194024085999e-01 -4.631197452545166016e-02 2.971458993852138519e-02 5.295970663428306580e-02 6.685395538806915283e-02 1.937270611524581909e-01 -2.735297381877899170e-01 -2.126319110393524170e-01 -8.665765076875686646e-02 3.025005571544170380e-02 -1.821392774581909180e-01 -1.823132336139678955e-01 9.891543537378311157e-02 2.426403462886810303e-01 1.323403716087341309e-01 -4.311328232288360596e-01 -3.312401846051216125e-02 2.753347717225551605e-02 2.349602729082107544e-01 5.968528785160742700e-05
-4.033435583114624023e-01 3.156216815114021301e-02 -8.596536517143249512e-02 -1.606418937444686890e-01 1.339842975139617920e-01 -2.588124573230743408e-01 9.660904295742511749e-03 -1.518651396036148071e-01 -4.997485503554344177e-02 6.764962524175643921e-02 -3.741999864578247070e-01 -1.227231398224830627e-01 9.885484725236892700e-02 8.692009001970291138e-02 -1.206018105149269104e-01 3.079973161220550537e-01 -4.510276019573211670e-02 6.285045295953750610e-02 -1.198148280382156372e-01 1.045781672000885010e-01 -2.363100051879882812e-01 1.753096729516983032e-01 -2.606345899403095245e-02 -1.122446507215499878e-01 -4.905839916318655014e-03 3.832553923130035400e-01 -9.972366690635681152e-02 2.745855785906314850e-02 3.388986885547637939e-01 -3.334040194749832153e-02 2.115079015493392944e-02 3.138761222362518311e-02
-1.162784621119499207e-01 1.495559960603713989e-01 -2.104676514863967896e-02 -2.039391696453094482e-01 -2.782145701348781586e-02 -3.801782429218292236e-01 3.928800113499164581e-03 -1.399261653423309326e-01 -1.121844276785850525e-01 2.735580317676067352e-02 -3.668509721755981445e-01 -1.575467437505722046e-01 5.513066053390502930e-02 -1.534584611654281616e-01 -5.128405615687370300e-02 -4.435010626912117004e-02 -6.755508482456207275e-02 -1.642657630145549774e-02 -8.349423855543136597e-02 9.207955747842788696e-02 -7.026246190071105957e-02 -3.022016026079654694e-02 6.718862056732177734e-02 -1.239037215709686279e-01 1.470850855112075806e-01 5.601180195808410645e-01 4.337895661592483521e-02 -7.785151898860931396e-02 3.412315845489501953e-01 2.137658745050430298e-01 -7.637767586857080460e-03 4.185707122087478638e-02
-1.048651561141014099e-01 4.345711171627044678e-01 2.511496543884277344e-01 -1.662198267877101898e-02 3.577202856540679932e-01 -9.476932138204574585e-02 -1.211080625653266907e-01 8.776769042015075684e-02 -8.360729366540908813e-02 -5.600920692086219788e-02 4.465061798691749573e-02 -9.623216092586517334e-02 2.101478278636932373e-01 -2.390367351472377777e-02 -4.264324158430099487e-02 -6.002000067383050919e-03 7.272572815418243408e-02 2.730728387832641602e-01 2.340424656867980957e-01 -5.037178099155426025e-02 2.056712061166763306e-01 -1.892499811947345734e-02 9.025833755731582642e-02 -8.315616101026535034e-02 8.430949598550796509e-02 1.294487565755844116e-01 -3.516376614570617676e-01 -1.275497023016214371e-03 3.699674308300018311e-01 -7.387933880090713501e-02 -1.468318253755569458e-01 5.668667703866958618e-02
-2.808963060379028320e-01 2.118948549032211304e-01 2.250041067600250244e-01 -3.111019544303417206e-02 -3.487798571586608887e-02 5.549628287553787231e-02 -3.394754603505134583e-02 -7.011732459068298340e-02 2.932045795023441315e-02 1.185741871595382690e-01 -2.839841842651367188e-01 -8.257074654102325439e-02 6.012526527047157288e-02 -8.642917126417160034e-02 -7.434584200382232666e-02 -1.361971646547317505e-01 -3.154439330101013184e-01 2.742433547973632812e-01 6.062314286828041077e-02 -2.174296528100967407e-01 -3.643303811550140381e-01 -5.644454061985015869e-02 1.127111837267875671e-01 -5.065372679382562637e-03 2.726899087429046631e-01 8.358658105134963989e-02 7.969063520431518555e-02 -4.127326905727386475e-01 4.893674328923225403e-02 7.456110417842864990e-02 1.901050359010696411e-01 1.532669086009263992e-02
-2.629601955413818359e-01 1.100504025816917419e-01 -8.414077013731002808e-02 -1.099281236529350281e-01 3.341246843338012695e-01 -2.727476358413696289e-01 -2.959986031055450439e-01 -1.809057444334030151e-01 -8.487817645072937012e-02 -1.088773948140442371e-03 -3.587247729301452637e-01 -1.187638938426971436e-01 5.743797495961189270e-02 -9.370899945497512817e-02 -1.309001445770263672e-01 1.276711225509643555e-01 -4.453679174184799194e-02 3.339969217777252197e-01 -1.325632259249687195e-02 2.777848765254020691e-02 3.552733361721038818e-02 -2.861246466636657715e-02 5.703082308173179626e-02 -3.354940116405487061e-01 1.015954986214637756e-01 -1.532364357262849808e-02 -3.270230442285537720e-02 1.263381838798522949e-01 2.767686545848846436e-01 -2.183479517698287964e-01 -1.579356938600540161e-02 1.149230748414993286e-01
-1.123300790786743164e-01 2.459566593170166016e-01 6.297609955072402954e-02 5.939261987805366516e-02 -2.860568165779113770e-01 -2.853602766990661621e-01 3.136477172374725342e-01 1.335100382566452026e-01 9.832136332988739014e-03 -2.240686863660812378e-01 -5.774296820163726807e-02 -5.513300374150276184e-02 7.757660746574401855e-02 -2.007176131010055542e-01 -1.102853938937187195e-01 2.006597220897674561e-01 6.229661870747804642e-03 2.767605185508728027e-01 -4.124755784869194031e-02 7.973368465900421143e-02 -1.954108178615570068e-01 -1.292691938579082489e-02 2.260254770517349243e-01 -2.281852513551712036e-01 3.222364559769630432e-02 2.378010749816894531e-01 1.327978521585464478e-01 -2.761588394641876221e-01 2.448655217885971069e-01 -1.075384765863418579e-01 -1.801791787147521973e-01 5.336116254329681396e-02
-1.928178668022155762e-01 -3.431187197566032410e-02 9.294431656599044800e-02 -1.589469313621520996e-01 5.969090014696121216e-02 -1.792188137769699097e-01 -1.963311731815338135e-01 5.806915089488029480e-02 -3.044099807739257812e-01 1.972817331552505493e-01 -3.376115858554840088e-01 -8.006785064935684204e-02 -1.998420357704162598e-01 -7.282885909080505371e-02 -1.855798661708831787e-01 2.538730204105377197e-01 -1.844883710145950317e-01 2.216415554285049438e-01 6.227129325270652771e-02 -7.883270084857940674e-02 -2.065998911857604980e-01 1.556340456008911133e-01 4.230284318327903748e-02 -3.301355838775634766e-01 1.016410067677497864e-01 -1.238227263092994690e-01 1.972432620823383331e-02 -6.828566547483205795e-03 3.610194325447082520e-01 8.860910683870315552e-02 6.108794733881950378e-02 1.227839961647987366e-01
-1.693051755428314209e-01 3.335844352841377258e-02 1.024663150310516357e-01 -1.145836189389228821e-01 -8.552241325378417969e-02 -9.538702666759490967e-02 7.558988779783248901e-02 4.685002565383911133e-01 5.126236379146575928e-02 8.188901096582412720e-02 -1.469755768775939941e-01 -4.616914317011833191e-02 1.347341537475585938e-01 -1.005086675286293030e-01 -1.017322391271591187e-02 1.587935606949031353e-03 6.678726524114608765e-02 2.704251408576965332e-01 9.883454069495201111e-03 5.772166699171066284e-02 -2.579913437366485596e-01 -2.920158952474594116e-02 2.994493246078491211e-01 -1.625822037458419800e-01 -7.130820304155349731e-02 3.373418152332305908e-01 -3.854527324438095093e-02 -3.007088601589202881e-01 4.011388719081878662e-01 -1.015339884907007217e-02 1.498453877866268158e-02 -8.352261036634445190e-02
-3.705642819404602051e-01 6.131361424922943115e-02 3.277295618318021297e-04 -1.204677447676658630e-01 -3.039210662245750427e-02 -2.528419792652130127e-01 -2.407274395227432251e-01 -9.581472724676132202e-02 -1.006110236048698425e-01 -3.781898319721221924e-02 -3.144677281379699707e-01 5.728220567107200623e-02 -1.067038550972938538e-01 -1.143509522080421448e-01 -2.722629010677337646e-01 2.930405139923095703e-01 -2.447170168161392212e-01 1.919115483760833740e-01 -1.829641908407211304e-01 2.291512861847877502e-02 -2.388044297695159912e-01 -6.436749547719955444e-02 3.939832374453544617e-02 -2.437366545200347900e-01 1.785826832056045532e-01 1.236338615417480469e-01 6.842844188213348389e-02 1.460228413343429565e-01 2.562800645828247070e-01 -8.313838392496109009e-03 1.484934985637664795e-01 -2.030904591083526611e-02
-9.359101206064224243e-02 7.735688984394073486e-02 4.226500913500785828e-02 -2.034378796815872192e-02 -1.227119192481040955e-01 -2.797124981880187988e-01 7.725504040718078613e-02 -1.056741625070571899e-01 2.371500432491302490e-01 -3.115320801734924316e-01 -6.221650913357734680e-02 -2.567372620105743408e-01 6.464179605245590210e-02 -1.288115680217742920e-01 -1.517710685729980469e-01 1.834230571985244751e-01 1.762940883636474609e-01 2.839678525924682617e-01 3.431605920195579529e-02 1.004955358803272247e-02 -2.198111414909362793e-01 -1.681192815303802490e-01 2.324581593275070190e-01 -3.224741220474243164e-01 6.078151240944862366e-02 1.619598269462585449e-01 -2.854803800582885742e-01 -2.474690675735473633e-01 1.701398938894271851e-01 -1.339413374662399292e-01 5.293494835495948792e-02 -4.624474421143531799e-02
-2.416289895772933960e-01 9.696786850690841675e-02 -1.171009242534637451e-01 -8.520516008138656616e-02 2.188389897346496582e-01 -1.610808372497558594e-01 2.342843636870384216e-02 -1.629951149225234985e-01 -2.515949606895446777e-01 1.160569787025451660e-01 -3.059199750423431396e-01 -1.686376482248306274e-01 1.517792493104934692e-01 1.530830468982458115e-02 -1.321396231651306152e-01 3.999271243810653687e-02 -1.033432856202125549e-01 1.640423014760017395e-02 7.978542149066925049e-02 1.305728964507579803e-02 -2.270253449678421021e-01 7.547909021377563477e-02 -6.069698557257652283e-02 -2.465480268001556396e-01 1.317976415157318115e-01 2.794274389743804932e-01 -1.015910506248474121e-02 -3.177597522735595703e-01 4.475328922271728516e-01 9.013198316097259521e-02 7.174585014581680298e-03 1.580549478530883789e-01
-2.844580411911010742e-01 1.825880855321884155e-01 -6.236853078007698059e-03 -1.724802888929843903e-02 -3.958888351917266846e-02 -2.099297791719436646e-01 2.168170958757400513e-01 1.408204138278961182e-01 8.291959762573242188e-02 -3.235474228858947754e-02 -6.608875840902328491e-02 -2.234204858541488647e-01 9.035156667232513428e-02 -8.773045986890792847e-02 -1.389150768518447876e-01 -1.955790817737579346e-02 5.605541169643402100e-02 2.854472100734710693e-01 -9.163777530193328857e-02 2.820862457156181335e-02 -4.006756246089935303e-01 2.845300361514091492e-02 3.676727116107940674e-01 -2.982384562492370605e-01 -8.157094568014144897e-02 7.013640552759170532e-02 2.837223000824451447e-02 -3.403393030166625977e-01 1.726714819669723511e-01 2.697602100670337677e-02 -1.910323351621627808e-01 -2.536566928029060364e-02
-2.923428714275360107e-01 -4.327019676566123962e-02 2.731442153453826904e-01 -3.675522282719612122e-02 2.601052522659301758e-01 -3.499687612056732178e-01 -1.414648294448852539e-01 2.788412868976593018e-01 -1.204856932163238525e-01 1.014302968978881836e-01 -1.035400256514549255e-01 1.722805947065353394e-01 9.726585820317268372e-03 -2.282798523083329201e-03 1.496977806091308594e-01 -4.791037365794181824e-02 2.008023858070373535e-01 2.972835600376129150e-01 4.180509224534034729e-02 -2.367694675922393799e-02 -1.682167639955878258e-03 8.792161196470260620e-02 2.087277732789516449e-02 6.300435215234756470e-02 3.279628455638885498e-01 4.227008298039436340e-02 -1.281488686800003052e-01 -1.716994941234588623e-01 3.469307422637939453e-01 -6.135594099760055542e-02 7.790134102106094360e-02 1.738021522760391235e-01
-2.390583306550979614e-01 2.735598385334014893e-01 -2.447901666164398193e-02 -1.502414643764495850e-01 2.477497458457946777e-01 -1.837110966444015503e-01 -2.297143489122390747e-01 -1.490827649831771851e-01 -1.243437007069587708e-01 1.964688748121261597e-01 -3.906118571758270264e-01 5.471908673644065857e-02 -1.269179116934537888e-02 7.006762176752090454e-02 -2.149113118648529053e-01 -3.532830998301506042e-02 -2.006883174180984497e-02 1.662684977054595947e-01 4.168966412544250488e-02 -2.209873050451278687e-01 -7.753313332796096802e-02 8.211871981620788574e-02 -2.692952752113342285e-02 5.362873896956443787e-02 3.905937448143959045e-02 7.015247642993927002e-02 1.856112331151962280e-01 -1.246825829148292542e-01 4.928559362888336182e-01 4.326110705733299255e-02 6.030142307281494141e-02 -1.128951460123062134e-01
-2.403259873390197754e-01 2.329067289829254150e-01 -7.495575398206710815e-02 -2.856604568660259247e-02 1.876217722892761230e-01 -3.150334060192108154e-01 -1.895837932825088501e-01 7.304336875677108765e-02 -1.666372418403625488e-01 1.121454164385795593e-01 -3.120472431182861328e-01 -1.649594008922576904e-01 1.819743663072586060e-01 6.786629557609558105e-02 1.639537811279296875e-01 1.206361204385757446e-01 -1.249647140502929688e-01 1.801856309175491333e-01 3.250800073146820068e-02 5.664362013339996338e-02 -3.175832033157348633e-01 7.227022945880889893e-02 -3.501503542065620422e-02 -1.613154411315917969e-01 4.196951538324356079e-02 3.959733545780181885e-01 3.853353857994079590e-02 -6.704469025135040283e-02 2.745517492294311523e-01 1.231911852955818176e-01 1.162781417369842529e-01 8.639082312583923340e-02
1.063949093222618103e-01 1.650591790676116943e-01 6.906733661890029907e-02 -9.135280735790729523e-03 5.356292426586151123e-02 -2.671710252761840820e-01 1.991624087095260620e-01 -1.958055496215820312e-01 -5.363779887557029724e-02 -1.411700248718261719e-01 -5.311082303524017334e-02 6.315214931964874268e-02 1.707586348056793213e-01 -1.203890219330787659e-01 -1.493652909994125366e-01 1.427446156740188599e-01 -3.928640857338905334e-02 1.562686413526535034e-01 -6.175975501537322998e-02 -7.754752784967422485e-02 -6.294322665780782700e-03 7.994832843542098999e-02 4.043816328048706055e-01 -1.035337001085281372e-01 1.032876968383789062e-01 -2.405680157244205475e-02 -9.920655936002731323e-02 -4.977760612964630127e-01 3.794313073158264160e-01 -1.013662144541740417e-01 2.012806236743927002e-01 9.099844098091125488e-02
-1.068257465958595276e-01 1.842474788427352905e-01 3.047288358211517334e-01 -6.317374110221862793e-02 1.764864027500152588e-01 -3.434155881404876709e-01 -2.900042384862899780e-02 7.991196215152740479e-02 -8.733233064413070679e-02 -8.235511183738708496e-02 -6.712710857391357422e-02 1.813546568155288696e-01 2.061677873134613037e-01 -6.357476115226745605e-03 -6.004159525036811829e-02 -3.646684437990188599e-02 -4.659944772720336914e-02 3.093738555908203125e-01 -4.688760265707969666e-02 -2.227575890719890594e-02 -1.777732521295547485e-01 3.225748538970947266e-01 -8.433774113655090332e-02 1.257969737052917480e-01 2.365459203720092773e-01 3.053202331066131592e-01 4.694441705942153931e-02 -3.620046079158782959e-01 -2.992649190127849579e-02 -1.353413164615631104e-01 -1.628981679677963257e-01 -1.218555569648742676e-01
-3.795648217201232910e-01 2.587362825870513916e-01 1.914125829935073853e-01 -1.697303205728530884e-01 1.570061445236206055e-01 -1.359058469533920288e-01 3.151044994592666626e-02 1.250602006912231445e-01 -9.306243062019348145e-02 -2.026892602443695068e-01 -4.335069060325622559e-01 1.567575782537460327e-01 -9.693877771496772766e-03 -1.743563413619995117e-01 1.466345638036727905e-01 1.098738759756088257e-01 -1.323592364788055420e-01 1.401599943637847900e-01 8.513484150171279907e-02 1.630112081766128540e-01 -1.138502508401870728e-01 -1.036222651600837708e-01 -9.127838164567947388e-02 -6.254801154136657715e-02 1.807101666927337646e-01 4.005056321620941162e-01 1.880066469311714172e-02 5.756549909710884094e-02 1.473934352397918701e-01 -8.077725768089294434e-03 -1.086437627673149109e-01 -1.491416711360216141e-02
-1.574995070695877075e-01 2.115011960268020630e-01 3.542909026145935059e-02 -6.537685543298721313e-02 2.673304677009582520e-01 -2.655997574329376221e-01 -3.958920761942863464e-02 -2.810546010732650757e-02 -1.324494462460279465e-02 -7.372125238180160522e-02 -1.267058998346328735e-01 6.162383407354354858e-02 -1.302568912506103516e-01 2.844521775841712952e-02 -2.343835383653640747e-01 1.632283478975296021e-01 6.230817362666130066e-02 2.593661844730377197e-01 1.663160324096679688e-02 -3.040915429592132568e-01 -4.404725879430770874e-02 -1.517562419176101685e-01 -1.510362923145294189e-01 -1.378103345632553101e-01 4.745315015316009521e-01 5.449950695037841797e-02 6.367236375808715820e-02 -4.086510837078094482e-01 -3.900767490267753601e-02 6.810611486434936523e-02 8.989064395427703857e-02 -1.078551709651947021e-01
-1.776786148548126221e-01 2.753647863864898682e-01 1.480374634265899658e-01 1.121277511119842529e-01 -2.173226922750473022e-01 -3.019436001777648926e-01 -1.751173846423625946e-02 -1.050201593898236752e-03 1.499132905155420303e-02 -1.300016641616821289e-01 -6.392041593790054321e-02 -1.547152400016784668e-01 8.499307185411453247e-02 -2.580504417419433594e-01 -1.524011194705963135e-01 3.690756112337112427e-02 1.000036522746086121e-01 3.438471853733062744e-01 -7.400762289762496948e-02 2.456981092691421509e-01 -1.842706054449081421e-01 1.226336136460304260e-01 1.992811411619186401e-01 -2.350388020277023315e-01 -9.699825197458267212e-02 1.134298890829086304e-01 -4.650374129414558411e-02 -3.040814995765686035e-01 2.979640364646911621e-01 -1.761317998170852661e-01 1.163172163069248199e-02 -3.145189210772514343e-02
-1.878598928451538086e-01 -5.965489149093627930e-02 1.544324904680252075e-01 -1.118419468402862549e-01 -3.670986043289303780e-03 -1.502746641635894775e-01 2.200445979833602905e-01 -3.148105740547180176e-01 1.283014714717864990e-01 -5.844052508473396301e-02 1.145405545830726624e-01 -8.577699959278106689e-02 5.676900222897529602e-02 -9.090441465377807617e-02 -1.458989232778549194e-01 -2.899393066763877869e-02 -3.133641481399536133e-01 1.756715923547744751e-01 -7.011758536100387573e-02 8.731376379728317261e-03 -1.407083868980407715e-01 -1.527112424373626709e-01 1.670060157775878906e-01 -3.803970217704772949e-01 -1.484649181365966797e-01 2.157453596591949463e-01 1.546384841203689575e-01 -2.196063399314880371e-01 3.534671366214752197e-01 -1.610054522752761841e-01 3.345392644405364990e-02 -1.955294311046600342e-01
1.083195861428976059e-02 -6.026895716786384583e-02 2.172130793333053589e-01 -1.816669553518295288e-01 2.214843928813934326e-01 -4.702292084693908691e-01 -3.677323693409562111e-03 1.406161487102508545e-01 -3.217858448624610901e-02 6.682697683572769165e-02 -2.487989962100982666e-01 1.159742325544357300e-01 1.791371405124664307e-01 -1.039117276668548584e-01 1.226303633302450180e-02 2.690922841429710388e-02 -3.398149907588958740e-01 1.378335058689117432e-01 5.945751816034317017e-02 -4.708641767501831055e-02 -1.962662041187286377e-01 -3.225760906934738159e-02 -6.280650198459625244e-02 -2.056058198213577271e-01 2.401777952909469604e-01 -3.219764679670333862e-02 -2.201499342918395996e-01 -3.671949803829193115e-01 -3.331722319126129150e-02 -1.607953310012817383e-01 -7.886070013046264648e-02 -1.690220087766647339e-02
-1.115415692329406738e-01 -3.163866698741912842e-02 2.296515405178070068e-01 -3.647788763046264648e-01 -3.610619530081748962e-02 -1.998363137245178223e-01 -9.718926250934600830e-02 2.283204644918441772e-01 -7.192189991474151611e-02 3.112313747406005859e-01 -3.226025700569152832e-01 -7.608798891305923462e-02 1.169131100177764893e-01 2.196690887212753296e-01 -1.833190023899078369e-01 1.358007192611694336e-01 -2.104902863502502441e-01 2.000270336866378784e-01 -9.389771521091461182e-02 -3.749576956033706665e-02 -5.105040967464447021e-02 -1.183834224939346313e-01 1.078389510512351990e-01 6.378795951604843140e-02 1.151236444711685181e-01 -5.994193628430366516e-02 1.371071860194206238e-02 -3.257653117179870605e-01 1.760239005088806152e-01 -2.967221140861511230e-01 -5.189070105552673340e-02 1.822244375944137573e-02
-4.638678207993507385e-02 9.637691080570220947e-02 1.521445661783218384e-01 -3.307291567325592041e-01 9.175942838191986084e-02 -5.619564279913902283e-02 1.576152630150318146e-02 -7.846833206713199615e-03 1.751124560832977295e-01 -1.555880904197692871e-01 1.216008141636848450e-01 -6.246417760848999023e-02 -3.306733965873718262e-01 -1.129742860794067383e-01 2.460188269615173340e-01 4.032792747020721436e-01 -7.311788946390151978e-02 2.650112509727478027e-01 1.804693490266799927e-01 -1.413077954202890396e-02 -3.431794047355651855e-01 -7.189322263002395630e-02 1.961584389209747314e-01 -1.400516629219055176e-01 8.617684245109558105e-02 2.513479888439178467e-01 1.021535843610763550e-01 -1.288557648658752441e-01 5.013113096356391907e-02 1.558191329240798950e-01 -2.669671922922134399e-02 -1.038658767938613892e-01
-1.729063391685485840e-01 1.790544092655181885e-01 1.733840405941009521e-01 1.291280835866928101e-01 -2.489465177059173584e-01 -2.686986029148101807e-01 7.767488807439804077e-02 1.821234263479709625e-02 1.724397540092468262e-01 -4.885538294911384583e-02 -1.580402851104736328e-01 -1.203351318836212158e-01 3.737297281622886658e-02 -9.848935902118682861e-02 -1.922712028026580811e-01 3.284353390336036682e-02 1.999552734196186066e-02 2.983973622322082520e-01 -5.534407123923301697e-02 1.584810018539428711e-01 -2.480067312717437744e-01 1.920433044433593750e-01 3.704058229923248291e-01 -1.369261592626571655e-01 2.920162677764892578e-02 2.943165600299835205e-01 -6.861537694931030273e-02 -2.484998106956481934e-01 2.799488902091979980e-01 -1.167844235897064209e-01 2.134040556848049164e-02 1.081079840660095215e-01
-2.514115571975708008e-01 2.492276728153228760e-01 3.139404356479644775e-01 -1.345553994178771973e-01 3.502796590328216553e-01 -1.936788558959960938e-01 1.096448004245758057e-01 -1.371991354972124100e-02 -1.640684008598327637e-01 2.151028066873550415e-02 -1.375869363546371460e-01 1.672284305095672607e-01 8.006375283002853394e-02 -2.625547163188457489e-02 3.484847769141197205e-02 -8.844000846147537231e-02 -7.054675370454788208e-02 1.035254374146461487e-01 1.062667593359947205e-01 -9.781190752983093262e-02 2.161502093076705933e-01 -6.082525476813316345e-02 2.965764328837394714e-02 -2.520312368869781494e-01 3.827893361449241638e-02 2.823082506656646729e-01 -2.480387389659881592e-01 -7.878375798463821411e-02 3.788686394691467285e-01 -1.696265637874603271e-01 1.437623649835586548e-01 4.398440942168235779e-02
-2.236562073230743408e-01 -1.149718835949897766e-01 2.763032913208007812e-01 2.865823358297348022e-02 2.503148019313812256e-01 -5.257729068398475647e-02 6.892445683479309082e-02 3.700347244739532471e-01 1.198275908827781677e-01 -1.655641198158264160e-01 -2.184270024299621582e-01 7.682104408740997314e-02 8.474919945001602173e-02 1.660029441118240356e-01 -8.639647066593170166e-02 1.448974460363388062e-01 -8.245128393173217773e-02 4.242566227912902832e-01 -1.082235202193260193e-01 1.207293346524238586e-01 -1.624751985073089600e-01 3.211958333849906921e-02 7.543878257274627686e-02 -1.446988880634307861e-01 2.209538519382476807e-01 2.015532404184341431e-01 1.456712186336517334e-01 -1.554959565401077271e-01 2.051486819982528687e-01 4.292164742946624756e-02 -2.189788371324539185e-01 7.325132377445697784e-03
-2.067547589540481567e-01 1.139870584011077881e-01 1.313706040382385254e-01 3.864808008074760437e-03 2.209522277116775513e-01 -1.663682013750076294e-01 -1.613537818193435669e-01 9.675388783216476440e-02 -3.032453954219818115e-01 1.215243414044380188e-01 -2.987805306911468506e-01 -1.611563712358474731e-01 4.266833513975143433e-02 -1.288762092590332031e-01 -7.134456932544708252e-02 3.588116168975830078e-01 1.998370513319969177e-02 -4.063442349433898926e-02 2.334689907729625702e-02 -5.570808798074722290e-02 -1.069143638014793396e-01 -5.293463915586471558e-02 -8.022176101803779602e-03 -3.142083883285522461e-01 4.619032517075538635e-02 3.625588119029998779e-01 1.684997789561748505e-02 -7.569269835948944092e-02 4.099813699722290039e-01 7.907403260469436646e-02 -1.284492667764425278e-02 8.965357393026351929e-02
-2.952403575181961060e-02 1.988378353416919708e-02 5.408095121383666992e-01 -1.268981248140335083e-01 1.809596270322799683e-01 -2.319004386663436890e-01 6.566377729177474976e-02 -2.107938528060913086e-01 4.119510576128959656e-02 2.230307012796401978e-01 -1.262130737304687500e-01 5.326598882675170898e-02 -2.960705943405628204e-02 -2.514549493789672852e-01 2.963362261652946472e-02 -2.414150862023234367e-03 4.881846532225608826e-02 2.854509055614471436e-01 -4.942236468195915222e-02 -1.756072938442230225e-01 -2.845322191715240479e-01 -1.848020255565643311e-01 -1.062981132417917252e-02 -1.963418908417224884e-02 4.369741305708885193e-02 1.952264904975891113e-01 -1.567064225673675537e-01 -1.827799528837203979e-01 6.593748927116394043e-02 -2.087171822786331177e-01 -2.022235244512557983e-01 -1.183160021901130676e-02
-2.886669635772705078e-01 9.651269763708114624e-02 -4.990714043378829956e-02 -1.402594745159149170e-01 1.113855987787246704e-01 -3.419632017612457275e-01 -2.012283504009246826e-01 -1.719112992286682129e-01 -5.679643899202346802e-02 -6.575135886669158936e-02 -3.771974742412567139e-01 -5.367874354124069214e-02 -1.071852594614028931e-01 5.503317713737487793e-02 -1.422993093729019165e-01 1.469491571187973022e-01 -2.101432085037231445e-01 1.658055558800697327e-02 3.926420118659734726e-03 7.335209101438522339e-02 -1.783854663372039795e-01 -4.995346814393997192e-02 2.552516758441925049e-01 -4.013955220580101013e-02 1.379528343677520752e-01 2.435674369335174561e-01 -1.047428548336029053e-01 5.251015350222587585e-02 3.645470738410949707e-01 1.131935119628906250e-01 -1.862496882677078247e-01 2.309532910585403442e-01
-1.795870214700698853e-01 2.122187465429306030e-01 5.721994116902351379e-02 -2.876282036304473877e-01 -1.515003293752670288e-01 -1.147227734327316284e-01 1.376593708992004395e-01 1.776800155639648438e-01 1.507112383842468262e-01 -9.763836860656738281e-02 -3.733060061931610107e-01 -6.194112449884414673e-02 4.427211359143257141e-02 4.617137089371681213e-02 -7.155868411064147949e-02 -1.581075042486190796e-01 -1.988597912713885307e-03 2.478765845298767090e-01 8.916582167148590088e-02 9.948849678039550781e-02 -2.339896112680435181e-01 -1.752928346395492554e-01 -4.964524507522583008e-02 -1.132008582353591919e-01 7.754390686750411987e-02 6.142939254641532898e-02 -1.148816868662834167e-01 -1.667576581239700317e-01 4.681035280227661133e-01 1.195501387119293213e-01 1.822341531515121460e-01 2.072534412145614624e-01
-1.736031174659729004e-01 4.239258170127868652e-01 7.616651058197021484e-02 8.291962742805480957e-02 2.557200193405151367e-01 -3.211264610290527344e-01 -7.075070589780807495e-02 1.134093105792999268e-01 -2.479458898305892944e-01 2.990174479782581329e-02 -1.239964291453361511e-01 4.650866612792015076e-03 -4.230654612183570862e-02 -4.154155403375625610e-02 1.558093130588531494e-01 -3.897620365023612976e-03 -1.561405807733535767e-01 1.436992585659027100e-01 -4.948735609650611877e-02 -1.531397690996527672e-03 4.626349359750747681e-02 -1.320376247167587280e-01 -5.971352010965347290e-02 -1.325780004262924194e-01 2.434359937906265259e-01 2.189599275588989258e-01 -8.265325427055358887e-02 -3.162118047475814819e-02 4.984698593616485596e-01 -9.295266121625900269e-02 -1.003049686551094055e-01 1.229114308953285217e-01
7.091143727302551270e-02 2.509523332118988037e-01 2.619572281837463379e-01 -4.994598217308521271e-03 -3.687346726655960083e-02 -2.663979232311248779e-01 1.578026264905929565e-01 -2.059990316629409790e-01 3.347067162394523621e-02 5.448623001575469971e-02 -4.348776862025260925e-02 1.845804303884506226e-01 1.385903805494308472e-01 -1.236591935157775879e-01 -8.961839973926544189e-02 1.103456765413284302e-01 -7.525125145912170410e-02 3.342684507369995117e-01 3.134909272193908691e-02 -3.911466002464294434e-01 -3.041711151599884033e-01 -9.366249293088912964e-02 9.226502850651741028e-03 -1.339992582798004150e-01 2.043040990829467773e-01 7.141592353582382202e-02 -4.033721238374710083e-02 -6.359444558620452881e-02 2.471950054168701172e-01 -3.457540869712829590e-01 3.954593837261199951e-02 -5.907216295599937439e-02
-3.954418748617172241e-02 2.242133915424346924e-01 2.401609867811203003e-01 1.145186796784400940e-01 -1.747825741767883301e-01 -3.249887526035308838e-01 -1.336795743554830551e-03 1.830917783081531525e-02 1.290167272090911865e-01 -1.322280764579772949e-01 -5.923433601856231689e-02 -6.964220106601715088e-02 -2.097199298441410065e-02 -1.027381271123886108e-01 -4.946265369653701782e-02 -7.131230551749467850e-03 -6.186405569314956665e-02 3.800956308841705322e-01 -6.940171122550964355e-02 1.058042347431182861e-01 -2.113462239503860474e-01 1.679833829402923584e-01 3.765698969364166260e-01 -3.178590536117553711e-01 -9.958773106336593628e-02 2.070406079292297363e-01 8.794760704040527344e-02 -2.470083534717559814e-01 2.200598567724227905e-01 -1.023460775613784790e-01 2.607195265591144562e-02 1.540789306163787842e-01
1.283934153616428375e-02 2.060113847255706787e-01 3.810257911682128906e-01 -1.355240345001220703e-01 1.307581514120101929e-01 -2.504824697971343994e-01 1.447458118200302124e-01 -1.407912522554397583e-01 8.093096315860748291e-02 1.320621222257614136e-01 -2.544468827545642853e-02 1.893339604139328003e-01 4.319726303219795227e-02 3.563880920410156250e-02 -1.726097166538238525e-01 7.696269452571868896e-02 -1.516740173101425171e-01 2.327330857515335083e-01 -7.458611577749252319e-02 -4.970167279243469238e-01 -3.423799872398376465e-01 -4.258106276392936707e-02 1.238721311092376709e-01 -9.776715189218521118e-02 1.293304841965436935e-02 3.638919815421104431e-02 -1.428983174264431000e-02 -1.257384419441223145e-01 2.304981797933578491e-01 -1.537798047065734863e-01 -7.637076079845428467e-02 9.029167704284191132e-03
-5.424927920103073120e-02 1.321929544210433960e-01 1.326766163110733032e-01 3.315966576337814331e-02 2.965154051780700684e-01 -1.529918015003204346e-01 -2.672090232372283936e-01 1.351640820503234863e-01 -5.884957313537597656e-02 2.472098320722579956e-01 -1.862810403108596802e-01 -1.714931875467300415e-01 -1.050165854394435883e-02 -2.585531175136566162e-01 -1.818594187498092651e-01 2.706341620068997145e-04 -3.490507304668426514e-01 2.664922177791595459e-01 -2.125408649444580078e-01 -1.487492956221103668e-02 -1.212420687079429626e-01 1.366186141967773438e-01 -2.168829292058944702e-01 -1.147058382630348206e-01 3.045023679733276367e-01 4.389790073037147522e-02 -8.495751023292541504e-02 -2.695619165897369385e-01 9.675946831703186035e-02 -1.573446951806545258e-02 -2.067586407065391541e-02 -1.215943619608879089e-01
-3.559658229351043701e-01 1.249137595295906067e-01 8.988539129495620728e-02 -4.782439395785331726e-02 1.933633163571357727e-02 2.169083617627620697e-02 -1.895949393510818481e-01 -1.183474361896514893e-01 5.805456079542636871e-03 1.204302012920379639e-01 -3.340897858142852783e-01 5.649884045124053955e-02 1.008059233427047729e-01 2.851067483425140381e-01 -1.580337621271610260e-02 -2.167453803122043610e-02 -1.836519092321395874e-01 3.226180672645568848e-01 -1.241190657019615173e-01 -1.912894099950790405e-01 -2.901907861232757568e-01 -6.516818702220916748e-02 5.036668851971626282e-02 -3.322765827178955078e-01 7.318162918090820312e-02 2.504148483276367188e-01 1.638611853122711182e-01 -3.260309621691703796e-02 1.720312535762786865e-01 2.330055274069309235e-02 -6.964229978621006012e-03 -2.400763481855392456e-01
-1.551810950040817261e-01 6.692306697368621826e-02 -2.186477184295654297e-01 1.652642935514450073e-01 1.819777190685272217e-01 -1.003138273954391479e-01 -8.946819603443145752e-02 -8.972035348415374756e-02 -4.119406044483184814e-01 1.167964264750480652e-01 -1.624960899353027344e-01 1.989380866289138794e-01 -7.746056467294692993e-02 -1.953748464584350586e-01 -7.540285587310791016e-02 2.994001209735870361e-01 -1.111200600862503052e-01 1.591464281082153320e-01 1.487163156270980835e-01 1.832006573677062988e-01 -2.718253135681152344e-01 1.991751417517662048e-02 1.679723896086215973e-02 -1.941346973180770874e-01 2.101185768842697144e-01 2.179213911294937134e-01 -4.452631250023841858e-02 -1.660553067922592163e-01 3.115648031234741211e-01 6.278392672538757324e-02 -1.046523004770278931e-01 -9.746347367763519287e-02
2.169487439095973969e-02 2.775010466575622559e-02 5.214759707450866699e-02 1.879282891750335693e-01 2.172870635986328125e-01 1.653408557176589966e-01 1.978510469198226929e-01 -1.047395691275596619e-01 1.813217401504516602e-01 1.619483083486557007e-01 -1.022441983222961426e-01 -6.676503270864486694e-02 -9.092213958501815796e-02 -1.018289551138877869e-01 5.317787639796733856e-03 3.924713730812072754e-01 -2.598167955875396729e-01 3.843191266059875488e-01 -1.461018770933151245e-01 -1.191667914390563965e-01 -2.335599958896636963e-01 -1.096400544047355652e-01 1.641284823417663574e-01 -3.067560680210590363e-02 -1.108079031109809875e-01 2.427783012390136719e-01 -2.239899337291717529e-02 -2.554809749126434326e-01 1.394536644220352173e-01 2.860729396343231201e-01 6.837213039398193359e-02 -3.445501253008842468e-02
-2.808828353881835938e-01 1.161968708038330078e-01 2.741727232933044434e-01 1.620406061410903931e-01 -2.035912126302719116e-01 -3.343551754951477051e-01 2.905843779444694519e-02 -1.360049843788146973e-02 6.697098165750503540e-02 -2.514077126979827881e-01 -4.594590142369270325e-02 -1.282228231430053711e-01 1.069212034344673157e-01 -2.465656250715255737e-01 -1.114180907607078552e-01 7.166380435228347778e-02 -4.105414077639579773e-02 3.301127552986145020e-01 -1.523327231407165527e-01 1.064026281237602234e-01 -1.686062067747116089e-01 6.868104636669158936e-02 2.913619279861450195e-01 -6.801614910364151001e-02 -1.133865118026733398e-01 3.162969052791595459e-01 -1.197926513850688934e-02 -2.219983041286468506e-01 1.977189630270004272e-01 -7.580450922250747681e-02 1.217721495777368546e-02 2.682697959244251251e-02
-3.282133042812347412e-01 2.363947033882141113e-01 6.320375949144363403e-02 -7.985139265656471252e-03 1.091912575066089630e-02 -2.017889767885208130e-01 -9.972716681659221649e-03 -1.384908109903335571e-01 -1.465650051832199097e-01 1.265059411525726318e-01 -2.739889025688171387e-01 8.423671871423721313e-02 6.574743986129760742e-02 1.772544234991073608e-01 -1.510061472654342651e-01 2.282041013240814209e-01 -8.038519322872161865e-02 7.417505234479904175e-02 -4.044108092784881592e-02 3.272702172398567200e-02 -1.081601604819297791e-01 -1.686791516840457916e-02 -2.084678113460540771e-01 -1.831438243389129639e-01 3.057813458144664764e-02 5.107104182243347168e-01 -1.706724464893341064e-01 -1.780287474393844604e-01 2.511620521545410156e-01 1.319465041160583496e-01 1.443068385124206543e-01 1.199630275368690491e-01
-1.953780204057693481e-01 1.100681424140930176e-01 1.782714277505874634e-01 1.696230769157409668e-01 -2.993458211421966553e-01 -3.019139170646667480e-01 4.953553527593612671e-02 -2.367020025849342346e-02 3.317709267139434814e-02 -1.818227469921112061e-01 -1.369231641292572021e-01 -1.270995885133743286e-01 1.861281879246234894e-02 -1.088870838284492493e-01 -1.939357072114944458e-01 9.617538005113601685e-02 -2.417526207864284515e-02 3.958536982536315918e-01 -1.321059912443161011e-01 1.586394011974334717e-01 -2.464892119169235229e-01 1.630543172359466553e-01 3.053019046783447266e-01 -1.168592199683189392e-01 2.503561973571777344e-02 1.991048902273178101e-01 -3.606759384274482727e-02 -1.726584881544113159e-01 3.025780916213989258e-01 -9.157851338386535645e-02 9.164253622293472290e-02 5.854654312133789062e-02
2.576272562146186829e-02 3.493930399417877197e-01 1.797628253698348999e-01 5.536109674721956253e-03 8.688699454069137573e-02 -2.095246016979217529e-01 -1.404846608638763428e-01 -1.186804473400115967e-01 1.669707149267196655e-02 2.007500380277633667e-01 -1.467368751764297485e-01 3.877222165465354919e-02 -7.567118853330612183e-02 8.907961845397949219e-02 -2.832860052585601807e-01 1.489674001932144165e-01 -3.389563560485839844e-01 6.253429502248764038e-02 7.776928134262561798e-03 -6.755862385034561157e-02 2.394544333219528198e-02 3.031234256923198700e-02 2.848765254020690918e-01 -2.302619665861129761e-01 1.968623884022235870e-02 2.747641801834106445e-01 -3.612228631973266602e-01 -1.954781562089920044e-01 -9.537085145711898804e-02 -7.623105775564908981e-03 -9.191185981035232544e-02 -2.421872019767761230e-01
-4.385311901569366455e-02 3.552353382110595703e-01 3.156324923038482666e-01 1.259257346391677856e-01 2.465573847293853760e-01 -1.273052096366882324e-01 -2.014157921075820923e-01 -2.235588990151882172e-02 -4.624341428279876709e-02 -4.311399161815643311e-02 -3.502786159515380859e-01 -5.366693437099456787e-02 4.398227110505104065e-02 2.091233385726809502e-03 -1.794274747371673584e-01 1.788726150989532471e-01 8.170203864574432373e-02 1.877711713314056396e-01 -1.638108491897583008e-01 -2.367626130580902100e-01 -1.206085160374641418e-01 -1.617685109376907349e-01 -4.666772857308387756e-02 -2.972911894321441650e-01 1.302112489938735962e-01 2.277066232636570930e-03 1.530987769365310669e-01 -3.240183591842651367e-01 1.108054667711257935e-01 -1.431738436222076416e-01 -5.801676213741302490e-02 -7.077053189277648926e-02
-1.977080702781677246e-01 8.713767677545547485e-02 4.650513455271720886e-02 -1.588491052389144897e-01 3.881070911884307861e-01 -3.277781605720520020e-01 -9.457191079854965210e-02 1.749406754970550537e-02 -5.704936385154724121e-02 1.149633824825286865e-01 -1.368260085582733154e-01 -8.597313612699508667e-02 1.362732890993356705e-02 7.080583274364471436e-02 -3.692263364791870117e-01 2.328936308622360229e-01 -2.296235114336013794e-01 1.125308722257614136e-01 -8.009427785873413086e-02 2.021630406379699707e-01 -1.522057503461837769e-01 5.516500771045684814e-02 2.132948487997055054e-01 -2.684583663940429688e-01 -1.016734540462493896e-02 2.690933942794799805e-01 -6.677783094346523285e-03 5.332789570093154907e-02 2.689447104930877686e-01 -8.378930389881134033e-02 -9.165610373020172119e-02 -2.552195452153682709e-02
-2.324298024177551270e-01 1.398297548294067383e-01 -5.426730960607528687e-02 -8.752278983592987061e-02 1.041558757424354553e-01 -3.219604194164276123e-01 4.192483611404895782e-03 3.135737478733062744e-01 -4.428362846374511719e-02 2.530276030302047729e-02 -4.328415989875793457e-01 -4.691240563988685608e-02 1.052383482456207275e-01 -2.261111438274383545e-01 -2.763191461563110352e-01 1.185915023088455200e-01 -1.896603405475616455e-01 1.246044337749481201e-01 -2.300950884819030762e-01 -7.883339375257492065e-02 8.186189085245132446e-02 -1.170696597546339035e-02 1.573880165815353394e-01 -3.062897026538848877e-01 1.586436182260513306e-01 4.658779129385948181e-02 -1.705433726310729980e-01 1.500123413279652596e-03 -5.521291494369506836e-02 2.013603448867797852e-01 -6.709774583578109741e-02 1.326409727334976196e-01
-2.321445345878601074e-01 8.513255417346954346e-02 1.086031645536422729e-01 7.404170185327529907e-02 -4.544671997427940369e-02 -1.196053326129913330e-01 2.783624827861785889e-01 2.230156213045120239e-01 1.399274468421936035e-01 -7.042933255434036255e-02 -4.285140708088874817e-02 -1.597548127174377441e-01 -9.595547616481781006e-02 -3.185118138790130615e-01 -3.952054306864738464e-02 -3.897850215435028076e-02 -8.561053872108459473e-02 2.245151698589324951e-01 9.086995571851730347e-02 2.130562625825405121e-02 -3.601929843425750732e-01 -1.227245181798934937e-01 1.212615892291069031e-01 -3.385877907276153564e-01 -4.867468774318695068e-02 3.571931123733520508e-01 -2.135879360139369965e-02 -2.255431860685348511e-01 1.858442276716232300e-01 7.263954728841781616e-03 -1.623270064592361450e-01 1.718690991401672363e-01
-1.687444299459457397e-01 -1.198785156011581421e-01 9.957289695739746094e-02 -1.159929633140563965e-01 7.398478686809539795e-02 -1.593461632728576660e-01 -1.856724359095096588e-02 -2.345896139740943909e-02 -3.411613702774047852e-01 1.559087336063385010e-01 -2.443444281816482544e-01 2.947500646114349365e-01 2.678431272506713867e-01 -5.694816634058952332e-02 -2.347657270729541779e-02 1.878817677497863770e-01 1.386586576700210571e-02 2.659413814544677734e-01 2.496888302266597748e-02 1.929123885929584503e-02 -2.739744186401367188e-01 -2.332370281219482422e-01 -2.318655401468276978e-01 1.007665693759918213e-01 -2.810365147888660431e-02 9.084416925907135010e-02 -1.358031779527664185e-01 -3.103037774562835693e-01 2.411903291940689087e-01 -1.320934593677520752e-01 1.855371296405792236e-01 -6.930199265480041504e-02
-8.153520524501800537e-02 1.317591071128845215e-01 5.615639686584472656e-02 -1.228243038058280945e-01 1.111199781298637390e-01 -3.331703841686248779e-01 -3.318193852901458740e-01 -4.167314246296882629e-02 -7.187631726264953613e-02 1.728998124599456787e-01 -3.498308956623077393e-01 -1.008532103151082993e-02 1.227215230464935303e-01 -1.615144759416580200e-01 1.471595764160156250e-01 -1.172893941402435303e-01 -3.459659516811370850e-01 2.583542168140411377e-01 2.080549485981464386e-02 1.151429042220115662e-01 -1.412831693887710571e-01 5.006775632500648499e-02 1.066642999649047852e-01 -6.327313929796218872e-02 3.521084785461425781e-01 -1.141873151063919067e-01 -9.172908216714859009e-02 -2.150710076093673706e-01 1.922515630722045898e-01 8.021809905767440796e-02 5.459258705377578735e-02 -1.114164739847183228e-01
-1.013557240366935730e-01 1.656098514795303345e-01 -6.451996415853500366e-02 -1.746694892644882202e-01 -1.649678200483322144e-01 -2.411956936120986938e-01 5.282010883092880249e-03 -5.431098863482475281e-02 7.004072517156600952e-02 4.400238022208213806e-02 1.483338028192520142e-01 6.987170130014419556e-02 1.739374734461307526e-02 -1.569665968418121338e-01 -1.486402302980422974e-01 -1.333577465265989304e-02 5.964250862598419189e-02 2.013873010873794556e-01 2.816860377788543701e-02 5.102223530411720276e-02 -3.953278958797454834e-01 -4.015981778502464294e-02 2.322544902563095093e-01 -2.057452201843261719e-01 -4.174907878041267395e-02 3.568656742572784424e-01 9.613943099975585938e-02 -3.628464639186859131e-01 3.085215389728546143e-01 1.231148838996887207e-01 -2.737870514392852783e-01 -3.662777319550514221e-02
1.526501495391130447e-02 7.619752734899520874e-02 3.579161763191223145e-01 -3.743859753012657166e-02 8.922566659748554230e-03 -2.448025643825531006e-01 -7.911878824234008789e-02 -1.502038091421127319e-01 7.241508364677429199e-02 2.026660442352294922e-01 -3.923298418521881104e-02 2.215204983949661255e-01 1.146105304360389709e-01 -1.353668868541717529e-01 -6.649442762136459351e-02 6.600531190633773804e-02 -1.310818642377853394e-01 4.256644248962402344e-01 -1.627154275774955750e-02 -3.645695149898529053e-01 -3.692354559898376465e-01 -1.238908916711807251e-01 -6.985779851675033569e-02 -2.238741517066955566e-02 8.077323436737060547e-02 1.931011229753494263e-01 -1.173814833164215088e-01 -1.187814027070999146e-01 1.990903615951538086e-01 -1.737606376409530640e-01 -9.081457555294036865e-02 8.385300636291503906e-03
-1.464726626873016357e-01 -5.344239622354507446e-02 4.648422356694936752e-03 -1.014556437730789185e-01 1.347063779830932617e-01 -4.370416104793548584e-01 -1.060616746544837952e-01 -5.752972792834043503e-04 -2.177290767431259155e-01 4.442590754479169846e-03 -4.065054059028625488e-01 1.398147363215684891e-02 1.456364896148443222e-02 3.913711383938789368e-02 -4.486564919352531433e-02 2.914834916591644287e-01 6.667854636907577515e-02 5.480008199810981750e-02 1.433915048837661743e-01 -7.335878163576126099e-02 -2.270447015762329102e-01 -6.639945507049560547e-02 -1.558924373239278793e-02 -1.202751025557518005e-01 4.201913625001907349e-02 3.493534624576568604e-01 1.609463691711425781e-01 -1.668358892202377319e-01 3.445719182491302490e-01 8.933220058679580688e-02 1.289156824350357056e-01 1.358216851949691772e-01
-1.015580892562866211e-01 2.944411635398864746e-01 -1.793853193521499634e-02 -9.234784170985221863e-03 1.252626627683639526e-01 -2.002354413270950317e-01 8.329714834690093994e-02 9.626113623380661011e-02 4.042667150497436523e-02 -7.077625021338462830e-03 -3.966974318027496338e-01 -6.737947929650545120e-03 2.688310146331787109e-01 7.694123685359954834e-02 -6.744515895843505859e-02 1.444624811410903931e-01 1.499594282358884811e-02 1.809815615415573120e-01 -2.912226021289825439e-01 2.082357555627822876e-01 -2.197267711162567139e-01 -1.323773562908172607e-01 7.023926358669996262e-03 -2.966420352458953857e-01 4.035865887999534607e-02 4.153087139129638672e-01 7.769284397363662720e-02 -9.624581038951873779e-02 1.343501359224319458e-01 2.037564218044281006e-01 -4.264438152313232422e-02 4.572263360023498535e-02
1.003426685929298401e-02 -4.300556331872940063e-02 2.658095061779022217e-01 -1.799689233303070068e-02 -2.083088159561157227e-01 -3.129782378673553467e-01 6.525529175996780396e-02 -6.871207058429718018e-02 3.854496404528617859e-02 -8.317999541759490967e-02 -6.872317194938659668e-02 -5.846384912729263306e-03 2.822570204734802246e-01 -1.866969466209411621e-01 -4.964257404208183289e-02 9.358809888362884521e-02 7.475615292787551880e-02 3.296349346637725830e-01 -1.919527947902679443e-01 4.799234122037887573e-02 -1.967749297618865967e-01 -8.804472535848617554e-02 3.310554623603820801e-01 -2.603044509887695312e-01 -7.970101386308670044e-02 2.976462841033935547e-01 -8.986074477434158325e-02 -2.950219213962554932e-01 2.010648548603057861e-01 -1.039940267801284790e-01 -1.009322926402091980e-01 9.550601989030838013e-02
-3.434912860393524170e-01 1.114825829863548279e-01 -9.599653631448745728e-02 1.526041179895401001e-01 2.639403939247131348e-01 -1.386028528213500977e-01 -2.718185484409332275e-01 1.601658612489700317e-01 -8.316569961607456207e-03 4.483862221240997314e-02 -4.155256152153015137e-01 -7.572045922279357910e-02 8.547060191631317139e-02 -2.034686207771301270e-01 -4.001219756901264191e-03 -1.192472130060195923e-02 -2.551481425762176514e-01 1.967927515506744385e-01 -7.554740458726882935e-02 4.186597838997840881e-02 -2.164307683706283569e-01 5.924999341368675232e-02 -8.755215257406234741e-02 -1.359556615352630615e-01 2.477615624666213989e-01 6.259513646364212036e-02 -1.555701941251754761e-01 -1.352496147155761719e-01 3.149743080139160156e-01 6.372331827878952026e-02 -5.738734081387519836e-02 1.310685276985168457e-01
-4.770249594002962112e-03 1.029895693063735962e-01 2.799862623214721680e-01 -1.497686803340911865e-01 2.205552719533443451e-02 -3.580307122319936752e-03 -1.636732071638107300e-01 1.618386805057525635e-01 8.109653741121292114e-02 9.943936020135879517e-02 -3.552106022834777832e-01 5.272671952843666077e-02 -1.854566037654876709e-01 2.012400515377521515e-02 1.448827236890792847e-01 9.714514762163162231e-02 -3.431122601032257080e-01 1.776973903179168701e-01 2.982042431831359863e-01 -2.515740990638732910e-01 -2.455319315195083618e-01 2.422755956649780273e-01 -5.709936097264289856e-02 -3.057816326618194580e-01 1.580761820077896118e-01 1.358539909124374390e-01 -1.282916516065597534e-01 -1.898362040519714355e-01 8.883231133222579956e-02 1.743600144982337952e-02 -2.172128483653068542e-02 -5.048688873648643494e-02
3.951732441782951355e-02 1.381813734769821167e-01 1.865770071744918823e-01 1.325056254863739014e-01 6.171805318444967270e-03 -2.353619635105133057e-01 3.087379038333892822e-02 -1.233189627528190613e-01 -2.218209207057952881e-01 1.124358028173446655e-01 -4.004341661930084229e-01 -1.436454504728317261e-01 -2.693091928958892822e-01 -8.162088692188262939e-03 -1.283756494522094727e-01 7.229527831077575684e-02 -2.119621485471725464e-01 4.417549371719360352e-01 -1.839051097631454468e-01 -9.746242314577102661e-02 1.134078800678253174e-01 -1.256126463413238525e-01 -1.509708613157272339e-01 -2.844669818878173828e-01 1.284546852111816406e-01 8.006088435649871826e-02 -9.462142363190650940e-03 -1.568283289670944214e-01 1.588428020477294922e-01 -9.481129050254821777e-02 7.162905484437942505e-02 -1.247304305434226990e-01
-1.080516353249549866e-01 -2.870471589267253876e-02 1.930775493383407593e-01 -3.630300760269165039e-01 1.115957647562026978e-01 -1.396748721599578857e-01 -7.946410775184631348e-02 -3.287796676158905029e-02 9.349898248910903931e-02 2.045207321643829346e-01 -2.407213449478149414e-01 -1.465982049703598022e-01 -1.082641705870628357e-01 -3.781662583351135254e-01 -2.547974586486816406e-01 2.414034754037857056e-01 1.977264732122421265e-01 2.969267070293426514e-01 -8.988117426633834839e-02 -2.860619425773620605e-01 7.612920552492141724e-02 8.745263330638408661e-03 6.786034256219863892e-02 -2.004808187484741211e-01 1.177039090543985367e-02 1.413286030292510986e-01 1.020648553967475891e-01 -1.075283810496330261e-01 -4.000894352793693542e-02 2.042059004306793213e-01 1.263212412595748901e-01 -4.410510137677192688e-02
-1.387959998100996017e-02 5.278358981013298035e-02 1.186491027474403381e-01 -5.798554047942161560e-02 -1.299255788326263428e-01 -1.628843396902084351e-01 2.218705564737319946e-01 -2.559112310409545898e-01 -1.446315646171569824e-01 -1.905884891748428345e-01 1.851444318890571594e-02 -1.262029409408569336e-01 -4.456250742077827454e-02 -2.985864877700805664e-01 9.644189476966857910e-02 6.183841079473495483e-02 -1.163152232766151428e-01 2.930793762207031250e-01 3.848165273666381836e-02 1.432496607303619385e-01 -1.799207925796508789e-01 -1.138569861650466919e-01 3.594314157962799072e-01 -2.174098938703536987e-01 -4.886698722839355469e-02 2.517496943473815918e-01 -2.216016054153442383e-01 -1.814960241317749023e-01 3.275598287582397461e-01 -2.043329924345016479e-01 -5.392511934041976929e-02 2.621129900217056274e-02
-1.750705987215042114e-01 1.247954219579696655e-01 2.510355412960052490e-01 4.819806199520826340e-03 -1.964229643344879150e-01 -2.293324023485183716e-01 2.027715742588043213e-01 -2.711558900773525238e-02 8.038616925477981567e-02 -1.548624783754348755e-01 -1.886484622955322266e-01 -8.830096572637557983e-02 -7.614298257976770401e-03 -1.849300116300582886e-01 -1.322085410356521606e-01 1.511172391474246979e-02 1.415154039859771729e-01 4.053563773632049561e-01 -9.755209088325500488e-02 6.878824532032012939e-02 -3.317052423954010010e-01 7.626445591449737549e-02 3.099547028541564941e-01 -1.947166174650192261e-01 -2.568868733942508698e-02 2.568481564521789551e-01 -3.768744319677352905e-02 -2.688763439655303955e-01 1.772202998399734497e-01 -1.059684306383132935e-01 5.604460369795560837e-03 -2.190796285867691040e-02
-3.053885400295257568e-01 1.209668219089508057e-01 2.038587033748626709e-01 4.664961248636245728e-02 -3.423509597778320312e-01 -2.291011810302734375e-01 1.943087950348854065e-02 -1.210459619760513306e-01 9.541589766740798950e-02 -1.462412923574447632e-01 1.016979850828647614e-02 -1.589198261499404907e-01 6.654883176088333130e-02 -2.433707565069198608e-01 -1.137690022587776184e-01 4.197373241186141968e-02 -4.001635685563087463e-02 3.644631505012512207e-01 -8.353521674871444702e-02 1.114988252520561218e-01 -2.596823573112487793e-01 5.150433629751205444e-02 3.351542353630065918e-01 -1.016271933913230896e-01 -1.419940870255231857e-02 1.337475329637527466e-01 -7.283724844455718994e-02 -2.200696617364883423e-01 2.841381728649139404e-01 -1.442110240459442139e-01 -5.314826592803001404e-02 8.164145797491073608e-02
-2.323747724294662476e-01 1.584871858358383179e-01 3.697385489940643311e-01 2.967618033289909363e-02 1.825781315565109253e-01 -1.511090993881225586e-01 -1.624098420143127441e-01 4.055126383900642395e-02 6.230486929416656494e-02 2.079644240438938141e-02 -1.170448064804077148e-01 -2.176888845860958099e-02 8.949369937181472778e-02 -6.670784205198287964e-02 4.280486702919006348e-02 4.469372332096099854e-02 -1.682265698909759521e-01 3.772335350513458252e-01 -1.666482537984848022e-01 7.958713918924331665e-02 -4.683867096900939941e-01 1.443997621536254883e-01 1.942667737603187561e-02 9.056902490556240082e-03 8.051881194114685059e-02 3.528922423720359802e-02 -3.151077628135681152e-01 -1.956223100423812866e-01 -3.109047748148441315e-02 -8.033597841858863831e-03 2.694420218467712402e-01 1.477022538892924786e-03
-1.807676404714584351e-01 2.102025896310806274e-01 1.776867508888244629e-01 1.952840387821197510e-01 -2.542753219604492188e-01 -2.814859151840209961e-01 6.792605668306350708e-02 -9.966725856065750122e-02 8.956942707300186157e-02 -1.354215592145919800e-01 -3.125483915209770203e-02 -2.050043493509292603e-01 -1.645553112030029297e-02 -2.082014530897140503e-01 -1.379076093435287476e-01 6.223019678145647049e-03 -5.435232818126678467e-02 3.637184202671051025e-01 -1.175720915198326111e-01 1.159345358610153198e-01 -2.504431009292602539e-01 6.387463212013244629e-02 3.201354444026947021e-01 -6.420352309942245483e-02 4.510069638490676880e-02 1.870083510875701904e-01 -1.144490204751491547e-02 -2.241310626268386841e-01 3.392893970012664795e-01 -1.059813797473907471e-01 1.109819710254669189e-01 -3.150493651628494263e-02
-3.034761250019073486e-01 1.302786767482757568e-01 8.668139576911926270e-02 -3.882937133312225342e-02 2.128588855266571045e-01 -2.310259938240051270e-01 2.847280353307723999e-02 2.203357219696044922e-01 -1.993818283081054688e-01 -1.773416399955749512e-01 -4.781502783298492432e-01 8.837219327688217163e-02 5.574996769428253174e-02 -6.188680231571197510e-02 9.785205125808715820e-02 1.413098871707916260e-01 4.377704113721847534e-02 2.002893090248107910e-01 9.801487624645233154e-02 1.734815090894699097e-01 -1.528198570013046265e-01 3.802656382322311401e-02 1.008406747132539749e-03 -2.156590223312377930e-01 2.942709028720855713e-01 2.799522578716278076e-01 -1.076657418161630630e-02 -8.067645132541656494e-02 2.407632023096084595e-01 7.432271540164947510e-02 3.716776147484779358e-02 1.534940022975206375e-02
-1.088492050766944885e-01 2.308997213840484619e-01 1.536119878292083740e-01 -7.972251623868942261e-03 3.510181307792663574e-01 -3.531282395124435425e-02 -2.275129854679107666e-01 -1.451916843652725220e-01 2.196830511093139648e-02 1.282190233469009399e-01 -2.738860249519348145e-01 -2.139177173376083374e-01 -2.742750048637390137e-01 4.054070636630058289e-02 -2.033997513353824615e-02 1.940635144710540771e-01 -1.898664683103561401e-01 3.580111265182495117e-01 1.376445293426513672e-01 -2.308671772480010986e-01 -1.195513382554054260e-01 -6.599819660186767578e-02 -2.813390195369720459e-01 -3.033672645688056946e-02 -3.405419737100601196e-02 2.341581434011459351e-01 1.717983037233352661e-01 -1.201738864183425903e-01 1.278033256530761719e-01 -2.167599042877554893e-03 -3.882146254181861877e-02 9.084469825029373169e-02
-1.030768528580665588e-01 1.741109639406204224e-01 1.659441143274307251e-01 1.880038343369960785e-02 -1.458814293146133423e-01 -2.610203027725219727e-01 2.172060608863830566e-01 -1.638876497745513916e-01 6.536345183849334717e-02 -1.698369532823562622e-01 -5.595679581165313721e-02 -2.436033338308334351e-01 1.932585388422012329e-01 -3.114420771598815918e-01 -8.513260632753372192e-02 -1.365929003804922104e-02 -1.262184884399175644e-02 3.385246396064758301e-01 -1.034269407391548157e-01 5.444471910595893860e-02 -1.225709766149520874e-01 1.918934881687164307e-01 3.640345633029937744e-01 -2.191728651523590088e-01 -5.376925691962242126e-03 1.139269247651100159e-01 -1.491576582193374634e-01 -2.384679615497589111e-01 1.389693766832351685e-01 -1.903768032789230347e-01 -1.113090291619300842e-01 9.724219143390655518e-02
-8.504541963338851929e-02 2.234427183866500854e-01 1.953886598348617554e-01 -7.411339879035949707e-02 -1.097521781921386719e-01 -2.207284718751907349e-01 1.358077079057693481e-01 1.328907608985900879e-01 4.326004162430763245e-02 -7.734055817127227783e-02 -3.590049222111701965e-02 -1.911983937025070190e-01 9.271030128002166748e-02 -5.351901799440383911e-02 -3.020653128623962402e-01 1.510380357503890991e-01 3.824746981263160706e-02 2.698015272617340088e-01 1.420656889677047729e-01 7.706592231988906860e-02 -3.421968519687652588e-01 1.509084645658731461e-02 2.349237203598022461e-01 -1.990755051374435425e-01 -1.453170329332351685e-01 2.369762957096099854e-01 1.404414772987365723e-01 -2.445992380380630493e-01 2.987128794193267822e-01 5.267086252570152283e-02 -2.273541837930679321e-01 1.343203634023666382e-01
-2.151394933462142944e-01 1.303161084651947021e-01 1.271967142820358276e-01 -1.581362634897232056e-02 -1.072822511196136475e-01 -2.422870695590972900e-01 1.194064766168594360e-01 8.364722132682800293e-02 6.844504177570343018e-02 -4.926896467804908752e-02 -1.430994421243667603e-01 -2.837721258401870728e-02 9.434095770120620728e-02 -1.309744566679000854e-01 -7.587053626775741577e-02 1.313647627830505371e-01 9.728639572858810425e-02 2.758148312568664551e-01 1.392857134342193604e-01 1.895477324724197388e-01 -2.793461680412292480e-01 -1.299705058336257935e-01 5.143098831176757812e-01 -1.948322206735610962e-01 2.712327800691127777e-02 2.198966592550277710e-01 2.634055167436599731e-02 -1.777530908584594727e-01 2.073508650064468384e-01 -1.149236559867858887e-01 -2.387362718582153320e-01 1.361206471920013428e-01
-1.863043755292892456e-01 4.001956060528755188e-02 1.074817329645156860e-01 -2.211050828918814659e-03 3.727814555168151855e-02 -1.260603964328765869e-01 7.819230109453201294e-02 5.870082532055675983e-04 3.445781394839286804e-02 3.299691155552864075e-02 -1.474829018115997314e-01 -2.709539979696273804e-02 7.200437784194946289e-02 -1.667151153087615967e-01 -1.364901959896087646e-01 4.815161973237991333e-02 1.141957044601440430e-01 1.974880546331405640e-01 -9.888643026351928711e-02 4.097384959459304810e-02 -5.576336979866027832e-01 8.706935495138168335e-02 3.656049072742462158e-01 -2.658559679985046387e-01 -3.578190878033638000e-02 3.204994797706604004e-01 9.358178079128265381e-02 -3.295567035675048828e-01 1.364186704158782959e-01 -1.739301951602101326e-03 -1.534469872713088989e-01 -1.190818008035421371e-02
3.220852836966514587e-02 1.203206330537796021e-01 3.430680334568023682e-01 -4.212582018226385117e-03 1.277523040771484375e-01 -2.005436718463897705e-01 -7.968910038471221924e-02 -3.149728849530220032e-02 6.049178913235664368e-02 1.191747337579727173e-01 1.052860990166664124e-01 1.334004998207092285e-01 9.589440375566482544e-02 -2.281488180160522461e-01 -2.504543960094451904e-02 4.720854014158248901e-02 -1.252444237470626831e-01 3.076700270175933838e-01 -1.568145155906677246e-01 -3.510150015354156494e-01 -3.482513129711151123e-01 -8.294858783483505249e-02 7.694038003683090210e-02 -1.778292208909988403e-01 8.890081942081451416e-02 1.314959079027175903e-01 -9.357251226902008057e-02 -1.350373178720474243e-01 3.558073043823242188e-01 -2.843514978885650635e-01 -9.206330776214599609e-02 -8.798821829259395599e-03
-5.251232981681823730e-01 -8.783292770385742188e-02 1.122919097542762756e-01 4.251574724912643433e-02 -7.444181293249130249e-02 -1.912421435117721558e-01 -1.718768104910850525e-02 -1.923751458525657654e-02 -5.444615334272384644e-02 3.572056591510772705e-01 -1.649561077356338501e-01 -5.051829665899276733e-02 -4.403416812419891357e-02 -2.374624460935592651e-02 3.580069541931152344e-02 1.531397700309753418e-01 8.973893523216247559e-02 3.016194999217987061e-01 -7.748792320489883423e-02 1.194260418415069580e-01 9.286947897635400295e-04 -2.224616259336471558e-01 2.146043926477432251e-01 -1.016218028962612152e-02 -1.155725568532943726e-01 2.872055172920227051e-01 -2.644971385598182678e-02 -3.021781444549560547e-01 -1.049235686659812927e-01 1.647609621286392212e-01 -1.043533831834793091e-01 1.411778628826141357e-01
-1.619618237018585205e-01 2.673679590225219727e-01 2.645262777805328369e-01 -1.579124480485916138e-02 -2.606219947338104248e-01 -2.708436250686645508e-01 1.186761558055877686e-01 -8.814863860607147217e-02 8.320566266775131226e-02 -1.076787188649177551e-01 -4.820029810070991516e-02 -1.713737547397613525e-01 1.962060295045375824e-02 -1.442339569330215454e-01 -1.339356601238250732e-01 2.926663123071193695e-02 -3.712487965822219849e-02 4.575341939926147461e-01 1.484559755772352219e-02 1.502643227577209473e-01 -1.131330206990242004e-01 2.010854519903659821e-02 3.534024059772491455e-01 -5.786788463592529297e-02 -3.351875394582748413e-02 2.270107418298721313e-01 -5.138144269585609436e-02 -2.243551015853881836e-01 2.559481561183929443e-01 -1.747062355279922485e-01 2.949189394712448120e-02 3.515869751572608948e-02
-2.358669936656951904e-01 3.211897909641265869e-01 2.904970645904541016e-01 -1.291626244783401489e-01 1.619149595499038696e-01 -3.128777444362640381e-01 7.820738852024078369e-02 -5.329176411032676697e-02 -4.155419766902923584e-02 1.172317788004875183e-01 -1.092449426651000977e-01 7.375680375844240189e-03 4.496054351329803467e-02 -7.784175872802734375e-02 -8.034775406122207642e-02 -1.059631854295730591e-01 -2.662804424762725830e-01 2.482572644948959351e-01 2.616986259818077087e-02 4.458779003471136093e-03 -3.228914439678192139e-01 3.270666897296905518e-01 -7.706445176154375076e-03 2.447773143649101257e-02 1.884346008300781250e-01 -1.592497527599334717e-01 -2.189449518918991089e-01 -2.195706963539123535e-01 -9.798551350831985474e-02 3.690560115501284599e-03 1.711758226156234741e-01 -1.130467727780342102e-01
-2.500731348991394043e-01 2.975456416606903076e-02 1.822904050350189209e-01 3.006910346448421478e-02 -8.113753050565719604e-02 -2.401688843965530396e-01 2.242968380451202393e-01 3.133171796798706055e-02 2.646735906600952148e-01 -3.143364787101745605e-01 -3.661372661590576172e-01 -1.348060816526412964e-01 -6.939729675650596619e-03 -1.694783866405487061e-01 2.074148878455162048e-02 5.698402225971221924e-02 -6.136690825223922729e-02 1.603999882936477661e-01 -1.634296476840972900e-01 2.840799279510974884e-02 -7.380697876214981079e-02 -3.269430994987487793e-01 -8.734308928251266479e-02 -1.049649193882942200e-01 2.100419998168945312e-02 1.665659099817276001e-01 -7.819465547800064087e-02 -3.918179273605346680e-01 5.853368714451789856e-02 1.730913370847702026e-01 5.570729821920394897e-02 1.450679004192352295e-01
-3.734912350773811340e-02 2.068611383438110352e-01 2.959428429603576660e-01 -7.372398674488067627e-02 2.280087172985076904e-01 -2.773782908916473389e-01 3.277445584535598755e-02 -1.186277791857719421e-01 -3.819326460361480713e-01 -4.459041357040405273e-02 -3.826226294040679932e-01 -1.601053215563297272e-02 -4.751925542950630188e-02 3.488308191299438477e-02 -1.625940203666687012e-01 1.637681722640991211e-01 1.057465746998786926e-01 6.161042675375938416e-02 -7.945672422647476196e-02 -6.258546561002731323e-02 -3.136774003505706787e-01 -7.935084402561187744e-03 -7.878649234771728516e-02 -2.062250375747680664e-01 1.971208602190017700e-01 2.019064575433731079e-01 7.499943673610687256e-02 3.262467682361602783e-03 3.017438948154449463e-01 9.400615841150283813e-02 -6.581678986549377441e-02 -7.480663806200027466e-02
-2.734657227993011475e-01 2.404860109090805054e-01 1.733563840389251709e-01 -2.895352244377136230e-02 -2.885375916957855225e-01 -2.562649846076965332e-01 9.857260622084140778e-03 3.228126466274261475e-02 1.182997506111860275e-02 -1.812330484390258789e-01 -2.518538758158683777e-02 -1.243197247385978699e-01 -2.528942190110683441e-03 -1.543452292680740356e-01 -6.250946968793869019e-02 1.217709183692932129e-01 1.411925107240676880e-01 3.731016218662261963e-01 -8.588089793920516968e-02 1.258128881454467773e-02 -2.839136421680450439e-01 9.618775546550750732e-02 3.436173498630523682e-01 -2.109814733266830444e-01 -1.143417358398437500e-01 2.482585310935974121e-01 -1.957031199708580971e-03 -2.304822355508804321e-01 1.703199893236160278e-01 -9.819027036428451538e-02 1.589518226683139801e-02 9.451889246702194214e-02
-2.464189007878303528e-02 2.921894192695617676e-01 2.110248059034347534e-01 4.849163070321083069e-02 2.896865904331207275e-01 -2.297241836786270142e-01 -1.950028389692306519e-01 9.884048253297805786e-02 6.662750989198684692e-02 2.797713875770568848e-01 1.403432041406631470e-01 8.181473240256309509e-03 -1.797066479921340942e-01 8.038381487131118774e-02 -4.583792015910148621e-02 3.058397471904754639e-01 -1.329343467950820923e-01 3.124172687530517578e-01 1.156515907496213913e-02 -5.278230831027030945e-02 -2.743159607052803040e-02 1.744846068322658539e-02 6.157534196972846985e-02 -5.764152109622955322e-02 -1.469258666038513184e-01 3.066509664058685303e-01 -3.397587239742279053e-01 -1.080139800906181335e-01 2.090253867208957672e-02 2.101275324821472168e-01 -7.700031250715255737e-02 -1.617629826068878174e-01
-2.285769134759902954e-01 2.546946108341217041e-01 7.953809946775436401e-02 -2.722615003585815430e-01 7.803945243358612061e-02 -3.825424313545227051e-01 -1.484504938125610352e-01 -2.480894140899181366e-02 5.002563819289207458e-02 6.307157874107360840e-02 -3.264962136745452881e-01 -3.642802312970161438e-02 -9.013365209102630615e-02 -1.105100810527801514e-01 -3.025609254837036133e-01 2.222435325384140015e-01 -1.737815588712692261e-01 1.017536893486976624e-01 -1.182340979576110840e-01 3.223773092031478882e-02 -1.882165968418121338e-01 1.103537604212760925e-01 6.368445605039596558e-02 -1.517546027898788452e-01 -6.686345674097537994e-03 1.979818046092987061e-01 1.145727857947349548e-01 1.889630556106567383e-01 3.143136799335479736e-01 -7.489433884620666504e-02 1.474630385637283325e-01 8.476725965738296509e-02
2.613871917128562927e-02 1.393026560544967651e-01 4.216762781143188477e-01 -7.798928767442703247e-02 1.641001552343368530e-01 -4.920440316200256348e-01 5.072391405701637268e-02 3.588838875293731689e-02 -2.777228057384490967e-01 6.036553531885147095e-02 -2.543926006183028221e-03 -3.630013205111026764e-03 -6.631728261709213257e-02 -2.553140521049499512e-01 4.943344369530677795e-02 1.214844137430191040e-01 -4.681898280978202820e-02 -2.002647146582603455e-02 1.160614863038063049e-01 4.404007270932197571e-02 -2.560360729694366455e-01 -1.069015562534332275e-01 1.342036575078964233e-01 -5.372411385178565979e-02 3.745195865631103516e-01 1.209023222327232361e-01 -1.576382219791412354e-01 -2.175190001726150513e-01 -3.790079057216644287e-02 -6.503451615571975708e-02 -4.133358597755432129e-02 7.238142937421798706e-02
-1.257697790861129761e-01 1.169215366244316101e-01 -9.448070824146270752e-02 -1.966154426336288452e-01 4.294003173708915710e-02 -4.503742456436157227e-01 -4.360624402761459351e-02 -6.303120404481887817e-02 -5.396671220660209656e-02 -1.137824207544326782e-01 -2.908564209938049316e-01 -3.913303464651107788e-02 4.987698793411254883e-02 -6.712229549884796143e-02 -2.330802232027053833e-01 1.498072147369384766e-01 -3.033793568611145020e-01 1.156961321830749512e-01 -4.373912513256072998e-02 -7.351105660200119019e-02 -3.214821219444274902e-01 1.296069324016571045e-01 1.164039745926856995e-01 -2.625152468681335449e-01 5.103027075529098511e-02 3.427167236804962158e-01 5.089781712740659714e-03 1.772926300764083862e-01 1.860341727733612061e-01 -1.192168332636356354e-02 1.193964574486017227e-02 1.576617062091827393e-01
-2.956826239824295044e-03 2.927371242549270391e-04 1.487565785646438599e-01 -4.488487169146537781e-02 -4.077729582786560059e-02 -3.197844624519348145e-01 2.598558366298675537e-01 -1.691635698080062866e-01 7.820028066635131836e-02 -9.017562866210937500e-02 1.033822540193796158e-02 -1.558264195919036865e-01 3.297635912895202637e-02 -4.356820136308670044e-02 1.537644565105438232e-01 2.330097556114196777e-01 7.399354130029678345e-02 1.463943421840667725e-01 -6.490081548690795898e-02 -2.000642567873001099e-01 -2.020488679409027100e-01 2.564276456832885742e-01 3.262170255184173584e-01 -2.888594269752502441e-01 -6.330448668450117111e-03 1.572420746088027954e-01 -1.943044923245906830e-02 -3.417026400566101074e-01 2.421535700559616089e-01 -2.186124324798583984e-01 1.555827558040618896e-01 1.269011497497558594e-01
-1.137326434254646301e-01 1.340418159961700439e-01 2.626133151352405548e-02 2.739347517490386963e-02 -3.667624667286872864e-02 -5.596776306629180908e-02 -9.353526681661605835e-02 -4.118224978446960449e-02 2.242466062307357788e-01 8.124345541000366211e-02 -2.300792336463928223e-01 2.613399624824523926e-01 -4.070270434021949768e-02 -1.932097971439361572e-02 8.332038670778274536e-02 4.317479133605957031e-01 -3.659581765532493591e-02 2.729931771755218506e-01 1.012439951300621033e-01 -2.351729869842529297e-01 -9.341729432344436646e-02 5.920271575450897217e-02 1.855539977550506592e-01 -2.788611054420471191e-01 4.494522884488105774e-02 5.664214864373207092e-02 -4.028196036815643311e-01 -7.761281728744506836e-02 6.617914885282516479e-02 -4.200359433889389038e-02 -5.508441850543022156e-02 -3.615160584449768066e-01
-4.311411082744598389e-02 1.767526865005493164e-01 2.707631587982177734e-01 -1.218195632100105286e-02 -1.789364367723464966e-01 -2.479435950517654419e-01 8.242757618427276611e-02 -9.915418177843093872e-02 7.330825179815292358e-02 -1.946782916784286499e-01 -1.359969079494476318e-01 -1.746452301740646362e-01 -5.227154120802879333e-02 -1.892667114734649658e-01 -3.879929706454277039e-02 2.117398530244827271e-01 6.824298948049545288e-02 1.271638870239257812e-01 -1.166868433356285095e-01 9.699717164039611816e-02 -2.499033510684967041e-01 -1.184173375368118286e-01 3.232935070991516113e-01 -2.274767607450485229e-01 -2.157287597656250000e-01 2.798536121845245361e-01 -3.672022372484207153e-02 -3.754194080829620361e-01 1.223855689167976379e-01 -5.730967968702316284e-02 -2.069268524646759033e-01 -3.657726943492889404e-02
-3.926684260368347168e-01 1.483263671398162842e-01 -8.783501386642456055e-02 1.204663217067718506e-01 1.796152740716934204e-01 -2.847838997840881348e-01 4.060775414109230042e-02 9.160210937261581421e-02 -1.157051101326942444e-01 1.866517663002014160e-01 -4.004558920860290527e-01 4.718749783933162689e-03 1.951023042201995850e-01 -2.912337519228458405e-02 -1.769651919603347778e-01 1.053597927093505859e-01 4.012191668152809143e-02 2.299642562866210938e-02 -2.862893452402204275e-04 -7.689050398766994476e-03 -2.257088720798492432e-01 1.135610695928335190e-02 -1.346592791378498077e-02 -2.315474450588226318e-01 1.331172883510589600e-01 4.049353897571563721e-01 -5.170761141926050186e-04 -1.651302129030227661e-01 1.876486092805862427e-01 1.761537939310073853e-01 5.839064344763755798e-02 -5.056113749742507935e-02
-1.679694354534149170e-01 -6.379746645689010620e-02 4.532610177993774414e-01 1.939283758401870728e-01 1.791527271270751953e-01 -5.714867636561393738e-02 5.569614097476005554e-02 -1.032798141241073608e-01 5.517953541129827499e-03 1.146952435374259949e-02 -1.158728450536727905e-01 5.534779652953147888e-02 9.191074967384338379e-02 6.271155178546905518e-02 1.135795265436172485e-01 2.438298314809799194e-01 -8.839935809373855591e-02 3.501336276531219482e-01 -5.574441701173782349e-02 4.001860041171312332e-03 -1.748577803373336792e-01 2.975152730941772461e-01 -1.565227657556533813e-01 -9.193633496761322021e-02 1.182971000671386719e-01 9.642310440540313721e-02 -1.481433361768722534e-01 -3.274119198322296143e-01 1.974812597036361694e-01 2.566911876201629639e-01 -9.928703308105468750e-03 -1.764890849590301514e-01
-3.483936563134193420e-02 -1.278252601623535156e-01 8.007095009088516235e-02 1.286463439464569092e-01 1.841579824686050415e-01 -1.260367929935455322e-01 2.118791826069355011e-02 -2.608276009559631348e-01 9.526775218546390533e-03 7.134441286325454712e-02 -3.011999428272247314e-01 -1.227538511157035828e-01 5.048158764839172363e-02 -3.538344055414199829e-02 1.439790576696395874e-01 1.712449267506599426e-02 2.011848837137222290e-01 1.855981349945068359e-01 -2.090736329555511475e-01 -9.633775800466537476e-02 -7.436852157115936279e-02 1.867232471704483032e-02 -5.106586962938308716e-02 -2.659456571564078331e-03 5.843744054436683655e-02 3.205590546131134033e-01 2.308021858334541321e-02 -3.501487076282501221e-01 4.234146177768707275e-01 -1.260527372360229492e-01 -2.682940363883972168e-01 -2.693367898464202881e-01
-1.342732012271881104e-01 1.244039461016654968e-01 6.298879534006118774e-02 -1.432570517063140869e-01 -5.859463661909103394e-02 6.804419681429862976e-03 1.396081298589706421e-01 3.022042512893676758e-01 -2.681611180305480957e-01 -1.615664809942245483e-01 -3.711752891540527344e-01 1.897355727851390839e-02 1.431174427270889282e-01 -3.189153224229812622e-02 -2.042620927095413208e-01 6.347683817148208618e-02 -2.748293578624725342e-01 4.105358123779296875e-01 -6.003537401556968689e-02 4.264139756560325623e-02 -7.422263175249099731e-02 -9.858157485723495483e-02 -1.083605587482452393e-01 -7.007016241550445557e-02 3.437697291374206543e-01 2.769157290458679199e-01 -6.142709031701087952e-02 -1.563774496316909790e-01 1.277847886085510254e-01 -2.760969288647174835e-02 -3.402670100331306458e-02 -4.001118242740631104e-02
-3.639543056488037109e-01 1.427463740110397339e-01 6.049330905079841614e-02 -1.666579693555831909e-01 1.837663799524307251e-01 -7.934090495109558105e-02 2.557486891746520996e-01 1.726749241352081299e-01 -2.012566328048706055e-01 -1.347417682409286499e-01 -4.750344157218933105e-01 3.704124689102172852e-02 5.508622154593467712e-02 -1.374048739671707153e-01 -7.956869155168533325e-02 9.132199734449386597e-02 -7.638375461101531982e-02 2.230652123689651489e-01 4.324242006987333298e-03 2.029431760311126709e-01 -1.677350252866744995e-01 9.675361961126327515e-02 5.701802298426628113e-02 9.337218105792999268e-02 3.026000261306762695e-01 1.988237649202346802e-01 6.715703010559082031e-02 -1.860186085104942322e-02 2.427639812231063843e-01 8.051116019487380981e-02 -7.640138268470764160e-02 -6.850002706050872803e-02
-4.414828028529882431e-03 5.374813079833984375e-02 5.922967940568923950e-02 -2.107159942388534546e-01 2.066619396209716797e-01 -1.741905137896537781e-02 -5.502334982156753540e-02 4.094300046563148499e-02 -4.202276170253753662e-01 3.674639016389846802e-02 -1.522569209337234497e-01 1.326025575399398804e-01 1.881210356950759888e-01 4.346556961536407471e-02 1.695794761180877686e-01 3.513337075710296631e-01 1.357185747474431992e-02 1.162906959652900696e-01 -3.585201874375343323e-02 -8.084411919116973877e-02 -3.326081037521362305e-01 -2.251970767974853516e-01 -1.504570990800857544e-01 -2.952517271041870117e-01 -5.780432000756263733e-02 1.074363104999065399e-02 -2.684256732463836670e-01 -3.005279302597045898e-01 1.602855324745178223e-01 -3.051003813743591309e-02 -1.320899347774684429e-03 -9.030723571777343750e-02
-1.056983843445777893e-01 7.086140662431716919e-02 -1.371211558580398560e-02 -1.883583962917327881e-01 2.420679926872253418e-01 -4.602264761924743652e-01 -1.079354248940944672e-02 3.595895767211914062e-01 -1.726488620042800903e-01 2.294877022504806519e-01 -1.962241828441619873e-01 2.725339122116565704e-02 8.437311276793479919e-03 -1.344403326511383057e-01 -3.396484553813934326e-01 -1.916002668440341949e-02 -6.769452244043350220e-02 3.388873934745788574e-01 6.790275126695632935e-02 -7.749413698911666870e-02 -4.908455163240432739e-02 -2.364148795604705811e-01 1.090435832738876343e-01 1.114988774061203003e-01 -1.631403109058737755e-03 -1.744520850479602814e-02 -3.938423097133636475e-02 -4.909037798643112183e-02 -3.237503767013549805e-02 2.208314538002014160e-01 -1.605334579944610596e-01 -1.413732487708330154e-02
6.038219854235649109e-02 1.911092400550842285e-01 1.841309815645217896e-01 -2.171991951763629913e-02 2.755327709019184113e-02 -4.921930842101573944e-03 9.828120470046997070e-02 2.417838275432586670e-01 3.438924998044967651e-02 7.268865406513214111e-02 -1.953478902578353882e-01 1.402425020933151245e-01 -1.438243389129638672e-01 2.166551053524017334e-01 1.839647442102432251e-02 1.235639676451683044e-01 -4.163406789302825928e-02 4.547141790390014648e-01 -1.487855166196823120e-01 1.299732327461242676e-01 -2.912455797195434570e-01 -2.837488949298858643e-01 1.476452201604843140e-01 -2.240592837333679199e-01 1.603691279888153076e-01 3.040069937705993652e-01 -4.492987319827079773e-02 -1.935379058122634888e-01 1.603723168373107910e-01 1.522210389375686646e-01 -1.125064715743064880e-01 -7.068860530853271484e-02
-1.842700839042663574e-01 2.387197911739349365e-01 8.430631458759307861e-02 -6.350669264793395996e-02 -9.042032808065414429e-02 -1.235153898596763611e-01 1.871496886014938354e-01 1.258304417133331299e-01 1.485863626003265381e-01 1.139639914035797119e-01 -1.599772274494171143e-01 1.987356841564178467e-01 1.101780161261558533e-01 -2.810549139976501465e-01 -5.665268748998641968e-02 -2.056094072759151459e-02 1.282386630773544312e-01 2.937049567699432373e-01 9.339848533272743225e-03 6.965161859989166260e-02 -2.889173924922943115e-01 7.544250041246414185e-02 2.834281623363494873e-01 -2.432482540607452393e-01 -5.791597999632358551e-03 3.821597993373870850e-01 1.418437957763671875e-01 -3.349710404872894287e-01 1.104937046766281128e-01 -7.538243662565946579e-03 3.809218853712081909e-02 1.657539792358875275e-02
-1.232727542519569397e-01 2.856817841529846191e-01 8.014909923076629639e-02 -3.628028929233551025e-02 -1.415989696979522705e-01 -1.966303288936614990e-01 2.038720250129699707e-01 1.671844571828842163e-01 -3.209152072668075562e-02 7.499658502638339996e-03 -1.000135615468025208e-01 4.473775252699851990e-02 1.232137829065322876e-01 -6.783290952444076538e-02 -7.889656722545623779e-02 9.788126498460769653e-02 -5.348699539899826050e-02 1.879857033491134644e-01 1.923600357258692384e-04 8.096288144588470459e-02 -4.174392223358154297e-01 2.857201173901557922e-02 4.295264482498168945e-01 -2.882129251956939697e-01 -1.084279716014862061e-01 2.650918364524841309e-01 -4.815343767404556274e-02 -2.143247574567794800e-01 2.431385517120361328e-01 -4.393952339887619019e-02 -1.904076933860778809e-01 -5.975230783224105835e-02
-3.565396368503570557e-01 8.227062225341796875e-02 1.379446685314178467e-01 -1.379921287298202515e-01 1.369342952966690063e-01 -1.363302767276763916e-01 -2.688626050949096680e-01 8.099516481161117554e-02 -1.577899158000946045e-01 4.454024508595466614e-02 -3.089537620544433594e-01 8.003338426351547241e-02 2.358378916978836060e-01 -2.430250495672225952e-01 -1.479104757308959961e-01 1.784094572067260742e-01 -3.245973289012908936e-01 1.256421804428100586e-01 1.472082138061523438e-01 1.278975605964660645e-01 -1.302346289157867432e-01 -1.701178252696990967e-01 -1.635113544762134552e-02 6.615555286407470703e-02 1.281751543283462524e-01 -1.058925539255142212e-01 -1.233148649334907532e-01 -2.346999198198318481e-01 2.975974082946777344e-01 2.006546035408973694e-02 -1.344182789325714111e-01 -6.209261249750852585e-03
-2.391291111707687378e-01 8.229149132966995239e-02 -1.023077964782714844e-01 -1.793674677610397339e-01 -3.401111066341400146e-02 -3.153485357761383057e-01 -8.443015068769454956e-02 1.163893789052963257e-01 -1.838516443967819214e-01 1.653516441583633423e-01 -3.353331685066223145e-01 -3.591210767626762390e-02 1.234825327992439270e-01 -2.849280834197998047e-01 -3.759360685944557190e-02 -1.897863112390041351e-02 -2.568193972110748291e-01 2.162626832723617554e-01 -1.365731954574584961e-01 7.083643972873687744e-02 -2.743075788021087646e-01 -1.302465647459030151e-01 1.859534084796905518e-01 -1.353546082973480225e-01 2.460337132215499878e-01 2.727990150451660156e-01 -7.704525440931320190e-02 1.490525454282760620e-01 6.460312008857727051e-02 1.634967476129531860e-01 8.184023946523666382e-02 1.297388523817062378e-01
-4.420416057109832764e-02 2.782361209392547607e-01 6.314815580844879150e-02 -1.973233968019485474e-01 1.441621780395507812e-01 -2.065706104040145874e-01 -6.648126244544982910e-02 -1.360128968954086304e-01 -2.377420663833618164e-01 -6.989570800215005875e-03 -4.815342724323272705e-01 -9.396385401487350464e-02 -1.198693513870239258e-01 6.120375171303749084e-02 -3.272434324026107788e-02 1.643748581409454346e-01 1.251356005668640137e-01 8.626754581928253174e-02 4.256900399923324585e-02 -1.148136928677558899e-01 -2.987714707851409912e-01 -2.031817436218261719e-01 8.934069424867630005e-03 -1.291421055793762207e-01 2.817114591598510742e-01 2.835983932018280029e-01 5.195634067058563232e-02 6.269073486328125000e-02 2.658136785030364990e-01 -2.034084685146808624e-02 -1.281453371047973633e-01 9.242860972881317139e-02
-1.289212256669998169e-01 1.184708401560783386e-01 4.131673276424407959e-02 2.350011467933654785e-01 7.391479611396789551e-02 -2.332006096839904785e-01 6.414810568094253540e-02 1.380062941461801529e-02 7.206174731254577637e-02 1.314098984003067017e-01 1.305338740348815918e-01 -9.325548261404037476e-02 2.493890225887298584e-01 -2.037326693534851074e-01 -1.155720874667167664e-01 4.345605671405792236e-01 -8.045808225870132446e-02 3.732842803001403809e-01 -1.312435511499643326e-02 1.977767050266265869e-01 -3.648798763751983643e-01 1.427292823791503906e-01 2.850933559238910675e-02 -2.819464076310396194e-03 -1.469808164983987808e-02 3.080494403839111328e-01 -2.457086555659770966e-02 -1.753932535648345947e-01 2.313340455293655396e-02 -5.656291916966438293e-02 1.423271000385284424e-01 -6.527187675237655640e-02
2.206007838249206543e-01 1.971270292997360229e-01 2.368100285530090332e-01 4.420637711882591248e-02 2.544135749340057373e-01 -2.390589267015457153e-01 3.150428533554077148e-01 -9.401564300060272217e-02 -8.982982486486434937e-02 4.133529588580131531e-02 -1.267738044261932373e-01 2.878369390964508057e-01 -9.579220786690711975e-03 -2.369675189256668091e-01 -1.059543788433074951e-01 3.219273090362548828e-01 1.919745933264493942e-03 3.719832599163055420e-01 -1.011185273528099060e-01 -4.079167917370796204e-02 -1.113137528300285339e-01 8.500359207391738892e-02 7.540159672498703003e-02 -1.684843152761459351e-01 2.667046189308166504e-01 2.446259371936321259e-03 -1.874552369117736816e-01 -1.124795451760292053e-01 5.949781090021133423e-02 -1.298691332340240479e-01 -3.632011264562606812e-02 -7.834141142666339874e-03
-8.110784739255905151e-02 1.013209000229835510e-01 9.861712343990802765e-03 4.940572194755077362e-03 2.465209960937500000e-01 -1.909805089235305786e-01 1.523531228303909302e-01 -1.724904924631118774e-01 1.118961423635482788e-01 1.440741121768951416e-01 -1.863164901733398438e-01 2.294392883777618408e-01 1.117617413401603699e-01 1.013706550002098083e-01 5.351784080266952515e-02 1.106385514140129089e-01 -9.681051224470138550e-02 2.310906201601028442e-01 1.112795844674110413e-01 -4.232774078845977783e-01 -1.059416681528091431e-01 -1.155619025230407715e-01 -2.351108938455581665e-01 -1.472919393563643098e-04 1.524539142847061157e-01 1.789009273052215576e-01 -1.841005235910415649e-01 -2.260497510433197021e-01 1.705576330423355103e-01 2.680359408259391785e-03 -3.932483196258544922e-01 1.271191388368606567e-01
-2.661974132061004639e-01 -6.996954977512359619e-02 -7.776352763175964355e-02 -1.506681293249130249e-01 2.299347668886184692e-01 -8.964651077985763550e-02 -1.764674782752990723e-01 -1.093803793191909790e-01 -3.477186560630798340e-01 2.159675955772399902e-01 -2.268778085708618164e-01 2.283898741006851196e-01 7.710766792297363281e-02 -3.624669313430786133e-01 1.064690724015235901e-01 2.106599360704421997e-01 -1.524760294705629349e-02 1.709092408418655396e-01 1.104119494557380676e-01 8.146256953477859497e-02 -2.153114378452301025e-01 -4.014652513433247805e-04 -2.872772142291069031e-02 -2.730030119419097900e-01 1.585120558738708496e-01 2.807494997978210449e-01 2.866746485233306885e-02 -1.117976009845733643e-01 1.691301912069320679e-01 3.962567821145057678e-02 -9.597238898277282715e-02 2.489184029400348663e-02
-2.458321154117584229e-01 1.995670795440673828e-02 4.350294470787048340e-01 1.799860596656799316e-01 6.417933106422424316e-02 3.054057247936725616e-02 1.433302182704210281e-03 -8.481666445732116699e-02 -5.275156721472740173e-02 1.162457689642906189e-01 -1.614967733621597290e-01 1.545798312872648239e-02 1.288771033287048340e-01 -9.197651594877243042e-02 1.445324569940567017e-01 2.263470888137817383e-01 3.591232001781463623e-02 3.722688555717468262e-01 6.477507203817367554e-02 -2.788413129746913910e-02 -6.064696609973907471e-02 2.452821731567382812e-01 -4.526166245341300964e-02 -1.122769638895988464e-01 2.521965503692626953e-01 -2.504682168364524841e-02 -2.749660015106201172e-01 -2.866165041923522949e-01 5.942212045192718506e-02 8.761797100305557251e-02 -2.069271504878997803e-01 -2.571221590042114258e-01
-2.917960286140441895e-01 -1.350404918193817139e-01 7.902254164218902588e-02 1.398972570896148682e-01 -8.445241302251815796e-02 -4.308912158012390137e-01 -8.731241524219512939e-02 1.307656913995742798e-01 -4.287973418831825256e-02 1.774732172489166260e-01 -3.094472587108612061e-01 1.637158542871475220e-02 9.768560528755187988e-02 1.839570403099060059e-01 -1.773882806301116943e-01 2.075735777616500854e-01 -1.976861506700515747e-01 3.524574041366577148e-01 1.116318861022591591e-03 1.006411612033843994e-01 -2.669189274311065674e-01 -5.511773284524679184e-03 -1.003434285521507263e-01 -7.844902575016021729e-02 1.024699956178665161e-01 -1.166801080107688904e-01 1.525676995515823364e-01 -1.412396579980850220e-01 2.627901434898376465e-01 -8.458726108074188232e-02 2.859689854085445404e-02 2.602328360080718994e-02
-1.402088105678558350e-01 -1.566225429996848106e-03 -2.099263481795787811e-02 -2.009301185607910156e-01 3.801059722900390625e-02 5.573822557926177979e-02 -1.253468245267868042e-01 -4.575476981699466705e-03 2.900003492832183838e-01 2.894155681133270264e-02 5.320046097040176392e-02 3.113770671188831329e-02 -1.013234928250312805e-01 -2.762231528759002686e-01 -1.529715657234191895e-01 1.352512836456298828e-01 -2.421170286834239960e-02 3.668541088700294495e-02 -9.510699659585952759e-02 -1.504813879728317261e-01 -1.892192214727401733e-01 1.511314511299133301e-01 2.415622770786285400e-01 -1.359598618000745773e-02 1.391691416501998901e-01 2.321319580078125000e-01 -2.070370912551879883e-01 -3.037352859973907471e-01 4.754688441753387451e-01 2.984657585620880127e-01 -4.129190370440483093e-02 -1.618967503309249878e-01
-1.345057487487792969e-01 1.033632159233093262e-01 2.673309147357940674e-01 8.112532086670398712e-03 -1.719283610582351685e-01 5.319312214851379395e-02 2.083124518394470215e-01 1.393313854932785034e-01 1.285732071846723557e-02 -2.937415838241577148e-01 -3.025322556495666504e-01 1.161518692970275879e-02 -2.309437468647956848e-02 -2.027788609266281128e-01 -4.513753578066825867e-02 1.734312623739242554e-01 4.707601293921470642e-02 2.297918647527694702e-01 -1.680312305688858032e-01 -7.751357555389404297e-02 -2.107408195734024048e-01 -2.065675854682922363e-01 -3.382763639092445374e-02 4.443908855319023132e-02 -1.128756552934646606e-01 1.800339668989181519e-01 -3.777595758438110352e-01 -2.210111916065216064e-01 3.151169121265411377e-01 -3.476222604513168335e-02 -9.387844800949096680e-02 1.647177338600158691e-01
5.951523408293724060e-02 1.649817824363708496e-01 1.879742443561553955e-01 6.275596097111701965e-03 1.914642602205276489e-01 -3.609651625156402588e-01 1.066839694976806641e-01 -2.993917167186737061e-01 1.467762291431427002e-01 -1.627208106219768524e-02 -5.232654139399528503e-02 -1.457853615283966064e-01 3.260376676917076111e-02 -1.773886382579803467e-01 7.160854339599609375e-02 7.697698473930358887e-02 1.962060183286666870e-01 2.189988642930984497e-01 -7.790295779705047607e-02 -9.375809691846370697e-03 -1.094788089394569397e-01 -1.323993802070617676e-01 -9.266780316829681396e-02 -1.062569096684455872e-01 1.217733845114707947e-01 5.874108150601387024e-02 4.824328050017356873e-02 -2.474048733711242676e-01 3.912187218666076660e-01 3.006714582443237305e-02 -3.025861978530883789e-01 -3.273742198944091797e-01
-1.687607467174530029e-01 1.390854716300964355e-01 2.587351202964782715e-01 1.480734199285507202e-01 -2.268539667129516602e-01 -2.439906895160675049e-01 -4.172643646597862244e-02 1.737664639949798584e-02 1.613792032003402710e-02 -2.468606829643249512e-01 -1.014193445444107056e-01 -1.390461474657058716e-01 -3.052549809217453003e-02 -3.394610881805419922e-01 -1.152964681386947632e-01 1.238420456647872925e-01 -8.704873919486999512e-02 2.959253489971160889e-01 -1.138110086321830750e-01 1.019275113940238953e-01 -3.077644407749176025e-01 9.997037053108215332e-02 3.298464715480804443e-01 -2.085385173559188843e-01 -7.133920490741729736e-02 1.476543247699737549e-01 -1.253888159990310669e-01 -1.568995565176010132e-01 2.275336235761642456e-01 -5.738428980112075806e-02 -9.496621042490005493e-02 8.858054131269454956e-02
-3.365744352340698242e-01 2.634663321077823639e-02 6.098986044526100159e-02 -2.323405146598815918e-01 -6.124502792954444885e-02 -3.535381853580474854e-01 -2.097665518522262573e-01 -2.237424850463867188e-01 -2.162206321954727173e-01 -9.797312319278717041e-03 -1.439482569694519043e-01 -8.092923462390899658e-02 9.568838775157928467e-02 1.470949053764343262e-01 -5.715162307024002075e-02 3.383315801620483398e-01 -1.568992733955383301e-01 1.419466584920883179e-01 8.484967797994613647e-02 2.440417259931564331e-01 -1.115993335843086243e-01 1.039862707257270813e-01 1.326851099729537964e-01 -2.223290950059890747e-01 5.226865410804748535e-03 5.736412107944488525e-02 9.575909376144409180e-02 -1.290686577558517456e-01 3.371848762035369873e-01 9.088524430990219116e-02 1.535910069942474365e-01 7.973202317953109741e-02
-1.483309715986251831e-01 2.238231599330902100e-01 1.656778156757354736e-01 1.565122045576572418e-02 -1.046581286936998367e-02 -2.339494824409484863e-01 1.776718646287918091e-01 1.480996906757354736e-01 7.496365159749984741e-02 -1.996063739061355591e-01 -3.223993629217147827e-02 2.262119762599468231e-02 6.677854061126708984e-02 -1.521398574113845825e-01 -2.125053554773330688e-01 1.912462525069713593e-02 -3.393756970763206482e-02 3.572962284088134766e-01 8.805556222796440125e-03 8.100543171167373657e-03 -3.328393101692199707e-01 -1.295243203639984131e-01 3.089928030967712402e-01 -2.052162885665893555e-01 -2.339563369750976562e-01 2.430263608694076538e-01 2.286938950419425964e-02 -1.539194881916046143e-01 3.232646882534027100e-01 1.058970112353563309e-02 -9.817216545343399048e-02 1.592318862676620483e-01
-7.589253783226013184e-02 -3.656496480107307434e-02 1.199192777276039124e-01 -1.157802790403366089e-01 8.851046115159988403e-02 -2.416521757841110229e-01 -1.159451678395271301e-01 2.799287438392639160e-01 -1.358153969049453735e-01 2.886946871876716614e-02 -4.752529263496398926e-01 -7.425533235073089600e-02 1.525561809539794922e-01 -1.444827020168304443e-01 1.264491528272628784e-01 7.184906303882598877e-02 -3.719450831413269043e-01 1.734938323497772217e-01 5.817437916994094849e-02 4.953820630908012390e-02 -3.009280562400817871e-01 -7.731319870799779892e-03 -2.464516088366508484e-02 1.532340645790100098e-01 1.766069531440734863e-01 1.022103801369667053e-01 -5.929993838071823120e-02 -2.223463952541351318e-01 1.416797488927841187e-01 -1.720903217792510986e-01 -2.293199002742767334e-01 -7.260339707136154175e-02
-6.505674868822097778e-02 2.564340531826019287e-01 2.328774034976959229e-01 -2.700985595583915710e-02 1.395750343799591064e-01 2.658069692552089691e-02 7.148421555757522583e-02 -4.559368640184402466e-02 3.097932040691375732e-01 2.542451620101928711e-01 -6.127609685063362122e-02 -4.802582412958145142e-02 1.976738870143890381e-01 2.011617831885814667e-02 1.731399679556488991e-03 3.255355656147003174e-01 1.262478908756747842e-04 2.496299296617507935e-01 -2.844750322401523590e-02 1.960386484861373901e-01 -1.904220283031463623e-01 1.973555795848369598e-02 1.413743495941162109e-01 1.339716762304306030e-01 1.126719117164611816e-01 2.766851782798767090e-01 -1.220537573099136353e-01 -4.711555838584899902e-01 1.259938776493072510e-01 -2.651043469086289406e-03 -1.257803738117218018e-01 -3.955183178186416626e-02
-2.427234798669815063e-01 1.306586861610412598e-01 -1.866503246128559113e-02 -1.019031703472137451e-01 1.227952092885971069e-01 -1.914156526327133179e-01 3.605065122246742249e-02 -1.159900128841400146e-01 -8.242166787385940552e-02 -6.926657259464263916e-02 -3.637895882129669189e-01 3.948177397251129150e-02 2.712409496307373047e-01 1.238621696829795837e-01 -6.573840230703353882e-02 1.021768376231193542e-01 -1.880714446306228638e-01 8.603212982416152954e-02 -9.860864281654357910e-02 -2.880381047725677490e-01 8.476109802722930908e-02 -1.123520806431770325e-01 -7.677403092384338379e-02 -2.766301929950714111e-01 1.578269600868225098e-01 2.800513207912445068e-01 1.293860971927642822e-01 -2.312457263469696045e-01 1.683515608310699463e-01 3.960736989974975586e-01 -2.382817305624485016e-02 2.480590716004371643e-02
-2.810133807361125946e-02 1.619658321142196655e-01 9.719246625900268555e-02 -1.073325052857398987e-01 1.228990033268928528e-01 -3.896243572235107422e-01 1.198528110980987549e-01 1.018359046429395676e-02 1.906687766313552856e-01 2.758998274803161621e-01 8.998664468526840210e-02 1.129319891333580017e-02 1.056846082210540771e-01 -1.277530193328857422e-02 -1.201403662562370300e-01 3.050857596099376678e-02 1.328419893980026245e-01 3.664788305759429932e-01 -4.945505782961845398e-02 -4.672536551952362061e-01 -1.962822675704956055e-01 -6.748614832758903503e-03 6.299579143524169922e-02 -1.469770520925521851e-01 1.086893528699874878e-01 8.329444378614425659e-02 -2.246415913105010986e-01 -2.546373382210731506e-02 2.400057166814804077e-01 -1.427395641803741455e-01 -1.815516352653503418e-01 -7.458881288766860962e-02
1.290905009955167770e-02 2.032180428504943848e-01 1.695673018693923950e-01 -1.559462249279022217e-01 1.461643278598785400e-01 -1.279791742563247681e-01 -3.145776456221938133e-03 2.309016184881329536e-03 -2.245526909828186035e-01 2.247398197650909424e-01 -3.138107359409332275e-01 -1.065541133284568787e-01 2.373220771551132202e-02 -1.656209081411361694e-01 -1.517516076564788818e-01 1.805110275745391846e-01 2.551366686820983887e-01 1.006887853145599365e-01 -3.293560072779655457e-02 -7.584244012832641602e-03 -2.061940729618072510e-01 -1.916864663362503052e-01 -9.281651675701141357e-02 -6.885188072919845581e-02 4.050598442554473877e-01 7.300760596990585327e-02 -1.479898206889629364e-02 -5.856928974390029907e-02 4.671256244182586670e-01 -9.464846551418304443e-02 3.388326615095138550e-02 -5.459242686629295349e-02
-4.420336708426475525e-02 -2.547460496425628662e-01 3.082929253578186035e-01 1.234658509492874146e-01 1.235222816467285156e-01 -1.034118011593818665e-01 -2.287050895392894745e-02 1.393167525529861450e-01 -7.326003909111022949e-02 2.068537473678588867e-01 -1.131831258535385132e-01 -6.681045889854431152e-02 3.489000722765922546e-02 -1.479433178901672363e-01 7.979515939950942993e-03 4.659701883792877197e-01 -1.417113393545150757e-01 2.829737067222595215e-01 1.410415302962064743e-02 4.341043159365653992e-02 2.095169946551322937e-02 -9.680845588445663452e-02 5.740356072783470154e-02 -6.178740039467811584e-02 -1.857398003339767456e-01 2.401770949363708496e-01 -1.177660375833511353e-01 -1.809274554252624512e-01 8.468102663755416870e-02 4.383391439914703369e-01 -1.131633669137954712e-01 3.439471498131752014e-02
-1.901043951511383057e-01 1.595935672521591187e-01 2.442974001169204712e-01 6.368213891983032227e-02 -1.772329062223434448e-01 2.233425378799438477e-01 -7.688570022583007812e-02 -1.370178759098052979e-01 1.379824578762054443e-01 1.989295929670333862e-01 1.143313013017177582e-02 6.258285790681838989e-02 -2.006011269986629486e-02 -1.355284005403518677e-01 -4.338360577821731567e-02 2.899750173091888428e-01 -1.689801067113876343e-01 4.581223130226135254e-01 -9.474749118089675903e-02 -1.354454010725021362e-01 -1.793137490749359131e-01 -1.147781535983085632e-01 -1.084733828902244568e-01 -2.774121463298797607e-01 1.691427677869796753e-01 -1.851764023303985596e-01 -1.435903906822204590e-01 -1.885138303041458130e-01 1.921978443861007690e-01 6.852279603481292725e-02 -9.746187925338745117e-02 1.768721491098403931e-01
-1.627787500619888306e-01 6.026650965213775635e-02 3.087894022464752197e-01 4.934842512011528015e-02 -2.936053872108459473e-01 -2.436313629150390625e-01 2.250096388161182404e-02 -5.774675309658050537e-02 5.064979195594787598e-02 -1.686921268701553345e-01 -6.944429129362106323e-02 -1.706839352846145630e-01 1.286692172288894653e-02 -2.588683068752288818e-01 -1.824204176664352417e-01 1.085719019174575806e-01 -6.711019668728113174e-03 3.648490905761718750e-01 -3.629440441727638245e-02 1.957882344722747803e-01 -1.370483934879302979e-01 2.804186008870601654e-02 3.626137971878051758e-01 -1.138610467314720154e-01 2.183023840188980103e-02 1.757717579603195190e-01 -1.693090237677097321e-02 -3.129304945468902588e-01 2.501040399074554443e-01 -2.994964597746729851e-03 -3.957631066441535950e-02 1.221415773034095764e-01
7.940541952848434448e-02 3.692122995853424072e-01 1.242778301239013672e-01 -1.305726915597915649e-01 2.842123806476593018e-02 -1.716911643743515015e-01 6.490200757980346680e-02 -1.525763422250747681e-01 -2.392097115516662598e-01 -4.620059207081794739e-02 -3.921698033809661865e-01 -6.054888293147087097e-02 -1.935776025056838989e-01 -1.553874015808105469e-01 -2.082921713590621948e-01 2.031432837247848511e-01 -2.211852967739105225e-01 2.154501378536224365e-01 3.850976750254631042e-02 -1.998702436685562134e-01 -3.167778253555297852e-01 -5.370676051825284958e-03 -9.741978719830513000e-03 -3.347575664520263672e-01 1.477949470281600952e-01 -4.370484501123428345e-02 5.882603302597999573e-02 8.018340915441513062e-02 3.318973258137702942e-02 -2.767184562981128693e-02 5.376396328210830688e-02 1.277007907629013062e-01
-2.040792107582092285e-01 1.042989715933799744e-01 9.376601129770278931e-02 1.084286067634820938e-02 1.167543604969978333e-01 -9.286510944366455078e-02 -8.841974288225173950e-02 1.100109592080116272e-01 -7.677400857210159302e-02 -1.957945078611373901e-01 -3.943666219711303711e-01 5.196904763579368591e-02 -1.131182461977005005e-01 -1.414395421743392944e-01 -7.695234566926956177e-02 1.679176241159439087e-01 -4.122406840324401855e-01 2.401473671197891235e-01 2.748549878597259521e-01 -3.756159171462059021e-02 -8.458881825208663940e-02 -4.856437072157859802e-02 -1.310775130987167358e-01 3.346784040331840515e-02 1.702199280261993408e-01 1.959390938282012939e-01 -1.920554637908935547e-01 -3.002062439918518066e-01 -2.656708657741546631e-02 -1.746580451726913452e-01 -2.419228255748748779e-01 1.025431528687477112e-01
-1.264462918043136597e-01 -2.729161269962787628e-02 2.561689913272857666e-02 -8.419525623321533203e-02 2.943798005580902100e-01 -1.941160857677459717e-01 -7.431638985872268677e-02 5.701123923063278198e-02 -2.241017296910285950e-02 6.535904016345739365e-03 -4.661070108413696289e-01 1.850274801254272461e-01 -1.146738082170486450e-01 -1.941657215356826782e-01 -1.052902489900588989e-01 -4.888669028878211975e-02 -2.529042959213256836e-01 2.196305841207504272e-01 2.898707687854766846e-01 -1.641076058149337769e-01 9.458485245704650879e-02 -4.099209234118461609e-02 -3.734441241249442101e-03 -1.489274203777313232e-01 1.318957805633544922e-01 7.589682191610336304e-02 1.080453917384147644e-01 -2.368021905422210693e-01 3.574751913547515869e-01 -1.780355125665664673e-01 -8.922513574361801147e-02 1.082538068294525146e-01
1.499476730823516846e-01 1.895191818475723267e-01 -9.548187255859375000e-02 -1.838875114917755127e-01 2.140623778104782104e-01 -4.079820513725280762e-01 7.376399356871843338e-03 1.029155254364013672e-01 -1.515566408634185791e-01 -4.471984878182411194e-02 -3.165336549282073975e-01 -1.728289127349853516e-01 4.202516749501228333e-02 -1.060758382081985474e-01 -8.338889479637145996e-02 3.227570652961730957e-01 5.749973282217979431e-02 -3.271967917680740356e-02 -7.316655665636062622e-02 1.239705085754394531e-02 -7.221822440624237061e-02 -5.020818859338760376e-02 1.430153548717498779e-01 -1.670565903186798096e-01 1.660152077674865723e-01 4.113411009311676025e-01 8.811468631029129028e-02 -1.814552098512649536e-01 2.815186381340026855e-01 1.898320770123973489e-04 8.294817060232162476e-02 8.369463682174682617e-02
9.956602938473224640e-03 1.709712892770767212e-01 2.746730148792266846e-01 -3.592662513256072998e-02 1.591125279664993286e-01 -1.836302876472473145e-01 -3.400839269161224365e-01 -1.947318166494369507e-01 -5.242617055773735046e-02 2.209560014307498932e-02 -2.427097856998443604e-01 5.519798398017883301e-02 -1.915987730026245117e-01 4.371346905827522278e-02 6.904201954603195190e-02 2.268602102994918823e-01 -1.695365309715270996e-01 1.418012231588363647e-01 -4.131890833377838135e-02 -1.378129124641418457e-01 -1.055809482932090759e-01 -2.558642923831939697e-01 2.927389442920684814e-01 -2.998295240104198456e-02 3.442942351102828979e-02 2.672633528709411621e-01 -2.220827490091323853e-01 -1.087180059403181076e-02 6.349152326583862305e-02 -1.448605358600616455e-01 -2.343207895755767822e-01 -2.941759526729583740e-01
-4.489085450768470764e-02 2.773676067590713501e-02 3.092251718044281006e-01 -7.010854780673980713e-02 2.761878371238708496e-01 -1.810797005891799927e-01 1.022775024175643921e-01 -6.127826124429702759e-02 3.809069469571113586e-02 -7.156457006931304932e-02 -6.494456529617309570e-02 1.891526728868484497e-01 -3.099182993173599243e-02 -2.179124206304550171e-01 1.397084724158048630e-02 3.798588514328002930e-01 8.693749457597732544e-02 4.444921016693115234e-01 -2.713985443115234375e-01 -7.578575611114501953e-02 -3.292817622423171997e-02 3.335164487361907959e-02 -4.057322070002555847e-02 -1.447428464889526367e-01 2.574836909770965576e-01 1.128265336155891418e-01 -3.248929679393768311e-01 -1.311966776847839355e-01 -4.066872596740722656e-02 -1.411255300045013428e-01 -2.312221378087997437e-02 -2.580576390027999878e-02
-3.661175966262817383e-01 2.496360428631305695e-02 -1.683204062283039093e-02 -1.273572295904159546e-01 -3.857528045773506165e-02 -4.213123917579650879e-01 -2.425879091024398804e-01 -4.600039497017860413e-02 -1.289572864770889282e-01 2.194528132677078247e-01 -1.853459924459457397e-01 8.707455359399318695e-03 2.494216524064540863e-02 5.620589107275009155e-02 -4.491033405065536499e-02 3.967316746711730957e-01 -1.885373294353485107e-01 1.325272619724273682e-01 5.131414905190467834e-02 2.246797233819961548e-01 -6.985015422105789185e-02 2.692784965038299561e-01 -3.563617914915084839e-02 -2.246983051300048828e-01 5.746815353631973267e-02 1.496163457632064819e-01 -2.921778894960880280e-02 -9.326573461294174194e-02 2.354772239923477173e-01 -1.852710172533988953e-02 8.960215002298355103e-02 1.096695214509963989e-01
-5.185654759407043457e-01 -1.307802200317382812e-01 -5.437881499528884888e-02 -2.662070095539093018e-02 8.463465422391891479e-02 -1.916520744562149048e-01 -2.041685581207275391e-02 1.684411615133285522e-01 -9.230695664882659912e-02 3.053435385227203369e-01 -7.802709937095642090e-02 -1.401235461235046387e-01 -1.756032556295394897e-01 2.547866199165582657e-03 -5.718946829438209534e-02 1.857936978340148926e-01 -1.551237553358078003e-01 2.442087531089782715e-01 3.199779614806175232e-02 -9.202881902456283569e-02 4.065464250743389130e-03 -1.473611742258071899e-01 1.824688315391540527e-01 -2.989372797310352325e-02 -4.005945101380348206e-02 2.646008729934692383e-01 -1.279976665973663330e-01 -2.708178162574768066e-01 -7.917432114481925964e-03 3.578688204288482666e-01 -4.929839447140693665e-02 2.246926538646221161e-02
-3.292965590953826904e-01 7.310404628515243530e-02 3.381572961807250977e-01 7.590513676404953003e-02 1.154630929231643677e-01 -2.007553875446319580e-01 6.378505378961563110e-02 5.612285807728767395e-02 -4.968361929059028625e-02 1.547565460205078125e-01 -2.706179618835449219e-01 -1.826733499765396118e-01 -3.790267184376716614e-02 1.706826239824295044e-01 9.787739254534244537e-03 2.655588984489440918e-01 -1.874621659517288208e-01 1.057254895567893982e-01 2.007719725370407104e-01 5.151978507637977600e-02 -2.257904708385467529e-01 6.087331846356391907e-02 6.829784065485000610e-02 -6.492014229297637939e-02 1.723685413599014282e-01 1.098218858242034912e-01 1.640014797449111938e-01 -4.268109798431396484e-01 -1.045160740613937378e-01 -1.858817338943481445e-01 -1.145697534084320068e-01 -9.359179437160491943e-02
-4.401075243949890137e-01 1.248032674193382263e-01 2.064492702484130859e-01 5.500562116503715515e-02 1.981889456510543823e-02 -2.476014643907546997e-01 -1.222051829099655151e-01 1.336965262889862061e-01 -7.161026448011398315e-02 -1.364108473062515259e-01 -2.956098616123199463e-01 -1.612064428627490997e-02 3.717201203107833862e-02 -2.983967540785670280e-03 2.428128123283386230e-01 9.195452183485031128e-02 -2.091682255268096924e-01 1.629449129104614258e-01 1.154066398739814758e-01 -7.681798189878463745e-02 -2.598782479763031006e-01 -1.474867761135101318e-01 -9.031407535076141357e-02 -2.434957772493362427e-03 1.695767939090728760e-01 8.583559840917587280e-02 -1.053158789873123169e-01 -2.130067348480224609e-01 4.727254807949066162e-02 -3.420503735542297363e-01 -1.393185108900070190e-01 2.284407615661621094e-01
-4.178329929709434509e-02 2.745548486709594727e-01 3.437680900096893311e-01 4.929172992706298828e-02 8.277253806591033936e-02 -1.917529106140136719e-01 -3.670224687084555626e-03 1.315967440605163574e-01 1.806382685899734497e-01 1.115004047751426697e-01 -3.999537825584411621e-01 -8.451593667268753052e-02 4.957422614097595215e-03 4.480824619531631470e-02 3.145793452858924866e-02 1.306570917367935181e-01 -2.933700978755950928e-01 1.311786025762557983e-01 -6.361667066812515259e-02 -5.892766639590263367e-02 -2.227536141872406006e-01 7.735954225063323975e-02 -1.518637388944625854e-01 3.231248818337917328e-03 7.565072178840637207e-02 -5.963362380862236023e-02 -5.588486418128013611e-02 -4.106639027595520020e-01 2.361066639423370361e-01 -1.253068447113037109e-01 2.546831667423248291e-01 -4.717317968606948853e-02
-1.113216578960418701e-01 2.007059454917907715e-01 2.236074209213256836e-01 1.338013261556625366e-01 -1.384947001934051514e-01 -2.220051363110542297e-02 -1.289242655038833618e-01 -1.725000292062759399e-01 -2.643406987190246582e-01 1.020981818437576294e-01 -3.189204633235931396e-01 -1.556098908185958862e-01 4.384848475456237793e-02 -4.415553808212280273e-02 7.209703326225280762e-02 1.329890489578247070e-01 -1.805127710103988647e-01 1.247362121939659119e-01 1.671766042709350586e-01 -8.102100342512130737e-02 -3.504612743854522705e-01 9.642929583787918091e-02 -4.169909656047821045e-02 -8.704075217247009277e-02 7.997214794158935547e-02 2.584411799907684326e-01 -1.401377320289611816e-01 -2.710327506065368652e-01 2.355587035417556763e-01 2.383249551057815552e-01 2.383440583944320679e-01 -1.446266472339630127e-01
-3.018355071544647217e-01 2.737318873405456543e-01 7.996902614831924438e-02 -4.486155137419700623e-02 8.288507908582687378e-02 -3.333348333835601807e-01 -1.335385441780090332e-01 5.957915913313627243e-03 -6.462716311216354370e-02 3.168124333024024963e-02 -4.509933292865753174e-01 -7.368860766291618347e-03 -9.955351799726486206e-02 -1.407438330352306366e-02 -2.152107208967208862e-01 1.707122176885604858e-01 -1.742095351219177246e-01 1.342718452215194702e-01 -7.452209293842315674e-02 5.141540989279747009e-02 -2.589928209781646729e-01 8.240626007318496704e-02 7.506655156612396240e-02 -3.016258478164672852e-01 2.603605017066001892e-02 1.931712478399276733e-01 3.037149459123611450e-02 1.246710196137428284e-01 2.928287684917449951e-01 2.579873427748680115e-02 1.020311489701271057e-01 1.310436278581619263e-01
-4.953332245349884033e-03 1.666904836893081665e-01 2.223777174949645996e-01 -1.273052841424942017e-01 2.029826305806636810e-02 -2.131672948598861694e-01 8.681944012641906738e-02 1.445774585008621216e-01 1.626465469598770142e-01 1.193605959415435791e-01 2.534764446318149567e-02 -1.201381324790418148e-03 3.073332309722900391e-01 -6.708508729934692383e-02 -3.966359794139862061e-02 3.614923954010009766e-01 6.035708636045455933e-02 4.105335175991058350e-01 7.927790284156799316e-02 -1.459621191024780273e-01 -2.663133740425109863e-01 7.329821120947599411e-03 1.612420380115509033e-01 -2.517257258296012878e-02 2.785594761371612549e-01 1.491937339305877686e-01 -1.234113574028015137e-01 -7.020586729049682617e-02 7.109785825014114380e-02 -3.399758934974670410e-01 -1.470703780651092529e-01 -5.310872104018926620e-03
2.219538390636444092e-01 1.446818411350250244e-01 1.615732610225677490e-01 -1.308181583881378174e-01 1.123825926333665848e-02 1.111530587077140808e-01 2.131831794977188110e-01 -8.852464705705642700e-02 -7.614114135503768921e-02 1.933620721101760864e-01 -5.424166098237037659e-02 1.059482544660568237e-01 1.437385380268096924e-01 -2.739628255367279053e-01 -4.951559752225875854e-02 1.803152561187744141e-01 1.721414923667907715e-02 4.396001398563385010e-01 -9.835705906152725220e-02 -2.260025888681411743e-01 -2.640475928783416748e-01 4.633153975009918213e-02 7.782654464244842529e-02 -1.295654177665710449e-01 1.401710361242294312e-01 1.538151353597640991e-01 -6.860752124339342117e-03 -3.866404891014099121e-01 1.816749721765518188e-01 -2.386304140090942383e-01 -1.241162046790122986e-02 -2.875890210270881653e-02
-3.210646212100982666e-01 -6.082893908023834229e-02 6.659977883100509644e-02 -6.766512989997863770e-02 2.459317594766616821e-01 -1.590520441532135010e-01 -8.297696709632873535e-02 -4.440798237919807434e-02 -1.997061967849731445e-01 -1.879449933767318726e-01 -3.468638062477111816e-01 6.399948149919509888e-02 -3.912585601210594177e-02 -2.886779904365539551e-01 -4.234360158443450928e-02 -1.310563646256923676e-02 -3.505345284938812256e-01 2.103473246097564697e-01 2.652296125888824463e-01 -1.015317365527153015e-01 -6.562834233045578003e-02 1.157582774758338928e-01 -5.338475853204727173e-02 -1.657812595367431641e-01 1.633545756340026855e-01 1.367074102163314819e-01 1.070173978805541992e-01 -2.072246819734573364e-01 2.861720025539398193e-01 -5.197545140981674194e-02 -5.253653228282928467e-02 1.420514434576034546e-01
-2.358792126178741455e-01 3.943906724452972412e-01 -1.699824444949626923e-02 -1.838331222534179688e-01 1.349427253007888794e-01 -5.674411356449127197e-02 9.087010473012924194e-02 -4.177065193653106689e-02 -2.879326045513153076e-01 -9.112612903118133545e-02 -3.113554231822490692e-02 1.639993041753768921e-01 2.071873992681503296e-01 -8.549184352159500122e-02 -3.836214169859886169e-02 2.398457378149032593e-01 1.049036011099815369e-01 3.876402080059051514e-01 1.620871201157569885e-02 -1.251230984926223755e-01 4.400621354579925537e-02 -1.170557364821434021e-01 -1.564622372388839722e-01 -1.780558377504348755e-01 -3.238675296306610107e-01 5.274839326739311218e-02 -2.591327726840972900e-01 -2.231193035840988159e-01 3.160067647695541382e-02 -1.004496589303016663e-01 -8.415725827217102051e-02 5.663555487990379333e-02
-4.064625203609466553e-01 5.503161624073982239e-02 -7.126758247613906860e-02 -2.557265758514404297e-02 -3.685977682471275330e-02 -3.365086615085601807e-01 4.172743856906890869e-02 -1.595882028341293335e-01 -1.023727655410766602e-01 1.174509227275848389e-01 -2.513926923274993896e-01 3.439924446865916252e-03 -5.881236121058464050e-02 -9.051707386970520020e-02 -1.308962702751159668e-01 3.007961511611938477e-01 -5.340721458196640015e-02 9.426512569189071655e-02 1.496474891901016235e-01 1.319916993379592896e-01 -1.412880122661590576e-01 1.364746093750000000e-01 -1.458098273724317551e-02 -4.914557635784149170e-01 1.718463748693466187e-01 -1.474424302577972412e-01 -2.709860913455486298e-02 -8.541900664567947388e-02 2.702906727790832520e-01 8.882946521043777466e-02 7.047426700592041016e-02 1.928638853132724762e-02
-2.678876519203186035e-01 3.315817564725875854e-02 8.823651075363159180e-02 -1.171455010771751404e-01 1.774358004331588745e-01 -1.427340358495712280e-01 -9.427033364772796631e-02 1.228771209716796875e-01 4.895765706896781921e-02 3.108743727207183838e-01 -4.387444555759429932e-01 4.667114838957786560e-02 1.162684485316276550e-01 -3.576444387435913086e-01 6.894221901893615723e-02 1.124370768666267395e-01 -3.060290515422821045e-01 1.759029775857925415e-01 -6.381528824567794800e-02 9.486380964517593384e-02 -5.659713968634605408e-02 3.421789780259132385e-02 -1.996635794639587402e-01 6.526781618595123291e-02 1.465158611536026001e-01 3.066471032798290253e-02 3.894083201885223389e-02 -2.436928749084472656e-01 1.448142230510711670e-01 -2.672583460807800293e-01 -1.228443309664726257e-01 1.681433804333209991e-02
-1.462548673152923584e-01 2.335756421089172363e-01 1.483347713947296143e-01 1.011287346482276917e-01 1.491760611534118652e-01 -2.972882688045501709e-01 -2.201825231313705444e-01 -2.107547596096992493e-02 2.791689336299896240e-02 1.206365227699279785e-01 -5.223696231842041016e-01 7.816276699304580688e-02 -2.654093205928802490e-01 1.031689941883087158e-01 7.723815739154815674e-02 2.204198688268661499e-01 -6.685610860586166382e-02 2.464137524366378784e-01 9.659424424171447754e-02 1.388153713196516037e-02 3.104453906416893005e-02 8.011259138584136963e-02 2.415484935045242310e-01 -1.179990693926811218e-01 -7.094327360391616821e-02 2.657673358917236328e-01 -2.031266689300537109e-01 1.192365400493144989e-02 -9.669084101915359497e-03 2.194186113774776459e-02 7.730837911367416382e-02 -1.559865027666091919e-01
-1.854733675718307495e-01 1.080135852098464966e-01 2.416968904435634613e-02 -6.978517025709152222e-02 1.956577301025390625e-01 -2.810639739036560059e-01 -2.450245469808578491e-01 1.150977537035942078e-01 -2.065658718347549438e-01 2.407207340002059937e-01 -3.366517424583435059e-01 2.996971830725669861e-03 -5.930310487747192383e-02 1.638242602348327637e-01 -1.457284539937973022e-01 8.455076813697814941e-02 -2.334821522235870361e-01 3.881842792034149170e-01 -2.707076966762542725e-01 -2.669067084789276123e-01 2.927049249410629272e-02 -5.049621313810348511e-02 1.078424379229545593e-01 -2.646934054791927338e-02 6.202357634902000427e-02 1.050328910350799561e-01 -1.217116136103868484e-02 6.153060868382453918e-02 7.036580145359039307e-02 2.023388445377349854e-01 -2.333240061998367310e-01 -2.468877099454402924e-02
6.857774406671524048e-02 1.652527749538421631e-01 4.974739626049995422e-02 -1.358599364757537842e-01 -8.138033747673034668e-02 -3.361055850982666016e-01 1.909412294626235962e-01 -7.430417090654373169e-02 7.594914734363555908e-02 -2.631935290992259979e-02 -7.096545305103063583e-03 -2.795534431934356689e-01 6.507124006748199463e-02 -2.027539908885955811e-01 4.696894809603691101e-02 3.766125813126564026e-02 -2.146238088607788086e-02 1.536903530359268188e-01 -9.408284723758697510e-02 -1.771494150161743164e-01 -2.212085872888565063e-01 3.121455907821655273e-01 2.464992851018905640e-01 -5.965755134820938110e-02 5.981566011905670166e-02 8.901759982109069824e-02 -8.012867718935012817e-02 -3.888571560382843018e-01 2.768996953964233398e-01 -3.024133145809173584e-01 1.974318474531173706e-01 2.478198148310184479e-02
-4.328005760908126831e-02 -1.196595933288335800e-02 3.927236199378967285e-01 -2.045279443264007568e-01 2.128690779209136963e-01 -9.974259883165359497e-02 3.337693586945533752e-02 -1.204754412174224854e-01 1.897812783718109131e-01 1.994265913963317871e-01 -2.332558035850524902e-01 3.665789961814880371e-02 9.723497927188873291e-02 -3.313728570938110352e-01 -1.542199589312076569e-02 1.021744906902313232e-01 2.024837583303451538e-01 3.005061447620391846e-01 -1.632159799337387085e-01 -2.871965765953063965e-01 -1.668383777141571045e-01 -2.342928498983383179e-01 2.326530590653419495e-02 3.081994503736495972e-02 1.934443786740303040e-02 -5.705469474196434021e-02 -1.720114648342132568e-01 -2.051140367984771729e-01 2.316409796476364136e-01 3.880090266466140747e-02 -1.068884655833244324e-01 5.503126606345176697e-02
-1.148725524544715881e-01 1.757338196039199829e-01 -4.663900285959243774e-02 1.262094527482986450e-01 -1.010473910719156265e-02 -3.363474905490875244e-01 -1.749544870108366013e-03 -1.736235469579696655e-01 -5.282958969473838806e-03 2.730112336575984955e-02 -1.071770042181015015e-01 1.444461494684219360e-01 -1.017480567097663879e-01 2.003575563430786133e-01 -1.234457548707723618e-02 5.712437629699707031e-02 -6.192384287714958191e-02 4.113709330558776855e-01 3.327193204313516617e-03 6.066319346427917480e-02 1.365704536437988281e-01 1.828406900167465210e-01 1.590964496135711670e-01 1.197742596268653870e-01 1.678592711687088013e-01 2.243090122938156128e-01 -1.463427692651748657e-01 -1.997178941965103149e-01 2.020270377397537231e-01 2.062141448259353638e-01 -1.698363274335861206e-01 4.323565363883972168e-01
-1.792288273572921753e-01 -2.889817953109741211e-02 2.504034936428070068e-01 -3.158851861953735352e-01 9.630089625716209412e-03 -5.545544996857643127e-02 1.092581823468208313e-01 2.060158401727676392e-01 2.146408855915069580e-01 1.050118007697165012e-04 -1.360688656568527222e-01 8.888161927461624146e-02 1.399401724338531494e-01 1.325062662363052368e-01 -1.585921645164489746e-02 1.462210565805435181e-01 -1.069912780076265335e-02 4.193792343139648438e-01 -6.845586001873016357e-02 1.785638481378555298e-01 -2.135340124368667603e-01 -1.409361213445663452e-01 5.955275893211364746e-02 8.004570379853248596e-03 6.055040284991264343e-02 4.079640805721282959e-01 4.841477423906326294e-02 -2.380575388669967651e-01 2.026282697916030884e-01 1.561297923326492310e-01 -1.835355609655380249e-01 -7.667171210050582886e-02
-9.188603609800338745e-03 1.355543881654739380e-01 -7.083309441804885864e-02 4.693079367280006409e-02 1.047143489122390747e-01 -4.350199699401855469e-01 7.113573700189590454e-02 6.509895622730255127e-02 -8.008054643869400024e-02 1.863473802804946899e-01 -3.227813243865966797e-01 -3.788453713059425354e-02 2.631587684154510498e-01 -1.018826942890882492e-02 -1.027820818126201630e-02 1.550798416137695312e-01 1.264329701662063599e-01 6.969749461859464645e-03 -1.109541505575180054e-01 5.663434043526649475e-02 -1.171564683318138123e-01 -1.792143285274505615e-01 2.363235205411911011e-01 -1.652053147554397583e-01 2.243148237466812134e-01 3.178682029247283936e-01 -9.187436103820800781e-02 -6.409177929162979126e-02 4.036045074462890625e-01 1.743591576814651489e-01 4.141600057482719421e-02 7.131487876176834106e-02
-1.096657067537307739e-01 1.018604189157485962e-01 5.064173340797424316e-01 -1.971603184938430786e-01 1.283409297466278076e-01 -2.042763084173202515e-01 3.091792110353708267e-03 -1.833984553813934326e-01 8.186887018382549286e-03 7.347815483808517456e-02 -1.539153605699539185e-01 1.683486849069595337e-01 -1.768761724233627319e-01 -8.001083880662918091e-02 -4.699787870049476624e-02 2.375383973121643066e-01 1.721166223287582397e-01 2.861000597476959229e-01 -1.107083037495613098e-01 -2.206722050905227661e-01 -2.414224892854690552e-01 -9.930466860532760620e-02 -2.596851289272308350e-01 -1.041779145598411560e-01 3.326167585328221321e-03 7.566570490598678589e-02 -1.587026864290237427e-01 -2.083895653486251831e-01 6.906292587518692017e-02 -8.807595819234848022e-02 -1.588932126760482788e-01 -7.494166493415832520e-02
-1.279063969850540161e-01 2.876108512282371521e-02 3.121774494647979736e-01 -9.336277842521667480e-02 1.300679445266723633e-01 -1.252372711896896362e-01 1.389167457818984985e-01 -9.994988143444061279e-02 1.325462311506271362e-01 -6.485444307327270508e-02 -1.331324875354766846e-01 1.365464031696319580e-01 -2.989681437611579895e-02 -2.164026796817779541e-01 2.099410146474838257e-01 2.194058448076248169e-01 1.515344996005296707e-02 4.423400461673736572e-01 -7.330854982137680054e-02 -8.908352814614772797e-03 2.256305702030658722e-02 1.100575923919677734e-02 -1.476155221462249756e-01 -1.771569550037384033e-01 3.800375461578369141e-01 1.944206058979034424e-01 -3.640040457248687744e-01 -1.038528829813003540e-01 -2.816713042557239532e-02 -1.851190328598022461e-01 -2.667868323624134064e-02 -1.517603080719709396e-02
-3.064767457544803619e-02 1.235157400369644165e-01 -3.072843141853809357e-02 6.662211567163467407e-02 -1.494653970003128052e-01 -1.180326193571090698e-01 -1.508603524416685104e-02 -1.147004589438438416e-01 1.564866453409194946e-01 3.363596796989440918e-01 1.227729860693216324e-02 6.689652055501937866e-02 -7.454981654882431030e-02 -2.458982020616531372e-01 -5.149070546030998230e-02 4.775125384330749512e-01 -1.141052469611167908e-01 3.461667895317077637e-01 6.392281502485275269e-02 1.412508785724639893e-01 -2.957852482795715332e-01 -2.447523176670074463e-02 1.007781028747558594e-01 7.245756685733795166e-02 1.430278569459915161e-01 3.093827515840530396e-02 -2.620818614959716797e-01 -3.360631763935089111e-01 7.741600275039672852e-02 9.333204478025436401e-02 1.013820841908454895e-01 -3.763120993971824646e-02
-1.966118216514587402e-01 2.106483876705169678e-01 1.841176450252532959e-01 -1.989673227071762085e-01 8.581182360649108887e-02 1.168773695826530457e-01 1.326557248830795288e-01 1.092950627207756042e-01 2.566738426685333252e-01 -8.553095161914825439e-03 -8.005118370056152344e-02 1.194580458104610443e-02 3.342949226498603821e-02 -8.768698573112487793e-02 -1.580584347248077393e-01 7.377497851848602295e-02 -2.669099159538745880e-02 2.844039201736450195e-01 -2.304883487522602081e-02 1.371000856161117554e-01 -3.344194889068603516e-01 -6.003599613904953003e-02 8.956651389598846436e-02 -9.255976974964141846e-02 9.626838378608226776e-03 5.094773769378662109e-01 -3.619661554694175720e-02 -2.218626290559768677e-01 1.878249943256378174e-01 7.375591993331909180e-02 -2.846427857875823975e-01 -1.276359111070632935e-01
-4.109053909778594971e-01 2.543754875659942627e-01 2.462819516658782959e-01 -3.666670247912406921e-02 6.510757654905319214e-02 -7.674507796764373779e-02 8.797390013933181763e-02 2.151040732860565186e-01 -1.678308546543121338e-01 -1.482175439596176147e-01 -4.169342815876007080e-01 3.298147022724151611e-02 6.698410212993621826e-02 -3.057289123535156250e-01 1.071735322475433350e-01 9.315354377031326294e-02 -1.389435380697250366e-01 7.896614819765090942e-02 -1.255678944289684296e-02 2.471370995044708252e-01 -3.214120864868164062e-02 -1.166290640830993652e-01 3.934904467314481735e-03 -8.021283894777297974e-02 2.428079545497894287e-01 1.775239706039428711e-01 -2.960838750004768372e-02 -1.498137712478637695e-01 2.706262171268463135e-01 4.262135922908782959e-02 -1.831752597354352474e-03 2.059265784919261932e-02
1.502769738435745239e-01 2.812513113021850586e-01 8.065894246101379395e-02 -4.032159596681594849e-02 1.954817473888397217e-01 -2.181116193532943726e-01 4.035198315978050232e-02 -2.564576268196105957e-01 -1.872047930955886841e-01 9.292200207710266113e-02 -2.136126458644866943e-01 -6.222327798604965210e-02 -4.955245926976203918e-02 -7.290612906217575073e-02 1.272076964378356934e-01 3.526789844036102295e-01 -4.138892143964767456e-02 3.680008351802825928e-01 1.352179944515228271e-01 3.250701725482940674e-02 9.228796511888504028e-02 2.758137285709381104e-01 -1.412371546030044556e-01 3.320920094847679138e-02 -2.425429821014404297e-01 1.943901181221008301e-01 1.434677094221115112e-01 -2.422982007265090942e-01 -5.774643644690513611e-02 4.615781083703041077e-02 -1.129017025232315063e-01 1.981001794338226318e-01
-2.015917152166366577e-01 -9.800946712493896484e-02 1.635931432247161865e-01 1.332333385944366455e-01 -1.832269877195358276e-01 -4.113946259021759033e-01 3.966196998953819275e-02 7.218205928802490234e-02 -6.505013257265090942e-02 -5.737882852554321289e-02 -4.508272930979728699e-02 -5.301624909043312073e-02 -5.521301180124282837e-02 -1.653695553541183472e-01 -2.460914254188537598e-01 1.153995394706726074e-01 3.728884505107998848e-03 5.764260888099670410e-01 8.554910868406295776e-02 1.533390581607818604e-01 -1.032983288168907166e-01 1.025671362876892090e-01 2.039107680320739746e-01 -1.423119455575942993e-01 7.883702218532562256e-02 1.441039443016052246e-01 -1.278170794248580933e-01 -1.907202005386352539e-01 7.147435098886489868e-02 -1.327464133501052856e-01 1.716346293687820435e-01 -3.134971112012863159e-02
-2.044367492198944092e-01 2.168147861957550049e-01 -1.331603527069091797e-01 -3.113982975482940674e-01 2.979626655578613281e-01 -2.573654949665069580e-01 -7.367101311683654785e-02 -2.402655929327011108e-01 -1.339250355958938599e-01 -9.054909646511077881e-02 -2.396671026945114136e-01 -5.096234008669853210e-02 -9.230493009090423584e-02 6.252395361661911011e-02 9.453995153307914734e-03 2.945953309535980225e-01 -4.329641461372375488e-01 1.972799599170684814e-01 8.064745366573333740e-02 9.598474204540252686e-02 -5.173119902610778809e-02 3.098469041287899017e-02 1.016273442655801773e-02 -9.715665131807327271e-02 1.401304155588150024e-01 1.114818900823593140e-01 2.622587606310844421e-02 6.314422935247421265e-02 1.676208674907684326e-01 2.577179372310638428e-01 -5.758349597454071045e-02 5.477909743785858154e-02
4.111611098051071167e-02 6.836092472076416016e-02 2.521496713161468506e-01 -7.969419658184051514e-02 7.299779355525970459e-02 -1.911787241697311401e-01 1.674637049436569214e-01 4.941529035568237305e-02 1.292981505393981934e-01 -1.852734535932540894e-01 -1.929947882890701294e-01 -2.212132066488265991e-01 8.253929018974304199e-02 -3.244343101978302002e-01 1.117515936493873596e-01 4.406901448965072632e-02 2.845163345336914062e-01 3.051112890243530273e-01 -2.613546550273895264e-01 -1.994782984256744385e-01 -1.679588705301284790e-01 -3.012288510799407959e-01 1.005253195762634277e-01 -1.440144479274749756e-01 3.156282752752304077e-02 1.628942489624023438e-01 -1.385203003883361816e-02 -2.430773228406906128e-01 1.965859532356262207e-01 -3.576214984059333801e-02 3.087471984326839447e-02 1.673087328672409058e-01
-3.246521949768066406e-01 4.828594326972961426e-01 4.900794848799705505e-02 -1.384401321411132812e-01 -1.752382218837738037e-01 1.109312660992145538e-02 -2.625645883381366730e-02 -6.753853708505630493e-02 -3.330503404140472412e-01 9.288086555898189545e-03 8.683600276708602905e-02 -6.017339415848255157e-03 -1.502460092306137085e-01 -3.488325700163841248e-02 -1.617742925882339478e-01 2.925871312618255615e-01 -7.612604647874832153e-02 2.216845452785491943e-01 -5.150109902024269104e-02 -1.038661524653434753e-01 3.173595294356346130e-02 4.543876275420188904e-02 4.749297723174095154e-02 9.780738502740859985e-02 5.176441371440887451e-02 -4.244837909936904907e-02 -2.022122144699096680e-01 -3.578532636165618896e-01 1.429207026958465576e-01 -1.112577319145202637e-01 -2.293455600738525391e-01 -8.680923283100128174e-02
-2.601485252380371094e-01 1.253473311662673950e-01 -1.912135072052478790e-02 -5.603573098778724670e-02 -6.798774749040603638e-02 -8.796473592519760132e-02 9.892487525939941406e-02 -1.023931708186864853e-02 1.267763823270797729e-01 4.468249902129173279e-02 2.727342769503593445e-02 8.845319598913192749e-02 -1.061110496520996094e-01 -1.152835786342620850e-01 -9.832182526588439941e-02 1.628323942422866821e-01 2.881832979619503021e-02 2.110710889101028442e-01 -2.251552231609821320e-02 -2.809112891554832458e-02 -5.168629884719848633e-01 1.036515645682811737e-02 3.368494510650634766e-01 -2.304574400186538696e-01 -1.491646468639373779e-01 2.299775928258895874e-01 2.496116012334823608e-01 -2.587879300117492676e-01 3.206676542758941650e-01 -3.821568191051483154e-02 -9.588407725095748901e-02 7.125229388475418091e-02
-2.061626762151718140e-01 8.966521173715591431e-02 2.421393394470214844e-01 1.504300236701965332e-01 -2.586850821971893311e-01 -2.518123388290405273e-01 6.410168111324310303e-02 -4.188304021954536438e-02 2.710216492414474487e-02 -1.490878164768218994e-01 -5.815292149782180786e-02 -1.649584472179412842e-01 1.981252990663051605e-02 -2.480573654174804688e-01 -2.697586417198181152e-01 6.557712703943252563e-02 -5.404717475175857544e-02 3.234959542751312256e-01 -1.018129289150238037e-01 1.440749913454055786e-01 -2.967687249183654785e-01 -4.099375382065773010e-02 2.559303343296051025e-01 -1.417466104030609131e-01 1.001796964555978775e-02 1.425509601831436157e-01 -8.611546829342842102e-03 -2.778699100017547607e-01 3.357067108154296875e-01 6.984906736761331558e-03 3.851360827684402466e-02 1.160998567938804626e-01
2.158358134329319000e-02 1.546790897846221924e-01 2.892545759677886963e-01 -1.356984078884124756e-01 6.510274112224578857e-02 -2.572334706783294678e-01 1.339898109436035156e-01 -4.376145452260971069e-02 1.451412886381149292e-01 2.541961520910263062e-02 1.048483029007911682e-01 1.885327994823455811e-01 2.031938582658767700e-01 -5.779549852013587952e-02 -2.157245390117168427e-02 1.885620951652526855e-01 -1.014671623706817627e-01 2.488563656806945801e-01 -4.770503565669059753e-02 -3.395143151283264160e-01 -3.056426048278808594e-01 -7.131084054708480835e-02 1.521680653095245361e-01 -1.219048202037811279e-01 1.196168735623359680e-01 2.112072110176086426e-01 -1.916112154722213745e-01 -1.068587675690650940e-01 3.458332419395446777e-01 -2.649062871932983398e-01 -1.058898791670799255e-01 -4.824528936296701431e-03
3.413328155875205994e-02 4.073807001113891602e-01 1.809870749711990356e-01 -8.814577595330774784e-04 1.439310014247894287e-01 -3.582839369773864746e-01 1.036103144288063049e-01 1.621420830488204956e-01 -1.491136103868484497e-01 1.089295092970132828e-02 3.212688118219375610e-02 1.482242494821548462e-01 -1.715903431177139282e-01 -2.878887951374053955e-01 2.152830362319946289e-02 1.364328563213348389e-01 2.554848790168762207e-02 1.130809411406517029e-01 -6.879909336566925049e-02 2.889090403914451599e-02 -2.644656300544738770e-01 7.688939571380615234e-02 -4.040776193141937256e-02 8.038255572319030762e-02 2.827931940555572510e-01 1.978688314557075500e-02 -1.239648833870887756e-01 -3.019573688507080078e-01 2.273724079132080078e-01 -2.298619747161865234e-01 3.907345607876777649e-02 2.032896280288696289e-01
3.018991090357303619e-02 2.262474298477172852e-01 3.118038475513458252e-01 -2.135881632566452026e-01 2.219124883413314819e-02 -8.685678243637084961e-02 9.084477275609970093e-02 -8.394826948642730713e-02 -3.882140517234802246e-01 1.863405108451843262e-01 -2.869775593280792236e-01 5.422770977020263672e-02 2.361920326948165894e-01 -2.341189086437225342e-01 1.848702435381710529e-03 2.084969878196716309e-01 -1.694137454032897949e-01 1.442711353302001953e-01 -8.759494870901107788e-02 -2.553213536739349365e-01 7.933634519577026367e-02 1.146731432527303696e-02 1.448782831430435181e-01 6.226152926683425903e-02 -2.017291486263275146e-01 3.396486341953277588e-01 6.081817299127578735e-02 -2.423291094601154327e-02 -7.268413156270980835e-02 -1.163697987794876099e-01 -1.200354322791099548e-01 9.836552292108535767e-02
1.762067973613739014e-01 1.671784669160842896e-01 1.323121879249811172e-02 -9.200710058212280273e-02 -9.970210492610931396e-03 -1.053731888532638550e-01 -3.264549747109413147e-02 7.058448344469070435e-02 2.145626991987228394e-01 1.740838289260864258e-01 5.959414690732955933e-02 8.072336763143539429e-02 1.219742968678474426e-01 -3.135945796966552734e-01 2.006793394684791565e-02 2.618440389633178711e-01 -3.170422092080116272e-02 4.044383168220520020e-01 -2.488835901021957397e-01 8.298039436340332031e-02 -2.093983143568038940e-01 -2.049918770790100098e-01 1.450985670089721680e-01 -1.632608622312545776e-01 -1.059240754693746567e-02 1.071440353989601135e-01 -9.533408284187316895e-02 -4.400690197944641113e-01 1.401273757219314575e-01 1.644528359174728394e-01 -6.132947281002998352e-02 -1.214604601263999939e-01
-1.190059036016464233e-01 -6.613026559352874756e-02 2.479734122753143311e-01 -2.296857982873916626e-01 1.634477227926254272e-01 -8.320930600166320801e-02 1.125283017754554749e-01 -1.589153334498405457e-02 2.380979359149932861e-01 -3.079398572444915771e-01 -4.211949110031127930e-01 -2.076061367988586426e-01 2.883996814489364624e-02 -1.237670928239822388e-01 1.293207053095102310e-02 -1.765027083456516266e-02 -2.098876982927322388e-02 1.868938952684402466e-01 3.033794462680816650e-02 8.230738341808319092e-02 -2.353907376527786255e-01 -7.012826204299926758e-02 -9.321278333663940430e-02 -8.650608360767364502e-02 -1.060507744550704956e-01 1.696531772613525391e-01 -2.306085526943206787e-01 -2.542206346988677979e-01 2.562671005725860596e-01 6.819235533475875854e-02 -1.733073741197586060e-01 2.329224795103073120e-01
-9.398049116134643555e-02 3.188843727111816406e-01 1.476024240255355835e-01 -6.038076058030128479e-02 1.175320073962211609e-01 -3.461801409721374512e-01 3.362575545907020569e-02 4.875058308243751526e-02 2.266568988561630249e-01 2.157759815454483032e-01 -4.535141289234161377e-01 -2.026319354772567749e-01 -3.596793115139007568e-02 -1.213169619441032410e-01 -8.210490457713603973e-03 2.021658569574356079e-01 -1.496662348508834839e-01 3.368930518627166748e-01 6.195078790187835693e-02 6.318628787994384766e-02 -9.347587078809738159e-02 8.648145012557506561e-03 -1.685549467802047729e-01 4.169387370347976685e-02 -4.596275091171264648e-02 6.231800094246864319e-02 -1.672799438238143921e-01 2.324124984443187714e-02 -7.527788728475570679e-02 -9.690910577774047852e-02 -1.821011602878570557e-01 -2.446272969245910645e-01
-2.847436070442199707e-01 2.921828627586364746e-01 -1.067138239741325378e-01 -7.911308854818344116e-02 1.601120084524154663e-01 -1.660864055156707764e-01 -1.389553248882293701e-01 -1.127140372991561890e-01 -2.933068871498107910e-01 8.404495194554328918e-03 -2.107345610857009888e-01 -1.582380197942256927e-02 -3.520510159432888031e-03 -1.718046516180038452e-01 1.964990645647048950e-01 6.575483083724975586e-02 -1.645212322473526001e-01 4.823763072490692139e-01 2.114883065223693848e-01 -2.657296359539031982e-01 -7.322457432746887207e-02 1.564849019050598145e-01 -6.959168240427970886e-03 2.337581105530261993e-02 -1.868971288204193115e-01 1.500658988952636719e-01 -1.643625274300575256e-02 -1.732026785612106323e-01 -2.487661316990852356e-02 -1.203865110874176025e-01 -4.277524352073669434e-02 1.313286125659942627e-01
7.957185059785842896e-02 1.501463353633880615e-01 3.099123388528823853e-02 -1.918444186449050903e-01 1.771655976772308350e-01 -1.792565435171127319e-01 1.509270817041397095e-01 -1.292436718940734863e-01 7.342318445444107056e-02 -2.956976741552352905e-02 8.635458350181579590e-02 -4.720087721943855286e-02 1.380566060543060303e-01 -1.636324971914291382e-01 -4.032661020755767822e-02 6.799881905317306519e-02 3.795538097620010376e-02 2.786023616790771484e-01 8.744652569293975830e-02 -2.727988176047801971e-02 -2.184555977582931519e-01 3.401327133178710938e-01 1.581016927957534790e-01 -2.031627446413040161e-01 1.479797661304473877e-01 9.234334528446197510e-02 2.166656404733657837e-01 -4.965577721595764160e-01 1.901523768901824951e-01 -1.573187261819839478e-01 -4.367683455348014832e-02 2.417261749505996704e-01
-2.219545841217041016e-01 2.602190077304840088e-01 2.217518687248229980e-01 9.405363351106643677e-02 -2.316551059484481812e-01 -2.023437321186065674e-01 8.705930411815643311e-02 9.706306457519531250e-02 1.871557906270027161e-02 -2.230777442455291748e-01 -9.586521238088607788e-02 -1.917031407356262207e-01 2.573042176663875580e-03 -2.486605346202850342e-01 -1.762987822294235229e-01 1.200618371367454529e-01 -6.006557121872901917e-02 3.843368589878082275e-01 -1.285673528909683228e-01 1.417957842350006104e-01 -1.174297258257865906e-01 -7.670661062002182007e-02 3.025166690349578857e-01 -9.040706604719161987e-02 -7.799649238586425781e-02 2.209648936986923218e-01 -1.554045826196670532e-02 -2.078123390674591064e-01 2.800127565860748291e-01 -8.563360571861267090e-02 1.363706439733505249e-01 -3.226145869120955467e-03
-2.248841226100921631e-01 9.095546603202819824e-02 1.447528451681137085e-01 -2.538081817328929901e-02 4.087128341197967529e-01 -1.110016554594039917e-01 -1.750143319368362427e-01 -2.853381931781768799e-01 -1.346257328987121582e-01 1.470733433961868286e-01 -4.283826649188995361e-01 -1.632767319679260254e-01 -2.405706495046615601e-01 -2.183095738291740417e-02 -1.147159263491630554e-01 1.100131794810295105e-01 -1.576973050832748413e-01 2.633813619613647461e-01 -5.775473266839981079e-02 -2.170909196138381958e-01 1.799562573432922363e-02 -5.475208535790443420e-02 -4.284517839550971985e-02 8.562930673360824585e-02 1.657479554414749146e-01 1.744084358215332031e-01 8.378842845559120178e-03 -7.921446859836578369e-02 1.937775611877441406e-01 -1.290290653705596924e-01 -6.794927641749382019e-03 1.375862210988998413e-01
-4.725099354982376099e-02 3.450047075748443604e-01 2.425654828548431396e-01 -1.404107213020324707e-01 1.876963078975677490e-01 -7.893842458724975586e-02 2.259363792836666107e-02 9.081946313381195068e-02 -8.979547768831253052e-02 -7.472198456525802612e-02 -5.888283625245094299e-02 -1.432504653930664062e-01 1.879270672798156738e-01 -1.910044401884078979e-01 -6.855957955121994019e-02 2.391954809427261353e-01 -3.182179331779479980e-01 3.339222669601440430e-01 -1.920815408229827881e-01 1.016089245676994324e-01 -7.171951979398727417e-02 1.275455504655838013e-01 -3.039243258535861969e-02 -8.182245492935180664e-02 3.380747139453887939e-01 -2.202027291059494019e-01 -1.684443950653076172e-01 -2.039888352155685425e-01 1.230603549629449844e-02 1.100273877382278442e-01 -1.229223087430000305e-01 -1.716526001691818237e-01
-1.275289952754974365e-01 -1.004166081547737122e-01 2.673724591732025146e-01 -1.102428734302520752e-01 2.627643048763275146e-01 -3.151605129241943359e-01 8.709702640771865845e-02 1.521805375814437866e-01 3.953930735588073730e-02 2.467930130660533905e-02 -2.341967672109603882e-01 2.118837535381317139e-01 1.377387642860412598e-01 -5.672803148627281189e-02 -8.279736340045928955e-02 1.007746607065200806e-01 -1.874571889638900757e-01 1.298089772462844849e-01 -3.265122184529900551e-03 -1.760824173688888550e-01 -3.230282366275787354e-01 1.501546520739793777e-02 2.385719865560531616e-02 -8.382158353924751282e-03 1.399281919002532959e-01 -4.310679063200950623e-02 -2.090825736522674561e-01 -4.682196080684661865e-01 -8.008958771824836731e-03 -1.855356991291046143e-01 -1.993499696254730225e-01 -5.430886149406433105e-02
-6.878434866666793823e-02 4.330240190029144287e-01 -1.678349971771240234e-01 -3.044357709586620331e-02 2.855724692344665527e-01 -1.982983350753784180e-01 1.823583394289016724e-01 5.217406526207923889e-02 3.819256275892257690e-02 4.023291170597076416e-02 -2.478953003883361816e-01 -1.169312074780464172e-01 -3.615372814238071442e-03 -3.207083642482757568e-01 3.225012682378292084e-03 -1.180027201771736145e-01 -8.895262330770492554e-02 3.580536842346191406e-01 1.268866211175918579e-01 -1.753583848476409912e-01 1.530281007289886475e-01 -2.828318178653717041e-01 4.238788038492202759e-02 -1.678386032581329346e-01 -4.000648483633995056e-02 -4.720718413591384888e-02 -9.959542006254196167e-02 -1.043043732643127441e-01 5.274591967463493347e-02 2.493451684713363647e-01 -1.443839818239212036e-01 5.956270266324281693e-03
-2.316029816865921021e-01 1.723408997058868408e-01 1.044458299875259399e-01 -8.518508821725845337e-02 5.287354812026023865e-02 -4.037944674491882324e-01 9.247900918126106262e-03 1.035169735550880432e-01 4.217938184738159180e-01 1.206134632229804993e-01 -3.693549931049346924e-01 -8.637836575508117676e-02 -4.298222251236438751e-03 -8.128590881824493408e-02 -2.097414247691631317e-02 5.704041197896003723e-02 -2.725482285022735596e-01 3.142603337764739990e-01 5.537136644124984741e-02 -5.373981595039367676e-02 -1.956542730331420898e-01 -4.264768585562705994e-02 -1.144468337297439575e-01 1.209836676716804504e-01 2.439207136631011963e-01 -1.105620712041854858e-01 2.662342227995395660e-02 -6.131049245595932007e-02 9.434397518634796143e-02 -8.378849178552627563e-02 -1.326547414064407349e-01 -1.365532577037811279e-01
5.046679289080202579e-04 -1.093543469905853271e-01 4.556101262569427490e-01 -1.930066645145416260e-01 2.558344006538391113e-01 -1.209351271390914917e-01 -7.376215606927871704e-02 -8.010158687829971313e-02 -8.592833578586578369e-02 1.855999529361724854e-01 -2.249324619770050049e-01 -4.167821258306503296e-02 4.193928837776184082e-02 -3.020672798156738281e-01 -1.183454543352127075e-01 7.823730260133743286e-02 5.179706215858459473e-02 3.741945326328277588e-01 -1.905036121606826782e-01 -8.660385757684707642e-02 -1.913754642009735107e-01 -9.549695253372192383e-02 -1.595350205898284912e-01 -6.258583068847656250e-02 1.258758753538131714e-01 -2.019053325057029724e-02 -2.294383943080902100e-01 -1.845701783895492554e-01 2.106544524431228638e-01 -1.389564424753189087e-01 -1.152527108788490295e-01 -4.945501685142517090e-02
1.406228542327880859e-01 -8.035382628440856934e-02 2.357685118913650513e-01 -2.216815799474716187e-01 2.487394064664840698e-01 -1.876365840435028076e-01 2.481886893510818481e-01 -3.021143376827239990e-01 2.512938380241394043e-01 8.013080805540084839e-02 -1.805288530886173248e-02 -9.157875180244445801e-02 6.613096222281455994e-03 -2.770164310932159424e-01 3.250814974308013916e-02 1.783887445926666260e-01 -1.273067593574523926e-01 3.346554040908813477e-01 -8.784709870815277100e-02 2.392617613077163696e-01 -1.128781884908676147e-01 -8.039095997810363770e-02 2.283725738525390625e-01 -1.325505524873733521e-01 9.527745656669139862e-03 1.270759850740432739e-03 -8.966280519962310791e-02 -2.427935600280761719e-01 1.189834848046302795e-01 2.188520431518554688e-01 1.286660432815551758e-01 -5.800818651914596558e-02
-8.188520371913909912e-02 3.422868251800537109e-02 5.300216004252433777e-02 -8.973704278469085693e-02 1.873374879360198975e-01 -1.450722217559814453e-01 1.332130134105682373e-01 -2.056622803211212158e-01 6.209316197782754898e-03 2.112019658088684082e-01 -4.418720901012420654e-01 -1.972881108522415161e-01 -2.278014719486236572e-01 1.588631868362426758e-01 -1.908352822065353394e-01 2.383041530847549438e-01 -9.862292557954788208e-02 3.816590607166290283e-01 -3.140655755996704102e-01 -2.842485308647155762e-01 -8.765675872564315796e-02 1.741592437028884888e-01 2.697070315480232239e-02 -1.741389371454715729e-02 -2.914486825466156006e-02 1.322731561958789825e-02 5.376208201050758362e-02 -2.948012761771678925e-02 6.203866098076105118e-03 -1.083515435457229614e-01 -1.558892577886581421e-01 3.444769978523254395e-02
-4.130342602729797363e-02 1.172141432762145996e-01 2.606708705425262451e-01 1.019317135214805603e-01 3.027761280536651611e-01 -9.843204915523529053e-02 1.670344620943069458e-01 1.619659364223480225e-02 1.434296816587448120e-01 5.495719239115715027e-02 -9.624706208705902100e-02 4.018533974885940552e-02 2.478822022676467896e-01 -2.803792953491210938e-01 -2.745378911495208740e-01 2.617665231227874756e-01 -1.211608722805976868e-01 3.355220556259155273e-01 -1.219848543405532837e-01 -1.819677799940109253e-01 -7.973176985979080200e-02 -5.885590612888336182e-02 6.550031900405883789e-02 -6.024664640426635742e-02 -2.697525359690189362e-02 1.127626672387123108e-01 -2.011752575635910034e-01 -7.218477874994277954e-02 1.416395455598831177e-01 -3.512215018272399902e-01 -6.332840025424957275e-02 2.423346489667892456e-01
-3.624169230461120605e-01 1.495021581649780273e-01 1.534140668809413910e-02 1.457423567771911621e-01 -5.384548753499984741e-02 -2.781919836997985840e-01 -1.274287234991788864e-02 -1.484503895044326782e-01 -5.058848485350608826e-02 1.646260730922222137e-03 -2.582927346229553223e-01 -8.126372098922729492e-02 8.166932314634323120e-02 -1.580543369054794312e-01 8.289859443902969360e-02 -2.985409088432788849e-02 -1.611935347318649292e-01 9.347026050090789795e-02 -1.105188950896263123e-01 -2.328367680311203003e-01 -5.317188799381256104e-02 1.051722466945648193e-01 2.374705970287322998e-01 -1.073138341307640076e-01 -8.152936398983001709e-02 4.198923408985137939e-01 -2.391326427459716797e-02 -1.256300508975982666e-01 -1.311801373958587646e-01 2.395741492509841919e-01 -2.943165600299835205e-01 2.521102726459503174e-01
-2.146275788545608521e-01 2.296939045190811157e-01 2.139309644699096680e-01 -8.909937739372253418e-02 -1.489152293652296066e-02 -1.437769364565610886e-02 1.013117507100105286e-01 -3.906719014048576355e-02 4.218808375298976898e-03 -1.677559018135070801e-01 -1.864500492811203003e-01 1.488280594348907471e-01 2.395875453948974609e-01 2.233708836138248444e-02 1.611773073673248291e-01 2.626515924930572510e-01 -1.171294450759887695e-01 4.039379954338073730e-01 9.273208677768707275e-02 6.445741653442382812e-02 -1.422811448574066162e-01 -1.081947162747383118e-01 9.291183203458786011e-03 4.943843930959701538e-02 3.877582550048828125e-01 1.725962758064270020e-02 -4.142733290791511536e-02 -3.228549957275390625e-01 -6.160086952149868011e-03 3.255122900009155273e-01 4.752367734909057617e-02 -9.128536283969879150e-02
-1.144280731678009033e-01 1.441039443016052246e-01 2.501634359359741211e-01 -3.026127219200134277e-01 1.423994172364473343e-02 -1.442365348339080811e-01 1.271726191043853760e-01 1.398823857307434082e-01 -2.509298920631408691e-02 -2.653529644012451172e-01 -4.229089915752410889e-01 2.548885643482208252e-01 6.389956921339035034e-02 -6.055621057748794556e-02 1.301029771566390991e-01 7.152729481458663940e-02 -1.282744258642196655e-01 7.345189154148101807e-02 3.982326388359069824e-02 1.892907172441482544e-01 -1.128641515970230103e-02 4.532627016305923462e-02 1.051540002226829529e-01 1.238301489502191544e-02 9.860018640756607056e-02 -2.243984863162040710e-02 -2.044839560985565186e-01 -2.839440405368804932e-01 2.945173084735870361e-01 2.788132429122924805e-01 1.411900222301483154e-01 1.443865150213241577e-01
-2.332122474908828735e-01 3.892917335033416748e-01 3.300832211971282959e-01 -8.877572417259216309e-02 9.999042749404907227e-02 -1.234241425991058350e-01 -7.522948086261749268e-02 -8.488045632839202881e-02 1.588792800903320312e-01 1.821065843105316162e-01 -3.774928450584411621e-01 -8.777727186679840088e-02 -1.948243752121925354e-02 1.019809916615486145e-01 -2.144420892000198364e-02 1.492362171411514282e-01 -1.041161343455314636e-01 2.225788533687591553e-01 2.135799378156661987e-01 -2.255738228559494019e-01 -2.065831571817398071e-01 1.105955019593238831e-01 -1.892889589071273804e-01 -1.169351339340209961e-01 1.962980031967163086e-01 7.258586585521697998e-02 1.748319864273071289e-01 -2.010012716054916382e-01 1.154644265770912170e-01 -1.951787993311882019e-02 8.062795549631118774e-02 -2.707972750067710876e-02
1.191438138484954834e-01 6.758549064397811890e-02 1.425788700580596924e-01 -5.382413044571876526e-02 1.860857941210269928e-02 -1.163096427917480469e-01 1.014163494110107422e-01 -8.327838033437728882e-02 2.548315525054931641e-01 3.152167201042175293e-01 -9.960202872753143311e-02 1.614881865680217743e-02 -4.867870733141899109e-02 -2.676329910755157471e-01 -2.172686532139778137e-02 5.344232916831970215e-01 -1.996703147888183594e-01 3.085750043392181396e-01 -1.176505461335182190e-01 6.677415966987609863e-02 -1.130873113870620728e-01 -2.052914723753929138e-02 7.690805010497570038e-03 -7.157646864652633667e-02 -4.586432129144668579e-02 4.127341881394386292e-02 -9.973249584436416626e-02 -4.438740909099578857e-01 -5.201680585741996765e-02 7.540670037269592285e-02 -1.611535623669624329e-02 -3.387975320219993591e-02
7.746149599552154541e-02 1.068391054868698120e-01 2.541158199310302734e-01 -5.102789774537086487e-02 1.414197087287902832e-01 -3.915644586086273193e-01 3.473781282082200050e-03 -9.494712948799133301e-02 -4.712809994816780090e-02 2.382965944707393646e-02 8.028194308280944824e-02 1.907971203327178955e-01 1.199819892644882202e-01 -1.888900548219680786e-01 -1.230224594473838806e-01 6.300278753042221069e-02 -1.293934732675552368e-01 2.491003274917602539e-01 -1.257697939872741699e-01 -3.200090825557708740e-01 -3.993071615695953369e-01 -2.042606025934219360e-01 -8.111675083637237549e-02 -1.864166706800460815e-01 -2.055375277996063232e-02 8.506777137517929077e-02 -2.060112506151199341e-01 -1.021622717380523682e-01 2.592892646789550781e-01 -1.630210429430007935e-01 -1.378872096538543701e-01 -7.325812429189682007e-02
-1.017351746559143066e-01 1.488066166639328003e-01 2.384901642799377441e-01 1.422891169786453247e-01 -1.577704399824142456e-01 -2.718565165996551514e-01 1.956007182598114014e-01 -7.022282574325799942e-03 9.065708518028259277e-02 -1.625902652740478516e-01 -1.509543359279632568e-01 -1.558614969253540039e-01 1.351668685674667358e-02 -1.953680515289306641e-01 -1.683419495820999146e-01 1.062796190381050110e-01 -2.757468447089195251e-02 3.978960216045379639e-01 -1.291676312685012817e-01 1.824564486742019653e-01 -1.551088094711303711e-01 4.629779234528541565e-02 3.557716906070709229e-01 -1.639190614223480225e-01 -6.823197007179260254e-02 1.781066358089447021e-01 -1.982697993516921997e-01 -1.140480190515518188e-01 3.170438110828399658e-01 -1.148702427744865417e-01 1.570241153240203857e-02 4.691507294774055481e-02
-2.421976029872894287e-01 1.447789520025253296e-01 2.188593000173568726e-01 1.423586606979370117e-01 -2.284367233514785767e-01 -2.220792323350906372e-01 -6.972806900739669800e-02 1.895055174827575684e-02 3.087840974330902100e-02 -2.604717910289764404e-01 -3.091866895556449890e-02 -1.144402846693992615e-01 -8.792451582849025726e-03 -1.672997623682022095e-01 -1.318423599004745483e-01 1.186650022864341736e-01 2.989505231380462646e-02 3.663627803325653076e-01 -1.217303276062011719e-01 1.494795233011245728e-01 -1.166208982467651367e-01 1.162120923399925232e-01 2.829163372516632080e-01 -1.061667278409004211e-01 -1.268887817859649658e-01 1.272393316030502319e-01 -2.002669125795364380e-01 -2.870571613311767578e-01 3.623839616775512695e-01 -5.244323983788490295e-02 -7.491657882928848267e-02 1.338940411806106567e-01
-1.205088347196578979e-01 -3.271020948886871338e-02 -4.151793196797370911e-02 -2.894348204135894775e-01 1.224366798996925354e-01 3.360620886087417603e-02 9.216900169849395752e-02 -2.400667220354080200e-01 1.956996321678161621e-01 -7.317448407411575317e-02 -6.241670995950698853e-02 -1.095129176974296570e-01 4.551075026392936707e-02 -9.489204734563827515e-02 1.608315259218215942e-01 1.439176499843597412e-01 -1.535853445529937744e-01 4.420052468776702881e-01 -7.398663461208343506e-02 -1.556030474603176117e-02 -1.838956177234649658e-01 2.191201001405715942e-01 5.180434882640838623e-02 1.094372384250164032e-02 4.720310866832733154e-01 2.146105915307998657e-01 7.305546104907989502e-02 -2.475074529647827148e-01 4.420275613665580750e-02 -1.118614524602890015e-01 -9.256429225206375122e-02 1.779227554798126221e-01
-8.085427805781364441e-03 -1.438482701778411865e-01 1.038186252117156982e-01 -3.347787559032440186e-01 -2.028822153806686401e-02 -1.836608350276947021e-01 8.300282806158065796e-02 2.137627266347408295e-02 5.400836467742919922e-02 -2.340330332517623901e-01 -5.059307217597961426e-01 1.102147176861763000e-01 -1.147653162479400635e-01 -3.377293050289154053e-02 3.784153982996940613e-02 1.474889069795608521e-01 -7.621739059686660767e-02 2.531596422195434570e-01 7.395076006650924683e-02 2.605791091918945312e-01 -1.235362365841865540e-01 -1.204008236527442932e-01 -1.158592998981475830e-01 4.378939047455787659e-02 7.049040496349334717e-02 1.203956827521324158e-01 -1.645121425390243530e-01 -3.100972771644592285e-01 2.432218044996261597e-01 -8.891747146844863892e-02 -4.946070536971092224e-02 2.259070426225662231e-01
-4.404101371765136719e-01 5.351678468286991119e-03 2.698860168457031250e-01 -9.506432712078094482e-02 -1.530142277479171753e-01 -1.062710508704185486e-01 -1.433808207511901855e-01 -1.328736264258623123e-02 -7.808005064725875854e-02 -3.283980302512645721e-03 -2.766466140747070312e-01 -1.301739215850830078e-01 4.361499473452568054e-02 -1.242191530764102936e-02 8.035315573215484619e-02 2.952199280261993408e-01 3.695016726851463318e-02 2.736994028091430664e-01 -1.597138494253158569e-02 -7.172869518399238586e-03 -2.141379565000534058e-02 -7.941434532403945923e-02 -3.299335539340972900e-01 1.176132485270500183e-01 2.688640952110290527e-01 1.355478018522262573e-01 -2.932615019381046295e-02 -3.538900613784790039e-01 8.303120732307434082e-02 -1.046652793884277344e-01 -1.805911213159561157e-01 -1.342786476016044617e-02
-1.896236836910247803e-01 -4.124378785490989685e-02 1.447367817163467407e-01 6.521468609571456909e-02 1.801501959562301636e-01 -5.151290893554687500e-01 3.416050970554351807e-01 -1.979555934667587280e-01 1.881277561187744141e-01 4.780172556638717651e-02 -1.024359185248613358e-02 -2.217855602502822876e-01 -4.189493507146835327e-02 2.857958897948265076e-02 1.569972336292266846e-01 7.973115146160125732e-02 4.286770522594451904e-02 1.259261220693588257e-01 -1.818113625049591064e-01 1.150984615087509155e-01 5.371462926268577576e-02 9.159224480390548706e-02 -1.299257129430770874e-01 -1.144653782248497009e-01 1.493775844573974609e-01 8.612502366304397583e-02 -4.965970874764025211e-04 -2.484243661165237427e-01 3.296307921409606934e-01 -3.826767951250076294e-02 -4.424170032143592834e-02 2.326367944478988647e-01
-7.955027371644973755e-02 1.231981888413429260e-01 2.646982297301292419e-02 -1.678912714123725891e-02 1.069207414984703064e-01 -1.323567032814025879e-01 -1.667411327362060547e-01 3.203890472650527954e-02 -1.117024011909961700e-02 1.355638075619935989e-02 -6.626766920089721680e-01 -6.374147534370422363e-02 1.350412666797637939e-01 -1.947558522224426270e-01 1.321042478084564209e-01 -1.588453650474548340e-01 -7.268735766410827637e-02 1.370817720890045166e-01 -5.451345443725585938e-02 -4.569435864686965942e-02 -1.023015603423118591e-01 -5.779205355793237686e-03 1.046241670846939087e-01 -2.344871461391448975e-01 -5.361057445406913757e-02 2.021670192480087280e-01 8.394980430603027344e-02 -3.561006113886833191e-02 4.612725675106048584e-01 6.512240320444107056e-02 -5.226329341530799866e-02 -8.439362864010035992e-04
-2.670673429965972900e-01 1.472287923097610474e-01 7.182572782039642334e-02 -1.496545672416687012e-01 1.181137710809707642e-01 -3.057429492473602295e-01 -1.153596863150596619e-02 1.005357950925827026e-01 -7.465603202581405640e-02 -9.462868794798851013e-03 -2.187013477087020874e-01 -1.359397619962692261e-01 1.148416474461555481e-01 -3.800376951694488525e-01 -9.230025112628936768e-02 -6.637613475322723389e-02 -2.012386918067932129e-01 1.703086644411087036e-01 -2.474452257156372070e-01 8.694326877593994141e-02 -3.344629704952239990e-01 8.844672888517379761e-02 -1.096628606319427490e-01 -2.007621824741363525e-01 8.695797622203826904e-02 2.490803003311157227e-01 -1.264643222093582153e-01 1.789110898971557617e-01 6.968512386083602905e-02 2.578980028629302979e-01 -1.356062889099121094e-01 -3.982708603143692017e-02
-1.978867948055267334e-01 8.724375069141387939e-02 8.518584072589874268e-02 5.736434832215309143e-02 6.681360304355621338e-02 1.165376454591751099e-01 7.652723044157028198e-02 -1.350871473550796509e-01 -2.102658897638320923e-01 -2.019602507352828979e-01 -3.991738557815551758e-01 7.906526327133178711e-02 1.779113411903381348e-01 7.002505660057067871e-02 -5.483163520693778992e-02 1.215812861919403076e-01 1.458660662174224854e-01 3.750472068786621094e-01 -3.301874548196792603e-02 1.771333962678909302e-01 -2.517122626304626465e-01 -7.563518732786178589e-02 2.119210064411163330e-01 -1.269181072711944580e-01 2.202194333076477051e-01 -1.927487179636955261e-02 -3.616568744182586670e-01 -1.686977744102478027e-01 1.289712190628051758e-01 1.942457258701324463e-01 4.782700561918318272e-04 9.277168661355972290e-02
-1.263542473316192627e-01 1.892214864492416382e-01 4.363314509391784668e-01 5.361642688512802124e-02 3.045945167541503906e-01 3.873430890962481499e-03 7.525826990604400635e-02 -2.615537866950035095e-02 2.339925915002822876e-01 -8.154272288084030151e-02 -2.565926909446716309e-01 9.639327973127365112e-02 -7.502385973930358887e-02 5.309359729290008545e-02 1.916815489530563354e-01 2.070844918489456177e-02 -2.443103045225143433e-01 3.083593249320983887e-01 -3.256203532218933105e-01 -2.299132794141769409e-01 3.110506199300289154e-02 5.657256580889225006e-03 1.293330192565917969e-01 -5.961074028164148331e-03 7.104179263114929199e-02 3.482608124613761902e-03 6.816894561052322388e-02 -1.188842132687568665e-01 2.313685268163681030e-01 2.266215384006500244e-01 -5.405642092227935791e-02 1.029736027121543884e-01
-1.300482153892517090e-01 6.551080197095870972e-02 2.749746739864349365e-01 -3.063239753246307373e-01 6.291956454515457153e-02 -2.794732451438903809e-01 7.198184728622436523e-02 -1.038965433835983276e-01 2.064055651426315308e-01 -4.625374078750610352e-02 -2.460257709026336670e-01 -1.061006337404251099e-01 3.148209154605865479e-01 -1.747864782810211182e-01 9.211393445730209351e-02 1.310307681560516357e-01 2.834763526916503906e-01 2.598194172605872154e-03 -5.886666849255561829e-02 -4.577101022005081177e-02 -2.052534967660903931e-01 -1.817820817232131958e-01 2.208941131830215454e-01 -2.986926212906837463e-02 -1.390210241079330444e-01 -6.167118251323699951e-02 -1.919650584459304810e-01 -2.249064892530441284e-01 1.635623127222061157e-01 9.183830767869949341e-02 -9.643492847681045532e-02 2.713463604450225830e-01
-9.259597212076187134e-02 1.590631604194641113e-01 -5.743549764156341553e-02 -7.490444928407669067e-02 1.190869286656379700e-01 -1.131092384457588196e-01 2.352822422981262207e-01 -5.201391130685806274e-02 -4.124046862125396729e-02 1.550163775682449341e-01 -2.369857132434844971e-01 -1.313694119453430176e-01 -3.883156552910804749e-02 -2.979853451251983643e-01 9.889598190784454346e-02 5.112022534012794495e-02 -2.478353232145309448e-01 3.825569450855255127e-01 -1.024786010384559631e-01 -2.592439949512481689e-01 2.227881401777267456e-01 -2.447670698165893555e-01 3.133521229028701782e-02 -3.956549242138862610e-02 -1.042632460594177246e-01 2.399155497550964355e-01 -2.539512217044830322e-01 6.821147352457046509e-02 4.216611757874488831e-02 6.039571762084960938e-02 -2.902647256851196289e-01 -2.133095711469650269e-01
-8.410886675119400024e-02 -5.336465686559677124e-02 8.534861356019973755e-02 2.109474875032901764e-02 -1.610547490417957306e-02 -3.573561906814575195e-01 -3.847984597086906433e-02 2.074803411960601807e-02 1.805254220962524414e-01 3.620703518390655518e-02 -1.403594017028808594e-01 1.632799506187438965e-01 -1.895008236169815063e-01 -1.613635867834091187e-01 -2.253100723028182983e-01 6.178460642695426941e-02 1.685936301946640015e-01 4.297410547733306885e-01 -8.385550975799560547e-02 8.603584021329879761e-02 -1.683044284582138062e-01 2.138807475566864014e-01 3.498667180538177490e-01 -6.145268306136131287e-02 -1.870678737759590149e-02 5.378112941980361938e-02 8.933705091476440430e-02 -3.502419590950012207e-01 1.395384967327117920e-01 -2.411645948886871338e-01 -3.673348948359489441e-02 1.225529536604881287e-01
-2.142995148897171021e-01 7.030296325683593750e-02 -1.235776697285473347e-03 -3.073183000087738037e-01 8.222304284572601318e-02 -5.121060013771057129e-01 -1.234261691570281982e-01 -2.503794990479946136e-02 -5.395185202360153198e-02 2.277053147554397583e-02 -2.941016554832458496e-01 -1.469961367547512054e-02 8.962934464216232300e-02 -5.568933486938476562e-02 -2.323614656925201416e-01 2.684467136859893799e-01 -1.502887457609176636e-01 3.673412278294563293e-02 -2.018104791641235352e-01 -7.253716886043548584e-02 -1.715126633644104004e-01 1.719535794109106064e-03 1.076731830835342407e-01 -2.392103672027587891e-01 -4.785597696900367737e-02 1.633266359567642212e-01 -7.759823650121688843e-02 1.560442000627517700e-01 3.134313225746154785e-01 -7.019902765750885010e-02 9.996008127927780151e-02 4.272706434130668640e-02
-9.754523634910583496e-02 2.673710584640502930e-01 1.085381209850311279e-01 -1.623813956975936890e-01 1.265895664691925049e-01 -2.461603432893753052e-01 3.818661347031593323e-02 6.970534473657608032e-02 -3.356039226055145264e-01 1.281316131353378296e-01 -4.323126375675201416e-01 -1.592116653919219971e-01 2.815870940685272217e-02 7.998852990567684174e-03 -1.827726811170578003e-01 1.135853677988052368e-01 5.556994676589965820e-02 1.153381317853927612e-01 -1.383016351610422134e-02 1.462618261575698853e-02 -1.864919364452362061e-01 -2.570075690746307373e-01 -5.532713606953620911e-02 -1.353364288806915283e-01 3.594858348369598389e-01 1.798995882272720337e-01 6.260439753532409668e-02 -8.676839619874954224e-02 3.080434799194335938e-01 -3.041229210793972015e-02 -1.390492357313632965e-02 -3.743621334433555603e-02
-2.047778218984603882e-01 -6.608984619379043579e-02 2.559459209442138672e-01 -1.188213471323251724e-02 -1.985464096069335938e-01 -2.374956011772155762e-01 -2.525402307510375977e-01 2.549886405467987061e-01 -3.420386463403701782e-02 -2.336061093956232071e-03 -3.536261022090911865e-01 -1.258448064327239990e-01 1.621935069561004639e-01 8.218584209680557251e-02 1.335766464471817017e-01 2.649048566818237305e-01 -2.431958466768264771e-01 1.742867827415466309e-01 -1.014733389019966125e-01 3.051461838185787201e-02 -1.379711180925369263e-01 -1.534865796566009521e-01 9.896953590214252472e-03 -1.162489876151084900e-01 1.464703977108001709e-01 3.760069236159324646e-02 -4.099742975085973740e-03 -4.015032052993774414e-01 7.223268598318099976e-02 -1.946303844451904297e-01 -1.214384958148002625e-01 -3.737742826342582703e-02
-3.147149682044982910e-01 1.282103955745697021e-01 2.578138001263141632e-02 8.046328276395797729e-02 6.286802887916564941e-02 -2.815466821193695068e-01 -1.348899900913238525e-01 1.057483553886413574e-01 -1.178314313292503357e-01 1.923588663339614868e-01 -2.321071624755859375e-01 1.646745949983596802e-01 -1.594353653490543365e-02 -1.920894235372543335e-01 1.395362168550491333e-01 -4.317040741443634033e-02 -1.011544093489646912e-01 2.667495608329772949e-01 -7.757972925901412964e-02 -7.405544072389602661e-02 3.679076209664344788e-03 -5.163956061005592346e-02 4.301002919673919678e-01 -7.980500161647796631e-02 -1.913379877805709839e-02 3.898065686225891113e-01 -1.360167860984802246e-01 -1.881489157676696777e-01 -1.438577324151992798e-01 1.648492068052291870e-01 -1.793432533740997314e-01 3.519435971975326538e-02
-3.390625119209289551e-02 8.628796786069869995e-02 2.929679676890373230e-02 -2.283374369144439697e-01 2.246871441602706909e-01 7.512053847312927246e-02 -2.586862742900848389e-01 3.375115245580673218e-02 1.983405649662017822e-01 1.197368130087852478e-01 1.693668514490127563e-01 -4.547195881605148315e-02 -6.184041500091552734e-03 -2.184862494468688965e-01 -6.914824992418289185e-02 2.328454703092575073e-01 -2.711028791964054108e-02 1.944723278284072876e-01 1.276864204555749893e-02 -9.913273900747299194e-02 -1.808608770370483398e-01 1.889006197452545166e-01 3.460168242454528809e-01 -1.842183172702789307e-01 7.381553947925567627e-02 3.212792277336120605e-01 -2.097716368734836578e-02 -2.713446617126464844e-01 2.550796866416931152e-01 1.972096562385559082e-01 -2.544471025466918945e-01 3.132479265332221985e-02
6.912408024072647095e-02 3.965612947940826416e-01 4.485642611980438232e-01 -9.148328099399805069e-04 1.500292122364044189e-02 -1.833048611879348755e-01 -5.155958980321884155e-02 2.136166840791702271e-01 6.511620711535215378e-03 1.200615391135215759e-01 -2.024009972810745239e-01 -5.282390862703323364e-02 1.156207621097564697e-01 -2.190947681665420532e-01 -1.375653222203254700e-02 -2.407334186136722565e-02 -1.289602816104888916e-01 2.876327037811279297e-01 5.451411008834838867e-02 1.349954307079315186e-01 -2.077422142028808594e-01 2.286149263381958008e-01 2.388359904289245605e-01 -1.613911837339401245e-01 1.697875410318374634e-01 -3.498020395636558533e-02 -1.471543908119201660e-01 -1.066031455993652344e-01 8.098703622817993164e-02 -1.182621717453002930e-01 4.350531101226806641e-02 -2.229416072368621826e-01
-1.244745403528213501e-01 -5.861220136284828186e-02 1.910649389028549194e-01 -8.348287642002105713e-02 4.082648828625679016e-02 -3.053560554981231689e-01 -3.644966054707765579e-03 -1.581974327564239502e-01 2.297828942537307739e-01 1.676298864185810089e-02 8.929558843374252319e-02 2.042640931904315948e-02 9.534458070993423462e-02 -7.920141518115997314e-02 -1.016633808612823486e-01 2.056695520877838135e-02 -1.196469292044639587e-01 3.051236569881439209e-01 -1.028134450316429138e-01 -4.929910600185394287e-01 -2.753774523735046387e-01 -1.374712288379669189e-01 -1.348728686571121216e-01 8.219134807586669922e-02 1.860142201185226440e-01 1.538942456245422363e-01 -2.505377829074859619e-01 -9.369452297687530518e-02 2.470627576112747192e-01 5.272978916764259338e-02 -2.359963655471801758e-01 1.356521272100508213e-03
-1.895586848258972168e-01 2.259375602006912231e-01 1.024703830480575562e-01 -7.038617134094238281e-02 3.478145301342010498e-01 -2.828831672668457031e-01 -1.041387394070625305e-01 1.561172958463430405e-02 -3.616206347942352295e-01 -1.597515195608139038e-01 -1.488941162824630737e-01 -5.553092062473297119e-02 9.504779428243637085e-02 -2.193572372198104858e-01 1.610808819532394409e-01 -1.286712102591991425e-02 -8.943715691566467285e-02 9.532728791236877441e-02 9.956475347280502319e-02 2.374013885855674744e-03 -7.783138006925582886e-02 1.033572554588317871e-01 -2.548227272927761078e-02 -9.315637499094009399e-02 1.817676126956939697e-01 2.111854255199432373e-01 -2.168647348880767822e-01 -6.153753772377967834e-02 4.464386403560638428e-01 6.137556582689285278e-02 3.834903240203857422e-02 1.860033422708511353e-01
-2.430629134178161621e-01 3.536980152130126953e-01 -1.250877231359481812e-01 1.301376968622207642e-01 6.783088296651840210e-02 -2.002366036176681519e-01 -1.249235570430755615e-01 1.094373222440481186e-02 -3.373895883560180664e-01 -1.998964250087738037e-01 -2.609920129179954529e-02 -7.037082687020301819e-03 -5.868100002408027649e-02 -1.131684407591819763e-01 1.477530896663665771e-01 7.648794353008270264e-02 -2.163054347038269043e-01 4.824423789978027344e-01 5.591174215078353882e-02 -2.338994890451431274e-01 9.918676223605871201e-04 7.617360353469848633e-02 -1.950690150260925293e-02 -1.284516751766204834e-01 -1.261027008295059204e-01 6.686883419752120972e-02 -2.621013298630714417e-02 -2.261785566806793213e-01 7.121790945529937744e-02 -1.290693730115890503e-01 -2.351070381700992584e-02 -2.642023265361785889e-01
-4.123448729515075684e-01 1.512131989002227783e-01 2.036906629800796509e-01 -1.189114600419998169e-01 1.435206085443496704e-01 -1.476154625415802002e-01 1.867355662398040295e-03 1.450215727090835571e-01 -2.047797143459320068e-01 -7.396385818719863892e-02 -4.920543432235717773e-01 6.418929994106292725e-02 9.004628658294677734e-02 -2.759904265403747559e-01 9.990703314542770386e-02 -1.007657847367227077e-03 -2.397330999374389648e-01 1.164525002241134644e-01 -6.991656031459569931e-03 1.980799138545989990e-01 -1.410683966241776943e-03 -4.169331490993499756e-02 4.536227136850357056e-02 -4.074548929929733276e-02 2.195154279470443726e-01 1.868398785591125488e-01 -1.832525990903377533e-02 -9.200770407915115356e-02 2.737545669078826904e-01 6.853280216455459595e-02 -8.828151226043701172e-02 7.101651281118392944e-02
-2.069984525442123413e-01 4.281514883041381836e-01 6.973662972450256348e-02 6.732055544853210449e-02 1.512637734413146973e-01 -1.551961600780487061e-01 -1.074949130415916443e-01 -1.952142715454101562e-01 -1.633374392986297607e-01 1.790103167295455933e-01 -3.180396556854248047e-01 -2.321460656821727753e-02 1.401344239711761475e-01 5.085286498069763184e-02 1.252318322658538818e-01 4.952176660299301147e-02 -4.156598821282386780e-02 3.514909148216247559e-01 1.629137247800827026e-01 -1.230527982115745544e-01 1.413680613040924072e-01 -5.144496634602546692e-02 3.058849573135375977e-01 -5.568788200616836548e-02 1.914264559745788574e-01 -5.109193921089172363e-02 -2.775475941598415375e-02 -1.855568140745162964e-01 1.125629767775535583e-01 1.364565938711166382e-01 1.284833997488021851e-01 -2.419330477714538574e-01
-2.967116832733154297e-01 3.756803572177886963e-01 1.514056930318474770e-03 -9.520202875137329102e-03 -5.094661843031644821e-03 -6.450690329074859619e-02 -1.452468931674957275e-01 -1.710380911827087402e-01 -1.472363770008087158e-01 2.640461623668670654e-01 -1.817473322153091431e-01 -1.394971758127212524e-01 3.037131577730178833e-02 -3.732480853796005249e-02 1.507238950580358505e-02 1.466596573591232300e-01 -2.413378804922103882e-01 3.253488987684249878e-02 6.725952029228210449e-02 5.450372770428657532e-02 -3.163775205612182617e-01 -3.989287465810775757e-02 -1.620550006628036499e-01 -8.663859218358993530e-02 1.727152764797210693e-01 1.725078523159027100e-01 -4.154461622238159180e-02 -3.057214915752410889e-01 3.480450510978698730e-01 9.062190353870391846e-02 2.280182987451553345e-01 -9.940346330404281616e-02
-2.818155884742736816e-01 1.660023033618927002e-01 -5.467620794661343098e-04 -6.672999262809753418e-02 -9.962046891450881958e-02 -2.666035592555999756e-01 -7.185538858175277710e-02 -2.515588998794555664e-01 -1.851499825716018677e-01 2.567226588726043701e-01 -4.101675152778625488e-01 -8.462656289339065552e-02 5.734635889530181885e-02 8.169808983802795410e-02 -1.036076024174690247e-01 2.822358906269073486e-01 -1.442108750343322754e-01 8.108373731374740601e-02 6.026331707835197449e-02 1.433428674936294556e-01 -9.202078729867935181e-02 3.480879589915275574e-02 9.220536798238754272e-02 -2.932416796684265137e-01 5.906205996870994568e-02 -5.166461318731307983e-02 -1.969427429139614105e-02 -2.522633075714111328e-01 3.256639838218688965e-01 -2.538494393229484558e-02 1.747688353061676025e-01 5.680450703948736191e-03
1.805571615695953369e-01 -1.716151833534240723e-01 7.016699016094207764e-02 -1.548278033733367920e-01 1.118059009313583374e-01 -4.277056455612182617e-01 9.159474074840545654e-02 -4.449257254600524902e-02 1.950513124465942383e-01 9.672942757606506348e-02 -6.608732044696807861e-02 2.028630077838897705e-01 -2.774354219436645508e-01 -2.538367211818695068e-01 -6.130442395806312561e-02 3.612140193581581116e-02 -1.096501946449279785e-02 1.813076734542846680e-01 -6.095683574676513672e-02 7.285731844604015350e-03 -2.369014918804168701e-01 8.792762458324432373e-02 3.187191486358642578e-01 -1.244858428835868835e-01 3.360112756490707397e-02 6.119984015822410583e-02 -5.311850830912590027e-02 -3.909725844860076904e-01 2.653385400772094727e-01 -9.926416724920272827e-02 6.009799987077713013e-02 4.174465686082839966e-02
-1.416175961494445801e-01 5.229657143354415894e-02 2.124013751745223999e-01 -3.147021830081939697e-01 1.836370825767517090e-01 -2.485003471374511719e-01 1.445143073797225952e-01 -3.014770746231079102e-01 2.431356534361839294e-02 1.074345931410789490e-01 -1.578381210565567017e-01 2.413293719291687012e-02 -1.488646417856216431e-01 -1.219906881451606750e-01 -7.702259719371795654e-02 1.520279198884963989e-01 -3.085212036967277527e-02 4.624297618865966797e-01 -6.411793082952499390e-02 -2.366328053176403046e-02 -1.418126225471496582e-01 -6.289841234683990479e-02 -9.586224704980850220e-02 1.512684971094131470e-01 -1.925175338983535767e-01 9.097664058208465576e-02 1.436784267425537109e-01 -1.833630651235580444e-01 -5.473193153738975525e-02 3.755429983139038086e-01 2.901628054678440094e-02 4.489747807383537292e-02
-1.596828252077102661e-01 2.717230021953582764e-01 1.718770898878574371e-02 6.495160609483718872e-02 1.751883327960968018e-01 -1.546266227960586548e-01 -1.089308504015207291e-02 -1.564549952745437622e-01 -1.024607419967651367e-01 2.122791111469268799e-01 -1.469516605138778687e-01 2.567247487604618073e-02 -2.143818736076354980e-01 -1.588794142007827759e-01 -4.005240276455879211e-02 -1.807013899087905884e-01 -1.028350144624710083e-01 5.248271226882934570e-01 -5.328322574496269226e-02 2.002440765500068665e-02 1.402191370725631714e-01 -1.146315857768058777e-01 1.031819954514503479e-01 3.216420114040374756e-01 -5.555530544370412827e-03 1.713735014200210571e-01 -2.207303941249847412e-01 -1.461909860372543335e-01 1.368172764778137207e-01 2.749050855636596680e-01 8.891423232853412628e-03 -6.048011779785156250e-02
-3.924799859523773193e-01 1.762308925390243530e-01 1.583501137793064117e-02 -1.347341109067201614e-02 2.091694474220275879e-01 -1.482639163732528687e-01 -1.076277270913124084e-01 -4.980947077274322510e-02 -8.927888236939907074e-03 1.722390055656433105e-01 -4.457594156265258789e-01 -7.205575704574584961e-02 -1.710784994065761566e-02 1.871588975191116333e-01 1.108445227146148682e-01 8.466012775897979736e-03 -2.387105524539947510e-01 2.504637837409973145e-01 6.980743259191513062e-02 -1.163559779524803162e-01 -1.993375718593597412e-01 5.023554712533950806e-02 3.619090467691421509e-02 -1.116677373647689819e-01 1.480095237493515015e-01 -1.051400601863861084e-01 -9.615124017000198364e-02 -1.776438057422637939e-01 2.577243447303771973e-01 2.268850654363632202e-01 2.427634298801422119e-01 9.268657863140106201e-02
-1.023976728320121765e-01 1.625407338142395020e-01 3.114882707595825195e-01 -9.900034219026565552e-02 2.582110166549682617e-01 -9.162596613168716431e-02 2.405586838722229004e-01 -5.217750743031501770e-02 1.180604919791221619e-01 -6.059207767248153687e-02 -3.693566471338272095e-02 3.014177642762660980e-02 1.584604196250438690e-02 -1.861696094274520874e-01 -2.302490361034870148e-02 2.016066759824752808e-01 -1.778827048838138580e-02 4.128493666648864746e-01 -2.210056632757186890e-01 3.352078795433044434e-02 -7.003586739301681519e-02 1.743736118078231812e-02 -7.657757401466369629e-02 -9.122073650360107422e-02 3.994973599910736084e-01 1.806695610284805298e-01 -3.509683012962341309e-01 -2.308999449014663696e-01 -2.840362302958965302e-02 -6.439451128244400024e-02 -1.862386241555213928e-02 -1.024005860090255737e-01
-2.890312075614929199e-01 -5.516193807125091553e-02 -1.331485901027917862e-02 1.349770575761795044e-01 4.416924435645341873e-03 -2.967992126941680908e-01 -2.602565288543701172e-02 6.754288077354431152e-02 -1.409324109554290771e-01 1.759850084781646729e-01 -2.954088151454925537e-01 5.214881151914596558e-02 -5.428795516490936279e-02 -2.082645297050476074e-01 1.059233546257019043e-01 -3.871966525912284851e-02 -2.274740487337112427e-01 3.666565418243408203e-01 -8.295398205518722534e-02 -5.344197899103164673e-02 -6.274081533774733543e-04 -1.916171461343765259e-01 2.878209054470062256e-01 -4.198422655463218689e-02 -8.914661407470703125e-02 4.442118406295776367e-01 1.091455947607755661e-02 -9.366577118635177612e-02 -6.985294818878173828e-02 2.364925146102905273e-01 -8.991599828004837036e-02 -3.896104171872138977e-02
-6.774009019136428833e-02 4.717928916215896606e-02 1.686084084212779999e-02 1.696650870144367218e-02 2.094463706016540527e-01 -3.659636676311492920e-01 6.560644507408142090e-02 -7.735317200422286987e-02 -1.615163087844848633e-01 -3.027817420661449432e-02 -2.683859765529632568e-01 -3.796173036098480225e-01 -1.570216119289398193e-01 -1.947501748800277710e-01 -2.076019719243049622e-02 2.409075647592544556e-01 -1.576028950512409210e-02 3.379688262939453125e-01 2.130949050188064575e-01 -2.248105108737945557e-01 -4.034771397709846497e-02 -1.110795885324478149e-01 8.115444332361221313e-02 -1.360265463590621948e-01 8.190257847309112549e-02 1.488014012575149536e-01 3.534926846623420715e-02 1.896154433488845825e-01 -3.755692392587661743e-03 2.892198860645294189e-01 -1.189423575997352600e-01 -1.642967760562896729e-01
2.826001495122909546e-03 -6.522295624017715454e-02 1.612617224454879761e-01 -3.037044703960418701e-01 2.419590801000595093e-01 -2.083663642406463623e-01 1.794051229953765869e-01 -1.179674342274665833e-01 3.974848687648773193e-01 -3.295355439186096191e-01 -6.446432322263717651e-02 -1.462819520384073257e-02 2.687007188796997070e-02 -6.430548429489135742e-02 -7.219606079161167145e-03 1.642893999814987183e-01 -1.738578975200653076e-01 2.231117337942123413e-01 -1.478335261344909668e-01 1.411595493555068970e-01 -1.651236712932586670e-01 6.936114281415939331e-03 5.461269244551658630e-02 -8.007999509572982788e-02 -1.158387679606676102e-02 2.521357312798500061e-02 1.178083792328834534e-01 -4.063379764556884766e-01 2.372398078441619873e-01 1.417174339294433594e-01 -2.409906871616840363e-02 -1.066447421908378601e-01
9.681619703769683838e-02 1.295056641101837158e-01 1.045532450079917908e-01 -2.499974071979522705e-01 5.145021528005599976e-02 1.548090279102325439e-01 -1.259888261556625366e-01 1.676729694008827209e-02 1.122410967946052551e-01 7.311617583036422729e-02 5.570000410079956055e-02 2.316535636782646179e-02 -1.121866330504417419e-01 -2.016125917434692383e-01 1.676200181245803833e-01 3.350322842597961426e-01 -9.756397455930709839e-02 1.704562455415725708e-01 1.106935366988182068e-01 2.609284780919551849e-02 -1.932779401540756226e-01 1.401143148541450500e-02 1.808034777641296387e-01 -2.328751236200332642e-01 -9.640967845916748047e-02 4.052069187164306641e-01 -7.483612000942230225e-02 -2.407126724720001221e-01 3.350529074668884277e-01 1.592851988971233368e-02 -2.883490324020385742e-01 1.839201897382736206e-01
-1.627073436975479126e-02 -1.776777207851409912e-01 2.427401393651962280e-01 -5.759133026003837585e-02 2.013035565614700317e-01 -4.009926617145538330e-01 1.117813065648078918e-01 -2.119244784116744995e-01 7.486677169799804688e-02 4.638413339853286743e-02 -6.268951692618429661e-04 -8.738519996404647827e-02 -7.030382286757230759e-03 -1.459720432758331299e-01 -8.906251192092895508e-02 7.507888972759246826e-02 1.776097416877746582e-01 1.881914734840393066e-01 -1.443221122026443481e-01 -2.216957807540893555e-01 -2.079982757568359375e-01 -1.431675106287002563e-01 1.340814866125583649e-02 -1.582862287759780884e-01 1.549979597330093384e-01 6.100566685199737549e-02 -1.446051597595214844e-01 -2.652365267276763916e-01 3.399108946323394775e-01 2.635044790804386139e-02 -1.865258514881134033e-01 -3.176716566085815430e-01
-1.271678209304809570e-01 4.123930633068084717e-01 2.728147208690643311e-01 1.710053980350494385e-01 3.472501039505004883e-02 -1.213217973709106445e-01 -9.850900387391448021e-04 2.129552215337753296e-01 -1.418403834104537964e-01 7.137043774127960205e-02 -2.160158753395080566e-01 -7.634162902832031250e-02 4.714291542768478394e-02 -3.843840584158897400e-02 -7.058940082788467407e-02 2.655090391635894775e-01 4.679368436336517334e-02 2.178047746419906616e-01 1.802366226911544800e-01 -1.420680284500122070e-01 -1.326565593481063843e-01 -9.531736373901367188e-02 -5.483946204185485840e-02 3.436384722590446472e-02 9.857233613729476929e-02 -3.586208447813987732e-02 -1.154710575938224792e-01 -3.181177675724029541e-01 -9.097903966903686523e-02 2.395534366369247437e-01 -4.486964643001556396e-02 4.068816900253295898e-01
-6.929291784763336182e-02 -1.066057533025741577e-01 1.582421362400054932e-01 3.852405399084091187e-02 2.771501541137695312e-01 -2.744431793689727783e-01 1.319800615310668945e-01 -2.950316667556762695e-01 1.205915957689285278e-01 1.393401250243186951e-02 -1.259360462427139282e-01 -2.353502959012985229e-01 8.991159498691558838e-02 -1.463200002908706665e-01 1.010474637150764465e-01 5.370800569653511047e-02 1.443093270063400269e-01 1.239610537886619568e-01 -1.119544953107833862e-01 -2.724899537861347198e-02 -9.280712157487869263e-02 -9.813531488180160522e-02 1.632154360413551331e-02 -2.363378703594207764e-01 6.104853004217147827e-02 1.181226223707199097e-01 -6.623098254203796387e-02 -2.868197262287139893e-01 4.184365570545196533e-01 -2.472413145005702972e-02 -3.492460250854492188e-01 -2.151780277490615845e-01
-6.301473975181579590e-01 -1.697821170091629028e-02 9.548082202672958374e-02 -1.286759227514266968e-01 1.054515168070793152e-01 -1.527267843484878540e-01 -9.231994301080703735e-02 4.706342145800590515e-02 -2.607703804969787598e-01 8.983274549245834351e-02 -1.702891141176223755e-01 1.196393892168998718e-01 -8.654846996068954468e-02 -2.280779927968978882e-01 -1.354952007532119751e-01 1.912299990653991699e-01 9.913814254105091095e-03 8.714061230421066284e-03 1.768731325864791870e-01 2.733144164085388184e-01 -7.740231603384017944e-02 5.073707923293113708e-02 1.166464984416961670e-01 -1.247517839074134827e-01 1.644037291407585144e-02 1.379882544279098511e-01 6.424089521169662476e-02 -2.159325182437896729e-01 2.740085721015930176e-01 6.391538679599761963e-02 -4.449782148003578186e-02 5.331579595804214478e-02
1.595227804500609636e-04 -5.573757737874984741e-02 3.040268421173095703e-01 -1.573377102613449097e-01 1.248326078057289124e-01 -2.294656634330749512e-01 3.827947750687599182e-02 -1.398617625236511230e-01 8.238671347498893738e-03 2.446621209383010864e-01 -3.503928780555725098e-01 -4.135578125715255737e-02 1.856050342321395874e-01 1.406606170348823071e-03 -1.226434260606765747e-01 2.042455524206161499e-01 3.415715396404266357e-01 2.205499112606048584e-01 -6.106653437018394470e-02 -2.664912343025207520e-01 -1.461121588945388794e-01 1.624640375375747681e-01 -9.247734397649765015e-02 3.534668621796299703e-06 2.065642476081848145e-01 1.962736099958419800e-01 -1.391958147287368774e-01 -1.453945040702819824e-01 1.996247321367263794e-01 -2.075054645538330078e-01 -1.454787678085267544e-03 1.176707148551940918e-01
3.177740052342414856e-02 2.084724605083465576e-01 1.379813998937606812e-01 -2.226992994546890259e-01 -1.273673474788665771e-01 -1.213727667927742004e-01 2.229281365871429443e-01 -1.596141308546066284e-01 -8.967594802379608154e-02 1.612782776355743408e-01 -2.144688218832015991e-01 2.390793710947036743e-01 -5.916275829076766968e-02 7.824284583330154419e-02 1.465191543102264404e-01 1.449398249387741089e-01 -1.278546750545501709e-01 3.037025630474090576e-01 -6.322214007377624512e-02 -4.429896771907806396e-01 6.895174086093902588e-02 6.453204154968261719e-02 3.498115763068199158e-02 -5.346097797155380249e-02 -1.798394620418548584e-01 2.044656872749328613e-01 -7.735266350209712982e-03 -3.024248480796813965e-01 9.301082789897918701e-02 -5.117142200469970703e-02 -1.513674855232238770e-01 2.641818523406982422e-01
-5.949105322360992432e-02 7.713518291711807251e-02 2.896913886070251465e-01 -1.901235431432723999e-02 2.673980593681335449e-01 -3.529227077960968018e-01 2.470711916685104370e-01 -3.211890757083892822e-01 1.146641224622726440e-01 1.137815229594707489e-02 3.858928801491856575e-03 -1.395508050918579102e-01 1.097864508628845215e-01 6.181971356272697449e-02 1.126977279782295227e-01 1.820053756237030029e-01 1.503844559192657471e-01 2.154336720705032349e-01 2.504540793597698212e-02 -9.348770231008529663e-02 -2.207830101251602173e-01 4.813936725258827209e-02 -5.344609171152114868e-02 -8.411412686109542847e-02 -3.009316697716712952e-02 5.601340904831886292e-02 -1.933515071868896484e-01 -1.493520140647888184e-01 2.340794950723648071e-01 1.457616593688726425e-02 -3.839024305343627930e-01 -2.144487202167510986e-01
-5.011308193206787109e-01 4.859376698732376099e-02 -2.955108322203159332e-02 -6.665628403425216675e-02 -1.084188148379325867e-01 -3.164578080177307129e-01 -2.847269773483276367e-01 -1.781425476074218750e-01 -1.503098011016845703e-01 1.616410315036773682e-01 -3.409042060375213623e-01 -2.072434276342391968e-01 4.502851143479347229e-02 -8.994290977716445923e-02 8.133196271955966949e-03 2.819818258285522461e-01 -1.618794947862625122e-01 1.082983911037445068e-01 8.510056883096694946e-02 6.480793654918670654e-02 -1.679235696792602539e-01 1.546028256416320801e-01 -5.911301076412200928e-02 -1.537608951330184937e-01 -7.767192274332046509e-02 1.294568274170160294e-02 7.673029601573944092e-02 -1.353718787431716919e-01 2.167451530694961548e-01 3.003589808940887451e-02 8.847986161708831787e-02 6.454933434724807739e-02
-4.390076398849487305e-01 6.412036716938018799e-02 -1.859454065561294556e-01 -3.765350207686424255e-02 2.994742691516876221e-01 -5.920296907424926758e-02 -2.639406919479370117e-02 3.611993789672851562e-02 -2.638381160795688629e-02 -4.748223349452018738e-02 -2.485343515872955322e-01 1.874508149921894073e-02 -9.855895489454269409e-02 -2.613452672958374023e-01 -1.589420735836029053e-01 3.651578153949230909e-04 -1.482786536216735840e-01 3.093981146812438965e-01 -6.586125493049621582e-02 8.297254890203475952e-02 -2.272884845733642578e-01 -1.357442438602447510e-01 -6.560240685939788818e-02 -2.387891262769699097e-01 -6.216162070631980896e-02 3.037880659103393555e-01 -3.853802010416984558e-02 7.924912124872207642e-02 2.831001281738281250e-01 3.975279629230499268e-02 1.165177971124649048e-01 2.099080383777618408e-01
-1.373617649078369141e-01 1.465647369623184204e-01 -4.879312962293624878e-02 -6.444752961397171021e-02 4.121492505073547363e-01 -1.153029650449752808e-01 5.308708176016807556e-02 -4.000400900840759277e-01 -3.543367683887481689e-01 3.402140736579895020e-01 -2.476858794689178467e-01 1.383710280060768127e-02 -3.298471868038177490e-02 -1.728108376264572144e-01 4.784709960222244263e-02 9.344613552093505859e-02 -3.844048827886581421e-02 1.243207380175590515e-01 1.012589186429977417e-01 -9.357994794845581055e-02 -1.026944145560264587e-01 -5.751899909228086472e-03 -1.211171820759773254e-01 -1.834259480237960815e-01 7.305663079023361206e-02 1.180963888764381409e-01 1.263747066259384155e-01 -2.095708101987838745e-01 9.979898482561111450e-02 -9.437891095876693726e-02 -2.588454186916351318e-01 4.910025745630264282e-02
-2.044323235750198364e-01 6.055273115634918213e-02 7.167291827499866486e-03 -2.222899794578552246e-01 1.234592497348785400e-01 -2.674983739852905273e-01 2.159038335084915161e-01 -8.923193067312240601e-02 -7.051263004541397095e-02 -7.406324893236160278e-02 -3.093862235546112061e-01 -4.862279072403907776e-02 -1.357972621917724609e-01 -3.022546693682670593e-02 -2.320353984832763672e-01 2.719030976295471191e-01 -2.830529212951660156e-01 2.503437399864196777e-01 4.375213757157325745e-02 2.005559653043746948e-01 -2.378109470009803772e-02 -1.394946128129959106e-01 -1.307536512613296509e-01 -1.632118076086044312e-01 1.380060613155364990e-01 2.225698083639144897e-01 -1.133920699357986450e-01 2.270741164684295654e-01 1.853818446397781372e-01 2.789896428585052490e-01 -9.915086627006530762e-02 6.566506624221801758e-02
-1.358220726251602173e-01 1.455754339694976807e-01 1.826285719871520996e-01 7.118613924831151962e-03 1.497161239385604858e-01 -2.514193356037139893e-01 1.472828816622495651e-02 9.448082000017166138e-02 -1.233993470668792725e-01 -1.657499969005584717e-01 -2.905321121215820312e-01 6.531932950019836426e-02 2.591648697853088379e-01 -7.237446308135986328e-02 1.320428494364023209e-02 1.666826941072940826e-02 -2.751599848270416260e-01 9.943392127752304077e-02 1.803134232759475708e-01 -1.801926344633102417e-01 1.002412140369415283e-01 -7.108963280916213989e-02 8.712372928857803345e-02 5.601780116558074951e-02 5.085240602493286133e-01 1.522067338228225708e-01 6.203760392963886261e-03 -2.492871433496475220e-01 3.251554667949676514e-01 2.627837937325239182e-03 -4.276228323578834534e-02 5.731208249926567078e-03
1.013852581381797791e-01 2.499225735664367676e-02 1.957635283470153809e-01 -3.988390564918518066e-01 4.771133884787559509e-02 -1.776186823844909668e-01 -9.628349542617797852e-02 -2.911862730979919434e-01 1.469015181064605713e-01 1.218082159757614136e-01 -9.010411798954010010e-02 -9.457840770483016968e-02 -1.482326537370681763e-01 -4.199761897325515747e-02 7.371531426906585693e-02 1.204216703772544861e-01 -2.662003040313720703e-01 2.183714509010314941e-01 -1.284768730401992798e-01 -6.597607582807540894e-02 1.618264615535736084e-02 2.455453574657440186e-01 1.876629889011383057e-01 -6.831344217061996460e-02 1.046280264854431152e-01 1.526687592267990112e-01 -1.091353744268417358e-01 -1.054145395755767822e-01 1.246105432510375977e-01 1.614960730075836182e-01 -2.481877952814102173e-01 4.078391492366790771e-01
-2.813553996384143829e-02 1.087676957249641418e-01 3.515820503234863281e-01 -2.335609942674636841e-01 -1.720034778118133545e-01 -1.049158051609992981e-01 -4.670530930161476135e-02 7.114151865243911743e-02 6.473010778427124023e-02 9.174824506044387817e-02 6.730950437486171722e-03 -5.939571931958198547e-02 -8.262205868959426880e-02 -3.822649121284484863e-01 -3.000970482826232910e-01 3.629133701324462891e-01 -1.285819113254547119e-01 1.267344653606414795e-01 6.737707555294036865e-02 -1.714397668838500977e-01 -7.687114924192428589e-02 -7.797025889158248901e-02 2.283288538455963135e-01 -1.464753001928329468e-01 1.544728428125381470e-01 -8.997814357280731201e-02 -1.993057727813720703e-01 2.311336575075984001e-03 3.385810852050781250e-01 3.665896505117416382e-02 -1.629894077777862549e-01 6.440217047929763794e-02
-3.492816165089607239e-02 1.332751363515853882e-01 1.672119349241256714e-01 -1.106732636690139771e-01 -1.309836953878402710e-01 2.258902788162231445e-02 2.054349146783351898e-02 1.921249553561210632e-02 1.146514341235160828e-01 3.007857799530029297e-01 -1.086029112339019775e-01 8.622153103351593018e-02 3.452352806925773621e-02 -8.890466392040252686e-02 2.548867762088775635e-01 5.598438382148742676e-01 -1.769891381263732910e-01 3.648993968963623047e-01 -9.890232235193252563e-02 1.464344467967748642e-02 -1.280170828104019165e-01 -1.104157697409391403e-02 1.650158911943435669e-01 -6.115435808897018433e-02 -1.026528924703598022e-01 2.901507019996643066e-01 -1.799040734767913818e-01 1.699549518525600433e-02 2.873844839632511139e-02 1.040985137224197388e-01 5.553090199828147888e-02 -2.189486175775527954e-01
8.133911341428756714e-02 -4.056936129927635193e-02 4.677740633487701416e-01 -8.021729066967964172e-03 1.986365169286727905e-01 -2.645317614078521729e-01 1.047610864043235779e-01 -8.200581371784210205e-02 1.266282051801681519e-01 8.506167680025100708e-02 -1.271638572216033936e-01 2.055486291646957397e-01 1.059563159942626953e-01 -1.017607003450393677e-01 1.174867153167724609e-02 1.381969153881072998e-01 -3.706415742635726929e-02 3.835240304470062256e-01 -6.532716751098632812e-02 -1.334571689367294312e-01 -2.977808415889739990e-01 -6.610489636659622192e-02 -4.404224455356597900e-02 -1.410769671201705933e-01 1.708729565143585205e-01 7.885584235191345215e-02 -3.015883564949035645e-01 -1.773191541433334351e-01 1.759837567806243896e-01 -1.393453329801559448e-01 -1.706483364105224609e-01 -2.163473889231681824e-02
2.308149635791778564e-02 9.305041283369064331e-02 6.240000203251838684e-02 1.403463929891586304e-01 5.068738758563995361e-02 -3.263224363327026367e-01 6.937418598681688309e-03 5.155546963214874268e-02 -8.788108080625534058e-02 3.473522886633872986e-02 -4.498842954635620117e-01 -1.875322461128234863e-01 -8.801929652690887451e-02 -2.788032591342926025e-02 -1.255948245525360107e-01 2.039257287979125977e-01 9.000361710786819458e-02 6.171361356973648071e-02 -5.556548014283180237e-03 -3.903302922844886780e-02 -1.582347005605697632e-01 -1.591207534074783325e-01 2.857155166566371918e-02 -1.067402884364128113e-01 2.332558035850524902e-01 3.628662526607513428e-01 1.396633237600326538e-01 -3.746140748262405396e-02 5.032086372375488281e-01 4.875779524445533752e-02 6.005011498928070068e-02 -2.924796938896179199e-02
-5.570256337523460388e-02 5.283431708812713623e-02 1.532447338104248047e-01 -2.144899033010005951e-02 -8.783110976219177246e-02 -1.857890635728836060e-01 1.425732374191284180e-01 -1.660793870687484741e-01 1.480475366115570068e-01 -2.676476240158081055e-01 1.491790357977151871e-02 -3.728812932968139648e-02 4.336612764745950699e-03 -2.524856925010681152e-01 -3.092478727921843529e-03 2.075489163398742676e-01 2.512648887932300568e-02 3.677436411380767822e-01 -9.889468550682067871e-02 8.904102444648742676e-02 -1.504847109317779541e-01 -1.278331726789474487e-01 3.303256332874298096e-01 -3.182846307754516602e-01 -6.493448466062545776e-02 1.149809360504150391e-01 -2.472824752330780029e-01 -3.123528063297271729e-01 2.651392817497253418e-01 -7.588656991720199585e-02 1.897373050451278687e-02 1.498342305421829224e-01
-1.581858843564987183e-01 -1.372098773717880249e-01 3.616740703582763672e-01 -1.591939628124237061e-01 2.090492248535156250e-01 -1.893288344144821167e-01 -1.060588806867599487e-01 -1.142175048589706421e-01 -6.636556237936019897e-02 -4.433872178196907043e-02 -1.374238133430480957e-01 -9.458640962839126587e-02 2.087148465216159821e-02 -4.203018918633460999e-02 -1.158781200647354126e-01 7.699082791805267334e-02 -4.042438697069883347e-03 3.012590110301971436e-01 -8.980461210012435913e-02 -2.218811064958572388e-01 8.192891255021095276e-03 -3.324126303195953369e-01 -1.321356296539306641e-01 3.690031170845031738e-02 1.221100613474845886e-01 2.363077551126480103e-01 -2.208278775215148926e-01 -2.322284430265426636e-01 2.093168795108795166e-01 -1.459747646003961563e-02 -3.584619760513305664e-01 1.302839517593383789e-01
-2.193645089864730835e-01 2.840468287467956543e-01 1.570471376180648804e-02 -1.571239680051803589e-01 1.145187392830848694e-01 -2.621673643589019775e-01 -1.730133295059204102e-01 -1.074822172522544861e-01 -3.874669671058654785e-01 -4.531183093786239624e-02 -1.024836823344230652e-01 -7.077865302562713623e-02 -9.598226100206375122e-02 -2.597828023135662079e-02 1.999021619558334351e-01 3.436152264475822449e-02 -7.779463380575180054e-02 4.402932524681091309e-01 9.554926306009292603e-02 -2.854487895965576172e-01 -1.032915562391281128e-01 -4.143629595637321472e-02 4.809408448636531830e-03 8.363352715969085693e-02 -2.070073336362838745e-01 1.827371567487716675e-01 1.455203443765640259e-01 -2.048192322254180908e-01 -2.216766774654388428e-02 -2.134738415479660034e-01 2.458755858242511749e-02 9.077785164117813110e-02
-2.692182362079620361e-01 1.317632943391799927e-01 6.703842896968126297e-03 -4.136222973465919495e-02 2.115291915833950043e-02 -1.360283643007278442e-01 -2.051514759659767151e-02 -1.696340590715408325e-01 -1.081340163946151733e-01 2.210710644721984863e-01 -3.979305922985076904e-01 2.098876833915710449e-01 6.785580515861511230e-02 1.324611483141779900e-03 -1.294099092483520508e-01 2.524894103407859802e-02 -1.450761854648590088e-01 2.278646528720855713e-01 1.054922267794609070e-01 2.191781997680664062e-02 -1.829783022403717041e-01 9.144774079322814941e-02 2.887910902500152588e-01 -3.676275014877319336e-01 2.310704737901687622e-01 -1.615921854972839355e-01 6.219047307968139648e-02 -3.064720928668975830e-01 1.103978529572486877e-01 8.982188254594802856e-02 1.557083725929260254e-01 9.234347194433212280e-02
-2.751043066382408142e-02 2.963370829820632935e-02 1.454724371433258057e-01 2.187655307352542877e-02 3.795404136180877686e-01 -2.772550284862518311e-01 2.112614959478378296e-01 -1.791034936904907227e-01 5.442424491047859192e-02 9.798095375299453735e-02 -1.755850464105606079e-01 -2.784360349178314209e-01 -3.508999245241284370e-03 -3.073351643979549408e-02 1.958600133657455444e-01 1.326879858970642090e-01 1.726538687944412231e-01 2.771726250648498535e-01 -1.470980793237686157e-01 4.312200937420129776e-03 -6.496016681194305420e-02 9.550095349550247192e-02 -2.069578915834426880e-01 -1.630376577377319336e-01 8.041591197252273560e-02 1.481351703405380249e-01 -6.947227567434310913e-02 -1.438086479902267456e-01 3.872098326683044434e-01 1.265355735085904598e-03 -2.912485003471374512e-01 -3.911591321229934692e-02
-8.766779303550720215e-02 2.155943512916564941e-01 3.277269899845123291e-01 -1.925293169915676117e-02 1.240827329456806183e-02 -2.884422838687896729e-01 -1.740939798764884472e-03 7.923149317502975464e-02 -7.730308920145034790e-02 -9.933602809906005859e-02 -2.087001502513885498e-01 -1.575304120779037476e-01 1.857299804687500000e-01 -3.716917708516120911e-02 2.044047117233276367e-01 -4.912182688713073730e-02 -1.331482827663421631e-01 2.089642584323883057e-01 8.039718121290206909e-02 -2.577351331710815430e-01 1.728451102972030640e-01 6.203658413141965866e-03 5.115887522697448730e-02 -9.841341525316238403e-02 2.770536839962005615e-01 3.228340446949005127e-01 -1.220206096768379211e-01 -4.926314577460289001e-04 3.703688085079193115e-01 -1.807373315095901489e-01 6.529363989830017090e-02 1.940712630748748779e-01
-2.410687506198883057e-01 1.788381785154342651e-01 1.556109338998794556e-01 -1.945385336875915527e-02 -1.566411554813385010e-02 -1.863725036382675171e-01 9.059312194585800171e-02 -2.036802768707275391e-01 8.106501400470733643e-02 1.120005641132593155e-02 -2.301281839609146118e-01 3.459335118532180786e-02 3.398288190364837646e-01 4.825204610824584961e-02 -1.081149950623512268e-01 1.018167287111282349e-01 -1.527378708124160767e-01 1.404138505458831787e-01 -5.177718028426170349e-02 -3.184621036052703857e-01 -6.708388030529022217e-02 -3.123178780078887939e-01 -1.107524931430816650e-01 2.301945537328720093e-01 9.219496697187423706e-02 1.844430714845657349e-01 -2.828067541122436523e-01 -2.729093432426452637e-01 1.694964021444320679e-01 6.433479487895965576e-02 -2.170695662498474121e-01 -9.224366396665573120e-02
-3.816388547420501709e-01 3.440172672271728516e-01 1.827365159988403320e-01 2.272230237722396851e-01 2.139320224523544312e-01 -5.619226954877376556e-03 -4.014509171247482300e-02 -1.272157281637191772e-01 -9.435535967350006104e-02 2.408155351877212524e-01 -3.172251880168914795e-01 8.029724471271038055e-03 -5.745138972997665405e-02 1.151522025465965271e-01 1.808453649282455444e-01 1.499536260962486267e-02 -2.246285378932952881e-01 2.712449133396148682e-01 2.293291389942169189e-01 -1.453829109668731689e-01 -8.420098572969436646e-02 1.266690492630004883e-01 1.830645799636840820e-01 -1.825068742036819458e-01 1.481319069862365723e-01 -1.978454925119876862e-02 -2.612449787557125092e-02 -7.329566776752471924e-02 1.772656291723251343e-01 1.479985266923904419e-01 -8.509805426001548767e-03 -2.829637378454208374e-02
1.093164458870887756e-02 -3.002942539751529694e-02 3.904775381088256836e-01 -3.076398670673370361e-01 1.250660568475723267e-01 -1.170693859457969666e-01 3.595674037933349609e-02 -3.031012229621410370e-02 1.572051271796226501e-02 4.025265946984291077e-02 -2.371570914983749390e-01 -1.373301893472671509e-01 -2.491327226161956787e-01 -4.982282221317291260e-01 -7.739017158746719360e-02 3.435373306274414062e-01 2.317387610673904419e-03 1.731157302856445312e-01 -1.616000980138778687e-01 -1.568183302879333496e-01 -5.354981869459152222e-02 2.839346602559089661e-02 -5.624666064977645874e-02 -9.865579754114151001e-02 8.204776793718338013e-02 1.123345866799354553e-01 -2.708534300327301025e-01 -4.783059284090995789e-02 8.904610574245452881e-02 5.527808796614408493e-03 5.269577959552407265e-04 -9.390190243721008301e-02
3.707609325647354126e-02 2.795208394527435303e-01 1.252256482839584351e-01 -1.146068200469017029e-01 4.761571586132049561e-01 -1.860821843147277832e-01 1.953361034393310547e-01 4.402401670813560486e-02 8.245810866355895996e-02 5.703066289424896240e-02 -3.762988448143005371e-01 6.574674695730209351e-02 -5.089361220598220825e-03 -2.387794256210327148e-01 9.443286806344985962e-02 9.517011791467666626e-02 3.047695383429527283e-02 2.725495696067810059e-01 3.838141262531280518e-02 -1.804255843162536621e-01 1.092927679419517517e-01 8.148514479398727417e-02 2.568991184234619141e-01 -1.580229103565216064e-01 -1.983540356159210205e-01 -8.545321226119995117e-02 -4.299620538949966431e-02 -2.082017995417118073e-02 1.134788691997528076e-01 1.917481124401092529e-01 -2.024384588003158569e-01 -2.987566776573657990e-02
2.505173720419406891e-02 1.351828724145889282e-01 1.588477194309234619e-01 -3.327173292636871338e-01 7.488727103918790817e-03 -1.370431035757064819e-01 8.313865214586257935e-02 -1.997246593236923218e-01 3.817436471581459045e-02 1.043205708265304565e-01 -3.863729536533355713e-01 -7.573989778757095337e-02 -3.335068821907043457e-01 -3.875103890895843506e-01 -3.068010509014129639e-01 1.966082900762557983e-01 -1.712668873369693756e-02 3.694492205977439880e-02 5.618313327431678772e-02 -3.341072797775268555e-01 8.073818869888782501e-03 -5.510188639163970947e-03 -3.814865648746490479e-02 -1.052597910165786743e-01 -1.277841906994581223e-02 1.548178195953369141e-01 -3.226307779550552368e-02 -1.495906114578247070e-01 1.109157055616378784e-01 1.432359069585800171e-01 -9.013447910547256470e-02 2.064454741775989532e-02
-2.912338674068450928e-01 -2.188018336892127991e-02 -4.996809735894203186e-02 -5.963036045432090759e-02 1.420610994100570679e-01 -3.701832890510559082e-01 -1.614127010107040405e-01 5.045171454548835754e-02 9.829504787921905518e-02 4.000329878181219101e-03 -1.847749650478363037e-01 -1.737892478704452515e-01 -6.685514748096466064e-02 2.131033390760421753e-01 -8.611232787370681763e-02 1.990762799978256226e-01 -3.556624948978424072e-01 2.081001102924346924e-01 -8.641583845019340515e-03 5.088331550359725952e-02 -1.515085101127624512e-01 1.068102270364761353e-01 5.716930702328681946e-02 -3.387256264686584473e-01 3.350824490189552307e-02 2.863520681858062744e-01 1.048762574791908264e-01 -4.196778684854507446e-02 2.309661954641342163e-01 -1.733057498931884766e-01 -4.585802927613258362e-02 2.137463390827178955e-01
-3.884756863117218018e-01 2.518599294126033783e-02 6.080306693911552429e-02 -1.971319615840911865e-01 9.397060424089431763e-02 -1.761558949947357178e-01 9.634700417518615723e-02 1.008756756782531738e-01 -3.169447183609008789e-01 -4.698612913489341736e-02 -3.143743276596069336e-01 -8.487896621227264404e-02 1.443439070135354996e-02 3.032369911670684814e-01 9.439657628536224365e-02 -1.452614068984985352e-01 -1.411113329231739044e-02 4.193705022335052490e-01 1.906170994043350220e-01 -1.347503066062927246e-01 -2.725810706615447998e-01 -3.454852476716041565e-02 2.974282205104827881e-02 -9.850993752479553223e-02 -3.982109948992729187e-02 7.776733487844467163e-02 -2.535313069820404053e-01 -1.326009333133697510e-01 5.658705905079841614e-02 -6.950444728136062622e-02 -3.790901228785514832e-02 9.678556583821773529e-03
-1.111834868788719177e-01 8.449307829141616821e-02 1.619330346584320068e-01 -1.031795367598533630e-01 2.859829366207122803e-01 -2.297360450029373169e-01 6.327638030052185059e-02 -1.737405657768249512e-01 1.239046677947044373e-01 -1.434988249093294144e-02 -1.065192073583602905e-01 -2.298465371131896973e-02 2.121591418981552124e-01 -8.360102772712707520e-02 -1.126245558261871338e-01 1.688251495361328125e-01 -1.485885828733444214e-01 1.895769238471984863e-01 6.229872629046440125e-02 -5.116674304008483887e-01 -8.960510045289993286e-02 -1.452148854732513428e-01 -3.995394799858331680e-04 1.035455465316772461e-01 1.759707927703857422e-02 8.171668648719787598e-02 -3.485563397407531738e-01 -6.965491920709609985e-02 2.674262821674346924e-01 2.620253898203372955e-02 -2.863997220993041992e-01 5.618557706475257874e-02
-1.486050188541412354e-01 -5.133662000298500061e-02 2.185011357069015503e-01 -5.862493999302387238e-03 2.966784834861755371e-01 -3.626463711261749268e-01 1.954796910285949707e-01 -2.329179048538208008e-01 -3.992820903658866882e-02 1.469994187355041504e-01 -9.979885071516036987e-02 -2.512182593345642090e-01 -7.152070105075836182e-02 -1.330813169479370117e-01 1.221604943275451660e-01 -1.171158477663993835e-01 1.587984710931777954e-01 2.506048679351806641e-01 -6.835597101598978043e-03 1.097330730408430099e-02 -7.356247305870056152e-02 -8.443703502416610718e-02 -9.745042026042938232e-02 -2.103854864835739136e-01 6.559152156114578247e-02 1.414687335491180420e-01 -5.835943669080734253e-02 -1.833075433969497681e-01 4.022993743419647217e-01 -2.196499705314636230e-02 -2.545790672302246094e-01 -1.575575023889541626e-01
-2.314756661653518677e-01 2.461451441049575806e-01 -1.531832963228225708e-01 1.245054379105567932e-01 1.929979473352432251e-01 -2.600778937339782715e-01 -4.957119747996330261e-02 -1.936507523059844971e-01 1.357000321149826050e-01 8.254399150609970093e-02 4.467233270406723022e-02 1.006250083446502686e-02 -1.763077569194138050e-03 -9.035930782556533813e-02 1.483872532844543457e-01 9.761277586221694946e-02 4.443437978625297546e-02 1.192037016153335571e-01 -8.433075249195098877e-02 9.463812410831451416e-02 -1.916534304618835449e-01 4.905135929584503174e-02 3.705684244632720947e-01 -1.741685569286346436e-01 -2.337765879929065704e-02 3.463872671127319336e-01 1.702766716480255127e-01 -2.547649443149566650e-01 2.714116871356964111e-01 -2.531818151473999023e-01 -1.065750718116760254e-01 -1.799450963735580444e-01
-6.209891289472579956e-02 9.697779268026351929e-02 4.194890260696411133e-01 -5.629033222794532776e-02 2.018861919641494751e-01 -2.050296068191528320e-01 2.848147880285978317e-03 -1.352143883705139160e-01 3.107994049787521362e-02 9.982965141534805298e-02 -1.637561619281768799e-01 1.993438452482223511e-01 -6.985964626073837280e-02 -2.189208418130874634e-01 6.689037382602691650e-02 3.070019185543060303e-01 -1.710190810263156891e-02 3.285228908061981201e-01 -1.954303085803985596e-01 2.080035768449306488e-02 8.689297363162040710e-03 3.788829967379570007e-02 -2.359922800678759813e-04 2.790843881666660309e-02 3.002056777477264404e-01 6.991393119096755981e-02 -4.432975053787231445e-01 -1.336848884820938110e-01 1.427367795258760452e-03 -1.210610941052436829e-01 3.815382719039916992e-02 -5.339588224887847900e-02
-3.565915822982788086e-01 2.957078218460083008e-01 5.647238343954086304e-02 -1.285562813282012939e-01 7.046879827976226807e-02 -1.533738076686859131e-01 -3.330598026514053345e-02 6.728006992489099503e-03 -7.613438367843627930e-02 -1.273934394121170044e-01 -4.042404890060424805e-01 7.664106041193008423e-02 1.784915179014205933e-01 -2.969089448451995850e-01 2.646435983479022980e-02 -1.446436941623687744e-01 -1.797535270452499390e-01 1.425776928663253784e-01 -1.400126367807388306e-01 2.088216096162796021e-01 -1.100621670484542847e-01 -3.997576981782913208e-02 6.968203186988830566e-02 -4.611698910593986511e-02 3.185794055461883545e-01 2.745484411716461182e-01 -2.045823633670806885e-02 -1.140386611223220825e-01 2.346957474946975708e-01 6.694163382053375244e-02 9.124792367219924927e-02 9.147245436906814575e-02
-1.982600986957550049e-01 -3.373798727989196777e-02 9.770831093192100525e-03 -1.083641275763511658e-01 2.984541654586791992e-01 -1.181847080588340759e-01 -8.013987541198730469e-02 -2.909749448299407959e-01 -3.799233734607696533e-01 1.312114894390106201e-01 -1.705575883388519287e-01 2.433591783046722412e-01 4.053177684545516968e-02 9.300082921981811523e-03 5.294587463140487671e-02 1.332534700632095337e-01 -1.420139372348785400e-01 2.668218016624450684e-01 2.865591943264007568e-01 -5.631397664546966553e-02 -1.827953606843948364e-01 1.468890309333801270e-01 -1.235842108726501465e-01 -2.714832127094268799e-01 -1.313556730747222900e-01 2.667109668254852295e-01 -1.062904745340347290e-01 -1.161087378859519958e-01 1.081284880638122559e-01 -1.711971685290336609e-02 -1.767696887254714966e-01 6.639210134744644165e-02
-8.940570056438446045e-02 7.719467580318450928e-02 1.127106919884681702e-01 -1.435336321592330933e-01 3.964486345648765564e-02 -1.182544901967048645e-01 -9.194404631853103638e-02 -2.079887390136718750e-01 -9.842534363269805908e-02 5.439550802111625671e-02 -4.628446698188781738e-01 -2.632793188095092773e-01 -2.578896284103393555e-01 1.019852086901664734e-01 -8.209133148193359375e-02 1.667289882898330688e-01 4.157701134681701660e-02 5.354875922203063965e-01 -1.346257925033569336e-01 -1.471492350101470947e-01 1.682631112635135651e-02 -1.461938172578811646e-01 1.008061990141868591e-01 -1.124847233295440674e-01 1.456997990608215332e-01 -3.241531550884246826e-02 -1.395350508391857147e-02 -1.653868705034255981e-01 1.585422269999980927e-02 -2.153284996747970581e-01 -3.776265680789947510e-02 -8.512537926435470581e-02
1.876118592917919159e-02 1.957578659057617188e-01 3.251056671142578125e-01 -7.499174028635025024e-02 1.024250127375125885e-02 -1.794707030057907104e-01 -2.658477723598480225e-01 -8.451625704765319824e-02 1.022024378180503845e-01 1.639726161956787109e-01 -1.474303454160690308e-01 2.217538505792617798e-01 6.298708170652389526e-02 1.089457795023918152e-01 1.742061413824558258e-02 3.018949627876281738e-01 -5.255550146102905273e-03 4.146820902824401855e-01 -3.659127280116081238e-02 -2.485929131507873535e-01 -2.022261470556259155e-01 3.970668092370033264e-02 2.019790410995483398e-01 -2.383235692977905273e-01 1.364055573940277100e-01 -1.112107653170824051e-02 -2.060777544975280762e-01 -1.468383669853210449e-01 4.360717907547950745e-02 -2.419358938932418823e-01 -7.698713988065719604e-02 -6.357287522405385971e-03
-2.197467535734176636e-01 1.440462470054626465e-01 2.500577457249164581e-02 4.893150180578231812e-02 5.563650280237197876e-02 -1.407753974199295044e-01 -1.794342845678329468e-01 8.884346461854875088e-04 -1.325923502445220947e-01 2.688727378845214844e-01 -3.522504866123199463e-01 1.907617002725601196e-01 3.618622943758964539e-02 -8.639574050903320312e-02 6.339772045612335205e-02 2.498616725206375122e-01 -1.229906380176544189e-01 2.355748265981674194e-01 -1.169536337256431580e-01 -1.823346167802810669e-01 1.302933692932128906e-01 1.947100013494491577e-01 4.059867858886718750e-01 -7.973852753639221191e-02 -9.269149601459503174e-02 2.932858467102050781e-01 -2.437637746334075928e-01 -5.011998116970062256e-03 3.064320655539631844e-03 1.469334661960601807e-01 -6.460341811180114746e-02 -1.543362736701965332e-01
-2.599689662456512451e-01 7.338331639766693115e-02 -5.790995806455612183e-02 -1.831284165382385254e-01 9.391501545906066895e-02 -5.366535782814025879e-01 -7.744418829679489136e-02 4.214920103549957275e-03 -2.194243110716342926e-02 5.389499664306640625e-02 -2.813381552696228027e-01 -1.328272074460983276e-01 2.619622508063912392e-03 -1.099608168005943298e-01 -3.296594321727752686e-01 1.885639578104019165e-01 -2.030131220817565918e-01 7.954648137092590332e-02 -1.544875800609588623e-01 -1.347448211163282394e-02 -6.404774636030197144e-02 9.912463277578353882e-02 9.637521952390670776e-02 -1.483268439769744873e-01 -6.781513243913650513e-02 2.823703587055206299e-01 6.475201249122619629e-02 5.401306226849555969e-02 2.977870404720306396e-01 -1.171175241470336914e-01 1.239907965064048767e-01 6.915431469678878784e-02
-1.873347163200378418e-01 4.470714926719665527e-02 2.116472423076629639e-01 -4.038528352975845337e-02 1.575940549373626709e-01 -2.514291107654571533e-01 2.131198160350322723e-02 7.548151910305023193e-02 2.417326271533966064e-01 1.864789128303527832e-01 -4.009025096893310547e-01 -3.054869174957275391e-01 4.538700357079505920e-02 -2.373499050736427307e-02 -2.089192345738410950e-02 5.942836776375770569e-02 -3.293971419334411621e-01 1.424414068460464478e-01 -1.294005662202835083e-01 -2.353718690574169159e-02 -3.074416220188140869e-01 -1.326295435428619385e-01 -1.189801096916198730e-02 -8.370874822139739990e-02 1.150923892855644226e-01 1.008246373385190964e-02 -1.356934010982513428e-01 -1.668277978897094727e-01 -1.918068528175354004e-02 -2.397825568914413452e-01 -2.699172496795654297e-01 -1.130067184567451477e-01
-1.046802196651697159e-02 5.750363692641258240e-02 2.073156237602233887e-01 -2.122327685356140137e-01 4.573153704404830933e-02 -2.030793875455856323e-01 1.427662968635559082e-01 -4.519444704055786133e-02 2.384466379880905151e-01 -4.094076752662658691e-01 -1.413244754076004028e-01 4.515250027179718018e-02 -2.862640097737312317e-02 -3.964684903621673584e-02 1.823212355375289917e-01 8.023156970739364624e-02 -3.201017156243324280e-02 3.259274065494537354e-01 -2.582003828138113022e-03 2.102220896631479263e-03 -3.579361438751220703e-01 -1.437691748142242432e-01 1.066168993711471558e-01 5.158629640936851501e-02 -2.287075817584991455e-01 3.195914924144744873e-01 -1.733904182910919189e-01 -2.154663205146789551e-01 9.841091930866241455e-02 1.450242698192596436e-01 -9.298960119485855103e-02 1.177773550152778625e-01
5.398199334740638733e-02 2.043236605823040009e-02 1.404770612716674805e-01 -1.501221060752868652e-01 1.854897886514663696e-01 -3.255356848239898682e-01 2.805011160671710968e-02 3.739918395876884460e-02 -1.202637404203414917e-01 9.472712874412536621e-02 -2.422754168510437012e-01 -1.855801194906234741e-01 -1.307407468557357788e-01 -7.892714440822601318e-02 -3.610510379076004028e-02 6.799907982349395752e-02 2.460888475179672241e-01 1.156306564807891846e-01 3.631964325904846191e-02 -1.025829538702964783e-01 -3.885140419006347656e-01 -6.177996098995208740e-02 -2.789824903011322021e-01 -8.502434939146041870e-03 2.956735193729400635e-01 1.877385973930358887e-01 -2.225314974784851074e-01 -6.554593890905380249e-02 3.513977229595184326e-01 -1.002691313624382019e-01 -1.835449784994125366e-01 6.216525286436080933e-02
-3.213314712047576904e-02 1.622813753783702850e-02 2.920435667037963867e-01 1.388898342847824097e-01 -6.745277345180511475e-02 -1.862887293100357056e-01 6.289501208811998367e-03 1.448238193988800049e-01 2.723301351070404053e-01 -2.151763886213302612e-01 -1.616505980491638184e-01 3.352400287985801697e-02 3.784955665469169617e-02 -1.234441176056861877e-01 -1.312582045793533325e-01 1.250083595514297485e-01 -8.294489234685897827e-03 6.651061773300170898e-02 -1.431772410869598389e-01 -1.649349331855773926e-01 -2.261412292718887329e-01 -6.762151420116424561e-02 2.023253440856933594e-01 -7.432491332292556763e-02 8.573254942893981934e-02 1.752300709486007690e-01 -3.778967261314392090e-01 -4.174833297729492188e-01 1.811218857765197754e-01 -1.985569112002849579e-02 -2.254516631364822388e-01 2.075125873088836670e-01
2.476356923580169678e-02 1.469231843948364258e-01 1.351214200258255005e-01 4.793721018359065056e-04 -1.226335763931274414e-01 -1.943244934082031250e-01 2.069826424121856689e-01 -2.111772447824478149e-02 1.243364214897155762e-01 3.223388791084289551e-01 1.399196311831474304e-02 -1.212960556149482727e-01 1.026438456028699875e-02 -2.234754264354705811e-01 -4.142269119620323181e-02 5.623410940170288086e-01 -1.938118338584899902e-01 3.356190621852874756e-01 1.466940902173519135e-02 1.009978726506233215e-01 -2.123866230249404907e-01 4.113916307687759399e-02 9.208210557699203491e-02 -4.280620813369750977e-02 9.366912394762039185e-02 7.649035006761550903e-02 -2.154782116413116455e-01 -2.485338896512985229e-01 -6.412134319543838501e-02 1.256892234086990356e-01 1.067429780960083008e-02 2.478819154202938080e-02
1.313987225294113159e-01 1.467028260231018066e-01 2.221436202526092529e-01 5.550181120634078979e-02 1.302167475223541260e-01 -1.631255745887756348e-01 1.937769204378128052e-01 -1.153482496738433838e-01 3.842545673251152039e-02 -2.828290499746799469e-02 3.023956716060638428e-02 -1.315208338201045990e-02 2.297355383634567261e-01 -1.590864807367324829e-01 4.522674530744552612e-02 1.644480228424072266e-01 -1.952927112579345703e-01 3.837609291076660156e-01 -1.080607846379280090e-01 -3.558218777179718018e-01 -1.340894550085067749e-01 1.253093928098678589e-01 4.659032449126243591e-02 -2.882874906063079834e-01 2.126765064895153046e-02 -1.929014455527067184e-03 -2.408308722078800201e-02 -2.260224819183349609e-01 2.476954460144042969e-01 -3.616202175617218018e-01 1.280933320522308350e-01 -2.260742522776126862e-02
-1.422665864229202271e-01 1.743632182478904724e-02 1.239669993519783020e-01 5.715370923280715942e-02 1.365660727024078369e-01 1.757409423589706421e-01 5.516803264617919922e-02 -7.039657235145568848e-02 -1.408512443304061890e-01 1.119957491755485535e-02 -8.730960637331008911e-02 -2.390511333942413330e-01 2.844535708427429199e-01 -1.065210327506065369e-01 -4.018699750304222107e-02 1.526502668857574463e-01 -6.196452304720878601e-02 7.812714576721191406e-02 1.977098919451236725e-02 -4.113332331180572510e-01 -1.734149605035781860e-01 1.299054175615310669e-01 1.770992875099182129e-01 -1.064682900905609131e-01 2.288334220647811890e-01 3.580873012542724609e-01 -8.115904778242111206e-02 -4.623406231403350830e-01 4.245951026678085327e-02 -2.290233224630355835e-02 -1.213272362947463989e-01 1.192270517349243164e-01
-2.219534367322921753e-01 8.144421875476837158e-02 3.213604986667633057e-01 1.007612794637680054e-01 3.014252185821533203e-01 -1.102759223431348801e-02 2.341633886098861694e-01 8.071512728929519653e-02 -1.031712442636489868e-01 -7.924176007509231567e-02 2.062782347202301025e-01 -1.038754880428314209e-01 -2.666489407420158386e-02 -1.247088052332401276e-02 -4.983528703451156616e-02 1.187592968344688416e-01 -3.227591514587402344e-01 2.605487406253814697e-01 9.405419696122407913e-04 -1.938326060771942139e-01 -2.237213701009750366e-01 -1.712561585009098053e-02 2.285721898078918457e-01 -3.678923472762107849e-02 1.879134327173233032e-01 1.050080135464668274e-01 -2.056657075881958008e-01 2.541896700859069824e-02 3.970046341419219971e-01 -1.386331468820571899e-01 1.003431081771850586e-01 2.959912270307540894e-02
-1.309791952371597290e-01 2.785139679908752441e-01 8.487647026777267456e-02 -1.753906309604644775e-01 1.953723281621932983e-01 -2.191448509693145752e-01 2.691342495381832123e-02 -2.601433992385864258e-01 7.954427599906921387e-02 1.790288835763931274e-01 -6.546422094106674194e-02 3.274509683251380920e-02 1.127244979143142700e-01 1.200703065842390060e-02 -1.803809851408004761e-01 1.019101738929748535e-01 -2.607883214950561523e-01 4.082092642784118652e-01 2.121842093765735626e-02 6.262373179197311401e-02 -3.829871863126754761e-02 -8.849647641181945801e-02 -8.325173705816268921e-02 4.252648726105690002e-02 -7.807178050279617310e-02 1.889071911573410034e-01 9.204198420047760010e-02 1.089009921997785568e-02 1.386851668357849121e-01 5.013110041618347168e-01 1.873182505369186401e-01 1.198212057352066040e-02
-2.628201544284820557e-01 3.160928143188357353e-03 2.287247478961944580e-01 -1.824300885200500488e-01 1.253354102373123169e-01 -3.138592466711997986e-02 2.153019905090332031e-01 -2.099549472332000732e-01 1.083474978804588318e-01 -1.361377835273742676e-01 -2.993626296520233154e-01 -2.151461988687515259e-01 -2.324529290199279785e-01 -3.194804489612579346e-01 -3.247688710689544678e-02 1.083141863346099854e-01 -1.392205059528350830e-01 2.191640287637710571e-01 1.524997409433126450e-02 -4.216949045658111572e-01 -2.014578133821487427e-01 7.327035069465637207e-02 -3.232632204890251160e-02 6.729728728532791138e-02 8.993275463581085205e-02 -6.152923405170440674e-02 -3.446356952190399170e-02 6.070816516876220703e-02 5.774261802434921265e-02 2.150192409753799438e-01 3.171021863818168640e-02 -1.969778835773468018e-01
1.512331794947385788e-02 1.622602492570877075e-01 -6.591024994850158691e-02 -1.084165647625923157e-01 2.781725525856018066e-01 -1.550901830196380615e-01 4.219064861536026001e-02 -1.911597698926925659e-01 -4.005800560116767883e-02 -6.847815960645675659e-02 -5.725998878479003906e-01 -7.864865660667419434e-02 3.586409613490104675e-02 -1.931063979864120483e-01 6.582389771938323975e-02 1.084976270794868469e-01 -7.694346457719802856e-02 4.870146512985229492e-02 7.313241809606552124e-02 3.667767718434333801e-02 -1.375369280576705933e-01 -1.340639311820268631e-02 2.074933052062988281e-01 -1.306577771902084351e-01 1.860078126192092896e-01 3.981922268867492676e-01 1.167557910084724426e-01 -3.405563160777091980e-02 3.207456767559051514e-01 1.038838326930999756e-01 3.250034898519515991e-02 -7.535429298877716064e-02
-6.538384407758712769e-02 -5.294368043541908264e-02 -7.688167970627546310e-03 -1.412473469972610474e-01 1.919829100370407104e-01 -3.222785294055938721e-01 1.127974241971969604e-01 2.272013947367668152e-02 -2.682248353958129883e-01 -1.087843924760818481e-01 -3.686927556991577148e-01 -1.253571212291717529e-01 -2.515536248683929443e-01 -8.901758491992950439e-02 -2.443559467792510986e-01 8.880901336669921875e-02 -1.897260993719100952e-01 2.512304186820983887e-01 1.245164424180984497e-01 5.222692154347896576e-03 -2.255727946758270264e-01 -9.342323243618011475e-02 -1.541341692209243774e-01 -1.294348239898681641e-01 2.510418593883514404e-01 -4.220586270093917847e-02 -3.491127863526344299e-02 -4.528823867440223694e-02 2.242234349250793457e-01 3.083413243293762207e-01 -1.127870902419090271e-01 -6.175326555967330933e-02
-2.866374552249908447e-01 1.692689806222915649e-01 2.831822931766510010e-01 -1.671174727380275726e-02 3.020624220371246338e-01 -6.776591390371322632e-02 1.894956827163696289e-01 -3.954505175352096558e-02 1.383316069841384888e-01 -5.385306105017662048e-02 1.825773715972900391e-02 1.481738388538360596e-01 -1.700438410043716431e-01 1.132972240447998047e-01 -2.896716073155403137e-02 1.088600158691406250e-01 -3.358565866947174072e-01 2.104917764663696289e-01 -2.542287111282348633e-01 -1.550411134958267212e-01 1.304901242256164551e-01 -7.476653158664703369e-02 1.465834677219390869e-01 -1.244983226060867310e-01 7.656381279230117798e-02 -1.029513478279113770e-01 2.139062583446502686e-01 -2.276108115911483765e-01 3.818446993827819824e-01 9.736175835132598877e-02 -4.414620250463485718e-02 -2.473117318004369736e-03
-3.270082920789718628e-02 1.510847546160221100e-02 -3.872689977288246155e-02 -4.920495301485061646e-02 -1.466498374938964844e-01 -2.329580187797546387e-01 2.110621891915798187e-02 -8.018460869789123535e-02 -4.842766746878623962e-02 1.445400621742010117e-02 1.104232370853424072e-01 1.353640407323837280e-01 2.182732522487640381e-01 -2.032991647720336914e-01 -2.091291397809982300e-01 3.228198289871215820e-01 -9.816075116395950317e-02 3.780533671379089355e-01 1.251696646213531494e-01 1.481545157730579376e-02 -4.519578516483306885e-01 7.276026159524917603e-02 1.972150430083274841e-02 1.297788415104150772e-02 1.103942990303039551e-01 1.864673495292663574e-01 -1.706962138414382935e-01 -3.066446483135223389e-01 1.648053675889968872e-01 -2.312460541725158691e-01 9.096921235322952271e-02 6.736662238836288452e-02
8.325310051441192627e-02 1.469541788101196289e-01 2.816577255725860596e-01 -6.124285981059074402e-02 2.580350637435913086e-01 -2.330045104026794434e-01 1.547485291957855225e-01 4.389023780822753906e-02 -3.245352767407894135e-03 1.085145995020866394e-01 -1.097039654850959778e-01 2.219421267509460449e-01 -7.729071378707885742e-02 -2.675135433673858643e-01 -6.798583269119262695e-02 4.091748297214508057e-01 -1.538314484059810638e-02 2.350739538669586182e-01 -2.484436482191085815e-01 -1.815178617835044861e-02 -1.058684736490249634e-01 9.326901286840438843e-02 1.221839115023612976e-01 -2.392964214086532593e-01 2.013444900512695312e-01 8.592686615884304047e-03 -2.084020525217056274e-01 -2.274416536092758179e-01 6.863879412412643433e-02 -2.565138041973114014e-01 -4.024215415120124817e-02 3.779834136366844177e-02
-4.911945760250091553e-01 1.955339908599853516e-01 -2.293893694877624512e-01 -1.961111724376678467e-01 1.673397421836853027e-01 -3.050528168678283691e-01 1.527760475873947144e-01 -1.541521400213241577e-01 -1.321317255496978760e-02 -3.681061416864395142e-02 -1.424091160297393799e-01 1.268752515316009521e-01 4.674438759684562683e-02 1.092967689037322998e-01 -7.857366651296615601e-02 8.358837664127349854e-02 -6.222631037235260010e-02 3.430081605911254883e-01 1.012172177433967590e-01 -1.931461691856384277e-01 -6.021609902381896973e-02 1.125972047448158264e-01 1.533089429140090942e-01 1.085975468158721924e-01 -8.404340595006942749e-02 2.614659368991851807e-01 -2.271251976490020752e-01 -1.577762514352798462e-02 -1.075252741575241089e-01 -7.356081157922744751e-02 -7.523972541093826294e-02 1.596197485923767090e-01
-2.293693721294403076e-01 4.355289787054061890e-02 -1.496687531471252441e-01 -2.830714583396911621e-01 1.284121721982955933e-01 -2.612670660018920898e-01 -2.082795649766921997e-01 -1.014495491981506348e-01 -3.392275795340538025e-02 1.134864799678325653e-02 -3.179748654365539551e-01 2.518507651984691620e-02 3.292756527662277222e-02 -2.415263652801513672e-01 -7.689607888460159302e-02 4.476724565029144287e-01 -1.549606919288635254e-01 4.228361323475837708e-02 1.368518173694610596e-01 2.071726918220520020e-01 -2.976688146591186523e-01 -1.212123874574899673e-02 -8.175998809747397900e-04 -1.971427053213119507e-01 5.388333648443222046e-02 7.517676055431365967e-02 -1.618359796702861786e-02 5.691553279757499695e-02 2.414018213748931885e-01 2.650962397456169128e-02 -2.142405807971954346e-01 6.142798438668251038e-02
-3.221673071384429932e-01 1.836718022823333740e-01 1.121564060449600220e-01 -2.113276571035385132e-01 2.211631275713443756e-02 -2.032705843448638916e-01 -1.271018385887145996e-01 2.804114818572998047e-01 -1.922902911901473999e-01 -5.362688377499580383e-02 -2.783025503158569336e-01 -1.043749526143074036e-01 -1.189131960272789001e-01 -1.795183122158050537e-01 -7.449440658092498779e-02 2.329871952533721924e-01 -2.198712527751922607e-02 4.118862450122833252e-01 -2.317780256271362305e-02 2.102751433849334717e-01 -5.313010513782501221e-02 -2.111355066299438477e-01 1.830824464559555054e-01 -1.285400688648223877e-01 2.172980457544326782e-01 -1.072033345699310303e-01 1.166358068585395813e-01 -2.912367507815361023e-02 -4.654593020677566528e-02 6.517567485570907593e-02 6.308849900960922241e-02 1.958483159542083740e-01
-1.797007173299789429e-01 2.428884953260421753e-01 1.334512978792190552e-01 -2.562314271926879883e-01 1.586247235536575317e-01 -1.504695117473602295e-01 2.098152786493301392e-02 1.139256954193115234e-01 -3.776369243860244751e-02 -9.915194660425186157e-02 -1.439179182052612305e-01 5.292295664548873901e-02 2.403261661529541016e-01 -8.989469707012176514e-02 -5.040105059742927551e-02 6.525190174579620361e-02 -7.764920592308044434e-02 1.752503663301467896e-01 -1.067160535603761673e-02 -1.051452755928039551e-01 -2.092461138963699341e-01 -2.635620068758726120e-03 -5.698513984680175781e-02 1.199081987142562866e-01 4.560291767120361328e-01 2.522816359996795654e-01 3.804371133446693420e-02 -4.982781708240509033e-01 2.126719430088996887e-02 1.034373715519905090e-01 -8.282513008452951908e-04 -1.216699779033660889e-01
-2.166973501443862915e-01 -7.602211833000183105e-02 2.014260739088058472e-01 1.611611107364296913e-03 -2.258654832839965820e-01 -4.296984374523162842e-01 -2.418052405118942261e-02 1.255838871002197266e-01 -8.576885797083377838e-03 -6.423234939575195312e-02 -5.654424056410789490e-02 -3.082520700991153717e-02 -3.208041191101074219e-02 -2.038071006536483765e-01 -2.721397578716278076e-01 1.370613723993301392e-01 6.873125582933425903e-02 4.021753668785095215e-01 1.130816936492919922e-01 1.288917809724807739e-01 -1.364494860172271729e-01 1.535758227109909058e-01 1.854601949453353882e-01 3.848712891340255737e-03 -5.352545529603958130e-02 1.615098863840103149e-01 -1.697365343570709229e-01 -2.463984340429306030e-01 2.604750096797943115e-01 -1.155672818422317505e-01 1.811385750770568848e-01 -7.710950821638107300e-02
5.016687512397766113e-02 1.348153352737426758e-01 1.629575639963150024e-01 -1.732011586427688599e-01 1.126557141542434692e-01 -2.472584247589111328e-01 -9.898267686367034912e-02 -3.280931711196899414e-01 -2.028287053108215332e-01 5.254847183823585510e-02 -4.296540021896362305e-01 -3.616597130894660950e-02 -2.682172954082489014e-01 1.495815813541412354e-01 3.139692917466163635e-02 7.494298368692398071e-02 -2.847564592957496643e-02 4.530991315841674805e-01 -1.811954975128173828e-01 -8.451238274574279785e-02 -1.384092867374420166e-01 -9.739771485328674316e-02 -3.410463035106658936e-02 -1.908800601959228516e-01 1.762864738702774048e-01 1.340103000402450562e-01 6.339438259601593018e-02 -1.419332325458526611e-01 1.502002310007810593e-02 -7.017752528190612793e-02 -1.003462821245193481e-01 3.163316287100315094e-03
1.253637820482254028e-01 3.921332657337188721e-01 -5.112182721495628357e-02 -1.694288551807403564e-01 1.021614223718643188e-01 -2.041191011667251587e-01 -1.474998053163290024e-02 -2.631960511207580566e-01 1.280647069215774536e-01 7.237700372934341431e-02 -2.473055385053157806e-02 -1.090661585330963135e-01 1.001875381916761398e-02 -2.776598632335662842e-01 -1.254466474056243896e-01 1.922877281904220581e-01 1.059837359935045242e-02 4.003745317459106445e-01 1.578809577040374279e-03 7.762431167066097260e-03 1.656726747751235962e-01 -1.620733290910720825e-01 -7.202493399381637573e-02 1.288979351520538330e-01 8.168791979551315308e-02 1.453248113393783569e-01 4.905639588832855225e-02 -3.167735040187835693e-01 9.979686886072158813e-02 3.609119653701782227e-01 5.265538394451141357e-02 -6.344946473836898804e-02
-8.604007773101329803e-03 1.521568931639194489e-02 1.512948721647262573e-01 -1.939295977354049683e-01 -6.707186996936798096e-02 -3.303278982639312744e-01 1.481671929359436035e-01 -1.473497301340103149e-01 1.198668032884597778e-01 -2.895979285240173340e-01 -2.290064692497253418e-01 4.416645690798759460e-02 -6.501290202140808105e-02 1.083015128970146179e-01 6.893508136272430420e-02 7.430419791489839554e-03 4.574567824602127075e-02 2.564377188682556152e-01 -1.327619552612304688e-01 1.169379800558090210e-01 -1.957396864891052246e-01 -2.181371003389358521e-01 -7.078416645526885986e-03 -4.246199503540992737e-02 -6.903485208749771118e-02 2.684077024459838867e-01 -3.524508476257324219e-01 -2.362287044525146484e-01 2.807606756687164307e-01 2.386408299207687378e-01 -1.107559278607368469e-01 1.293871402740478516e-01
-6.729263812303543091e-02 -2.737493254244327545e-03 1.911231279373168945e-01 -1.572642177343368530e-01 1.595513429492712021e-03 -2.862887978553771973e-01 1.915425509214401245e-01 2.820350043475627899e-02 7.190211862325668335e-02 -3.184747993946075439e-01 -2.382289469242095947e-01 -6.654734164476394653e-02 -4.916834831237792969e-02 -1.990141905844211578e-02 -8.537026494741439819e-02 1.461138427257537842e-01 -9.286510944366455078e-02 1.079436987638473511e-01 -1.188667118549346924e-01 2.721082791686058044e-02 -1.938294768333435059e-01 -2.737120687961578369e-01 -5.464602261781692505e-02 1.456301361322402954e-01 -8.376591652631759644e-02 2.391517311334609985e-01 -3.374995887279510498e-01 -3.778683245182037354e-01 1.716960370540618896e-01 1.626626104116439819e-01 7.469797856174409389e-04 2.585729062557220459e-01
-1.583886444568634033e-01 4.000779241323471069e-02 2.389781922101974487e-01 6.541974097490310669e-02 1.224809512495994568e-01 -3.510592281818389893e-01 1.303811371326446533e-01 1.166977211833000183e-01 1.459143459796905518e-01 2.141027450561523438e-01 4.717258363962173462e-02 -1.193940639495849609e-01 1.927276998758316040e-01 3.322002664208412170e-02 4.691347479820251465e-02 3.124048411846160889e-01 -3.327681124210357666e-02 2.536534965038299561e-01 2.613075375556945801e-01 -1.773917824029922485e-01 -3.060833215713500977e-01 1.788152605295181274e-01 2.181940972805023193e-01 2.036427333950996399e-02 9.237105399370193481e-02 2.190721184015274048e-01 -2.028398811817169189e-01 -2.321145310997962952e-02 -2.540811663493514061e-03 -2.650075852870941162e-01 -1.169757023453712463e-01 -1.988228596746921539e-02
-2.585416138172149658e-01 1.657894849777221680e-01 7.442810386419296265e-02 -7.819984853267669678e-02 1.360726207494735718e-01 -4.231067299842834473e-01 9.032946079969406128e-02 3.078874945640563965e-01 6.624724250286817551e-03 2.165961414575576782e-01 -3.648650050163269043e-01 -2.759886905550956726e-02 -9.788761287927627563e-02 -1.243000477552413940e-01 5.207270756363868713e-02 1.204629894345998764e-02 -3.286195397377014160e-01 3.788941204547882080e-01 -1.005633771419525146e-01 -6.359489262104034424e-02 -7.129489630460739136e-02 -1.227024570107460022e-01 -1.640045344829559326e-01 -4.928468726575374603e-03 -2.271598018705844879e-02 -2.925798995420336723e-03 -1.242588013410568237e-01 1.060091182589530945e-01 5.297977011650800705e-03 5.602974072098731995e-02 -1.287107020616531372e-01 -1.583821922540664673e-01
2.876046858727931976e-02 -6.186082214117050171e-02 -4.493094980716705322e-02 5.045289173722267151e-02 3.000748157501220703e-01 2.274699322879314423e-02 5.718229711055755615e-02 -1.981454044580459595e-01 6.054329499602317810e-02 2.094697505235671997e-01 -3.396881744265556335e-02 -7.782668620347976685e-02 -3.553229570388793945e-02 -2.424745410680770874e-01 -4.503940045833587646e-02 2.894082069396972656e-01 -1.228945404291152954e-01 3.639440834522247314e-01 -1.080706715583801270e-01 -7.104690372943878174e-02 -7.494541257619857788e-02 -2.075196504592895508e-01 6.920819729566574097e-02 -3.681551292538642883e-02 1.047486066818237305e-01 2.408528625965118408e-01 -6.075385957956314087e-02 -3.994313478469848633e-01 4.140806943178176880e-02 4.166763126850128174e-01 -1.211731582880020142e-01 1.254776269197463989e-01
8.445662260055541992e-02 1.827053129673004150e-01 2.360906898975372314e-01 2.977155148983001709e-02 3.895764052867889404e-02 -2.860302329063415527e-01 -1.375543028116226196e-01 -8.735925704240798950e-02 5.318213626742362976e-02 1.398129910230636597e-01 -6.834755837917327881e-02 1.969840079545974731e-01 2.336362749338150024e-01 -7.772021740674972534e-02 -2.173245698213577271e-01 2.809552252292633057e-01 3.633397817611694336e-02 3.261273801326751709e-01 3.728983178734779358e-02 -2.070204466581344604e-01 -1.327733099460601807e-01 -7.895328849554061890e-02 -8.012855052947998047e-02 -1.152609810233116150e-01 6.368851661682128906e-02 1.284125149250030518e-01 6.013089418411254883e-02 -3.606511056423187256e-01 2.297720313072204590e-01 -3.318042159080505371e-01 1.640719026327133179e-01 -2.827662788331508636e-02
-1.194516569375991821e-01 1.782582104206085205e-01 2.310450822114944458e-01 -9.438900649547576904e-02 2.804944217205047607e-01 3.864933550357818604e-02 -7.770069409161806107e-03 -1.021715179085731506e-01 -1.690885722637176514e-01 2.358213663101196289e-01 -4.334294199943542480e-01 -1.181528344750404358e-01 -1.765283495187759399e-01 -1.833841055631637573e-01 -2.247906923294067383e-01 1.049237176775932312e-01 -2.249817252159118652e-01 2.378384768962860107e-01 -1.017365045845508575e-02 1.853192299604415894e-01 -7.807195931673049927e-02 -1.402877718210220337e-01 2.447082549333572388e-01 -1.358745396137237549e-01 4.797283932566642761e-02 9.505162388086318970e-02 1.322769839316606522e-02 -4.746994003653526306e-02 8.633827418088912964e-02 -1.950722783803939819e-01 -6.448815017938613892e-02 2.818812131881713867e-01
-2.596236169338226318e-01 2.235091328620910645e-01 1.175629645586013794e-01 -1.100472062826156616e-01 1.632306128740310669e-01 -3.127191066741943359e-01 1.241706758737564087e-01 1.565756648778915405e-01 -1.315606236457824707e-01 9.430827945470809937e-02 -6.036717072129249573e-02 -4.863738548010587692e-03 1.907006837427616119e-02 -1.783369630575180054e-01 1.839876621961593628e-01 1.248668730258941650e-01 -1.840493679046630859e-01 1.990389823913574219e-01 -1.110390052199363708e-01 -1.494874507188796997e-01 7.769789081066846848e-03 2.713049948215484619e-01 1.504809856414794922e-01 -7.182011008262634277e-02 -2.947421967983245850e-01 3.569611907005310059e-01 -1.563246101140975952e-01 -2.898788638412952423e-02 -1.632255464792251587e-01 1.207924410700798035e-01 -2.933025062084197998e-01 6.623440235853195190e-02
1.178335323929786682e-01 8.027159422636032104e-02 3.359321057796478271e-01 -1.597075164318084717e-01 2.223425209522247314e-01 -2.946187853813171387e-01 1.477453857660293579e-01 1.920328103005886078e-02 -8.901296555995941162e-02 1.128320842981338501e-01 -8.220876008272171021e-02 2.412036955356597900e-01 -1.432162225246429443e-01 -1.245567649602890015e-01 -1.618423871695995331e-02 4.109965562820434570e-01 -5.904651060700416565e-02 2.515119612216949463e-01 -2.086511105298995972e-01 2.214739657938480377e-02 -1.408245712518692017e-01 4.157255589962005615e-02 1.216888427734375000e-01 -1.457467675209045410e-01 8.413438498973846436e-02 2.502024732530117035e-02 -2.335328757762908936e-01 -2.332746982574462891e-01 1.375654339790344238e-01 -2.898332178592681885e-01 6.402457505464553833e-02 -4.137573298066854477e-03
-3.222159296274185181e-02 2.697813808917999268e-01 2.476350814104080200e-01 -3.424666821956634521e-02 6.318532675504684448e-02 -1.551999300718307495e-01 -9.374860674142837524e-02 -1.120449900627136230e-01 2.041404992341995239e-01 -3.519778549671173096e-01 -4.144063293933868408e-01 1.122206002473831177e-01 8.781109005212783813e-02 8.500637859106063843e-02 -3.425920382142066956e-02 1.814525872468948364e-01 2.777501381933689117e-02 2.286371886730194092e-01 -1.777861416339874268e-01 6.242561340332031250e-02 -1.363768726587295532e-01 -2.721800804138183594e-01 1.734281480312347412e-01 -2.414913177490234375e-01 -1.490647941827774048e-01 8.584581315517425537e-03 -1.727483868598937988e-01 -1.363979727029800415e-01 1.898688375949859619e-01 7.076157629489898682e-02 4.176843538880348206e-02 1.793556213378906250e-01
-1.380264014005661011e-01 -8.672708272933959961e-02 1.474296003580093384e-01 7.864122837781906128e-02 -5.705456249415874481e-03 -1.125200912356376648e-01 -1.634206995368003845e-02 -3.690560907125473022e-02 -1.257944107055664062e-02 4.609779417514801025e-01 -6.038764119148254395e-02 -1.187554672360420227e-01 -1.930830180644989014e-01 -1.396927684545516968e-01 1.642118692398071289e-01 1.495196670293807983e-01 -1.297885179519653320e-01 2.900158166885375977e-01 1.448343992233276367e-01 -4.641423374414443970e-02 3.906808048486709595e-02 -1.055101528763771057e-01 1.078425198793411255e-01 -2.904170658439397812e-03 -1.484995782375335693e-01 4.362181127071380615e-01 -1.888253837823867798e-01 -3.165577948093414307e-01 1.696531176567077637e-01 1.907306760549545288e-01 -5.989727377891540527e-02 1.712504029273986816e-01
2.988538704812526703e-02 1.289863884449005127e-01 3.126792907714843750e-01 4.551432654261589050e-02 8.875221759080886841e-02 -6.868082284927368164e-02 1.728689372539520264e-01 -1.501258611679077148e-01 2.675399482250213623e-01 1.679247319698333740e-01 -8.706648647785186768e-02 1.157844141125679016e-01 -9.996284544467926025e-02 -1.312246173620223999e-01 -1.142107918858528137e-01 -3.889374807476997375e-02 -4.176286607980728149e-02 2.844872176647186279e-01 8.068959414958953857e-02 -3.918149471282958984e-01 -2.624990642070770264e-01 -1.854808032512664795e-01 8.465096354484558105e-02 4.386222735047340393e-02 8.266847580671310425e-02 3.284125030040740967e-01 -2.568568885326385498e-01 -1.218071430921554565e-01 2.842979431152343750e-01 -1.403856128454208374e-01 -4.959007725119590759e-02 3.850194439291954041e-02
-1.419390439987182617e-01 2.576997876167297363e-01 4.612759873270988464e-02 -3.670269250869750977e-01 5.283736437559127808e-02 7.662805262953042984e-03 -1.200050264596939087e-01 -2.937206327915191650e-01 1.829925179481506348e-01 1.437243521213531494e-01 -6.410840898752212524e-02 1.521998941898345947e-01 -8.864795416593551636e-02 7.005711086094379425e-03 1.370093971490859985e-01 1.514778584241867065e-01 -1.832376122474670410e-01 3.771807849407196045e-01 8.922645449638366699e-02 1.289809048175811768e-01 4.308572039008140564e-02 -8.781787753105163574e-02 7.350364327430725098e-02 -1.327973883599042892e-02 -1.255901753902435303e-01 1.970986127853393555e-01 -1.791090965270996094e-01 1.707117259502410889e-01 4.512503445148468018e-01 4.471843689680099487e-02 6.211797147989273071e-02 3.357074037194252014e-02
-1.992505341768264771e-01 -6.007160618901252747e-02 1.863407492637634277e-01 -2.203362621366977692e-02 1.632713377475738525e-01 -2.707663476467132568e-01 -6.799011677503585815e-02 1.841404736042022705e-01 -6.446139514446258545e-02 -8.153488859534263611e-03 -2.783052325248718262e-01 3.581266477704048157e-02 1.462569087743759155e-01 -1.407030820846557617e-01 8.773769252002239227e-03 1.369180232286453247e-01 -3.766520619392395020e-01 5.983478948473930359e-02 8.710559457540512085e-02 -1.003015041351318359e-01 -9.399369359016418457e-02 -8.824115991592407227e-02 -1.382201462984085083e-01 1.209213137626647949e-01 1.810795813798904419e-01 -1.765271089971065521e-02 -2.901836037635803223e-01 -4.865064024925231934e-01 1.472798585891723633e-01 -8.451387286186218262e-02 -1.996986567974090576e-01 -6.210629269480705261e-02
-3.446519076824188232e-01 2.762313187122344971e-01 -6.009318679571151733e-02 1.480776965618133545e-01 2.704305946826934814e-02 -1.159492060542106628e-01 -1.373006403446197510e-01 -6.365315616130828857e-02 -1.334274560213088989e-01 5.384643375873565674e-02 -3.096982240676879883e-01 -1.092830225825309753e-01 1.310366690158843994e-01 5.627411231398582458e-02 6.508771330118179321e-03 1.617948412895202637e-01 -2.272188663482666016e-01 1.251775026321411133e-01 3.174465522170066833e-02 -2.159153074026107788e-01 -3.099437654018402100e-01 1.105353236198425293e-01 -6.773965805768966675e-02 -1.407376229763031006e-01 1.021572500467300415e-01 -7.900536060333251953e-03 -3.813130408525466919e-02 -3.376710712909698486e-01 2.009831219911575317e-01 2.778549492359161377e-01 2.752429842948913574e-01 1.563632488250732422e-02
-1.416395455598831177e-01 2.058726549148559570e-02 1.496177166700363159e-01 7.913421094417572021e-02 -1.772434115409851074e-01 -3.740448355674743652e-01 -7.717166095972061157e-03 1.130231171846389771e-01 3.418885916471481323e-02 -9.018569439649581909e-02 6.702965591102838516e-03 -4.714782536029815674e-02 4.526317119598388672e-03 -3.245155215263366699e-01 -1.356968730688095093e-01 2.304877042770385742e-01 -1.297307908535003662e-01 4.417187869548797607e-01 1.675949394702911377e-01 5.923976749181747437e-02 -3.292552828788757324e-01 9.700430184602737427e-02 1.917308568954467773e-01 -8.128862082958221436e-02 -1.904591917991638184e-03 3.482910245656967163e-02 -4.650150611996650696e-02 -2.463908195495605469e-01 1.582717001438140869e-01 -1.454818993806838989e-01 2.074145972728729248e-01 -1.421804130077362061e-01
-1.506437957286834717e-01 -7.994571700692176819e-03 8.020484447479248047e-02 -1.543358117341995239e-01 1.905994713306427002e-01 -9.328971058130264282e-02 2.222768813371658325e-01 -2.364319562911987305e-01 1.679245680570602417e-01 -5.124285817146301270e-02 -9.461377747356891632e-03 -1.808756031095981598e-02 -7.157821208238601685e-02 -4.566945880651473999e-02 -5.563711747527122498e-02 1.309159845113754272e-01 2.651785500347614288e-02 2.923386693000793457e-01 -2.424807697534561157e-01 7.578960806131362915e-02 -1.235801652073860168e-01 -8.236620575189590454e-02 3.359456956386566162e-01 1.477113217115402222e-01 4.044911637902259827e-02 2.325986772775650024e-01 1.379218995571136475e-01 -2.400583773851394653e-01 3.994548320770263672e-01 -1.345963776111602783e-01 1.903772912919521332e-02 -3.465475440025329590e-01
-2.239658683538436890e-01 8.690141141414642334e-02 9.761378169059753418e-02 -9.969697147607803345e-02 2.115111052989959717e-01 -1.695097982883453369e-01 8.553115278482437134e-02 3.128241002559661865e-02 -1.023567914962768555e-01 -1.169293671846389771e-01 -5.701904296875000000e-01 2.560935216024518013e-03 -7.591412216424942017e-02 -2.339818477630615234e-01 -4.803886637091636658e-02 1.150630414485931396e-01 -3.962676823139190674e-01 2.241931706666946411e-01 2.396653741598129272e-01 3.874055296182632446e-02 2.258970774710178375e-02 -1.583649665117263794e-01 -1.403621677309274673e-02 -4.259324050508439541e-04 9.819829463958740234e-02 7.040717452764511108e-02 7.522685825824737549e-02 -1.084043458104133606e-01 2.302596569061279297e-01 -1.033297777175903320e-01 -8.707774430513381958e-02 -1.428861618041992188e-01
3.307039663195610046e-02 8.340788632631301880e-02 1.817433387041091919e-01 -1.188908740878105164e-01 -4.604981094598770142e-02 -1.821495741605758667e-01 1.611030995845794678e-01 -1.769226789474487305e-01 -7.156143896281719208e-03 -4.855478182435035706e-02 -2.989074029028415680e-02 -9.623482078313827515e-02 1.544904261827468872e-01 -2.025335282087326050e-01 7.853985880501568317e-04 2.185693085193634033e-01 1.971807144582271576e-02 1.980552673339843750e-01 -1.601441800594329834e-01 -2.343069911003112793e-01 -1.813345998525619507e-01 2.686293125152587891e-01 3.827573657035827637e-01 -2.650783061981201172e-01 1.254997998476028442e-01 -1.748791523277759552e-02 -1.212446913123130798e-01 -2.325753271579742432e-01 3.264704346656799316e-01 -2.697616219520568848e-01 1.334324777126312256e-01 -5.500020831823348999e-02
-7.758475095033645630e-02 2.520506381988525391e-01 9.368192404508590698e-02 -5.856686457991600037e-02 -1.743368431925773621e-02 -1.335817724466323853e-01 -2.345519661903381348e-01 -1.927039623260498047e-01 -1.330806165933609009e-01 4.690736904740333557e-02 -1.603798270225524902e-01 -1.108919903635978699e-01 5.430000275373458862e-02 2.596568502485752106e-02 1.199868023395538330e-01 1.929242312908172607e-01 -1.748332679271697998e-01 3.370280563831329346e-02 1.929527670145034790e-01 -1.429370343685150146e-01 -3.748321235179901123e-01 1.564928144216537476e-01 -1.041500940918922424e-01 -1.577605605125427246e-01 2.102835923433303833e-01 2.423230111598968506e-01 -1.964160948991775513e-01 -2.738730609416961670e-01 2.525622248649597168e-01 2.808217406272888184e-01 1.851293593645095825e-01 -1.060309931635856628e-01
1.531249284744262695e-02 1.938671916723251343e-01 -1.482080202549695969e-02 -2.485149800777435303e-01 1.420020610094070435e-01 -2.765119075775146484e-02 4.853334277868270874e-02 -3.118034005165100098e-01 2.942329943180084229e-01 1.027291342616081238e-01 -2.491344660520553589e-01 -6.874864548444747925e-02 4.779780283570289612e-02 -2.330532819032669067e-01 -1.067493185400962830e-01 1.542022675275802612e-01 -1.313569098711013794e-01 3.585523664951324463e-01 -1.298873573541641235e-01 -1.979842782020568848e-02 1.956857740879058838e-03 5.661695823073387146e-02 -8.765874058008193970e-02 9.819138795137405396e-03 -3.300181403756141663e-02 6.481968611478805542e-02 8.468779176473617554e-02 -3.892304599285125732e-01 3.558489680290222168e-02 4.214251339435577393e-01 8.397451043128967285e-02 7.451010402292013168e-03
-2.335367500782012939e-01 -3.753329440951347351e-02 1.612928807735443115e-01 3.557564225047826767e-03 -2.366557568311691284e-01 -2.604728639125823975e-01 7.865803688764572144e-02 4.679607227444648743e-02 -8.726037293672561646e-02 8.557985536754131317e-03 -1.085087135434150696e-01 3.532056882977485657e-02 -1.787154525518417358e-01 -2.918817400932312012e-01 -2.514328062534332275e-01 1.078634858131408691e-01 -8.408896625041961670e-02 5.022967457771301270e-01 1.463966071605682373e-01 1.467267274856567383e-01 -1.232342794537544250e-01 8.310820907354354858e-02 1.147876456379890442e-01 -2.072491347789764404e-01 -6.641000509262084961e-02 6.651465315371751785e-03 -7.585140317678451538e-02 -2.302367091178894043e-01 2.299488484859466553e-01 -2.370455861091613770e-01 1.407271325588226318e-01 2.132104523479938507e-02
-1.101882308721542358e-01 2.048153877258300781e-01 3.817764222621917725e-01 6.512017548084259033e-02 -3.926245495676994324e-02 -5.639970675110816956e-02 -2.142037749290466309e-01 -1.887148432433605194e-02 8.347699791193008423e-02 1.377174854278564453e-01 1.112286373972892761e-01 9.718158096075057983e-02 1.323874741792678833e-01 -1.395346522331237793e-01 1.671468615531921387e-01 2.520565986633300781e-01 -7.488204538822174072e-02 3.597208261489868164e-01 1.899581588804721832e-02 -8.370169252157211304e-02 -2.593284249305725098e-01 -1.375364065170288086e-01 2.849068939685821533e-01 -2.409867793321609497e-01 1.010333597660064697e-01 1.399346254765987396e-02 -3.984048217535018921e-02 -2.350807934999465942e-01 7.179617136716842651e-02 2.518078982830047607e-01 -2.088650828227400780e-03 -2.552030384540557861e-01
-1.141288131475448608e-01 2.174325138330459595e-01 5.425206944346427917e-02 -1.132206544280052185e-01 -9.692034870386123657e-02 -3.809119760990142822e-01 7.594417035579681396e-02 1.891450285911560059e-01 -2.631415128707885742e-01 -4.887648671865463257e-02 -3.490170538425445557e-01 7.773566991090774536e-02 -4.645139724016189575e-02 -1.484611481428146362e-01 -8.634107187390327454e-03 1.144881024956703186e-01 -7.543569803237915039e-02 3.995903730392456055e-01 -1.027613431215286255e-01 6.908264011144638062e-02 -2.065522521734237671e-01 -8.568526059389114380e-02 1.093082651495933533e-01 -3.314295411109924316e-01 2.455490976572036743e-01 -1.493916381150484085e-02 5.140822753310203552e-02 1.286912560462951660e-01 -5.495656281709671021e-02 2.239938676357269287e-01 -2.420488744974136353e-02 7.099407166242599487e-02
4.285718500614166260e-02 -4.986978694796562195e-02 3.525459468364715576e-01 -3.852391541004180908e-01 2.016018331050872803e-01 -1.763947159051895142e-01 -9.836748242378234863e-02 -1.803678721189498901e-01 9.479818493127822876e-02 -2.392045967280864716e-02 -2.680599987506866455e-01 1.301880478858947754e-01 -4.491768777370452881e-02 -3.314496874809265137e-01 -6.332236528396606445e-02 2.746926844120025635e-01 1.116298884153366089e-01 2.551357448101043701e-01 -1.156277358531951904e-01 -2.355738133192062378e-01 1.623892225325107574e-02 1.251537352800369263e-01 5.321592465043067932e-02 -7.865469157695770264e-02 3.126274421811103821e-02 1.824898645281791687e-02 -3.013727366924285889e-01 1.754863746464252472e-02 1.272496581077575684e-01 1.636394858360290527e-01 4.636662453413009644e-02 1.018579676747322083e-01
-3.484791815280914307e-01 -1.307632774114608765e-01 3.804721310734748840e-02 8.804477751255035400e-02 -2.174443155527114868e-01 -3.286101520061492920e-01 -2.205290347337722778e-01 7.765900343656539917e-02 -6.679000798612833023e-03 1.959203183650970459e-02 -2.870366275310516357e-01 -2.089611440896987915e-01 7.100438326597213745e-02 1.056410670280456543e-01 1.776047423481941223e-02 4.099858701229095459e-01 -2.529525160789489746e-01 2.539405226707458496e-01 -1.552828103303909302e-01 1.619067192077636719e-01 -8.617027103900909424e-02 -1.231431122869253159e-02 -7.653269171714782715e-02 -1.393151134252548218e-01 1.336601227521896362e-01 3.108644299209117889e-02 -5.183483287692070007e-02 -1.234085261821746826e-01 1.664720177650451660e-01 -2.285401076078414917e-01 -5.156566854566335678e-03 -5.372311919927597046e-02
-3.197229504585266113e-01 2.618956863880157471e-01 -1.334675401449203491e-01 -3.031028620898723602e-02 -9.951459616422653198e-02 -3.475119173526763916e-01 1.431107074022293091e-01 -6.397998332977294922e-02 -7.369631202891469002e-04 2.273038625717163086e-01 -2.399006485939025879e-01 5.474575329571962357e-03 9.530571103096008301e-02 8.046756498515605927e-03 1.385003211908042431e-03 -6.880827993154525757e-02 -4.000463709235191345e-02 4.626567363739013672e-01 -2.344616055488586426e-01 -7.501942664384841919e-02 -5.953032150864601135e-02 -1.107026115059852600e-01 1.051617562770843506e-01 -2.299051582813262939e-01 -2.100901305675506592e-01 1.576077342033386230e-01 7.042787969112396240e-03 -1.710939034819602966e-02 -1.534294784069061279e-01 1.849747151136398315e-01 -5.992917716503143311e-02 2.131788432598114014e-01
-1.103492677211761475e-01 -4.348584637045860291e-02 1.350858956575393677e-01 1.437516361474990845e-01 -5.211743712425231934e-02 -3.829784989356994629e-01 4.942695051431655884e-02 5.953617021441459656e-02 -1.981553807854652405e-02 -1.149863898754119873e-01 -1.817151606082916260e-01 -4.449142143130302429e-02 -9.064182639122009277e-02 -2.973069250583648682e-01 -3.215098977088928223e-01 4.375234991312026978e-02 -8.588237687945365906e-03 5.002725124359130859e-01 -7.690431922674179077e-02 1.835750192403793335e-01 -1.491481810808181763e-01 3.015949763357639313e-02 1.762459278106689453e-01 -8.077665418386459351e-02 -3.199150040745735168e-02 1.951076835393905640e-01 -6.937675178050994873e-02 -2.479771822690963745e-01 1.063577309250831604e-01 -1.579780578613281250e-01 2.139790207147598267e-01 -5.461867526173591614e-02
-6.328299175947904587e-03 1.299184411764144897e-01 1.471318155527114868e-01 2.375146141275763512e-03 2.862315773963928223e-01 -1.527321934700012207e-01 7.169528305530548096e-02 1.679506339132785797e-02 -2.386599220335483551e-02 2.849384844303131104e-01 -3.574784696102142334e-01 -1.355280578136444092e-01 1.423297524452209473e-01 -2.711270451545715332e-01 -1.205393485724925995e-02 6.827831268310546875e-02 4.557363316416740417e-02 3.969633877277374268e-01 -1.620531976222991943e-01 -3.471130728721618652e-01 -8.666399121284484863e-02 -1.583357453346252441e-01 -1.195817366242408752e-01 1.501010544598102570e-02 -4.514851607382297516e-03 1.085904836654663086e-01 -2.739511132240295410e-01 1.328052878379821777e-01 2.686977572739124298e-02 1.455239206552505493e-01 -2.099720537662506104e-01 1.609598658978939056e-02
-4.083264246582984924e-02 -4.204425960779190063e-02 4.787741899490356445e-01 -2.105622887611389160e-01 9.724018722772598267e-02 -9.024237096309661865e-02 5.304665770381689072e-03 -1.689819097518920898e-01 1.213636435568332672e-02 2.291818559169769287e-01 -2.419849783182144165e-01 6.761553138494491577e-02 1.962530054152011871e-02 -3.836082220077514648e-01 -3.079195693135261536e-02 2.011506557464599609e-01 1.516228169202804565e-01 1.745999902486801147e-01 3.925977647304534912e-02 -1.512531787157058716e-01 -2.135658562183380127e-01 -2.958791553974151611e-01 -6.018126010894775391e-02 -3.001239150762557983e-02 1.541889011859893799e-01 1.105449274182319641e-01 -8.054837584495544434e-02 -2.703324556350708008e-01 7.921428233385086060e-02 3.096533380448818207e-02 -1.818002909421920776e-01 2.555266022682189941e-02
1.359049826860427856e-01 9.826529026031494141e-02 3.641313314437866211e-01 -1.308339387178421021e-01 9.278826415538787842e-02 -3.013208508491516113e-01 -5.619419366121292114e-02 5.593962594866752625e-02 1.979645894607529044e-04 -2.968179620802402496e-02 -3.277563303709030151e-02 1.162594035267829895e-01 2.073637992143630981e-01 -1.573646813631057739e-01 -6.189172342419624329e-02 2.279913276433944702e-01 1.433764398097991943e-02 2.935847938060760498e-01 1.464316528290510178e-02 -3.782325983047485352e-01 -2.433581799268722534e-01 -1.746461540460586548e-02 2.005834281444549561e-01 -1.005802080035209656e-01 1.153278946876525879e-01 1.475816816091537476e-01 -1.317552179098129272e-01 -1.140878051519393921e-01 2.231892198324203491e-01 -3.229789733886718750e-01 -1.001100465655326843e-01 -9.094326198101043701e-02
-1.792074292898178101e-01 -5.438372027128934860e-03 4.363158941268920898e-01 -2.684351205825805664e-01 -4.797861911356449127e-03 2.560454234480857849e-02 1.227472797036170959e-01 2.136527374386787415e-02 -6.595721095800399780e-02 -7.328872382640838623e-02 -2.660793662071228027e-01 1.430345475673675537e-01 3.996590152382850647e-02 -5.856367573142051697e-02 -1.150424927473068237e-01 2.363995835185050964e-02 -3.607745170593261719e-01 9.702122956514358521e-02 4.781383648514747620e-02 2.178533971309661865e-01 -1.766854077577590942e-01 1.080414801836013794e-01 3.195553421974182129e-01 -5.038023740053176880e-02 2.579698860645294189e-01 -1.604532822966575623e-02 -9.556946158409118652e-02 -2.344346642494201660e-01 2.535983622074127197e-01 1.447396278381347656e-01 8.694350719451904297e-02 9.403596073389053345e-02
-2.788110971450805664e-01 2.862974703311920166e-01 1.333504468202590942e-01 -3.445205837488174438e-02 -8.812154084444046021e-02 1.230769976973533630e-01 -8.702366799116134644e-02 -5.902085453271865845e-02 -3.270937204360961914e-01 -9.151028841733932495e-02 -7.531174272298812866e-02 -5.285818502306938171e-02 -1.978250592947006226e-01 7.994201034307479858e-02 2.910010516643524170e-02 2.657838761806488037e-01 -3.542464971542358398e-02 2.438111603260040283e-01 -9.765601158142089844e-02 -2.371303886175155640e-01 -1.564994007349014282e-01 4.387901630252599716e-03 -6.514741689898073673e-04 -1.476116031408309937e-01 2.005481272935867310e-01 -2.608013898134231567e-02 -4.581238925457000732e-01 -2.534821629524230957e-01 2.121023088693618774e-01 -4.989112168550491333e-02 6.960030645132064819e-02 7.998122274875640869e-02
-2.205135822296142578e-01 1.252647936344146729e-01 5.203657224774360657e-02 7.089534401893615723e-02 -4.669184272643178701e-04 -2.498594671487808228e-01 -8.022180944681167603e-02 5.500995367765426636e-02 -1.748545616865158081e-01 2.779442667961120605e-01 -3.132141232490539551e-01 1.782270669937133789e-01 6.903395801782608032e-02 -1.308200806379318237e-01 5.819071084260940552e-02 8.880896866321563721e-02 -1.631987243890762329e-01 1.802857071161270142e-01 4.339229315519332886e-02 -2.184118181467056274e-01 4.575666785240173340e-02 1.209801509976387024e-01 3.159843981266021729e-01 -1.455298960208892822e-01 -2.866069376468658447e-01 3.282889723777770996e-01 -2.040837705135345459e-01 -1.920588761568069458e-01 -7.790759205818176270e-02 1.559669077396392822e-01 -1.874421089887619019e-01 -6.889848411083221436e-02
5.390496458858251572e-03 3.424593806266784668e-02 -2.328641898930072784e-02 3.599003702402114868e-02 1.803681813180446625e-02 -3.062927722930908203e-01 9.177460521459579468e-02 -2.420853078365325928e-01 3.026665560901165009e-02 -3.024534583091735840e-01 1.013093963265419006e-01 -7.192345708608627319e-02 -2.192098833620548248e-02 -7.383369654417037964e-02 6.164800841361284256e-03 2.482586801052093506e-01 -2.072755545377731323e-01 1.400181800127029419e-01 -8.317498862743377686e-02 1.195503175258636475e-01 -1.915221512317657471e-01 -2.589096687734127045e-02 2.691780924797058105e-01 -1.439743787050247192e-01 -1.356984674930572510e-01 3.341360986232757568e-01 -6.569352000951766968e-02 -2.713057398796081543e-01 3.798417150974273682e-01 -6.926333904266357422e-02 -1.655940413475036621e-01 -2.481168806552886963e-01
-2.407426536083221436e-01 1.618726700544357300e-01 1.109235286712646484e-01 -8.600807189941406250e-02 -4.774884507060050964e-02 -3.654071129858493805e-03 -1.777881830930709839e-01 -1.974810510873794556e-01 -3.269449472427368164e-01 1.916490048170089722e-01 -6.247334182262420654e-02 -1.406807303428649902e-01 2.503275126218795776e-02 1.485578119754791260e-01 -5.529996007680892944e-02 2.146943360567092896e-01 -1.803579330444335938e-01 2.403083294630050659e-01 -1.429161871783435345e-03 8.708629757165908813e-02 -3.150065839290618896e-01 -3.214091062545776367e-02 7.442881911993026733e-02 -6.892086472362279892e-03 1.481608748435974121e-01 3.395203649997711182e-01 1.551550254225730896e-02 -3.504035770893096924e-01 1.757852882146835327e-01 1.653607338666915894e-01 2.417811751365661621e-01 -5.839328467845916748e-02
5.823986604809761047e-02 2.759887278079986572e-01 3.487354815006256104e-01 -1.297561675310134888e-01 2.832892239093780518e-01 -5.061959847807884216e-02 -1.948501616716384888e-01 -1.418366879224777222e-01 -2.168336808681488037e-01 6.246218085289001465e-02 -3.677839636802673340e-01 8.877126872539520264e-02 -1.328520625829696655e-01 -5.868906620889902115e-03 -2.649981081485748291e-01 2.269251942634582520e-01 -5.552397295832633972e-02 1.601659059524536133e-01 -2.268986850976943970e-01 -2.105158418416976929e-01 -1.820050776004791260e-01 -3.965858370065689087e-02 2.576869353652000427e-02 -4.217833280563354492e-02 6.295628100633621216e-02 -1.770785003900527954e-01 -8.642052114009857178e-02 -2.069595009088516235e-01 2.178535014390945435e-01 -7.608205825090408325e-02 -7.292589545249938965e-02 4.187341779470443726e-02
-2.778290808200836182e-01 1.290097087621688843e-01 3.450189232826232910e-01 -9.091531485319137573e-02 -1.070823296904563904e-01 4.523171484470367432e-02 -7.386051863431930542e-02 2.177435904741287231e-01 1.813263073563575745e-02 1.934122443199157715e-01 -1.778729259967803955e-01 -1.540774703025817871e-01 -4.629142954945564270e-02 -1.898894645273685455e-02 2.360710203647613525e-01 2.794682681560516357e-01 -1.326862424612045288e-01 8.417930454015731812e-02 -3.985794633626937866e-02 -1.911008208990097046e-01 -3.901516497135162354e-01 5.979863926768302917e-02 2.048628181219100952e-01 -8.062623441219329834e-02 1.690967977046966553e-01 6.141158938407897949e-02 3.371542319655418396e-02 -4.173118174076080322e-01 -2.388568408787250519e-02 -1.410301309078931808e-02 5.590712185949087143e-03 -8.670108020305633545e-02
-6.269197911024093628e-02 2.417165189981460571e-01 6.610583513975143433e-02 -1.809773445129394531e-01 -8.387705683708190918e-02 -1.561941504478454590e-01 2.274901270866394043e-01 5.068839062005281448e-03 1.765270531177520752e-02 -1.757432818412780762e-01 -1.429032236337661743e-01 -2.935068011283874512e-01 3.060178756713867188e-01 3.050036728382110596e-02 1.170310750603675842e-01 -2.693890361115336418e-03 -1.768423765897750854e-01 2.637671530246734619e-01 -1.592485904693603516e-01 -2.029118537902832031e-01 9.883453696966171265e-02 6.498280912637710571e-02 -7.216951251029968262e-02 -2.674506902694702148e-01 2.945730984210968018e-01 1.387404650449752808e-01 1.542312204837799072e-01 -3.796329721808433533e-02 3.620980978012084961e-01 6.149023771286010742e-02 -8.440268784761428833e-02 -1.997132450342178345e-01
-3.121761977672576904e-01 1.258067190647125244e-01 -3.352834284305572510e-02 -4.414488375186920166e-02 5.870152264833450317e-02 -9.545972198247909546e-02 2.657253146171569824e-01 1.207408607006072998e-01 4.558404907584190369e-02 -4.489410668611526489e-02 1.004537045955657959e-01 1.406917273998260498e-01 -1.588163152337074280e-02 -8.836939930915832520e-02 -1.617470532655715942e-01 3.958654403686523438e-02 1.114792376756668091e-01 3.574320971965789795e-01 -9.002400934696197510e-02 -4.806290846318006516e-03 -4.032141268253326416e-01 1.582966446876525879e-01 1.322895586490631104e-01 -1.849666088819503784e-01 -7.668164372444152832e-02 3.026849031448364258e-01 5.229633674025535583e-02 -3.276697993278503418e-01 2.566736638545989990e-01 -1.397475451231002808e-01 -1.858710497617721558e-01 -3.008549660444259644e-02
-1.954739093780517578e-01 2.477040588855743408e-01 3.574264422059059143e-02 -2.817442417144775391e-01 4.604457318782806396e-02 -1.923921108245849609e-01 6.912622600793838501e-02 3.219442367553710938e-01 2.412369549274444580e-01 5.087130889296531677e-02 5.416600406169891357e-02 -1.960366778075695038e-02 1.660738438367843628e-01 4.660784825682640076e-02 -4.935866594314575195e-02 -6.300137843936681747e-03 6.857179850339889526e-02 4.041731059551239014e-01 5.883806198835372925e-02 2.273124605417251587e-01 -1.049254909157752991e-01 5.524555454030632973e-04 -1.066133901476860046e-01 -1.410394608974456787e-01 1.315042823553085327e-01 3.071620166301727295e-01 -8.231048285961151123e-02 -2.913170158863067627e-01 2.669361233711242676e-01 1.372430175542831421e-01 -1.304695606231689453e-01 5.421636160463094711e-03
-1.691728532314300537e-01 1.838426440954208374e-01 7.250405848026275635e-02 -8.827237784862518311e-02 1.351276487112045288e-01 -7.900166511535644531e-02 1.068193688988685608e-01 1.960529088973999023e-01 4.194281101226806641e-01 -5.642070900648832321e-03 -8.411870896816253662e-02 -6.063976790755987167e-03 8.991441875696182251e-02 4.206081852316856384e-02 3.050028905272483826e-02 5.648564547300338745e-02 1.333238184452056885e-01 4.200023114681243896e-01 9.963288903236389160e-02 5.664431676268577576e-02 -1.562328934669494629e-01 -5.579524487257003784e-02 -1.500404626131057739e-01 -1.353722363710403442e-01 4.941357299685478210e-03 3.874546289443969727e-01 -4.123820737004280090e-02 -3.653880655765533447e-01 2.306580841541290283e-01 9.274744242429733276e-02 -1.571440845727920532e-01 -7.497205585241317749e-02
-3.218218982219696045e-01 8.112009614706039429e-02 -6.355120241641998291e-02 -6.466121971607208252e-02 1.014099493622779846e-01 -3.750450015068054199e-01 4.643326252698898315e-02 4.167360067367553711e-02 -3.876210749149322510e-01 -3.480789810419082642e-02 -3.280649185180664062e-01 -1.976320296525955200e-01 -1.481834799051284790e-01 -4.918975010514259338e-02 -5.696219950914382935e-02 2.069002687931060791e-01 -1.852419227361679077e-01 1.986179351806640625e-01 -9.435765445232391357e-02 -7.740984112024307251e-02 -4.282690212130546570e-02 -2.445653229951858521e-01 1.551788598299026489e-01 -8.740663528442382812e-02 1.808457076549530029e-02 9.472601860761642456e-02 -4.557308182120323181e-02 1.679816991090774536e-01 1.194637939333915710e-01 3.184768557548522949e-01 -1.218892857432365417e-01 -7.772295922040939331e-02
-2.556287050247192383e-01 -1.621887646615505219e-02 5.573000758886337280e-02 -1.327475458383560181e-01 4.088414311408996582e-01 -2.310302257537841797e-01 -8.714878559112548828e-02 -8.530932478606700897e-03 -2.483394294977188110e-01 3.208616673946380615e-01 -3.634006977081298828e-01 -1.738975010812282562e-02 -1.573110520839691162e-01 -2.819260358810424805e-01 -2.203293740749359131e-01 -4.601330682635307312e-02 -1.742737144231796265e-01 3.258793354034423828e-01 -1.455396413803100586e-02 -1.215473469346761703e-02 -7.390796393156051636e-02 -1.104873791337013245e-01 4.764785617589950562e-02 -8.114799857139587402e-02 8.732140809297561646e-02 -5.032064765691757202e-02 -1.408033668994903564e-01 6.118242070078849792e-02 6.349553167819976807e-02 1.285931617021560669e-01 -1.234563067555427551e-01 2.453190274536609650e-02
-2.293864339590072632e-01 7.104333490133285522e-02 1.620427668094635010e-01 1.153285577893257141e-01 -1.999743133783340454e-01 -4.699209630489349365e-01 1.344134360551834106e-01 7.418961077928543091e-02 -7.350951433181762695e-03 -1.182621791958808899e-01 -1.893071830272674561e-01 -4.250263422727584839e-02 -1.029897108674049377e-01 -2.266273647546768188e-01 -2.034502178430557251e-01 1.710381209850311279e-01 1.090350300073623657e-01 4.471608102321624756e-01 1.358400378376245499e-02 1.339589506387710571e-01 -1.653459519147872925e-01 1.022805124521255493e-01 1.835511922836303711e-01 -8.109628409147262573e-02 3.430693969130516052e-02 6.466032564640045166e-02 -4.670931771397590637e-02 -2.344015091657638550e-01 7.168863713741302490e-02 -1.186029911041259766e-01 1.404388844966888428e-01 -1.569756567478179932e-01
1.504258066415786743e-01 2.274171859025955200e-01 2.319322675466537476e-01 -9.465908259153366089e-02 1.843475550413131714e-01 -2.100219279527664185e-01 -7.800523191690444946e-02 3.190022706985473633e-02 2.458593249320983887e-02 8.491014689207077026e-02 -4.229211434721946716e-02 1.646648943424224854e-01 1.599119752645492554e-01 -6.531334668397903442e-02 -2.432539165019989014e-01 2.685743570327758789e-01 -4.225043085170909762e-05 4.124610424041748047e-01 3.210229799151420593e-03 -3.542898595333099365e-01 -1.830970495939254761e-01 7.689462974667549133e-03 -1.365080773830413818e-01 -2.697933912277221680e-01 4.054210335016250610e-02 1.645410060882568359e-01 7.531726360321044922e-02 -1.734366863965988159e-01 2.220075577497482300e-01 -1.828405857086181641e-01 7.576268911361694336e-02 -7.908631861209869385e-02
-3.766901791095733643e-02 -1.808478683233261108e-02 3.991092741489410400e-01 -3.419747352600097656e-01 6.180774047970771790e-02 -8.653952926397323608e-02 -4.591895267367362976e-02 -1.301429420709609985e-01 5.221744533628225327e-03 5.970868095755577087e-02 -1.940082609653472900e-01 -5.782329291105270386e-02 -2.252159416675567627e-01 -4.667921066284179688e-01 -1.307025551795959473e-01 3.142184615135192871e-01 8.503369987010955811e-03 1.432768702507019043e-01 -7.167848944664001465e-02 -2.858468592166900635e-01 2.584189362823963165e-02 -3.413257002830505371e-02 -4.076188057661056519e-02 8.873075246810913086e-03 -1.375633198767900467e-02 -3.287442401051521301e-02 -1.710607558488845825e-01 -1.525374948978424072e-01 2.745450735092163086e-01 1.400207579135894775e-01 -3.394924849271774292e-02 -4.126603156328201294e-02
-3.970623612403869629e-01 4.312569797039031982e-01 -3.649829654023051262e-03 -9.612585604190826416e-02 8.475929498672485352e-02 1.016083359718322754e-01 1.053521335124969482e-01 -1.160590201616287231e-01 -1.613055914640426636e-01 -1.497471034526824951e-01 -1.816742122173309326e-02 1.070621460676193237e-01 7.678165566176176071e-03 -2.845982089638710022e-02 -9.289825707674026489e-02 3.832582235336303711e-01 -1.167348921298980713e-01 2.733107507228851318e-01 -1.360440552234649658e-01 -6.250236928462982178e-02 7.198954373598098755e-02 7.072136551141738892e-02 6.175516173243522644e-02 1.030959412455558777e-01 2.575029805302619934e-02 -3.945505246520042419e-02 -7.105281203985214233e-02 -1.692121922969818115e-01 3.177462518215179443e-01 -1.395532041788101196e-01 -2.625503540039062500e-01 -1.666380912065505981e-01
-1.283615827560424805e-01 3.053132295608520508e-01 1.155784726142883301e-01 -1.885991245508193970e-01 2.372134327888488770e-01 -3.666572868824005127e-01 -1.397058069705963135e-01 -2.906251847743988037e-01 -2.081322520971298218e-01 6.850583851337432861e-02 2.005370408296585083e-01 1.568194478750228882e-02 -8.638862520456314087e-02 -5.476019531488418579e-02 -7.976591587066650391e-03 9.481627494096755981e-02 -2.658456377685070038e-02 3.608545958995819092e-01 8.657135069370269775e-02 7.509697228670120239e-02 -2.950204908847808838e-02 -8.834522962570190430e-02 6.417243182659149170e-02 1.187950447201728821e-01 -1.697654724121093750e-01 3.001030981540679932e-01 -4.067029431462287903e-02 -1.912169903516769409e-01 1.479178518056869507e-01 2.182074934244155884e-01 1.858401000499725342e-01 -8.129344135522842407e-02
-1.217329353094100952e-01 2.291745394468307495e-01 4.094202220439910889e-01 -1.764367520809173584e-01 -4.707694519311189651e-03 -1.619855314493179321e-01 1.957292705774307251e-01 3.870939835906028748e-02 2.314852476119995117e-01 -3.358523845672607422e-01 -3.639563024044036865e-01 -8.780638128519058228e-02 8.480708301067352295e-02 -2.284511690959334373e-03 2.444984167814254761e-01 1.868312209844589233e-01 -1.377695351839065552e-01 1.436772495508193970e-01 4.295932501554489136e-02 1.566779464483261108e-01 -1.261463016271591187e-01 3.839869983494281769e-03 5.245753377676010132e-02 -2.014713436365127563e-01 -1.295858919620513916e-01 -9.496118873357772827e-02 -1.030249521136283875e-01 -1.928961575031280518e-01 2.352725416421890259e-01 1.804594323039054871e-02 5.834278091788291931e-02 3.732237592339515686e-02
-3.197681903839111328e-01 2.004754841327667236e-01 7.840537279844284058e-02 3.097070567309856415e-02 7.595590502023696899e-02 -1.435809135437011719e-01 2.420034073293209076e-02 -2.132647037506103516e-01 -8.417361229658126831e-02 1.458804905414581299e-01 -3.799668252468109131e-01 4.593952372670173645e-02 -5.615804344415664673e-02 2.617954649031162262e-02 4.223909601569175720e-02 1.533088684082031250e-01 -1.705927699804306030e-01 1.551651656627655029e-01 1.692364662885665894e-01 1.007397770881652832e-01 -3.321604728698730469e-01 3.231103345751762390e-02 1.887434720993041992e-01 -3.931017518043518066e-01 1.171366591006517410e-02 -1.413475573062896729e-01 4.024645313620567322e-02 -2.592874467372894287e-01 1.332444548606872559e-01 -2.824880741536617279e-02 2.425431013107299805e-01 1.190802678465843201e-01
9.277558326721191406e-02 1.004573181271553040e-01 4.699440672993659973e-02 -3.208047151565551758e-01 3.990810811519622803e-01 -1.273024976253509521e-01 -9.894788265228271484e-03 6.370646879076957703e-03 -9.653414785861968994e-02 2.249082550406455994e-02 -4.499287903308868408e-01 -1.931528449058532715e-01 1.203471645712852478e-01 -1.358787268400192261e-01 1.727435141801834106e-01 7.178571075201034546e-02 -1.952093839645385742e-01 5.293916910886764526e-02 -1.098793148994445801e-01 -1.873432397842407227e-01 -1.754684448242187500e-01 -1.094783246517181396e-01 1.447782814502716064e-01 -1.762617230415344238e-01 7.819163799285888672e-02 1.656810492277145386e-01 6.542950868606567383e-02 -9.998911619186401367e-02 2.797778844833374023e-01 3.982503339648246765e-02 2.096466422080993652e-01 -1.688727736473083496e-01
-1.420328319072723389e-01 2.294900715351104736e-01 -6.501076370477676392e-02 -1.239912062883377075e-01 -1.295010149478912354e-01 -3.666044175624847412e-01 -1.780526936054229736e-01 -1.793444738723337650e-03 -4.453042894601821899e-02 -1.606293767690658569e-01 -3.680229485034942627e-01 -2.432492002844810486e-02 -9.196607768535614014e-02 -2.394095510244369507e-01 -1.312011033296585083e-01 1.218170300126075745e-01 -1.922030895948410034e-01 2.595790922641754150e-01 -1.424797326326370239e-01 1.054103970527648926e-01 -1.809684634208679199e-01 9.242791682481765747e-02 2.209896408021450043e-02 -2.949254214763641357e-01 1.824750900268554688e-01 2.503158748149871826e-01 -1.567940115928649902e-01 1.597119569778442383e-01 -2.968267910182476044e-02 1.909925490617752075e-01 5.774810910224914551e-02 1.086366400122642517e-01
-1.719220876693725586e-01 -7.245644927024841309e-02 -1.614533066749572754e-01 -1.036310642957687378e-01 1.206208672374486923e-02 -3.043596744537353516e-01 -1.554866433143615723e-01 -2.206238210201263428e-01 -7.952687144279479980e-02 2.372958883643150330e-02 -3.260314166545867920e-01 -3.960071131587028503e-02 2.359910681843757629e-02 -3.163925111293792725e-01 -2.074240446090698242e-01 3.411570191383361816e-01 -2.362855970859527588e-01 5.465143546462059021e-02 1.585935652256011963e-01 1.762563884258270264e-01 -2.377086579799652100e-01 -2.288814820349216461e-02 -1.543360203504562378e-02 -1.298221498727798462e-01 1.882815659046173096e-01 1.831964552402496338e-01 1.503561437129974365e-01 -1.155495122075080872e-01 1.537543982267379761e-01 1.102620661258697510e-01 -1.401621103286743164e-01 1.958529055118560791e-01
-5.828179791569709778e-02 3.096935451030731201e-01 1.574605703353881836e-01 -6.853511184453964233e-02 -7.448574900627136230e-02 -2.820060588419437408e-02 2.590054571628570557e-01 7.564892619848251343e-02 -2.042370475828647614e-02 -1.279914844781160355e-02 -1.907581835985183716e-02 -6.989928334951400757e-02 2.221913784742355347e-01 -1.168882399797439575e-01 -9.674313664436340332e-02 1.203638985753059387e-01 1.129862442612648010e-01 3.052850067615509033e-01 1.458525508642196655e-01 7.143278419971466064e-02 -3.411255478858947754e-01 -1.759390383958816528e-01 3.566523492336273193e-01 -1.634268611669540405e-01 7.041477132588624954e-03 2.237793654203414917e-01 1.079982966184616089e-01 -3.243818283081054688e-01 2.833008468151092529e-01 9.710380434989929199e-02 -3.403494483791291714e-04 -9.523466229438781738e-02
-4.318070113658905029e-01 4.374305009841918945e-01 1.231634430587291718e-02 -2.259166985750198364e-01 1.213754713535308838e-02 -1.855304650962352753e-02 2.301288098096847534e-01 -2.149700522422790527e-01 -2.598271071910858154e-01 -2.635327726602554321e-02 -7.622467353940010071e-03 1.896931789815425873e-02 9.408866614103317261e-02 -1.260151155292987823e-02 2.092371582984924316e-01 6.153364479541778564e-02 -1.138606891036033630e-01 3.493455052375793457e-01 2.651443332433700562e-02 -1.586076319217681885e-01 -1.109023913741111755e-01 -6.633110344409942627e-02 -7.038310170173645020e-02 -8.502545952796936035e-02 -2.423283010721206665e-01 1.477130502462387085e-01 -1.420282423496246338e-01 -1.272505968809127808e-01 1.972498605027794838e-03 -1.186670064926147461e-01 -1.140803322196006775e-01 1.113037019968032837e-01
-3.286023437976837158e-01 1.708714663982391357e-01 1.243354678153991699e-01 -7.670743018388748169e-02 2.519378960132598877e-01 1.804913952946662903e-02 -7.533133774995803833e-02 -2.188410311937332153e-01 -4.492615163326263428e-01 2.254109233617782593e-01 -1.366122663021087646e-01 1.219417676329612732e-01 4.822514206171035767e-02 -9.813376516103744507e-02 4.445759579539299011e-02 4.392109438776969910e-02 1.780384965240955353e-02 3.015243113040924072e-01 1.178971603512763977e-01 5.038991943001747131e-02 -2.882223725318908691e-01 -9.596667438745498657e-02 -4.780912026762962341e-02 -1.523426473140716553e-01 3.392337262630462646e-02 2.472311854362487793e-01 -1.595628112554550171e-01 -2.171632200479507446e-01 4.455914255231618881e-03 -1.291743665933609009e-02 -2.475232034921646118e-01 -1.668274402618408203e-02
-2.849921882152557373e-01 -1.144529357552528381e-01 -8.676147460937500000e-02 2.989011071622371674e-02 2.100437879562377930e-03 -4.300501048564910889e-01 -9.107153862714767456e-02 -2.284448780119419098e-02 9.437173604965209961e-02 1.280435919761657715e-01 -2.948517501354217529e-01 -1.490381509065628052e-01 1.096363067626953125e-01 2.222986221313476562e-01 -7.721384614706039429e-02 3.696540296077728271e-01 -3.148349821567535400e-01 2.168231159448623657e-01 5.060891062021255493e-02 3.113684430718421936e-02 -1.136682182550430298e-01 -4.563799500465393066e-02 -6.004660576581954956e-02 -2.282707840204238892e-01 6.909985840320587158e-02 5.540833249688148499e-02 2.596789039671421051e-02 -1.050895005464553833e-01 3.156478106975555420e-01 -1.569700539112091064e-01 2.223369851708412170e-02 -1.704575493931770325e-02
-2.805745601654052734e-01 -9.249020367860794067e-04 -1.730165481567382812e-01 -2.102409452199935913e-01 -1.199085451662540436e-02 -1.984030008316040039e-01 -2.437474429607391357e-01 -5.695709213614463806e-02 -1.899312138557434082e-01 9.557135403156280518e-02 -3.092634081840515137e-01 4.092833399772644043e-02 -1.098896935582160950e-02 -1.656522154808044434e-01 8.765895664691925049e-02 6.260543316602706909e-02 -8.947936445474624634e-02 2.645015120506286621e-01 -8.111668378114700317e-02 -1.838147938251495361e-01 2.239181995391845703e-01 -1.014475971460342407e-01 1.658515036106109619e-01 -4.348821192979812622e-02 -4.137404263019561768e-03 2.342199385166168213e-01 -1.175670996308326721e-01 6.096126511693000793e-02 2.448571771383285522e-01 2.435714453458786011e-01 -4.008445143699645996e-01 5.241994559764862061e-02
-9.738492965698242188e-02 -5.462741479277610779e-02 -8.974727243185043335e-02 -1.784307807683944702e-01 8.924264460802078247e-02 -1.764339804649353027e-01 -5.182202905416488647e-02 -2.188630700111389160e-01 1.120679900050163269e-01 -1.070582717657089233e-01 1.077521815896034241e-01 -1.836447976529598236e-02 1.820228397846221924e-01 -1.931565552949905396e-01 1.374113708734512329e-01 2.060958743095397949e-01 1.915328390896320343e-02 3.407492637634277344e-01 1.410299688577651978e-01 -1.635662317276000977e-01 -1.390130817890167236e-01 2.247021496295928955e-01 3.100762665271759033e-01 -2.866673842072486877e-02 2.106966823339462280e-01 -4.782916232943534851e-02 2.591605857014656067e-02 -4.102486371994018555e-01 2.415060400962829590e-01 -2.448672801256179810e-01 6.492064893245697021e-02 1.487665772438049316e-01
-1.532534062862396240e-01 1.919096261262893677e-01 2.361147850751876831e-01 -1.175809428095817566e-01 -5.600560456514358521e-02 2.078878879547119141e-02 1.793220043182373047e-01 1.025834754109382629e-01 1.841196790337562561e-02 -4.277497529983520508e-02 -2.872335612773895264e-01 1.300351172685623169e-01 2.538309991359710693e-01 6.596269458532333374e-02 -3.268441185355186462e-03 -9.447163902223110199e-03 -1.631737649440765381e-01 2.835266590118408203e-01 -4.635715112090110779e-02 2.332035303115844727e-01 -3.650677576661109924e-02 1.599918156862258911e-01 1.109052002429962158e-01 -2.137695550918579102e-01 3.608034253120422363e-01 1.158197373151779175e-01 -9.417232125997543335e-02 -2.408364862203598022e-01 2.303638756275177002e-01 2.833241522312164307e-01 -2.369257062673568726e-01 -7.061718404293060303e-02
-3.361434340476989746e-01 -1.216690056025981903e-02 -4.228750988841056824e-02 -8.600329607725143433e-02 2.203166782855987549e-01 -5.387936532497406006e-02 -1.605632342398166656e-02 -1.549537330865859985e-01 -3.396373689174652100e-01 7.963825017213821411e-02 -2.062412798404693604e-01 6.141887605190277100e-02 6.074996292591094971e-02 -2.482423335313796997e-01 -1.784567087888717651e-01 1.383950710296630859e-01 -2.267465144395828247e-01 1.647660732269287109e-01 4.719725623726844788e-02 2.360352575778961182e-01 -1.788140088319778442e-01 -8.115367591381072998e-02 8.453337848186492920e-02 -3.807819783687591553e-01 -8.993100374937057495e-02 2.255500406026840210e-01 8.410999923944473267e-02 -4.725223779678344727e-02 3.445752859115600586e-01 1.143598346970975399e-03 5.300454422831535339e-02 2.513380162417888641e-02
-5.175738409161567688e-02 2.734916098415851593e-02 7.134864479303359985e-02 7.084463536739349365e-02 2.172983139753341675e-01 5.495958612300455570e-04 7.350489962846040726e-03 -1.268732398748397827e-01 3.108258545398712158e-01 4.691789858043193817e-03 1.005313396453857422e-01 -1.151542738080024719e-02 -9.238803759217262268e-03 -3.583395481109619141e-01 -4.568856582045555115e-02 3.335174024105072021e-01 -2.970153582282364368e-04 4.493584930896759033e-01 -2.995012328028678894e-02 -1.580153256654739380e-01 -1.618411391973495483e-01 -2.589655816555023193e-01 8.242839574813842773e-02 -4.634058848023414612e-02 4.456473886966705322e-02 7.315350323915481567e-02 -1.263956259936094284e-02 -2.777929604053497314e-01 1.315179932862520218e-02 2.381600588560104370e-01 -2.093693464994430542e-01 2.429501712322235107e-01
-2.271916419267654419e-01 1.141043081879615784e-01 2.166899293661117554e-02 -2.747890651226043701e-01 7.730451971292495728e-02 -3.577423095703125000e-01 8.731443434953689575e-02 8.145312219858169556e-02 1.294023916125297546e-02 -1.167029291391372681e-01 -3.829377293586730957e-01 9.703324176371097565e-03 -1.892372667789459229e-01 1.085937917232513428e-01 -1.667430698871612549e-01 8.055775612592697144e-02 -2.010359764099121094e-01 3.723654747009277344e-01 -8.574107289314270020e-02 1.724833995103836060e-01 -1.247571557760238647e-01 -1.959606111049652100e-01 4.919220507144927979e-02 -1.507100164890289307e-01 -3.979130461812019348e-02 1.206984743475914001e-01 -1.268973201513290405e-01 9.310722351074218750e-02 1.658022999763488770e-01 3.078788518905639648e-01 -9.984800219535827637e-02 1.756172254681587219e-02
-2.673984169960021973e-01 1.411243230104446411e-01 3.499172925949096680e-01 -1.748981028795242310e-01 3.734108433127403259e-02 1.580277457833290100e-02 1.732627302408218384e-01 -1.139435097575187683e-01 1.649174243211746216e-01 2.217595838010311127e-02 -1.686673015356063843e-01 1.933819241821765900e-02 1.714643687009811401e-01 -5.445162579417228699e-02 1.929217576980590820e-01 3.050715923309326172e-01 -3.806263208389282227e-02 3.671346604824066162e-01 -1.013232208788394928e-02 5.038916133344173431e-03 -5.038290098309516907e-02 1.649386584758758545e-01 7.416009902954101562e-02 -1.503328792750835419e-02 2.023476809263229370e-01 5.393367260694503784e-02 9.279327839612960815e-02 -3.910733461380004883e-01 -7.080604135990142822e-02 2.129856050014495850e-01 7.463894039392471313e-02 -2.419821918010711670e-01
-1.361922025680541992e-01 1.002893373370170593e-01 1.062564030289649963e-01 -1.255142390727996826e-01 6.739287823438644409e-02 5.393156781792640686e-02 1.127133071422576904e-01 3.090686202049255371e-01 1.865529119968414307e-01 5.259406566619873047e-02 -9.988311678171157837e-02 1.862552762031555176e-02 2.834576740860939026e-02 -7.279017567634582520e-02 -6.142528727650642395e-02 -8.453790843486785889e-02 8.833772689104080200e-02 4.952519237995147705e-01 -1.222983002662658691e-02 1.032527387142181396e-01 -2.894024550914764404e-01 6.641004979610443115e-02 -7.877718657255172729e-03 -1.940668076276779175e-01 9.979597479104995728e-02 3.956115841865539551e-01 -7.889772951602935791e-02 -3.579423725605010986e-01 2.226093411445617676e-01 5.891012027859687805e-02 -7.952920347452163696e-02 -1.175401434302330017e-01
-2.426654547452926636e-01 5.005038157105445862e-02 -1.045103557407855988e-02 -1.988594532012939453e-01 1.824216842651367188e-01 -1.735999882221221924e-01 1.503076106309890747e-01 -3.818891197443008423e-02 -1.973761618137359619e-02 -4.832821711897850037e-02 8.804166316986083984e-02 -3.315328955650329590e-01 -1.970914304256439209e-01 -2.449799180030822754e-01 3.240632638335227966e-02 -1.027071401476860046e-01 1.606230884790420532e-01 1.849939525127410889e-01 -1.361899971961975098e-01 -8.389817923307418823e-02 -1.851627826690673828e-01 -1.101697012782096863e-01 -1.470893025398254395e-01 -1.026184558868408203e-01 -1.716098003089427948e-02 8.859671652317047119e-02 -1.979677379131317139e-01 -1.493853479623794556e-01 5.078030824661254883e-01 -9.719755500555038452e-02 -2.818906903266906738e-01 -4.076480865478515625e-03
-2.370246499776840210e-01 6.455283612012863159e-02 -1.057277992367744446e-01 -1.112933978438377380e-01 8.652894198894500732e-02 -2.655670344829559326e-01 1.842331886291503906e-01 -8.103933185338973999e-02 1.049188198521733284e-03 1.736034452915191650e-01 -4.160538017749786377e-01 -1.436837315559387207e-01 -4.144471511244773865e-02 -1.563974767923355103e-01 -6.445445120334625244e-02 1.229555308818817139e-01 -2.029343396425247192e-01 3.374388217926025391e-01 1.181891113519668579e-01 -4.236915111541748047e-01 7.835240662097930908e-02 -1.901421099901199341e-01 -1.368196215480566025e-02 1.313951611518859863e-01 -7.150876335799694061e-03 9.794963896274566650e-02 -4.710726812481880188e-02 1.154360026121139526e-01 1.730240583419799805e-01 1.879016607999801636e-01 -8.968140184879302979e-02 -1.465525329113006592e-01
-1.718469709157943726e-01 3.741815984249114990e-01 -3.119029290974140167e-02 2.712066099047660828e-02 5.259851968730799854e-05 2.124641649425029755e-02 -9.236834198236465454e-02 -6.015919521450996399e-02 -8.646878600120544434e-02 4.320480674505233765e-02 -3.209362328052520752e-01 5.145291611552238464e-02 -1.526158004999160767e-01 1.756915003061294556e-01 -9.168083779513835907e-03 2.003984302282333374e-01 4.490962997078895569e-02 2.656023502349853516e-01 1.391056925058364868e-02 -3.880613446235656738e-01 5.090950056910514832e-02 8.942130208015441895e-02 7.186198234558105469e-02 -2.885710895061492920e-01 2.019129842519760132e-01 -8.522904664278030396e-02 -2.464042454957962036e-01 -2.126562297344207764e-01 3.008892238140106201e-01 -1.154251396656036377e-01 6.983857601881027222e-02 1.472247540950775146e-01
-3.293313384056091309e-01 1.921316981315612793e-01 -6.525535136461257935e-02 5.648151040077209473e-02 -6.230462715029716492e-02 -6.740389019250869751e-02 -1.399105638265609741e-01 -2.254843413829803467e-01 -1.010754108428955078e-01 2.913274765014648438e-01 -4.696854352951049805e-01 3.379713371396064758e-02 7.775216549634933472e-02 -1.548867672681808472e-01 -6.926399469375610352e-02 2.446860074996948242e-01 -1.205261126160621643e-01 -2.288114465773105621e-02 1.569499075412750244e-01 -5.122933164238929749e-02 -7.197843492031097412e-02 2.641493380069732666e-01 -1.247085928916931152e-01 -2.652415931224822998e-01 -3.094942076131701469e-03 4.630512744188308716e-02 -8.767772465944290161e-02 -3.078772723674774170e-01 1.560543775558471680e-01 6.423635035753250122e-02 9.475637972354888916e-02 1.074219644069671631e-01
-6.149449385702610016e-03 -7.188741862773895264e-02 3.235507905483245850e-01 -1.014670506119728088e-01 1.864068955183029175e-01 -4.074123501777648926e-02 9.207808412611484528e-03 -1.739888936281204224e-01 2.887794375419616699e-01 2.318600565195083618e-01 -1.378554850816726685e-01 -1.544167250394821167e-01 1.707058101892471313e-01 -3.365063071250915527e-01 -8.728197775781154633e-03 1.749977618455886841e-01 1.467923074960708618e-01 3.021083474159240723e-01 -9.299064986407756805e-03 -2.670433819293975830e-01 -1.222400367259979248e-01 -2.499322146177291870e-01 1.565538048744201660e-01 -1.419087778776884079e-02 1.993753388524055481e-02 7.655361294746398926e-02 -9.054972231388092041e-02 -2.282264977693557739e-01 2.416045516729354858e-01 5.444594472646713257e-02 -4.608441144227981567e-02 2.088780552148818970e-01
-1.092394143342971802e-01 1.089337747544050217e-02 2.237571775913238525e-01 3.564373031258583069e-02 -2.786761224269866943e-01 -3.787641823291778564e-01 9.871053695678710938e-02 2.351089566946029663e-02 -6.646658480167388916e-02 -1.431376673281192780e-02 -1.557544022798538208e-01 -8.726135641336441040e-02 1.128203421831130981e-01 -1.666215062141418457e-01 -1.043725907802581787e-01 -1.268687099218368530e-02 -4.902449622750282288e-02 4.439388513565063477e-01 2.022000551223754883e-01 2.034549415111541748e-01 -2.378706037998199463e-01 4.185358062386512756e-02 2.758541405200958252e-01 8.654627948999404907e-03 2.420517988502979279e-02 -1.577798463404178619e-02 -2.483059465885162354e-01 -1.806161999702453613e-01 2.456326186656951904e-01 -1.528237164020538330e-01 6.527904421091079712e-02 -1.334758102893829346e-01
-3.529904484748840332e-01 1.206369847059249878e-01 1.067141294479370117e-01 -1.945222914218902588e-01 -3.790557011961936951e-02 -2.679363191127777100e-01 -1.182262450456619263e-01 -3.297537192702293396e-02 -8.612557500600814819e-02 -3.531171754002571106e-02 -3.773044347763061523e-01 -1.116640865802764893e-01 -2.796365506947040558e-02 1.153846755623817444e-01 -1.309307217597961426e-01 3.249234259128570557e-01 -2.030204832553863525e-01 2.107756137847900391e-01 7.967499084770679474e-03 1.043334230780601501e-01 -1.720608770847320557e-01 1.608290076255798340e-01 1.525530666112899780e-01 -4.562711417675018311e-01 5.767344310879707336e-02 7.652208954095840454e-02 1.090241670608520508e-01 -2.792594488710165024e-03 3.815130889415740967e-02 4.897571727633476257e-02 1.045053154230117798e-01 6.041081622242927551e-02
-2.151570655405521393e-02 1.142252683639526367e-01 1.541980952024459839e-01 1.267895940691232681e-02 6.387981772422790527e-02 -2.653886973857879639e-01 4.732213541865348816e-02 1.480356305837631226e-01 1.235718429088592529e-01 4.479691386222839355e-02 1.853088289499282837e-02 4.680828750133514404e-02 1.946274936199188232e-01 -9.075886011123657227e-02 -4.877221956849098206e-02 3.317389488220214844e-01 9.275150299072265625e-02 2.898945212364196777e-01 1.067247334867715836e-02 -2.947505116462707520e-01 -4.012114405632019043e-01 -1.527961343526840210e-02 2.388368397951126099e-01 4.255657643079757690e-02 2.667447328567504883e-01 2.685161232948303223e-01 -1.386986821889877319e-01 -7.955610752105712891e-02 1.106138676404953003e-01 -3.041816651821136475e-01 -7.640700787305831909e-02 -8.010545372962951660e-02
-1.370200365781784058e-01 1.648094952106475830e-01 -7.734996825456619263e-02 -7.021927088499069214e-02 1.337312310934066772e-01 -2.001090943813323975e-01 3.476165235042572021e-02 -6.030861660838127136e-02 -1.270853877067565918e-01 1.946009099483489990e-01 -1.989574730396270752e-01 -5.254406854510307312e-02 1.782621890306472778e-01 2.244499772787094116e-01 3.243906050920486450e-02 8.712053298950195312e-02 -2.973026633262634277e-01 2.635208666324615479e-01 -9.083785116672515869e-02 -1.600368693470954895e-02 -1.475571691989898682e-01 -5.482184886932373047e-02 -1.341483741998672485e-01 -2.221530228853225708e-01 -7.553466130048036575e-03 3.389958739280700684e-01 -8.753834664821624756e-02 1.586947962641716003e-02 2.000765651464462280e-01 5.160142183303833008e-01 -7.432942837476730347e-02 5.614139139652252197e-03
1.541317105293273926e-01 6.480457633733749390e-02 -1.919486075639724731e-01 -1.761915981769561768e-01 -2.157426625490188599e-02 -2.717537283897399902e-01 -1.486660633236169815e-02 3.279162198305130005e-02 -3.434648737311363220e-02 -1.698396056890487671e-01 -8.361841738224029541e-02 7.681590318679809570e-02 1.557053923606872559e-01 -5.958261340856552124e-02 1.018821150064468384e-01 4.420681297779083252e-01 1.285071671009063721e-01 4.674139320850372314e-01 2.811782658100128174e-01 -7.903262972831726074e-02 -1.577594578266143799e-01 1.523668318986892700e-01 1.055940240621566772e-01 -7.494295015931129456e-03 4.982472397387027740e-03 -6.638027727603912354e-02 -4.293651506304740906e-02 -6.466667354106903076e-02 1.913521438837051392e-01 3.207539916038513184e-01 -1.498485803604125977e-01 3.278511110693216324e-03
1.189852505922317505e-01 2.441280037164688110e-01 3.162755444645881653e-02 -1.032643616199493408e-01 1.928950995206832886e-01 -4.238495528697967529e-01 1.497977674007415771e-01 1.060371473431587219e-01 -1.011169701814651489e-01 1.614348143339157104e-01 -3.558210432529449463e-01 -2.396871298551559448e-01 9.385934472084045410e-02 -9.586812928318977356e-03 -1.348898559808731079e-01 2.050995677709579468e-01 -1.199572253972291946e-02 -4.456485062837600708e-02 -6.619462370872497559e-02 2.296280115842819214e-02 -3.806297481060028076e-02 -1.432840079069137573e-01 6.711178272962570190e-02 -1.102261543273925781e-01 2.315671145915985107e-01 2.575461566448211670e-01 -1.273564249277114868e-01 -4.712305963039398193e-02 3.987466394901275635e-01 1.434819400310516357e-01 -9.108367562294006348e-02 -5.084794014692306519e-02
-1.094080135226249695e-01 -1.506175100803375244e-01 4.366235435009002686e-02 -2.639944553375244141e-01 1.019453629851341248e-01 -2.257939875125885010e-01 8.528625965118408203e-02 -2.385727167129516602e-01 1.493767052888870239e-01 -7.754753530025482178e-02 3.776389732956886292e-02 1.053294017910957336e-01 1.612695753574371338e-01 -1.566857397556304932e-01 9.967094659805297852e-02 5.216972902417182922e-02 1.267192810773849487e-01 2.714598178863525391e-01 -9.310076385736465454e-02 -1.720404773950576782e-01 -1.639069765806198120e-01 2.706615626811981201e-01 9.858018159866333008e-02 -2.044226787984371185e-02 1.702787727117538452e-01 8.896378427743911743e-02 1.264258772134780884e-01 -4.342340528964996338e-01 3.666063249111175537e-01 -1.541320532560348511e-01 4.148709401488304138e-02 1.565673053264617920e-01
-8.176164329051971436e-02 1.922635138034820557e-01 2.437229752540588379e-01 -2.197303175926208496e-01 2.219313532114028931e-01 -2.334240823984146118e-01 2.511606924235820770e-02 -2.574164569377899170e-01 -3.288076072931289673e-02 4.452652856707572937e-02 -8.410110324621200562e-02 -2.523587644100189209e-01 -1.991202831268310547e-01 -1.124703735113143921e-01 -2.198317199945449829e-01 5.139119178056716919e-02 -1.130958646535873413e-01 2.365422397851943970e-01 -4.090631380677223206e-03 -6.162890791893005371e-02 -3.559223935008049011e-02 -2.442573159933090210e-01 1.179691553115844727e-01 2.390471398830413818e-01 4.644608125090599060e-03 1.535513997077941895e-01 2.634415626525878906e-01 -5.978057533502578735e-02 3.566088974475860596e-01 1.631133109331130981e-01 -4.470357298851013184e-02 -2.098817527294158936e-01
-1.843791455030441284e-01 1.718091070652008057e-01 1.474457383155822754e-01 -1.775908321142196655e-01 1.550340950489044189e-01 -3.907502293586730957e-01 -2.493627369403839111e-02 1.207045540213584900e-01 -2.713148593902587891e-01 -1.356021165847778320e-01 1.795372739434242249e-02 -1.915599852800369263e-01 7.922482490539550781e-02 -2.806043326854705811e-01 9.980606287717819214e-02 -7.357502728700637817e-02 -9.558866173028945923e-02 8.545391261577606201e-02 7.930599153041839600e-02 -1.001549810171127319e-01 7.384120672941207886e-02 -1.853332221508026123e-01 7.330628484487533569e-02 2.803839743137359619e-02 1.967516392469406128e-01 1.294853240251541138e-01 -2.323872596025466919e-01 -1.471126973628997803e-01 3.359920084476470947e-01 -1.679031848907470703e-01 1.552596241235733032e-01 2.947119772434234619e-01
-2.855861186981201172e-01 1.913171708583831787e-01 -6.512509286403656006e-02 -1.802790462970733643e-01 1.068353056907653809e-01 2.146659232676029205e-02 1.659451276063919067e-01 8.328758180141448975e-02 -3.342442512512207031e-01 -1.144235506653785706e-01 -3.204091787338256836e-01 7.010886474745348096e-05 1.601652950048446655e-01 1.532261669635772705e-01 -9.790298342704772949e-02 -4.848473146557807922e-02 -6.099229305982589722e-02 4.801441431045532227e-01 6.826271116733551025e-02 -7.570511102676391602e-02 -1.858494877815246582e-01 -1.660802215337753296e-01 1.118949800729751587e-01 -3.320109099149703979e-02 1.045797392725944519e-01 1.523633450269699097e-01 -2.671931684017181396e-01 -2.407190054655075073e-01 8.332829922437667847e-02 1.112842485308647156e-01 -7.310587912797927856e-02 4.061884433031082153e-02
-6.312364339828491211e-02 -1.376516968011856079e-01 9.438513219356536865e-02 -2.236351668834686279e-01 1.080874726176261902e-02 -5.061129480600357056e-02 -1.205439716577529907e-01 8.358884602785110474e-02 -1.022483501583337784e-02 1.442819833755493164e-01 -2.596505880355834961e-01 -1.195889487862586975e-01 -1.116584837436676025e-01 2.338884770870208740e-01 -3.798487782478332520e-02 6.346482783555984497e-02 4.818300902843475342e-02 4.151567220687866211e-01 1.184048131108283997e-01 5.374217778444290161e-02 -1.940370202064514160e-01 6.017658114433288574e-02 2.819288074970245361e-01 -8.934043347835540771e-02 2.154604643583297729e-01 1.973205059766769409e-01 -2.157894074916839600e-01 -1.870414465665817261e-01 2.205890268087387085e-01 2.884382903575897217e-01 -1.755113005638122559e-01 2.622511386871337891e-01
-2.310440540313720703e-01 2.349408343434333801e-02 1.538457870483398438e-01 -2.343984246253967285e-01 1.009694933891296387e-01 -1.622570157051086426e-01 1.087262760847806931e-02 9.873886406421661377e-02 2.498354911804199219e-01 7.135440409183502197e-02 3.515933454036712646e-02 -7.762563228607177734e-02 -2.104552537202835083e-01 5.314464122056961060e-02 2.796299159526824951e-01 1.961732357740402222e-01 -8.635667711496353149e-02 3.619528114795684814e-01 -2.209370732307434082e-01 4.820172861218452454e-02 1.049639508128166199e-01 1.332973241806030273e-01 -1.585484594106674194e-01 -1.771669983863830566e-01 9.299106895923614502e-02 2.726193368434906006e-01 -1.984725445508956909e-01 -2.386682629585266113e-01 6.840454041957855225e-02 -1.494195610284805298e-01 -3.840019553899765015e-02 3.158865272998809814e-01
-2.114012539386749268e-01 3.342294692993164062e-02 2.982206344604492188e-01 -1.172725334763526917e-01 -6.636635214090347290e-02 -3.878584131598472595e-02 5.396290123462677002e-02 1.588474363088607788e-01 -6.383036077022552490e-02 -8.818281441926956177e-02 -4.896170198917388916e-01 -3.956056013703346252e-02 1.710169464349746704e-01 -1.138827055692672729e-01 6.630360335111618042e-02 1.368290185928344727e-01 9.475564211606979370e-02 3.132109940052032471e-01 1.005054265260696411e-01 1.531317085027694702e-01 -2.249937206506729126e-01 -1.353058964014053345e-01 1.376610696315765381e-01 -7.020679116249084473e-02 4.465140774846076965e-02 -8.934570848941802979e-02 -1.003397256135940552e-01 -8.346804976463317871e-02 1.988779306411743164e-01 2.195836901664733887e-01 -1.545408368110656738e-02 3.879641592502593994e-01
-1.415452361106872559e-01 2.133527100086212158e-01 4.619356989860534668e-02 3.986975643783807755e-04 -1.165097355842590332e-01 -2.880592048168182373e-01 -4.079844802618026733e-03 2.486667335033416748e-01 2.852223068475723267e-02 -1.897908896207809448e-01 -3.197075426578521729e-02 -4.775435104966163635e-02 -9.560122340917587280e-02 -2.044637203216552734e-01 -1.036196202039718628e-01 -2.022829279303550720e-02 7.390159368515014648e-02 2.205262631177902222e-01 -1.507915109395980835e-01 1.185046806931495667e-01 -3.002796173095703125e-01 -8.960294723510742188e-02 2.704388201236724854e-01 -1.580853164196014404e-01 -9.188615530729293823e-02 3.747427463531494141e-01 9.807981550693511963e-02 -2.386179268360137939e-01 2.934849858283996582e-01 1.558197438716888428e-01 -2.421424388885498047e-01 -5.269115208648145199e-04
-2.711510658264160156e-01 -2.329836040735244751e-02 -8.831882476806640625e-02 -2.251783758401870728e-01 -7.896326482295989990e-02 -5.673674941062927246e-01 -9.829647839069366455e-02 -1.850379407405853271e-01 -7.129158079624176025e-02 1.294702440500259399e-01 -1.407714188098907471e-01 9.594118222594261169e-03 -1.449605822563171387e-02 -2.876034565269947052e-02 -2.108626365661621094e-01 2.611744999885559082e-01 -1.837058663368225098e-01 8.807797729969024658e-02 -4.838144406676292419e-02 6.958560645580291748e-02 -1.123642623424530029e-01 5.879210308194160461e-02 1.064719632267951965e-01 -2.942258715629577637e-01 6.028947234153747559e-02 2.393630892038345337e-01 -8.061426132917404175e-02 -1.491478737443685532e-02 2.332136482000350952e-01 -3.485710918903350830e-02 2.166074812412261963e-01 8.409148454666137695e-02
-2.069503366947174072e-01 3.966243267059326172e-01 1.045090183615684509e-01 -1.886949129402637482e-02 1.305375844240188599e-01 -6.689535803161561489e-04 -5.528045818209648132e-02 2.993687987327575684e-02 -3.309581875801086426e-01 -8.536727726459503174e-02 -4.138902202248573303e-02 5.967639014124870300e-02 -8.090908080339431763e-02 4.950638487935066223e-02 -1.814427226781845093e-02 3.604458272457122803e-01 5.055259540677070618e-02 9.575176239013671875e-02 -2.090584635734558105e-01 -1.802267879247665405e-01 -1.245473250746726990e-01 -4.179384186863899231e-02 1.662010103464126587e-01 -2.726583778858184814e-01 1.339570432901382446e-01 -1.750818192958831787e-01 -3.532946407794952393e-01 -2.657678425312042236e-01 1.933714598417282104e-01 -9.303543716669082642e-03 -1.271084547042846680e-01 3.779413551092147827e-02
1.847328990697860718e-01 2.997643351554870605e-01 1.087694196030497551e-03 -1.203717067837715149e-01 4.469740763306617737e-02 -2.782036066055297852e-01 -7.129428535699844360e-02 -1.396730542182922363e-01 2.205784022808074951e-01 1.144288554787635803e-01 -7.016067206859588623e-02 4.468775168061256409e-02 -2.603111565113067627e-01 -3.568032979965209961e-01 -1.307256668806076050e-01 -4.500583931803703308e-02 -2.885173261165618896e-02 1.891853809356689453e-01 -1.493502110242843628e-01 -1.968457847833633423e-01 -2.557543516159057617e-01 1.740159839391708374e-01 -1.649855673313140869e-01 -1.924914419651031494e-01 -6.623450666666030884e-02 7.258482277393341064e-02 -7.858662307262420654e-02 -1.239464432001113892e-01 1.494834870100021362e-01 1.144263073801994324e-01 -3.811050355434417725e-01 -7.189116626977920532e-02
-2.596248388290405273e-01 1.399427838623523712e-02 2.076628953218460083e-01 2.800733037292957306e-02 -2.040821313858032227e-01 -4.142408967018127441e-01 -2.587581239640712738e-02 2.039464563131332397e-02 1.405313517898321152e-02 -1.145607084035873413e-01 -2.266679704189300537e-02 4.393569007515907288e-02 -8.163854479789733887e-02 -2.584745585918426514e-01 -2.553218901157379150e-01 1.052750926464796066e-02 -8.447869867086410522e-02 4.776273965835571289e-01 1.806378178298473358e-02 1.607924699783325195e-01 -2.418196648359298706e-01 1.779978126287460327e-01 6.233948469161987305e-02 -6.482148170471191406e-02 -2.475704997777938843e-02 7.414676994085311890e-02 -1.939299553632736206e-01 -1.657657772302627563e-01 1.337555646896362305e-01 -1.959225535392761230e-01 2.318430133163928986e-02 -1.786500066518783569e-01
-9.693054854869842529e-02 -7.616643607616424561e-02 3.728990852832794189e-01 2.177101224660873413e-01 -7.197050377726554871e-03 -3.788816928863525391e-01 1.249675750732421875e-01 -1.359624229371547699e-02 -1.121694818139076233e-01 -6.517256051301956177e-02 -1.390272229909896851e-01 3.404649440199136734e-03 2.190128527581691742e-02 -2.633152902126312256e-01 -1.342963874340057373e-01 6.780011206865310669e-02 8.062808960676193237e-02 3.719508945941925049e-01 1.798485964536666870e-01 2.113411575555801392e-01 -1.896365284919738770e-01 1.039691567420959473e-01 2.836006581783294678e-01 -1.123371496796607971e-01 8.866520226001739502e-02 1.366406530141830444e-01 -1.078309267759323120e-01 -2.763730287551879883e-01 9.096696972846984863e-02 -2.213465608656406403e-02 8.411269634962081909e-02 -1.351631134748458862e-01
8.985924720764160156e-02 -4.370775073766708374e-02 1.516256332397460938e-01 -2.064168080687522888e-02 3.153749108314514160e-01 -1.268174499273300171e-01 5.804541707038879395e-02 -1.532517373561859131e-01 2.049369215965270996e-01 3.599169850349426270e-02 -1.562642157077789307e-01 -3.558694943785667419e-02 1.348411887884140015e-01 -3.428092002868652344e-01 8.947971463203430176e-02 1.658808290958404541e-01 1.222931444644927979e-01 3.405410647392272949e-01 -1.275908900424838066e-03 -3.589997887611389160e-01 -2.638789713382720947e-01 -1.048555001616477966e-01 2.971110939979553223e-01 -6.759241968393325806e-02 3.976103290915489197e-02 2.820316702127456665e-03 8.517599850893020630e-02 -2.523976862430572510e-01 1.302659958600997925e-01 -8.564666658639907837e-02 1.760468780994415283e-01 1.512414067983627319e-01
-3.970232903957366943e-01 2.312567085027694702e-01 -9.670395404100418091e-02 1.984978169202804565e-01 -8.871649205684661865e-02 -6.287861615419387817e-02 -2.369944155216217041e-01 -5.932991206645965576e-02 -1.683904230594635010e-01 2.728367149829864502e-01 -3.929320871829986572e-01 -1.685152202844619751e-01 2.677815593779087067e-02 -6.069563701748847961e-02 5.624495819211006165e-02 2.633995711803436279e-01 -1.512032002210617065e-01 1.155668869614601135e-01 1.615306735038757324e-02 3.991169854998588562e-02 -1.623297184705734253e-01 1.342938691377639771e-01 4.660684615373611450e-02 -2.426352053880691528e-01 1.205776184797286987e-01 2.418768592178821564e-02 -5.575895681977272034e-02 -3.005891144275665283e-01 1.643114537000656128e-01 8.203510195016860962e-02 1.268259137868881226e-01 6.477417051792144775e-02
5.500997602939605713e-02 8.350821584463119507e-02 2.353685349225997925e-01 -6.439833343029022217e-02 2.087395638227462769e-02 -3.813179582357406616e-02 -8.014781028032302856e-02 1.055182963609695435e-01 -1.695429682731628418e-01 2.270972281694412231e-01 -1.249549165368080139e-01 -1.422736644744873047e-01 -5.054521933197975159e-02 1.252475827932357788e-01 -6.045356392860412598e-02 1.908958256244659424e-01 -6.295365095138549805e-02 5.035637617111206055e-01 -1.640269607305526733e-01 -3.371881544589996338e-01 -1.384861171245574951e-01 -1.011221036314964294e-01 1.744103878736495972e-01 -2.026958465576171875e-01 3.027037680149078369e-01 -1.487239729613065720e-02 -2.318672984838485718e-01 -1.702237576246261597e-01 -1.235839817672967911e-02 -1.005144417285919189e-01 -8.547368645668029785e-02 -2.128290832042694092e-01
-4.390030354261398315e-02 1.584125012159347534e-01 -9.814535826444625854e-02 -1.350111514329910278e-01 2.969970703125000000e-01 -7.105260342359542847e-02 -1.109772920608520508e-01 -9.691651910543441772e-02 -8.168391138315200806e-02 1.806374788284301758e-01 -3.300553858280181885e-01 -9.164756536483764648e-02 -4.073401913046836853e-03 -2.941064238548278809e-01 -1.773238480091094971e-01 1.675770580768585205e-01 -1.423211991786956787e-01 1.542212814092636108e-01 1.318497061729431152e-01 2.431759983301162720e-01 -2.533298432826995850e-01 -2.070968300104141235e-01 -9.388068318367004395e-02 -2.724215686321258545e-01 -7.861119508743286133e-02 3.442665934562683105e-01 1.504677347838878632e-03 -4.353543743491172791e-02 2.716164290904998779e-01 2.435065433382987976e-02 1.979092508554458618e-02 1.243650093674659729e-01
-1.880546510219573975e-01 2.046112418174743652e-01 2.285806983709335327e-01 -7.112876325845718384e-02 4.487259313464164734e-02 -3.980958461761474609e-01 8.627603948116302490e-02 1.072316765785217285e-01 1.367426216602325439e-01 2.484242022037506104e-01 -3.911419808864593506e-01 -1.874235123395919800e-01 6.553930044174194336e-02 -1.023573055863380432e-01 -6.092673540115356445e-02 1.216379851102828979e-01 -2.772099971771240234e-01 1.831907331943511963e-01 7.388429343700408936e-02 3.572448343038558960e-02 -2.365607023239135742e-01 -1.543646454811096191e-01 -8.920653164386749268e-02 -7.895105332136154175e-02 5.409413948655128479e-02 -1.689279079437255859e-01 6.001605093479156494e-02 -1.086001321673393250e-01 1.207006275653839111e-01 -1.355785876512527466e-01 -2.335959821939468384e-01 -1.967645734548568726e-01
2.993248961865901947e-02 2.902406752109527588e-01 6.528221070766448975e-03 -2.546560168266296387e-01 1.139397472143173218e-01 -2.132389545440673828e-01 1.252372115850448608e-01 -1.190615072846412659e-01 -4.274250566959381104e-02 1.946964184753596783e-04 -2.404706478118896484e-01 -1.644197106361389160e-01 2.018698304891586304e-01 -8.376534283161163330e-02 9.230971336364746094e-02 1.183241680264472961e-01 1.544053386896848679e-02 1.515900790691375732e-01 -1.775331944227218628e-01 -1.052542850375175476e-01 3.386307880282402039e-02 2.436810284852981567e-01 -9.931282699108123779e-02 -1.590956598520278931e-01 3.422284126281738281e-01 2.399509698152542114e-01 2.507797777652740479e-01 7.280091196298599243e-02 1.873821765184402466e-01 2.473211288452148438e-01 -2.153033912181854248e-01 -2.400912195444107056e-01
-2.613917924463748932e-03 1.965268701314926147e-01 1.401776969432830811e-01 -1.241689249873161316e-01 -3.521331399679183960e-02 -1.680774837732315063e-01 -1.492473185062408447e-01 -1.216107085347175598e-01 -2.030013948678970337e-01 -5.194091796875000000e-02 -3.787859976291656494e-01 -2.131534516811370850e-01 -1.268098950386047363e-01 2.356183826923370361e-01 -6.476511061191558838e-02 8.969210088253021240e-02 8.595214225351810455e-03 4.981842041015625000e-01 -1.964135617017745972e-01 -2.289746552705764771e-01 -5.377073958516120911e-02 -1.208404824137687683e-01 -5.378503724932670593e-02 -1.197870820760726929e-01 5.649090930819511414e-02 1.200651302933692932e-01 3.981762006878852844e-02 -3.177334368228912354e-01 2.446518279612064362e-02 -1.202393993735313416e-01 -1.672711670398712158e-01 -7.684464007616043091e-02
-3.932079970836639404e-01 -6.866054236888885498e-02 -9.941164404153823853e-03 -1.978139877319335938e-01 -7.395286858081817627e-02 -1.927542537450790405e-01 -4.728465899825096130e-02 -1.992431581020355225e-01 -3.867657780647277832e-01 1.636136174201965332e-01 -2.090107351541519165e-01 -1.234820559620857239e-01 -1.496668811887502670e-02 -3.429473564028739929e-02 5.368230119347572327e-02 1.686233431100845337e-01 -1.330260634422302246e-01 7.225465029478073120e-02 1.652166843414306641e-01 1.351646929979324341e-01 -2.326641082763671875e-01 -1.184617280960083008e-01 5.391932278871536255e-02 -3.963600397109985352e-01 -2.815658459439873695e-03 1.584563702344894409e-01 4.598381370306015015e-02 -1.770229190587997437e-01 2.333865463733673096e-01 5.819663032889366150e-02 -4.286020994186401367e-02 -1.842900514602661133e-01
-3.913885056972503662e-01 1.065012142062187195e-01 -5.612942040897905827e-04 -2.057546973228454590e-01 -1.169941946864128113e-01 -4.243321716785430908e-01 -1.577811390161514282e-01 -8.821742236614227295e-02 -1.278914511203765869e-01 -1.724548451602458954e-02 -2.952635884284973145e-01 7.440172880887985229e-02 3.054376691579818726e-02 -7.503347098827362061e-02 -9.616023302078247070e-02 3.438875079154968262e-01 -2.812835946679115295e-02 1.131099760532379150e-01 -4.031686484813690186e-02 1.490698661655187607e-02 -1.273332238197326660e-01 7.379026710987091064e-02 6.079697608947753906e-02 -4.085424542427062988e-01 -3.731875866651535034e-02 -5.553390458226203918e-02 -7.986134290695190430e-02 -3.612243011593818665e-02 1.767190396785736084e-01 -6.411114335060119629e-02 2.302307337522506714e-01 1.227854713797569275e-01
-3.131223842501640320e-02 -7.836022973060607910e-02 5.439527034759521484e-01 -2.065051160752773285e-02 1.459218412637710571e-01 -1.460176259279251099e-01 1.258125528693199158e-03 -2.005582600831985474e-01 1.111358478665351868e-01 1.920561343431472778e-01 -1.320343762636184692e-01 2.456712163984775543e-02 -1.267930842004716396e-03 -2.240820676088333130e-01 4.591296985745429993e-02 1.360094845294952393e-01 6.677622348070144653e-02 3.302671909332275391e-01 -1.506301164627075195e-01 -5.292319878935813904e-02 -2.742034792900085449e-01 4.010393843054771423e-02 -1.079103574156761169e-01 -1.621243506669998169e-01 8.382651954889297485e-02 -6.421869248151779175e-02 -2.349024564027786255e-01 -3.314712047576904297e-01 5.725360289216041565e-02 5.344496667385101318e-02 -1.349468231201171875e-01 -1.460668295621871948e-01
-2.994755841791629791e-02 1.366570442914962769e-01 2.443852871656417847e-01 6.077735219150781631e-03 1.441836804151535034e-01 -1.492485553026199341e-01 2.842425927519798279e-02 -2.174615710973739624e-01 1.077530309557914734e-01 7.981186360120773315e-02 -3.276024460792541504e-01 7.819326967000961304e-02 2.395379841327667236e-01 -7.791544776409864426e-03 6.010022759437561035e-02 3.290536627173423767e-02 -9.783871471881866455e-02 3.002882897853851318e-01 -4.656948521733283997e-02 -4.371507465839385986e-01 4.553675651550292969e-02 -5.891282856464385986e-02 -8.284103870391845703e-02 2.005434632301330566e-01 5.863361433148384094e-02 1.288221478462219238e-01 -3.592935502529144287e-01 -1.031853482127189636e-01 2.562993764877319336e-01 -2.765018120408058167e-02 -2.306871265172958374e-01 1.042644307017326355e-01
-3.398546278476715088e-01 3.163250982761383057e-01 3.026424646377563477e-01 -1.490705460309982300e-01 2.630378007888793945e-01 -4.409018903970718384e-02 1.392099261283874512e-01 7.034323364496231079e-02 -6.688649952411651611e-02 -9.738431125879287720e-02 9.367482364177703857e-02 -4.166347440332174301e-03 1.254781931638717651e-01 -5.618282780051231384e-02 8.560854196548461914e-02 8.451405912637710571e-02 -3.745366632938385010e-02 3.486372828483581543e-01 -1.284780055284500122e-01 -3.685347735881805420e-01 8.670157194137573242e-02 9.300640225410461426e-02 1.697916537523269653e-02 5.030499398708343506e-02 -2.049589529633522034e-02 6.873089820146560669e-02 -1.928015202283859253e-01 4.256345704197883606e-02 3.260373771190643311e-01 -1.694656610488891602e-01 5.268861353397369385e-02 2.070151418447494507e-01
-5.211445689201354980e-02 2.317048162221908569e-01 6.997199356555938721e-02 -1.435535550117492676e-01 -4.653240740299224854e-02 6.226449087262153625e-02 1.081619560718536377e-01 3.876443207263946533e-02 -2.073937505483627319e-01 2.757476568222045898e-01 -2.265324145555496216e-01 2.580576539039611816e-01 -5.826223269104957581e-02 2.705379575490951538e-02 1.555878967046737671e-01 1.720003783702850342e-01 1.079932749271392822e-01 5.040645599365234375e-01 1.758550554513931274e-01 -2.142000012099742889e-02 2.180403470993041992e-02 1.641328483819961548e-01 -6.852413713932037354e-02 4.167995415627956390e-03 -1.502909660339355469e-01 4.698794707655906677e-02 -3.427609428763389587e-02 -2.745030522346496582e-01 3.706942796707153320e-01 1.362596750259399414e-01 -1.139792501926422119e-01 -6.649941951036453247e-02
-1.687980443239212036e-01 2.187711596488952637e-01 1.071737483143806458e-01 -1.470665186643600464e-01 -6.657951325178146362e-02 4.807393997907638550e-02 -5.729497224092483521e-02 -1.416796743869781494e-01 -9.833203256130218506e-02 1.938476413488388062e-02 -4.237926304340362549e-01 -1.215000525116920471e-01 7.283265143632888794e-02 2.837664484977722168e-01 -1.628020107746124268e-01 7.692981511354446411e-02 -2.127817645668983459e-02 4.898581206798553467e-01 -2.224673479795455933e-01 -3.176469728350639343e-02 -4.391545429825782776e-02 -2.346753515303134918e-02 1.765342801809310913e-01 -7.420954108238220215e-02 2.909250259399414062e-01 1.655933409929275513e-01 1.591280661523342133e-02 -2.285508066415786743e-01 8.417622745037078857e-02 -1.888845302164554596e-02 1.381594538688659668e-01 -1.289610713720321655e-01
-1.332412362098693848e-01 -5.880461540073156357e-03 -1.877497881650924683e-02 8.843049407005310059e-03 1.408444065600633621e-02 -4.026986062526702881e-01 2.099369019269943237e-01 -3.099080920219421387e-01 2.162245661020278931e-01 -2.983449492603540421e-03 -1.009618490934371948e-01 -1.455872058868408203e-01 -4.436271730810403824e-03 -2.632869174703955650e-03 3.087947070598602295e-01 1.499232500791549683e-01 1.892828941345214844e-01 2.183786034584045410e-01 1.494032610207796097e-02 4.239508882164955139e-02 1.057657748460769653e-01 3.196805343031883240e-02 -1.256171166896820068e-01 -1.890067011117935181e-01 7.274365425109863281e-02 1.077225208282470703e-01 -1.657119095325469971e-01 -3.216189444065093994e-01 3.576667606830596924e-01 -3.397522959858179092e-03 -2.412946969270706177e-01 9.337949566543102264e-03
-2.694119811058044434e-01 3.436576202511787415e-02 5.913356319069862366e-02 4.920294508337974548e-02 8.656527101993560791e-02 -1.163174211978912354e-01 -1.033804640173912048e-01 -1.702471673488616943e-01 -1.427459269762039185e-01 1.574895083904266357e-01 -4.320833384990692139e-01 -7.032359950244426727e-03 -1.001129001379013062e-01 2.020848989486694336e-01 -2.280822545289993286e-01 3.437158465385437012e-01 -2.184662371873855591e-01 2.304849773645401001e-01 6.198037415742874146e-02 1.038521751761436462e-01 -1.297812908887863159e-01 3.707458032295107841e-03 1.534355282783508301e-01 -2.850677073001861572e-01 1.013131886720657349e-01 -3.717154031619429588e-03 -5.926603451371192932e-02 -2.822708338499069214e-02 3.217525482177734375e-01 7.227764278650283813e-02 6.517793517559766769e-03 2.148406654596328735e-01
-2.093851119279861450e-01 2.228336036205291748e-02 2.318253368139266968e-01 3.223127499222755432e-02 -1.605246216058731079e-01 -3.832880854606628418e-01 -9.675926528871059418e-03 -4.396370425820350647e-02 8.115645498037338257e-03 -1.923124939203262329e-01 -3.263169899582862854e-02 -1.268812268972396851e-01 1.139210835099220276e-01 -9.816642850637435913e-02 -2.568471431732177734e-01 3.414773195981979370e-02 1.131119113415479660e-02 3.631372153759002686e-01 -1.640179753303527832e-02 1.975722014904022217e-01 -1.704574823379516602e-01 3.585841134190559387e-02 2.989608645439147949e-01 -2.119408696889877319e-01 1.280831079930067062e-02 3.854070007801055908e-01 -9.295434504747390747e-02 -2.348611503839492798e-01 1.258236616849899292e-01 -1.157929673790931702e-01 -2.272007986903190613e-02 6.335252523422241211e-02
2.956819161772727966e-02 1.477136015892028809e-01 6.765334308147430420e-02 -3.229971230030059814e-01 -3.840814903378486633e-02 -3.523757308721542358e-02 2.334267366677522659e-03 7.562913745641708374e-02 3.065632879734039307e-01 1.470378190279006958e-01 1.592916846275329590e-01 -2.201423794031143188e-01 -1.788569390773773193e-01 3.058605827391147614e-02 1.193651556968688965e-01 2.647423446178436279e-01 -1.696056127548217773e-01 2.027066498994827271e-01 -2.702801674604415894e-02 -7.149246335029602051e-02 -7.441212236881256104e-02 -1.195881739258766174e-01 1.957808881998062134e-01 -8.495376259088516235e-02 1.636913716793060303e-01 3.685447573661804199e-01 -1.503435056656599045e-02 -3.017485439777374268e-01 3.518572151660919189e-01 -1.750193685293197632e-01 1.442223880439996719e-02 6.029494106769561768e-02
-2.392690479755401611e-01 3.648518025875091553e-01 1.365736573934555054e-01 1.143391951918601990e-01 9.342644363641738892e-02 -9.557080268859863281e-02 -1.686384826898574829e-01 -1.714015007019042969e-01 -7.129494845867156982e-02 2.714271843433380127e-01 -3.200898170471191406e-01 -8.231274038553237915e-02 1.208329424262046814e-01 9.694393724203109741e-02 2.531830668449401855e-01 1.085768565535545349e-01 -2.665620446205139160e-01 2.886098921298980713e-01 1.854122281074523926e-01 -7.484629005193710327e-02 2.291057631373405457e-02 -7.881959527730941772e-02 1.087704151868820190e-01 -2.448661476373672485e-01 1.584468930959701538e-01 5.248734727501869202e-02 -5.910111963748931885e-02 -7.814019918441772461e-02 2.029246985912322998e-01 1.087890416383743286e-01 2.231741398572921753e-01 -3.481654077768325806e-02
-2.779657542705535889e-01 1.281499713659286499e-01 -2.773233689367771149e-02 -1.910989731550216675e-01 2.224564254283905029e-01 -1.976711601018905640e-01 -5.870050936937332153e-02 2.848198823630809784e-02 -2.319910973310470581e-01 -2.862977422773838043e-02 -3.381047546863555908e-01 5.113811418414115906e-02 6.480426341295242310e-02 -1.122831851243972778e-01 -2.290735021233558655e-02 4.372516870498657227e-01 1.644948124885559082e-01 -7.761860638856887817e-02 2.525960467755794525e-02 -4.820681735873222351e-02 -1.874570250511169434e-01 3.841273859143257141e-02 -2.492917934432625771e-03 -1.758633106946945190e-01 7.336228154599666595e-03 2.722180783748626709e-01 9.447136521339416504e-02 -6.428029388189315796e-02 4.505685567855834961e-01 3.872000798583030701e-02 -2.816223725676536560e-02 2.010257216170430183e-03
-2.069408893585205078e-01 1.369580775499343872e-01 2.423319518566131592e-01 -5.825763568282127380e-03 2.024896889925003052e-01 -4.690450441557914019e-04 -1.760075539350509644e-01 1.261124610900878906e-01 -5.932086333632469177e-02 -5.986500158905982971e-02 -1.633125990629196167e-01 1.834343224763870239e-01 7.519531250000000000e-02 -1.720048338174819946e-01 2.450376302003860474e-01 3.380921483039855957e-01 -1.904934048652648926e-01 3.589889407157897949e-01 -1.475828886032104492e-01 3.671859577298164368e-02 -1.597908139228820801e-01 2.810795605182647705e-01 -1.531174127012491226e-02 -1.646126210689544678e-01 4.222764167934656143e-03 -3.113795220851898193e-01 -4.532111063599586487e-02 -7.803544402122497559e-02 1.417425721883773804e-01 -3.570951893925666809e-02 -2.609309852123260498e-01 5.676584783941507339e-03
-3.974820673465728760e-01 1.614491492509841919e-01 -9.361661970615386963e-02 -8.769820444285869598e-03 1.339988596737384796e-02 -2.504504621028900146e-01 -3.126475811004638672e-01 -1.135474294424057007e-01 -2.956384420394897461e-01 -9.277807176113128662e-02 -5.332047864794731140e-02 -4.161593317985534668e-02 -2.675520628690719604e-02 -5.783378332853317261e-02 2.458383888006210327e-01 2.182457447052001953e-01 -5.314852297306060791e-02 4.317285418510437012e-01 1.084133461117744446e-01 -2.552430033683776855e-01 -1.632453650236129761e-01 1.396719068288803101e-01 3.560745716094970703e-02 4.847077652812004089e-02 -6.532157957553863525e-02 2.726745605468750000e-01 -2.366110496222972870e-02 -3.629289939999580383e-02 -5.817307904362678528e-02 -1.328201144933700562e-01 5.552376434206962585e-02 -1.861868612468242645e-02
3.308711573481559753e-02 2.559428811073303223e-01 -1.065408661961555481e-01 -4.380010813474655151e-02 4.162278175354003906e-01 -3.286184072494506836e-01 -2.501691319048404694e-02 -8.593053370714187622e-02 -1.630972027778625488e-01 -5.913960188627243042e-02 -3.254674673080444336e-01 1.909592002630233765e-02 -2.148444019258022308e-02 3.734811022877693176e-02 4.657473042607307434e-02 -4.656524583697319031e-02 -3.850164115428924561e-01 3.197057843208312988e-01 -2.475195676088333130e-01 -1.392732374370098114e-02 -1.351284682750701904e-01 -1.997563540935516357e-01 -2.552557736635208130e-02 3.181960433721542358e-03 -1.798723824322223663e-02 3.924303874373435974e-02 -2.225960344076156616e-01 -1.267021298408508301e-01 1.683436185121536255e-01 -8.459903299808502197e-02 5.051970109343528748e-02 1.097707524895668030e-01
-2.622384428977966309e-01 7.241271436214447021e-02 1.674823015928268433e-01 -1.360308825969696045e-01 -7.559849321842193604e-02 -1.160308644175529480e-01 1.324100494384765625e-01 1.149647310376167297e-01 1.954691410064697266e-01 -3.310770690441131592e-01 -4.980415105819702148e-01 -1.530297845602035522e-01 -1.314154267311096191e-02 1.847677305340766907e-02 1.019777879118919373e-01 1.712847650051116943e-01 -6.136706098914146423e-02 2.515922486782073975e-01 -1.422739773988723755e-01 -8.456462062895298004e-03 -1.395158320665359497e-01 2.497441694140434265e-02 9.748117066919803619e-03 6.865018606185913086e-02 -7.267745584249496460e-02 -3.224525600671768188e-02 -2.027623653411865234e-01 -2.996950447559356689e-01 1.750243455171585083e-01 -4.088152572512626648e-02 1.036093607544898987e-01 2.782157063484191895e-01
-1.385431587696075439e-01 2.263975292444229126e-01 1.727341711521148682e-01 -5.060108900070190430e-01 -5.700223892927169800e-02 -1.153872981667518616e-01 -7.551923859864473343e-03 -7.219921797513961792e-02 -1.273478567600250244e-01 5.421677231788635254e-02 -4.796558991074562073e-02 -1.293601840734481812e-01 -3.482564091682434082e-01 -3.715894520282745361e-01 -2.475956827402114868e-01 1.165023520588874817e-01 1.600753702223300934e-02 6.332680583000183105e-02 -2.221529744565486908e-02 -2.453182786703109741e-01 1.236607953906059265e-01 -9.425120055675506592e-02 5.341525748372077942e-02 -2.179069072008132935e-01 -7.878872752189636230e-02 8.628771454095840454e-02 -7.484395056962966919e-02 -2.176231294870376587e-01 1.125635802745819092e-01 7.459726929664611816e-02 1.109740138053894043e-01 -1.130709722638130188e-01
-2.233868837356567383e-01 1.575348079204559326e-01 1.244091913104057312e-01 -1.777457445859909058e-01 1.228418052196502686e-01 -1.482683122158050537e-01 1.480788588523864746e-01 -2.967117726802825928e-02 7.948274910449981689e-02 -3.839493915438652039e-02 1.714856922626495361e-02 -3.564983606338500977e-02 2.817014046013355255e-02 -1.519485116004943848e-01 2.553256750106811523e-01 1.348280012607574463e-01 -1.000037267804145813e-01 4.011507332324981689e-01 -1.261730492115020752e-01 -1.138416957110166550e-02 -1.018634513020515442e-01 2.261327765882015228e-02 -1.263745278120040894e-01 -7.225171476602554321e-02 5.005700588226318359e-01 2.801379859447479248e-01 -3.322514295578002930e-01 -1.504121720790863037e-01 -5.469922721385955811e-02 -1.132934093475341797e-01 4.438383504748344421e-02 5.301071330904960632e-02
-5.945812538266181946e-02 1.459635607898235321e-02 2.025563120841979980e-01 6.079604849219322205e-02 1.307002454996109009e-01 -2.793013751506805420e-01 8.658875524997711182e-02 -1.336870938539505005e-01 7.574557512998580933e-02 1.004421338438987732e-01 1.760192960500717163e-01 2.614426612854003906e-01 3.102409243583679199e-01 -1.664908081293106079e-01 -9.669861942529678345e-02 1.738636493682861328e-01 -7.061356306076049805e-02 2.978252470493316650e-01 -3.792274743318557739e-02 -1.170971989631652832e-01 -4.377025067806243896e-01 -2.164092212915420532e-01 -6.957285106182098389e-03 -1.887968480587005615e-01 5.356886982917785645e-02 1.402414441108703613e-01 -1.131127178668975830e-01 -1.440567970275878906e-01 1.900230646133422852e-01 -1.978518366813659668e-01 -1.578466594219207764e-01 1.147048026323318481e-01
-2.750377953052520752e-01 1.990851461887359619e-01 -1.236588209867477417e-01 7.278227061033248901e-02 2.437301725149154663e-02 -1.967000812292098999e-01 -2.756886780261993408e-01 -1.863954812288284302e-01 -2.842012345790863037e-01 -2.560790777206420898e-01 -5.359159409999847412e-02 5.562823265790939331e-02 -3.372180834412574768e-02 6.081800162792205811e-02 -3.020123764872550964e-02 8.414432406425476074e-02 -7.460009306669235229e-02 4.869105517864227295e-01 2.882711996790021658e-04 -3.917310833930969238e-01 -6.840153038501739502e-02 2.467649802565574646e-02 -4.003709182143211365e-02 3.094316646456718445e-02 -2.406243048608303070e-02 1.689135730266571045e-01 -1.115563809871673584e-01 -2.252076566219329834e-01 1.570446789264678955e-01 -1.076816469430923462e-01 -1.127205789089202881e-01 -6.139582395553588867e-02
-1.134305596351623535e-01 2.827537655830383301e-01 -1.416574865579605103e-01 3.975920379161834717e-02 2.877391278743743896e-01 -2.442011237144470215e-01 -1.004701703786849976e-01 -1.747573167085647583e-01 -7.856591790914535522e-02 -1.946698129177093506e-02 -3.444030582904815674e-01 -2.494624555110931396e-01 -7.001104950904846191e-02 1.284569650888442993e-01 -5.892416834831237793e-02 8.138008415699005127e-02 -3.564209342002868652e-01 3.689978718757629395e-01 -1.720882058143615723e-01 -1.098810359835624695e-01 3.434097766876220703e-02 -1.436699330806732178e-01 -1.627383939921855927e-02 -7.042852044105529785e-02 -3.397561982274055481e-02 -1.028052493929862976e-01 -2.653129398822784424e-01 -1.613912135362625122e-01 1.555268317461013794e-01 2.481501316651701927e-03 -4.294741526246070862e-02 1.320996433496475220e-01
1.899054050445556641e-01 3.291706740856170654e-02 2.938887178897857666e-01 -2.682237699627876282e-02 5.701113864779472351e-02 -1.970052421092987061e-01 1.029765233397483826e-01 1.194170489907264709e-01 1.121022403240203857e-01 -8.551543951034545898e-02 -1.108478680253028870e-01 6.767578423023223877e-03 1.966566890478134155e-01 -1.139680892229080200e-01 -1.680400967597961426e-01 4.191437661647796631e-01 -6.272563338279724121e-02 2.213387787342071533e-01 5.280642583966255188e-02 -2.098988443613052368e-01 -2.280840128660202026e-01 1.118165999650955200e-01 2.278953641653060913e-01 4.744609072804450989e-02 3.503229618072509766e-01 1.686722040176391602e-01 3.631537314504384995e-03 -1.839987933635711670e-01 1.752613484859466553e-01 -2.738895714282989502e-01 -1.084878295660018921e-01 3.315632930025458336e-03
-2.814543433487415314e-02 -9.678056836128234863e-02 -1.420240104198455811e-02 -1.363756060600280762e-01 -1.817232519388198853e-01 -2.096809148788452148e-01 -8.078157156705856323e-02 -1.961178332567214966e-01 -1.040746271610260010e-01 1.456833630800247192e-01 -3.408607840538024902e-01 -2.818887531757354736e-01 -9.356547892093658447e-02 1.369622200727462769e-01 -1.355964839458465576e-01 7.741232216358184814e-02 -2.156635969877243042e-01 4.575295448303222656e-01 -1.786085665225982666e-01 -3.352441489696502686e-01 -1.248075738549232483e-01 1.694701313972473145e-01 2.351281419396400452e-02 -8.754378557205200195e-02 1.893251687288284302e-01 -1.327371597290039062e-02 5.491716414690017700e-02 -7.281421124935150146e-02 9.158789366483688354e-02 -1.362158060073852539e-01 -2.091196030378341675e-01 4.254007339477539062e-02
-3.910376727581024170e-01 -1.540990024805068970e-01 -2.601376967504620552e-03 7.372947782278060913e-02 1.268675029277801514e-01 -1.853278428316116333e-01 -2.575629390776157379e-02 5.957856401801109314e-02 -2.158442139625549316e-01 1.786779910326004028e-01 -7.810936123132705688e-02 -4.134606570005416870e-02 3.158133104443550110e-02 -1.483878344297409058e-01 5.479978770017623901e-02 3.468977510929107666e-01 6.533905118703842163e-02 1.647227853536605835e-01 1.195123121142387390e-01 -2.243542969226837158e-01 9.920852631330490112e-02 1.782737113535404205e-02 2.443653792142868042e-01 7.767098397016525269e-02 -2.741295993328094482e-01 9.791417419910430908e-02 2.825558930635452271e-02 -3.580668270587921143e-01 2.053027600049972534e-01 7.509778439998626709e-02 -1.175987273454666138e-01 2.885689139366149902e-01
-2.589845359325408936e-01 -1.531718820333480835e-01 1.492544915527105331e-02 -2.095445990562438965e-01 -1.263041198253631592e-01 -1.075289249420166016e-01 1.854880750179290771e-01 5.616291612386703491e-02 3.139879554510116577e-02 -1.064811646938323975e-01 -4.482398033142089844e-01 -1.317250877618789673e-01 6.538098305463790894e-02 -1.898919343948364258e-01 -1.269145011901855469e-01 1.667883098125457764e-01 -3.050141334533691406e-01 2.315437495708465576e-01 1.635290086269378662e-01 1.963862478733062744e-01 -1.039425805211067200e-01 4.399503394961357117e-02 -2.629772126674652100e-01 1.969625651836395264e-01 5.689258873462677002e-02 1.082542911171913147e-01 -1.505617946386337280e-01 -2.763092517852783203e-01 1.918574273586273193e-01 -1.015522237867116928e-02 -4.598715342581272125e-03 4.304944723844528198e-02
-2.607588768005371094e-01 3.123874366283416748e-01 7.512009143829345703e-02 -1.316022127866744995e-01 -5.547085031867027283e-02 -3.265286386013031006e-01 3.172407671809196472e-02 -7.088686525821685791e-02 2.473839372396469116e-01 3.057240843772888184e-01 -4.212150871753692627e-01 -2.475293129682540894e-01 -2.119322866201400757e-01 -1.469676792621612549e-01 6.685746461153030396e-02 4.000055417418479919e-02 -6.643822789192199707e-02 2.987131476402282715e-01 -2.637445926666259766e-02 -1.920997351408004761e-02 9.034893475472927094e-03 -2.085299463942646980e-03 -1.593477576971054077e-01 -4.495566338300704956e-02 1.084095798432826996e-02 -5.833465233445167542e-02 -1.182555556297302246e-01 3.584132716059684753e-02 1.387075334787368774e-01 -2.490476071834564209e-01 -1.289398595690727234e-02 -8.576975017786026001e-02
-3.877646327018737793e-01 1.764934957027435303e-01 -4.448755457997322083e-02 -2.667626440525054932e-01 2.007194608449935913e-02 7.501407992094755173e-03 9.511837363243103027e-02 2.146090865135192871e-01 -2.484164834022521973e-01 -1.288668811321258545e-01 -3.180658817291259766e-01 -1.465293671935796738e-02 3.089194893836975098e-01 1.032626703381538391e-01 -2.036543097347021103e-03 1.940298452973365784e-02 1.245352625846862793e-02 3.981667459011077881e-01 3.593081608414649963e-02 -1.116168424487113953e-01 -1.495432704687118530e-01 1.151873450726270676e-02 -4.120092373341321945e-03 7.334671169519424438e-02 2.176690697669982910e-01 2.158482968807220459e-01 -9.584487229585647583e-02 -2.219827771186828613e-01 7.506096363067626953e-02 4.727857932448387146e-02 -2.072530090808868408e-01 4.509303718805313110e-03
-1.097226887941360474e-01 3.144923746585845947e-01 2.328025102615356445e-01 -7.515052706003189087e-02 -4.189130291342735291e-02 -2.385564744472503662e-01 5.926718562841415405e-02 -1.593295484781265259e-01 -2.558722496032714844e-01 -5.161020439118146896e-03 -1.566944271326065063e-01 -1.008480116724967957e-01 -3.451970815658569336e-01 -1.275783777236938477e-01 7.540037389844655991e-03 1.578232198953628540e-01 -1.689592599868774414e-01 3.179414570331573486e-01 -5.796587839722633362e-02 -5.337199196219444275e-03 -2.380089163780212402e-01 -5.098927393555641174e-02 -6.960117071866989136e-02 -2.751428484916687012e-01 1.093650087714195251e-01 -1.808178275823593140e-01 1.319745332002639771e-01 9.166460484266281128e-02 2.921229600906372070e-01 1.642096489667892456e-01 5.966723337769508362e-02 1.478868424892425537e-01
-1.134430244565010071e-01 4.051635041832923889e-02 1.277601122856140137e-01 8.814957737922668457e-02 7.610509544610977173e-02 -1.516507714986801147e-01 5.579698458313941956e-02 1.335695236921310425e-01 -9.623627364635467529e-02 4.683847946580499411e-04 -4.285751879215240479e-01 -1.807560771703720093e-02 2.132454514503479004e-01 -2.282497137784957886e-01 -1.354930549860000610e-01 2.708782851696014404e-01 -2.951894998550415039e-01 3.037937544286251068e-02 1.805424243211746216e-01 7.527238875627517700e-02 1.036778464913368225e-01 3.028208389878273010e-03 -4.449070990085601807e-02 -6.835090462118387222e-03 2.283322662115097046e-01 2.568711042404174805e-01 -1.376111060380935669e-01 -3.993519544601440430e-01 3.987713903188705444e-02 -2.046547979116439819e-01 -2.211944311857223511e-01 -3.222440928220748901e-02
2.385584637522697449e-02 1.397474855184555054e-01 3.433830803260207176e-03 -3.931270539760589600e-02 1.743214726448059082e-01 4.653613269329071045e-02 -9.707663208246231079e-02 -2.678313292562961578e-02 5.284911394119262695e-02 -1.754264086484909058e-01 1.762745082378387451e-01 -1.550975739955902100e-01 -4.312931559979915619e-03 -2.648670077323913574e-01 1.504155695438385010e-01 2.037152945995330811e-01 -8.223835378885269165e-02 3.273577988147735596e-01 4.036522656679153442e-02 -8.171198517084121704e-02 -8.466842770576477051e-02 2.419191179797053337e-03 1.039685755968093872e-01 2.209469862282276154e-02 1.003134921193122864e-01 3.192010521888732910e-01 -8.602401614189147949e-02 -2.918350994586944580e-01 1.728113591670989990e-01 2.776399254798889160e-01 -4.576224386692047119e-01 2.259769886732101440e-01
-1.516919136047363281e-01 2.415578216314315796e-01 1.566943973302841187e-01 -1.384030431509017944e-01 1.614498794078826904e-01 -1.794312894344329834e-01 2.119450457394123077e-02 -1.672686636447906494e-01 2.259452044963836670e-01 -8.156198263168334961e-02 4.322382621467113495e-03 -5.464097857475280762e-02 -2.911848574876785278e-02 -1.945611387491226196e-01 1.394936293363571167e-01 5.977357923984527588e-02 -8.832311630249023438e-02 2.923352718353271484e-01 -7.104897871613502502e-03 1.159773766994476318e-01 -4.772287979722023010e-02 1.008381992578506470e-01 -1.752418875694274902e-01 -2.588405646383762360e-02 4.753307104110717773e-01 2.792529761791229248e-01 -3.302768766880035400e-01 -2.053759396076202393e-01 -7.917293906211853027e-02 -1.961541622877120972e-01 -1.108694374561309814e-01 5.469825491309165955e-02
1.167504265904426575e-01 5.425259470939636230e-02 3.281591087579727173e-02 -9.450656175613403320e-02 5.543441697955131531e-02 -2.988366968929767609e-02 -9.513884037733078003e-02 -1.257174164056777954e-01 1.077774167060852051e-01 -2.033099830150604248e-01 6.524084508419036865e-02 1.606311351060867310e-01 6.908205151557922363e-02 -1.095124036073684692e-01 2.009487301111221313e-01 2.429110854864120483e-01 -1.893659830093383789e-01 4.311323165893554688e-01 -3.165645152330398560e-02 8.283173292875289917e-02 -3.097847700119018555e-01 -1.648930460214614868e-01 1.370646655559539795e-01 -1.441838741302490234e-01 -1.050130277872085571e-01 3.919270932674407959e-01 -1.647330820560455322e-01 -3.203673362731933594e-01 1.123927459120750427e-01 1.000576764345169067e-01 -1.898084282875061035e-01 5.176984705030918121e-03
-3.022723495960235596e-01 4.114077240228652954e-02 4.061535000801086426e-02 -2.024279385805130005e-01 6.279444694519042969e-02 -3.413766026496887207e-01 5.229659378528594971e-02 -9.790045768022537231e-02 -8.626272529363632202e-02 -4.082983732223510742e-02 -4.170045852661132812e-01 -2.296636626124382019e-02 -7.218999415636062622e-02 -3.990867361426353455e-02 6.665079295635223389e-02 -5.394525825977325439e-03 -6.287433207035064697e-02 3.229861855506896973e-01 1.714209020137786865e-01 -4.597101807594299316e-01 -7.525637745857238770e-02 -2.582437731325626373e-02 -1.474476419389247894e-02 1.406410243362188339e-02 2.359384484589099884e-02 2.627267129719257355e-02 -1.169410794973373413e-01 8.979573100805282593e-02 5.428284406661987305e-02 3.317357003688812256e-01 1.990160942077636719e-01 -7.336114346981048584e-02
-2.203233540058135986e-01 2.038038372993469238e-01 2.264148145914077759e-01 -4.912111163139343262e-02 -1.854866929352283478e-02 -3.046344816684722900e-01 -2.895370125770568848e-01 -1.594760827720165253e-02 2.075953483581542969e-01 7.208534330129623413e-02 3.697633743286132812e-02 7.876085489988327026e-02 -1.633958518505096436e-01 1.160673722624778748e-01 -1.231065988540649414e-01 1.841791272163391113e-01 -1.835582107305526733e-01 2.927096188068389893e-01 8.752915263175964355e-02 -2.260904908180236816e-01 -4.677968472242355347e-02 1.136037185788154602e-01 2.759529054164886475e-01 -6.175921484827995300e-02 1.673142462968826294e-01 1.824060082435607910e-01 -3.311659097671508789e-01 3.817307949066162109e-02 1.092308536171913147e-01 3.043992910534143448e-03 6.060857325792312622e-02 -2.696031630039215088e-01
1.218970566987991333e-01 1.716958582401275635e-01 7.748078554868698120e-02 -8.937373757362365723e-02 -1.216402947902679443e-01 -1.686616986989974976e-01 3.417159020900726318e-01 -2.352590113878250122e-01 4.656587168574333191e-02 5.089931935071945190e-02 3.903500363230705261e-02 -6.542001664638519287e-02 4.276202619075775146e-02 -2.107879519462585449e-01 -6.701330840587615967e-02 1.684880107641220093e-01 -4.169473424553871155e-02 3.761975169181823730e-01 -6.718006730079650879e-02 -1.126372814178466797e-01 -1.887562870979309082e-01 1.794885694980621338e-01 2.391849607229232788e-01 -2.370558977127075195e-01 1.242933794856071472e-01 -2.392246853560209274e-03 -1.651990860700607300e-01 -2.300193458795547485e-01 3.326851427555084229e-01 -2.435410171747207642e-01 1.670996099710464478e-01 3.644278645515441895e-02
-3.108286261558532715e-01 1.159368082880973816e-01 -4.342160746455192566e-02 -1.417217105627059937e-01 1.140013262629508972e-01 1.111654639244079590e-01 -4.719870164990425110e-02 2.110239304602146149e-02 7.240980118513107300e-02 3.399901390075683594e-01 5.725115910172462463e-02 3.726764395833015442e-02 1.739348918199539185e-01 -2.697456777095794678e-01 1.945326803252100945e-03 1.920609027147293091e-01 -1.615699529647827148e-01 2.138513177633285522e-01 -1.786814630031585693e-01 -6.797624379396438599e-02 -8.914758265018463135e-02 2.062304168939590454e-01 1.665369868278503418e-01 3.052329458296298981e-02 4.906122386455535889e-02 8.663285523653030396e-02 1.108638122677803040e-01 -1.392174810171127319e-01 4.730359911918640137e-01 3.005436360836029053e-01 -8.404770493507385254e-02 -1.557836979627609253e-01
-2.242728620767593384e-01 1.061653420329093933e-01 -6.081691756844520569e-02 -1.617483049631118774e-02 2.886255085468292236e-02 -2.748674154281616211e-01 -9.924432635307312012e-02 -1.694330573081970215e-01 -2.995169162750244141e-01 6.335453689098358154e-02 1.068073362112045288e-01 -4.019187297672033310e-03 -1.296351011842489243e-02 -4.140988364815711975e-02 1.352958977222442627e-01 2.190580070018768311e-01 2.477395534515380859e-02 4.770404100418090820e-01 -1.228793114423751831e-01 -1.855753064155578613e-01 -4.118263255804777145e-03 1.260281503200531006e-01 -1.608886867761611938e-01 9.951289743185043335e-02 -2.774049341678619385e-01 1.992249339818954468e-01 -1.349171698093414307e-01 -3.003793656826019287e-01 2.081205993890762329e-01 1.284058988094329834e-01 1.652772575616836548e-01 6.786556541919708252e-02
-1.607316434383392334e-01 1.199487820267677307e-01 2.262653857469558716e-01 -4.814196377992630005e-02 1.191138103604316711e-01 -3.001533746719360352e-01 6.182717531919479370e-02 3.837496414780616760e-02 -1.522890925407409668e-01 -4.898183792829513550e-02 -8.844231814146041870e-02 -2.150203436613082886e-01 2.574916183948516846e-01 -1.391653120517730713e-01 2.203488200902938843e-01 1.099454388022422791e-01 -2.460956871509552002e-01 6.400632858276367188e-02 -1.060719490051269531e-01 -5.715863779187202454e-02 2.616241574287414551e-01 -1.819007545709609985e-01 2.758591771125793457e-01 -9.928769432008266449e-04 2.639524936676025391e-01 3.029102385044097900e-01 1.811135793104767799e-03 -5.366132408380508423e-02 3.514398038387298584e-01 -1.388106942176818848e-01 7.145442068576812744e-02 4.154461249709129333e-02
-1.924526840448379517e-01 1.572557240724563599e-01 2.564257383346557617e-01 -1.153027638792991638e-01 6.391857564449310303e-02 -1.544248014688491821e-01 5.854216963052749634e-02 -1.934462040662765503e-01 1.979124993085861206e-01 1.395651698112487793e-01 -1.165324747562408447e-01 1.453928053379058838e-01 2.043883651494979858e-01 -1.221052259206771851e-01 -9.455007314682006836e-02 1.134788542985916138e-01 -1.132101267576217651e-01 9.070458263158798218e-02 -7.734753936529159546e-02 -3.517725765705108643e-01 -1.257369220256805420e-01 -1.721064746379852295e-01 -1.416439712047576904e-01 9.117177128791809082e-02 1.745796054601669312e-01 1.302507221698760986e-01 -2.508041858673095703e-01 -2.304328233003616333e-01 2.456170916557312012e-01 7.468949258327484131e-02 -3.913673162460327148e-01 1.069494634866714478e-01
-1.926566064357757568e-01 9.165067225694656372e-02 -6.040325388312339783e-02 -2.704330682754516602e-01 2.678731083869934082e-02 -4.504435658454895020e-01 -6.832671165466308594e-02 -1.312059164047241211e-01 -1.594785600900650024e-01 1.208611726760864258e-01 -2.004617005586624146e-01 8.046077191829681396e-02 5.918696895241737366e-02 -1.086893901228904724e-01 -3.934372961521148682e-01 1.268211156129837036e-01 -2.199713587760925293e-01 1.050191223621368408e-01 -1.663474291563034058e-01 1.955917663872241974e-02 -7.471793889999389648e-02 1.576431989669799805e-01 1.042947247624397278e-01 -1.503030061721801758e-01 9.452292323112487793e-02 2.611575424671173096e-01 5.717874038964509964e-03 2.861353196203708649e-02 3.436818122863769531e-01 -9.608902782201766968e-02 6.856805086135864258e-02 1.337673813104629517e-01
-2.662751674652099609e-01 2.382076233625411987e-01 3.431056737899780273e-01 9.461910463869571686e-03 -2.165594846010208130e-01 -8.370000123977661133e-02 1.123771350830793381e-02 -6.463573127985000610e-02 -2.135481983423233032e-01 7.545743603259325027e-03 6.509465724229812622e-02 1.294431742280721664e-02 5.904875323176383972e-02 8.709728717803955078e-02 -6.944996863603591919e-02 4.624029695987701416e-01 -4.380892589688301086e-02 1.668639034032821655e-01 -8.693329244852066040e-02 -2.795367538928985596e-01 1.226263120770454407e-02 -1.847356744110584259e-02 -5.088069289922714233e-02 -1.778362095355987549e-01 1.615899242460727692e-02 -5.188531428575515747e-02 -3.873115777969360352e-01 -1.969489306211471558e-01 2.114362418651580811e-01 1.291140168905258179e-01 -1.083205044269561768e-01 -3.911562636494636536e-02
-2.040572017431259155e-01 1.992974281311035156e-01 3.735084831714630127e-01 1.818037033081054688e-01 7.642578333616256714e-02 -1.300879102200269699e-02 -1.970491707324981689e-01 -8.194530010223388672e-02 6.921036541461944580e-02 -4.612068459391593933e-02 -8.548107743263244629e-02 -8.184045553207397461e-02 -1.218953952193260193e-01 -2.337059751152992249e-02 -1.410415172576904297e-01 3.483363091945648193e-01 1.378489192575216293e-03 1.545697003602981567e-01 5.604232475161552429e-02 -3.364559710025787354e-01 -1.638431102037429810e-01 -2.382045611739158630e-02 5.446908064186573029e-03 -3.440470099449157715e-01 3.017774820327758789e-01 4.153345152735710144e-02 -1.692916601896286011e-01 -2.352694571018218994e-01 8.227653801441192627e-02 6.447020918130874634e-02 3.627246618270874023e-02 2.046319693326950073e-01
-1.368350386619567871e-01 2.818173468112945557e-01 2.911854162812232971e-02 -1.620810665190219879e-02 1.647032648324966431e-01 -1.719441413879394531e-01 -5.729442089796066284e-02 -3.518899679183959961e-01 1.436882168054580688e-01 -3.201437741518020630e-02 -6.855209171772003174e-02 8.900388330221176147e-02 -2.161200642585754395e-01 5.299606546759605408e-02 1.344178617000579834e-01 -4.856417328119277954e-02 -7.767367362976074219e-02 2.520937919616699219e-01 -2.870335876941680908e-01 1.049349680542945862e-01 8.689772337675094604e-02 -1.857029497623443604e-01 1.817413270473480225e-01 -6.383422762155532837e-02 1.783690303564071655e-01 -4.213343840092420578e-03 -3.882833570241928101e-02 -1.755009740591049194e-01 4.667766690254211426e-01 3.499116003513336182e-02 -2.810045778751373291e-01 -9.150093793869018555e-02
5.460463464260101318e-03 1.869115829467773438e-01 3.565521240234375000e-01 -7.063121348619461060e-02 1.028377860784530640e-01 -3.133152127265930176e-01 7.766374200582504272e-02 -1.135637909173965454e-01 4.249616712331771851e-02 9.916175901889801025e-02 -2.174998261034488678e-02 2.413972020149230957e-01 1.559437513351440430e-01 -1.194474473595619202e-01 -2.217089384794235229e-02 6.694269925355911255e-02 -2.091584205627441406e-01 2.091584056615829468e-01 -6.401294469833374023e-02 -5.253925919532775879e-01 -1.614917367696762085e-01 -1.746449619531631470e-01 7.190947979688644409e-02 -2.524148225784301758e-01 7.655823230743408203e-02 -6.421975791454315186e-03 6.880483776330947876e-02 -1.959407627582550049e-01 1.412897109985351562e-01 -1.080355718731880188e-01 -1.164839640259742737e-01 -6.305229663848876953e-02
3.236409276723861694e-02 2.280790507793426514e-01 -4.995439201593399048e-03 -2.590091228485107422e-01 2.197736650705337524e-01 -3.578574955463409424e-01 -1.426832675933837891e-01 -7.573036849498748779e-02 1.422958523035049438e-01 1.295241415500640869e-01 -4.331828057765960693e-01 -8.974400162696838379e-02 1.802313774824142456e-01 -3.094961941242218018e-01 -1.837670952081680298e-01 -1.193397585302591324e-02 -1.263922005891799927e-01 -3.031814284622669220e-02 -6.898785382509231567e-02 -1.388459373265504837e-02 -2.230832129716873169e-01 -2.286401577293872833e-03 -1.546385884284973145e-01 -1.048969104886054993e-01 2.634363174438476562e-01 1.521172374486923218e-01 -1.172646731138229370e-01 -2.096479758620262146e-02 1.884977072477340698e-01 -4.044991731643676758e-02 -1.614110171794891357e-01 -7.727687805891036987e-02
-1.009264513850212097e-01 -5.206292122602462769e-02 -6.726197898387908936e-02 -9.137908369302749634e-02 2.038278132677078247e-01 -5.374458432197570801e-02 4.340212419629096985e-02 -1.226433366537094116e-01 1.164903417229652405e-01 4.161140322685241699e-02 -5.610219240188598633e-01 -4.233405739068984985e-02 1.737596243619918823e-01 -3.022149801254272461e-01 1.160097271203994751e-01 6.310351192951202393e-03 -2.353218011558055878e-02 9.719778597354888916e-02 -1.123015359044075012e-01 -6.293262541294097900e-02 -1.927995532751083374e-01 -4.109838977456092834e-02 1.225339546799659729e-01 -2.811117172241210938e-01 1.934633217751979828e-02 3.340322673320770264e-01 1.734952777624130249e-01 -7.428261637687683105e-02 3.125309944152832031e-01 -3.921633760910481215e-04 1.659329831600189209e-01 -1.172765567898750305e-01
-1.496598422527313232e-01 -1.139193400740623474e-01 -4.115379601716995239e-02 1.673324108123779297e-01 -4.489952325820922852e-02 -2.322794049978256226e-01 -1.469904780387878418e-01 5.280103534460067749e-02 3.875606134533882141e-02 1.159983593970537186e-02 -2.204801701009273529e-02 -1.754944324493408203e-01 -1.368721574544906616e-01 -1.163822598755359650e-02 3.116606175899505615e-01 2.706701159477233887e-01 3.249744698405265808e-02 5.358054637908935547e-01 -1.160089671611785889e-01 -2.972667217254638672e-01 -9.590478986501693726e-02 -4.752719402313232422e-02 1.155437976121902466e-01 1.478819251060485840e-01 -5.962710082530975342e-02 2.290197312831878662e-01 -5.544294416904449463e-02 -1.800513863563537598e-01 8.356609195470809937e-02 2.048745304346084595e-01 -2.033466696739196777e-01 1.180326938629150391e-01
-3.695949539542198181e-02 1.224059835076332092e-01 -3.836529701948165894e-02 -1.402410268783569336e-01 4.904114082455635071e-02 9.422501921653747559e-02 -1.702608466148376465e-01 -1.344234049320220947e-01 7.471347600221633911e-02 -1.213533431291580200e-01 8.741517364978790283e-02 -1.459238827228546143e-01 -2.827093377709388733e-02 -8.681120723485946655e-02 1.890577524900436401e-01 1.994259655475616455e-01 -1.155659481883049011e-01 3.772833347320556641e-01 6.661804765462875366e-02 -1.003816872835159302e-01 -6.468117982149124146e-02 -7.080665230751037598e-02 2.285690009593963623e-01 9.894692152738571167e-02 -5.376808717846870422e-02 2.352911382913589478e-01 -1.730422973632812500e-01 -3.524996042251586914e-01 2.276812195777893066e-01 1.732684522867202759e-01 -4.121324717998504639e-01 2.558633983135223389e-01
-2.618785202503204346e-01 2.074387967586517334e-01 -5.784661322832107544e-02 -3.434163630008697510e-01 -5.954525247216224670e-02 -3.653111159801483154e-01 -1.228010579943656921e-01 1.742915809154510498e-01 -2.285547703504562378e-01 -1.403204053640365601e-01 -2.879580557346343994e-01 -1.444352120161056519e-01 -5.342695116996765137e-02 -2.262615710496902466e-01 -4.983429238200187683e-02 1.532579362392425537e-01 -1.487763375043869019e-01 2.206661105155944824e-01 -1.988934427499771118e-01 2.036201506853103638e-01 -2.461252063512802124e-01 1.259431429207324982e-02 9.085400402545928955e-02 -2.157358229160308838e-01 6.521885842084884644e-02 9.027450531721115112e-02 -7.666553556919097900e-02 1.751017272472381592e-01 4.904184862971305847e-02 8.365606516599655151e-02 2.256515622138977051e-02 5.185990780591964722e-02
1.249461844563484192e-01 7.583039253950119019e-02 2.593096531927585602e-02 5.279865115880966187e-02 1.750376522541046143e-01 -2.591823935508728027e-01 1.545504480600357056e-01 1.258842647075653076e-01 -1.567672938108444214e-01 -1.922924518585205078e-01 5.821127817034721375e-02 1.666140258312225342e-01 -9.507376700639724731e-02 -1.668807715177536011e-01 7.260444108396768570e-04 5.478161200881004333e-02 -2.302566021680831909e-01 2.994822561740875244e-01 1.075559407472610474e-01 -6.106594204902648926e-02 -2.495685219764709473e-01 -4.075601324439048767e-02 8.383317850530147552e-03 9.656904637813568115e-02 4.772512614727020264e-01 1.654469966888427734e-01 -1.985779702663421631e-01 -2.273603528738021851e-01 2.968350946903228760e-01 -5.349449440836906433e-02 1.200795471668243408e-01 -1.484424471855163574e-01
-2.366518415510654449e-02 7.143986970186233521e-02 1.142777279019355774e-01 -6.222296506166458130e-02 3.024643957614898682e-01 -3.283672630786895752e-01 -1.135455910116434097e-02 9.568987786769866943e-02 1.916255801916122437e-01 2.786577045917510986e-01 -5.202054381370544434e-01 -1.424871236085891724e-01 -4.863980412483215332e-02 -1.450074017047882080e-01 -8.494409173727035522e-02 -7.268276996910572052e-03 -2.088612318038940430e-01 1.750049144029617310e-01 -2.509643435478210449e-01 -4.894558712840080261e-02 -3.063058257102966309e-01 2.381196245551109314e-02 2.928371168673038483e-02 9.355549514293670654e-02 2.035939693450927734e-01 -2.328213118016719818e-02 -1.389562040567398071e-01 -3.834679722785949707e-02 1.310021281242370605e-01 5.070359911769628525e-03 1.741893216967582703e-02 -9.471197426319122314e-02
6.636174023151397705e-02 1.905988305807113647e-01 3.198346793651580811e-01 -1.006135120987892151e-01 2.974835922941565514e-03 -1.820055991411209106e-01 1.406881809234619141e-01 -8.349236845970153809e-02 -7.296480238437652588e-02 1.654554009437561035e-01 5.789999663829803467e-02 2.004221528768539429e-01 5.465377122163772583e-02 -1.369974762201309204e-01 2.494609355926513672e-02 1.253775805234909058e-01 -1.080777272582054138e-01 3.847753405570983887e-01 -8.878491818904876709e-02 -4.278293251991271973e-01 -2.796416580677032471e-01 -6.504432857036590576e-02 1.471659988164901733e-01 -2.256769388914108276e-01 1.438430398702621460e-01 -6.813475489616394043e-02 -3.925867751240730286e-02 -1.036669760942459106e-01 2.997213304042816162e-01 -1.537892520427703857e-01 1.162314787507057190e-01 -4.844541102647781372e-02
-2.004895359277725220e-01 2.663005888462066650e-01 -6.725871562957763672e-02 8.083065599203109741e-02 1.790871024131774902e-01 -1.039744764566421509e-01 -2.481678426265716553e-01 -2.149129956960678101e-01 -2.946517430245876312e-02 -1.566276513040065765e-02 -3.635901212692260742e-01 -1.150786057114601135e-01 1.971407793462276459e-02 3.264526426792144775e-01 4.407463595271110535e-02 1.572705209255218506e-01 -2.451288104057312012e-01 2.170595675706863403e-01 3.276442410424351692e-03 -1.326880007982254028e-01 -9.058734029531478882e-02 -6.256178766489028931e-02 1.278106421232223511e-01 -2.844594120979309082e-01 -7.755998056381940842e-03 1.163930222392082214e-01 -1.344311684370040894e-01 -2.811138927936553955e-01 2.331933081150054932e-01 1.906561553478240967e-01 -3.851197892799973488e-03 -1.064962372183799744e-01
-2.871576845645904541e-01 1.314557492733001709e-01 -5.379168689250946045e-02 -1.508478373289108276e-01 -2.258037179708480835e-01 -2.880592048168182373e-01 -9.669331461191177368e-02 -2.016365677118301392e-01 -2.000573426485061646e-01 7.684551179409027100e-02 3.544854372739791870e-02 8.785331249237060547e-02 -7.641780655831098557e-03 -1.236616820096969604e-01 -6.444426625967025757e-02 7.198914140462875366e-02 -1.628196239471435547e-01 1.894510835409164429e-01 -1.176339015364646912e-01 -1.583625376224517822e-01 -5.383235216140747070e-02 1.756298094987869263e-01 -1.075179204344749451e-01 1.000307351350784302e-01 -2.707609236240386963e-01 3.414223790168762207e-01 -8.178890496492385864e-02 -4.263929128646850586e-01 1.190704405307769775e-01 1.569336354732513428e-01 4.401099681854248047e-02 -1.878761500120162964e-01
-8.685105293989181519e-02 6.809724122285842896e-02 1.623502820730209351e-01 -1.338002830743789673e-01 7.650518417358398438e-02 -1.386582106351852417e-01 5.646834895014762878e-02 1.479059085249900818e-02 -8.769100904464721680e-02 1.771351099014282227e-01 -3.968439996242523193e-01 -2.934485971927642822e-01 -1.661210060119628906e-01 -3.093253076076507568e-01 -8.179858326911926270e-02 1.746528893709182739e-01 -1.955402940511703491e-01 3.235937356948852539e-01 -3.339931070804595947e-01 -2.933715879917144775e-01 1.222973912954330444e-01 1.188923195004463196e-01 -9.940359741449356079e-02 1.480648219585418701e-01 -3.333288803696632385e-02 8.762486279010772705e-02 -4.448032006621360779e-02 -1.202285066246986389e-01 -1.021224167197942734e-02 8.046532422304153442e-02 -1.569287031888961792e-01 1.185094341635704041e-01
-1.511927843093872070e-01 2.777470648288726807e-01 1.565182581543922424e-02 1.901057511568069458e-01 3.324364870786666870e-02 -3.089714944362640381e-01 -2.479009926319122314e-01 -8.938755095005035400e-02 -3.122466206550598145e-01 -1.603164821863174438e-01 6.583740562200546265e-02 -1.944998055696487427e-01 -1.665613651275634766e-01 -6.095916498452425003e-03 4.126074537634849548e-02 5.716059356927871704e-02 -7.906947284936904907e-02 5.392789244651794434e-01 1.081605553627014160e-01 -3.542872965335845947e-01 -5.072953924536705017e-02 5.189390853047370911e-02 4.792205244302749634e-02 -6.763013452291488647e-02 6.590902805328369141e-02 8.975800126791000366e-02 -3.537609800696372986e-02 -1.942362338304519653e-01 1.083033904433250427e-02 -3.209343180060386658e-02 5.677847191691398621e-03 -2.229262329638004303e-02
-1.985224783420562744e-01 7.937572896480560303e-02 -2.083474993705749512e-01 9.103453718125820160e-03 3.112585470080375671e-02 -4.196969270706176758e-01 1.991671025753021240e-01 1.171656399965286255e-01 -1.336357444524765015e-01 6.725451350212097168e-02 -3.787494003772735596e-01 4.435291979461908340e-03 -8.951101452112197876e-03 -9.832450002431869507e-02 1.496440917253494263e-01 -3.777165897190570831e-03 -2.073760181665420532e-01 3.660909235477447510e-01 -2.513449192047119141e-01 -5.726460739970207214e-02 -1.034388095140457153e-01 -2.821720577776432037e-02 1.848180592060089111e-01 -9.575258195400238037e-02 -7.637884467840194702e-02 1.190561801195144653e-01 1.037283986806869507e-01 2.120302431285381317e-02 -6.141091510653495789e-02 7.571810483932495117e-02 -3.733941912651062012e-01 6.189607828855514526e-02
-8.346903324127197266e-02 5.827764421701431274e-02 1.927440166473388672e-01 1.186445429921150208e-01 -1.882017701864242554e-01 -2.318022847175598145e-01 1.225017942488193512e-02 1.140735968947410583e-01 -4.966510459780693054e-02 -2.105560898780822754e-01 -4.951452836394309998e-02 1.002925410866737366e-01 4.647937789559364319e-02 -2.820676863193511963e-01 -2.274201810359954834e-01 7.449980825185775757e-02 -8.348057419061660767e-02 4.818606972694396973e-01 6.695722043514251709e-02 1.048039346933364868e-01 -2.186072617769241333e-01 2.272522598505020142e-01 1.801455616950988770e-01 -9.797328710556030273e-02 8.858591318130493164e-02 1.503983438014984131e-01 -2.701790928840637207e-01 -2.906162440776824951e-01 1.473326981067657471e-01 -1.157250180840492249e-01 1.147326156497001648e-01 -7.414186000823974609e-02
-6.150597706437110901e-02 8.205777406692504883e-02 4.948048293590545654e-01 -1.172419488430023193e-01 -8.527069352567195892e-03 5.932339932769536972e-03 1.004569530487060547e-01 -3.499842062592506409e-02 1.210860162973403931e-01 3.083909302949905396e-02 -9.619694948196411133e-02 1.000695601105690002e-01 1.722635142505168915e-02 -1.631017476320266724e-01 -1.156112179160118103e-01 5.195246338844299316e-01 -2.951043471693992615e-02 2.803111374378204346e-01 -1.411065310239791870e-01 -1.418043375015258789e-01 -1.135540381073951721e-02 1.098928302526473999e-01 -2.139335870742797852e-02 -1.828715205192565918e-01 2.301155179738998413e-01 -7.641530781984329224e-02 -6.831961870193481445e-02 -2.868377268314361572e-01 4.673256725072860718e-02 1.419951617717742920e-01 -8.510676026344299316e-02 1.831256002187728882e-01
1.066750064492225647e-01 1.185907870531082153e-01 6.113285198807716370e-02 -1.982504129409790039e-01 -2.405396401882171631e-01 -1.897804588079452515e-01 -1.465847492218017578e-01 -1.648207544349133968e-03 3.868072479963302612e-02 -8.860879391431808472e-02 -1.619430631399154663e-01 -2.507857084274291992e-01 -1.722916811704635620e-01 -2.164193093776702881e-01 -1.119996756315231323e-01 3.106688559055328369e-01 -1.530714929103851318e-01 2.483262717723846436e-01 3.027171641588211060e-02 -3.405156433582305908e-01 9.863752871751785278e-02 1.081025972962379456e-01 -1.124794222414493561e-02 -1.802819520235061646e-01 -1.793254315853118896e-01 1.452860683202743530e-01 -1.004130113869905472e-03 1.320509016513824463e-01 3.763424456119537354e-01 8.338365703821182251e-02 -2.381884753704071045e-01 8.428785949945449829e-03
-3.040490448474884033e-01 -2.491784989833831787e-01 2.164277136325836182e-01 -8.827068656682968140e-02 2.664691070094704628e-03 -4.537255689501762390e-02 1.957754343748092651e-01 -1.239518728107213974e-02 -7.280445098876953125e-02 3.261267542839050293e-01 -8.076857775449752808e-02 8.301174268126487732e-03 -1.170152127742767334e-01 -2.211702913045883179e-01 5.615616589784622192e-02 3.648619055747985840e-01 -9.986263513565063477e-02 3.045677244663238525e-01 9.445349127054214478e-02 -1.814450770616531372e-01 -2.902412600815296173e-02 -6.428112089633941650e-02 2.192701697349548340e-01 1.660123169422149658e-01 7.753550261259078979e-02 2.149005532264709473e-01 -5.668434873223304749e-02 -1.611952334642410278e-01 -2.961857058107852936e-02 2.936562299728393555e-01 -1.069835051894187927e-01 1.673511117696762085e-01
-2.411140650510787964e-01 -1.578472107648849487e-01 4.403226450085639954e-02 -2.507701814174652100e-01 1.180241070687770844e-02 -1.927396059036254883e-01 1.652148179709911346e-02 -2.725671529769897461e-01 -4.479798302054405212e-02 5.492134764790534973e-02 -4.600084125995635986e-01 -3.933699801564216614e-02 -1.540952473878860474e-01 -2.748652100563049316e-01 -7.835201919078826904e-02 -3.726209327578544617e-02 -9.826760739088058472e-02 1.675145477056503296e-01 1.414565294981002808e-01 -3.953496515750885010e-01 -2.926845252513885498e-01 -1.366675943136215210e-01 -8.182684332132339478e-02 5.837163701653480530e-02 -2.491213381290435791e-02 -1.378849521279335022e-02 -7.183327525854110718e-02 -1.659366339445114136e-01 8.247266709804534912e-02 1.312078088521957397e-01 8.376450091600418091e-02 -1.491796076297760010e-01
-4.215797483921051025e-01 1.597887277603149414e-01 -3.122023344039916992e-01 -1.134683713316917419e-01 1.640602350234985352e-01 -2.769913077354431152e-01 3.553051501512527466e-02 1.217255219817161560e-01 2.526341378688812256e-02 -1.007104739546775818e-01 -2.525074779987335205e-01 8.978400379419326782e-02 6.764211505651473999e-02 -1.934294588863849640e-02 -1.756823062896728516e-01 4.208745062351226807e-02 -5.738509446382522583e-02 4.837554693222045898e-01 -1.406172513961791992e-01 -1.299569159746170044e-01 -1.178591698408126831e-02 1.220095232129096985e-01 2.291577309370040894e-01 1.302617192268371582e-01 -9.781183302402496338e-02 2.015123069286346436e-01 -1.539700776338577271e-01 3.767196461558341980e-02 2.509623579680919647e-02 2.120319521054625511e-03 -9.230491518974304199e-02 5.958282947540283203e-02
-1.907552182674407959e-01 1.725102066993713379e-01 4.308307766914367676e-01 1.342766731977462769e-01 2.100908160209655762e-01 -1.866387426853179932e-01 1.015097051858901978e-01 -6.902636960148811340e-03 -4.061900451779365540e-02 -4.989547654986381531e-02 2.658668756484985352e-01 -1.135371718555688858e-02 1.086992621421813965e-01 9.914657473564147949e-02 -2.916222810745239258e-02 1.135385874658823013e-02 -2.974824607372283936e-01 4.799401760101318359e-01 3.139708191156387329e-03 3.849321603775024414e-02 -1.038805693387985229e-01 1.290342509746551514e-01 1.230613142251968384e-01 -6.390587985515594482e-02 2.634669840335845947e-01 1.050338596105575562e-01 -1.076127961277961731e-01 -8.898203819990158081e-02 1.666094213724136353e-01 -9.652191400527954102e-02 6.196670979261398315e-02 1.882691830396652222e-01
-1.076193302869796753e-01 2.729682251811027527e-02 -1.777027398347854614e-01 9.816924482583999634e-02 -1.148311719298362732e-01 -7.660503685474395752e-02 1.122398078441619873e-01 -9.750246256589889526e-02 5.226557701826095581e-02 -3.627855703234672546e-02 1.055984050035476685e-01 -5.725161358714103699e-02 -3.269195556640625000e-02 -1.716679930686950684e-01 -8.020584285259246826e-02 1.525188386440277100e-01 -1.005179136991500854e-01 2.704206705093383789e-01 -2.619630992412567139e-01 -7.886221259832382202e-02 -3.602741062641143799e-01 -1.294235885143280029e-01 3.178665935993194580e-01 -3.260052800178527832e-01 1.786781102418899536e-02 2.098851352930068970e-01 -2.554225269705057144e-03 -5.158304795622825623e-02 5.162733197212219238e-01 2.563442103564739227e-02 6.715164054185152054e-03 -1.918059401214122772e-02
-1.696471273899078369e-01 1.979198604822158813e-01 1.676915884017944336e-01 2.349902316927909851e-02 7.355085760354995728e-02 -3.028992116451263428e-01 -6.975478678941726685e-02 -2.032235451042652130e-02 1.588275879621505737e-01 1.831107139587402344e-01 -4.921579062938690186e-01 -1.975322812795639038e-01 9.453150629997253418e-02 1.627148874104022980e-02 6.889627873897552490e-02 5.043990910053253174e-02 -3.777906298637390137e-01 2.421642839908599854e-01 1.961966305971145630e-01 4.555398132652044296e-03 -9.535387903451919556e-02 -1.646607667207717896e-01 1.347889900207519531e-01 -1.176631301641464233e-01 1.775613725185394287e-01 -9.810598939657211304e-02 -1.610075086355209351e-01 6.362462788820266724e-02 1.218282952904701233e-01 1.445172429084777832e-01 7.177216559648513794e-02 -1.560391634702682495e-01
-3.149903714656829834e-01 -9.905555844306945801e-02 1.727588027715682983e-01 -3.887648135423660278e-02 1.740222424268722534e-01 -3.055612146854400635e-01 1.358314510434865952e-02 -2.518870122730731964e-02 -2.797652482986450195e-01 -4.113107174634933472e-02 -1.508607119321823120e-01 -9.110809862613677979e-02 8.964487910270690918e-02 -9.069748222827911377e-02 6.337929517030715942e-02 -1.226823627948760986e-01 -1.736138314008712769e-01 2.164748162031173706e-01 -1.861947625875473022e-01 -1.010514795780181885e-01 -1.322977691888809204e-01 -6.825682520866394043e-02 2.897843718528747559e-01 -2.019649147987365723e-01 -1.804589480161666870e-01 3.006988167762756348e-01 -8.288498967885971069e-02 -1.521294564008712769e-01 -1.093862056732177734e-01 3.014634847640991211e-01 -2.526161074638366699e-01 1.797400228679180145e-02
3.512319549918174744e-02 1.047255992889404297e-01 1.917603909969329834e-01 1.410115063190460205e-01 -2.853314392268657684e-02 -2.751411199569702148e-01 1.149968728423118591e-01 -7.894756644964218140e-02 1.700504720211029053e-01 2.972775399684906006e-01 1.385055948048830032e-02 -7.196121662855148315e-02 1.193734183907508850e-01 -8.567876368761062622e-02 -1.129244342446327209e-01 3.896448314189910889e-01 -1.121520251035690308e-01 3.670462667942047119e-01 2.202906608581542969e-01 6.819564104080200195e-02 -3.671847581863403320e-01 3.809341415762901306e-02 1.541669517755508423e-01 1.275338530540466309e-01 5.763851478695869446e-02 1.149616241455078125e-01 -2.289428412914276123e-01 -2.210717201232910156e-01 1.156815961003303528e-01 -7.428205758333206177e-02 1.051945388317108154e-01 4.197558760643005371e-02
-7.528354972600936890e-02 -4.858296364545822144e-02 3.963676840066909790e-02 -2.841878496110439301e-02 2.440410256385803223e-01 -6.905329227447509766e-02 -8.864920586347579956e-02 -1.089453101158142090e-01 6.551737338304519653e-02 -2.736633643507957458e-02 -1.940581500530242920e-01 7.791953627020120621e-03 -1.115281283855438232e-01 -2.158609479665756226e-01 6.378670781850814819e-02 1.274684071540832520e-01 -1.522663086652755737e-01 3.813261389732360840e-01 -3.479181528091430664e-01 5.367464572191238403e-02 2.293936610221862793e-01 -8.676558732986450195e-02 2.556310594081878662e-01 1.410102844238281250e-01 2.196469902992248535e-01 -1.972835212945938110e-01 -1.376031711697578430e-02 -1.483208984136581421e-01 4.154770374298095703e-01 2.377343922853469849e-01 2.718889527022838593e-02 -7.933222502470016479e-02
-1.563063710927963257e-01 5.479133501648902893e-02 1.088709384202957153e-01 -7.989931106567382812e-02 -5.915157869458198547e-02 2.201186493039131165e-02 2.550901472568511963e-01 1.572472155094146729e-01 1.982629895210266113e-01 -2.801366336643695831e-02 -3.848403319716453552e-02 1.982239186763763428e-01 3.957034647464752197e-02 2.270246297121047974e-02 -1.227089539170265198e-01 2.235990166664123535e-01 2.817957475781440735e-02 5.585507750511169434e-01 1.201268881559371948e-01 7.847248762845993042e-02 -1.814505308866500854e-01 -1.137668713927268982e-01 2.233689278364181519e-01 1.974905654788017273e-02 1.786398887634277344e-01 2.062998414039611816e-01 -9.144596755504608154e-02 -1.173261255025863647e-01 2.906608879566192627e-01 1.900644749402999878e-01 -9.378588944673538208e-02 -2.388107031583786011e-01
8.934128284454345703e-02 2.278337776660919189e-01 3.624230623245239258e-02 -1.179597824811935425e-01 -1.126642674207687378e-01 -3.161592409014701843e-02 8.431833237409591675e-02 5.598714947700500488e-02 2.111833840608596802e-01 9.280068427324295044e-02 -1.061762571334838867e-01 1.831948459148406982e-01 -2.797196805477142334e-01 -5.251581668853759766e-01 -2.231436967849731445e-02 -4.418290033936500549e-02 -1.010714769363403320e-01 1.991388201713562012e-01 -7.258471101522445679e-02 -9.499183297157287598e-02 -1.738201826810836792e-01 1.839244216680526733e-01 2.699959278106689453e-02 -3.550904095172882080e-01 2.201963216066360474e-02 1.222588941454887390e-01 -4.958510771393775940e-02 -5.844892933964729309e-02 3.234612345695495605e-01 -8.435034006834030151e-02 -2.386537194252014160e-01 -3.725789114832878113e-02
-5.712028965353965759e-02 2.012683898210525513e-01 -4.011104628443717957e-02 -2.295659184455871582e-01 1.792591214179992676e-01 -1.975047439336776733e-01 -3.385818377137184143e-02 -2.466019988059997559e-01 1.170332804322242737e-01 5.144792795181274414e-02 3.093130653724074364e-03 -9.984710812568664551e-02 4.173738881945610046e-02 -2.348855882883071899e-01 -7.502793520689010620e-02 2.648395001888275146e-01 7.560487836599349976e-02 4.123227894306182861e-01 -1.473770588636398315e-01 1.724532842636108398e-01 2.988701453432440758e-04 -4.720682650804519653e-02 -4.715336859226226807e-02 2.220819890499114990e-01 -2.595816738903522491e-02 -4.794715344905853271e-02 3.114399313926696777e-02 -3.126766979694366455e-01 1.557322591543197632e-01 4.333798289299011230e-01 1.182684376835823059e-01 -3.296706080436706543e-02
-2.086338102817535400e-01 8.996333926916122437e-02 -9.914544969797134399e-02 -1.158660836517810822e-02 1.803562045097351074e-01 -2.750562727451324463e-01 2.018853873014450073e-01 -2.317146863788366318e-03 -2.999815046787261963e-01 -1.905013173818588257e-01 -3.799062371253967285e-01 -1.286252290010452271e-01 -6.541844457387924194e-02 -6.006668135523796082e-02 -1.276164054870605469e-01 3.358809351921081543e-01 -1.591085642576217651e-02 1.346871703863143921e-01 4.774130880832672119e-03 -7.639685273170471191e-02 -1.986255496740341187e-01 -2.386037558317184448e-01 1.037976220250129700e-01 -1.289416104555130005e-03 1.260933727025985718e-01 1.523782014846801758e-01 1.900093555450439453e-01 5.901340767741203308e-02 2.444541901350021362e-01 2.953620553016662598e-01 6.936295330524444580e-02 5.830467492341995239e-02
-3.580302298069000244e-01 8.292589336633682251e-02 1.569163799285888672e-01 -1.479618549346923828e-01 1.854701340198516846e-01 -2.688365243375301361e-02 -2.011255919933319092e-02 1.413666903972625732e-01 -6.853853166103363037e-02 -1.461433917284011841e-01 -4.858353734016418457e-01 -1.544095724821090698e-01 1.055620163679122925e-01 -3.292154371738433838e-01 1.213864982128143311e-01 -3.935709595680236816e-02 -1.631174534559249878e-01 1.257212609052658081e-01 -1.469074189662933350e-01 1.804855316877365112e-01 -6.294728815555572510e-02 1.029224395751953125e-01 1.102592200040817261e-01 -1.191752478480339050e-01 5.498396232724189758e-02 2.206790745258331299e-01 -3.695080801844596863e-02 -1.598897278308868408e-01 2.743707299232482910e-01 1.909567266702651978e-01 8.206752687692642212e-02 -8.093929290771484375e-02
-1.965255737304687500e-01 3.147357329726219177e-02 -4.724220838397741318e-03 -1.436803638935089111e-01 4.853788763284683228e-02 -7.743114605545997620e-03 5.683044344186782837e-02 -1.192832924425601959e-02 -2.201221138238906860e-01 -9.707757830619812012e-02 -4.074877798557281494e-01 -1.127745509147644043e-01 -5.917827412486076355e-02 -3.067999184131622314e-01 -1.367537677288055420e-01 8.034207858145236969e-03 -3.028807938098907471e-01 2.833826541900634766e-01 2.506694495677947998e-01 3.654817491769790649e-02 1.172692980617284775e-02 -5.609306320548057556e-02 -9.983789920806884766e-02 2.527860179543495178e-02 7.261791825294494629e-02 5.739203467965126038e-02 6.806457787752151489e-02 -3.714270591735839844e-01 2.734746038913726807e-01 -2.797696888446807861e-01 -1.495730876922607422e-01 6.482803821563720703e-02
1.451237499713897705e-02 1.724260598421096802e-01 1.411247253417968750e-01 1.199319362640380859e-01 2.416315302252769470e-02 -2.582169175148010254e-01 -1.938661187887191772e-02 1.236111819744110107e-01 -9.303154796361923218e-02 1.702978312969207764e-01 -2.314878553152084351e-01 -1.563947051763534546e-01 -2.778761982917785645e-01 1.568965762853622437e-01 -1.367169022560119629e-01 6.974156945943832397e-02 2.853847667574882507e-02 4.181965291500091553e-01 -1.245836243033409119e-01 -5.241656303405761719e-01 -1.548946499824523926e-01 7.832962274551391602e-02 1.779384352266788483e-02 -1.747789084911346436e-01 1.187949404120445251e-01 7.322185486555099487e-02 -1.270652860403060913e-01 -1.023330725729465485e-02 1.200731545686721802e-01 -1.518893241882324219e-01 -1.075657606124877930e-01 2.494188258424401283e-03
-2.382228821516036987e-01 8.406540378928184509e-03 -3.567119687795639038e-02 -2.714840471744537354e-01 -1.535957213491201401e-02 -4.657765626907348633e-01 -1.644127815961837769e-01 -1.428439319133758545e-01 -6.850533187389373779e-03 1.304492652416229248e-01 -1.609115600585937500e-01 -7.747089862823486328e-02 1.029960215091705322e-01 -1.199826970696449280e-01 -2.361394613981246948e-01 2.648712098598480225e-01 -2.077086418867111206e-01 1.210434064269065857e-01 -4.718437418341636658e-02 -1.305264383554458618e-01 -1.889593303203582764e-01 1.917347908020019531e-01 2.292773276567459106e-01 -1.945627331733703613e-01 -3.621269762516021729e-02 1.739918887615203857e-01 1.095973029732704163e-01 8.637531101703643799e-02 2.158466428518295288e-01 -2.180282957851886749e-02 2.081003636121749878e-01 1.494210213422775269e-01
-2.035149559378623962e-02 4.436060041189193726e-02 3.061432540416717529e-01 -1.488502174615859985e-01 6.013077497482299805e-02 -1.775648444890975952e-01 -6.532271206378936768e-02 -6.963099539279937744e-02 -1.006417050957679749e-01 -3.299087053164839745e-03 -2.449115961790084839e-01 -2.971039386466145515e-03 2.427889220416545868e-02 -3.481429517269134521e-01 1.529609858989715576e-01 3.196898698806762695e-01 1.263470053672790527e-01 1.054632887244224548e-01 -2.256128042936325073e-01 -7.736654579639434814e-02 -1.902447640895843506e-01 1.937175728380680084e-02 -2.102623432874679565e-01 8.643944561481475830e-02 4.538603723049163818e-01 2.282591350376605988e-02 -2.617655992507934570e-01 -2.102276533842086792e-01 9.340608119964599609e-02 1.234987825155258179e-01 -1.859749853610992432e-02 6.467600911855697632e-02
-3.959903717041015625e-01 1.116361916065216064e-01 1.290247291326522827e-01 -7.510916143655776978e-02 1.891554147005081177e-01 -7.514052093029022217e-02 1.299147903919219971e-01 -9.536977857351303101e-02 -2.603925168514251709e-01 -1.078136339783668518e-01 -6.129993498325347900e-02 2.426930367946624756e-01 6.331163644790649414e-02 -1.879570335149765015e-01 2.431608885526657104e-01 6.322482973337173462e-02 6.371324509382247925e-02 3.206581473350524902e-01 -5.234362930059432983e-02 -2.134553045034408569e-01 -5.689324811100959778e-02 2.773997187614440918e-01 1.515458822250366211e-01 -6.643462926149368286e-02 -2.786109447479248047e-01 2.149837613105773926e-01 -1.881387233734130859e-01 -3.806788474321365356e-02 1.242495700716972351e-01 6.700238585472106934e-02 -1.835085302591323853e-01 1.394757479429244995e-01
-1.086679697036743164e-01 -1.449963897466659546e-01 1.454313397407531738e-01 4.605453461408615112e-02 7.475613057613372803e-02 -3.626742064952850342e-01 7.362206280231475830e-02 -3.051253557205200195e-01 2.397798746824264526e-01 6.788075715303421021e-02 -2.088903188705444336e-01 -2.049369364976882935e-01 -9.004128724336624146e-02 1.798698119819164276e-02 2.384003847837448120e-01 8.895853161811828613e-02 1.872917115688323975e-01 2.233630567789077759e-01 1.473605912178754807e-02 6.795790791511535645e-02 -3.284535557031631470e-02 -6.800243258476257324e-02 -4.113524779677391052e-02 -1.304398477077484131e-01 2.721920842304825783e-03 1.794491708278656006e-01 -4.696090146899223328e-02 -3.334960341453552246e-01 2.970981299877166748e-01 -2.868220675736665726e-03 -3.671144545078277588e-01 -6.663335859775543213e-02
-2.289241701364517212e-01 1.252139955759048462e-01 4.193407297134399414e-02 -2.416353207081556320e-03 3.508537411689758301e-01 -2.862259447574615479e-01 -4.952006042003631592e-02 1.414590626955032349e-01 -1.979516744613647461e-01 -7.947602123022079468e-02 -2.348490655422210693e-01 -1.574066653847694397e-02 9.805999696254730225e-02 -3.130372464656829834e-01 1.570589542388916016e-01 2.809244021773338318e-02 -2.707505039870738983e-02 1.593649089336395264e-01 -2.076484821736812592e-02 -2.599421329796314240e-02 1.475275377742946148e-03 3.168689459562301636e-02 -8.289489150047302246e-02 -6.742309033870697021e-02 2.008439302444458008e-01 2.974514067173004150e-01 -2.226128280162811279e-01 5.354485288262367249e-02 3.901475667953491211e-01 -7.853358983993530273e-02 -7.946603000164031982e-03 2.989158034324645996e-01
-1.106549873948097229e-01 1.546173989772796631e-01 1.309434324502944946e-01 -4.538706317543983459e-02 2.223707735538482666e-01 -1.607823073863983154e-01 -8.458071202039718628e-02 -2.128345370292663574e-01 -7.595663517713546753e-02 -8.156850188970565796e-02 -8.486925810575485229e-02 -3.348702788352966309e-01 -8.794071525335311890e-02 2.135237678885459900e-03 -9.116638451814651489e-02 1.260804980993270874e-01 -3.701120615005493164e-02 3.136629462242126465e-01 1.132014021277427673e-02 7.694309949874877930e-02 3.645750880241394043e-02 -3.582645952701568604e-02 2.331775426864624023e-01 3.090315461158752441e-01 -1.470401883125305176e-01 1.922063827514648438e-01 1.757609993219375610e-01 -1.252563297748565674e-01 5.063964128494262695e-01 8.765737712383270264e-02 1.616641692817211151e-02 -1.592661291360855103e-01
-1.396598070859909058e-01 -2.856648527085781097e-03 6.543063092976808548e-03 3.205643268302083015e-03 -3.676913306117057800e-02 -2.927253246307373047e-01 6.681820005178451538e-02 -1.429042592644691467e-02 3.416505828499794006e-02 -6.747840344905853271e-02 2.587045915424823761e-02 -9.391167759895324707e-02 1.564720571041107178e-01 -2.484958618879318237e-01 -1.424994468688964844e-01 2.844057679176330566e-01 -1.547878831624984741e-01 4.449804425239562988e-01 -3.547229617834091187e-02 5.774547159671783447e-02 -3.182223439216613770e-01 1.794690936803817749e-01 2.029596269130706787e-01 9.871328249573707581e-03 -1.222410053014755249e-01 1.312037259340286255e-01 -1.101695001125335693e-01 -3.766649663448333740e-01 8.502549678087234497e-02 -1.748953461647033691e-01 2.147253900766372681e-01 -1.211155056953430176e-01
-1.863789558410644531e-02 2.000106275081634521e-01 -1.377704925835132599e-02 -4.620642066001892090e-01 2.918623089790344238e-01 -1.829924583435058594e-01 1.489121932536363602e-02 -7.662605494260787964e-02 3.620340824127197266e-01 -1.362377703189849854e-01 -1.772280633449554443e-01 -1.283792220056056976e-02 -3.060171604156494141e-01 1.378251425921916962e-02 1.119215786457061768e-01 1.979653537273406982e-01 -2.607597410678863525e-01 8.899459987878799438e-02 -1.014237999916076660e-01 -2.035854309797286987e-01 -3.979166224598884583e-02 7.515837997198104858e-02 8.950868993997573853e-02 -2.171855303458869457e-04 -9.538622200489044189e-02 3.608959261327981949e-03 -1.564223915338516235e-01 -1.409721076488494873e-01 1.417578756809234619e-01 1.373516619205474854e-01 -1.562107652425765991e-01 1.863498538732528687e-01
-2.303361296653747559e-01 2.553261816501617432e-01 7.533448748290538788e-03 -6.346654891967773438e-02 -6.674083322286605835e-02 -3.265290856361389160e-01 1.562317758798599243e-01 -1.903154402971267700e-01 -3.542061448097229004e-01 -4.917436838150024414e-02 9.147366881370544434e-02 1.348464488983154297e-01 -8.952400833368301392e-02 -2.960889786481857300e-02 -2.206832543015480042e-02 2.491513639688491821e-01 -1.641872078180313110e-01 2.602941393852233887e-01 -2.327344380319118500e-02 -1.554041206836700439e-01 -6.497354060411453247e-02 -1.928317174315452576e-02 -4.677356779575347900e-02 9.730388224124908447e-02 -1.849264651536941528e-01 3.545602262020111084e-01 -2.691944316029548645e-02 -3.685632348060607910e-01 3.296143561601638794e-02 1.246840730309486389e-01 1.552364826202392578e-01 -8.498586714267730713e-02
-1.731413006782531738e-01 6.403544917702674866e-03 -2.240412309765815735e-02 -1.849971562623977661e-01 -1.586449295282363892e-01 -5.219824314117431641e-01 -2.669079899787902832e-01 -1.097816154360771179e-01 -3.735130280256271362e-02 6.678079068660736084e-02 -2.428387999534606934e-01 3.097499720752239227e-02 1.047065332531929016e-01 -5.056970939040184021e-02 -2.345737516880035400e-01 3.383977115154266357e-01 -9.016722440719604492e-02 2.534447610378265381e-01 -2.086588293313980103e-01 -4.101816564798355103e-02 -1.253121197223663330e-01 6.104574725031852722e-02 5.237123742699623108e-02 -2.655625045299530029e-01 -1.517171412706375122e-01 1.022629365324974060e-01 -1.393907796591520309e-02 7.968868315219879150e-02 1.827117204666137695e-01 -2.868045680224895477e-02 1.448258757591247559e-01 -1.862588454969227314e-03
-2.188391834497451782e-01 3.228398039937019348e-02 -5.867271497845649719e-02 -9.560213983058929443e-02 7.737001776695251465e-02 -3.278109431266784668e-01 -1.919807493686676025e-01 1.276174467056989670e-02 6.626966595649719238e-02 -4.534546658396720886e-02 -2.025268524885177612e-01 -8.727934956550598145e-02 -9.057786315679550171e-02 1.976050883531570435e-01 -1.557261794805526733e-01 2.425283640623092651e-01 -3.137252330780029297e-01 1.686281263828277588e-01 -3.573955222964286804e-02 9.213200956583023071e-02 -1.316093560308218002e-02 3.022790700197219849e-02 1.525233089923858643e-01 -2.635954618453979492e-01 -1.050638779997825623e-01 3.621490597724914551e-01 -2.798164077103137970e-02 -5.010251700878143311e-02 4.438796639442443848e-01 -1.371041089296340942e-01 -4.853252321481704712e-03 1.040312647819519043e-01
-4.808194562792778015e-02 2.468765825033187866e-01 2.630162239074707031e-01 -2.201099246740341187e-01 3.458138182759284973e-02 -2.465417087078094482e-01 -2.616001293063163757e-02 -7.326029241085052490e-02 -2.655991911888122559e-01 2.397691272199153900e-02 -1.831459999084472656e-01 -1.675066798925399780e-01 -2.240134924650192261e-01 -1.703160405158996582e-01 -5.247901380062103271e-02 1.700142025947570801e-01 -1.815228760242462158e-01 2.408815175294876099e-01 -2.048427052795886993e-02 -3.320388030260801315e-03 -3.527524471282958984e-01 8.034901320934295654e-02 3.685357049107551575e-02 -4.303308725357055664e-01 2.799450233578681946e-02 -1.176490113139152527e-01 2.072880566120147705e-01 6.961315125226974487e-02 1.039372235536575317e-01 1.237509101629257202e-01 8.392470329999923706e-02 5.548541620373725891e-02
-3.624146282672882080e-01 6.336242705583572388e-02 3.645893186330795288e-02 -1.384478062391281128e-01 -1.655210107564926147e-01 -3.323003947734832764e-01 -9.673218242824077606e-03 -1.505210250616073608e-01 -1.773875355720520020e-01 8.969975262880325317e-02 -3.319121003150939941e-01 -4.836352914571762085e-02 8.252406120300292969e-02 -9.803580492734909058e-02 -2.265613526105880737e-01 3.612648248672485352e-01 -2.354708164930343628e-01 6.898181140422821045e-02 9.843530505895614624e-02 1.114263087511062622e-01 -6.720374524593353271e-02 4.080663993954658508e-02 1.102171689271926880e-01 -2.342859357595443726e-01 8.710555732250213623e-02 -1.311887204647064209e-01 -2.728455141186714172e-02 -4.619390144944190979e-02 3.210995197296142578e-01 3.569514676928520203e-02 1.945941001176834106e-01 8.854720741510391235e-02
-1.824723482131958008e-01 3.775689750909805298e-02 2.406603656709194183e-02 -1.524049490690231323e-01 2.967384457588195801e-01 -7.733666896820068359e-02 4.302940145134925842e-02 -1.964042186737060547e-01 -4.153297841548919678e-01 2.523606121540069580e-01 -5.999279394745826721e-02 -1.423605829477310181e-01 9.817811846733093262e-02 -7.621827721595764160e-02 1.790413856506347656e-01 2.535675168037414551e-01 -1.640764996409416199e-02 1.699748337268829346e-01 1.087671518325805664e-01 5.504720285534858704e-02 -2.934320271015167236e-01 -2.234990447759628296e-01 -1.947211921215057373e-01 -9.820182621479034424e-02 1.788018494844436646e-01 1.284620165824890137e-01 -1.681365072727203369e-02 -4.493174329400062561e-02 3.008478581905364990e-01 -5.135495588183403015e-02 -2.235863208770751953e-01 -1.166748329997062683e-01
-4.156776964664459229e-01 -8.462236076593399048e-02 4.710768535733222961e-02 -2.795591391623020172e-02 7.670643925666809082e-02 -9.040807932615280151e-02 7.717677205801010132e-02 -6.012860313057899475e-02 -1.366274952888488770e-01 1.352607607841491699e-01 -1.446061134338378906e-01 -2.122195661067962646e-01 1.868164837360382080e-01 6.527736037969589233e-02 9.829767793416976929e-02 3.308764398097991943e-01 -1.415514498949050903e-01 2.626113593578338623e-01 2.508068457245826721e-02 -1.040554195642471313e-01 1.383636891841888428e-01 -1.184832528233528137e-01 1.065369620919227600e-01 1.731032505631446838e-02 -3.662424981594085693e-01 1.643479764461517334e-01 -2.246439307928085327e-01 -2.593650519847869873e-01 1.633128821849822998e-01 -1.051740199327468872e-01 -9.418355673551559448e-02 2.478599250316619873e-01
-2.834849655628204346e-01 6.476824730634689331e-02 2.042993605136871338e-01 -9.695914387702941895e-02 5.245121195912361145e-03 -7.166600972414016724e-02 1.647049635648727417e-01 3.927177488803863525e-01 -1.300667785108089447e-02 -1.880595460534095764e-02 -2.950220108032226562e-01 -1.401536166667938232e-01 4.528843238949775696e-02 9.197891503572463989e-02 -5.962915718555450439e-02 1.883341968059539795e-01 -1.782301962375640869e-01 2.121056467294692993e-01 7.634495198726654053e-02 2.041381001472473145e-01 -1.149997860193252563e-01 6.717601418495178223e-02 -1.061107888817787170e-01 -1.388957649469375610e-01 2.798309624195098877e-01 1.586712300777435303e-01 -8.398544788360595703e-02 -1.992123425006866455e-01 2.922385334968566895e-01 -2.423576414585113525e-01 -6.049340590834617615e-02 -2.246719151735305786e-01
-1.617117077112197876e-01 1.136190593242645264e-01 1.384552121162414551e-01 5.444882810115814209e-02 -2.491720765829086304e-01 -3.905963003635406494e-01 1.489874422550201416e-01 9.847749769687652588e-02 3.519351780414581299e-02 -9.202087670564651489e-02 4.681307356804609299e-03 -1.156061291694641113e-01 -8.303339034318923950e-02 -2.025114893913269043e-01 -1.727117151021957397e-01 1.556206643581390381e-01 4.628805816173553467e-02 4.520761072635650635e-01 -1.129738539457321167e-01 1.549815237522125244e-01 -9.293840825557708740e-02 1.136295795440673828e-01 2.724532783031463623e-01 -1.836704313755035400e-01 -1.741770356893539429e-01 2.596888840198516846e-01 -1.931470781564712524e-01 -1.830679476261138916e-01 1.305004805326461792e-01 -6.379903107881546021e-02 -6.736221164464950562e-02 -1.288424711674451828e-02
-2.679640613496303558e-02 1.800161451101303101e-01 -5.839874595403671265e-02 -3.094783052802085876e-02 1.886769831180572510e-01 -1.435931921005249023e-01 -8.948384970426559448e-02 4.670975729823112488e-03 2.333087772130966187e-01 -5.361671745777130127e-02 -3.095246851444244385e-01 -1.675611436367034912e-01 -8.361227065324783325e-02 -2.142481952905654907e-01 1.499747633934020996e-01 2.223719507455825806e-01 -5.718385800719261169e-03 2.767055034637451172e-01 -2.280309349298477173e-01 -1.229696571826934814e-01 -2.755312025547027588e-01 -2.681701183319091797e-01 8.467061072587966919e-02 1.208590492606163025e-01 -2.488298565149307251e-01 -6.616131961345672607e-02 -1.416437774896621704e-01 1.164064183831214905e-02 3.938361406326293945e-01 -1.318409591913223267e-01 1.350581645965576172e-02 1.405188739299774170e-01
6.825145334005355835e-02 1.434169113636016846e-01 6.495470553636550903e-02 6.604243069887161255e-02 2.992275357246398926e-01 -1.933397948741912842e-01 3.451794385910034180e-01 -6.166232284158468246e-03 -2.461557090282440186e-02 4.980736970901489258e-02 -2.199523746967315674e-01 1.932487040758132935e-01 -2.010829932987689972e-02 -1.812010109424591064e-01 -2.154872119426727295e-01 3.978836536407470703e-01 6.134817004203796387e-02 2.238367348909378052e-01 -1.008215844631195068e-01 -1.574713438749313354e-01 -1.417373567819595337e-01 -2.005133777856826782e-01 1.277816444635391235e-01 -8.216988295316696167e-02 1.172472387552261353e-01 1.397631764411926270e-01 -2.557280957698822021e-01 -1.880947053432464600e-01 1.674277335405349731e-02 -2.859629988670349121e-01 6.755798310041427612e-02 -2.032144926488399506e-02
5.414452776312828064e-02 -9.968036413192749023e-02 2.745703160762786865e-01 -1.174900978803634644e-01 4.646158963441848755e-02 -3.510615229606628418e-01 1.470499187707901001e-01 -1.940779536962509155e-01 1.486800312995910645e-01 -2.381220608949661255e-01 -1.287894248962402344e-01 -1.846560537815093994e-01 2.867505699396133423e-02 9.889945387840270996e-03 -5.478455871343612671e-02 1.033626720309257507e-01 2.302868217229843140e-01 1.823705583810806274e-01 -3.977115824818611145e-02 7.475040107965469360e-02 -1.317903548479080200e-01 -2.403022348880767822e-01 -8.605258911848068237e-02 -1.302037835121154785e-01 -1.057013198733329773e-01 2.515085637569427490e-01 -1.095857024192810059e-01 -2.398721724748611450e-01 3.822316229343414307e-01 1.246492117643356323e-01 -2.646420598030090332e-01 2.378201112151145935e-02
-2.104476541280746460e-01 2.798322439193725586e-01 1.222349107265472412e-01 -8.548854291439056396e-02 2.980432510375976562e-01 -5.766333639621734619e-02 -1.028618067502975464e-01 1.314515620470046997e-01 -9.326627478003501892e-03 -5.807118862867355347e-02 -3.686536848545074463e-02 1.235897913575172424e-01 7.450884580612182617e-02 -2.659593820571899414e-01 1.398927569389343262e-01 1.976690590381622314e-01 -2.456650882959365845e-01 4.422177672386169434e-01 -2.267529815435409546e-01 -4.848533496260643005e-02 -2.388862371444702148e-01 7.821586728096008301e-02 -1.296717375516891479e-01 -2.504266053438186646e-02 1.122129857540130615e-01 -3.148636817932128906e-01 -6.773735582828521729e-02 -2.233173251152038574e-01 1.133859828114509583e-01 -9.473541378974914551e-02 1.991902291774749756e-02 3.741274774074554443e-02
2.517152205109596252e-02 1.031692177057266235e-01 -3.400039672851562500e-02 6.673457473516464233e-02 -6.538116186857223511e-02 -1.677010059356689453e-01 1.104619726538658142e-01 -1.309640407562255859e-01 7.916876673698425293e-02 1.462365239858627319e-01 -4.404511675238609314e-02 -5.908904597163200378e-02 1.961585283279418945e-01 -1.325898915529251099e-01 -2.523030042648315430e-01 3.844268023967742920e-01 -2.537452280521392822e-01 2.510766685009002686e-01 5.796205624938011169e-02 1.202172879129648209e-02 -4.072389006614685059e-01 1.713544726371765137e-01 1.281094104051589966e-01 -3.950714133679866791e-03 -5.106884613633155823e-02 3.396977186203002930e-01 -3.110251575708389282e-02 -1.660074740648269653e-01 1.492358446121215820e-01 -3.090445399284362793e-01 8.750847727060317993e-02 -7.904445379972457886e-02
[truncated: 3,275,021 more chars]
