# Supplementary material for: The Language of Innovation
Source: PLoS One. 2020 Apr 30;15(4):e0230107. doi: 10.1371/journal.pone.0230107 (PMC7194493; doi:10.1371/journal.pone.0230107)
Supplement: S23 File — (GZ) [file pone.0230107.s023.tar.gz › 2001-2005/V2Run_20_VS_4500_embeddings2001-2005ED32.txt]

1.509330123662948608e-01 1.229325402528047562e-02 -3.698423132300376892e-02 -4.494864940643310547e-01 -4.282980039715766907e-02 9.785409085452556610e-03 1.313892193138599396e-02 9.014508873224258423e-02 -3.588936990126967430e-03 5.545508861541748047e-02 -3.624840825796127319e-02 -2.219513356685638428e-01 -3.840237483382225037e-02 7.995464652776718140e-02 -3.311986923217773438e-01 -2.827449440956115723e-01 2.427720129489898682e-01 3.210248351097106934e-01 -2.364271506667137146e-02 -1.341106295585632324e-01 -3.144771605730056763e-02 -1.401341557502746582e-01 -1.984568536281585693e-01 1.301176697015762329e-01 -5.022175982594490051e-02 1.993639320135116577e-01 -4.631729423999786377e-02 2.352861911058425903e-01 -1.258499622344970703e-01 1.575466096401214600e-01 -1.631106585264205933e-01 2.962168753147125244e-01
1.095595657825469971e-01 -3.203928470611572266e-02 -4.362988099455833435e-02 -1.157450526952743530e-01 1.551141496747732162e-02 -1.038905084133148193e-01 6.159201636910438538e-02 -2.070689648389816284e-01 -1.558504700660705566e-01 -2.854999303817749023e-01 -1.283635944128036499e-01 -2.966323494911193848e-01 -3.002968132495880127e-01 -1.065417677164077759e-01 -3.294577300548553467e-01 3.730643168091773987e-02 1.789647191762924194e-01 1.999477148056030273e-01 -3.322692215442657471e-02 -3.635239005088806152e-01 9.502226859331130981e-02 5.887381732463836670e-02 -4.596948251128196716e-02 -9.157120436429977417e-02 -2.115247994661331177e-01 1.621166914701461792e-01 -1.040792688727378845e-01 2.354439795017242432e-01 2.580668032169342041e-01 4.259320348501205444e-02 -9.305373579263687134e-02 -2.227474600076675415e-01
6.781864166259765625e-02 -1.796333193778991699e-01 -1.568649858236312866e-01 -1.810002028942108154e-01 -7.139559090137481689e-02 7.974126189947128296e-02 1.989273279905319214e-01 -3.547598025761544704e-04 1.579293906688690186e-01 -1.346938163042068481e-01 -2.341773808002471924e-01 -3.441800475120544434e-01 1.867274641990661621e-01 1.022772416472434998e-01 -1.429212931543588638e-02 7.672338932752609253e-02 2.069830894470214844e-01 3.111427128314971924e-01 6.061985157430171967e-03 -3.334519565105438232e-01 -4.915025085210800171e-02 -1.168827265501022339e-01 3.367700055241584778e-02 1.782283484935760498e-01 -2.847879230976104736e-01 -8.140390366315841675e-02 -8.632811158895492554e-02 1.647262871265411377e-01 2.834005355834960938e-01 2.437595576047897339e-01 -1.374763399362564087e-01 7.827445119619369507e-02
1.265374012291431427e-02 -3.357334434986114502e-01 2.229221612215042114e-01 -2.211692631244659424e-01 6.781436502933502197e-02 -2.776739299297332764e-01 1.804649829864501953e-02 6.167545169591903687e-02 1.301426291465759277e-01 1.181437149643898010e-01 3.637219779193401337e-03 -1.997204571962356567e-01 1.010543927550315857e-01 5.484376568347215652e-03 -1.921303570270538330e-01 -8.924651890993118286e-02 -7.361609488725662231e-02 1.675157397985458374e-01 8.215421438217163086e-02 7.407625671476125717e-04 -2.889671027660369873e-01 2.945726215839385986e-01 -2.053830027580261230e-01 1.889254003763198853e-01 -6.746008992195129395e-02 1.528338640928268433e-01 -8.590634912252426147e-02 1.628651469945907593e-01 2.029886543750762939e-01 2.417499870061874390e-01 -3.409475386142730713e-01 -1.033274531364440918e-01
1.311076730489730835e-01 -2.769269049167633057e-01 1.074817180633544922e-01 -2.500097081065177917e-02 7.535059750080108643e-02 -4.396770149469375610e-03 -1.757166236639022827e-01 3.409292995929718018e-01 -7.810993585735559464e-03 -2.537587285041809082e-01 -1.351272314786911011e-01 -1.611122786998748779e-01 1.204518452286720276e-01 -1.555484831333160400e-01 -2.456269413232803345e-01 6.973817944526672363e-02 4.624461382627487183e-02 3.285203278064727783e-01 1.005524396896362305e-01 -2.843752317130565643e-02 1.404378265142440796e-01 -1.015507280826568604e-01 -8.541226387023925781e-02 -9.242287278175354004e-02 -2.516658306121826172e-01 2.013545185327529907e-01 -1.067716628313064575e-01 2.957260310649871826e-01 1.269107908010482788e-01 3.592315018177032471e-01 -7.187298685312271118e-02 9.305249154567718506e-02
-9.022188931703567505e-02 -2.146470844745635986e-01 1.630829833447933197e-02 -1.892703771591186523e-01 1.196461170911788940e-01 -7.646974176168441772e-02 -4.658974707126617432e-02 3.003594651818275452e-02 1.022517085075378418e-01 -6.083988025784492493e-02 -2.240056246519088745e-01 -2.648778855800628662e-01 1.600489765405654907e-02 2.715610265731811523e-01 -2.607975900173187256e-01 1.977881640195846558e-01 1.447664648294448853e-01 2.753961384296417236e-01 1.544752866029739380e-01 -1.798714995384216309e-01 -4.082239791750907898e-02 -1.090483274310827255e-02 -2.860021777451038361e-03 7.757747918367385864e-02 -4.427888095378875732e-01 9.447536617517471313e-02 -2.884211838245391846e-01 2.090124934911727905e-01 -1.175502985715866089e-01 1.882900297641754150e-01 -7.096164673566818237e-02 1.543800681829452515e-01
1.187077444046735764e-02 2.989061921834945679e-02 -7.421378046274185181e-02 -5.146657675504684448e-02 3.043752908706665039e-02 -2.222232967615127563e-01 -2.692570351064205170e-02 1.207183673977851868e-01 1.722434312105178833e-01 -9.830213338136672974e-02 4.493616055697202682e-03 -3.979112803936004639e-01 3.449715375900268555e-01 -1.611626148223876953e-01 -3.319517076015472412e-01 2.104559540748596191e-01 7.652229070663452148e-02 3.081949651241302490e-01 6.754329055547714233e-02 -1.549462080001831055e-01 9.986012428998947144e-02 4.656084626913070679e-02 -6.630199402570724487e-02 2.247778773307800293e-01 -2.101422250270843506e-01 3.049003332853317261e-02 -8.884101361036300659e-02 3.807692527770996094e-01 -1.939776912331581116e-02 1.812472194433212280e-01 1.847819611430168152e-02 6.900066975504159927e-03
5.675200372934341431e-02 -1.061376705765724182e-01 -2.400046885013580322e-01 -4.447660595178604126e-02 2.960959076881408691e-01 1.211004704236984253e-01 2.728617787361145020e-01 6.593375653028488159e-02 -2.962907552719116211e-01 -1.644573658704757690e-01 1.131127588450908661e-03 -3.288652002811431885e-01 4.884811583906412125e-03 1.923120766878128052e-02 -1.825416227802634239e-03 2.068816125392913818e-02 8.875968307256698608e-02 6.718094646930694580e-02 -1.287746429443359375e-01 -2.646525204181671143e-01 -2.195261791348457336e-02 2.162258177995681763e-01 -2.474522441625595093e-01 7.620447874069213867e-02 -3.107028603553771973e-01 3.020151853561401367e-01 -2.196244448423385620e-01 1.976367235183715820e-01 4.083427041769027710e-02 1.363607347011566162e-01 -1.046546027064323425e-01 3.784499689936637878e-02
4.231309145689010620e-02 6.504010409116744995e-02 2.050575166940689087e-01 2.189759165048599243e-02 2.459454350173473358e-03 -3.928637597709894180e-03 -1.966085582971572876e-01 5.414525978267192841e-03 2.059171646833419800e-01 -1.844512373208999634e-01 -7.309801876544952393e-02 -3.109761476516723633e-01 2.100313156843185425e-01 8.350116759538650513e-02 -3.832975327968597412e-01 -2.304578758776187897e-02 2.549180388450622559e-01 3.947964683175086975e-02 -8.700705319643020630e-02 -2.758261263370513916e-01 -5.289654433727264404e-02 -5.883597582578659058e-02 -2.054831385612487793e-01 -3.478832915425300598e-02 -1.174506768584251404e-01 -1.156271249055862427e-02 -6.706317514181137085e-02 3.736036121845245361e-01 -3.334743436425924301e-03 4.038187563419342041e-01 7.556337863206863403e-02 9.516775608062744141e-02
1.189491972327232361e-01 -2.263497859239578247e-01 5.499821901321411133e-02 -1.558628231287002563e-01 1.706776022911071777e-01 2.664965689182281494e-01 -4.959671571850776672e-02 1.858873367309570312e-01 1.881235539913177490e-01 -1.467380970716476440e-01 -1.677228361368179321e-01 -2.037150412797927856e-01 -6.055575981736183167e-02 1.896311528980731964e-02 -1.117833182215690613e-01 -8.416388183832168579e-03 2.945069670677185059e-01 3.435557782649993896e-01 1.602392047643661499e-01 -1.905156075954437256e-01 -1.165164783596992493e-01 1.756951063871383667e-01 -1.149950176477432251e-01 3.458687663078308105e-01 -2.479400485754013062e-01 -7.313048839569091797e-02 -1.730582416057586670e-01 2.136586755514144897e-01 1.017502322793006897e-01 3.634179756045341492e-02 7.729371637105941772e-02 1.512822210788726807e-01
9.921476244926452637e-02 -2.671397328376770020e-01 -1.422492265701293945e-01 -1.622882187366485596e-01 1.368387937545776367e-01 -1.781942993402481079e-01 1.526301801204681396e-01 -1.124347792938351631e-03 9.618289023637771606e-02 -1.988743618130683899e-02 -1.203009486198425293e-01 -2.265759743750095367e-02 -5.766066536307334900e-02 1.555005013942718506e-01 -2.130869962275028229e-02 -1.950589716434478760e-01 -1.033832691609859467e-02 9.564060717821121216e-02 -6.976821459829807281e-03 -7.908974587917327881e-02 2.687623202800750732e-01 -1.081262379884719849e-01 -2.445591539144515991e-01 1.281311959028244019e-01 -5.027606487274169922e-01 1.580660045146942139e-01 -2.316194474697113037e-01 2.871759831905364990e-01 8.375449478626251221e-02 1.462546139955520630e-01 -2.076510936021804810e-01 -2.161057889461517334e-01
-7.272930443286895752e-02 -1.330073177814483643e-01 -1.079953163862228394e-01 -2.679716348648071289e-01 -1.716778054833412170e-02 1.231960356235504150e-01 1.763909459114074707e-01 2.546943724155426025e-01 1.013015657663345337e-01 -8.504877239465713501e-02 -7.587909698486328125e-02 -1.852158159017562866e-01 2.071930766105651855e-01 1.845250576734542847e-01 -2.685012817382812500e-01 2.546347677707672119e-01 -8.695489913225173950e-02 1.723847538232803345e-01 4.247534275054931641e-02 -2.548993527889251709e-01 4.302807897329330444e-02 8.232038468122482300e-02 -3.226447403430938721e-01 1.259636580944061279e-01 -2.922654151916503906e-01 6.641694903373718262e-02 -6.555085536092519760e-03 3.323348164558410645e-01 2.270572781562805176e-01 1.393680125474929810e-01 8.114942908287048340e-02 -9.543494321405887604e-03
3.208110630512237549e-01 -8.594025671482086182e-02 1.888264343142509460e-02 -2.223611176013946533e-01 -1.373500227928161621e-01 2.044332474470138550e-01 -3.407023102045059204e-02 1.288952082395553589e-01 6.370131671428680420e-02 -1.515874415636062622e-01 -2.920038765296339989e-03 -1.566195338964462280e-01 5.646882951259613037e-02 1.975476145744323730e-01 -2.515958249568939209e-01 -3.018209040164947510e-01 -5.638526380062103271e-02 3.124785982072353363e-02 -8.161883801221847534e-02 5.482194572687149048e-02 -2.874480187892913818e-01 1.206825375556945801e-01 3.853656351566314697e-02 4.782577231526374817e-02 -1.529807597398757935e-01 3.014379441738128662e-01 -2.650611102581024170e-01 2.933349907398223877e-01 1.357275098562240601e-01 3.274478614330291748e-01 -4.768934845924377441e-02 -9.406179306097328663e-04
8.310078084468841553e-02 4.838441312313079834e-02 2.548062987625598907e-02 -1.919025778770446777e-01 3.864053636789321899e-02 6.662028282880783081e-02 1.644489355385303497e-02 6.770806759595870972e-02 3.170361742377281189e-02 6.245161592960357666e-02 2.963278628885746002e-02 -1.563466489315032959e-01 9.094067662954330444e-02 4.364802688360214233e-02 -4.635354578495025635e-01 -2.772528231143951416e-01 -1.247304826974868774e-01 1.183675229549407959e-01 3.163154050707817078e-02 1.089834272861480713e-01 -1.283305287361145020e-01 -2.038473635911941528e-02 8.248563855886459351e-02 2.643620967864990234e-01 -5.578010529279708862e-02 3.749138116836547852e-01 -7.371596992015838623e-02 3.418149948120117188e-01 1.328412145376205444e-01 3.539522886276245117e-01 -2.405924946069717407e-01 8.703392744064331055e-02
1.143079102039337158e-01 -2.923532724380493164e-01 -1.760078668594360352e-01 -1.041217446327209473e-01 1.128942668437957764e-01 -1.138902753591537476e-01 -1.978947669267654419e-01 2.559624314308166504e-01 1.591626107692718506e-01 -1.558281015604734421e-02 -2.983399927616119385e-01 -2.604869008064270020e-01 -1.132576446980237961e-02 4.056341201066970825e-02 -2.646349370479583740e-01 1.494054347276687622e-01 1.765599250793457031e-01 2.633228003978729248e-01 -6.719840317964553833e-02 -2.025858610868453979e-01 1.258310955017805099e-02 -2.539728209376335144e-02 -2.312222123146057129e-01 1.342924088239669800e-01 -2.381862699985504150e-01 4.340250790119171143e-02 -7.179061323404312134e-02 2.752871513366699219e-01 -2.614139579236507416e-02 3.005872368812561035e-01 6.100500747561454773e-02 -1.853990950621664524e-03
-4.797445237636566162e-02 -6.605211645364761353e-02 6.843614578247070312e-02 2.828960772603750229e-03 -8.456196635961532593e-02 -1.226371750235557556e-01 -1.819294095039367676e-01 1.639874875545501709e-01 1.701391488313674927e-01 -8.269250392913818359e-02 -3.972424864768981934e-01 -2.816550731658935547e-01 8.955670055001974106e-04 -6.862126290798187256e-02 -1.454001963138580322e-01 2.427424639463424683e-01 -2.845092117786407471e-02 2.753774225711822510e-01 -1.425980329513549805e-01 -2.337310314178466797e-01 2.442888915538787842e-02 7.321350276470184326e-03 -1.389102339744567871e-01 1.093203425407409668e-01 -3.621858060359954834e-01 4.191002342849969864e-03 -2.533079087734222412e-01 3.177196681499481201e-01 1.621266007423400879e-01 1.498737931251525879e-01 -1.209584921598434448e-01 7.471941411495208740e-02
-1.184943839907646179e-01 -2.869902849197387695e-01 2.306404709815979004e-02 -2.278358861804008484e-02 -2.666379697620868683e-02 -2.135605961084365845e-01 1.435084342956542969e-01 -9.421543776988983154e-02 -1.669696569442749023e-01 6.693123374134302139e-03 2.744745835661888123e-02 -2.360423654317855835e-01 -1.864657998085021973e-01 -6.235633417963981628e-02 2.105773426592350006e-02 -5.257558822631835938e-02 6.424193084239959717e-02 3.199222981929779053e-01 -6.141364574432373047e-02 -8.448085933923721313e-02 -6.839361041784286499e-02 -2.810173667967319489e-02 1.005554050207138062e-01 -6.182750687003135681e-02 -5.461113452911376953e-01 1.782095283269882202e-01 -1.835155189037322998e-01 1.755439341068267822e-01 1.804850809276103973e-02 3.090326189994812012e-01 -1.908230334520339966e-01 -1.922973692417144775e-01
9.913151711225509644e-02 -9.225895255804061890e-02 6.758262962102890015e-02 -2.378732562065124512e-01 -7.883527129888534546e-02 -1.040301099419593811e-01 -1.661759316921234131e-01 3.237965106964111328e-01 2.540707886219024658e-01 -3.805159404873847961e-02 -1.725171208381652832e-01 -4.100845158100128174e-01 3.380199372768402100e-01 7.233494520187377930e-02 -2.512519955635070801e-01 4.647015035152435303e-02 2.464743889868259430e-02 1.311403661966323853e-01 -2.109691798686981201e-01 -8.976715803146362305e-02 1.941358484327793121e-02 7.643456757068634033e-02 -1.498579382896423340e-01 7.009365409612655640e-02 -3.287804126739501953e-01 8.197067677974700928e-02 -1.415458619594573975e-01 2.246943712234497070e-01 -5.579886212944984436e-02 1.376853734254837036e-01 -8.116222918033599854e-03 1.042587384581565857e-01
1.198632270097732544e-01 -4.032604098320007324e-01 -1.087860539555549622e-01 -2.011459022760391235e-01 1.257666051387786865e-01 -1.270592063665390015e-01 1.285413354635238647e-01 2.777799218893051147e-02 8.857870101928710938e-02 -1.712661832571029663e-01 -9.547930955886840820e-02 -9.985741972923278809e-02 -1.718386858701705933e-01 -1.667412370443344116e-01 -9.772355854511260986e-02 -1.272598356008529663e-01 1.058265715837478638e-01 1.465591341257095337e-01 8.839384466409683228e-02 1.483988612890243530e-01 2.223291397094726562e-01 -1.527191046625375748e-02 -4.064996168017387390e-02 1.249536499381065369e-01 -3.679924607276916504e-01 1.039781272411346436e-01 -2.466899603605270386e-01 2.045808583498001099e-01 6.505286693572998047e-02 2.514872848987579346e-01 -3.347170948982238770e-01 1.556452512741088867e-01
1.364019513130187988e-01 -1.262800991535186768e-01 1.431331783533096313e-01 -2.292795628309249878e-01 9.938919544219970703e-02 -2.726543247699737549e-01 2.134575396776199341e-01 -7.039634138345718384e-02 1.938170641660690308e-01 6.688195466995239258e-02 -8.023887872695922852e-02 -1.869936883449554443e-01 6.761633604764938354e-02 3.904683142900466919e-02 6.886524707078933716e-02 -1.368570178747177124e-01 -3.717344999313354492e-02 7.658188790082931519e-02 -4.736652597784996033e-02 -1.980711938813328743e-03 -2.843886613845825195e-01 1.415330767631530762e-01 -5.114747956395149231e-02 3.294426202774047852e-01 1.400978956371545792e-02 2.878785133361816406e-01 2.847456000745296478e-02 3.137411177158355713e-01 -5.001034960150718689e-02 4.711370170116424561e-01 -6.985634565353393555e-03 1.274968981742858887e-01
-4.664043337106704712e-02 -3.530167639255523682e-01 1.024266406893730164e-01 5.750027298927307129e-02 -7.488485425710678101e-02 5.900129303336143494e-02 -3.994693979620933533e-02 6.807756610214710236e-03 1.615103334188461304e-01 3.998747467994689941e-02 -2.559960484504699707e-01 -3.311506509780883789e-01 2.056122422218322754e-01 -2.388552725315093994e-01 -1.186844110488891602e-01 -4.881113127339631319e-04 5.760995671153068542e-02 2.490873821079730988e-02 -3.474331647157669067e-02 -4.970241710543632507e-02 8.067698031663894653e-02 6.453057378530502319e-02 -1.731040775775909424e-01 2.768920063972473145e-01 -4.713187515735626221e-01 -4.727907106280326843e-02 -4.764672741293907166e-02 3.874276876449584961e-01 6.995586305856704712e-02 1.009838953614234924e-01 -1.147320196032524109e-01 4.955310001969337463e-02
-1.101806461811065674e-01 -7.238762825727462769e-02 -8.446483314037322998e-02 1.807955205440521240e-01 5.895353853702545166e-02 -2.752189897000789642e-02 3.790488839149475098e-02 -2.407237514853477478e-02 1.348405033349990845e-01 -1.444262564182281494e-01 -2.399016767740249634e-01 -4.649287164211273193e-01 2.265990376472473145e-01 -3.674968704581260681e-02 -7.164269685745239258e-02 5.623133853077888489e-02 1.603406369686126709e-01 4.233080446720123291e-01 -1.419783830642700195e-01 1.110014598816633224e-02 -1.218809038400650024e-01 -4.090896341949701309e-03 -3.029853105545043945e-01 6.835284829139709473e-02 -2.183461338281631470e-01 -3.541744546964764595e-03 -1.712354570627212524e-01 2.817524373531341553e-01 6.902299821376800537e-02 9.316631406545639038e-02 -5.908572673797607422e-02 2.301132977008819580e-01
-1.226245760917663574e-01 1.144191555795259774e-04 1.499172896146774292e-01 -1.753420233726501465e-01 2.480872906744480133e-02 -3.637805208563804626e-02 -1.602638065814971924e-01 2.301892936229705811e-01 9.373171627521514893e-02 -1.255646795034408569e-01 -7.377640157938003540e-02 -1.789831928908824921e-02 1.711788624525070190e-01 -8.963859081268310547e-02 -1.844635754823684692e-01 2.203122973442077637e-01 1.571832746267318726e-01 1.457160115242004395e-01 -1.053182855248451233e-01 -2.489904612302780151e-01 -2.345827966928482056e-01 1.967586874961853027e-01 -1.892613023519515991e-01 -6.503320485353469849e-02 -2.327473461627960205e-01 1.546245664358139038e-01 -2.227812409400939941e-01 4.286229312419891357e-01 -2.432079985737800598e-03 3.652018904685974121e-01 5.719967931509017944e-02 -4.010755103081464767e-03
-1.363230943679809570e-01 -2.266823202371597290e-01 2.190738916397094727e-01 -1.044384166598320007e-01 1.140685826539993286e-01 -2.283912301063537598e-01 -1.350481659173965454e-01 1.257699131965637207e-01 2.011870890855789185e-01 -2.202765792608261108e-01 -1.316566169261932373e-01 -1.020338833332061768e-01 1.282158643007278442e-01 5.690064281225204468e-04 -2.197296470403671265e-01 9.595886617898941040e-02 2.186155468225479126e-01 2.828432619571685791e-01 -2.176097780466079712e-01 -3.758097887039184570e-01 -3.034281078726053238e-03 1.213493272662162781e-01 -1.336901932954788208e-01 2.408387511968612671e-02 -3.584615513682365417e-02 9.794671088457107544e-02 -1.532793343067169189e-01 3.685722351074218750e-01 8.620392531156539917e-02 1.732898801565170288e-01 5.416309460997581482e-02 1.450796425342559814e-01
-6.048407405614852905e-02 -2.402085661888122559e-01 2.691708970814943314e-03 -1.132971346378326416e-01 -1.758235841989517212e-01 -1.532006412744522095e-01 -1.133354678750038147e-01 -1.314621139317750931e-02 -1.216496061533689499e-02 -1.699970811605453491e-01 -2.140146493911743164e-01 -3.172901868820190430e-01 2.481002360582351685e-01 -2.246950380504131317e-02 -3.927952349185943604e-01 4.121480882167816162e-02 5.168688669800758362e-02 2.159393876791000366e-01 3.858065977692604065e-02 -3.510791808366775513e-02 5.405005533248186111e-03 2.196850627660751343e-01 -2.132346928119659424e-01 1.417081356048583984e-01 -4.423134028911590576e-01 -7.957422733306884766e-02 -3.124267980456352234e-02 1.744241267442703247e-01 1.795099489390850067e-02 1.121220663189888000e-01 7.167357951402664185e-02 2.180849313735961914e-01
2.695368044078350067e-02 -6.376632023602724075e-03 -4.918527975678443909e-02 3.887760639190673828e-02 1.787383258342742920e-01 -1.224920004606246948e-01 1.004828438162803650e-01 2.400199882686138153e-03 5.338101089000701904e-02 2.346305735409259796e-02 -1.216733455657958984e-01 -3.794556260108947754e-01 -1.976550370454788208e-01 2.451242320239543915e-02 3.335085883736610413e-02 3.583366796374320984e-02 1.908033192157745361e-01 1.930932849645614624e-01 -2.671134658157825470e-02 -1.039404273033142090e-01 -9.091249853372573853e-02 -1.720682978630065918e-01 1.780657023191452026e-01 4.092107713222503662e-01 3.179566562175750732e-02 5.997015163302421570e-02 -3.377002477645874023e-01 5.029708147048950195e-01 1.305319815874099731e-01 -1.228538714349269867e-02 1.357887089252471924e-01 -6.703782826662063599e-02
1.153049319982528687e-01 1.465379744768142700e-01 -5.127194151282310486e-02 -2.145613133907318115e-01 -6.426841486245393753e-03 -8.484934270381927490e-02 5.106250289827585220e-03 2.409046143293380737e-02 -6.021019443869590759e-02 -1.885032802820205688e-01 8.178870379924774170e-02 -8.722981065511703491e-02 1.458712816238403320e-01 3.112975321710109711e-02 -2.728802561759948730e-01 -1.127368733286857605e-01 -5.679364129900932312e-02 2.443159520626068115e-01 -1.380885839462280273e-01 1.318279057741165161e-01 -3.527127802371978760e-01 3.967835381627082825e-02 -1.183876767754554749e-01 8.624286949634552002e-02 -1.670637875795364380e-01 2.907588481903076172e-01 -8.889561146497726440e-02 2.730037271976470947e-01 2.367471754550933838e-01 4.768266677856445312e-01 -1.437197029590606689e-01 9.548202157020568848e-03
2.258467078208923340e-01 -2.429326064884662628e-02 1.379651427268981934e-01 -2.687220573425292969e-01 -1.733295917510986328e-01 -8.488695323467254639e-02 -7.541683589806780219e-05 1.382179111242294312e-01 1.483295559883117676e-01 1.457087397575378418e-01 -6.414813548326492310e-02 -1.326090842485427856e-01 1.500461101531982422e-01 -1.129894331097602844e-01 -1.633559167385101318e-01 -1.821760535240173340e-01 -8.915852010250091553e-02 2.503864169120788574e-01 -8.547199540771543980e-04 1.510317921638488770e-01 -2.167134881019592285e-01 6.587006151676177979e-02 -1.366879194974899292e-01 1.753461509943008423e-01 -1.164224371314048767e-01 1.518132239580154419e-01 1.730154603719711304e-01 4.305947124958038330e-01 1.667566448450088501e-01 3.160179555416107178e-01 -2.522353827953338623e-01 -5.731250345706939697e-02
-1.594569683074951172e-01 1.887981407344341278e-02 1.088056620210409164e-02 -2.137879729270935059e-01 7.845546305179595947e-02 9.688148275017738342e-03 2.343187034130096436e-01 2.559272944927215576e-01 -1.117782071232795715e-01 -1.369953751564025879e-01 4.309694282710552216e-03 -1.130426004528999329e-01 -1.616605222225189209e-01 8.975239843130111694e-02 -3.415447175502777100e-01 -4.092791303992271423e-02 2.484301328659057617e-01 2.397352457046508789e-01 -1.118721440434455872e-01 -2.192910909652709961e-01 -2.172803133726119995e-01 -7.636009901762008667e-02 6.161370873451232910e-02 2.659135460853576660e-01 -1.422332823276519775e-01 1.407569944858551025e-01 -4.669365882873535156e-01 4.449119791388511658e-02 1.048438698053359985e-01 -1.570964232087135315e-02 -1.606718897819519043e-01 -2.673164568841457367e-02
-1.121980771422386169e-01 -1.778469234704971313e-01 -9.752201288938522339e-02 -2.472099065780639648e-01 2.007305622100830078e-01 -4.635857045650482178e-02 -1.688844859600067139e-01 2.056775242090225220e-01 3.510227501392364502e-01 -1.658330708742141724e-01 -6.408753246068954468e-02 -1.799668371677398682e-01 -2.231579646468162537e-02 1.727540791034698486e-02 -1.825327277183532715e-01 3.448666259646415710e-02 -6.262430548667907715e-02 3.156104087829589844e-01 -8.614641427993774414e-02 -2.316455245018005371e-01 -3.357586264610290527e-02 -1.296401619911193848e-01 -2.039358913898468018e-01 1.132026165723800659e-01 -3.548778593540191650e-01 1.914246678352355957e-01 -1.338554471731185913e-01 2.582353651523590088e-01 -1.011231690645217896e-01 1.486660391092300415e-01 -1.769289225339889526e-01 -4.010066762566566467e-02
6.502706557512283325e-02 -1.497215032577514648e-01 -8.122664876282215118e-03 -6.073427945375442505e-02 1.239191144704818726e-01 4.391389340162277222e-02 -9.320319443941116333e-02 1.949799656867980957e-01 2.109815478324890137e-01 -1.551371812820434570e-01 -1.089931502938270569e-01 -3.311552405357360840e-01 -1.399009302258491516e-02 3.718769922852516174e-02 -3.446187973022460938e-01 2.199437022209167480e-01 8.020783774554729462e-03 2.663456201553344727e-01 -1.547644436359405518e-01 -2.302201241254806519e-01 1.286099553108215332e-01 6.634546816349029541e-02 -1.765908114612102509e-02 3.939759358763694763e-02 -1.496012955904006958e-01 2.551946640014648438e-01 -2.307512909173965454e-01 3.285948336124420166e-01 -6.255757808685302734e-02 2.684671878814697266e-01 -1.237971931695938110e-01 1.896540373563766479e-01
1.522973328828811646e-01 -2.171613574028015137e-01 -5.902887508273124695e-02 2.508319914340972900e-02 8.535198122262954712e-02 1.661750525236129761e-01 5.480363592505455017e-02 9.035392850637435913e-02 2.007216066122055054e-01 4.297348111867904663e-02 -1.128083914518356323e-01 -3.335651755332946777e-01 7.281859219074249268e-02 -1.777710020542144775e-01 -1.103480309247970581e-01 -2.698742970824241638e-02 -9.160310029983520508e-02 4.027849435806274414e-01 -2.312098443508148193e-02 -2.022933661937713623e-01 5.350802838802337646e-02 -1.096907481551170349e-01 -9.006715565919876099e-02 5.256384983658790588e-02 -3.226367831230163574e-01 -1.891226172447204590e-01 -2.653940618038177490e-01 2.311288714408874512e-01 -1.481281965970993042e-01 2.999463677406311035e-01 -1.585354208946228027e-01 1.578452438116073608e-01
1.201907619833946228e-01 -6.997015327215194702e-02 4.524398222565650940e-02 -1.370917856693267822e-01 2.167050167918205261e-02 -1.063257455825805664e-01 -1.330639719963073730e-01 2.678983807563781738e-01 6.357714533805847168e-02 1.811513490974903107e-02 -4.349919036030769348e-03 -1.783813387155532837e-01 6.431035697460174561e-02 -4.431835561990737915e-02 -1.288196891546249390e-01 -2.847464978694915771e-01 7.553391903638839722e-02 2.060682773590087891e-01 -6.551830470561981201e-02 1.547807902097702026e-01 -1.439469307661056519e-01 6.763444840908050537e-02 -9.846429526805877686e-02 1.750016957521438599e-01 -2.698138356208801270e-02 4.312154948711395264e-01 5.853738263249397278e-02 2.471752464771270752e-01 3.419563472270965576e-01 3.706148266792297363e-01 -2.007065415382385254e-01 1.754362285137176514e-01
-9.512072056531906128e-02 1.338300406932830811e-01 4.561483860015869141e-02 -2.058712840080261230e-01 9.117427468299865723e-02 -3.727171421051025391e-01 1.179765760898590088e-01 1.101433709263801575e-01 -1.264373362064361572e-01 -1.333195865154266357e-01 -3.032504320144653320e-01 -1.411308497190475464e-01 -5.236450955271720886e-02 -8.756394684314727783e-02 8.006585761904716492e-03 -4.936058819293975830e-02 -2.843914031982421875e-01 7.215804606676101685e-02 2.168825827538967133e-02 6.249378621578216553e-02 -2.874090969562530518e-01 5.411532148718833923e-02 -3.115713298320770264e-01 2.956039309501647949e-01 -1.119986027479171753e-01 1.960835456848144531e-01 -1.368036717176437378e-01 2.225944697856903076e-01 1.440249104052782059e-02 2.867985963821411133e-01 -1.844248473644256592e-01 -2.379919029772281647e-02
2.323174327611923218e-01 -9.582120180130004883e-02 9.330621361732482910e-02 -1.809312403202056885e-01 3.264825046062469482e-02 -9.698384255170822144e-02 6.666185706853866577e-02 3.775734826922416687e-02 2.253196835517883301e-01 1.663795262575149536e-01 -4.156963899731636047e-03 -1.678859889507293701e-01 7.039424777030944824e-02 -4.677301272749900818e-02 -1.254424750804901123e-01 -1.533598005771636963e-01 -3.376606479287147522e-02 2.307484447956085205e-01 -4.716644808650016785e-02 2.781242690980434418e-02 -3.068759441375732422e-01 3.027043342590332031e-01 -2.813069224357604980e-01 2.357258945703506470e-01 -1.144255176186561584e-01 2.188489288091659546e-01 -8.427749574184417725e-02 1.834833621978759766e-01 1.733592897653579712e-02 3.620717525482177734e-01 -3.390034437179565430e-01 6.959045305848121643e-03
5.932303518056869507e-02 7.514498382806777954e-02 1.978309899568557739e-01 1.386652514338493347e-02 1.472673118114471436e-01 -7.651828229427337646e-02 2.149911075830459595e-01 1.771721094846725464e-01 -8.828850695863366127e-04 -1.124063227325677872e-02 -6.502144783735275269e-02 -3.624862432479858398e-01 -2.402871102094650269e-01 -9.325513243675231934e-02 -8.102744817733764648e-02 8.872692286968231201e-02 -9.972859174013137817e-02 3.020468056201934814e-01 -2.447936087846755981e-01 4.892843589186668396e-02 -2.531242966651916504e-01 2.771910727024078369e-01 -6.227859854698181152e-02 2.563101053237915039e-01 2.079020291566848755e-01 5.085572972893714905e-02 1.177310664206743240e-02 3.111301958560943604e-01 1.807835996150970459e-01 2.033432573080062866e-01 -2.560202777385711670e-02 1.957402378320693970e-01
2.741766273975372314e-01 -2.062687464058399200e-02 5.815402045845985413e-02 -1.506419032812118530e-01 2.111386209726333618e-01 -1.066855937242507935e-01 6.766811758279800415e-02 1.076870262622833252e-01 -1.649186015129089355e-01 -3.798744827508926392e-02 -6.191657111048698425e-02 -8.274723589420318604e-02 -1.161463484168052673e-01 -9.097123146057128906e-02 7.465830445289611816e-02 -1.870576664805412292e-02 4.608203470706939697e-01 1.844912171363830566e-01 -3.422898054122924805e-02 -2.616208791732788086e-01 -8.876708149909973145e-02 2.140546143054962158e-01 -1.197929754853248596e-01 2.291108369827270508e-01 -3.009609878063201904e-01 2.544635534286499023e-01 -1.359923630952835083e-01 1.605521738529205322e-01 -3.787647187709808350e-02 2.353284657001495361e-01 -1.244391128420829773e-01 -2.252302318811416626e-01
1.809259876608848572e-02 -1.326291412115097046e-01 1.043233573436737061e-01 -5.995997786521911621e-02 2.448910102248191833e-02 1.196725368499755859e-01 -6.125631183385848999e-02 2.129304558038711548e-01 -6.469356268644332886e-02 -1.036793366074562073e-01 -1.750429421663284302e-01 -1.037537679076194763e-01 9.277916699647903442e-02 2.092452049255371094e-01 -9.739855304360389709e-03 5.907191336154937744e-02 2.827823460102081299e-01 2.467610687017440796e-01 3.020443767309188843e-02 -2.265256643295288086e-01 -6.661828607320785522e-02 -8.080197125673294067e-02 -1.222820300608873367e-02 1.557623147964477539e-01 -3.983735740184783936e-01 2.119245976209640503e-01 -8.003681898117065430e-02 4.427406191825866699e-01 2.346993982791900635e-01 2.465774118900299072e-01 1.992789655923843384e-01 -3.433211892843246460e-02
1.780322492122650146e-01 7.511819154024124146e-02 -3.247096762061119080e-02 -2.834658920764923096e-01 5.297569185495376587e-02 3.192559257149696350e-02 3.340315222740173340e-01 -5.345825850963592529e-02 -7.311453670263290405e-02 -1.887824386358261108e-01 -3.398606553673744202e-02 -3.648101389408111572e-01 7.351578027009963989e-02 6.427343934774398804e-02 -1.324831414967775345e-02 -5.134252831339836121e-02 1.652591526508331299e-01 -4.675998538732528687e-02 3.603531420230865479e-02 -1.636772155761718750e-01 -6.825062632560729980e-02 -1.363956630229949951e-01 -1.214571073651313782e-01 1.712032407522201538e-01 -3.563721477985382080e-01 3.144369721412658691e-01 -1.366374790668487549e-01 3.656694889068603516e-01 -6.097177416086196899e-02 -8.885418064892292023e-03 -2.541087567806243896e-01 6.234623491764068604e-02
1.410917937755584717e-01 -1.772771924734115601e-01 -2.351821959018707275e-01 -1.842560768127441406e-01 6.740169972181320190e-02 6.204523891210556030e-02 2.400897145271301270e-01 -1.242113113403320312e-01 -2.436573952436447144e-01 6.459640711545944214e-02 -2.002094388008117676e-01 -1.281940490007400513e-01 -1.733858287334442139e-01 -4.529989510774612427e-02 -1.044361889362335205e-01 -7.549494504928588867e-02 1.317368596792221069e-01 4.095873236656188965e-01 -1.781439334154129028e-01 -1.933195888996124268e-01 -2.796672098338603973e-02 2.303228154778480530e-02 3.915306925773620605e-02 1.083497330546379089e-01 -2.263523787260055542e-01 4.804851859807968140e-02 -4.589067772030830383e-02 3.950434625148773193e-01 -2.247755974531173706e-01 5.403552949428558350e-02 -1.662961095571517944e-01 -2.180446982383728027e-01
2.438627034425735474e-01 -1.057114824652671814e-01 -5.961573868989944458e-02 -2.309480905532836914e-01 -6.399768590927124023e-02 -1.667530983686447144e-01 2.054020389914512634e-02 1.557705700397491455e-01 2.398151904344558716e-02 9.219130873680114746e-02 8.896347880363464355e-02 -1.923783421516418457e-01 4.049203544855117798e-02 7.032234221696853638e-02 -1.557789146900177002e-01 -1.663485914468765259e-01 -1.363903880119323730e-01 2.905919849872589111e-01 1.547875702381134033e-01 -2.044499479234218597e-02 -3.090063333511352539e-01 2.173438221216201782e-01 -2.259939610958099365e-01 3.019885718822479248e-01 -9.476124495267868042e-02 2.176691442728042603e-01 4.639824852347373962e-02 1.645780056715011597e-01 1.338839232921600342e-01 3.524715900421142578e-01 -2.507493793964385986e-01 1.740026660263538361e-02
3.106076121330261230e-01 -5.357803776860237122e-02 1.405888199806213379e-01 3.566181659698486328e-02 7.945115864276885986e-02 8.116945624351501465e-02 1.118151172995567322e-01 1.533003598451614380e-01 -5.407954007387161255e-02 -2.703009545803070068e-01 3.197326362133026123e-01 -1.411547660827636719e-01 1.444424837827682495e-01 1.594872623682022095e-01 -2.505494654178619385e-01 -1.355447769165039062e-01 2.657260894775390625e-01 1.195846721529960632e-01 6.439039856195449829e-02 -6.148302182555198669e-02 -4.247250035405158997e-02 3.027193620800971985e-02 -7.030220329761505127e-02 1.092143729329109192e-01 -1.719478964805603027e-01 -2.798754908144474030e-02 -1.887106597423553467e-01 3.877230286598205566e-01 1.956105381250381470e-01 3.073797225952148438e-01 -1.432610303163528442e-01 -1.521034389734268188e-01
-6.396649032831192017e-02 -9.956100583076477051e-02 1.588892042636871338e-01 -9.621194005012512207e-02 8.910969644784927368e-02 -4.026509821414947510e-02 1.191322728991508484e-01 1.043323706835508347e-02 3.343123197555541992e-01 -2.004138194024562836e-02 -1.717556267976760864e-01 -2.701931595802307129e-01 -8.858784288167953491e-02 -1.658543795347213745e-01 -2.874451689422130585e-02 -1.718258261680603027e-01 -3.095460236072540283e-01 3.700440526008605957e-01 -1.128207668662071228e-01 9.204494208097457886e-02 -1.236125156283378601e-01 1.718630343675613403e-01 -2.571894228458404541e-01 2.099612653255462646e-01 7.799990475177764893e-02 3.029509484767913818e-01 7.030473649501800537e-02 2.309529334306716919e-01 9.989763796329498291e-02 2.187038809061050415e-01 -1.518822312355041504e-01 -3.507089987397193909e-02
1.518271863460540771e-02 -3.223848715424537659e-02 -2.774600638076663017e-03 -5.363201722502708435e-02 -3.108992241322994232e-02 -7.416436821222305298e-02 -2.545628845691680908e-01 1.915142685174942017e-01 -3.924153745174407959e-02 -5.095079541206359863e-02 -1.206750199198722839e-01 -4.051177203655242920e-01 -1.510618478059768677e-01 -4.177049547433853149e-02 -9.790912270545959473e-02 -5.365752428770065308e-02 3.247387111186981201e-01 2.070686817169189453e-01 3.818780928850173950e-02 -1.561974287033081055e-01 -2.286516427993774414e-01 -1.989662349224090576e-01 -1.447452791035175323e-02 2.989514172077178955e-01 -1.692102253437042236e-01 -6.493298709392547607e-02 -4.397062063217163086e-01 1.319361925125122070e-01 2.404111772775650024e-01 6.054673716425895691e-02 3.952358290553092957e-02 -7.608442008495330811e-02
6.784269213676452637e-02 -1.911203861236572266e-01 -1.009437069296836853e-01 -2.050353437662124634e-01 -6.363876909017562866e-02 -6.110164336860179901e-03 -4.436367191374301910e-03 1.123518273234367371e-01 1.739162802696228027e-01 2.089326456189155579e-02 -2.610450983047485352e-01 8.108944445848464966e-02 1.183422356843948364e-01 1.936827450990676880e-01 -1.164811551570892334e-01 8.943892270326614380e-02 1.503635644912719727e-01 4.089103937149047852e-01 8.701629936695098877e-02 2.436368316411972046e-01 -1.522295475006103516e-01 -1.039952114224433899e-01 -7.865642756223678589e-02 9.069446474313735962e-02 -7.947312295436859131e-02 6.870871037244796753e-02 -9.984628856182098389e-02 4.257049858570098877e-01 9.083090722560882568e-02 3.669302165508270264e-01 -5.005428194999694824e-02 -2.421773076057434082e-01
-1.953573971986770630e-01 -3.583607450127601624e-02 1.441946774721145630e-01 -8.992879092693328857e-02 -1.854335963726043701e-01 7.596028037369251251e-03 3.163040280342102051e-01 1.936043947935104370e-01 -2.823398411273956299e-01 -1.548548936843872070e-01 -8.714766055345535278e-02 -3.073146007955074310e-02 -1.113595440983772278e-01 -2.113087773323059082e-01 -3.534393608570098877e-01 -1.617991775274276733e-01 -1.288034170866012573e-01 8.100637048482894897e-02 3.096606954932212830e-02 1.764600127935409546e-01 3.334784507751464844e-02 1.576884388923645020e-01 -3.518176376819610596e-01 9.760590642690658569e-02 6.044805515557527542e-03 1.075415834784507751e-01 -1.333919465541839600e-01 3.039017617702484131e-01 2.224861383438110352e-01 1.645454317331314087e-01 1.004238724708557129e-01 -1.279487311840057373e-01
1.536088883876800537e-01 -9.816597215831279755e-03 -3.145146369934082031e-01 -7.733681797981262207e-02 -6.328885257244110107e-02 6.428475677967071533e-02 1.269753575325012207e-01 1.103656068444252014e-01 -3.005253374576568604e-01 -2.718481980264186859e-02 -7.917307317256927490e-02 -3.404600620269775391e-01 2.517242170870304108e-02 -3.509692475199699402e-02 -1.308634281158447266e-01 -3.150480985641479492e-02 3.459349572658538818e-01 1.433074474334716797e-01 2.135942876338958740e-01 9.158212691545486450e-02 -1.220597475767135620e-01 1.175737828016281128e-01 -1.677533686161041260e-01 4.348385334014892578e-02 -3.516258895397186279e-01 4.453441500663757324e-02 5.225442722439765930e-02 3.516468107700347900e-01 2.785411290824413300e-02 5.466328561305999756e-02 -3.049476146697998047e-01 -2.817832864820957184e-03
-1.793551892042160034e-01 4.520680010318756104e-02 1.050672307610511780e-01 -2.104929834604263306e-01 2.931919395923614502e-01 1.578059196472167969e-01 -1.113682985305786133e-01 2.763624489307403564e-01 8.246091753244400024e-02 2.086793817579746246e-02 -8.597468584775924683e-02 -2.073063403367996216e-01 -1.120923459529876709e-01 -5.076793208718299866e-02 -1.088138446211814880e-01 1.062072589993476868e-01 3.035010397434234619e-01 3.257632553577423096e-01 -5.303227156400680542e-02 -6.562385242432355881e-03 3.632149845361709595e-02 -2.181412577629089355e-01 -1.202734932303428650e-01 3.131201565265655518e-01 -1.997646689414978027e-01 7.936191558837890625e-02 -2.702664732933044434e-01 3.082514107227325439e-01 6.652193516492843628e-02 1.627167910337448120e-01 8.157414197921752930e-02 2.459159120917320251e-02
-2.457189932465553284e-02 -3.220374584197998047e-01 6.340339779853820801e-02 -4.077795147895812988e-01 2.012869268655776978e-01 -4.950013384222984314e-02 5.530515685677528381e-02 1.311960443854331970e-02 -1.201354265213012695e-01 -3.506117733195424080e-03 -1.085729971528053284e-01 -3.014525175094604492e-01 1.364559051580727100e-03 1.485348790884017944e-01 3.849323838949203491e-02 -3.051816225051879883e-01 1.071621477603912354e-01 1.820296645164489746e-01 -1.228749677538871765e-01 -9.466172754764556885e-02 -9.027034975588321686e-03 -1.624511778354644775e-01 -1.531914472579956055e-01 -1.072878837585449219e-01 1.501761823892593384e-01 7.320998609066009521e-02 -9.481501579284667969e-02 4.478597342967987061e-01 5.332626774907112122e-02 -1.844614930450916290e-02 -2.359366416931152344e-01 -1.376202553510665894e-01
-2.100889086723327637e-01 -1.777556240558624268e-01 -2.339193783700466156e-02 -4.039527103304862976e-02 2.121079117059707642e-01 -1.271419078111648560e-01 -2.511213719844818115e-01 2.272306084632873535e-01 4.741853475570678711e-02 -2.082488983869552612e-01 -5.559236183762550354e-02 -3.146395683288574219e-01 1.117619276046752930e-01 9.651902318000793457e-02 -2.834579050540924072e-01 7.119340449571609497e-02 -9.700690209865570068e-02 3.051868081092834473e-01 -9.221100807189941406e-02 -2.454265654087066650e-01 -1.172411963343620300e-01 1.075617149472236633e-01 -2.670625038444995880e-02 1.310042142868041992e-01 -2.984236478805541992e-01 -2.484181150794029236e-02 -1.978304982185363770e-01 2.479834854602813721e-01 1.276642233133316040e-01 2.334928661584854126e-01 -8.944693207740783691e-02 8.778806030750274658e-02
1.897926032543182373e-01 -1.291428953409194946e-01 2.358519844710826874e-02 -2.243266254663467407e-01 3.499985486268997192e-02 -1.071512475609779358e-01 9.618030488491058350e-02 1.621126979589462280e-01 1.312846839427947998e-01 2.023112326860427856e-01 8.445155806839466095e-03 -2.063984125852584839e-01 -4.397238045930862427e-02 7.873205095529556274e-02 -1.480505913496017456e-01 -3.329968824982643127e-02 -1.496321260929107666e-01 2.220117002725601196e-01 -3.292632102966308594e-02 1.521323621273040771e-02 -2.374963760375976562e-01 4.276833832263946533e-01 -2.988568544387817383e-01 2.573877573013305664e-01 1.803699997253715992e-03 1.673893779516220093e-01 -2.034720964729785919e-03 2.551634907722473145e-01 9.319557994604110718e-02 3.119170963764190674e-01 -2.054879367351531982e-01 -8.350637555122375488e-02
1.480963826179504395e-01 -2.555297128856182098e-02 4.559369385242462158e-02 -2.781495153903961182e-01 3.690944239497184753e-02 -2.151820808649063110e-01 2.912118099629878998e-02 2.436969131231307983e-01 1.622598171234130859e-01 1.660948842763900757e-01 1.629917025566101074e-01 -1.623394936323165894e-01 -6.350733339786529541e-02 -3.712048381567001343e-02 -2.143440544605255127e-01 -1.324834078550338745e-01 -2.068729698657989502e-01 2.416073679924011230e-01 4.031820222735404968e-02 8.276708424091339111e-02 -1.630995273590087891e-01 2.918412983417510986e-01 -2.643590569496154785e-01 1.574028432369232178e-01 -1.120049580931663513e-01 1.487417519092559814e-01 1.139998715370893478e-02 1.714998185634613037e-01 -4.596084728837013245e-02 4.153166711330413818e-01 -2.248037457466125488e-01 9.431367367506027222e-02
4.851397499442100525e-02 -1.336959898471832275e-01 -6.172903627157211304e-02 -1.617354154586791992e-01 5.382550507783889771e-02 4.019434750080108643e-02 2.959104478359222412e-01 7.363823056221008301e-02 1.387479901313781738e-01 1.499465852975845337e-01 -9.711313992738723755e-02 -9.588830173015594482e-02 6.073838565498590469e-03 2.694396767765283585e-03 -1.468250453472137451e-01 -4.744852427393198013e-03 1.269316822290420532e-01 1.286720633506774902e-01 1.677110195159912109e-01 -2.262542694807052612e-01 2.718531489372253418e-01 -9.406800568103790283e-02 -4.768465459346771240e-02 4.163146484643220901e-03 -2.899271547794342041e-01 3.453499078750610352e-01 -2.495530098676681519e-01 4.341487288475036621e-01 1.145173683762550354e-01 2.902185730636119843e-02 -2.372453212738037109e-01 2.212728112936019897e-01
2.339463382959365845e-01 -1.416773796081542969e-01 6.103024259209632874e-02 -1.743347048759460449e-01 1.235605776309967041e-02 -1.752189546823501587e-01 1.957917993422597647e-04 5.412416532635688782e-02 7.266696542501449585e-02 1.280118972063064575e-01 1.576366126537322998e-01 -1.409847438335418701e-01 1.670230645686388016e-03 6.989858299493789673e-02 -1.620902270078659058e-01 -5.690532922744750977e-02 -1.596451848745346069e-01 3.076068758964538574e-01 5.293766409158706665e-02 -4.726694151759147644e-02 -1.744138598442077637e-01 3.044648468494415283e-01 -3.306118845939636230e-01 4.010238051414489746e-01 -4.374833032488822937e-02 2.082715630531311035e-01 -2.214744314551353455e-02 1.946801841259002686e-01 5.571778491139411926e-02 3.001555800437927246e-01 -2.464769333600997925e-01 2.197488769888877869e-02
2.658418118953704834e-01 -1.829705685377120972e-01 -2.149742543697357178e-01 3.881713002920150757e-02 -6.602589040994644165e-02 -2.500703930854797363e-01 2.207006663084030151e-01 2.574571371078491211e-01 1.828765720129013062e-01 -8.927868306636810303e-02 -7.310076057910919189e-02 -1.712373197078704834e-01 -6.950238347053527832e-02 4.758182540535926819e-02 -1.150092855095863342e-01 1.129300296306610107e-01 2.723126709461212158e-01 2.608982920646667480e-01 -2.648459970951080322e-01 6.982671469449996948e-02 8.028773218393325806e-02 1.279175579547882080e-01 -6.291510164737701416e-02 3.846772760152816772e-02 -2.761760056018829346e-01 1.342813074588775635e-01 -2.960083484649658203e-01 2.693245410919189453e-01 -1.063792929053306580e-01 1.999943554401397705e-01 -4.529986903071403503e-02 6.140213087201118469e-02
-5.077032838016748428e-04 -3.482657372951507568e-01 3.524123458191752434e-03 -1.095061674714088440e-01 9.600457549095153809e-02 -2.596653252840042114e-02 -1.938093453645706177e-01 1.992059051990509033e-01 8.632437139749526978e-02 -9.869994223117828369e-02 -1.466750800609588623e-01 -2.703121304512023926e-01 1.768174618482589722e-01 7.465367764234542847e-02 -7.344610244035720825e-02 2.401360273361206055e-01 -1.921147853136062622e-01 2.503653764724731445e-01 -1.805212199687957764e-01 -1.672566682100296021e-01 -6.814964115619659424e-02 5.333692580461502075e-02 -5.812342837452888489e-02 2.576543688774108887e-01 -2.744893133640289307e-01 7.192912697792053223e-02 -3.010513260960578918e-02 3.653339743614196777e-01 -5.373564362525939941e-02 2.911904156208038330e-01 -1.059687957167625427e-01 1.291839331388473511e-01
6.874474138021469116e-02 2.874810621142387390e-02 -1.546389013528823853e-01 -1.383013427257537842e-01 3.549641743302345276e-02 -1.429933458566665649e-01 -4.085979610681533813e-02 3.910503685474395752e-01 9.296117722988128662e-02 5.603191629052162170e-02 -1.445953994989395142e-01 -1.379109621047973633e-01 1.279330551624298096e-01 3.767091035842895508e-02 -2.572254836559295654e-01 8.498311787843704224e-02 -8.483355864882469177e-03 4.002411961555480957e-01 -1.441428512334823608e-01 -1.174345090985298157e-01 1.668375730514526367e-01 -5.120714381337165833e-02 -8.811948820948600769e-03 2.961173187941312790e-03 -3.956842422485351562e-01 9.806277602910995483e-02 -1.104046925902366638e-01 3.543091714382171631e-01 -1.025475859642028809e-01 2.831391096115112305e-01 -9.007836878299713135e-02 -6.440240144729614258e-02
-2.097781151533126831e-01 -2.644220590591430664e-01 2.358563430607318878e-02 -1.481841355562210083e-01 -1.119472160935401917e-01 -1.797991096973419189e-01 6.443820893764495850e-02 1.816100329160690308e-01 6.586559861898422241e-02 -1.286758780479431152e-01 -2.343308925628662109e-01 -3.377451002597808838e-01 3.128876388072967529e-01 -8.454838395118713379e-02 -3.802417814731597900e-01 1.663632392883300781e-01 1.614211350679397583e-01 2.974042296409606934e-02 -4.964068159461021423e-02 -7.356439530849456787e-02 3.059727512300014496e-02 -4.916990175843238831e-02 -1.724565774202346802e-01 3.653997927904129028e-02 -1.406127363443374634e-01 3.518934547901153564e-02 -3.388005793094635010e-01 2.718847692012786865e-01 -2.468511648476123810e-02 1.845504194498062134e-01 2.968919463455677032e-03 2.714808844029903412e-02
-8.844645321369171143e-02 6.372269988059997559e-02 3.143575415015220642e-02 -5.111153237521648407e-03 7.162763923406600952e-02 1.092659831047058105e-01 6.460992246866226196e-02 2.297927737236022949e-01 2.339612394571304321e-01 -2.944801151752471924e-01 -3.982051610946655273e-01 -3.649870753288269043e-01 1.403670106083154678e-02 1.228380501270294189e-01 -2.257436364889144897e-01 -1.538722962141036987e-01 -1.823164969682693481e-01 1.377299576997756958e-01 -1.383850425481796265e-01 -2.492360919713973999e-01 8.892296999692916870e-02 -4.640931263566017151e-02 -2.029836475849151611e-01 1.279346942901611328e-01 -3.263709247112274170e-01 3.247365355491638184e-02 7.018142193555831909e-02 1.887752711772918701e-01 -4.521040245890617371e-02 1.551647484302520752e-01 -1.204084008932113647e-01 5.498537793755531311e-03
-4.575839266180992126e-03 4.149106889963150024e-02 1.300497651100158691e-01 -2.346161454916000366e-01 -1.079543605446815491e-01 -3.877019882202148438e-02 -2.171737402677536011e-01 6.129636242985725403e-02 1.054553091526031494e-01 5.477036163210868835e-02 2.432968169450759888e-01 -2.506107985973358154e-01 5.362930521368980408e-02 -1.545632630586624146e-01 -7.561772316694259644e-02 -1.411244571208953857e-01 -4.897471144795417786e-02 1.771212071180343628e-01 1.448040306568145752e-01 1.067080423235893250e-01 -2.412982136011123657e-01 -4.075039923191070557e-02 1.986861042678356171e-02 1.878004819154739380e-01 -1.209351643919944763e-01 3.918761909008026123e-01 6.084236875176429749e-02 4.329631328582763672e-01 2.590376138687133789e-01 2.815265953540802002e-01 -7.612674683332443237e-02 -2.285684458911418915e-02
7.743001729249954224e-02 -1.694934815168380737e-01 2.071265578269958496e-01 -1.292784810066223145e-01 1.679034680128097534e-01 -1.809442341327667236e-01 1.380513235926628113e-02 2.017442584037780762e-01 -2.490671873092651367e-01 9.352463483810424805e-02 -1.599500030279159546e-01 -5.167623758316040039e-01 -7.552789151668548584e-02 -1.107913032174110413e-01 1.680293120443820953e-02 -2.972723543643951416e-01 7.492817938327789307e-02 1.412668377161026001e-01 -2.693483792245388031e-02 5.635458603501319885e-02 -3.606425225734710693e-02 4.530088976025581360e-02 -3.615152239799499512e-01 -5.670854821801185608e-03 -1.285375654697418213e-01 2.415119707584381104e-01 -1.650643497705459595e-01 1.983645707368850708e-01 2.056586928665637970e-02 -8.528172224760055542e-02 -1.386370658874511719e-01 4.343422502279281616e-02
2.672780156135559082e-01 -1.927119344472885132e-01 1.644511073827743530e-01 -9.509138762950897217e-02 1.688866689801216125e-02 2.760465629398822784e-02 -2.481179386377334595e-01 9.737041592597961426e-02 2.169886529445648193e-01 4.663386568427085876e-02 8.041678369045257568e-02 -2.004758454859256744e-02 1.012080833315849304e-01 4.348631575703620911e-02 -3.479408621788024902e-01 7.654860615730285645e-02 1.037703305482864380e-01 3.497182130813598633e-01 4.867512732744216919e-02 -5.222157016396522522e-02 1.579666584730148315e-01 -1.826071739196777344e-02 -1.265379041433334351e-01 -8.092243224382400513e-02 -1.919507384300231934e-01 2.362501621246337891e-01 -7.617051899433135986e-02 3.331778347492218018e-01 1.371689289808273315e-01 4.081005156040191650e-01 4.438538476824760437e-02 -7.244540005922317505e-02
1.003731321543455124e-02 -2.333040684461593628e-01 1.408918499946594238e-01 -9.103906340897083282e-03 3.143581748008728027e-02 -2.722264826297760010e-01 1.667473278939723969e-02 -1.718197315931320190e-01 -2.237082123756408691e-01 -1.094677224755287170e-01 2.410407960414886475e-01 -1.594439297914505005e-01 -1.396540645509958267e-02 -9.916906058788299561e-02 -2.527975738048553467e-01 -2.963596582412719727e-01 5.348345264792442322e-02 1.236758753657341003e-01 3.021321892738342285e-01 1.949518173933029175e-02 2.311677038669586182e-01 1.531016230583190918e-01 -2.922891676425933838e-01 -3.848221153020858765e-02 9.895303845405578613e-02 -4.573190957307815552e-02 -2.011883258819580078e-01 2.406536936759948730e-01 3.467368707060813904e-02 3.541004955768585205e-01 2.231846004724502563e-02 4.846207052469253540e-02
2.908684872090816498e-02 -1.569988429546356201e-01 4.322022199630737305e-02 -1.308983862400054932e-01 7.938268780708312988e-02 2.744403295218944550e-02 1.916724294424057007e-01 1.926758140325546265e-01 -1.718502193689346313e-01 7.110712677240371704e-02 5.950146168470382690e-02 -2.633784711360931396e-01 5.166203156113624573e-02 1.286786608397960663e-02 -1.324148965068161488e-03 6.676512211561203003e-02 2.692669332027435303e-01 1.785028874874114990e-01 4.302820563316345215e-02 -2.908599376678466797e-01 1.361585855484008789e-01 1.149827465415000916e-01 -5.679583922028541565e-02 -2.266662567853927612e-01 -3.935873210430145264e-01 1.849781870841979980e-01 -2.277879267930984497e-01 2.879344224929809570e-01 2.419048845767974854e-01 1.239245012402534485e-01 -1.766696125268936157e-01 2.315236628055572510e-01
6.569191813468933105e-02 -2.305514961481094360e-01 5.683980137109756470e-02 -9.618142992258071899e-02 7.006962597370147705e-02 1.973287165164947510e-01 -2.153296954929828644e-02 2.238336652517318726e-01 4.360966384410858154e-02 -2.788244485855102539e-01 -1.523842513561248779e-01 -9.874352067708969116e-02 2.027833014726638794e-01 1.906280219554901123e-01 -1.878873258829116821e-01 1.522327214479446411e-02 2.117736488580703735e-01 1.760159432888031006e-01 -8.659482747316360474e-02 -1.829027086496353149e-01 2.310764975845813751e-02 -2.117462828755378723e-02 1.603165874257683754e-03 2.590357363224029541e-01 -2.620373070240020752e-01 2.569616734981536865e-01 -2.476952411234378815e-02 4.243672490119934082e-01 1.907108426094055176e-01 2.374596744775772095e-01 8.316574245691299438e-02 -1.004559844732284546e-01
1.326915323734283447e-01 -1.847199797630310059e-01 1.860380172729492188e-01 -4.707863554358482361e-02 1.732433587312698364e-01 -1.531159430742263794e-01 9.466837346553802490e-02 2.554537653923034668e-01 -1.755379736423492432e-01 1.230653841048479080e-02 -1.376816034317016602e-01 -5.038375258445739746e-01 -9.774365276098251343e-02 -2.601337246596813202e-02 1.370497643947601318e-01 -4.099681377410888672e-01 -1.396847516298294067e-02 1.977821588516235352e-01 -1.458026561886072159e-02 -1.331782788038253784e-01 5.002067610621452332e-02 3.283823281526565552e-02 -1.936832666397094727e-01 1.116762217134237289e-02 -8.849762380123138428e-02 1.746805608272552490e-01 -9.290105104446411133e-02 3.460143506526947021e-01 1.277488842606544495e-02 -5.716164782643318176e-02 2.003231830894947052e-02 1.178737506270408630e-01
1.057017296552658081e-01 3.387587144970893860e-02 -1.278691440820693970e-01 -1.900826692581176758e-01 2.874220013618469238e-01 -2.318843156099319458e-01 1.692298054695129395e-01 -3.670718893408775330e-02 -2.486419081687927246e-01 3.637561947107315063e-02 2.533654496073722839e-02 -1.476083397865295410e-01 -8.167718350887298584e-02 -1.297140866518020630e-01 9.069710969924926758e-02 8.891731500625610352e-02 4.530167952179908752e-02 1.871441155672073364e-01 -1.095957607030868530e-01 -3.721644356846809387e-02 8.216536790132522583e-02 -5.616711825132369995e-02 -2.092518955469131470e-01 9.939510375261306763e-02 -3.431355059146881104e-01 1.773045063018798828e-01 -3.136512935161590576e-01 1.874748468399047852e-01 3.167522847652435303e-01 2.767662405967712402e-01 -1.405489593744277954e-01 2.240377366542816162e-01
-4.486918076872825623e-02 -3.233866691589355469e-01 -2.211740761995315552e-01 -3.265544772148132324e-01 -1.294560730457305908e-01 1.054061502218246460e-01 -2.026624232530593872e-01 -3.244778886437416077e-02 2.301578670740127563e-01 -9.015204757452011108e-02 1.577252149581909180e-02 -1.252234131097793579e-01 2.629578411579132080e-01 5.356492474675178528e-02 -4.847575724124908447e-02 7.276841998100280762e-02 1.727132946252822876e-01 1.216582581400871277e-01 1.259022951126098633e-01 -1.770187318325042725e-01 -9.742654860019683838e-02 -3.482628986239433289e-02 -1.312920451164245605e-01 4.063661396503448486e-02 1.607396081089973450e-02 1.064353957772254944e-01 -1.905273646116256714e-01 5.287311077117919922e-01 7.754622399806976318e-02 1.388680934906005859e-01 1.064647082239389420e-02 1.920947432518005371e-01
2.282751724123954773e-02 -2.726324200630187988e-01 3.363548591732978821e-02 -2.903195284307003021e-02 1.065925732254981995e-01 3.988147526979446411e-02 -4.535139724612236023e-02 2.070508450269699097e-01 3.150561153888702393e-01 -1.466378755867481232e-02 -4.566660150885581970e-02 -3.423041105270385742e-01 1.043954044580459595e-01 1.543847024440765381e-01 -1.067300811409950256e-01 4.005059972405433655e-02 2.145848274230957031e-01 7.774386554956436157e-02 5.765188485383987427e-02 -2.282362431287765503e-01 1.403528898954391479e-01 -3.371985256671905518e-02 -2.295032888650894165e-01 6.434087455272674561e-02 -2.823390662670135498e-01 1.826661527156829834e-01 -3.177850842475891113e-01 2.223244011402130127e-01 2.882346510887145996e-01 1.132327765226364136e-01 -1.510885804891586304e-01 1.773561686277389526e-01
1.276497542858123779e-01 -2.212486565113067627e-01 -5.550501868128776550e-02 -3.122761845588684082e-01 5.516196414828300476e-02 -1.376500278711318970e-01 1.775616854429244995e-01 1.262322068214416504e-01 1.676421910524368286e-01 6.235540285706520081e-02 -9.866200387477874756e-02 -1.967764794826507568e-01 -3.844225406646728516e-02 -3.449999913573265076e-02 -1.114481315016746521e-01 -2.980702929198741913e-02 -1.689673215150833130e-01 1.524313837289810181e-01 1.113714352250099182e-01 5.709501355886459351e-02 -1.801765859127044678e-01 3.254632353782653809e-01 -2.500095665454864502e-01 2.467913478612899780e-01 7.817199826240539551e-02 2.523007988929748535e-01 -6.600187718868255615e-02 2.939395308494567871e-01 1.291845738887786865e-01 2.839868664741516113e-01 -2.842838168144226074e-01 -1.877813227474689484e-02
8.925208449363708496e-02 1.053131073713302612e-01 -5.673743039369583130e-02 -2.022926509380340576e-01 -1.357702910900115967e-01 -2.052780687808990479e-01 1.481265276670455933e-01 -1.245118398219347000e-02 -7.995263487100601196e-02 -1.428172141313552856e-01 1.826335936784744263e-01 -2.277115583419799805e-01 9.874379634857177734e-02 -9.583095461130142212e-02 5.459949746727943420e-02 -9.609086066484451294e-02 1.095450371503829956e-01 4.705824255943298340e-01 -1.058810204267501831e-02 -1.501856595277786255e-01 -1.308919042348861694e-01 1.424242407083511353e-01 -2.516538463532924652e-02 -6.758821010589599609e-02 -4.294151365756988525e-01 2.500691823661327362e-02 -1.512116789817810059e-01 2.949879467487335205e-01 -1.168313995003700256e-01 8.966821432113647461e-02 3.045182526111602783e-01 -5.409176275134086609e-02
1.954125463962554932e-01 5.091091152280569077e-03 1.045645177364349365e-01 -3.432982265949249268e-01 6.588822603225708008e-02 -1.985938251018524170e-01 8.799687772989273071e-02 1.653185337781906128e-01 1.908874213695526123e-01 -4.778870940208435059e-02 -5.366380140185356140e-02 -2.953950464725494385e-01 3.478582575917243958e-02 6.342940032482147217e-02 -1.344238072633743286e-01 -2.849039435386657715e-01 -4.953004419803619385e-02 1.748407185077667236e-01 -9.914058446884155273e-02 1.432185024023056030e-01 -2.898405790328979492e-01 1.588117182254791260e-01 -3.180401325225830078e-01 1.979928910732269287e-01 -6.137380748987197876e-02 2.557853460311889648e-01 6.286485493183135986e-02 2.245819568634033203e-01 2.754284441471099854e-02 1.850911974906921387e-01 -1.195646896958351135e-01 -1.870175898075103760e-01
-1.065144091844558716e-01 2.142224013805389404e-01 -5.932131782174110413e-03 -3.971181809902191162e-01 1.813371926546096802e-01 7.322303950786590576e-02 1.220866143703460693e-01 1.872230172157287598e-01 -1.627640426158905029e-02 -2.698464691638946533e-01 -9.304821491241455078e-02 -2.691753506660461426e-01 9.831212460994720459e-02 -2.018694765865802765e-02 -1.190162822604179382e-01 3.738617897033691406e-02 5.469734594225883484e-02 3.331742882728576660e-01 2.569905109703540802e-02 -2.124277800321578979e-01 2.202950045466423035e-02 1.871336847543716431e-01 2.903474681079387665e-02 3.306380659341812134e-02 -3.724466562271118164e-01 1.402421295642852783e-01 -2.826421335339546204e-02 5.104899778962135315e-02 2.469351142644882202e-02 6.099186465144157410e-02 -3.550455868244171143e-01 -1.661095321178436279e-01
5.411100015044212341e-02 -1.110015064477920532e-01 9.057968109846115112e-02 1.871412969194352627e-03 9.178435802459716797e-02 -1.091879084706306458e-01 1.911455243825912476e-01 -4.637637361884117126e-02 -1.555256396532058716e-01 -4.701625555753707886e-03 -4.749760404229164124e-02 -4.419124126434326172e-01 -1.583976298570632935e-02 -4.189368709921836853e-02 -1.233271732926368713e-01 -1.376673430204391479e-01 1.487254500389099121e-01 1.874594539403915405e-01 -9.330634027719497681e-02 5.789883807301521301e-02 1.304134279489517212e-01 3.863626718521118164e-02 1.179999187588691711e-01 6.250159442424774170e-02 -4.909799993038177490e-01 -4.687760025262832642e-02 -2.807699143886566162e-01 4.050468206405639648e-01 -7.618650048971176147e-02 5.900086089968681335e-02 -2.391455918550491333e-01 -3.617786988615989685e-02
-5.715216323733329773e-02 -9.783175587654113770e-02 -4.615620523691177368e-02 -3.301201760768890381e-01 3.166056703776121140e-03 -9.312143176794052124e-02 -1.663717776536941528e-01 8.745386451482772827e-02 2.359947562217712402e-02 -1.080731675028800964e-01 -3.728625774383544922e-01 -2.819989621639251709e-01 3.829705119132995605e-01 -1.386054307222366333e-01 -1.130661219358444214e-01 2.025389373302459717e-01 2.181671261787414551e-01 2.613171041011810303e-01 -4.251869767904281616e-02 1.642251946032047272e-02 7.754424214363098145e-02 1.300031095743179321e-01 -1.126052439212799072e-01 2.554617822170257568e-01 -1.808798760175704956e-01 1.141051426529884338e-01 -1.746909469366073608e-01 1.222438216209411621e-01 -6.880967319011688232e-02 2.377708405256271362e-01 6.277686357498168945e-02 7.967741042375564575e-02
2.503180801868438721e-01 -1.197914108633995056e-01 1.042364761233329773e-01 -2.039632648229598999e-01 -4.745223000645637512e-02 -8.427159488201141357e-02 3.389268368482589722e-02 4.909453913569450378e-02 5.236671492457389832e-02 1.437617540359497070e-01 1.314472705125808716e-01 -2.650950551033020020e-01 5.115626379847526550e-02 -3.080194815993309021e-02 -1.729555577039718628e-01 -6.002326682209968567e-02 -1.715843230485916138e-01 1.947863101959228516e-01 4.915660619735717773e-02 -9.872695058584213257e-02 -2.302836477756500244e-01 2.580794095993041992e-01 -3.324052989482879639e-01 3.276552259922027588e-01 1.981195807456970215e-02 3.063372969627380371e-01 -6.234494969248771667e-02 1.483102589845657349e-01 6.354364752769470215e-02 2.713359892368316650e-01 -3.078184723854064941e-01 1.573804649524390697e-03
9.079661965370178223e-02 7.819756120443344116e-02 1.040240153670310974e-01 -9.055672213435173035e-03 2.161622606217861176e-02 -1.593660749495029449e-02 -1.212297305464744568e-01 2.714100480079650879e-02 6.911088526248931885e-02 -1.142709925770759583e-01 5.932013690471649170e-02 -4.171592593193054199e-01 5.441508442163467407e-02 -1.017673537135124207e-01 -2.690104842185974121e-01 -3.904947936534881592e-01 -1.119506806135177612e-01 3.179939463734626770e-02 8.083766698837280273e-02 5.242370069026947021e-02 -1.549596786499023438e-01 2.185397893190383911e-01 -3.781532868742942810e-02 2.826743423938751221e-01 -6.687137484550476074e-02 3.830020502209663391e-02 1.334832310676574707e-01 3.125026822090148926e-01 2.956897616386413574e-01 3.589181005954742432e-01 -1.059666946530342102e-01 1.436703745275735855e-02
-3.199028223752975464e-02 -4.566354751586914062e-01 -7.951295375823974609e-02 1.580470800399780273e-02 9.236695617437362671e-02 1.619256138801574707e-01 9.711655229330062866e-02 3.310529515147209167e-02 9.059792757034301758e-02 2.110466957092285156e-01 1.044874042272567749e-01 -5.657995343208312988e-01 -1.296168267726898193e-01 1.313017010688781738e-01 -6.947143375873565674e-02 -1.749590598046779633e-02 8.386649936437606812e-02 2.938340306282043457e-01 -1.026745140552520752e-01 -1.077132970094680786e-01 1.884220391511917114e-01 1.908274292945861816e-01 -6.333119422197341919e-02 -1.122924219816923141e-02 -2.293711900711059570e-01 -4.412596672773361206e-02 -1.474457681179046631e-01 1.591079682111740112e-01 -5.740649998188018799e-02 1.007171720266342163e-01 -9.124511480331420898e-02 -2.628701739013195038e-02
7.937905192375183105e-02 -2.333346605300903320e-01 -8.072018623352050781e-02 -6.573335826396942139e-02 -1.975609660148620605e-01 -6.007737666368484497e-02 3.405235409736633301e-01 1.638697981834411621e-01 -5.459627136588096619e-02 -3.410240113735198975e-01 1.154144406318664551e-01 -1.962826102972030640e-01 -1.565172970294952393e-01 -1.451389491558074951e-02 -7.341953366994857788e-02 -7.431684434413909912e-02 -1.340114176273345947e-01 6.552093476057052612e-02 -1.567787677049636841e-01 -2.330186069011688232e-01 1.212182361632585526e-02 -3.032328747212886810e-02 -2.506579160690307617e-01 -4.187971353530883789e-02 -4.450491964817047119e-01 1.119238510727882385e-01 -1.772344559431076050e-01 2.171723842620849609e-01 2.226222008466720581e-01 8.461282402276992798e-02 -1.315655112266540527e-01 -7.899903506040573120e-02
2.220302075147628784e-01 -1.674591004848480225e-01 9.228386729955673218e-02 -2.411087900400161743e-01 -3.437987342476844788e-02 -1.607546061277389526e-01 1.192907914519309998e-01 1.084764376282691956e-01 1.881493777036666870e-01 1.087019816040992737e-01 4.710692912340164185e-02 -2.180683165788650513e-01 -7.666744291782379150e-03 5.203173030167818069e-03 -1.815573871135711670e-01 -6.772633641958236694e-02 -5.974186211824417114e-02 2.180536985397338867e-01 8.597873896360397339e-02 1.829892545938491821e-01 -2.023585438728332520e-01 8.161259442567825317e-02 -2.991478741168975830e-01 3.404650092124938965e-01 -7.201356347650289536e-03 2.400531768798828125e-01 -4.778309911489486694e-02 2.806331515312194824e-01 1.614506542682647705e-01 3.206653594970703125e-01 -2.294628322124481201e-01 5.561577156186103821e-02
1.651411205530166626e-01 -9.564729034900665283e-02 8.529073745012283325e-02 -6.006829813122749329e-02 1.116596981883049011e-01 -2.422500401735305786e-01 1.036152616143226624e-01 1.138271540403366089e-01 2.111674547195434570e-01 2.719368934631347656e-01 -1.118744164705276489e-01 -2.100032120943069458e-01 2.018963545560836792e-02 -8.521030843257904053e-02 -3.337518125772476196e-02 -1.730922758579254150e-01 -1.879023015499114990e-01 2.303255051374435425e-01 1.187977343797683716e-01 -5.808576941490173340e-03 -2.174393087625503540e-01 9.858974069356918335e-02 -3.242793381214141846e-01 1.843169182538986206e-01 2.879553474485874176e-02 2.733244001865386963e-01 -1.462868452072143555e-01 2.771102190017700195e-01 9.425097703933715820e-02 3.302599489688873291e-01 -2.190381586551666260e-01 -7.522372901439666748e-02
-1.847469657659530640e-01 -1.074823364615440369e-01 -1.848042458295822144e-01 -3.329152241349220276e-02 -1.678341254591941833e-02 -1.047058999538421631e-01 1.399831175804138184e-01 -1.740448549389839172e-02 6.484039872884750366e-02 1.575819589197635651e-02 -3.904302790760993958e-02 -2.711717188358306885e-01 -1.103001236915588379e-01 9.587305597960948944e-03 6.047794967889785767e-02 1.094546690583229065e-01 4.548438265919685364e-02 1.671282798051834106e-01 -2.498099356889724731e-01 4.428577609360218048e-03 -8.825890719890594482e-02 2.340527325868606567e-01 -4.366555809974670410e-02 9.898827970027923584e-02 -2.714557349681854248e-01 -1.266825795173645020e-01 -3.646277785301208496e-01 5.215549468994140625e-01 -2.048760801553726196e-01 3.243041783571243286e-02 -1.828570514917373657e-01 -2.064741700887680054e-01
8.890140801668167114e-02 -1.541726589202880859e-01 7.667765766382217407e-02 -2.044729739427566528e-01 3.054570257663726807e-01 -5.165443941950798035e-02 2.537654638290405273e-01 -1.674874424934387207e-01 -7.996578514575958252e-02 -5.506076291203498840e-02 2.374031841754913330e-01 -1.236245110630989075e-01 1.040890254080295563e-02 -1.070834323763847351e-02 -1.059387475252151489e-01 -1.265882700681686401e-01 1.010017618536949158e-01 5.837937444448471069e-02 -3.810986876487731934e-02 -2.385486662387847900e-01 -3.331157192587852478e-02 1.062887310981750488e-01 -3.219813853502273560e-02 8.943510055541992188e-02 -4.230378866195678711e-01 1.254092454910278320e-01 -2.955411970615386963e-01 2.299460023641586304e-01 1.680160611867904663e-01 3.012290298938751221e-01 -1.183554455637931824e-01 2.497663348913192749e-01
1.489582657814025879e-01 -1.588833630084991455e-01 -1.857044547796249390e-01 -1.325816009193658829e-02 2.851968072354793549e-02 -5.017677694559097290e-02 -2.813104987144470215e-01 1.698681265115737915e-01 2.261410504579544067e-01 -5.276966094970703125e-02 -1.240171939134597778e-01 -1.327749490737915039e-01 1.045924350619316101e-01 9.525857120752334595e-02 -2.974280118942260742e-01 -5.176129564642906189e-02 -1.186621636152267456e-01 2.543887197971343994e-01 -1.260355412960052490e-01 -3.864600360393524170e-01 -3.530076891183853149e-02 8.623868227005004883e-02 -7.982485741376876831e-02 1.195048317313194275e-01 -3.049532771110534668e-01 1.530414223670959473e-01 -2.156782299280166626e-01 3.136267960071563721e-01 -2.204208076000213623e-02 2.694899141788482666e-01 -2.326406352221965790e-02 1.331028435379266739e-02
2.186264097690582275e-01 -1.206199228763580322e-01 1.545992344617843628e-01 -1.922544687986373901e-01 -8.695626258850097656e-02 -2.130872160196304321e-01 1.659374982118606567e-01 1.879566907882690430e-01 1.085531711578369141e-01 1.265637129545211792e-01 7.296169549226760864e-02 -2.977141737937927246e-01 7.398757338523864746e-02 -4.098096489906311035e-02 -6.903375685214996338e-02 -3.836249187588691711e-02 -2.129188477993011475e-01 2.185063511133193970e-01 1.144239213317632675e-03 1.230033561587333679e-01 -1.335314959287643433e-01 3.785985410213470459e-01 -1.923804134130477905e-01 2.600834071636199951e-01 -4.288154095411300659e-02 1.864351481199264526e-01 -1.169409826397895813e-01 2.336327880620956421e-01 1.352184712886810303e-01 2.330673933029174805e-01 -2.725997269153594971e-01 2.603750443086028099e-03
3.246762091293931007e-03 1.730623655021190643e-03 7.955431193113327026e-02 -2.151580601930618286e-01 -7.931650429964065552e-02 -6.441622972488403320e-02 1.301474720239639282e-01 3.035211265087127686e-01 -8.747119456529617310e-03 1.297543942928314209e-01 5.068305134773254395e-02 -2.213609367609024048e-01 1.317680180072784424e-01 4.401593282818794250e-02 -2.223728746175765991e-01 -8.458801358938217163e-02 -2.637031674385070801e-02 2.723909020423889160e-01 5.671525723300874233e-04 1.139932274818420410e-01 -2.404194027185440063e-01 1.916457116603851318e-01 1.749182119965553284e-02 1.571782976388931274e-01 -2.027665525674819946e-01 3.359811902046203613e-01 1.786228567361831665e-01 2.594480216503143311e-01 1.850959658622741699e-01 3.940627276897430420e-01 -1.806519478559494019e-01 2.545174211263656616e-02
1.224658116698265076e-01 -1.742005050182342529e-01 1.138349324464797974e-01 -2.133012562990188599e-01 1.408094763755798340e-01 -1.439465582370758057e-01 1.819106489419937134e-01 1.106454879045486450e-01 -2.612426280975341797e-01 -1.127200424671173096e-01 -1.518828123807907104e-01 -3.715583980083465576e-01 5.874137952923774719e-02 -5.990804359316825867e-02 1.437587887048721313e-01 -2.611753046512603760e-01 2.659114599227905273e-01 4.676008522510528564e-01 3.320357203483581543e-02 -6.523764133453369141e-02 -7.841936498880386353e-02 -8.597265928983688354e-03 -1.573060601949691772e-01 -8.276499807834625244e-02 -5.216731689870357513e-03 1.797482818365097046e-01 -1.307700872421264648e-01 2.683268487453460693e-01 2.638542791828513145e-04 -3.719833679497241974e-03 -1.197336763143539429e-01 6.323701888322830200e-02
6.338723748922348022e-02 9.512930363416671753e-02 -5.563510209321975708e-02 -1.858804076910018921e-01 -8.952592313289642334e-02 -1.971034556627273560e-01 1.376606225967407227e-01 -2.542760372161865234e-01 -1.754080206155776978e-01 -1.889300048351287842e-01 3.086392283439636230e-01 -4.329672455787658691e-01 6.000904832035303116e-03 -8.448687195777893066e-02 -1.352798044681549072e-01 -1.636858731508255005e-01 4.692979156970977783e-02 2.408263534307479858e-01 -6.430276483297348022e-02 -1.582552194595336914e-01 -1.062132269144058228e-01 2.221682518720626831e-01 -8.989652246236801147e-02 -8.211066573858261108e-02 -8.329387009143829346e-02 1.783130131661891937e-02 -3.378007411956787109e-01 1.995484977960586548e-01 -6.825992465019226074e-02 1.131720468401908875e-01 2.618133723735809326e-01 -7.296539843082427979e-02
-7.203359901905059814e-02 -2.738959491252899170e-01 -3.535185381770133972e-02 -1.516811102628707886e-01 -1.802812218666076660e-01 9.323017299175262451e-02 -5.523929744958877563e-02 1.858900785446166992e-01 -2.587777376174926758e-01 2.028375715017318726e-01 2.734199166297912598e-01 -2.104310542345046997e-01 1.087604463100433350e-01 9.546279907226562500e-03 -1.238534599542617798e-02 -3.961573243141174316e-01 3.742889501154422760e-03 1.871582418680191040e-01 -1.598098576068878174e-01 -3.647455573081970215e-01 -1.087209954857826233e-01 2.018230855464935303e-01 -4.969771206378936768e-02 1.134543642401695251e-01 -9.193104505538940430e-02 1.552855670452117920e-01 6.821863353252410889e-02 2.661606967449188232e-01 -2.907125838100910187e-02 3.843134641647338867e-02 -1.743491291999816895e-01 -1.351946294307708740e-01
1.355427354574203491e-01 -2.806601226329803467e-01 1.515287011861801147e-01 2.647141925990581512e-02 -5.734751001000404358e-02 -1.433686167001724243e-01 2.616639621555805206e-02 -1.268735378980636597e-01 2.426577210426330566e-01 -5.511917546391487122e-02 9.803742915391921997e-02 -3.774862885475158691e-01 5.258518829941749573e-02 2.911116778850555420e-01 2.234701253473758698e-02 4.940927494317293167e-03 1.461823880672454834e-01 3.206801712512969971e-01 1.995170414447784424e-01 8.254257962107658386e-03 -2.480523288249969482e-01 -5.589781701564788818e-02 -1.222889125347137451e-01 1.261761188507080078e-01 3.307772427797317505e-02 1.089325919747352600e-01 3.837158903479576111e-02 4.301314055919647217e-01 -3.140599280595779419e-02 2.182587236166000366e-01 4.797737300395965576e-02 -1.628738939762115479e-01
1.179150193929672241e-01 -1.153329461812973022e-01 1.155178099870681763e-01 -1.853418052196502686e-01 -1.039585173130035400e-01 -1.428784430027008057e-01 1.428248435258865356e-01 2.150104939937591553e-01 2.854706645011901855e-01 -4.198106005787849426e-02 -4.031425341963768005e-02 -2.917817831039428711e-01 7.722782343626022339e-02 1.043678298592567444e-01 -2.487300783395767212e-01 -2.429399788379669189e-01 -1.738592386245727539e-01 8.446259796619415283e-02 -6.351260840892791748e-02 2.948019281029701233e-02 -3.153541684150695801e-01 8.259394764900207520e-02 -2.436671108007431030e-01 1.555594056844711304e-01 6.156682595610618591e-02 2.245644181966781616e-01 9.750850498676300049e-02 3.840344250202178955e-01 8.640997856855392456e-02 2.434083372354507446e-01 -7.067972421646118164e-02 6.679042428731918335e-02
1.414103806018829346e-01 -1.086719855666160583e-01 7.888428121805191040e-02 -2.445941418409347534e-01 2.395839244127273560e-02 -1.810115575790405273e-01 -3.145442530512809753e-02 1.479849964380264282e-01 2.148108929395675659e-01 1.493652760982513428e-01 2.248178981244564056e-02 -2.209882587194442749e-01 -1.162521075457334518e-02 6.693562609143555164e-04 -1.654027998447418213e-01 -8.711469918489456177e-02 -1.668450534343719482e-01 1.073310598731040955e-01 6.788264214992523193e-02 6.292825937271118164e-02 -2.652593851089477539e-01 1.926969140768051147e-01 -2.789817452430725098e-01 1.494238823652267456e-01 -7.983364909887313843e-02 2.045559883117675781e-01 5.136782769113779068e-03 3.064586520195007324e-01 1.251882612705230713e-01 4.337388277053833008e-01 -2.996518611907958984e-01 4.132767766714096069e-02
-2.494148537516593933e-02 -1.590356528759002686e-01 1.514872722327709198e-02 -1.722021549940109253e-01 2.276481837034225464e-01 7.398115098476409912e-02 -2.604518085718154907e-02 3.063053265213966370e-02 -8.775865286588668823e-02 -2.732303738594055176e-01 -1.648637354373931885e-01 -1.989320218563079834e-01 1.778583675622940063e-01 7.458659261465072632e-02 -2.642753422260284424e-01 -3.303255513310432434e-02 1.730328500270843506e-01 3.433811664581298828e-01 -4.298487007617950439e-01 -8.353202044963836670e-02 3.289278130978345871e-03 2.697996050119400024e-02 -5.328445881605148315e-02 1.250210124999284744e-02 -2.580201923847198486e-01 -1.664282828569412231e-01 -1.571091860532760620e-01 3.195638358592987061e-01 7.133895158767700195e-02 1.766846179962158203e-01 -1.547997891902923584e-01 5.805040895938873291e-02
-8.722316473722457886e-02 -2.472345381975173950e-01 1.446892973035573959e-02 -2.386773079633712769e-01 -4.103105887770652771e-02 -1.831666529178619385e-01 -1.826826035976409912e-01 4.880048707127571106e-02 1.050158739089965820e-01 -5.188537295907735825e-03 -1.205894723534584045e-01 -2.398900538682937622e-01 3.487995266914367676e-01 -1.040596514940261841e-01 -3.278078734874725342e-01 9.669455140829086304e-02 2.187227131798863411e-03 9.237271547317504883e-02 -1.096803229302167892e-03 -7.517441362142562866e-02 4.381098970770835876e-02 3.260479867458343506e-02 -4.082306027412414551e-01 2.119616419076919556e-01 -2.051788121461868286e-01 3.490784019231796265e-02 -2.611186802387237549e-01 2.663579285144805908e-01 7.229544222354888916e-02 1.216416954994201660e-01 9.274920076131820679e-02 1.756042987108230591e-01
6.221515685319900513e-02 -2.825205624103546143e-01 -3.183823823928833008e-01 -2.674231827259063721e-01 3.550058230757713318e-02 1.692990586161613464e-02 -2.806318402290344238e-01 1.223748549818992615e-01 1.275108605623245239e-01 -1.131629794836044312e-01 9.307242929935455322e-02 -5.615308508276939392e-02 -7.284246385097503662e-02 -1.324741691350936890e-01 2.016299590468406677e-02 -2.353565841913223267e-01 -3.457251563668251038e-02 1.833558231592178345e-01 -1.254235506057739258e-01 -7.519646733999252319e-02 1.629663258790969849e-01 2.291259020566940308e-01 -2.407335340976715088e-01 3.187521696090698242e-01 5.128771066665649414e-02 7.725450396537780762e-02 -3.435125946998596191e-01 1.644720137119293213e-01 1.214404851198196411e-01 2.399810254573822021e-01 7.404684275388717651e-02 -4.829448461532592773e-02
1.161784380674362183e-01 7.250455021858215332e-02 2.272136509418487549e-01 -3.060233779251575470e-02 -2.082021720707416534e-02 -2.899036183953285217e-02 -1.597242206335067749e-01 2.316786199808120728e-01 -4.782689735293388367e-02 -2.256931737065315247e-02 9.595064073801040649e-02 -1.921510100364685059e-01 1.492476556450128555e-03 -1.460633873939514160e-01 -3.970510959625244141e-01 -1.972272098064422607e-01 1.787353679537773132e-02 -5.839498247951269150e-03 4.653434082865715027e-02 6.178145483136177063e-02 -2.638686001300811768e-01 2.068472802639007568e-01 -2.342634052038192749e-01 2.002664953470230103e-01 -6.566952913999557495e-02 3.239431679248809814e-01 -5.769725143909454346e-02 3.546682596206665039e-01 2.367892265319824219e-01 2.130478471517562866e-01 -5.938469618558883667e-02 1.559566110372543335e-01
6.508412957191467285e-02 1.822101511061191559e-02 9.048560261726379395e-02 -3.259849250316619873e-01 -1.058708280324935913e-01 -3.946205377578735352e-01 1.637147665023803711e-01 6.681165099143981934e-02 -2.831936627626419067e-02 -2.786078751087188721e-01 1.218104083091020584e-02 -1.533300280570983887e-01 -9.640091657638549805e-02 1.990734040737152100e-01 -1.616247445344924927e-01 -1.284208893775939941e-01 6.564524024724960327e-02 3.434069156646728516e-01 -1.750539094209671021e-01 1.569956839084625244e-01 1.148771792650222778e-01 1.895768940448760986e-01 -2.990852296352386475e-01 6.838271766901016235e-02 -1.506159156560897827e-01 -6.832652539014816284e-02 -2.613677084445953369e-01 1.514716893434524536e-01 -2.739334292709827423e-02 -9.416279196739196777e-02 1.975229978561401367e-01 -3.348080068826675415e-02
-1.462194509804248810e-02 -8.078352361917495728e-02 1.710867732763290405e-01 -3.858579993247985840e-01 3.257422521710395813e-02 3.467262983322143555e-01 1.171578317880630493e-01 2.997563183307647705e-01 -4.379329830408096313e-02 -5.531362444162368774e-02 -3.046431578695774078e-02 -2.256499379873275757e-01 5.211768671870231628e-02 -2.040848135948181152e-01 1.862483024597167969e-01 2.022155933082103729e-02 -3.099254518747329712e-02 3.215367496013641357e-01 -2.342197895050048828e-01 1.568849571049213409e-02 -6.790774315595626831e-02 -1.236882805824279785e-01 -1.262374222278594971e-01 7.772909104824066162e-02 3.289922699332237244e-02 -1.979808695614337921e-02 -2.049067616462707520e-02 2.859628796577453613e-01 -2.055870890617370605e-01 2.780849635601043701e-01 -2.204617857933044434e-01 2.731760777533054352e-02
4.629467613995075226e-03 -2.360488176345825195e-01 1.904359832406044006e-02 -3.483132421970367432e-01 5.606245994567871094e-02 -1.527638137340545654e-01 -7.996037602424621582e-02 -1.185040455311536789e-02 1.442223489284515381e-01 -7.908522337675094604e-02 -2.503991723060607910e-01 -4.064718186855316162e-01 3.327638208866119385e-01 -2.287106215953826904e-02 -2.320587188005447388e-01 8.130330592393875122e-02 -2.065567113459110260e-02 2.382127344608306885e-01 3.610161691904067993e-02 -6.127125583589076996e-03 8.921196311712265015e-02 1.185963898897171021e-01 -1.794392019510269165e-01 1.231099218130111694e-01 -1.955940723419189453e-01 -1.077488511800765991e-01 -1.930998414754867554e-01 3.151967227458953857e-01 7.835969328880310059e-02 6.533542275428771973e-02 1.121132150292396545e-01 1.596811562776565552e-01
6.973206996917724609e-02 -4.535537958145141602e-02 2.227127403020858765e-01 -2.586392760276794434e-01 7.398024201393127441e-02 -1.843394786119461060e-01 -3.918316215276718140e-02 2.395189702510833740e-01 9.166603535413742065e-02 2.302363142371177673e-02 -2.725498974323272705e-01 -1.463088244199752808e-01 -1.406438201665878296e-01 -2.215065360069274902e-01 3.205469623208045959e-02 -1.641660630702972412e-01 -1.490950882434844971e-01 2.585592269897460938e-01 1.675596833229064941e-01 -5.197433009743690491e-02 -3.101495504379272461e-01 1.973820291459560394e-02 -2.055778801441192627e-01 4.485118985176086426e-01 -9.399109333753585815e-02 5.666075274348258972e-02 -5.572324246168136597e-02 2.384606897830963135e-01 -3.040389530360698700e-02 2.014643400907516479e-01 1.103957928717136383e-02 -5.714168399572372437e-02
8.095019310712814331e-02 -5.362451076507568359e-02 1.862416714429855347e-01 -2.544766962528228760e-01 9.200201928615570068e-02 -1.183625981211662292e-01 2.590751051902770996e-01 1.940501630306243896e-01 -1.724684983491897583e-01 -5.751279182732105255e-03 -2.363210618495941162e-01 -4.014778435230255127e-01 -8.848104625940322876e-02 -5.759713053703308105e-02 3.320076689124107361e-02 -4.824267625808715820e-01 8.265564590692520142e-02 2.488748431205749512e-01 -3.803455457091331482e-02 9.755064733326435089e-03 -1.064976975321769714e-01 -1.200678423047065735e-01 -8.639965951442718506e-02 -7.030538469552993774e-02 -1.208810135722160339e-01 1.710301488637924194e-01 -5.414528027176856995e-02 2.735124826431274414e-01 8.673623204231262207e-02 4.820939525961875916e-02 -1.273684650659561157e-01 1.262150257825851440e-01
1.255902945995330811e-01 1.037885770201683044e-01 -7.380162179470062256e-02 -3.895153403282165527e-01 2.801556885242462158e-01 -8.692779578268527985e-03 -6.779869645833969116e-02 1.689528860151767731e-02 -3.279328346252441406e-01 9.491197019815444946e-02 -1.402595937252044678e-01 -1.754771918058395386e-01 -1.104953214526176453e-01 9.748095273971557617e-02 -1.901992410421371460e-01 -9.223767369985580444e-02 -5.005647544749081135e-04 -3.272076137363910675e-03 -6.745769083499908447e-02 -2.327567189931869507e-01 -1.641365885734558105e-01 -8.253404498100280762e-02 -2.070388793945312500e-01 3.409633338451385498e-01 -2.827932834625244141e-01 -1.024227822199463844e-03 -1.853799968957901001e-01 2.115430235862731934e-01 -1.227548941969871521e-01 9.621804207563400269e-02 -1.950361132621765137e-01 1.623783707618713379e-01
3.274125158786773682e-01 -1.758121848106384277e-01 -7.015978544950485229e-02 -3.546143174171447754e-01 -4.510025307536125183e-02 -1.817317456007003784e-01 4.312250763177871704e-02 1.229797396808862686e-02 -2.433747202157974243e-01 -1.672295629978179932e-01 5.456772819161415100e-02 -1.098381280899047852e-01 -2.772995233535766602e-01 -3.452240675687789917e-02 3.732854500412940979e-02 -1.530312299728393555e-01 2.521146535873413086e-01 1.007756888866424561e-01 -2.279794961214065552e-01 -1.241125017404556274e-01 1.120011433959007263e-01 -4.933182150125503540e-03 -9.541699290275573730e-02 1.756823658943176270e-01 -1.910573840141296387e-01 3.624688088893890381e-02 -6.032303906977176666e-03 8.309991657733917236e-02 1.518878489732742310e-01 4.339082837104797363e-01 -1.980454474687576294e-01 -6.925333291292190552e-03
1.751205474138259888e-01 6.718371063470840454e-02 1.005601063370704651e-01 -1.483144760131835938e-01 -6.144069135189056396e-02 -1.364869326353073120e-01 -1.040542870759963989e-01 1.179531142115592957e-01 4.909479245543479919e-02 1.586430966854095459e-01 -2.930045127868652344e-02 -2.459938824176788330e-01 2.077487409114837646e-01 6.967382878065109253e-02 -2.894955575466156006e-01 -1.202898174524307251e-01 -3.973897174000740051e-02 1.217786297202110291e-01 1.946991868317127228e-02 1.623879969120025635e-01 -5.519097298383712769e-02 4.064878448843955994e-02 -1.657815426588058472e-01 1.149767339229583740e-01 -4.634726047515869141e-02 3.122623860836029053e-01 3.521988913416862488e-02 3.303653299808502197e-01 2.328727245330810547e-01 5.059867501258850098e-01 -1.918929219245910645e-01 6.820927560329437256e-02
2.242023050785064697e-01 5.635146796703338623e-02 1.015416458249092102e-01 -2.111882269382476807e-01 3.670964017510414124e-02 7.748179137706756592e-02 -9.217750281095504761e-02 2.387290745973587036e-01 -8.300326019525527954e-02 6.855978071689605713e-02 1.921403855085372925e-01 -2.889106869697570801e-01 5.875068716704845428e-03 -8.400369435548782349e-02 -3.076364994049072266e-01 -1.589451283216476440e-01 -6.855283677577972412e-02 1.994298398494720459e-01 1.109394617378711700e-02 2.350509613752365112e-01 -1.591489613056182861e-01 1.337735652923583984e-01 -3.394358232617378235e-02 1.549259275197982788e-01 -1.490385979413986206e-01 1.778266876935958862e-01 -1.320933848619461060e-01 3.329778015613555908e-01 1.664750576019287109e-01 3.499413728713989258e-01 -2.041369378566741943e-01 1.327063888311386108e-01
-4.698124527931213379e-02 -1.860297620296478271e-01 -1.362006813287734985e-01 -8.044207096099853516e-02 -1.373036205768585205e-01 -9.756848216056823730e-02 -1.843306273221969604e-01 7.651481032371520996e-02 -1.104277968406677246e-01 -3.305197954177856445e-01 -2.674173377454280853e-02 -1.862887293100357056e-01 2.359730601310729980e-01 4.059831500053405762e-01 -2.124052792787551880e-01 -1.823925077915191650e-01 2.956900931894779205e-02 1.032032445073127747e-01 3.504583537578582764e-01 -7.199998199939727783e-02 1.794719696044921875e-01 -9.211967140436172485e-02 -1.594469994306564331e-01 1.631195992231369019e-01 -6.578960269689559937e-02 -1.398560553789138794e-01 -1.417649388313293457e-01 2.935337722301483154e-01 -3.396883979439735413e-02 1.173659935593605042e-01 -1.667080074548721313e-01 9.533967077732086182e-02
3.589379787445068359e-01 -3.882750868797302246e-02 -1.132088974118232727e-01 3.215311467647552490e-02 2.267723158001899719e-02 3.354887245222926140e-03 1.834909468889236450e-01 6.884799897670745850e-02 -7.953148335218429565e-02 -5.981986597180366516e-02 1.118493527173995972e-01 -1.721055060625076294e-01 4.965440183877944946e-02 1.155703961849212646e-01 -2.819764316082000732e-01 -1.775442510843276978e-01 1.687981784343719482e-01 3.754211366176605225e-01 5.540578812360763550e-02 1.761459410190582275e-01 3.276070579886436462e-02 1.177950426936149597e-01 1.181346550583839417e-01 -1.353077962994575500e-02 -3.680701926350593567e-02 5.357719957828521729e-02 -1.678933948278427124e-01 3.664643764495849609e-01 1.570911556482315063e-01 4.558308720588684082e-01 7.783030718564987183e-02 -1.169953122735023499e-02
3.615839481353759766e-01 -1.156283244490623474e-01 6.124592944979667664e-02 -6.898222863674163818e-02 -5.137977376580238342e-02 3.210093677043914795e-01 -3.376245126128196716e-02 1.910113245248794556e-01 -9.682317823171615601e-02 -3.012341260910034180e-01 -8.631417155265808105e-02 -1.676732152700424194e-01 -1.989613519981503487e-03 1.804216057062149048e-01 -5.206973850727081299e-02 7.000274211168289185e-02 1.186719536781311035e-01 1.668974459171295166e-01 4.051526193507015705e-04 8.582275360822677612e-02 2.273452579975128174e-01 -7.806085050106048584e-02 -1.733204573392868042e-01 1.266109049320220947e-01 -1.482287198305130005e-01 1.900725215673446655e-01 -1.491243392229080200e-01 4.811411798000335693e-01 1.434256285429000854e-01 9.982707351446151733e-02 -1.701254844665527344e-01 -6.123866140842437744e-02
6.154483556747436523e-02 6.573607772588729858e-02 1.023254469037055969e-01 -3.936999663710594177e-02 -1.502613127231597900e-01 -3.460510820150375366e-02 -6.718163937330245972e-02 1.914318054914474487e-01 -1.772647909820079803e-02 5.444698035717010498e-02 -1.062548905611038208e-01 -1.983395367860794067e-01 3.754755482077598572e-02 6.292798090726137161e-03 -3.425216078758239746e-01 -2.487224042415618896e-01 -5.985480174422264099e-02 2.246898710727691650e-01 2.320354431867599487e-02 8.597887307405471802e-02 -3.131022751331329346e-01 1.665638200938701630e-02 -1.444239914417266846e-01 2.071817368268966675e-01 -1.201092079281806946e-01 2.609749138355255127e-01 5.420126020908355713e-02 2.677637338638305664e-01 3.231720626354217529e-01 3.428129255771636963e-01 -2.564488053321838379e-01 1.068005263805389404e-01
5.662409961223602295e-02 -1.900477409362792969e-01 1.505365967750549316e-01 -1.850629895925521851e-01 -1.151705458760261536e-01 2.353493422269821167e-01 -1.247812714427709579e-02 2.177562713623046875e-01 9.265419095754623413e-02 -2.382287532091140747e-01 -1.257456094026565552e-01 -6.059873849153518677e-03 1.905040293931961060e-01 2.145516723394393921e-01 -2.395371049642562866e-01 -1.113068312406539917e-01 1.495118439197540283e-01 2.098250836133956909e-01 1.145004928112030029e-01 -1.936019510030746460e-01 -2.246290445327758789e-03 -1.565829664468765259e-01 -6.578271090984344482e-02 1.149234697222709656e-01 -2.389086931943893433e-01 1.435887515544891357e-01 -1.805167347192764282e-01 4.974459409713745117e-01 7.095828652381896973e-02 9.996937215328216553e-02 2.905230224132537842e-02 -1.470499187707901001e-01
-1.848927289247512817e-01 -1.353976875543594360e-01 1.615563035011291504e-01 -1.654755473136901855e-01 1.394401341676712036e-01 1.960155963897705078e-01 -1.788523346185684204e-01 1.185992173850536346e-02 2.841049805283546448e-02 -1.077912822365760803e-01 -7.816659659147262573e-02 -2.114622592926025391e-01 7.767058908939361572e-02 1.430742163211107254e-02 -4.155156612396240234e-01 -3.183523938059806824e-02 8.734416961669921875e-02 3.534496426582336426e-01 -1.166615411639213562e-01 -6.604818999767303467e-02 4.417879041284322739e-03 7.073959708213806152e-02 -3.961526975035667419e-02 -1.702445298433303833e-01 -2.284801304340362549e-01 -1.529607325792312622e-01 -7.831088453531265259e-02 5.257449150085449219e-01 5.235638096928596497e-02 5.100937932729721069e-02 -1.016850844025611877e-01 3.034755401313304901e-02
2.016829997301101685e-01 -2.133574783802032471e-01 2.900370024144649506e-02 -2.116092294454574585e-01 5.085997283458709717e-02 -6.944277137517929077e-02 -3.804656490683555603e-02 9.239755570888519287e-02 1.012521237134933472e-01 1.740939319133758545e-01 -1.216956973075866699e-02 -1.376413106918334961e-01 1.652822084724903107e-02 -2.381021529436111450e-02 -1.790214776992797852e-01 -1.476386040449142456e-01 -2.175238430500030518e-01 2.145998477935791016e-01 1.478973329067230225e-01 -4.746592603623867035e-03 -2.378371357917785645e-01 3.349523544311523438e-01 -2.977534830570220947e-01 1.747134029865264893e-01 -9.423287957906723022e-02 3.271184563636779785e-01 3.962768614292144775e-02 3.360390663146972656e-01 5.231450498104095459e-02 2.540529668331146240e-01 -1.879653632640838623e-01 -1.587939262390136719e-02
6.424891203641891479e-02 -8.841153234243392944e-02 1.323022097349166870e-01 -8.837544173002243042e-02 -1.578249633312225342e-01 -1.073986366391181946e-01 1.227928027510643005e-01 1.597443968057632446e-01 -4.622011259198188782e-02 -9.682154655456542969e-02 1.706110984086990356e-01 -2.930083572864532471e-01 -6.491488963365554810e-02 2.646204531192779541e-01 -3.188754990696907043e-02 1.674245856702327728e-02 -1.212111907079815865e-03 2.429952323436737061e-01 1.016919612884521484e-01 8.441247045993804932e-02 -1.505620032548904419e-01 2.057852968573570251e-02 -1.566758602857589722e-01 1.305100917816162109e-01 -1.662428677082061768e-01 4.933815896511077881e-01 2.122452557086944580e-01 4.111859202384948730e-01 -1.455654948949813843e-01 8.384600281715393066e-02 8.571311086416244507e-02 -1.475004553794860840e-01
-1.528325676918029785e-01 1.081892848014831543e-01 1.658975519239902496e-02 -4.537998437881469727e-01 7.912283390760421753e-02 4.223866388201713562e-02 6.954399496316909790e-02 5.610527098178863525e-02 -1.309147477149963379e-01 -2.084462046623229980e-01 -4.094554781913757324e-01 -1.682752221822738647e-01 -8.092521131038665771e-02 1.045320481061935425e-01 -9.200590103864669800e-02 -2.628242829814553261e-03 -2.771868370473384857e-03 2.732856571674346924e-01 -1.014064438641071320e-02 -1.281739771366119385e-02 1.224213466048240662e-01 -4.135700315237045288e-02 2.472729682922363281e-01 4.198071360588073730e-02 -3.745515048503875732e-01 1.260319799184799194e-01 1.376251429319381714e-01 2.198174446821212769e-01 8.730255067348480225e-02 1.839424371719360352e-01 -1.631229519844055176e-01 -1.188699752092361450e-01
-1.262822598218917847e-01 -1.489676088094711304e-01 -1.320498734712600708e-01 -2.036053985357284546e-01 2.406215481460094452e-02 1.191877294331789017e-02 -3.641408383846282959e-01 -4.928479716181755066e-02 1.538796275854110718e-01 -1.778714358806610107e-01 -9.883509576320648193e-02 -1.408762931823730469e-01 2.296387851238250732e-01 1.485455185174942017e-01 -2.623273432254791260e-02 4.437444731593132019e-02 1.147393137216567993e-01 2.343688160181045532e-01 1.184505000710487366e-01 -7.324577122926712036e-02 1.289584785699844360e-01 7.446004077792167664e-03 -3.442735075950622559e-01 -4.589381814002990723e-02 -2.010143697261810303e-01 2.624714672565460205e-01 -1.008187159895896912e-01 4.061899483203887939e-01 2.460303306579589844e-01 1.395357400178909302e-01 7.498985528945922852e-02 9.974512457847595215e-02
-8.278569579124450684e-02 -2.189575284719467163e-01 -4.894277546554803848e-03 -1.158347204327583313e-01 1.750236726365983486e-03 8.631105720996856689e-02 2.529442906379699707e-01 1.407403200864791870e-01 1.114775612950325012e-01 -2.342674285173416138e-01 9.710418991744518280e-03 -2.999379038810729980e-01 2.975346148014068604e-02 1.863429099321365356e-01 -1.708670705556869507e-01 1.375394016504287720e-01 1.183734685182571411e-01 2.651286423206329346e-01 2.259713113307952881e-01 -2.259136885404586792e-01 6.721932906657457352e-03 -7.946968823671340942e-02 -1.177075579762458801e-01 1.750775277614593506e-01 -3.065076470375061035e-01 1.061112210154533386e-01 2.313665114343166351e-02 2.300233393907546997e-01 2.886655926704406738e-01 1.226977482438087463e-01 -2.278233170509338379e-01 2.306990921497344971e-01
1.349851787090301514e-01 -1.994952261447906494e-01 6.044204905629158020e-02 -3.125318884849548340e-01 -1.091939657926559448e-01 -1.840140819549560547e-01 1.942624747753143311e-01 1.773912310600280762e-01 1.574434787034988403e-01 1.134261339902877808e-01 -2.845786511898040771e-03 -1.203682795166969299e-01 4.448618367314338684e-02 4.338118806481361389e-02 -1.364012360572814941e-01 -2.858062274754047394e-02 -2.109216600656509399e-01 3.053832352161407471e-01 8.352457731962203979e-02 -8.852191269397735596e-02 -1.792763024568557739e-01 2.801006436347961426e-01 -2.231730818748474121e-01 1.744085699319839478e-01 -1.042219027876853943e-01 2.944129407405853271e-01 1.737724617123603821e-02 1.614010035991668701e-01 9.081273525953292847e-02 3.430499136447906494e-01 -2.261544167995452881e-01 -7.666647434234619141e-02
-1.551873981952667236e-01 -2.669923566281795502e-02 1.235627532005310059e-01 -2.941577136516571045e-02 9.565231949090957642e-02 1.075458973646163940e-01 -6.147630885243415833e-02 1.174819618463516235e-01 1.756521016359329224e-01 -1.111497953534126282e-01 -3.529136478900909424e-01 -2.529877424240112305e-01 1.404380798339843750e-02 1.864932626485824585e-01 -9.079988300800323486e-02 9.126991033554077148e-02 -4.596317559480667114e-02 2.270452678203582764e-01 -2.301419898867607117e-02 -3.585800826549530029e-01 1.850897967815399170e-01 1.935788691043853760e-01 -1.209192425012588501e-01 2.589351534843444824e-01 -3.243323564529418945e-01 1.415828168392181396e-01 1.413960307836532593e-01 1.790766268968582153e-01 5.717044230550527573e-03 2.094187736511230469e-01 -2.677313685417175293e-01 9.178635478019714355e-02
3.530005458742380142e-03 -3.054025769233703613e-01 -4.382152855396270752e-02 -1.059568971395492554e-01 -3.350404649972915649e-02 -4.883222281932830811e-02 -1.584270410239696503e-02 7.602705061435699463e-02 3.824011608958244324e-02 3.861862793564796448e-02 -2.271843850612640381e-01 -3.198334574699401855e-01 3.481193482875823975e-01 -7.329265028238296509e-02 -3.359998762607574463e-01 1.236196756362915039e-01 1.255682855844497681e-01 2.598075270652770996e-01 -9.054491668939590454e-02 -7.704972475767135620e-02 1.368609368801116943e-01 1.366821974515914917e-01 -1.567357778549194336e-01 9.251786023378372192e-02 -3.011706769466400146e-01 2.370493486523628235e-02 -2.020300924777984619e-01 3.409481644630432129e-01 1.381027102470397949e-01 1.170249581336975098e-01 5.669112130999565125e-02 1.420759409666061401e-01
-7.097396533936262131e-03 -1.266207545995712280e-01 5.737239122390747070e-02 -3.197128474712371826e-01 -1.911215633153915405e-01 9.226528927683830261e-03 -1.738622486591339111e-01 2.705017924308776855e-01 1.591924726963043213e-01 -1.946523338556289673e-01 -1.254210025072097778e-01 5.764531716704368591e-02 -9.662517905235290527e-02 -3.047212772071361542e-02 -1.917724907398223877e-01 2.279503345489501953e-01 1.781526803970336914e-01 3.193724453449249268e-01 -7.938283681869506836e-02 -9.138432890176773071e-02 1.782196760177612305e-01 -5.965931713581085205e-02 -8.527500182390213013e-02 3.899720311164855957e-02 -2.576167583465576172e-01 5.809485539793968201e-02 -2.666944265365600586e-01 1.902835518121719360e-01 -5.968006327748298645e-02 3.712493479251861572e-01 -9.066220372915267944e-02 -1.947362571954727173e-01
4.173102974891662598e-02 -1.366743892431259155e-01 -9.100754559040069580e-02 -1.085211783647537231e-01 6.997295469045639038e-02 2.386891394853591919e-01 9.919246286153793335e-02 4.556242749094963074e-02 -8.567856252193450928e-02 -1.781389266252517700e-01 -9.306729584932327271e-02 -2.903664112091064453e-01 6.966570019721984863e-02 9.841160476207733154e-02 6.378467381000518799e-02 1.020029410719871521e-01 1.137347742915153503e-01 -3.809791058301925659e-03 2.551838159561157227e-01 -2.064172476530075073e-01 -7.283143699169158936e-02 2.702581882476806641e-02 -3.042698204517364502e-01 1.543935835361480713e-01 -3.234472572803497314e-01 2.450212687253952026e-01 -1.778710782527923584e-01 3.281311690807342529e-01 1.715455502271652222e-01 1.007692739367485046e-01 -3.704285919666290283e-01 -2.801962569355964661e-02
3.897067904472351074e-02 -2.566768229007720947e-01 -1.875104010105133057e-01 -2.139757126569747925e-01 -8.247084170579910278e-02 -1.700408384203910828e-02 1.059230938553810120e-01 1.925085932016372681e-01 2.293606549501419067e-01 -1.937859356403350830e-01 -1.491917818784713745e-01 -3.127712011337280273e-01 1.119556725025177002e-01 -1.824779510498046875e-01 -2.300524562597274780e-01 7.150032371282577515e-02 -1.131398603320121765e-01 2.363623529672622681e-01 -2.036720216274261475e-01 -2.544560236856341362e-03 1.327567249536514282e-01 2.337791025638580322e-01 -1.133582321926951408e-03 2.779355645179748535e-01 -1.826835572719573975e-01 1.455996185541152954e-01 6.025970354676246643e-02 3.780651092529296875e-01 -7.286593317985534668e-02 1.666827313601970673e-02 -4.942785948514938354e-02 1.154129281640052795e-01
-1.023841425776481628e-01 -1.360148638486862183e-01 2.747441232204437256e-01 -3.726297318935394287e-01 2.963899821043014526e-02 1.459915488958358765e-01 2.097835987806320190e-01 1.517513543367385864e-01 -1.806841418147087097e-02 -2.307734191417694092e-01 1.399358920753002167e-02 -4.154744148254394531e-01 -8.504440635442733765e-02 1.305750608444213867e-01 -3.114336356520652771e-02 -1.644520834088325500e-02 -3.315127268433570862e-02 1.796655803918838501e-01 -2.864029109477996826e-01 -2.272381260991096497e-02 -1.533828973770141602e-01 -1.138165444135665894e-01 -2.491339147090911865e-01 -3.410627320408821106e-02 1.915690302848815918e-01 5.376364104449748993e-03 -1.265309937298297882e-02 3.105108737945556641e-01 -2.955124154686927795e-02 2.172838896512985229e-01 -1.343094110488891602e-01 -2.162729762494564056e-02
2.143033221364021301e-02 -9.026626497507095337e-02 2.618089877068996429e-02 -5.104838013648986816e-01 1.921907365322113037e-01 -3.113739192485809326e-01 1.700945049524307251e-01 4.115879237651824951e-01 -1.317972987890243530e-01 7.349956035614013672e-02 2.023944258689880371e-02 -3.493278920650482178e-01 -6.380085647106170654e-02 1.582620665431022644e-02 -4.833799600601196289e-02 -2.517449557781219482e-01 -7.553228177130222321e-03 -3.710820153355598450e-02 4.924003779888153076e-02 -4.478950798511505127e-02 1.672830879688262939e-01 2.078797817230224609e-01 -8.554381877183914185e-02 8.078818023204803467e-02 -1.371007710695266724e-01 4.220943432301282883e-03 -5.851784348487854004e-02 2.455872595310211182e-01 2.042216435074806213e-02 5.137715116143226624e-02 8.018760010600090027e-03 -7.784935086965560913e-02
1.512919515371322632e-01 -1.801044046878814697e-01 -1.682780683040618896e-01 -2.429707050323486328e-01 4.223943129181861877e-02 7.527599483728408813e-02 1.494705677032470703e-01 5.926675722002983093e-02 -5.785695090889930725e-02 -7.499076426029205322e-02 8.241075277328491211e-02 -2.921043038368225098e-01 -9.755326807498931885e-02 1.064752042293548584e-02 6.019166857004165649e-02 -2.899982333183288574e-01 -8.491645567119121552e-03 -1.382113397121429443e-01 -1.260806526988744736e-02 -1.932197622954845428e-02 -1.767931692302227020e-02 1.401189155876636505e-02 -1.830575317144393921e-01 6.706684082746505737e-02 -5.580394864082336426e-01 -8.017379045486450195e-02 -2.988286912441253662e-01 2.323511242866516113e-01 1.655721366405487061e-01 2.304885834455490112e-01 -1.602670848369598389e-01 2.582181710749864578e-03
6.532076001167297363e-02 -1.803035265766084194e-03 1.728147864341735840e-01 -8.178852498531341553e-02 -9.500732272863388062e-02 -1.014719158411026001e-01 -1.010699495673179626e-01 1.064638569951057434e-01 1.261765211820602417e-01 3.874537348747253418e-02 -3.539761528372764587e-03 -3.086791038513183594e-01 2.737421914935112000e-02 9.010938555002212524e-02 -2.006709128618240356e-01 -2.455228269100189209e-01 -6.002448126673698425e-02 2.593365311622619629e-01 2.040473371744155884e-01 2.341884821653366089e-01 -2.120669484138488770e-01 1.865205913782119751e-01 -1.509965807199478149e-01 3.630869090557098389e-02 -1.351486295461654663e-01 2.790367901325225830e-01 4.376637935638427734e-02 2.692085206508636475e-01 1.509517580270767212e-01 4.101526141166687012e-01 -2.355933934450149536e-01 8.897689729928970337e-02
2.228294610977172852e-01 -2.790686190128326416e-01 -8.656998723745346069e-02 -5.267417430877685547e-01 4.063723608851432800e-02 -1.023437082767486572e-01 -1.597739383578300476e-02 -6.233371421694755554e-02 -1.430329531431198120e-01 -9.465773403644561768e-02 -9.148425888270139694e-04 -1.253288537263870239e-01 -1.673070639371871948e-01 1.090542301535606384e-01 -2.663128823041915894e-02 -2.070571482181549072e-01 3.108630478382110596e-01 2.177064120769500732e-01 -1.798555105924606323e-01 -6.842038035392761230e-02 2.182355970144271851e-01 -4.417286068201065063e-02 -2.074279636144638062e-01 -1.190572325140237808e-02 -2.774336934089660645e-01 1.573259085416793823e-01 1.375734657049179077e-01 4.469636455178260803e-02 -3.834525588899850845e-03 1.989411860704421997e-01 -7.817920297384262085e-02 2.237036079168319702e-02
-1.260358244180679321e-01 -5.572592094540596008e-02 -1.213336288928985596e-01 -1.021685674786567688e-01 -6.596669554710388184e-02 5.384100973606109619e-02 1.314213722944259644e-01 7.351874560117721558e-02 -2.196986228227615356e-01 -1.741706281900405884e-01 -3.461377024650573730e-01 -3.677017688751220703e-01 -8.421725779771804810e-02 2.481479346752166748e-01 1.875917762517929077e-01 -1.785381287336349487e-01 9.581667929887771606e-02 1.525008231401443481e-01 -2.970323562622070312e-01 -9.259396046400070190e-02 4.339594393968582153e-02 -5.873833224177360535e-02 -2.400290668010711670e-01 1.758112311363220215e-01 -6.611268222332000732e-02 2.742590606212615967e-01 -1.825548559427261353e-01 9.937608242034912109e-02 -2.214665710926055908e-01 1.235878840088844299e-01 -1.563681513071060181e-01 -1.480125486850738525e-01
2.437900751829147339e-02 -1.249527856707572937e-01 -2.405657768249511719e-01 -3.613818585872650146e-01 -2.083353698253631592e-01 7.805393636226654053e-02 -4.635559022426605225e-02 2.113258093595504761e-01 7.490301877260208130e-02 -1.425910145044326782e-01 3.476048633456230164e-02 -1.770173013210296631e-01 6.008183583617210388e-02 -2.621057331562042236e-01 -1.265258491039276123e-01 9.704844653606414795e-02 2.958473563194274902e-01 1.354814618825912476e-01 -5.026777833700180054e-02 7.782571762800216675e-02 -1.019133180379867554e-01 8.484306931495666504e-02 -1.843678802251815796e-01 1.115955188870429993e-01 -4.071147739887237549e-01 1.557624638080596924e-01 4.310757212806493044e-04 3.053956627845764160e-01 1.901120692491531372e-01 -5.144438520073890686e-02 -2.041717171669006348e-01 2.359952218830585480e-02
-8.678007870912551880e-02 -1.807503551244735718e-01 -2.819420397281646729e-02 -1.381808072328567505e-01 -2.815159969031810760e-02 2.355561554431915283e-01 2.275565564632415771e-01 -4.282969608902931213e-02 -1.434528678655624390e-01 -2.146314680576324463e-01 -4.734139516949653625e-02 -3.119459748268127441e-01 -8.003243803977966309e-02 2.993328273296356201e-01 5.591723695397377014e-02 1.951280385255813599e-01 4.986455664038658142e-02 2.281694561243057251e-01 1.235537230968475342e-01 -2.005775459110736847e-02 6.309010833501815796e-02 4.554628208279609680e-02 -3.229364454746246338e-01 3.332280516624450684e-01 -3.422490060329437256e-01 2.759564109146595001e-02 -8.786352723836898804e-02 1.346270292997360229e-01 1.601125746965408325e-01 6.109081208705902100e-02 -2.122793048620223999e-01 -1.297686100006103516e-01
-8.467247337102890015e-02 -3.892839699983596802e-02 1.688473522663116455e-01 -5.123874172568321228e-03 5.161095783114433289e-02 2.195652760565280914e-02 2.832402288913726807e-01 9.733535349369049072e-02 1.531965732574462891e-01 -1.078514456748962402e-01 -1.455975025892257690e-01 -2.068742662668228149e-01 8.172879368066787720e-02 5.460017174482345581e-02 4.958944395184516907e-02 1.533924043178558350e-01 3.039991296827793121e-02 2.166746109724044800e-01 1.499159336090087891e-01 -2.999560832977294922e-01 3.994796797633171082e-02 1.328874081373214722e-01 -6.511607766151428223e-02 2.988628149032592773e-01 -3.623418807983398438e-01 -1.128533184528350830e-01 -2.959867417812347412e-01 3.673162758350372314e-01 2.202203720808029175e-01 1.877505928277969360e-01 -5.410148203372955322e-02 -9.393071383237838745e-02
1.692716628313064575e-01 -1.473916321992874146e-01 -1.538561880588531494e-01 5.567261204123497009e-02 -2.212152630090713501e-01 -2.391991317272186279e-01 -1.818477511405944824e-01 -1.305319219827651978e-01 -2.241216152906417847e-01 -1.674444675445556641e-01 -4.003321286290884018e-03 -1.660107523202896118e-01 -1.158891431987285614e-02 -4.624603688716888428e-02 -1.624909192323684692e-01 -3.723093867301940918e-01 1.077823489904403687e-01 1.715859770774841309e-01 6.649188697338104248e-02 -2.000959813594818115e-01 1.187078878283500671e-01 2.219339162111282349e-01 -3.554006516933441162e-01 2.792107760906219482e-01 2.229446545243263245e-02 -2.085935138165950775e-02 -2.008241713047027588e-01 8.194731920957565308e-02 8.304981142282485962e-02 1.394942700862884521e-01 1.041510254144668579e-01 -2.348268628120422363e-01
2.779985666275024414e-01 -1.419835984706878662e-01 -6.942883599549531937e-03 -3.964539170265197754e-01 -3.766249492764472961e-02 2.004253491759300232e-02 2.195454537868499756e-01 -2.483293414115905762e-02 -1.770879179239273071e-01 -1.269777864217758179e-01 3.064560703933238983e-02 -2.365214228630065918e-01 5.527249723672866821e-02 -1.308864057064056396e-01 -2.267826199531555176e-01 -2.629496753215789795e-01 2.129718214273452759e-01 1.818850189447402954e-01 4.679459333419799805e-02 1.064002662897109985e-01 5.194310843944549561e-02 -7.659653574228286743e-02 -1.327706128358840942e-01 8.835671097040176392e-02 -7.772037759423255920e-03 -6.034369394183158875e-02 1.732281036674976349e-02 7.403542846441268921e-02 7.574705034494400024e-02 5.497246980667114258e-01 -5.873620882630348206e-02 -5.248433724045753479e-02
-2.327637374401092529e-01 -2.851653695106506348e-01 -1.221073605120182037e-02 3.070253320038318634e-02 3.750022873282432556e-02 -1.556665301322937012e-01 2.402355335652828217e-02 -3.052641153335571289e-01 -2.893216907978057861e-01 5.529567226767539978e-02 -4.221464321017265320e-02 -2.510052919387817383e-01 2.811195552349090576e-01 2.927715703845024109e-02 -1.815409660339355469e-01 4.676461592316627502e-02 5.209085345268249512e-02 1.967094242572784424e-01 -6.835368275642395020e-02 4.597141593694686890e-02 1.940667778253555298e-01 1.244605258107185364e-01 -6.357283145189285278e-02 1.085908487439155579e-01 -2.917024791240692139e-01 -4.192006587982177734e-02 -9.857742488384246826e-02 4.732174277305603027e-01 1.427151858806610107e-01 1.185175031423568726e-01 -6.894687563180923462e-02 2.411724999547004700e-02
1.560411900281906128e-01 -4.097933322191238403e-02 1.514888703823089600e-01 -1.620706766843795776e-01 1.449923515319824219e-01 -1.455972045660018921e-01 -7.992808520793914795e-02 -1.140777170658111572e-01 -2.136969268321990967e-01 1.263028234243392944e-01 -1.630290150642395020e-01 -2.111229747533798218e-01 8.287616819143295288e-02 -1.071538180112838745e-01 -2.691086232662200928e-01 -1.719310134649276733e-01 4.279011487960815430e-02 2.716533541679382324e-01 8.706286549568176270e-02 3.840802609920501709e-02 -9.068976156413555145e-03 4.546592831611633301e-01 -3.218742012977600098e-01 9.753228724002838135e-02 -1.777683794498443604e-01 1.510655786842107773e-02 -1.384513974189758301e-01 -2.634919481351971626e-03 1.805269122123718262e-01 3.254301846027374268e-01 -1.259579509496688843e-01 8.495932444930076599e-03
1.239269226789474487e-01 -9.236628562211990356e-02 -1.713541150093078613e-01 -2.234888374805450439e-01 -1.551308780908584595e-01 -7.027874886989593506e-02 5.342036485671997070e-03 2.260629981756210327e-01 4.843064025044441223e-02 -1.989567279815673828e-01 -2.520817518234252930e-01 -2.840216159820556641e-01 1.769585162401199341e-01 -1.936952024698257446e-01 -3.253332376480102539e-01 1.155865117907524109e-01 -3.235501702874898911e-03 1.621119081974029541e-01 -2.015215009450912476e-01 -3.113672137260437012e-02 1.132755428552627563e-01 4.065736010670661926e-02 -1.626662611961364746e-01 2.184177637100219727e-01 -2.612200975418090820e-01 7.279440760612487793e-02 -1.039489079266786575e-02 4.278075397014617920e-01 2.180626243352890015e-02 1.929531805217266083e-02 -1.544985175132751465e-01 6.770849227905273438e-02
-9.083450585603713989e-02 -7.018376886844635010e-02 1.979259848594665527e-01 -8.644978702068328857e-02 -1.460862904787063599e-01 9.890539944171905518e-02 1.993452757596969604e-01 -3.696489706635475159e-02 -5.170266143977642059e-03 -1.796558201313018799e-01 -2.063232213258743286e-01 -1.029097810387611389e-01 9.268777072429656982e-02 8.303473144769668579e-02 1.090762466192245483e-01 2.210017666220664978e-02 1.188634932041168213e-01 3.409837186336517334e-01 1.506789028644561768e-01 -3.244324922561645508e-01 3.878052905201911926e-02 -6.299287825822830200e-02 -3.124054670333862305e-01 1.655426472425460815e-01 -4.523103535175323486e-01 -8.968432247638702393e-02 -2.761857807636260986e-01 1.856125146150588989e-01 -7.474558055400848389e-02 1.012675464153289795e-01 -1.514126062393188477e-01 -6.044324859976768494e-02
2.789229527115821838e-02 -1.487739384174346924e-01 7.355969399213790894e-02 -2.007239162921905518e-01 -3.567742183804512024e-02 -1.250460892915725708e-01 4.702794924378395081e-02 -1.161756366491317749e-01 -1.091781109571456909e-01 -2.316158115863800049e-01 3.712236136198043823e-02 -4.296784475445747375e-02 -1.939413845539093018e-01 -1.544999629259109497e-01 1.342249810695648193e-01 -4.167200028896331787e-01 2.045650333166122437e-01 3.664146959781646729e-01 -1.137034595012664795e-01 1.881933808326721191e-01 2.036126405000686646e-01 4.371128976345062256e-02 -1.622965186834335327e-01 8.405331522226333618e-02 -1.558554023504257202e-01 1.231871023774147034e-01 1.268715560436248779e-01 4.040645658969879150e-01 2.223065495491027832e-01 1.481532212346792221e-02 -5.076321586966514587e-02 6.746162474155426025e-02
-1.028485074639320374e-01 1.106887832283973694e-01 -8.503048680722713470e-03 -1.362619698047637939e-01 2.838175045326352119e-03 -1.464514285326004028e-01 3.499661087989807129e-01 5.714498832821846008e-02 -2.581037878990173340e-01 -1.130307018756866455e-01 -6.828009337186813354e-02 -2.576883137226104736e-01 4.161349684000015259e-02 2.564084529876708984e-02 -5.904873460531234741e-02 9.848601371049880981e-02 1.036033481359481812e-01 4.668188989162445068e-01 -2.970367856323719025e-02 5.609340965747833252e-02 1.084757223725318909e-01 1.224925592541694641e-01 -1.993828415870666504e-01 -1.892023533582687378e-02 -1.202615201473236084e-01 -5.136696621775627136e-02 -3.009824752807617188e-01 3.514750301837921143e-01 -2.280485481023788452e-01 8.426443673670291901e-03 2.489718645811080933e-01 2.103748358786106110e-02
5.211572721600532532e-02 -2.352006584405899048e-01 -2.041829675436019897e-01 -9.189985692501068115e-02 -1.049910858273506165e-01 -1.327004134654998779e-01 -1.847409307956695557e-01 2.657436132431030273e-01 3.027276694774627686e-02 -1.381904184818267822e-01 3.747402131557464600e-02 2.317167818546295166e-02 4.009453207254409790e-02 -1.531133055686950684e-01 4.307928308844566345e-02 -1.379106938838958740e-01 2.197318673133850098e-01 3.248233795166015625e-01 -8.139661699533462524e-02 9.595740586519241333e-03 2.508780658245086670e-01 2.914170026779174805e-01 -1.898421794176101685e-01 2.384378314018249512e-01 6.592605262994766235e-02 1.167118698358535767e-01 -2.477640807628631592e-01 2.325573861598968506e-01 4.866632074117660522e-02 3.507599234580993652e-01 1.739605218172073364e-01 -1.410724036395549774e-02
-1.997068375349044800e-01 -1.811230033636093140e-01 2.761799097061157227e-01 -2.217331677675247192e-01 -5.166224017739295959e-02 -1.364354509860277176e-03 1.592765897512435913e-01 -1.358077079057693481e-01 -7.331979274749755859e-02 -1.736220866441726685e-01 -3.771019354462623596e-02 -1.952209323644638062e-01 -3.744566440582275391e-02 -2.108091413974761963e-01 -2.894570827484130859e-01 -3.247902095317840576e-01 1.631463170051574707e-01 1.792146414518356323e-01 6.855057086795568466e-03 -6.611967831850051880e-02 7.354292552918195724e-03 2.753710933029651642e-02 4.814065620303153992e-02 1.369812637567520142e-01 9.381075203418731689e-02 8.718985319137573242e-02 5.359709262847900391e-02 1.848468780517578125e-01 2.079863995313644409e-01 3.654417991638183594e-01 1.242479979991912842e-01 3.383522033691406250e-01
-5.959339812397956848e-02 -2.842791844159364700e-03 -1.393977105617523193e-01 -2.273553609848022461e-01 1.151042431592941284e-01 9.249179810285568237e-02 -6.294029764831066132e-03 5.664604832418262959e-04 -1.403927952051162720e-01 -1.905768960714340210e-01 -1.355837732553482056e-01 -3.611885309219360352e-01 3.088779561221599579e-02 6.895489245653152466e-02 3.981732588727027178e-04 5.382240936160087585e-02 3.318058252334594727e-01 -7.712452858686447144e-02 1.269878149032592773e-01 1.029730364680290222e-01 -5.435004085302352905e-02 -6.402055919170379639e-02 -1.037443503737449646e-01 3.531777560710906982e-01 -4.416417479515075684e-01 1.338919401168823242e-01 -2.728571295738220215e-01 1.636521965265274048e-01 1.307763457298278809e-01 2.124949991703033447e-01 -1.099800094962120056e-01 -1.269518584012985229e-01
-6.594306230545043945e-02 -1.186346039175987244e-01 2.612046338617801666e-02 -6.145976111292839050e-02 1.559115946292877197e-01 1.642913520336151123e-01 2.184062004089355469e-01 4.192041605710983276e-02 3.814965486526489258e-02 -7.151436805725097656e-02 -8.206222951412200928e-02 -2.743174135684967041e-01 1.014477238059043884e-01 6.225980818271636963e-03 1.634487323462963104e-02 -5.016696825623512268e-02 4.455475509166717529e-01 -8.622692525386810303e-02 2.476309835910797119e-01 -2.883544266223907471e-01 1.220166683197021484e-01 1.815482825040817261e-01 -2.294946759939193726e-01 1.418628990650177002e-01 -2.199405878782272339e-01 8.602833002805709839e-02 -1.235942766070365906e-01 3.478251695632934570e-01 5.927325785160064697e-02 1.543253064155578613e-01 -2.718749642372131348e-01 1.017586961388587952e-01
-6.936950236558914185e-02 -1.989963278174400330e-02 -1.925353854894638062e-01 -2.164282798767089844e-01 2.820729911327362061e-01 -1.578740477561950684e-01 2.583209276199340820e-01 1.575803309679031372e-01 7.460615038871765137e-02 -4.967783764004707336e-02 -2.058219313621520996e-01 -2.938424423336982727e-02 -1.153747364878654480e-01 -1.251174658536911011e-01 -1.712152510881423950e-01 -1.300235185772180557e-02 -7.627061009407043457e-02 1.764883995056152344e-01 -1.723977774381637573e-01 -9.279268234968185425e-02 2.676130235195159912e-01 5.917671695351600647e-02 8.974114805459976196e-02 1.202672794461250305e-01 -3.005722165107727051e-01 1.286140382289886475e-01 -1.019278764724731445e-01 2.506004273891448975e-01 3.553233295679092407e-02 4.807612001895904541e-01 -1.399608552455902100e-01 -1.137871108949184418e-02
-2.252915641292929649e-03 1.580780255608260632e-03 9.705789387226104736e-02 -3.097041547298431396e-01 4.305967316031455994e-02 -1.580413430929183960e-01 6.740400195121765137e-02 1.858820468187332153e-01 -2.330835312604904175e-01 3.139426559209823608e-02 -3.603277206420898438e-01 -4.862527251243591309e-01 3.687711805105209351e-02 5.852290894836187363e-03 1.834109574556350708e-01 -2.566809356212615967e-01 8.271721005439758301e-02 2.567440867424011230e-01 -1.451464593410491943e-01 -8.707536011934280396e-02 -4.773265123367309570e-02 7.603506743907928467e-02 -2.089497298002243042e-01 -1.496794521808624268e-01 1.274525746703147888e-02 8.527576178312301636e-02 -4.843458998948335648e-03 3.277557194232940674e-01 5.755745619535446167e-02 1.670366339385509491e-02 1.072715893387794495e-01 -2.655211463570594788e-02
-1.754763573408126831e-01 2.516189515590667725e-01 1.923133805394172668e-02 -2.833214998245239258e-01 -9.514835476875305176e-02 3.464427217841148376e-02 -1.461880058050155640e-01 -4.711782932281494141e-02 -1.398543268442153931e-01 -6.419633328914642334e-02 -6.884256005287170410e-02 -4.977472424507141113e-01 -2.197601050138473511e-01 2.556556649506092072e-02 -1.315914243459701538e-01 -3.117248881608247757e-03 -2.340853400528430939e-02 1.136137619614601135e-01 1.527316421270370483e-01 1.149241998791694641e-01 2.678055465221405029e-01 2.462226301431655884e-01 1.224699914455413818e-01 1.662836223840713501e-01 -1.749327927827835083e-01 2.414220273494720459e-01 -1.452189385890960693e-01 2.659592926502227783e-01 -1.723366975784301758e-01 -7.457085419446229935e-03 4.177252203226089478e-02 1.084894984960556030e-01
-1.289007812738418579e-01 -1.815287619829177856e-01 9.074386209249496460e-02 -2.886852324008941650e-01 3.311147093772888184e-01 2.338868752121925354e-02 -1.109288558363914490e-01 -6.016448140144348145e-02 -4.185058921575546265e-02 -2.034227699041366577e-01 3.190122172236442566e-02 -8.926852047443389893e-02 1.980582177639007568e-01 1.168002956546843052e-03 -2.806763350963592529e-01 -8.905438333749771118e-02 1.501918584108352661e-01 2.674671113491058350e-01 -1.785040497779846191e-01 -2.694619596004486084e-01 -6.582231819629669189e-02 -7.343383133411407471e-02 -7.887995988130569458e-02 6.407682597637176514e-02 -1.669623702764511108e-01 -4.543137922883033752e-02 -2.508246600627899170e-01 3.353034257888793945e-01 -8.690213412046432495e-02 4.818109050393104553e-02 -3.419972360134124756e-01 -6.286758929491043091e-02
-1.143143922090530396e-01 -9.626410901546478271e-02 -1.733262240886688232e-01 -1.143772676587104797e-01 -1.233824621886014938e-02 -1.324774175882339478e-01 8.392351120710372925e-02 1.528075486421585083e-01 1.165384352207183838e-01 1.185469329357147217e-01 -2.803652584552764893e-01 -1.642004102468490601e-01 2.123029232025146484e-01 -9.128898382186889648e-04 -3.297786116600036621e-01 -1.790948212146759033e-01 8.645617961883544922e-02 9.494648873805999756e-02 -1.296544224023818970e-01 -9.716037660837173462e-03 8.914598822593688965e-02 8.235492557287216187e-02 -4.762468487024307251e-02 4.160436987876892090e-01 -3.782148957252502441e-01 1.091993376612663269e-01 1.223661303520202637e-01 3.759976029396057129e-01 -1.425667386502027512e-02 9.418299049139022827e-02 4.334586113691329956e-02 1.469249427318572998e-01
-1.300679706037044525e-02 -8.959577977657318115e-02 7.512067258358001709e-02 -5.353436470031738281e-01 1.881694346666336060e-01 -2.531515359878540039e-01 1.268413811922073364e-01 2.010367512702941895e-01 -2.951849400997161865e-01 5.114696919918060303e-02 1.153605729341506958e-01 -2.884605228900909424e-01 -1.067864745855331421e-01 1.835049688816070557e-01 -8.064652234315872192e-02 -4.618903249502182007e-02 1.899513602256774902e-01 1.259053349494934082e-01 4.697931464761495590e-03 -9.493161737918853760e-02 2.832119762897491455e-01 -3.742042928934097290e-02 -7.928556948900222778e-02 1.298299878835678101e-01 -6.449093669652938843e-02 1.790180057287216187e-01 -6.745725870132446289e-02 2.052759975194931030e-01 1.016265898942947388e-01 9.944824129343032837e-02 1.024261396378278732e-02 -1.861450225114822388e-01
1.742947548627853394e-01 -1.721863150596618652e-01 -1.819144785404205322e-01 -4.501800984144210815e-02 -6.028250604867935181e-02 -1.188450120389461517e-02 -2.538145706057548523e-02 1.707556284964084625e-02 -6.408353894948959351e-02 -7.145842164754867554e-02 -7.600497454404830933e-02 -3.501819074153900146e-01 -2.546303272247314453e-01 1.623115688562393188e-02 -2.079193294048309326e-02 -7.788229733705520630e-02 2.061696499586105347e-01 -8.765638619661331177e-02 -9.208804368972778320e-02 5.600326135754585266e-02 -9.577046334743499756e-02 1.044338848441839218e-02 -2.955225408077239990e-01 2.202002555131912231e-01 -5.564674139022827148e-01 1.454933285713195801e-01 2.423642389476299286e-02 2.191067337989807129e-01 1.870902031660079956e-01 1.021158695220947266e-01 -2.328983843326568604e-01 -7.019414007663726807e-02
-1.931211352348327637e-01 -7.302255183458328247e-02 -8.284784853458404541e-02 -1.755259335041046143e-01 -2.766175381839275360e-02 -2.993746427819132805e-03 1.241892576217651367e-01 1.045398339629173279e-01 1.044253259897232056e-01 -5.312854424118995667e-02 6.531526893377304077e-02 -2.553270757198333740e-01 -5.485408753156661987e-02 -1.246897280216217041e-01 -5.628691986203193665e-02 -7.335000485181808472e-02 1.062112972140312195e-01 2.273049950599670410e-01 4.436554014682769775e-02 -8.433775603771209717e-02 2.202279418706893921e-01 3.151562511920928955e-01 -1.429120302200317383e-01 -1.219765245914459229e-01 -2.870215475559234619e-01 3.428035601973533630e-02 -3.940366506576538086e-01 3.457314670085906982e-01 2.807855233550071716e-02 -1.419716421514749527e-02 4.090301394462585449e-01 2.191523462533950806e-02
6.138480082154273987e-02 -1.333356201648712158e-01 2.500493526458740234e-01 -2.560557425022125244e-01 1.596607714891433716e-01 -1.240090429782867432e-01 -4.299885476939380169e-04 2.026782780885696411e-01 -1.865609586238861084e-01 -5.206608679145574570e-03 5.733439326286315918e-02 -2.394751161336898804e-01 -1.973832249641418457e-01 -1.186352670192718506e-01 8.084553480148315430e-02 -4.858886301517486572e-01 -1.487430930137634277e-01 1.178666725754737854e-01 2.090454846620559692e-01 -1.256194412708282471e-01 8.063149452209472656e-02 -5.496196448802947998e-02 -1.177579397335648537e-03 -1.331421732902526855e-02 -1.618861705064773560e-01 2.119956761598587036e-01 -1.094897463917732239e-01 3.385301828384399414e-01 8.992337435483932495e-02 1.208796128630638123e-01 -1.882578134536743164e-01 -1.273289024829864502e-01
-5.809692665934562683e-02 -1.440876424312591553e-01 9.433697909116744995e-02 -2.672903537750244141e-01 7.232666015625000000e-03 -1.707803010940551758e-01 6.652958691120147705e-02 2.818819694221019745e-02 -2.975989282131195068e-01 -1.825523748993873596e-02 8.791812509298324585e-02 -2.192676812410354614e-01 1.673356592655181885e-01 2.667027711868286133e-01 1.985718868672847748e-02 -4.672200679779052734e-01 2.166294157505035400e-01 3.116921186447143555e-01 -1.155253276228904724e-01 -6.783544272184371948e-02 -1.074802279472351074e-01 -1.235780641436576843e-01 -3.202380985021591187e-02 9.652132168412208557e-03 -9.732622653245925903e-03 -6.806904450058937073e-03 9.335458278656005859e-02 3.389946818351745605e-01 -2.689651772379875183e-02 2.132865339517593384e-01 -1.518619358539581299e-01 -1.246350407600402832e-01
3.900589048862457275e-02 -1.868979781866073608e-01 -3.828462660312652588e-01 4.028767347335815430e-02 -1.664194464683532715e-01 -5.548041686415672302e-02 -1.551986336708068848e-01 2.092014253139495850e-01 -5.732727795839309692e-02 -1.376806199550628662e-01 -1.996533125638961792e-01 -3.337523043155670166e-01 -2.872942946851253510e-02 1.165989637374877930e-01 -1.801162399351596832e-02 -5.133257061243057251e-02 2.751218155026435852e-02 1.749995797872543335e-01 -7.578700780868530273e-02 -1.095241531729698181e-01 1.030556261539459229e-01 4.828141257166862488e-02 -2.273731678724288940e-01 -1.837296634912490845e-01 -1.820960789918899536e-01 -1.326941102743148804e-01 -2.557544410228729248e-01 4.619916081428527832e-01 -1.090773344039916992e-01 1.673229634761810303e-01 5.555575340986251831e-02 7.570361346006393433e-02
-2.583175152540206909e-02 -3.128066956996917725e-01 6.254507601261138916e-02 -4.655515849590301514e-01 1.223705708980560303e-01 -9.760216623544692993e-02 5.888427793979644775e-02 -1.354039311408996582e-01 -2.176612168550491333e-01 1.324249356985092163e-01 5.224830657243728638e-02 -3.859451115131378174e-01 -1.675232201814651489e-01 9.814199805259704590e-02 5.912732332944869995e-02 -1.885179877281188965e-01 1.568613201379776001e-01 2.662065923213958740e-01 -2.232280075550079346e-01 4.767715185880661011e-02 1.531365513801574707e-01 -3.392805531620979309e-02 1.010400336235761642e-02 -9.228873997926712036e-03 -8.077124506235122681e-02 -3.339941054582595825e-02 -3.341359272599220276e-02 3.479653298854827881e-01 3.662933595478534698e-04 7.492364943027496338e-02 -1.491885185241699219e-01 -1.055163294076919556e-01
1.953131407499313354e-01 -1.383312940597534180e-01 1.264129132032394409e-01 -1.343899220228195190e-01 -1.269001960754394531e-01 1.693613827228546143e-01 1.169632002711296082e-02 1.248809769749641418e-01 -1.530921161174774170e-01 -2.039870619773864746e-01 1.612711697816848755e-01 -2.762675881385803223e-01 9.004785120487213135e-02 -7.402530312538146973e-02 -4.352737963199615479e-01 -2.288087904453277588e-01 1.229949891567230225e-01 1.622012406587600708e-01 -2.937718480825424194e-02 1.529650241136550903e-01 -1.481265276670455933e-01 -1.712175831198692322e-02 -9.518337994813919067e-02 7.962933927774429321e-02 1.092068757861852646e-02 2.452734857797622681e-01 3.479747474193572998e-02 3.174709677696228027e-01 2.714520692825317383e-01 2.885698974132537842e-01 4.045949131250381470e-02 3.414481133222579956e-02
1.296868920326232910e-01 2.618220821022987366e-02 2.040281593799591064e-01 -3.074973225593566895e-01 1.118624284863471985e-01 -2.698211967945098877e-01 1.574902236461639404e-01 7.092528045177459717e-02 -2.269774973392486572e-01 -2.464418113231658936e-02 -1.660041660070419312e-01 -3.585980236530303955e-01 4.883544147014617920e-02 -4.259551689028739929e-02 -2.784935534000396729e-01 -6.365964561700820923e-02 3.054772913455963135e-01 -3.761974722146987915e-02 1.447094082832336426e-01 3.242688486352562904e-03 -7.689753919839859009e-02 1.026832237839698792e-01 -2.811939418315887451e-01 -8.985581248998641968e-02 -1.468033492565155029e-01 2.098587900400161743e-01 -2.724362313747406006e-01 1.876500099897384644e-01 -5.503279715776443481e-02 1.438616514205932617e-01 -2.951857447624206543e-02 -1.347990036010742188e-01
2.453308254480361938e-01 -6.045048311352729797e-02 1.351974308490753174e-01 -8.911302685737609863e-02 -5.420626699924468994e-02 1.701823770999908447e-01 2.125405818223953247e-01 8.233254775404930115e-03 -1.453425288200378418e-01 -2.138482779264450073e-01 9.986215084791183472e-02 -1.095164269208908081e-01 8.709798008203506470e-02 6.460975110530853271e-02 -1.945211589336395264e-01 -1.149705201387405396e-01 2.423006445169448853e-01 2.896553277969360352e-01 -1.820868402719497681e-01 7.652810961008071899e-02 7.064539007842540741e-03 2.766915131360292435e-03 -2.652728185057640076e-02 4.296502470970153809e-02 2.065703645348548889e-02 2.797763943672180176e-01 -9.364868700504302979e-02 3.405036032199859619e-01 2.608838379383087158e-01 4.642609357833862305e-01 4.860760271549224854e-02 -8.691168576478958130e-02
-1.444834768772125244e-01 -1.153717562556266785e-01 -1.565364152193069458e-01 -2.011220343410968781e-02 -1.152736097574234009e-01 -2.161847241222858429e-02 3.521731197834014893e-01 4.048957675695419312e-02 1.327895000576972961e-02 1.068183183670043945e-01 -8.826306089758872986e-03 -2.635393440723419189e-01 -6.686088442802429199e-02 4.608806595206260681e-02 4.240974038839340210e-02 -3.010785765945911407e-02 3.535199165344238281e-01 -1.719896048307418823e-01 3.393396735191345215e-02 -9.932897239923477173e-02 -2.076199352741241455e-01 9.788437932729721069e-02 -1.977629959583282471e-01 3.596911206841468811e-02 -1.506565064191818237e-01 1.645458787679672241e-01 -2.571014463901519775e-01 4.631981849670410156e-01 2.158667594194412231e-01 1.533228754997253418e-01 -1.287261247634887695e-01 1.878805756568908691e-01
-5.314150452613830566e-02 -1.601589471101760864e-01 1.831313073635101318e-01 -1.014771610498428345e-01 2.764191329479217529e-01 -3.877235576510429382e-02 -3.808978199958801270e-01 4.940307512879371643e-02 -7.148621231317520142e-02 -1.118019670248031616e-01 -1.273153424263000488e-01 -1.391219794750213623e-01 2.631078958511352539e-01 -2.526626549661159515e-02 -8.265544474124908447e-02 4.329983610659837723e-03 8.712805807590484619e-02 4.140752255916595459e-01 -1.161767467856407166e-01 -1.970387846231460571e-01 -1.581063866615295410e-01 2.073480784893035889e-01 -1.475443691015243530e-01 1.123896986246109009e-01 -1.412953436374664307e-01 -5.253768339753150940e-02 -9.710069000720977783e-02 1.736240535974502563e-01 3.344646096229553223e-02 3.930870294570922852e-01 -2.785185351967811584e-02 1.410469561815261841e-01
1.890768557786941528e-01 -1.446886360645294189e-01 1.047547236084938049e-01 -1.902329027652740479e-01 6.993988063186407089e-03 -1.881889998912811279e-01 3.786446899175643921e-02 -1.795814186334609985e-02 5.552173405885696411e-02 9.806135296821594238e-02 1.255546659231185913e-01 -1.586939990520477295e-01 -6.168051436543464661e-02 3.389824926853179932e-02 -2.540065348148345947e-01 -1.235336363315582275e-01 -1.338476389646530151e-01 1.467425823211669922e-01 -3.622191026806831360e-02 5.844230577349662781e-02 -2.948248386383056641e-01 3.446601331233978271e-01 -2.787578999996185303e-01 2.328967601060867310e-01 -7.579106092453002930e-02 3.311309218406677246e-01 -2.635195292532444000e-02 2.710486054420471191e-01 4.888069257140159607e-02 3.237916529178619385e-01 -2.047764211893081665e-01 -2.423895057290792465e-04
4.194083809852600098e-02 -5.861444398760795593e-02 5.776289105415344238e-02 -4.731799066066741943e-01 1.888167113065719604e-01 -1.410070359706878662e-01 2.294172197580337524e-01 1.595484614372253418e-01 -2.379030287265777588e-01 2.738826349377632141e-02 1.662489175796508789e-01 -2.584639191627502441e-01 -1.419295668601989746e-01 1.600066423416137695e-01 -1.240437626838684082e-01 -1.250884681940078735e-01 2.782868444919586182e-01 1.601790040731430054e-01 1.113531589508056641e-01 -1.118042171001434326e-01 2.352440357208251953e-01 -1.252237707376480103e-01 -3.320245817303657532e-02 2.093504220247268677e-01 -6.992904841899871826e-02 1.206606179475784302e-01 -1.331346631050109863e-01 2.119051963090896606e-01 3.381243720650672913e-02 2.519087493419647217e-01 -9.070137888193130493e-02 -8.074261248111724854e-02
3.753624856472015381e-02 3.354732319712638855e-02 1.775131523609161377e-01 -3.650391399860382080e-01 3.341724723577499390e-02 -1.662005037069320679e-01 9.811741113662719727e-02 -1.477203425019979477e-02 1.956972777843475342e-01 2.604020833969116211e-01 4.470368474721908569e-02 -1.359289437532424927e-01 3.699416667222976685e-02 2.161017060279846191e-01 -3.679173812270164490e-02 -1.485692560672760010e-01 -1.313546150922775269e-01 8.527272939682006836e-02 -3.494518250226974487e-02 -4.346169531345367432e-02 -9.041437506675720215e-02 2.678727507591247559e-01 -2.680033147335052490e-01 3.313041031360626221e-01 -2.560717761516571045e-01 2.579486668109893799e-01 -2.146031707525253296e-01 3.793367370963096619e-02 2.519123256206512451e-01 1.742205619812011719e-01 -1.777675002813339233e-01 4.321929812431335449e-02
1.491974294185638428e-01 1.176345795392990112e-01 1.214557290077209473e-01 -1.944838166236877441e-01 1.408157199621200562e-01 -3.015505969524383545e-01 -1.058620661497116089e-01 2.257959395647048950e-01 7.885178923606872559e-02 8.912882208824157715e-02 -8.806908130645751953e-02 -2.133929878473281860e-01 -8.408848941326141357e-02 -3.189517557621002197e-01 1.257950216531753540e-01 -1.871775537729263306e-01 -1.182332858443260193e-01 1.873566508293151855e-01 -5.721093039028346539e-04 -1.043666377663612366e-01 -2.345106899738311768e-01 -5.742084980010986328e-02 -2.358750551939010620e-01 3.444490134716033936e-01 -5.906799808144569397e-02 2.690004929900169373e-02 -2.365427613258361816e-01 3.111289143562316895e-01 1.044719144701957703e-01 1.299989968538284302e-01 -1.322075575590133667e-01 -1.282611638307571411e-01
-1.509101241827011108e-01 -1.078753339243121445e-04 -1.935472935438156128e-01 -3.308464586734771729e-01 -3.601571545004844666e-02 6.983015686273574829e-02 1.403824836015701294e-01 2.153035253286361694e-01 1.629526317119598389e-01 9.674013406038284302e-02 -6.563369929790496826e-02 -1.002129763364791870e-01 -4.866923391819000244e-02 1.462876051664352417e-01 -2.193263359367847443e-02 -5.889341700822114944e-03 -9.218223392963409424e-02 1.607355028390884399e-01 -1.707381755113601685e-01 7.487938553094863892e-02 3.758648335933685303e-01 1.879520863294601440e-01 -2.934543788433074951e-01 1.914625018835067749e-01 -1.692748628556728363e-02 9.054846316576004028e-02 -1.704404354095458984e-01 1.543556898832321167e-01 -8.798509836196899414e-02 3.779340982437133789e-01 1.648423075675964355e-01 -2.755861282348632812e-01
1.673453301191329956e-01 -2.025192677974700928e-01 1.017241030931472778e-01 -2.434165179729461670e-01 -6.048041209578514099e-02 -1.956540942192077637e-01 8.450148999691009521e-02 2.231287211179733276e-02 1.721049696207046509e-01 8.264569193124771118e-02 4.143913462758064270e-02 -1.118854209780693054e-01 -1.434346754103899002e-02 8.542654663324356079e-02 -9.314599633216857910e-02 -7.543665170669555664e-02 -2.517749071121215820e-01 1.822906881570816040e-01 -2.471847273409366608e-02 3.758214786648750305e-02 -1.626283824443817139e-01 3.988851010799407959e-01 -2.226094603538513184e-01 2.724061906337738037e-01 -7.643408328294754028e-02 2.017210721969604492e-01 -2.600448951125144958e-02 2.631883025169372559e-01 1.426550298929214478e-01 3.659481108188629150e-01 -2.428508251905441284e-01 3.955731913447380066e-02
-2.771136462688446045e-01 5.467079207301139832e-02 -2.588796615600585938e-01 -3.818920627236366272e-02 -1.139597147703170776e-01 -2.096238732337951660e-01 1.089385431259870529e-02 -8.447038382291793823e-02 -1.406857073307037354e-01 1.094586700201034546e-01 1.963780075311660767e-01 -3.773594200611114502e-01 -1.022038310766220093e-01 -1.927648931741714478e-01 1.053371652960777283e-01 4.432769492268562317e-02 1.730347275733947754e-01 3.093633949756622314e-01 -9.503333270549774170e-02 1.352101564407348633e-02 1.066057826392352581e-03 -4.902352113276720047e-03 5.471460893750190735e-02 1.419747173786163330e-01 -1.149040907621383667e-01 1.626901328563690186e-01 5.469977855682373047e-02 1.356398314237594604e-01 -2.780645154416561127e-02 5.194669365882873535e-01 5.310104414820671082e-02 1.470357775688171387e-01
1.817190498113632202e-01 1.281321886926889420e-02 5.951440334320068359e-02 -4.440178871154785156e-01 5.355539917945861816e-02 -7.056017965078353882e-02 2.439152076840400696e-02 -2.215313725173473358e-02 -2.866434454917907715e-01 -1.419158875942230225e-01 -1.003448478877544403e-02 4.414342716336250305e-02 9.018720686435699463e-02 -1.323311626911163330e-01 -3.308629244565963745e-02 -3.309747278690338135e-01 -6.885599344968795776e-02 3.773447573184967041e-01 3.159097209572792053e-02 3.573870984837412834e-03 1.969726085662841797e-01 2.643179595470428467e-01 -3.204211592674255371e-01 4.355298355221748352e-02 -8.035397529602050781e-02 -8.598414808511734009e-02 -9.264315664768218994e-02 7.923762500286102295e-02 -5.685483664274215698e-02 3.245560228824615479e-01 -7.347040623426437378e-02 1.118103042244911194e-01
-8.444768190383911133e-02 -2.036571949720382690e-01 2.490037083625793457e-01 -1.010774523019790649e-01 -2.239728271961212158e-01 -3.166152164340019226e-02 3.255269676446914673e-02 8.602211624383926392e-02 1.145328432321548462e-01 -1.759459525346755981e-01 -6.225550919771194458e-02 -1.730396747589111328e-01 7.606617361307144165e-02 3.029329478740692139e-01 1.348951482214033604e-03 8.833815902471542358e-02 2.592951953411102295e-01 1.559804677963256836e-01 5.327139794826507568e-02 9.653574228286743164e-02 -2.371949553489685059e-01 -1.550874114036560059e-01 -2.222049683332443237e-01 8.925200998783111572e-02 -1.142017990350723267e-01 2.008211463689804077e-01 -3.947712853550910950e-02 4.027509093284606934e-01 4.570850729942321777e-02 2.910688519477844238e-01 -4.652376472949981689e-02 -2.980029881000518799e-01
8.076321333646774292e-02 1.027532443404197693e-01 1.542291641235351562e-01 -3.595897853374481201e-01 4.240377545356750488e-01 9.347900003194808960e-02 -5.678498186171054840e-03 2.519092261791229248e-01 -1.745678186416625977e-01 1.507048457860946655e-01 3.462242707610130310e-02 -2.147611975669860840e-01 -1.519392728805541992e-01 -1.372432857751846313e-01 -7.511045783758163452e-02 -1.544320583343505859e-01 2.394315786659717560e-02 2.468765713274478912e-02 -9.643300622701644897e-02 -1.228220909833908081e-01 1.032540015876293182e-02 1.815771609544754028e-01 -1.301089972257614136e-01 2.674717605113983154e-01 -2.823749482631683350e-01 1.474417597055435181e-01 -1.725745946168899536e-01 3.141169250011444092e-01 -4.742062091827392578e-02 -8.084421604871749878e-02 -4.276107996702194214e-02 1.349772959947586060e-01
-5.442816019058227539e-02 -2.817288413643836975e-02 2.225422263145446777e-01 -2.139029800891876221e-01 1.916801333427429199e-01 -3.412052392959594727e-01 1.503102183341979980e-01 1.304546743631362915e-01 -5.981799587607383728e-02 -1.707905903458595276e-02 -1.941379508934915066e-03 -2.254466861486434937e-01 8.555732667446136475e-02 3.259859681129455566e-01 -1.792702823877334595e-02 1.476868614554405212e-02 1.367528289556503296e-01 2.881366312503814697e-01 -1.400058716535568237e-01 2.064808458089828491e-01 -2.108673751354217529e-01 6.591407209634780884e-02 -2.315920740365982056e-01 1.852822154760360718e-01 1.031620725989341736e-01 9.105201810598373413e-03 1.556036770343780518e-01 3.917092978954315186e-01 -7.394434511661529541e-02 2.011287957429885864e-01 -4.905848577618598938e-02 -4.391914233565330505e-02
1.178019419312477112e-01 -3.162584304809570312e-01 5.347775667905807495e-02 -7.532867789268493652e-02 1.070792824029922485e-01 1.170513853430747986e-01 1.564422505907714367e-03 1.568222343921661377e-01 -5.699506774544715881e-02 -6.148178502917289734e-02 -1.761213988065719604e-01 -1.263096779584884644e-01 4.137474298477172852e-02 2.651757597923278809e-01 -9.219072014093399048e-02 -6.762304902076721191e-02 9.875527024269104004e-02 1.780122220516204834e-01 1.457638293504714966e-01 -1.898778676986694336e-01 -2.809444628655910492e-02 -1.739635765552520752e-01 -1.578781455755233765e-01 3.722371160984039307e-01 -3.211495876312255859e-01 1.278716921806335449e-01 -1.748198419809341431e-01 3.531674146652221680e-01 2.234778255224227905e-01 2.357277870178222656e-01 1.227384805679321289e-01 -8.409375324845314026e-03
-9.175460785627365112e-02 -5.115939304232597351e-02 -1.678951829671859741e-01 -9.150832146406173706e-02 -2.042106688022613525e-01 1.434139013290405273e-01 2.480706274509429932e-01 8.103197813034057617e-02 -1.007168218493461609e-01 -4.380004107952117920e-02 -6.523790955543518066e-02 -1.675185561180114746e-01 2.093036286532878876e-02 9.606351703405380249e-02 -9.554775804281234741e-02 -1.902115643024444580e-01 2.404279112815856934e-01 -1.485076099634170532e-01 -3.557158261537551880e-02 -1.833171993494033813e-01 -2.047173082828521729e-01 1.388260275125503540e-01 -2.597849667072296143e-01 -3.223948553204536438e-02 -3.082835674285888672e-01 -9.228656068444252014e-03 -1.554650515317916870e-01 4.933485090732574463e-01 -3.805908933281898499e-02 1.896611154079437256e-01 -6.878907978534698486e-02 2.709089815616607666e-01
4.325200989842414856e-02 -6.060170754790306091e-02 -9.326867014169692993e-02 -3.259396851062774658e-01 1.316914558410644531e-01 -2.933454513549804688e-01 3.105120956897735596e-01 -7.432577013969421387e-02 -2.310848832130432129e-01 -2.920436859130859375e-01 -4.252785816788673401e-02 -3.097935616970062256e-01 8.886758983135223389e-02 5.487123131752014160e-02 6.182318925857543945e-02 -3.880355507135391235e-02 1.126265823841094971e-01 4.423765093088150024e-02 1.425784230232238770e-01 -1.084877401590347290e-01 -1.221328601241111755e-01 -1.448675245046615601e-02 -1.002074107527732849e-01 1.799990385770797729e-01 -3.104767203330993652e-01 2.064345777034759521e-01 -2.461251616477966309e-02 2.826621830463409424e-01 3.971359133720397949e-02 6.840682029724121094e-02 -2.903504669666290283e-01 -8.423733711242675781e-02
2.138125449419021606e-01 -1.645664572715759277e-01 1.115526407957077026e-01 -1.550338864326477051e-01 -5.229983851313591003e-02 -1.398896127939224243e-01 1.108897253870964050e-01 1.756502836942672729e-01 1.302775293588638306e-01 9.496083110570907593e-02 3.530652076005935669e-02 -1.323081403970718384e-01 2.685366384685039520e-02 6.035505980253219604e-02 -1.396864056587219238e-01 -7.908690720796585083e-02 -1.888573914766311646e-01 2.836124598979949951e-01 1.101084873080253601e-01 -4.360774904489517212e-02 -1.326390504837036133e-01 3.565768599510192871e-01 -2.508136928081512451e-01 2.958004176616668701e-01 -2.274614386260509491e-02 2.841628491878509521e-01 -1.510555949062108994e-02 2.421630024909973145e-01 5.042792763561010361e-03 3.126583397388458252e-01 -2.875764667987823486e-01 -6.711245328187942505e-02
8.791156858205795288e-02 -3.246765211224555969e-02 6.099435500800609589e-03 -3.524152636528015137e-01 -8.628842979669570923e-02 -6.794571410864591599e-03 -9.786609560251235962e-02 4.201628640294075012e-02 -1.386323757469654083e-02 1.020263135433197021e-01 5.609841085970401764e-03 -2.720720171928405762e-01 -3.229456841945648193e-01 2.167762964963912964e-01 1.156846880912780762e-01 -2.072290778160095215e-01 -8.101037144660949707e-02 3.675175011157989502e-01 -1.857643425464630127e-01 1.972883194684982300e-01 3.652703166007995605e-01 8.208095282316207886e-02 -1.100486442446708679e-01 1.884236037731170654e-01 -1.696251630783081055e-01 -7.480588555335998535e-02 1.530801206827163696e-01 1.755126863718032837e-01 1.046246066689491272e-01 1.750943213701248169e-01 4.950068145990371704e-02 1.427641808986663818e-01
1.131965400418266654e-04 -3.588506877422332764e-01 7.637368142604827881e-02 1.329736411571502686e-02 1.286504268646240234e-01 -1.019395142793655396e-02 2.637777924537658691e-01 5.768315866589546204e-02 2.115366458892822266e-01 -2.434789538383483887e-01 -1.805454343557357788e-01 6.865212321281433105e-02 -1.114111095666885376e-01 2.166063934564590454e-01 -4.806514456868171692e-02 8.778437972068786621e-02 1.401499807834625244e-01 2.815201878547668457e-01 1.374566406011581421e-01 1.195000857114791870e-01 -2.897074446082115173e-02 2.634917572140693665e-02 -1.514186710119247437e-01 2.392342090606689453e-01 -4.338780418038368225e-02 2.458670139312744141e-01 -1.303216516971588135e-01 3.644657135009765625e-01 2.730814814567565918e-01 2.509756088256835938e-01 3.646672144532203674e-02 1.265809964388608932e-02
9.127409756183624268e-02 -1.339586079120635986e-01 2.151050716638565063e-01 -1.574050486087799072e-01 9.986975789070129395e-02 -2.564161121845245361e-01 9.183599054813385010e-02 1.698179841041564941e-01 -1.417981088161468506e-01 -2.566561475396156311e-02 -1.975808888673782349e-01 -4.760600030422210693e-01 -7.821036875247955322e-02 -1.558179408311843872e-01 1.360610593110322952e-02 -3.721103072166442871e-01 2.191317528486251831e-01 1.374956369400024414e-01 -9.721425920724868774e-02 4.778552055358886719e-02 -1.275152117013931274e-01 -2.679213183000683784e-03 -1.922036409378051758e-01 1.058711409568786621e-01 -2.343612350523471832e-02 3.786334097385406494e-01 -7.557506114244461060e-02 1.979682296514511108e-01 -1.536078751087188721e-02 1.269395835697650909e-02 3.674713149666786194e-02 2.364994585514068604e-02
9.529856592416763306e-02 -1.836197376251220703e-01 1.114758774638175964e-01 -1.965741813182830811e-01 -5.422987788915634155e-02 -1.360980123281478882e-01 1.591776162385940552e-01 2.926748245954513550e-02 1.490285247564315796e-01 8.094266802072525024e-02 5.269043147563934326e-02 -2.371622771024703979e-01 -2.799415029585361481e-02 5.840636789798736572e-02 -1.529964357614517212e-01 -1.275393087416887283e-02 -7.323372364044189453e-02 2.297327667474746704e-01 1.471776813268661499e-01 5.334499850869178772e-02 -3.249703645706176758e-01 3.143147826194763184e-01 -2.278108745813369751e-01 3.149464428424835205e-01 -8.313291519880294800e-02 2.654023766517639160e-01 1.059470814652740955e-03 2.364681065082550049e-01 4.260466992855072021e-02 3.078119158744812012e-01 -2.731510996818542480e-01 -1.867458596825599670e-02
-2.524228096008300781e-01 -2.563712298870086670e-01 7.856509834527969360e-02 -1.090676896274089813e-02 -8.931880444288253784e-02 2.179640829563140869e-01 1.504095736891031265e-03 8.226599544286727905e-03 -9.994705906137824059e-04 6.578363478183746338e-02 3.583706915378570557e-02 -5.709347724914550781e-01 -3.106900304555892944e-02 -9.787556715309619904e-03 3.186170384287834167e-02 1.351582258939743042e-02 1.167461872100830078e-01 2.790081202983856201e-01 -1.022284477949142456e-01 -1.111928820610046387e-01 7.399843633174896240e-02 2.824522182345390320e-02 -2.621310018002986908e-02 -9.261778742074966431e-02 -3.821315765380859375e-01 -1.807356812059879303e-02 -3.229173421859741211e-01 2.857932746410369873e-01 -2.994574420154094696e-02 4.458991438150405884e-02 -8.812788873910903931e-02 4.567475989460945129e-02
-4.945971816778182983e-02 -1.024302095174789429e-01 5.253858864307403564e-02 -2.662888765335083008e-01 2.731725275516510010e-01 -2.139583081007003784e-01 -4.146971106529235840e-01 1.158090457320213318e-01 1.296307593584060669e-01 -2.345532774925231934e-01 -2.371922880411148071e-02 -1.869858652353286743e-01 1.188023909926414490e-01 4.104440659284591675e-02 -1.452864110469818115e-01 6.551764905452728271e-02 3.928903862833976746e-02 1.652484983205795288e-01 -2.082657516002655029e-01 -1.879677474498748779e-01 -5.738043785095214844e-02 9.386101365089416504e-02 -1.342437714338302612e-01 5.955962091684341431e-02 -1.135204955935478210e-01 3.669660771265625954e-03 -1.203266382217407227e-01 3.215534985065460205e-01 2.027427703142166138e-01 3.624757230281829834e-01 9.207281470298767090e-02 -7.800867408514022827e-02
3.925464302301406860e-02 -2.252725809812545776e-01 3.653070330619812012e-02 -3.960170149803161621e-01 2.397771179676055908e-01 -7.291294634342193604e-02 1.807958930730819702e-01 5.437156185507774353e-02 -1.815414726734161377e-01 -4.031107574701309204e-02 -6.576881557703018188e-02 -3.158369958400726318e-01 1.299743503332138062e-01 2.060480564832687378e-01 3.425309062004089355e-02 -2.040682882070541382e-01 2.257041782140731812e-01 2.201325148344039917e-01 -1.131057366728782654e-01 -9.316201508045196533e-02 9.706375002861022949e-02 -8.825526386499404907e-02 -4.166537895798683167e-02 -8.637734502553939819e-02 -4.008697718381881714e-02 -1.058218255639076233e-01 2.645431086421012878e-02 4.096377491950988770e-01 8.115011453628540039e-02 7.850028574466705322e-02 -3.278613090515136719e-01 -3.792920336127281189e-02
-1.323789358139038086e-01 -1.797286979854106903e-02 -4.183431342244148254e-02 2.971921814605593681e-03 -2.034723758697509766e-01 -2.333582788705825806e-01 -1.243622973561286926e-01 2.297483533620834351e-01 -6.297597289085388184e-02 2.882235646247863770e-01 -1.284444779157638550e-01 -2.428231835365295410e-01 1.491856724023818970e-01 3.589700758457183838e-01 -1.207193639129400253e-02 -5.755687505006790161e-02 1.308311969041824341e-01 8.750710636377334595e-02 1.099378839135169983e-01 1.563461124897003174e-01 8.324842154979705811e-02 -1.121208146214485168e-01 -2.799091637134552002e-01 1.964747309684753418e-01 -7.888160645961761475e-02 -5.488502979278564453e-02 -3.506770431995391846e-01 3.232340812683105469e-01 1.396880298852920532e-02 2.343975901603698730e-01 -5.851074308156967163e-02 7.876727730035781860e-02
1.590740531682968140e-01 -9.673022478818893433e-02 1.390035301446914673e-01 -2.083730697631835938e-01 2.106346003711223602e-02 -1.484804600477218628e-01 1.560327708721160889e-01 5.217728018760681152e-02 -2.354176491498947144e-01 5.820162221789360046e-02 -1.218319777399301529e-02 -1.250875648111104965e-02 7.290422916412353516e-02 -1.307401955127716064e-01 -1.745768636465072632e-01 -5.287126898765563965e-01 1.196492370218038559e-02 2.827494442462921143e-01 -1.062996089458465576e-01 3.352110274136066437e-03 -6.158057227730751038e-02 9.036812186241149902e-02 -1.840695291757583618e-01 -8.631294220685958862e-02 -1.566383242607116699e-02 4.712200909852981567e-02 -5.455316975712776184e-03 3.528502583503723145e-01 3.891693428158760071e-02 4.073993861675262451e-01 1.466191858053207397e-01 -2.875075489282608032e-02
-2.487574219703674316e-01 -2.759332582354545593e-02 1.987669430673122406e-02 -1.735652796924114227e-02 -1.370453834533691406e-01 2.528568170964717865e-02 -3.840920925140380859e-01 7.269559055566787720e-02 -1.044108420610427856e-01 -1.568468473851680756e-02 -5.120527371764183044e-02 -3.635980784893035889e-01 -1.168888434767723083e-01 -2.502823062241077423e-02 1.661970913410186768e-01 -2.830925285816192627e-01 -7.955158129334449768e-03 3.421982228755950928e-01 4.811998829245567322e-02 -4.054300785064697266e-01 1.899572163820266724e-01 4.637524858117103577e-02 4.446464404463768005e-02 1.284544020891189575e-01 -1.344921588897705078e-01 2.275334745645523071e-01 -9.882368147373199463e-02 2.532392740249633789e-01 9.485467523336410522e-02 -2.649447508156299591e-02 2.399779390543699265e-03 -4.877791181206703186e-02
-9.892936795949935913e-02 -1.370400488376617432e-01 4.822076484560966492e-02 -2.224823832511901855e-01 -5.627320334315299988e-02 -3.036280907690525055e-02 2.367935329675674438e-01 2.247219905257225037e-02 -1.719427257776260376e-01 -4.142107442021369934e-02 3.238451480865478516e-01 -6.792539358139038086e-02 4.331671819090843201e-02 -1.425728350877761841e-01 -1.202845573425292969e-02 -2.595739066600799561e-01 4.169406369328498840e-02 2.202624827623367310e-01 1.098743677139282227e-01 -1.868777126073837280e-01 -3.746643960475921631e-01 -5.929040163755416870e-02 -3.872285485267639160e-01 1.654907912015914917e-01 -3.254668787121772766e-02 -1.294253021478652954e-01 -9.106427431106567383e-02 1.957087665796279907e-01 -1.489442866295576096e-02 3.664624989032745361e-01 -4.919986799359321594e-02 -9.292424470186233521e-02
-3.407984375953674316e-01 -3.333445405587553978e-03 -1.957162916660308838e-01 -5.314001441001892090e-02 -2.369023561477661133e-01 -1.757947206497192383e-01 -1.284265369176864624e-01 1.511396169662475586e-01 7.926180027425289154e-03 -1.637981981039047241e-01 -6.675291061401367188e-02 -3.818692266941070557e-01 -2.187663465738296509e-01 1.763749495148658752e-02 1.144755408167839050e-01 -2.067251503467559814e-02 1.267071366310119629e-01 2.431333512067794800e-01 2.703930139541625977e-01 -6.720508635044097900e-02 4.813450574874877930e-02 2.315402776002883911e-01 -3.059349581599235535e-02 2.148407548666000366e-01 -3.294960856437683105e-01 1.413169503211975098e-01 -6.166439130902290344e-02 2.378564700484275818e-02 -1.368080228567123413e-01 2.362711280584335327e-01 -7.632321864366531372e-02 9.159220010042190552e-02
1.212467439472675323e-02 -1.800883859395980835e-01 1.717570004984736443e-03 -2.420724183320999146e-01 -1.173339709639549255e-01 -2.402772456407546997e-01 -3.746380284428596497e-02 7.976499199867248535e-02 5.622081458568572998e-02 5.421819631010293961e-03 -3.042468726634979248e-01 -2.091898471117019653e-01 3.617528080940246582e-01 -1.019450500607490540e-01 -2.095907777547836304e-01 7.834880053997039795e-02 -1.119556427001953125e-01 2.081431597471237183e-01 -1.332130432128906250e-01 -3.378801047801971436e-02 -1.172883342951536179e-02 -1.306858006864786148e-02 -2.410619109869003296e-01 1.994340270757675171e-01 -2.604643702507019043e-01 -2.898359857499599457e-02 -2.127895951271057129e-01 3.505056202411651611e-01 -1.275673210620880127e-01 1.983947753906250000e-01 8.239489048719406128e-02 1.628957837820053101e-01
4.260193184018135071e-02 -1.333331763744354248e-01 8.712843805551528931e-02 -5.040171556174755096e-03 -1.434140056371688843e-01 1.264797151088714600e-01 2.529848814010620117e-01 2.008776217699050903e-01 1.950377225875854492e-01 -3.884401023387908936e-01 -1.651090681552886963e-01 -2.211826294660568237e-01 1.442442983388900757e-01 1.507501006126403809e-01 6.446100026369094849e-02 -1.026584729552268982e-01 -1.435564644634723663e-02 1.437702178955078125e-01 1.774755865335464478e-01 9.547544270753860474e-02 -1.066823527216911316e-01 -1.165131554007530212e-01 -1.803203523159027100e-01 1.497265696525573730e-01 -1.893259733915328979e-01 1.328196078538894653e-01 -1.891276915557682514e-03 5.043911337852478027e-01 -3.274751454591751099e-02 1.538621485233306885e-01 -1.233033183962106705e-02 -1.853701025247573853e-01
-6.191392615437507629e-02 1.807109117507934570e-01 9.142269939184188843e-02 -2.988689541816711426e-01 1.640808731317520142e-01 -8.433213084936141968e-02 9.845872968435287476e-02 1.221604943275451660e-01 1.466736942529678345e-01 7.830758392810821533e-02 2.243020832538604736e-01 -7.701944559812545776e-02 3.770223632454872131e-02 -9.108818322420120239e-02 -2.217926084995269775e-02 -3.423482775688171387e-01 2.461401931941509247e-02 1.143408864736557007e-01 1.252967715263366699e-01 6.727370619773864746e-02 -1.636677533388137817e-01 3.571125268936157227e-01 -2.549380064010620117e-01 2.126550227403640747e-01 -7.598227262496948242e-02 1.383433043956756592e-01 -1.422823518514633179e-01 2.641049623489379883e-01 7.026632130146026611e-02 2.618725001811981201e-01 -3.297135233879089355e-01 -1.749523729085922241e-02
5.432547256350517273e-02 2.632490694522857666e-01 2.763070464134216309e-01 -1.805528551340103149e-01 9.011675417423248291e-02 -1.911601722240447998e-01 3.026091866195201874e-02 2.937557101249694824e-01 -1.556872874498367310e-01 -1.062232181429862976e-01 -7.812319695949554443e-02 -2.728847600519657135e-02 -1.695460677146911621e-01 -3.584041297435760498e-01 7.423369586467742920e-02 -9.512265026569366455e-02 1.866304278373718262e-01 1.500116586685180664e-01 2.068680673837661743e-01 3.780522197484970093e-02 -1.438196301460266113e-01 9.873236715793609619e-02 -1.951599419116973877e-01 1.914879530668258667e-01 -1.194970384240150452e-01 3.770364820957183838e-02 -6.473322957754135132e-02 3.547148704528808594e-01 3.138326480984687805e-02 2.653056383132934570e-01 -2.065524458885192871e-01 -7.942885905504226685e-02
-1.817569322884082794e-02 -5.518823862075805664e-02 -1.952050179243087769e-01 -6.058388203382492065e-02 -2.219779789447784424e-01 -1.518349945545196533e-01 -2.030181288719177246e-01 8.600797504186630249e-02 8.508730679750442505e-02 -2.709382176399230957e-01 -2.540438473224639893e-01 -1.027434542775154114e-01 -2.187163531780242920e-01 4.847784712910652161e-02 -8.378607779741287231e-02 -7.639522198587656021e-03 1.037314310669898987e-01 1.870118826627731323e-01 1.121454387903213501e-01 -2.107219994068145752e-01 1.280339658260345459e-01 1.816823333501815796e-01 -2.337428033351898193e-01 1.253028810024261475e-01 2.651817202568054199e-01 2.742841541767120361e-01 -5.700705572962760925e-02 4.595187604427337646e-01 -1.483517289161682129e-01 6.284534186124801636e-02 1.105657741427421570e-01 -1.745641231536865234e-02
2.547657787799835205e-01 -1.600620895624160767e-01 -1.313012838363647461e-01 -2.909997403621673584e-01 3.054885752499103546e-02 -1.613129675388336182e-01 2.293577492237091064e-01 -1.086178123950958252e-01 -1.583030670881271362e-01 1.553004421293735504e-02 -3.930170089006423950e-02 1.082815527915954590e-01 -3.516208380460739136e-02 1.682139746844768524e-02 -1.124455183744430542e-01 -2.937434315681457520e-01 6.572014093399047852e-02 2.464124113321304321e-01 8.022226393222808838e-02 -1.918997317552566528e-01 -9.812109172344207764e-02 -6.794212013483047485e-02 -2.284467816352844238e-01 1.004966944456100464e-01 -3.249039351940155029e-01 2.455556988716125488e-01 -1.445113569498062134e-01 2.046781182289123535e-01 2.093157321214675903e-01 9.655225276947021484e-02 -1.098022013902664185e-01 3.138747811317443848e-01
2.436586171388626099e-01 -4.842239990830421448e-02 -4.033529013395309448e-02 -9.727007150650024414e-02 2.903777547180652618e-02 -1.505034416913986206e-01 3.765814602375030518e-01 -6.123371422290802002e-02 -1.941381543874740601e-01 -3.657951205968856812e-02 -4.445439577102661133e-02 -2.382465004920959473e-01 -2.052755653858184814e-01 2.339925020933151245e-01 -1.114896386861801147e-01 3.307534381747245789e-02 1.920825093984603882e-01 4.631595686078071594e-02 4.661889374256134033e-02 -2.143591642379760742e-01 3.141607642173767090e-01 8.780655264854431152e-02 -2.095523327589035034e-01 5.447994545102119446e-02 -2.245521545410156250e-01 1.929584145545959473e-01 3.466811776161193848e-02 3.344656825065612793e-01 -4.092678055167198181e-02 1.950260847806930542e-01 -9.033315815031528473e-03 2.626615762710571289e-01
-1.128889620304107666e-01 -2.591113746166229248e-01 1.399042364209890366e-02 -1.325065195560455322e-01 1.835355758666992188e-01 1.628254801034927368e-01 -1.603213548660278320e-01 7.782245520502328873e-03 2.823430672287940979e-02 -1.639842838048934937e-01 -2.993652224540710449e-02 -1.079369112849235535e-01 5.493716150522232056e-02 3.237252309918403625e-02 -4.185316860675811768e-01 1.268910020589828491e-01 2.198832780122756958e-01 2.861803770065307617e-01 -1.235365867614746094e-01 -8.716878294944763184e-02 -1.419757604598999023e-01 4.921460896730422974e-02 -1.450187712907791138e-01 4.566037282347679138e-02 -2.649560272693634033e-01 -1.039467155933380127e-01 -1.767876744270324707e-01 4.326310455799102783e-01 4.978045448660850525e-02 9.974157810211181641e-02 -2.512774467468261719e-01 -8.386315405368804932e-02
-1.893535405397415161e-01 -1.896539777517318726e-01 3.824039697647094727e-01 -2.678105533123016357e-01 8.003453910350799561e-02 1.459001656621694565e-02 -2.772104181349277496e-02 -3.249702975153923035e-02 -3.742054849863052368e-02 -1.490073353052139282e-01 8.357123285531997681e-02 -3.701220750808715820e-01 -1.167479306459426880e-01 6.840315461158752441e-02 1.023135259747505188e-01 -8.448219299316406250e-02 -7.074408233165740967e-02 7.252465188503265381e-02 -2.084615677595138550e-01 3.458963707089424133e-02 -1.453734189271926880e-01 -1.837452799081802368e-01 -2.479681521654129028e-01 3.189142644405364990e-01 -4.145270586013793945e-02 -7.309867441654205322e-02 -2.952482104301452637e-01 3.088527917861938477e-02 -7.303947210311889648e-02 2.958610057830810547e-01 5.189114436507225037e-02 -1.858233809471130371e-01
-2.906771898269653320e-01 -2.131274789571762085e-01 7.651180494576692581e-03 3.516247123479843140e-02 -1.760201752185821533e-01 5.832634866237640381e-02 1.295263469219207764e-01 2.528594136238098145e-01 2.180306911468505859e-01 -1.237425729632377625e-01 -2.913771010935306549e-02 -1.012939289212226868e-01 1.690507680177688599e-01 -2.368453890085220337e-02 -3.676321804523468018e-01 1.008462011814117432e-01 2.046830952167510986e-01 1.562716364860534668e-01 -7.843665033578872681e-02 -5.985566601157188416e-02 1.828437000513076782e-01 7.529293000698089600e-02 -3.007080852985382080e-01 1.809290796518325806e-01 -1.993571370840072632e-01 -9.331813454627990723e-02 -2.946522235870361328e-01 1.915376931428909302e-01 -1.125204786658287048e-01 2.358851730823516846e-01 -1.249267458915710449e-01 1.052942648530006409e-01
-5.762680992484092712e-02 9.670092724263668060e-03 8.921261876821517944e-02 -1.119176521897315979e-01 -6.705256644636392593e-03 5.472945049405097961e-02 -1.741139888763427734e-01 -1.912533491849899292e-01 1.438650935888290405e-01 -1.391943842172622681e-01 -2.761602997779846191e-01 -7.972444593906402588e-02 2.685984671115875244e-01 1.192109212279319763e-01 -2.717832662165164948e-02 5.186194926500320435e-02 -6.183609738945960999e-02 2.002485841512680054e-01 1.519665718078613281e-01 -2.023686915636062622e-01 1.829946599900722504e-02 7.196781039237976074e-02 -1.678566634654998779e-01 6.967444787733256817e-04 -6.449627131223678589e-02 2.391948103904724121e-01 -3.736369609832763672e-01 5.245858430862426758e-01 1.126777306199073792e-01 1.442821919918060303e-01 2.010875195264816284e-02 2.047983258962631226e-01
7.277525961399078369e-02 -3.988372161984443665e-02 3.950766474008560181e-02 -4.224516153335571289e-01 2.105364501476287842e-01 -1.765316277742385864e-01 1.436849534511566162e-01 9.982935339212417603e-02 -2.500249147415161133e-01 -1.725806854665279388e-02 2.117268890142440796e-01 -2.989096641540527344e-01 -1.789826601743698120e-01 1.778083294630050659e-01 -1.783490926027297974e-01 -1.722498089075088501e-01 2.793738842010498047e-01 1.440306305885314941e-01 2.052982524037361145e-02 -3.246663138270378113e-02 1.902291029691696167e-01 -1.267845928668975830e-01 -3.852143138647079468e-02 1.511836200952529907e-01 -1.122241988778114319e-01 2.016838788986206055e-01 -7.283889688551425934e-03 2.517784833908081055e-01 1.320382356643676758e-01 1.939779222011566162e-01 4.807401075959205627e-02 -1.841502338647842407e-01
5.041788145899772644e-02 -3.374546766281127930e-01 -1.849139630794525146e-01 1.111711859703063965e-01 -3.506422042846679688e-02 1.396806910634040833e-02 1.657318919897079468e-01 1.082679852843284607e-01 -1.129962801933288574e-01 5.511527508497238159e-02 -1.032801419496536255e-01 -2.361639589071273804e-01 -3.089424967765808105e-01 -1.651745103299617767e-02 -1.775635927915573120e-01 -1.926553547382354736e-01 1.552240699529647827e-01 5.897400528192520142e-02 -1.824663281440734863e-01 -2.199356816709041595e-02 1.518638432025909424e-01 1.213929876685142517e-01 -2.271691560745239258e-01 5.292163044214248657e-02 -4.112261533737182617e-01 -8.709684014320373535e-02 -2.366488724946975708e-01 2.699523866176605225e-01 4.970039799809455872e-02 1.666679531335830688e-01 -2.334678471088409424e-01 7.698409259319305420e-02
6.823866628110408783e-03 5.070075765252113342e-02 7.473176717758178711e-02 -2.411438375711441040e-01 4.247948154807090759e-02 1.526564806699752808e-01 -7.250423729419708252e-02 1.958851814270019531e-01 -9.773486852645874023e-02 -6.777177751064300537e-02 -2.430154755711555481e-02 -2.192539274692535400e-01 7.894674688577651978e-02 -1.749730259180068970e-01 -2.216992676258087158e-01 -2.571784853935241699e-01 -5.155118554830551147e-02 5.236002430319786072e-02 1.975754797458648682e-01 1.698427200317382812e-01 -1.645332574844360352e-01 2.164766043424606323e-01 -9.171672165393829346e-02 3.483567535877227783e-01 1.572553068399429321e-02 9.246817976236343384e-02 1.163465306162834167e-01 2.951653897762298584e-01 2.514367103576660156e-01 3.834133148193359375e-01 -1.336496919393539429e-01 1.882530301809310913e-01
-5.520417541265487671e-02 -4.133193939924240112e-02 1.666882038116455078e-01 -1.480162888765335083e-01 3.121046721935272217e-01 -2.617019712924957275e-01 2.254497259855270386e-02 1.574818491935729980e-01 -2.106266468763351440e-01 1.475597023963928223e-01 -1.735750138759613037e-01 -3.295290172100067139e-01 6.968689616769552231e-03 1.110552996397018433e-01 -1.460591703653335571e-01 -4.067956805229187012e-01 3.361685276031494141e-01 1.505498141050338745e-01 5.818885564804077148e-02 5.858310684561729431e-02 6.610323488712310791e-02 1.845981925725936890e-01 1.492664497345685959e-02 1.338424831628799438e-01 2.223681285977363586e-02 2.178297787904739380e-01 -1.379783600568771362e-01 1.783241033554077148e-01 2.002377212047576904e-01 2.765354327857494354e-02 -1.069785729050636292e-01 -1.140312012284994125e-02
-2.582516372203826904e-01 -4.767197743058204651e-02 -2.064216136932373047e-01 -1.726896166801452637e-01 -1.830195486545562744e-01 6.801980733871459961e-02 1.769462376832962036e-01 -3.725593537092208862e-02 -1.618030220270156860e-01 2.884764075279235840e-01 1.492862403392791748e-01 -3.064514696598052979e-01 7.909268885850906372e-02 -1.759757846593856812e-01 -4.159297421574592590e-02 -1.571378558874130249e-01 2.655893862247467041e-01 3.332077264785766602e-01 1.193050444126129150e-01 -2.954545021057128906e-01 -1.492230407893657684e-02 5.847827345132827759e-02 -1.622968167066574097e-01 7.634849101305007935e-02 8.944599330425262451e-02 -5.604369938373565674e-02 -1.050521358847618103e-01 1.408220231533050537e-01 4.501993581652641296e-02 3.465296328067779541e-01 -6.690015643835067749e-02 -1.050741299986839294e-01
-3.583320230245590210e-02 -7.062990218400955200e-02 -3.168072402477264404e-01 -1.115430891513824463e-01 1.528269946575164795e-01 -1.316002309322357178e-01 6.264771521091461182e-02 2.079449892044067383e-01 9.831718355417251587e-02 -1.170273870229721069e-01 -2.368750721216201782e-01 -6.847847998142242432e-02 -2.118918001651763916e-01 -5.028885230422019958e-02 -3.480384349822998047e-01 -1.904935389757156372e-01 -2.697185240685939789e-02 2.317236065864562988e-01 -1.936986744403839111e-01 -8.142084628343582153e-02 6.411951035261154175e-02 -1.418675333261489868e-01 1.131044421344995499e-02 7.770742475986480713e-02 -3.322905302047729492e-01 2.009148336946964264e-02 3.853216534480452538e-03 3.237844705581665039e-01 -1.407822966575622559e-02 3.283096551895141602e-01 -1.652353405952453613e-01 1.553568094968795776e-01
-1.053147092461585999e-01 7.059027254581451416e-02 -1.560433954000473022e-01 -1.592560559511184692e-01 -4.028461575508117676e-01 -7.892956584692001343e-02 -1.388351023197174072e-01 1.427714824676513672e-01 -1.592562794685363770e-01 4.140702076256275177e-03 -3.530579432845115662e-02 -2.766506969928741455e-01 1.324730068445205688e-01 3.350470587611198425e-02 3.763853013515472412e-02 -2.119879275560379028e-01 1.225077137351036072e-01 1.638850867748260498e-01 6.159644946455955505e-02 1.329035684466362000e-02 9.651959687471389771e-02 -1.865912824869155884e-01 -1.658730208873748779e-01 1.863192617893218994e-01 1.741822808980941772e-02 -1.715322732925415039e-01 -3.751217424869537354e-01 4.174560308456420898e-01 -1.046778485178947449e-01 -1.625044643878936768e-02 -2.089854627847671509e-01 7.774250209331512451e-02
1.137724965810775757e-01 5.040540709160268307e-04 -2.428207844495773315e-01 -7.909989356994628906e-02 -1.695143617689609528e-02 -2.157612591981887817e-01 -2.058273106813430786e-01 2.140275835990905762e-01 5.002725869417190552e-02 -1.800436824560165405e-01 1.024618968367576599e-01 -1.607885658740997314e-01 9.549356997013092041e-03 3.150455281138420105e-02 1.047150939702987671e-01 -1.327396333217620850e-01 1.095598489046096802e-01 1.115565672516822815e-01 8.340167999267578125e-02 -2.453506439924240112e-01 1.551547795534133911e-01 1.545951217412948608e-01 -2.986657619476318359e-01 1.295890361070632935e-01 -1.095036789774894714e-02 1.721117198467254639e-01 -2.215615361928939819e-01 3.831470608711242676e-01 -2.139925360679626465e-01 2.919069528579711914e-01 2.438085377216339111e-01 1.556865721940994263e-01
-1.896018832921981812e-01 -1.466962993144989014e-01 -7.421212643384933472e-02 -6.622648239135742188e-02 -1.336134821176528931e-01 2.128938771784305573e-02 1.502496842294931412e-02 1.938610970973968506e-01 -8.826363086700439453e-02 1.164779514074325562e-01 1.763440221548080444e-01 -2.984507977962493896e-01 -2.594848535954952240e-02 -7.248654961585998535e-02 3.188475966453552246e-01 1.023227199912071228e-01 1.171335205435752869e-01 3.225978016853332520e-01 -7.880289852619171143e-02 3.454707562923431396e-02 9.715260565280914307e-02 2.925193905830383301e-01 -9.491831809282302856e-02 -1.784448325634002686e-01 -1.808393895626068115e-01 -2.130164578557014465e-02 -1.899827271699905396e-01 4.601358175277709961e-01 -4.469283297657966614e-02 9.771765768527984619e-02 -2.459856122732162476e-01 5.342108756303787231e-02
8.976074308156967163e-02 -1.646103411912918091e-01 8.383762836456298828e-02 -4.050896763801574707e-01 7.612589001655578613e-02 -6.373617053031921387e-02 1.482535619288682938e-02 -1.813960820436477661e-01 -2.475102245807647705e-01 -7.067655026912689209e-02 1.562094092369079590e-01 -6.027425825595855713e-02 1.926797442138195038e-02 -4.495885595679283142e-02 -9.813308715820312500e-03 -4.217009842395782471e-01 3.401804342865943909e-02 1.387690901756286621e-01 1.059748753905296326e-01 -9.937513619661331177e-02 1.606506407260894775e-01 7.886775583028793335e-02 -4.090023040771484375e-01 4.969213530421257019e-02 -4.166261851787567139e-02 -1.603358834981918335e-01 -1.032019108533859253e-01 3.126238286495208740e-01 9.321501106023788452e-02 2.844832837581634521e-01 -1.133951358497142792e-02 -8.514592796564102173e-02
7.791408896446228027e-02 -3.776235505938529968e-02 2.139544934034347534e-01 -1.887311935424804688e-01 -9.135098010301589966e-02 -2.714458405971527100e-01 1.446946561336517334e-01 -6.388268433511257172e-03 2.531575858592987061e-01 -2.793829888105392456e-02 -7.106485217809677124e-02 -1.790146529674530029e-01 -9.166792780160903931e-02 1.128516420722007751e-01 4.924704506993293762e-02 -2.440205514430999756e-01 -1.477214246988296509e-01 1.507420539855957031e-01 3.931335359811782837e-02 -1.725086756050586700e-02 -2.713376879692077637e-01 2.565317451953887939e-01 -1.646389663219451904e-01 2.145735025405883789e-01 4.732800647616386414e-02 2.516423165798187256e-01 9.135451167821884155e-02 3.480717241764068604e-01 8.517947047948837280e-02 3.533555865287780762e-01 -1.009542122483253479e-01 -1.633634120225906372e-01
-6.887689232826232910e-02 -2.015079259872436523e-01 1.038129776716232300e-01 4.139228537678718567e-02 7.792441546916961670e-02 -6.486350670456886292e-03 -1.298926491290330887e-02 1.106131374835968018e-01 1.577714085578918457e-01 4.092479124665260315e-02 -3.624323904514312744e-01 7.205392699688673019e-03 1.854303181171417236e-01 1.501187831163406372e-01 -2.002124786376953125e-01 4.407733306288719177e-02 6.979347765445709229e-02 1.733103990554809570e-01 -1.690808832645416260e-01 -2.316970229148864746e-01 -2.075915411114692688e-02 5.648433696478605270e-03 -2.842179238796234131e-01 -5.034188181161880493e-02 -1.061801165342330933e-01 2.252178043127059937e-01 -3.574047684669494629e-01 2.038542926311492920e-01 1.240213438868522644e-01 3.916189968585968018e-01 -2.273405641317367554e-01 1.184863299131393433e-01
-9.770501405000686646e-02 8.120353333652019501e-03 2.273475229740142822e-01 -1.181090697646141052e-01 -1.309527307748794556e-01 9.993559122085571289e-02 2.832560837268829346e-01 2.074470072984695435e-01 -1.288830637931823730e-01 -2.617087066173553467e-01 9.990357793867588043e-03 -8.218175172805786133e-02 -2.294948846101760864e-01 -2.990442216396331787e-01 -6.978058815002441406e-02 -7.890561968088150024e-02 2.000752240419387817e-01 1.022642776370048523e-01 1.919794827699661255e-01 -1.073443368077278137e-01 1.602216809988021851e-02 -1.334792226552963257e-01 3.426766395568847656e-02 2.036826610565185547e-01 -1.029116585850715637e-01 2.130716145038604736e-01 -1.630095243453979492e-01 2.462189793586730957e-01 -4.341765865683555603e-02 4.028550088405609131e-01 -1.652038097381591797e-01 -1.869318485260009766e-01
-1.378488987684249878e-01 -2.299361377954483032e-01 6.132786720991134644e-02 -2.095502912998199463e-01 4.393482953310012817e-02 -2.124992161989212036e-01 -5.113175511360168457e-02 -3.416474908590316772e-02 7.563795149326324463e-02 3.560442011803388596e-03 -9.419722855091094971e-02 4.336278513073921204e-02 1.219770461320877075e-01 3.443561196327209473e-01 -1.200395375490188599e-01 -2.922002673149108887e-01 2.175377309322357178e-01 1.106135472655296326e-01 -1.377528160810470581e-01 9.640381485223770142e-02 -1.961298584938049316e-01 -1.296250522136688232e-01 -1.604016423225402832e-01 2.313497215509414673e-01 4.626876488327980042e-02 2.987540662288665771e-01 -1.870867423713207245e-02 3.853047490119934082e-01 -2.342193126678466797e-01 2.247809022665023804e-01 -5.115352943539619446e-02 -9.640851616859436035e-02
-6.093997042626142502e-03 -1.944584399461746216e-01 2.447796054184436798e-02 -2.889745235443115234e-01 1.725592166185379028e-01 -7.052996754646301270e-02 -8.590681478381156921e-03 1.042444631457328796e-01 -2.362987399101257324e-01 -1.372274607419967651e-01 -2.319160997867584229e-01 -5.187319517135620117e-01 -8.091731579042971134e-04 -6.681738048791885376e-02 -2.710906788706779480e-02 -3.029675483703613281e-01 4.425197094678878784e-02 2.910484075546264648e-01 -1.329336315393447876e-01 -7.310793735086917877e-03 -1.929850280284881592e-01 3.814061358571052551e-02 -1.565720438957214355e-01 -7.976972497999668121e-03 1.422176952473819256e-03 3.055053055286407471e-01 4.674171097576618195e-03 1.800293326377868652e-01 4.770794883370399475e-03 1.518905535340309143e-02 -1.413112226873636246e-02 2.096092402935028076e-01
1.508706156164407730e-02 -1.848070770502090454e-01 3.171660006046295166e-02 -1.149637103080749512e-01 1.050538942217826843e-01 1.001810804009437561e-01 -3.216466633602976799e-03 6.640411168336868286e-02 3.844568729400634766e-01 -2.988532483577728271e-01 -8.328356593847274780e-02 -1.618466228246688843e-01 -1.147469598799943924e-02 3.415533006191253662e-01 -5.967642739415168762e-02 -2.674998939037322998e-01 7.256287615746259689e-03 2.245662212371826172e-01 -6.503745168447494507e-02 1.539776176214218140e-01 2.135837972164154053e-01 1.900873929262161255e-01 -5.100281164050102234e-02 -1.830277731642127037e-03 -2.338837385177612305e-01 3.738934174180030823e-02 -5.814263969659805298e-02 1.981923282146453857e-01 2.336734086275100708e-01 3.182241022586822510e-01 -8.767866529524326324e-03 -2.150826454162597656e-01
2.948648929595947266e-01 -2.709671258926391602e-01 -2.893991954624652863e-02 -6.326652318239212036e-02 1.648583076894283295e-02 -2.550178207457065582e-03 7.461840659379959106e-02 -2.168198525905609131e-01 -2.168619930744171143e-01 -3.258645534515380859e-01 -3.847078606486320496e-02 -1.043080911040306091e-01 -3.095940351486206055e-01 2.332154661417007446e-01 -1.883623898029327393e-01 1.163640022277832031e-01 8.050742000341415405e-02 1.993164867162704468e-01 1.655155047774314880e-02 1.576684974133968353e-02 1.425349265336990356e-01 3.349334746599197388e-02 -1.765291541814804077e-01 1.245006918907165527e-01 -8.840452879667282104e-02 4.910214990377426147e-02 -8.945050835609436035e-02 1.080113798379898071e-01 2.165296673774719238e-02 4.659115374088287354e-01 -2.335000634193420410e-01 1.753739267587661743e-02
1.474757194519042969e-01 2.016541361808776855e-02 -7.779171690344810486e-03 -1.988527327775955200e-01 1.823898404836654663e-02 1.080073863267898560e-01 -1.098344288766384125e-02 4.382914677262306213e-02 2.095462381839752197e-02 -1.960427314043045044e-02 1.509722620248794556e-01 -2.873898148536682129e-01 -1.848104894161224365e-01 2.174559514969587326e-03 3.793136775493621826e-02 6.723768264055252075e-02 4.027563929557800293e-01 2.702100574970245361e-01 -1.807840168476104736e-01 1.967727690935134888e-01 1.692584156990051270e-01 -5.010000988841056824e-02 -2.063808739185333252e-01 3.403629064559936523e-01 -2.759802937507629395e-01 1.824261248111724854e-01 3.750920994207262993e-03 2.366553544998168945e-01 -8.211251348257064819e-03 4.375874623656272888e-02 -2.615262269973754883e-01 -2.140183299779891968e-01
-1.069580316543579102e-01 -5.806973949074745178e-02 -1.605233550071716309e-01 -1.867725700139999390e-01 -8.096452057361602783e-02 -2.376087456941604614e-01 1.617860347032546997e-01 8.265125006437301636e-02 9.060820937156677246e-02 1.234709396958351135e-01 -2.008666098117828369e-01 -2.453739494085311890e-01 -1.267933696508407593e-01 2.454932928085327148e-01 2.165686897933483124e-02 -3.867639228701591492e-02 8.277389407157897949e-02 3.888101279735565186e-01 2.369241863489151001e-01 -1.036067232489585876e-01 2.755132615566253662e-01 3.566980063915252686e-01 1.071050986647605896e-01 1.248432472348213196e-01 -1.384410858154296875e-01 1.077453121542930603e-01 7.185587286949157715e-02 9.620223939418792725e-02 -1.419661790132522583e-01 3.071658909320831299e-01 -7.529455702751874924e-03 1.065463423728942871e-01
-5.315945297479629517e-02 -1.576748937368392944e-01 -2.418156415224075317e-01 1.549255382269620895e-02 -3.536894218996167183e-03 6.116112694144248962e-02 7.197051495313644409e-02 1.159909591078758240e-01 1.718628257513046265e-01 7.423920929431915283e-02 -2.488135695457458496e-01 -9.716879576444625854e-02 -1.821655035018920898e-01 -5.074606277048587799e-03 -2.459343969821929932e-01 -9.330967068672180176e-02 2.088458389043807983e-01 1.110563650727272034e-01 -1.433123052120208740e-01 4.133188122068531811e-05 3.010049760341644287e-01 -1.133538316935300827e-02 -1.491461843252182007e-01 6.183993443846702576e-02 -3.856307566165924072e-01 3.914345055818557739e-02 -2.474945038557052612e-01 2.725293338298797607e-01 1.138286069035530090e-01 4.075184166431427002e-01 -8.337204903364181519e-02 1.318113505840301514e-01
9.682865440845489502e-02 -7.567559927701950073e-02 2.355323284864425659e-01 -4.619295001029968262e-01 8.313250541687011719e-02 2.616120129823684692e-02 5.070788785815238953e-02 1.967137493193149567e-02 -2.556669414043426514e-01 -9.121670573949813843e-02 -4.555175080895423889e-02 -4.439675211906433105e-01 7.286231219768524170e-02 -2.325762063264846802e-02 1.680403053760528564e-01 -5.320931598544120789e-02 -6.014809012413024902e-03 7.198148965835571289e-02 -2.670867145061492920e-01 -1.459138542413711548e-01 -2.055242955684661865e-01 1.640020520426332951e-03 -1.296310126781463623e-01 7.246001064777374268e-02 7.094051688909530640e-02 -2.081354521214962006e-02 -6.443105638027191162e-03 3.615095913410186768e-01 -2.064267694950103760e-01 1.581360548734664917e-01 -1.709131598472595215e-01 2.311958558857440948e-02
-1.298669278621673584e-01 -2.337031513452529907e-01 2.612270712852478027e-01 -4.816156923770904541e-01 1.397480163723230362e-02 1.144540533423423767e-01 1.078407093882560730e-01 4.334987699985504150e-02 -1.434638053178787231e-01 -4.838243499398231506e-02 7.090216130018234253e-02 -3.411823511123657227e-01 2.999478392302989960e-02 3.143455833196640015e-02 -2.395896613597869873e-02 1.092300713062286377e-01 -1.042130067944526672e-01 1.199290603399276733e-01 -2.477277219295501709e-01 -1.007402539253234863e-01 -1.836256496608257294e-02 -2.847277224063873291e-01 -1.639657020568847656e-01 5.374395847320556641e-02 5.534393712878227234e-02 6.569964345544576645e-03 -2.172237485647201538e-01 3.466640710830688477e-01 8.764682337641716003e-03 2.336069047451019287e-01 -8.626303076744079590e-02 -4.766748100519180298e-02
-8.982066065073013306e-02 -1.378802508115768433e-01 -1.782789081335067749e-01 -4.559241235256195068e-02 -2.048546820878982544e-02 1.498324573040008545e-01 5.198578163981437683e-02 -1.068125069141387939e-01 -2.576964795589447021e-01 4.777509719133377075e-03 -2.687953114509582520e-01 -9.832665324211120605e-02 -1.655589342117309570e-01 1.088939011096954346e-01 -3.169627627357840538e-03 -1.877814978361129761e-01 5.720440670847892761e-02 4.999998211860656738e-02 1.114112045615911484e-02 2.312948927283287048e-02 1.180102527141571045e-01 1.937595009803771973e-01 7.266324013471603394e-02 5.101977586746215820e-01 -4.117123484611511230e-01 1.448114365339279175e-01 -2.928035259246826172e-01 1.966346502304077148e-01 2.454909309744834900e-02 1.417253762483596802e-01 6.492695212364196777e-02 -1.261998564004898071e-01
-1.700039952993392944e-01 -3.670035600662231445e-01 -4.688536003232002258e-02 4.077779594808816910e-03 6.576870800927281380e-04 1.551671475172042847e-01 1.159302219748497009e-01 5.080322921276092529e-02 -1.090660132467746735e-02 -7.000526785850524902e-02 1.743434816598892212e-01 -2.258277833461761475e-01 -3.392548263072967529e-01 1.456895321607589722e-01 -2.482264041900634766e-01 -3.640198707580566406e-01 3.019412457942962646e-01 1.210306286811828613e-01 -1.519489735364913940e-01 7.799972593784332275e-02 -2.601200714707374573e-02 -1.924639940261840820e-01 -2.199831902980804443e-01 1.586703211069107056e-01 -2.994341775774955750e-02 3.998701274394989014e-02 -9.919932484626770020e-02 1.830962449312210083e-01 -2.474278062582015991e-01 1.307368576526641846e-01 -8.166800439357757568e-02 1.070487778633832932e-02
2.166269719600677490e-01 -5.501721054315567017e-02 -1.789703369140625000e-01 -2.447644770145416260e-01 -5.000364780426025391e-02 9.292360395193099976e-03 3.596626222133636475e-02 -3.786272928118705750e-02 -1.038272306323051453e-02 -1.170302405953407288e-01 9.310119599103927612e-02 -3.969828188419342041e-01 -9.951350092887878418e-02 5.011049564927816391e-03 -1.809515804052352905e-01 8.353161811828613281e-02 2.219267040491104126e-01 -1.240855753421783447e-01 1.353679895401000977e-01 7.334707677364349365e-02 -6.721713393926620483e-02 8.007489144802093506e-02 -2.036184817552566528e-01 1.739535778760910034e-01 -4.942824244499206543e-01 8.278346806764602661e-02 -2.002873644232749939e-02 2.188433259725570679e-01 -2.587097510695457458e-02 1.538060903549194336e-01 -3.275438249111175537e-01 -1.449142545461654663e-01
-2.468838840723037720e-01 2.325779646635055542e-01 2.123687714338302612e-01 -3.695927858352661133e-01 1.359861195087432861e-01 -1.924821138381958008e-01 2.459191977977752686e-01 1.470497250556945801e-01 1.330780331045389175e-02 4.186976701021194458e-02 1.023068130016326904e-01 -1.105908397585153580e-02 6.066772714257240295e-02 -1.284691095352172852e-01 -1.325909793376922607e-01 -2.881464660167694092e-01 -4.808844998478889465e-02 2.651685774326324463e-01 3.477992117404937744e-02 -1.161107514053583145e-02 -1.445087790489196777e-01 2.306000739336013794e-01 -3.090683929622173309e-02 1.086650565266609192e-01 8.772885054349899292e-02 9.249779582023620605e-02 -1.196821406483650208e-01 3.074502646923065186e-01 5.330176278948783875e-02 2.479013800621032715e-01 -2.863247096538543701e-01 -1.135559845715761185e-02
1.219680532813072205e-02 -3.606832399964332581e-02 1.150615736842155457e-01 -1.504875570535659790e-01 -1.112392768263816833e-01 -1.001614108681678772e-01 7.739940285682678223e-02 -2.108515985310077667e-02 -2.134611010551452637e-01 -1.694583445787429810e-01 -1.119324415922164917e-01 -5.952385067939758301e-01 4.040491208434104919e-02 7.603190839290618896e-02 4.211449250578880310e-02 -1.678152233362197876e-01 3.849098086357116699e-01 1.575338244438171387e-01 -8.508345484733581543e-02 -6.972521543502807617e-02 -5.029562115669250488e-02 -4.891525954008102417e-02 -7.187914848327636719e-02 1.698617264628410339e-02 2.057779729366302490e-01 2.379886656999588013e-01 5.960256606340408325e-02 2.591318488121032715e-01 -1.862107366323471069e-01 1.516660451889038086e-01 -1.751208454370498657e-01 4.329419136047363281e-02
-1.724517643451690674e-01 -1.705062091350555420e-01 -3.420369625091552734e-01 -7.645415514707565308e-02 -1.476217210292816162e-01 -1.885669082403182983e-01 1.280153542757034302e-02 9.921763837337493896e-02 4.651296883821487427e-02 6.561296433210372925e-02 2.380337566137313843e-02 -3.518422245979309082e-01 4.581811837852001190e-03 3.889904543757438660e-02 -3.899715840816497803e-02 -9.233611077070236206e-02 5.629621818661689758e-02 3.350185751914978027e-01 2.056044340133666992e-01 -8.200637996196746826e-02 1.240656301379203796e-01 -1.742900013923645020e-01 -2.631291151046752930e-01 1.185352653264999390e-01 7.734118402004241943e-02 -2.488909065723419189e-01 -2.080313563346862793e-01 1.884298771619796753e-01 -5.043056979775428772e-02 2.947629094123840332e-01 -1.378929167985916138e-01 -2.448899149894714355e-01
-2.195461094379425049e-02 -1.225165650248527527e-01 -1.914815902709960938e-01 -4.762328416109085083e-02 -1.786823421716690063e-01 -1.305262595415115356e-01 -1.133716404438018799e-01 1.288603097200393677e-01 1.110195666551589966e-01 -2.153334021568298340e-01 4.227918758988380432e-02 -1.946986019611358643e-01 4.520373418927192688e-02 -7.979213446378707886e-02 1.380900442600250244e-01 -1.436627060174942017e-01 7.729241997003555298e-02 8.548877388238906860e-02 3.118171915411949158e-02 -2.015893906354904175e-01 2.764915227890014648e-01 2.384975999593734741e-01 -2.413806766271591187e-01 1.517910063266754150e-01 3.305505588650703430e-02 1.966903954744338989e-01 -3.149998188018798828e-01 3.773799240589141846e-01 3.605311736464500427e-02 2.825236618518829346e-01 2.068599611520767212e-01 2.139800190925598145e-01
-1.278693526983261108e-01 -9.449664503335952759e-03 1.388301104307174683e-01 -2.044197022914886475e-01 -3.021053671836853027e-01 -6.849416345357894897e-02 1.543991267681121826e-01 1.228602826595306396e-01 -1.211182549595832825e-01 -1.343779861927032471e-01 -7.813756167888641357e-02 -2.348246872425079346e-01 -1.278031617403030396e-01 -2.629093825817108154e-01 -3.026664853096008301e-01 -3.351778388023376465e-01 5.562914535403251648e-02 1.080684214830398560e-01 1.766187250614166260e-01 7.416477426886558533e-03 -5.128636211156845093e-02 9.638866037130355835e-02 -4.093266278505325317e-02 -4.153168201446533203e-02 1.262196004390716553e-01 -3.767341375350952148e-02 -5.033373832702636719e-02 2.976265847682952881e-01 2.311921417713165283e-01 3.706182837486267090e-01 1.067161262035369873e-01 1.794964969158172607e-01
-2.659306488931179047e-02 -4.654416069388389587e-02 -2.849270999431610107e-01 -1.207197904586791992e-01 -1.736280918121337891e-01 2.379176579415798187e-02 1.165008470416069031e-01 4.678701981902122498e-02 2.336096912622451782e-01 5.041385069489479065e-02 -5.339850485324859619e-02 -2.611002624034881592e-01 -1.929334700107574463e-01 -1.535668373107910156e-01 3.217618679627776146e-03 -2.667486667633056641e-01 3.127701282501220703e-01 3.128230571746826172e-01 -1.035112589597702026e-01 -2.892042100429534912e-01 7.237223535776138306e-02 -9.717683494091033936e-02 6.899027526378631592e-02 -1.571423187851905823e-02 -2.289477884769439697e-01 8.559288829565048218e-02 -1.849378049373626709e-01 2.709600925445556641e-01 4.497805237770080566e-02 2.435265630483627319e-01 2.319094836711883545e-01 5.084000155329704285e-02
-1.276948153972625732e-01 -2.478456348180770874e-01 -5.735919252038002014e-02 -2.598514556884765625e-01 -4.198047220706939697e-01 -1.970356330275535583e-02 -8.666849136352539062e-02 -1.073269620537757874e-01 -2.517683804035186768e-01 1.016805469989776611e-01 -1.416075080633163452e-01 -4.261036217212677002e-01 -2.718479037284851074e-01 -1.811094698496162891e-03 3.167719393968582153e-02 -4.843852296471595764e-02 -2.390219643712043762e-02 1.015187650918960571e-01 1.619971543550491333e-01 2.094912715256214142e-02 1.057536602020263672e-01 -3.682088479399681091e-02 5.543132871389389038e-02 1.939868927001953125e-02 1.594107225537300110e-02 2.066373080015182495e-01 -2.974471449851989746e-01 2.818701565265655518e-01 -8.264095336198806763e-02 1.635610759258270264e-01 -4.384822770953178406e-02 -5.718730390071868896e-02
-1.665791124105453491e-02 -6.366790086030960083e-02 3.152339905500411987e-02 -5.668401122093200684e-01 2.694941759109497070e-01 -1.434571892023086548e-01 2.156931459903717041e-01 1.417378187179565430e-01 -1.442697048187255859e-01 -9.052006155252456665e-02 1.915209293365478516e-01 -2.243485301733016968e-01 -6.079608947038650513e-02 1.185740977525711060e-01 -1.389370113611221313e-01 -1.758544445037841797e-01 3.131771087646484375e-01 2.256724536418914795e-01 -5.756114795804023743e-02 -4.742091521620750427e-02 2.283434867858886719e-01 -8.887334167957305908e-02 -7.529892027378082275e-02 7.532034069299697876e-02 -1.481277048587799072e-01 1.250530127435922623e-02 -8.237916231155395508e-02 1.946555525064468384e-01 4.106441885232925415e-02 1.111574843525886536e-01 9.035008400678634644e-02 -1.208705008029937744e-01
-3.621866181492805481e-02 -2.636302411556243896e-01 1.292454302310943604e-01 -1.722628921270370483e-01 -1.034119166433811188e-02 1.869733780622482300e-01 5.932802800089120865e-03 7.728148996829986572e-02 3.224910795688629150e-02 -8.327300846576690674e-02 -1.398152559995651245e-01 -1.349091231822967529e-01 9.791996330022811890e-02 2.269819974899291992e-01 -1.078097447752952576e-01 3.055349551141262054e-02 1.808968037366867065e-01 2.329113483428955078e-01 2.430031150579452515e-01 -2.439192831516265869e-01 1.016522869467735291e-01 -2.638653516769409180e-01 -9.455338865518569946e-02 2.494759261608123779e-01 -2.437664568424224854e-01 1.925025731325149536e-01 -1.955022811889648438e-01 3.538708388805389404e-01 2.554142177104949951e-01 1.934032589197158813e-01 3.013628907501697540e-02 4.708031937479972839e-02
1.154954284429550171e-01 -9.415788203477859497e-02 2.788840830326080322e-01 -3.807704448699951172e-01 -3.587145358324050903e-02 1.570090837776660919e-02 7.294104248285293579e-02 1.366533339023590088e-01 -1.296336203813552856e-01 -6.704881042242050171e-02 3.097454644739627838e-02 -5.632193684577941895e-01 9.514792263507843018e-02 9.822276234626770020e-02 4.652241989970207214e-02 -2.678058855235576630e-02 -7.933618128299713135e-02 1.791824251413345337e-01 -3.142880797386169434e-01 -1.180643513798713684e-01 -4.798047244548797607e-02 -1.912182867527008057e-01 -1.534460484981536865e-01 -2.842057310044765472e-02 1.543259620666503906e-01 1.441847980022430420e-01 -1.553168445825576782e-01 2.123116850852966309e-01 6.819347850978374481e-03 1.493432968854904175e-01 -1.215484291315078735e-01 5.639726296067237854e-02
-7.135310769081115723e-02 -1.245997920632362366e-01 -2.577658295631408691e-01 -6.226350739598274231e-02 6.940254569053649902e-02 -1.090486347675323486e-01 -2.495962195098400116e-02 2.046405225992202759e-01 1.760795414447784424e-01 1.295691877603530884e-01 -1.175266429781913757e-01 -2.018382400274276733e-01 1.233446225523948669e-01 -9.189571440219879150e-02 -3.858383595943450928e-01 -1.137338206171989441e-01 6.210841611027717590e-02 1.575398892164230347e-01 -1.192689836025238037e-01 -4.079623892903327942e-02 2.402126193046569824e-01 2.352449744939804077e-01 -5.995064973831176758e-02 3.500278890132904053e-01 -3.634958565235137939e-01 8.615724742412567139e-03 -3.531398624181747437e-02 2.676240801811218262e-01 1.388944983482360840e-01 1.088558137416839600e-01 -1.493126004934310913e-01 1.407679319381713867e-01
-3.009050488471984863e-01 3.449733927845954895e-02 6.333451718091964722e-02 -4.719991609454154968e-02 6.128631532192230225e-02 1.963240355253219604e-01 -1.202669143676757812e-01 -3.476661164313554764e-03 -1.021074503660202026e-02 -1.982560157775878906e-01 -1.173588186502456665e-01 -5.508987307548522949e-01 -9.033496677875518799e-02 1.091521754860877991e-01 -7.417099084705114365e-03 -1.919000223278999329e-02 -5.758309364318847656e-02 3.790925443172454834e-01 -1.642448902130126953e-01 -2.720826566219329834e-01 1.390541344881057739e-01 -2.675799094140529633e-02 -1.050672307610511780e-01 -5.730709806084632874e-02 -3.455334901809692383e-01 -7.058081030845642090e-02 6.080470606684684753e-02 1.613838970661163330e-01 6.029492244124412537e-02 1.180232167243957520e-01 -1.182362735271453857e-01 3.493911819532513618e-03
-1.524645686149597168e-01 5.429972894489765167e-03 1.912796348333358765e-01 -2.305597513914108276e-01 9.482611715793609619e-02 6.548426300287246704e-02 3.643741309642791748e-01 -1.739894738420844078e-03 -1.742283627390861511e-02 -1.089432314038276672e-01 2.775896340608596802e-03 -6.429795175790786743e-02 -1.316263228654861450e-01 -6.474094837903976440e-02 -5.413932353258132935e-02 -1.702466309070587158e-01 2.043196260929107666e-01 2.112539410591125488e-01 1.345698535442352295e-01 8.286846429109573364e-02 -2.979488670825958252e-01 2.005690149962902069e-02 -1.879968643188476562e-01 9.557175636291503906e-02 1.132069304585456848e-01 7.464004214853048325e-03 -1.298474818468093872e-01 3.281052112579345703e-01 5.126884952187538147e-02 5.150968432426452637e-01 -1.783380284905433655e-02 -1.432550698518753052e-01
-1.847212389111518860e-02 -1.853663325309753418e-01 2.810888588428497314e-01 -3.663360178470611572e-01 -4.908588528633117676e-02 1.987872868776321411e-01 1.091371923685073853e-01 1.200678423047065735e-01 -8.908533304929733276e-02 -1.455490738153457642e-01 7.808794081211090088e-02 -3.663583397865295410e-01 -2.975907642394304276e-03 2.200575079768896103e-03 7.663816213607788086e-02 4.001884907484054565e-02 -1.136324852705001831e-01 1.877188980579376221e-01 -2.233677804470062256e-01 -1.040686368942260742e-01 -2.627367377281188965e-01 -1.630437374114990234e-01 -1.590114533901214600e-01 8.601943403482437134e-02 9.352188557386398315e-02 9.830441325902938843e-02 -1.282696872949600220e-01 3.924527466297149658e-01 -1.206555292010307312e-01 2.397060096263885498e-01 -8.800154924392700195e-02 -3.303094580769538879e-02
8.182360790669918060e-03 -1.579548716545104980e-01 -1.573504954576492310e-01 -2.638076804578304291e-02 -4.547481983900070190e-02 -5.137214064598083496e-02 1.083213388919830322e-01 2.149969898164272308e-02 2.032099366188049316e-01 5.132576078176498413e-02 -1.261330395936965942e-01 -2.184199541807174683e-01 -2.229741960763931274e-01 -9.152086824178695679e-02 -1.374288182705640793e-02 -1.834448575973510742e-01 2.492938190698623657e-01 1.637004464864730835e-01 -1.021365001797676086e-01 -1.190711855888366699e-01 1.907738298177719116e-01 -1.475050486624240875e-02 -1.385347098112106323e-01 1.576408743858337402e-01 -4.727250039577484131e-01 1.170744523406028748e-01 -2.003753185272216797e-01 2.483872771263122559e-01 -5.989185720682144165e-02 3.090255558490753174e-01 2.802180945873260498e-01 1.493581980466842651e-01
-2.204456366598606110e-02 -2.819665241986513138e-03 1.307566761970520020e-01 -1.250744611024856567e-01 1.663717925548553467e-01 1.191813796758651733e-01 -1.328060030937194824e-01 1.745213717222213745e-01 1.373839825391769409e-01 -1.161608658730983734e-02 -2.425897717475891113e-01 -2.518168389797210693e-01 -1.893028318881988525e-01 3.681087493896484375e-02 -2.621493041515350342e-01 9.482362866401672363e-02 1.225090250372886658e-01 2.909099757671356201e-01 1.653173565864562988e-02 -2.984051406383514404e-01 -6.194135919213294983e-02 -1.472106128931045532e-01 -1.968542188405990601e-01 2.370447367429733276e-01 -1.969511657953262329e-01 -9.501450508832931519e-02 -3.042895495891571045e-01 3.771745264530181885e-01 1.128161326050758362e-01 6.821444630622863770e-02 1.135460194200277328e-02 1.050028577446937561e-01
-2.474693357944488525e-01 -2.855176627635955811e-01 3.980658948421478271e-02 -1.288107931613922119e-01 -8.154722303152084351e-02 1.440311372280120850e-01 -7.429760880768299103e-03 2.960011176764965057e-02 9.451441466808319092e-02 -2.662235200405120850e-01 -1.099087297916412354e-01 -1.217028945684432983e-01 2.465303540229797363e-01 4.652162268757820129e-02 -2.039048820734024048e-01 -9.870903193950653076e-02 1.177434474229812622e-01 9.874315559864044189e-02 -1.547249704599380493e-01 2.713605947792530060e-02 1.407250314950942993e-01 -1.576830297708511353e-01 -9.025317430496215820e-02 1.130831092596054077e-01 -1.608942300081253052e-01 -2.578128278255462646e-01 -1.593520492315292358e-01 5.141291618347167969e-01 1.571731120347976685e-01 1.935296058654785156e-01 -1.644876599311828613e-01 -6.777767091989517212e-02
-1.577934771776199341e-01 1.897343397140502930e-01 3.382466733455657959e-02 -1.313571184873580933e-01 -2.020373493432998657e-01 7.019982207566499710e-03 1.725976914167404175e-01 5.878224596381187439e-02 -1.355086266994476318e-01 -1.548335850238800049e-01 3.007720969617366791e-02 -2.627744078636169434e-01 2.478501200675964355e-02 -2.246286720037460327e-01 -2.749676108360290527e-01 -2.895608544349670410e-01 -1.984726637601852417e-01 4.885872080922126770e-02 -5.529981851577758789e-02 -4.550992324948310852e-02 -9.813962131738662720e-02 -9.870135784149169922e-02 -2.027414888143539429e-01 1.514223497360944748e-02 -5.271800979971885681e-02 3.113896250724792480e-01 -1.215319260954856873e-01 1.878372728824615479e-01 1.484962403774261475e-01 4.149544835090637207e-01 2.061749547719955444e-01 1.720958948135375977e-01
8.612817525863647461e-02 -1.902282536029815674e-01 1.565539538860321045e-01 -1.194277331233024597e-01 3.093520402908325195e-01 -2.505732178688049316e-01 3.383052349090576172e-02 2.297292202711105347e-01 -2.953512370586395264e-01 1.087335124611854553e-01 -6.967901438474655151e-02 -2.817327082157135010e-01 -5.999962985515594482e-02 2.280153483152389526e-01 -9.463706612586975098e-02 -1.307044923305511475e-01 2.414959482848644257e-02 2.446907386183738708e-02 -1.297011673450469971e-01 -1.808694899082183838e-01 -5.457730591297149658e-02 1.059868857264518738e-01 -6.564284116029739380e-02 -8.352606743574142456e-02 -1.611693054437637329e-01 2.262012101709842682e-02 -9.542152285575866699e-02 3.877285420894622803e-01 -1.300852596759796143e-01 1.769680529832839966e-01 -3.509379327297210693e-01 -8.224320411682128906e-02
-3.181774020195007324e-01 -1.465247571468353271e-01 -1.102633029222488403e-01 -1.441906988620758057e-01 -1.823051571846008301e-01 1.650444418191909790e-02 -9.674980305135250092e-03 4.463490098714828491e-02 2.454418241977691650e-01 -3.030648529529571533e-01 -5.678569525480270386e-02 -3.501030802726745605e-02 3.245015740394592285e-01 1.381121203303337097e-02 -8.785280585289001465e-02 9.445679932832717896e-02 3.867256268858909607e-02 2.092347890138626099e-01 -5.491993203759193420e-02 6.180464476346969604e-02 7.054341584444046021e-02 -1.816302165389060974e-02 -3.195186555385589600e-01 1.797165274620056152e-01 -1.575686782598495483e-01 -1.478173136711120605e-01 -1.882540434598922729e-01 3.629094064235687256e-01 1.178885698318481445e-01 3.101604580879211426e-01 -1.040032282471656799e-01 -5.947127938270568848e-02
-1.549651101231575012e-02 -1.922918856143951416e-01 -5.092772096395492554e-02 -2.361525744199752808e-01 -3.745714202523231506e-02 -2.180278897285461426e-01 -1.519354432821273804e-01 4.713921248912811279e-02 1.260858029127120972e-01 -6.149995699524879456e-02 -2.711874246597290039e-01 -3.691492080688476562e-01 3.227714300155639648e-01 -1.255332380533218384e-01 -1.547965854406356812e-01 1.052295863628387451e-01 -1.210298910737037659e-01 3.515927195549011230e-01 1.412116363644599915e-02 -2.965149842202663422e-02 -7.650315761566162109e-02 3.841190412640571594e-02 -2.618083953857421875e-01 1.129691526293754578e-01 -1.914871335029602051e-01 3.236697986721992493e-02 -2.390724867582321167e-01 3.076476156711578369e-01 -6.233684346079826355e-02 9.099876880645751953e-02 3.325118497014045715e-02 1.222261562943458557e-01
-3.606830239295959473e-01 -3.158513605594635010e-01 8.752503991127014160e-02 -1.564798802137374878e-01 -1.839504837989807129e-01 1.073480620980262756e-01 -2.560497522354125977e-01 1.885389238595962524e-01 -5.931220948696136475e-02 -8.042214810848236084e-02 -9.147264808416366577e-02 -2.713562250137329102e-01 1.425650417804718018e-01 1.251806765794754028e-01 -2.354636602103710175e-02 -1.716193258762359619e-01 -4.903387650847434998e-02 2.500332593917846680e-01 -2.018013447523117065e-01 3.803220018744468689e-02 2.240228503942489624e-01 -3.281218186020851135e-02 4.062402620911598206e-02 9.991011768579483032e-02 -3.205118328332901001e-02 -2.669526636600494385e-01 -7.750709354877471924e-02 2.653501033782958984e-01 3.733834018930792809e-04 2.941541373729705811e-01 -1.321625113487243652e-01 1.041663214564323425e-01
4.970439150929450989e-02 -1.675686091184616089e-01 1.460688374936580658e-02 -2.797888815402984619e-01 2.453132569789886475e-01 -3.105804622173309326e-01 1.867370903491973877e-01 -7.084228098392486572e-02 -1.963375061750411987e-01 -2.878717705607414246e-02 -1.645081341266632080e-01 -1.152303367853164673e-01 -1.719077825546264648e-01 3.424342349171638489e-02 -8.581373840570449829e-02 -2.545936107635498047e-01 1.569738686084747314e-01 3.980182111263275146e-01 -1.124430000782012939e-01 1.853087991476058960e-01 -1.721497392281889915e-03 1.815106719732284546e-01 -1.476746052503585815e-01 -7.204158604145050049e-02 -2.056337147951126099e-01 8.054296672344207764e-02 -2.939740121364593506e-01 2.575202882289886475e-01 -1.152052804827690125e-01 2.424487657845020294e-02 6.561551708728075027e-04 8.026663213968276978e-02
7.008615881204605103e-03 -1.766225844621658325e-01 1.456568390130996704e-01 -2.249926477670669556e-01 -1.030659209936857224e-02 1.204328984022140503e-01 3.171093016862869263e-02 1.466088593006134033e-01 -8.222037553787231445e-02 -2.749664187431335449e-01 -1.934663206338882446e-01 -7.245917618274688721e-02 -2.167544364929199219e-01 -3.818574175238609314e-02 -7.436793297529220581e-02 2.329227179288864136e-01 3.288663923740386963e-01 8.612002432346343994e-02 1.818996220827102661e-01 -9.101591259241104126e-02 -1.070568934082984924e-01 -1.880984306335449219e-01 -1.802833974361419678e-01 2.749449610710144043e-01 -1.752167344093322754e-01 4.049632325768470764e-02 -3.870920836925506592e-01 2.429301291704177856e-01 4.317303653806447983e-03 2.226676195859909058e-01 -1.481611728668212891e-01 -4.369996115565299988e-02
2.084501832723617554e-01 -8.071359992027282715e-02 -8.422617800533771515e-03 -2.199361324310302734e-01 -1.826830059289932251e-01 -3.404747247695922852e-01 7.145510613918304443e-02 -1.767035722732543945e-01 -2.047020941972732544e-01 -1.660886406898498535e-01 -3.982865437865257263e-02 -1.690229177474975586e-01 -8.914391696453094482e-02 8.539361506700515747e-02 -2.731764614582061768e-01 -1.278238892555236816e-01 1.495803706347942352e-02 4.091482758522033691e-01 -1.979775168001651764e-02 7.020052522420883179e-02 1.050653383135795593e-01 9.949185699224472046e-02 -3.258367776870727539e-01 2.353692427277565002e-02 6.829935312271118164e-02 -2.073050886392593384e-01 -1.893978267908096313e-01 2.662615291774272919e-02 3.704363480210304260e-02 3.057278692722320557e-01 7.429368793964385986e-02 1.578897088766098022e-01
1.239099204540252686e-01 -5.600566789507865906e-02 8.352181315422058105e-02 -2.171648293733596802e-02 9.790695458650588989e-02 6.262633204460144043e-02 -5.026746075600385666e-03 -1.433305591344833374e-01 -2.186172455549240112e-01 4.533823207020759583e-02 -1.253503561019897461e-01 -4.635452926158905029e-01 -9.086117893457412720e-02 3.016567528247833252e-01 1.280502676963806152e-01 -1.129949167370796204e-01 2.272940278053283691e-01 9.377873688936233521e-02 -1.206507384777069092e-01 -2.860333211719989777e-02 3.697257256135344505e-03 -1.753164231777191162e-01 -9.831194579601287842e-02 5.625388398766517639e-02 5.688254535198211670e-02 1.333395391702651978e-01 -1.697217226028442383e-01 3.979586064815521240e-01 -1.569924950599670410e-01 2.893572151660919189e-01 -2.881048321723937988e-01 -1.102313250303268433e-01
-1.337997913360595703e-01 -3.560016751289367676e-01 -2.556051611900329590e-01 4.829043522477149963e-02 -4.400882404297590256e-03 -1.053819581866264343e-01 1.225228384137153625e-01 -1.898434199392795563e-02 1.274912953376770020e-01 4.961976036429405212e-02 -1.855670213699340820e-01 -2.212604284286499023e-01 9.088981896638870239e-04 -9.602395445108413696e-02 -3.683875203132629395e-01 -2.210826575756072998e-01 1.015808954834938049e-01 1.262989640235900879e-01 -3.363201767206192017e-02 -4.916528612375259399e-02 1.873457580804824829e-01 -1.013674587011337280e-02 -1.632125973701477051e-01 3.102284669876098633e-01 -3.808926641941070557e-01 2.229074090719223022e-01 -5.737003311514854431e-02 1.063124686479568481e-01 8.078919351100921631e-02 2.101048827171325684e-01 -1.295661330223083496e-01 2.372858673334121704e-02
-2.001345902681350708e-01 -2.453830838203430176e-01 -5.850227549672126770e-02 1.931330375373363495e-02 -1.500195860862731934e-01 -1.430870890617370605e-01 1.711712777614593506e-01 5.567503720521926880e-02 -3.603370487689971924e-02 1.212043985724449158e-01 1.058023571968078613e-01 -1.963595449924468994e-01 1.674177870154380798e-02 -1.564402133226394653e-01 6.622909754514694214e-02 -2.194935977458953857e-01 -1.127159148454666138e-01 3.846600353717803955e-01 2.094745486974716187e-01 -2.849515676498413086e-01 2.194339036941528320e-02 -5.958162993192672729e-02 -1.468469947576522827e-01 1.797084063291549683e-01 -7.652749866247177124e-02 -1.123214140534400940e-01 3.384468704462051392e-02 2.654261887073516846e-01 -5.408185347914695740e-02 3.850080370903015137e-01 -4.096314683556556702e-02 -3.015990257263183594e-01
1.023254990577697754e-01 1.026971861720085144e-01 6.200883537530899048e-02 -1.627191454172134399e-01 -9.584262222051620483e-02 -1.962296813726425171e-01 -6.850589811801910400e-02 -1.918222010135650635e-02 -3.360956534743309021e-02 -2.761744558811187744e-01 -1.719336211681365967e-01 -4.174057245254516602e-01 -4.126130952499806881e-04 2.721762657165527344e-01 2.355661243200302124e-01 -1.513430476188659668e-01 3.269656002521514893e-01 1.004304960370063782e-01 -7.006538659334182739e-02 -4.154476895928382874e-02 7.148213684558868408e-02 -4.998629167675971985e-02 -2.144932150840759277e-01 1.016488596796989441e-01 -9.893246740102767944e-02 2.510530650615692139e-01 -3.528514876961708069e-02 6.687862426042556763e-02 -1.484708189964294434e-01 1.471589803695678711e-01 -3.061746954917907715e-01 -2.422585785388946533e-01
-9.101419150829315186e-02 -9.009582549333572388e-02 1.663334108889102936e-02 -5.335212349891662598e-01 2.830865681171417236e-01 -3.690163493156433105e-01 1.776627302169799805e-01 2.097444981336593628e-01 -1.782249212265014648e-01 6.448176503181457520e-02 -3.199038654565811157e-02 -2.651562094688415527e-01 -1.282036751508712769e-01 -6.662280857563018799e-02 -6.836079806089401245e-02 -2.469699233770370483e-01 1.322763413190841675e-01 -3.634385392069816589e-02 8.389659225940704346e-02 -8.510223031044006348e-02 1.658738702535629272e-01 1.422250717878341675e-01 -5.655574053525924683e-02 1.952239125967025757e-01 -1.045196577906608582e-01 1.044623833149671555e-02 -1.326332688331604004e-01 2.055872827768325806e-01 4.753764346241950989e-02 6.261769682168960571e-02 -1.159579530358314514e-01 1.855890639126300812e-02
-2.671670019626617432e-01 1.563167124986648560e-01 5.200970545411109924e-02 -1.278784722089767456e-01 -2.701159715652465820e-01 -2.288034744560718536e-02 2.272706627845764160e-01 -1.317221373319625854e-01 -1.907823681831359863e-01 6.837842613458633423e-02 -1.592346876859664917e-01 -3.073982298374176025e-01 -1.043900251388549805e-01 2.142766565084457397e-01 -3.971792384982109070e-02 -6.325650215148925781e-02 -1.174430176615715027e-01 -1.329319477081298828e-01 -2.727644704282283783e-02 -2.637401819229125977e-01 -2.105138637125492096e-02 1.898397952318191528e-01 -2.345114499330520630e-01 7.671273499727249146e-02 -8.536932617425918579e-02 -1.604755781590938568e-02 6.127017084509134293e-03 2.277077287435531616e-01 -2.684381604194641113e-02 3.611372709274291992e-01 9.922530502080917358e-02 -3.460883498191833496e-01
-4.939214885234832764e-02 -3.283383548259735107e-01 1.061682403087615967e-02 2.731639519333839417e-02 -1.082860827445983887e-01 -1.447275467216968536e-02 8.357866853475570679e-02 2.190036326646804810e-01 8.089982718229293823e-02 -8.127526938915252686e-02 -3.595284521579742432e-01 -2.501354217529296875e-01 6.254641711711883545e-02 8.977710455656051636e-02 -3.544238805770874023e-01 4.597234725952148438e-02 -5.641074478626251221e-02 1.620646715164184570e-01 3.282171860337257385e-02 -2.008221149444580078e-01 1.772564649581909180e-02 -8.872318267822265625e-02 9.730725735425949097e-02 3.331846892833709717e-01 -2.087773531675338745e-01 2.136203795671463013e-01 1.446602046489715576e-01 3.192339539527893066e-01 5.193354934453964233e-02 6.808894872665405273e-02 -2.394666075706481934e-01 -3.278497606515884399e-02
1.224221885204315186e-01 -1.763463765382766724e-01 -1.597548723220825195e-01 -1.622035652399063110e-01 -2.382927685976028442e-01 -1.461870819330215454e-01 -5.038164183497428894e-02 6.712991744279861450e-02 8.280248939990997314e-02 -1.970276087522506714e-01 -1.928968704305589199e-03 -1.891755312681198120e-01 -7.037591189146041870e-02 7.968456298112869263e-02 -6.477501243352890015e-02 -2.482287138700485229e-01 1.239488720893859863e-01 3.784077465534210205e-01 1.470840126276016235e-01 -2.513775825500488281e-01 1.652590334415435791e-01 1.585271209478378296e-01 -2.001162618398666382e-01 6.460908055305480957e-02 -9.380012750625610352e-02 1.439488958567380905e-02 -3.208513557910919189e-01 2.189309149980545044e-01 -2.945534288883209229e-01 7.531521469354629517e-02 2.419500052928924561e-01 8.604136854410171509e-02
-5.967608466744422913e-02 -3.867529034614562988e-01 4.323037713766098022e-02 -1.016722768545150757e-01 -1.293438524007797241e-01 -1.367245763540267944e-01 4.870781674981117249e-02 7.224301993846893311e-02 5.234758928418159485e-02 -1.544855684041976929e-01 2.866191789507865906e-02 -2.331947386264801025e-01 -5.338255688548088074e-02 3.659842312335968018e-01 -1.516801863908767700e-01 1.035040691494941711e-01 -1.197676509618759155e-01 1.487317830324172974e-01 -1.764487288892269135e-02 2.462154626846313477e-01 -1.991315782070159912e-01 -4.311961587518453598e-03 -2.246785014867782593e-01 -1.745252870023250580e-02 1.548344045877456665e-01 2.058725506067276001e-01 -1.727993935346603394e-01 3.302217423915863037e-01 -1.739636808633804321e-02 3.615906238555908203e-01 5.885161831974983215e-02 -1.080990880727767944e-01
-1.543236672878265381e-01 3.038486838340759277e-02 9.951923787593841553e-02 -6.498494744300842285e-02 -3.578773513436317444e-02 -1.045670434832572937e-01 1.718929223716259003e-02 7.903633266687393188e-02 -1.662113517522811890e-01 -4.785557463765144348e-02 -2.406816780567169189e-01 -5.794867277145385742e-01 3.829713910818099976e-02 6.716274470090866089e-02 2.359657883644104004e-01 -3.030262887477874756e-01 3.555282652378082275e-01 1.879254132509231567e-01 -1.377958059310913086e-01 -3.012527013197541237e-03 5.949326232075691223e-02 -1.030329316854476929e-01 -1.506834924221038818e-01 1.737584322690963745e-01 5.953221023082733154e-02 1.849246323108673096e-01 -8.077617734670639038e-02 1.338240504264831543e-01 -1.057456284761428833e-01 1.192269623279571533e-01 -1.729348301887512207e-01 1.136431121267378330e-03
-2.692919373512268066e-01 -2.651684284210205078e-01 1.389688551425933838e-01 -1.962279677391052246e-01 -2.457385063171386719e-01 1.603407263755798340e-01 -7.042361050844192505e-02 3.563175722956657410e-02 -1.941951662302017212e-01 2.497531473636627197e-01 1.345321387052536011e-01 -2.890417575836181641e-01 -8.849347010254859924e-03 1.224901899695396423e-01 -4.430627822875976562e-02 -1.073853522539138794e-01 9.834720939397811890e-02 -4.596768692135810852e-02 1.142849549651145935e-01 -2.811824679374694824e-01 1.290628015995025635e-01 7.701838016510009766e-02 -3.848264692351222038e-03 2.478036284446716309e-02 -9.776172041893005371e-02 1.145118474960327148e-01 1.584869474172592163e-01 4.428906440734863281e-01 1.790064871311187744e-01 1.272068917751312256e-01 -2.326993793249130249e-01 5.720665678381919861e-02
1.600335538387298584e-01 -1.162536144256591797e-01 1.409803032875061035e-01 -1.270549297332763672e-01 2.050777897238731384e-03 -2.747950851917266846e-01 7.512017339468002319e-02 -6.374330073595046997e-02 -6.030861288309097290e-02 -1.768207103013992310e-01 6.932771950960159302e-02 -4.337906241416931152e-01 7.527599111199378967e-03 1.325833648443222046e-01 -2.022285014390945435e-02 -2.756884992122650146e-01 -4.683889448642730713e-03 -3.228293731808662415e-02 1.898901015520095825e-01 2.502979338169097900e-01 -1.027634739875793457e-01 2.305547334253787994e-02 -5.032600462436676025e-02 1.959372907876968384e-01 -1.044418588280677795e-01 2.600575089454650879e-01 1.874250620603561401e-01 4.314952194690704346e-01 8.585185860283672810e-04 1.745476573705673218e-01 -1.218467056751251221e-01 -1.440338045358657837e-01
-2.459396272897720337e-01 -1.143558770418167114e-01 -5.502455681562423706e-02 -9.113675355911254883e-02 -1.510002417489886284e-03 6.042968481779098511e-02 5.742732901126146317e-03 5.699839070439338684e-02 -2.043082416057586670e-01 1.870558559894561768e-01 2.727821702137589455e-03 -3.016906082630157471e-01 -1.037760376930236816e-01 7.884241640567779541e-02 1.253937035799026489e-01 -2.297401279211044312e-01 -5.910709500312805176e-02 -1.416903883218765259e-01 -1.168625801801681519e-01 -2.649355530738830566e-01 9.314569085836410522e-02 -3.185315802693367004e-02 9.855881333351135254e-02 3.056069016456604004e-01 -1.322296559810638428e-01 -1.302139610052108765e-01 8.892211131751537323e-03 4.067226052284240723e-01 1.403585225343704224e-01 3.098771572113037109e-01 -3.255890607833862305e-01 1.141407340764999390e-01
-4.384844899177551270e-01 -2.576080560684204102e-01 -9.832885861396789551e-02 -1.482586469501256943e-02 -8.004786074161529541e-02 2.368994653224945068e-01 -1.564848236739635468e-02 -3.809252288192510605e-03 -1.003888696432113647e-01 -4.027953743934631348e-02 -2.451618611812591553e-01 -2.249815016984939575e-01 1.808347404003143311e-01 -3.363131359219551086e-02 -5.947932228446006775e-02 -7.528610527515411377e-02 8.517079055309295654e-02 3.323143422603607178e-01 1.547550559043884277e-01 -1.495882868766784668e-02 -1.197565868496894836e-01 1.916813850402832031e-01 -2.001751512289047241e-01 1.100577861070632935e-01 -3.156000375747680664e-01 1.786840856075286865e-01 -2.650879919528961182e-01 1.288330554962158203e-01 3.285511210560798645e-02 3.758386895060539246e-02 -9.655587375164031982e-02 -1.670065820217132568e-01
-1.993855275213718414e-02 5.028947815299034119e-02 3.235511779785156250e-01 -4.317394196987152100e-01 3.233902156352996826e-03 9.428216516971588135e-02 3.930274769663810730e-02 1.155880019068717957e-01 -4.218364506959915161e-02 -3.164820373058319092e-02 7.861605286598205566e-02 -3.873956203460693359e-01 7.426793128252029419e-02 1.976824365556240082e-03 1.331926435232162476e-01 2.000396847724914551e-01 9.464975446462631226e-02 1.731001734733581543e-01 -2.269243001937866211e-01 -2.018226683139801025e-01 -1.192945688962936401e-01 -1.491571515798568726e-01 -1.437985002994537354e-01 1.025684829801321030e-02 1.583887189626693726e-01 4.013022780418395996e-02 -1.056540533900260925e-01 4.443217515945434570e-01 2.636249177157878876e-02 1.829270571470260620e-01 -4.183475300669670105e-02 1.645065471529960632e-02
-2.522937357425689697e-01 1.788727939128875732e-02 2.673293463885784149e-02 1.081756576895713806e-01 -1.983399130403995514e-02 -1.749754250049591064e-01 2.612066268920898438e-02 2.392991483211517334e-01 -6.816365569829940796e-02 2.144494801759719849e-01 -1.324377302080392838e-02 -2.915065288543701172e-01 9.852275997400283813e-02 4.839074015617370605e-01 -5.233694682829082012e-04 -3.078998327255249023e-01 1.964855380356311798e-02 2.555544078350067139e-01 7.587320357561111450e-02 -1.010057032108306885e-01 2.762063033878803253e-02 -1.178892552852630615e-01 -3.543465435504913330e-01 5.639611557126045227e-02 -1.625000089406967163e-01 7.692493498325347900e-02 -1.470679789781570435e-01 6.851632893085479736e-02 1.027331799268722534e-01 2.467700541019439697e-01 1.223805081099271774e-02 6.993508338928222656e-02
-1.216789856553077698e-01 -1.399035304784774780e-01 -1.032326370477676392e-02 7.899995148181915283e-02 -8.065644651651382446e-02 2.246935963630676270e-01 -1.558930128812789917e-01 1.593287289142608643e-01 4.819748550653457642e-02 2.650199271738529205e-02 -3.599289357662200928e-01 -2.793648838996887207e-01 2.135305106639862061e-01 1.178498491644859314e-01 -2.998394966125488281e-01 1.227234676480293274e-01 2.273879349231719971e-01 1.738502234220504761e-01 1.307561695575714111e-01 -2.769696712493896484e-01 3.131605312228202820e-02 2.459992319345474243e-01 -2.226894199848175049e-01 4.855421930551528931e-02 -3.345965966582298279e-02 2.242982983589172363e-01 -8.317190408706665039e-02 2.835547924041748047e-01 6.370926648378372192e-02 1.471302658319473267e-01 2.307876944541931152e-02 -1.528176814317703247e-01
9.468770772218704224e-02 -1.455464363098144531e-01 1.055511459708213806e-01 -4.850363731384277344e-01 5.990703403949737549e-02 -1.225046813488006592e-01 6.446594744920730591e-02 -1.450046449899673462e-01 -3.313842415809631348e-01 -2.717109024524688721e-01 -3.609457984566688538e-02 -1.267386227846145630e-01 7.792742550373077393e-02 2.476372569799423218e-02 3.099554963409900665e-02 -2.589956223964691162e-01 4.257950559258460999e-02 1.847823858261108398e-01 4.581991583108901978e-02 -6.257792003452777863e-03 9.273823350667953491e-02 3.191100358963012695e-01 -2.637553215026855469e-01 1.698232293128967285e-01 -8.242609351873397827e-02 -1.570443361997604370e-01 -1.801248639822006226e-01 6.966051459312438965e-02 5.688853189349174500e-02 2.899143695831298828e-01 1.639175415039062500e-02 2.632446587085723877e-02
5.330426618456840515e-02 -2.216456085443496704e-01 4.367551580071449280e-02 -3.233940601348876953e-01 6.064732372760772705e-02 2.324204146862030029e-02 1.427046488970518112e-03 -7.969241589307785034e-03 -2.435327172279357910e-01 -4.383699037134647369e-03 2.675665356218814850e-02 -1.697186231613159180e-01 4.647357761859893799e-02 2.601653635501861572e-01 5.020475760102272034e-02 -3.639430105686187744e-01 1.247709393501281738e-01 2.703886926174163818e-01 -1.867369711399078369e-01 -1.343180239200592041e-01 4.348884895443916321e-02 -1.885938197374343872e-01 -2.292005121707916260e-01 1.466411948204040527e-01 -9.685345925390720367e-03 -9.093792736530303955e-02 1.572792828083038330e-01 3.483963310718536377e-01 -4.411451518535614014e-02 6.149300932884216309e-02 -3.169791698455810547e-01 -1.726832687854766846e-01
-1.036842092871665955e-01 -5.627264827489852905e-02 9.472618252038955688e-02 -2.032517194747924805e-01 -3.024383634328842163e-02 -2.032035738229751587e-01 7.436749339103698730e-02 5.940714105963706970e-02 -2.213789075613021851e-01 2.125410735607147217e-01 2.396510690450668335e-01 -2.339431345462799072e-01 4.207731410861015320e-02 8.458188921213150024e-02 6.222569197416305542e-02 -2.502640783786773682e-01 2.535419166088104248e-01 3.746344521641731262e-02 -1.003818735480308533e-01 -4.105390012264251709e-01 1.249502077698707581e-01 1.359728574752807617e-01 -1.290467679500579834e-01 1.937212049961090088e-01 -9.195486456155776978e-02 -5.311755836009979248e-02 1.130937933921813965e-01 4.098894298076629639e-01 1.587901562452316284e-01 4.014059901237487793e-02 -2.133857011795043945e-01 -7.573568820953369141e-02
-2.580375075340270996e-01 9.503934532403945923e-02 -2.603899836540222168e-01 -8.187443017959594727e-02 -1.240017935633659363e-01 -6.182677298784255981e-02 -2.864738740026950836e-02 1.746098510921001434e-02 -1.246580183506011963e-01 -4.323881492018699646e-02 3.089698962867259979e-02 -3.552782833576202393e-01 -1.881512254476547241e-01 7.895013689994812012e-02 5.690502747893333435e-02 8.491183631122112274e-03 1.545706987380981445e-01 4.544604420661926270e-01 2.316240221261978149e-01 -1.410537399351596832e-02 5.230640247464179993e-02 3.379299938678741455e-01 1.196086183190345764e-01 1.904433034360408783e-02 -2.159716635942459106e-01 9.861647337675094604e-02 -1.002429947257041931e-01 7.488559931516647339e-02 -1.192478910088539124e-01 3.133078217506408691e-01 -1.568693965673446655e-01 1.230061724781990051e-01
-4.896619543433189392e-02 -2.057861685752868652e-01 4.980834573507308960e-02 3.965530544519424438e-02 -3.827262669801712036e-02 -6.866403669118881226e-02 1.662589907646179199e-01 -1.518051773309707642e-01 -1.198064461350440979e-01 -6.090123206377029419e-02 3.397124633193016052e-02 -3.246750235557556152e-01 -4.586403071880340576e-02 2.865540385246276855e-01 -2.625327408313751221e-01 -9.186978638172149658e-02 -1.329923719167709351e-01 1.412886083126068115e-01 1.059327349066734314e-01 2.451108843088150024e-01 -2.660744488239288330e-01 1.201589629054069519e-01 -1.868731081485748291e-01 6.187666580080986023e-02 9.505187720060348511e-02 2.544352114200592041e-01 -5.014751479029655457e-02 2.934939265251159668e-01 -1.436880975961685181e-01 4.070805311203002930e-01 1.214308962225914001e-01 -1.079695448279380798e-01
-1.608920246362686157e-01 -9.108227491378784180e-02 -6.713927537202835083e-02 2.192992344498634338e-02 -1.404695212841033936e-02 -2.119506709277629852e-02 2.585909143090248108e-02 2.471884191036224365e-01 -5.201026797294616699e-02 9.525687247514724731e-02 -5.232566967606544495e-02 -1.178391128778457642e-01 -5.887464806437492371e-02 -7.092449069023132324e-02 -1.777198910713195801e-01 -1.335873901844024658e-01 2.520927190780639648e-01 3.376606106758117676e-01 -2.344970554113388062e-01 -6.916176062077283859e-04 -3.868670016527175903e-02 2.622326016426086426e-01 -7.593356072902679443e-02 -7.984266430139541626e-02 -3.342803418636322021e-01 -1.788422763347625732e-01 -2.409758567810058594e-01 4.090052247047424316e-01 -5.207461118698120117e-02 2.895474433898925781e-02 -3.194051086902618408e-01 -1.499067693948745728e-01
-2.175785750150680542e-01 -2.866407036781311035e-01 -1.395123898983001709e-01 -2.263182550668716431e-01 -2.235337942838668823e-01 6.673060357570648193e-02 7.073881477117538452e-02 1.321937590837478638e-01 1.300924867391586304e-01 1.533932834863662720e-01 1.599054932594299316e-01 -1.973913460969924927e-01 -1.029030885547399521e-02 -2.703363299369812012e-01 -2.103465050458908081e-01 2.462093345820903778e-02 1.833890974521636963e-01 2.438382804393768311e-01 1.804465800523757935e-01 -1.419080644845962524e-01 1.063767373561859131e-01 -1.320079863071441650e-01 -2.061890810728073120e-01 -3.650708124041557312e-03 -7.136897742748260498e-02 3.707725554704666138e-02 -1.441889256238937378e-01 1.440120190382003784e-01 1.549895405769348145e-01 4.393588304519653320e-01 9.536624699831008911e-02 -9.316466748714447021e-02
-1.433993428945541382e-01 -5.607984215021133423e-02 1.987209022045135498e-01 -7.315392047166824341e-02 1.354959607124328613e-01 3.756991773843765259e-02 -2.917703688144683838e-01 1.006311178207397461e-01 -1.888114660978317261e-01 -2.646482922136783600e-02 -9.210318326950073242e-02 -2.608554363250732422e-01 -2.904027700424194336e-01 2.104778587818145752e-02 -9.443583339452743530e-02 1.392139941453933716e-01 3.429738581180572510e-01 9.991890192031860352e-02 1.298200525343418121e-02 -8.321414142847061157e-02 -3.047853708267211914e-01 -2.721874043345451355e-02 -2.669647708535194397e-02 3.987012207508087158e-01 -2.158959358930587769e-01 1.359916031360626221e-01 -1.682700663805007935e-01 2.755401432514190674e-01 1.590307801961898804e-02 1.795969158411026001e-01 1.050548441708087921e-02 -2.213834039866924286e-02
-1.030919700860977173e-01 1.256866902112960815e-01 1.526212692260742188e-01 -1.090798825025558472e-01 1.371255218982696533e-01 2.522641420364379883e-01 -5.179193615913391113e-02 6.129719782620668411e-03 -7.767323870211839676e-03 -2.799030244350433350e-01 -9.688836336135864258e-02 -3.772897124290466309e-01 5.869804415851831436e-03 -3.573717921972274780e-02 -1.927104592323303223e-01 -1.780797392129898071e-01 -7.617316395044326782e-02 -8.644849061965942383e-03 1.568485945463180542e-01 -3.316202759742736816e-02 -1.476848721504211426e-01 3.379187583923339844e-01 -1.363091319799423218e-01 2.252834141254425049e-01 1.703332811594009399e-01 1.057888790965080261e-01 5.048895627260208130e-02 1.585016250610351562e-01 -3.356075659394264221e-02 3.792630732059478760e-01 -3.142976164817810059e-01 6.620457023382186890e-02
9.192400425672531128e-02 1.296143978834152222e-01 -3.923214077949523926e-01 -1.439691483974456787e-01 -1.271046847105026245e-01 5.650987103581428528e-02 -7.932480424642562866e-02 8.273205906152725220e-02 1.771815866231918335e-02 -3.424295037984848022e-02 -1.251852810382843018e-01 -1.104176044464111328e-01 -9.467100352048873901e-02 2.525126636028289795e-01 -2.020762264728546143e-01 7.380551844835281372e-02 2.822462916374206543e-01 1.716877669095993042e-01 1.650703251361846924e-01 8.165163546800613403e-02 2.372937798500061035e-01 2.177415341138839722e-01 1.114394739270210266e-01 2.652328014373779297e-01 -1.826867163181304932e-01 1.015890389680862427e-01 -1.523744463920593262e-01 3.509585261344909668e-01 1.739777624607086182e-01 2.469469010829925537e-01 -9.064734727144241333e-02 1.300658471882343292e-02
1.099147126078605652e-01 -1.069771125912666321e-01 1.025398895144462585e-01 -4.208310842514038086e-01 2.779499590396881104e-01 -2.286639958620071411e-01 1.371119469404220581e-01 8.118533343076705933e-02 -2.382950037717819214e-01 -1.684127449989318848e-01 1.097739487886428833e-01 -4.415783286094665527e-01 -3.064922522753477097e-03 -1.194240245968103409e-02 -5.544375255703926086e-02 -2.887942492961883545e-01 2.533369958400726318e-01 1.581722497940063477e-01 -4.044073447585105896e-02 -3.894038731232285500e-03 -6.940133869647979736e-03 -6.532419472932815552e-02 -1.116539165377616882e-01 -6.834580004215240479e-02 -4.017166048288345337e-02 1.694829910993576050e-01 -4.755109548568725586e-02 2.784082591533660889e-01 2.614580467343330383e-02 1.157602816820144653e-01 -1.324222981929779053e-01 -3.283165767788887024e-02
-2.383749634027481079e-01 -2.129435986280441284e-01 -3.463029861450195312e-01 -5.646763369441032410e-02 -2.048824578523635864e-01 -5.548908561468124390e-02 1.226227208971977234e-01 5.597138404846191406e-02 -3.056459128856658936e-02 -2.074569165706634521e-01 -6.169836502522230148e-03 -1.714629679918289185e-01 7.194479554891586304e-02 3.373778462409973145e-01 -4.991967231035232544e-02 -1.738705486059188843e-01 1.791142374277114868e-01 -3.889398649334907532e-02 1.240791007876396179e-01 -7.754818350076675415e-02 -9.659950155764818192e-04 1.053052023053169250e-01 -1.983442902565002441e-01 4.218183830380439758e-02 -1.741360574960708618e-01 -3.258051723241806030e-02 -3.160791993141174316e-01 3.876091837882995605e-01 9.731308370828628540e-02 1.032187938690185547e-01 -1.134463325142860413e-01 2.542052268981933594e-01
-1.401245146989822388e-01 -1.470727622509002686e-01 -1.583888828754425049e-01 -3.192282915115356445e-01 6.603732705116271973e-02 1.139663457870483398e-01 8.371865749359130859e-02 -2.980815432965755463e-02 8.825881034135818481e-02 -1.288437694311141968e-01 -1.766240037977695465e-02 -3.783138394355773926e-01 -2.584029734134674072e-02 2.407321892678737640e-02 -3.676396608352661133e-02 -8.388338238000869751e-02 2.848072052001953125e-01 -1.919960230588912964e-01 7.502753287553787231e-02 9.726431220769882202e-03 -1.136636212468147278e-01 4.808865860104560852e-02 -2.928721010684967041e-01 -2.010903507471084595e-01 -1.797155886888504028e-01 1.343806385993957520e-01 -2.538608312606811523e-01 3.489110767841339111e-01 8.831332623958587646e-02 1.453164666891098022e-01 -2.931824624538421631e-01 1.117080971598625183e-01
-4.677436500787734985e-02 -2.618692517280578613e-01 1.479229182004928589e-01 -2.950768470764160156e-01 -1.469959467649459839e-01 -1.518127471208572388e-01 2.120379507541656494e-01 7.834514975547790527e-02 -6.150720641016960144e-02 -1.042151357978582382e-02 -2.577484771609306335e-02 -2.516729831695556641e-01 7.900042086839675903e-02 -1.939111649990081787e-01 -7.162314653396606445e-02 -2.990169525146484375e-01 8.212677389383316040e-02 -1.217935904860496521e-01 7.453057169914245605e-02 -7.505056262016296387e-02 2.442048937082290649e-01 3.199617266654968262e-01 -3.482896462082862854e-02 5.733264610171318054e-02 1.986232027411460876e-02 1.751037836074829102e-01 2.314626872539520264e-01 4.577098488807678223e-01 -7.852042093873023987e-03 8.108517527580261230e-02 -3.972353786230087280e-02 1.289656907320022583e-01
-9.683158248662948608e-02 -3.428176045417785645e-01 5.328584089875221252e-02 1.126088649034500122e-01 1.011797487735748291e-01 -1.563294082880020142e-01 1.416543275117874146e-01 8.294554799795150757e-02 1.977599710226058960e-01 -1.291734725236892700e-01 1.346682105213403702e-02 -2.032937556505203247e-01 4.355090111494064331e-02 1.635432243347167969e-01 -1.685566753149032593e-01 -1.756555140018463135e-01 9.903910756111145020e-02 2.825915217399597168e-01 -4.362796898931264877e-03 1.842268854379653931e-01 -2.746247053146362305e-01 1.926804929971694946e-01 -1.755101382732391357e-01 -1.086266618221998215e-02 -2.428831309080123901e-01 9.705213457345962524e-02 -3.422984853386878967e-03 3.468001484870910645e-01 -1.141994446516036987e-01 3.495475649833679199e-01 6.858912110328674316e-02 -1.225942745804786682e-01
1.281614135950803757e-02 -8.505012094974517822e-02 1.894480288028717041e-01 -2.481851130723953247e-01 -1.159535348415374756e-02 -1.077834367752075195e-01 1.693155765533447266e-01 3.109055384993553162e-02 4.028968885540962219e-02 3.390949964523315430e-01 3.601759299635887146e-02 -8.502254635095596313e-02 -8.637589961290359497e-02 4.966462031006813049e-02 -1.330036669969558716e-01 -1.287461072206497192e-01 -1.234983727335929871e-01 3.260967731475830078e-01 5.108403041958808899e-02 1.864625886082649231e-02 -1.343107521533966064e-01 3.303188383579254150e-01 -1.971568614244461060e-01 2.296886742115020752e-01 -1.747177839279174805e-01 2.111938595771789551e-01 -2.732607126235961914e-01 7.480385899543762207e-02 2.410586178302764893e-01 1.696845144033432007e-01 -2.458200454711914062e-01 1.958328634500503540e-01
3.357083303853869438e-03 2.059319987893104553e-02 -3.052401244640350342e-01 -1.795997321605682373e-01 -2.201368063688278198e-01 7.524715363979339600e-02 -5.194327235221862793e-02 2.733636200428009033e-01 -5.959940329194068909e-02 -2.070325314998626709e-01 -5.578434839844703674e-02 -3.930648267269134521e-01 -2.091007083654403687e-01 2.690640091896057129e-01 2.121947892010211945e-02 6.147561594843864441e-03 -1.607639491558074951e-01 2.057951390743255615e-01 2.002351917326450348e-02 -1.270149201154708862e-01 2.148859053850173950e-01 1.129965931177139282e-01 -1.101163700222969055e-01 1.625724285840988159e-01 -7.513657212257385254e-02 1.053182110190391541e-01 2.298645442351698875e-03 1.298916637897491455e-01 3.692071139812469482e-02 2.887541055679321289e-01 1.252017170190811157e-01 3.251058161258697510e-01
2.902515698224306107e-03 -2.266375273466110229e-01 1.025532558560371399e-01 -1.683191359043121338e-01 -2.316495925188064575e-01 -9.806244820356369019e-02 1.249121055006980896e-01 3.281777026131749153e-03 2.427823394536972046e-01 -1.317038387060165405e-01 -1.649046130478382111e-02 -4.590390622615814209e-01 -4.142373427748680115e-02 3.523436486721038818e-01 -4.508408904075622559e-02 -6.933053582906723022e-02 1.965579539537429810e-01 9.713830798864364624e-02 5.019559711217880249e-02 2.764202654361724854e-01 -1.374220103025436401e-01 -4.731323570013046265e-02 -7.062733173370361328e-02 1.291550397872924805e-01 -1.553521119058132172e-02 3.023165762424468994e-01 6.861445307731628418e-02 2.358144968748092651e-01 -9.611127525568008423e-02 2.430912256240844727e-01 1.041254103183746338e-01 -9.995341300964355469e-02
-8.758798986673355103e-02 2.972373925149440765e-02 -4.531914740800857544e-02 -2.562454044818878174e-01 1.966343447566032410e-02 1.276308745145797729e-01 2.626422941684722900e-01 -5.123997572809457779e-03 -2.039956450462341309e-01 -2.575195729732513428e-01 -1.682905852794647217e-01 -3.482852578163146973e-01 -3.910452127456665039e-02 3.823361918330192566e-02 1.107006669044494629e-01 4.905545711517333984e-02 2.023192793130874634e-01 3.397497534751892090e-02 2.021291702985763550e-01 -8.750257641077041626e-02 -1.045519486069679260e-02 -1.132569387555122375e-01 -2.289391607046127319e-01 1.871496140956878662e-01 -3.299770355224609375e-01 3.158807754516601562e-01 6.741590332239866257e-03 3.041682243347167969e-01 1.054795682430267334e-01 5.366865172982215881e-02 -2.279658466577529907e-01 -6.826239079236984253e-02
-1.959183663129806519e-01 -2.353806793689727783e-01 -2.466062270104885101e-02 2.784963324666023254e-02 -8.577714115381240845e-02 -7.737363129854202271e-02 2.530184015631675720e-02 -4.052358493208885193e-02 -3.742921650409698486e-01 -2.324367165565490723e-01 1.665177941322326660e-01 -7.289565354585647583e-02 -3.286239877343177795e-02 -1.782347261905670166e-01 -9.276421368122100830e-02 -2.603375911712646484e-01 6.641975045204162598e-02 3.133237957954406738e-01 1.148788705468177795e-01 -7.675335556268692017e-02 1.757223606109619141e-01 5.554295703768730164e-02 -3.535097539424896240e-01 1.520976424217224121e-02 1.791137307882308960e-01 6.634834408760070801e-02 -1.745956987142562866e-01 2.856020927429199219e-01 1.211748365312814713e-02 3.304390907287597656e-01 -1.011476814746856689e-01 -6.221340969204902649e-02
-1.671228259801864624e-01 -5.212513729929924011e-02 8.787702769041061401e-02 -2.513964772224426270e-01 1.465508490800857544e-01 1.677876114845275879e-01 1.346505135297775269e-01 -1.288139354437589645e-02 2.788437902927398682e-02 -9.246921539306640625e-02 -6.065091863274574280e-02 -1.755489557981491089e-01 -1.824842393398284912e-01 -1.552485674619674683e-01 -6.913698464632034302e-02 -8.038305491209030151e-02 2.749465592205524445e-02 2.284229993820190430e-01 -6.354614347219467163e-02 -2.325081974267959595e-01 -2.631554603576660156e-01 1.515778303146362305e-01 -1.968694329261779785e-01 2.392858415842056274e-01 2.920662164688110352e-01 2.711341157555580139e-02 1.975840032100677490e-01 3.443995118141174316e-01 1.785705238580703735e-01 3.228412270545959473e-01 -2.242310531437397003e-02 -1.961064189672470093e-01
-1.036108881235122681e-01 -1.723350435495376587e-01 -2.353126555681228638e-01 -6.302909553050994873e-02 -5.026305839419364929e-02 -4.140655696392059326e-02 -2.506202086806297302e-03 1.479429006576538086e-01 2.852355539798736572e-01 -1.496892189607024193e-03 -2.959682606160640717e-02 -2.500829100608825684e-01 -2.094135852530598640e-04 -9.934552758932113647e-02 -3.111908733844757080e-01 3.230595216155052185e-02 5.063953623175621033e-02 2.113403528928756714e-01 -1.451746970415115356e-01 -1.081258133053779602e-01 -3.392971307039260864e-02 5.935978889465332031e-02 -1.485050469636917114e-01 3.109327852725982666e-01 -4.231120049953460693e-01 1.176667213439941406e-01 1.302547156810760498e-01 3.108545541763305664e-01 2.944334968924522400e-02 6.146749481558799744e-02 -7.695362716913223267e-02 3.179901838302612305e-01
3.135740384459495544e-02 -2.028866708278656006e-01 4.711668193340301514e-02 -1.454735845327377319e-01 1.597981154918670654e-02 2.763534896075725555e-02 -1.474970728158950806e-01 1.156294792890548706e-01 1.538568735122680664e-01 -3.246455267071723938e-02 -2.937521040439605713e-01 -1.076233610510826111e-01 -3.774034604430198669e-02 2.276898771524429321e-01 -1.917297989130020142e-01 1.507029235363006592e-01 2.295221537351608276e-01 1.119423061609268188e-01 2.335000038146972656e-01 -2.101425081491470337e-01 -9.950434789061546326e-03 -1.133643686771392822e-01 -1.721675843000411987e-01 2.664128132164478302e-02 -2.003517299890518188e-01 2.604821622371673584e-01 -2.216237634420394897e-01 4.285167753696441650e-01 2.769263386726379395e-01 1.818507462739944458e-01 5.612738803029060364e-02 4.636565595865249634e-02
-1.813850738108158112e-02 -1.113696023821830750e-01 8.952530473470687866e-02 -2.511357665061950684e-01 9.319828450679779053e-02 -1.876983940601348877e-01 5.158736929297447205e-02 -1.207973510026931763e-01 1.630436033010482788e-01 1.712144315242767334e-01 1.602441817522048950e-01 -1.716994196176528931e-01 -1.495650112628936768e-01 1.726389080286026001e-01 6.651808321475982666e-02 -2.090854346752166748e-01 -2.319413982331752777e-02 3.018472194671630859e-01 -4.700241843238472939e-04 -2.571862190961837769e-02 -1.922554075717926025e-01 1.836986839771270752e-01 -2.600124776363372803e-01 2.916111350059509277e-01 -1.464085429906845093e-01 1.343119144439697266e-01 -1.477347314357757568e-01 5.313124507665634155e-02 3.167839050292968750e-01 1.921157985925674438e-01 -2.929976880550384521e-01 2.018619626760482788e-01
-1.789484769105911255e-01 -1.025206297636032104e-01 1.393864005804061890e-01 -4.074898362159729004e-01 3.276242613792419434e-01 -2.274700440466403961e-02 1.976669020950794220e-02 7.223033159971237183e-02 -1.052117571234703064e-01 -7.392177730798721313e-02 3.427614271640777588e-02 -1.674376279115676880e-01 1.961536109447479248e-01 2.149453163146972656e-01 -5.502538383007049561e-02 8.221349120140075684e-02 7.530322670936584473e-02 2.531718611717224121e-01 -2.237047702074050903e-01 -1.125176995992660522e-01 -1.206800416111946106e-01 1.379901263862848282e-02 -6.005483120679855347e-02 -8.191640675067901611e-02 -1.479869335889816284e-01 -6.424695253372192383e-02 -2.852222621440887451e-01 3.677636981010437012e-01 -5.550714209675788879e-02 6.905705481767654419e-02 -3.289661407470703125e-01 -4.559276625514030457e-02
3.869983181357383728e-02 -1.078840568661689758e-01 2.270905971527099609e-01 -3.105601370334625244e-01 -1.023214384913444519e-01 -8.134739845991134644e-02 1.621512621641159058e-01 2.756110019981861115e-02 1.274368017911911011e-01 2.502025663852691650e-01 1.475652158260345459e-01 -1.456146687269210815e-01 -1.104016453027725220e-01 1.596983820199966431e-01 3.802029415965080261e-02 -6.860996037721633911e-02 -3.371944278478622437e-02 2.094146907329559326e-01 1.467570364475250244e-01 -1.477262526750564575e-01 -2.422985583543777466e-01 3.269874155521392822e-01 -2.011635452508926392e-01 2.519412934780120850e-01 -1.364853531122207642e-01 1.770637631416320801e-01 -1.841090470552444458e-01 7.818033546209335327e-02 2.786097824573516846e-01 1.849988996982574463e-01 -2.598772048950195312e-01 4.177761822938919067e-02
3.169112801551818848e-01 -1.848412007093429565e-01 -2.778745628893375397e-02 -2.512499988079071045e-01 1.106288656592369080e-01 -5.309150740504264832e-02 1.268736720085144043e-01 3.439228609204292297e-02 -1.325172334909439087e-01 -2.693287134170532227e-01 -2.315593510866165161e-01 -6.709155440330505371e-02 -2.181680351495742798e-01 1.024666205048561096e-01 -2.698409184813499451e-02 2.366127073764801025e-01 2.015827298164367676e-01 1.147665157914161682e-01 -9.687213599681854248e-02 -1.629001647233963013e-01 3.579389676451683044e-02 5.809831991791725159e-02 -2.168417274951934814e-01 1.272843629121780396e-01 -1.332757025957107544e-01 2.651781141757965088e-01 -2.374976277351379395e-01 3.088224530220031738e-01 7.704329327680170536e-04 1.933037489652633667e-01 -1.416648179292678833e-01 -2.263512164354324341e-01
1.456638704985380173e-02 -1.489838361740112305e-01 2.631021142005920410e-01 -1.199210137128829956e-01 2.034261524677276611e-01 -1.389365792274475098e-01 -2.822602167725563049e-02 1.737290993332862854e-02 -2.220235615968704224e-01 -2.087464630603790283e-01 -1.286695152521133423e-01 -2.609572708606719971e-01 -2.232698798179626465e-01 9.412040561437606812e-02 -1.876628100872039795e-01 -2.779164910316467285e-01 1.790961921215057373e-01 1.466444134712219238e-01 3.749432414770126343e-02 -8.090836554765701294e-02 -1.329653412103652954e-01 -3.131114691495895386e-02 -8.346322923898696899e-02 4.235437810420989990e-01 -1.032556220889091492e-01 2.197567820549011230e-01 -2.378755658864974976e-01 -7.172822207212448120e-02 1.187580376863479614e-01 3.261991590261459351e-02 1.106081157922744751e-01 2.624553143978118896e-01
-1.785670220851898193e-02 -4.335553944110870361e-02 -6.986118853092193604e-02 1.211667209863662720e-01 -1.686374694108963013e-01 -1.809807866811752319e-01 1.403189748525619507e-01 1.417849510908126831e-01 1.343649113550782204e-03 1.079313308000564575e-01 -5.975221842527389526e-02 -3.167922794818878174e-01 -8.189929276704788208e-02 -1.978855580091476440e-02 -4.188478738069534302e-02 -4.601546097546815872e-03 2.168933451175689697e-01 3.042790889739990234e-01 -1.162742376327514648e-01 1.097524985671043396e-01 1.361293941736221313e-01 2.653386294841766357e-01 -6.425675004720687866e-02 -1.520001292228698730e-01 -1.621473431587219238e-01 -2.044991850852966309e-01 -2.908579632639884949e-02 5.452049970626831055e-01 -1.279040127992630005e-01 1.249132826924324036e-01 -2.672661542892456055e-01 4.287965595722198486e-02
-2.143423557281494141e-01 5.862628668546676636e-02 2.388533391058444977e-02 -1.033898591995239258e-01 -4.131045341491699219e-01 9.829579293727874756e-02 2.468462139368057251e-01 3.776126354932785034e-02 2.326624095439910889e-01 1.484090685844421387e-01 -3.019850552082061768e-01 -2.009301334619522095e-01 -1.095330417156219482e-01 -1.328945159912109375e-01 -3.001083433628082275e-01 -2.063914090394973755e-01 1.513888537883758545e-01 2.625094652175903320e-01 -6.083009392023086548e-02 -3.961899876594543457e-02 -7.265486754477024078e-03 -1.330555230379104614e-01 -2.416339218616485596e-01 6.748472899198532104e-02 2.349081635475158691e-02 -1.491290479898452759e-01 -2.170210033655166626e-01 6.364622712135314941e-02 1.044706851243972778e-01 1.608284711837768555e-01 -9.218428283929824829e-02 -1.721120029687881470e-01
3.005856871604919434e-01 7.588510960340499878e-02 1.481055021286010742e-01 -8.095812052488327026e-02 -9.164184331893920898e-02 3.552063554525375366e-02 -8.571542799472808838e-02 9.531398862600326538e-02 1.050154343247413635e-01 1.847797445952892303e-02 -9.695934504270553589e-02 -3.177826702594757080e-01 9.637349098920822144e-02 -1.793840080499649048e-01 -3.212032020092010498e-01 -2.433306723833084106e-01 2.326490879058837891e-01 2.277483791112899780e-01 1.643393188714981079e-01 -2.313178405165672302e-02 -3.093824982643127441e-01 1.224605962634086609e-01 2.495597489178180695e-02 1.322400867938995361e-01 5.140887573361396790e-02 1.663156300783157349e-01 -7.012045383453369141e-02 2.158036977052688599e-01 2.582425773143768311e-01 2.988560795783996582e-01 -1.362536549568176270e-01 7.057711482048034668e-02
-1.046150028705596924e-01 -4.270501062273979187e-02 -1.836633980274200439e-01 -1.272926628589630127e-01 -1.842511594295501709e-01 -1.818605214357376099e-01 -2.330712676048278809e-01 1.659753546118736267e-02 -6.504563242197036743e-02 -2.189136147499084473e-01 -6.024176627397537231e-02 -1.336491256952285767e-01 -1.696741431951522827e-01 7.677605003118515015e-02 1.567340344190597534e-01 -9.183418750762939453e-02 -2.259681969881057739e-01 2.781939804553985596e-01 1.051536574959754944e-01 -3.168181777000427246e-01 4.063982889056205750e-02 1.226095110177993774e-01 -2.271946817636489868e-01 2.287854254245758057e-01 -1.482892874628305435e-02 1.989078968763351440e-01 -2.616369724273681641e-01 3.821832239627838135e-01 -2.047354131937026978e-01 5.061540007591247559e-02 2.370755560696125031e-02 1.203184500336647034e-01
1.743080168962478638e-01 -1.824926882982254028e-01 7.806524634361267090e-02 -2.268054634332656860e-01 7.206676900386810303e-02 -1.983554661273956299e-01 1.787904202938079834e-01 -1.226888317614793777e-02 -2.511857748031616211e-01 -2.912249863147735596e-01 1.311791092157363892e-01 -1.380486041307449341e-01 -2.486484944820404053e-01 7.371747493743896484e-02 -1.499950140714645386e-01 -3.819168806076049805e-01 -1.404269784688949585e-02 2.517729699611663818e-01 1.110619530081748962e-01 4.798012226819992065e-02 6.622871011495590210e-02 1.348243355751037598e-01 -1.876703500747680664e-01 -4.697978496551513672e-02 -1.856215447187423706e-01 5.144847929477691650e-02 -1.332135796546936035e-01 1.639768183231353760e-01 -2.076318860054016113e-02 2.998647093772888184e-01 1.028582304716110229e-01 2.478938549757003784e-01
-4.625166207551956177e-02 3.568771481513977051e-02 1.291542500257492065e-01 -2.684371769428253174e-01 -4.657259210944175720e-02 -2.696636617183685303e-01 8.019909262657165527e-02 -6.580281257629394531e-02 1.219359412789344788e-01 2.146396189928054810e-01 1.683641970157623291e-01 -1.782687455415725708e-01 -1.258076913654804230e-02 1.398352384567260742e-01 -1.642381399869918823e-01 -4.780530557036399841e-02 -2.313819713890552521e-03 2.181510478258132935e-01 6.111941859126091003e-02 -4.998779669404029846e-02 -2.227688580751419067e-01 3.024661839008331299e-01 -3.501241803169250488e-01 2.699465751647949219e-01 -2.147987484931945801e-01 2.119448930025100708e-01 -1.457012593746185303e-01 8.525097370147705078e-02 2.290234863758087158e-01 7.821404933929443359e-02 -1.976595520973205566e-01 2.111121714115142822e-01
-1.692136190831661224e-02 -2.146077603101730347e-01 -2.400220483541488647e-01 -2.520871162414550781e-01 7.276631146669387817e-02 5.272097885608673096e-02 3.655978292226791382e-02 1.943687796592712402e-01 2.283445447683334351e-01 -7.681417278945446014e-03 -1.080747991800308228e-01 -1.248797178268432617e-01 -8.552307635545730591e-02 -1.134129390120506287e-01 -2.277523130178451538e-01 -9.641571342945098877e-02 1.544307321310043335e-01 1.135630980134010315e-01 -2.609908580780029297e-01 -2.232831716537475586e-02 2.049555927515029907e-01 -2.181198634207248688e-02 1.153602451086044312e-01 9.235176444053649902e-02 -3.978643715381622314e-01 3.175323009490966797e-01 -5.566613003611564636e-02 2.245386689901351929e-01 -2.401568181812763214e-02 3.483915925025939941e-01 -5.569615587592124939e-02 1.308239549398422241e-01
3.188890218734741211e-01 9.397433698177337646e-02 3.334999680519104004e-01 -2.666334509849548340e-01 1.465166211128234863e-01 -5.979931727051734924e-02 2.461624331772327423e-02 3.812122717499732971e-02 -1.399831026792526245e-01 9.264036267995834351e-02 -3.014014959335327148e-01 -2.158892452716827393e-01 -2.240465953946113586e-02 -6.809832528233528137e-03 -6.298645585775375366e-02 -1.297413557767868042e-01 4.531198646873235703e-03 1.151892244815826416e-01 2.435551285743713379e-01 9.085700660943984985e-02 4.312052577733993530e-02 2.796055674552917480e-01 -3.242957890033721924e-01 -1.785151474177837372e-02 -3.646019473671913147e-02 5.481161177158355713e-02 -9.128803014755249023e-02 3.247933983802795410e-01 8.103056997060775757e-02 1.532978862524032593e-01 -2.354185730218887329e-01 1.518208533525466919e-01
-9.062342345714569092e-02 -2.534857988357543945e-01 6.581986695528030396e-02 -2.046308666467666626e-02 5.097039788961410522e-02 1.709161400794982910e-01 5.094115436077117920e-02 2.888563089072704315e-03 5.794116854667663574e-02 -4.175548255443572998e-02 1.985460221767425537e-01 -4.595787823200225830e-01 -4.075527489185333252e-01 -4.496535751968622208e-03 -2.761660218238830566e-01 -2.524604499340057373e-01 2.954416573047637939e-01 3.441735357046127319e-02 -2.006660699844360352e-01 1.039200350642204285e-01 3.077194839715957642e-02 -6.001335103064775467e-03 -2.089952677488327026e-01 2.265194058418273926e-01 5.272376816719770432e-03 -5.390076339244842529e-02 5.434182006865739822e-03 1.232941672205924988e-01 -1.344441324472427368e-01 1.521722376346588135e-01 -2.392309717833995819e-02 1.761616617441177368e-01
-2.432861365377902985e-02 -1.663572490215301514e-01 -2.414645403623580933e-01 -2.410203218460083008e-01 -7.962614297866821289e-02 1.436904072761535645e-01 3.392086327075958252e-01 -5.341702327132225037e-02 5.262974277138710022e-02 -1.778217777609825134e-02 -3.277858719229698181e-02 -2.159144580364227295e-01 -4.980260506272315979e-02 1.256483644247055054e-01 -3.006911277770996094e-02 -9.175408631563186646e-02 2.832689285278320312e-01 -1.203959509730339050e-01 8.801665902137756348e-02 -2.020229995250701904e-01 -1.669168919324874878e-01 9.494232386350631714e-02 -2.380624413490295410e-01 -1.422099620103836060e-01 -2.014696598052978516e-01 1.048181354999542236e-01 -1.474912613630294800e-01 4.218886494636535645e-01 3.948855400085449219e-02 2.496802657842636108e-01 -1.811130195856094360e-01 1.642329543828964233e-01
-3.318672776222229004e-01 -1.213090121746063232e-01 -1.761443465948104858e-01 -8.878042548894882202e-02 -4.946536943316459656e-02 -2.407211065292358398e-01 7.916180044412612915e-02 -1.908819563686847687e-02 2.209154665470123291e-01 4.815334081649780273e-02 6.776513159275054932e-02 -3.923042416572570801e-01 -1.908790320158004761e-01 -4.114556126296520233e-03 -2.022851407527923584e-01 -6.419031322002410889e-02 5.750907957553863525e-02 2.152686268091201782e-01 -1.715992204844951630e-02 -2.893155813217163086e-01 -4.227717220783233643e-02 6.044856458902359009e-02 -2.942965030670166016e-01 -1.386029571294784546e-01 4.190640058368444443e-03 1.279778480529785156e-01 -9.778545796871185303e-02 -2.669945172965526581e-02 1.122331805527210236e-02 4.078797101974487305e-01 -7.002451270818710327e-02 -1.874354630708694458e-01
-2.961567789316177368e-02 -3.161998391151428223e-01 1.198832541704177856e-01 -6.983077526092529297e-02 2.355426549911499023e-01 4.335730150341987610e-02 -2.312470823526382446e-01 1.042450964450836182e-01 -3.680941183120012283e-03 -1.349592357873916626e-01 -8.052866905927658081e-02 -2.990975379943847656e-01 1.835946291685104370e-01 4.320903494954109192e-02 -2.489810436964035034e-01 4.128698259592056274e-02 3.421403234824538231e-03 9.408632665872573853e-02 -2.419112473726272583e-01 -2.787280082702636719e-01 -4.070935770869255066e-02 2.036649286746978760e-01 -1.266817450523376465e-01 -1.168400142341852188e-02 -1.145458593964576721e-01 -2.188520878553390503e-01 -2.170943617820739746e-01 2.972677350044250488e-01 4.626525193452835083e-02 3.663091361522674561e-01 -2.981915883719921112e-02 -8.139349520206451416e-02
-1.158350333571434021e-01 8.746953308582305908e-02 -6.514541059732437134e-02 -8.794352412223815918e-02 -5.313794314861297607e-02 -1.308659166097640991e-01 -2.071320414543151855e-01 -4.880268499255180359e-02 -8.901295065879821777e-02 9.253063239157199860e-03 -8.337170630693435669e-02 -3.516167104244232178e-01 -2.423073053359985352e-01 1.168447509407997131e-01 3.894720971584320068e-02 1.983352154493331909e-01 -1.370633095502853394e-01 4.123183488845825195e-01 2.334633171558380127e-01 2.638675272464752197e-01 1.837351620197296143e-01 8.262745290994644165e-02 -6.393204629421234131e-02 2.180742919445037842e-01 -1.671019494533538818e-01 2.548873722553253174e-01 -1.858627796173095703e-01 3.006926774978637695e-01 4.483911395072937012e-02 1.283929795026779175e-01 2.704219892621040344e-03 9.163730591535568237e-02
-2.603024616837501526e-02 -1.152764335274696350e-01 -2.219681739807128906e-01 -3.397826477885246277e-02 2.495421469211578369e-01 -2.407311648130416870e-01 4.663541167974472046e-02 1.815309822559356689e-01 7.106773555278778076e-02 -1.181930378079414368e-01 -1.748176813125610352e-01 -1.189114227890968323e-01 -2.021729052066802979e-01 -4.715791717171669006e-02 -9.939485043287277222e-02 -4.659790918231010437e-02 -6.393036991357803345e-02 1.642625629901885986e-01 -2.155573368072509766e-01 -1.570460796356201172e-01 1.235129162669181824e-01 -5.773151665925979614e-02 2.227041311562061310e-02 5.282481387257575989e-02 -3.256911635398864746e-01 5.841647833585739136e-02 -5.287950485944747925e-02 4.093376398086547852e-01 1.739459335803985596e-01 4.557204544544219971e-01 -1.275469362735748291e-01 -5.717211589217185974e-02
-2.686714529991149902e-01 -2.063609659671783447e-01 8.946966379880905151e-03 -3.713912889361381531e-02 5.104536935687065125e-02 1.026537045836448669e-01 -4.522124305367469788e-02 1.366968601942062378e-01 4.247245937585830688e-02 9.483487904071807861e-02 -6.069888919591903687e-02 -5.272076129913330078e-01 -8.424451947212219238e-02 -3.736338764429092407e-02 -2.304071374237537384e-02 -1.247767582535743713e-01 3.816772252321243286e-02 1.734787523746490479e-01 1.969625242054462433e-03 -1.748576462268829346e-01 -3.496683388948440552e-02 1.409934014081954956e-01 -1.763509064912796021e-01 -4.704942926764488220e-02 1.195797473192214966e-01 -3.390314280986785889e-01 -2.868889644742012024e-02 3.055584132671356201e-01 2.974397540092468262e-01 2.279047071933746338e-01 -1.200723811052739620e-03 -2.290961891412734985e-01
-2.194979488849639893e-01 -3.050494492053985596e-01 -8.980796486139297485e-02 4.774675890803337097e-02 -1.876152008771896362e-01 8.405246585607528687e-02 6.737962365150451660e-03 -1.605335250496864319e-02 -5.783528462052345276e-02 -1.621073633432388306e-01 -1.261874474585056305e-02 -3.388325273990631104e-01 3.338620364665985107e-01 1.561202704906463623e-01 -7.322950661182403564e-02 -3.463740646839141846e-02 -9.069272130727767944e-02 2.420945465564727783e-01 8.930660039186477661e-02 -1.954964697360992432e-01 6.719101965427398682e-02 -7.730065286159515381e-02 -2.071832716464996338e-01 2.952460385859012604e-02 -2.023579478263854980e-01 2.207702584564685822e-02 -3.466217815876007080e-01 2.312187403440475464e-01 -1.159635111689567566e-01 4.634259641170501709e-02 -2.868401110172271729e-01 1.965433508157730103e-01
-3.746935166418552399e-03 -1.828806251287460327e-01 -1.040582880377769470e-01 3.055742010474205017e-03 -2.438140511512756348e-01 1.421442031860351562e-01 -1.367462128400802612e-01 -1.890762150287628174e-01 9.972391277551651001e-02 -9.544534236192703247e-02 -1.314662694931030273e-01 -1.139200478792190552e-01 2.206701934337615967e-01 2.188617438077926636e-01 -1.247463598847389221e-01 -2.555888891220092773e-01 1.100323274731636047e-01 1.293899267911911011e-01 -1.102997828274965286e-02 3.990723192691802979e-02 -7.023691385984420776e-02 1.549214571714401245e-01 -1.888734847307205200e-01 3.517962694168090820e-01 -3.319756388664245605e-01 5.553845316171646118e-02 -2.032548636198043823e-01 3.650611340999603271e-01 2.718528807163238525e-01 -1.039743125438690186e-01 -4.525031894445419312e-02 -3.517408296465873718e-02
1.156780123710632324e-01 -1.089181192219257355e-02 2.081065028905868530e-01 -2.731330096721649170e-01 9.443011879920959473e-02 -1.472441256046295166e-01 1.371144950389862061e-01 -8.120427280664443970e-02 -2.262814342975616455e-02 1.082506403326988220e-01 -3.550518676638603210e-02 -5.838271602988243103e-02 -7.910894602537155151e-02 8.845169097185134888e-02 -8.072010427713394165e-02 -2.027779519557952881e-01 -1.051643192768096924e-01 3.516876399517059326e-01 7.782209664583206177e-02 2.599664591252803802e-02 -1.609845459461212158e-01 2.767890095710754395e-01 -3.528152108192443848e-01 1.259967833757400513e-01 -2.161455750465393066e-01 2.210282534360885620e-01 -2.050557881593704224e-01 1.510054320096969604e-01 2.819554507732391357e-01 8.955993503332138062e-02 -2.595720291137695312e-01 1.852121502161026001e-01
2.112741768360137939e-01 -4.873581975698471069e-02 5.277930200099945068e-02 -1.499231457710266113e-01 -6.586410105228424072e-02 1.384061276912689209e-01 -3.699736669659614563e-02 5.750106275081634521e-02 -1.966412365436553955e-01 -2.012043595314025879e-01 4.811407625675201416e-02 -2.665633857250213623e-01 3.807256370782852173e-02 2.883115038275718689e-02 -3.985598683357238770e-01 -1.053413078188896179e-01 1.731087863445281982e-01 2.527792751789093018e-01 -2.673756480216979980e-01 9.034859389066696167e-02 -1.147154644131660461e-01 -9.267192333936691284e-02 -4.775564000010490417e-02 5.078816041350364685e-02 1.587162539362907410e-02 9.734372794628143311e-02 -1.927435994148254395e-01 2.070165723562240601e-01 3.179139792919158936e-01 3.945377171039581299e-01 4.760686308145523071e-02 -1.610987633466720581e-01
1.763594299554824829e-01 -8.016950637102127075e-02 -2.428781241178512573e-01 -1.514228582382202148e-01 -1.939080953598022461e-01 -1.520287394523620605e-01 -1.355686485767364502e-01 9.771805256605148315e-02 -1.123444512486457825e-01 -2.678381092846393585e-02 6.736550480127334595e-02 -1.764672696590423584e-01 -2.275403961539268494e-02 -1.959259510040283203e-01 -1.283946782350540161e-01 -2.014263421297073364e-01 1.117226406931877136e-01 2.042580544948577881e-01 -1.599579453468322754e-01 -1.740576028823852539e-01 9.115096181631088257e-02 3.196460604667663574e-01 -4.591917991638183594e-02 1.426344364881515503e-01 2.218056768178939819e-01 5.365344136953353882e-02 -3.594963252544403076e-01 2.111080586910247803e-01 7.769778370857238770e-02 2.837101519107818604e-01 9.090810269117355347e-02 -2.885071933269500732e-01
-2.287725061178207397e-01 -7.173655182123184204e-02 -7.085920870304107666e-02 -2.049209624528884888e-01 -9.364871680736541748e-02 9.068132191896438599e-02 -6.041170656681060791e-02 6.405597925186157227e-02 1.716078519821166992e-01 -1.500271260738372803e-01 2.820924483239650726e-02 -1.001465767621994019e-01 3.523165583610534668e-01 1.363389194011688232e-01 -1.833375096321105957e-01 -7.607166189700365067e-03 8.149109780788421631e-02 1.710468381643295288e-01 -8.318465203046798706e-02 2.454719841480255127e-01 3.244992718100547791e-02 -8.219113200902938843e-02 -2.212325930595397949e-01 5.052479729056358337e-02 -1.758236289024353027e-01 2.137477137148380280e-02 -3.178832232952117920e-01 4.302274882793426514e-01 -4.711816832423210144e-02 3.617129027843475342e-01 1.035482063889503479e-01 -8.896788954734802246e-02
4.612240195274353027e-02 -1.987036168575286865e-01 4.966214671730995178e-02 -1.924770511686801910e-02 -9.330085664987564087e-02 -1.295181661844253540e-01 2.569053173065185547e-01 -1.239106133580207825e-01 2.444895058870315552e-01 -8.204387128353118896e-02 2.643551118671894073e-02 3.120257705450057983e-02 -2.226674854755401611e-01 2.926900684833526611e-01 -5.039034411311149597e-02 -7.136355340480804443e-02 2.711316049098968506e-01 1.439287960529327393e-01 3.787659108638763428e-02 -7.166626863181591034e-03 -3.896995484828948975e-01 6.178009137511253357e-02 -2.487382590770721436e-01 1.847561597824096680e-01 -2.000413388013839722e-01 8.910688757896423340e-02 -2.766625583171844482e-02 2.981874644756317139e-01 -6.280650943517684937e-02 3.457131385803222656e-01 -1.124351769685745239e-01 -1.285147070884704590e-01
6.930758804082870483e-02 -9.608505666255950928e-02 1.422475129365921021e-01 -2.759855687618255615e-01 1.233376339077949524e-01 -3.279059529304504395e-01 -1.148429140448570251e-02 1.970011144876480103e-01 5.283818021416664124e-02 1.359030045568943024e-02 -2.415935546159744263e-01 -4.047596752643585205e-01 -2.428756505250930786e-01 -1.323222070932388306e-01 1.532528847455978394e-01 -4.179835319519042969e-01 6.174707412719726562e-02 1.209779828786849976e-01 8.291018009185791016e-02 -4.131638258695602417e-02 -1.155004724860191345e-01 -1.592397838830947876e-01 -1.121681705117225647e-01 -1.888598315417766571e-02 -1.690542399883270264e-01 8.992265909910202026e-02 -1.689566671848297119e-01 1.841950863599777222e-01 5.468188226222991943e-02 1.158145144581794739e-01 -1.763138175010681152e-01 -5.217643827199935913e-02
2.440818026661872864e-02 -2.261652499437332153e-01 -2.085965722799301147e-01 -4.443123191595077515e-02 -8.557473868131637573e-02 1.082334145903587341e-01 -9.922203421592712402e-02 -1.484005600214004517e-01 3.185983002185821533e-02 -8.555434644222259521e-02 -5.963545665144920349e-02 9.053108841180801392e-02 3.378303945064544678e-01 1.538679897785186768e-01 -2.123496085405349731e-01 -1.507117003202438354e-01 -1.760375685989856720e-02 2.600106596946716309e-01 -3.770372644066810608e-02 4.508524667471647263e-03 4.902968928217887878e-02 3.107140958309173584e-02 -2.800998091697692871e-01 1.744514554738998413e-01 -2.025688886642456055e-01 7.110752910375595093e-02 -1.322869062423706055e-01 5.803567171096801758e-01 2.739153988659381866e-02 1.687130033969879150e-01 4.182956647127866745e-03 1.221135631203651428e-01
-1.867387145757675171e-01 -3.153190612792968750e-01 -2.628579363226890564e-02 3.493531048297882080e-02 -1.640374958515167236e-01 9.687620401382446289e-02 2.398803681135177612e-01 -7.171785831451416016e-02 -1.047850996255874634e-01 9.233156591653823853e-02 1.149050593376159668e-01 -1.420673727989196777e-01 7.291354238986968994e-03 -2.152400016784667969e-01 -6.266732513904571533e-02 -2.304578423500061035e-01 8.797811716794967651e-02 2.789750397205352783e-01 1.858839094638824463e-01 -3.348287343978881836e-01 7.088965922594070435e-02 -4.767147079110145569e-02 -1.310276240110397339e-01 1.642186641693115234e-01 -5.319426953792572021e-02 -1.109240949153900146e-01 7.213819026947021484e-02 3.103768825531005859e-01 -3.075271099805831909e-02 4.438452720642089844e-01 -1.038300339132547379e-02 -1.005636677145957947e-01
2.749467790126800537e-01 -3.268419206142425537e-02 1.070629507303237915e-01 -2.266339957714080811e-01 -1.144705042243003845e-01 7.538760453462600708e-02 -3.108065202832221985e-02 4.277707263827323914e-02 -8.773385733366012573e-02 -1.958500593900680542e-01 2.128420919179916382e-01 -2.599971890449523926e-01 1.093171983957290649e-01 1.193467993289232254e-02 -1.800682991743087769e-01 -1.123410016298294067e-01 1.021458059549331665e-01 2.078991234302520752e-01 -7.514717429876327515e-02 1.347662955522537231e-01 -1.380844712257385254e-01 -3.149448707699775696e-02 6.527696549892425537e-02 8.788929879665374756e-02 -1.916727423667907715e-01 2.130521833896636963e-01 -2.284227758646011353e-01 1.670007854700088501e-01 3.874440491199493408e-01 4.291415810585021973e-01 -6.622395012527704239e-03 -1.296553909778594971e-01
-5.218138173222541809e-02 -1.841997206211090088e-01 2.742187678813934326e-01 -1.527869552373886108e-01 -1.891948468983173370e-02 -1.803688853979110718e-01 6.663882732391357422e-02 2.978776991367340088e-01 -1.383059322834014893e-01 -2.502238452434539795e-01 -1.037296801805496216e-01 -7.751914858818054199e-02 -3.646465241909027100e-01 4.930482804775238037e-02 1.313668936491012573e-01 -1.088518872857093811e-01 -5.259324237704277039e-02 1.113983616232872009e-01 4.882308468222618103e-02 -2.275286763906478882e-01 1.159323602914810181e-01 2.406281977891921997e-01 9.962204098701477051e-02 2.059577852487564087e-01 -1.597890555858612061e-01 1.263995468616485596e-01 -1.971092075109481812e-01 1.031459346413612366e-01 4.603981599211692810e-02 1.254414916038513184e-01 -3.893409073352813721e-01 -1.492491513490676880e-01
1.298509985208511353e-01 -2.600883543491363525e-01 -1.951185464859008789e-01 -9.370483458042144775e-02 -2.583380043506622314e-02 -1.433333903551101685e-01 -5.638223141431808472e-02 2.487593144178390503e-01 4.233777988702058792e-03 -1.323379427194595337e-01 -1.039992645382881165e-01 -4.685179591178894043e-01 2.470086812973022461e-01 -1.362127363681793213e-01 -1.469084471464157104e-01 1.655712276697158813e-01 1.963336467742919922e-01 2.344274371862411499e-01 -6.643405556678771973e-02 -4.597378894686698914e-02 -3.974726796150207520e-02 2.856571972370147705e-01 -3.219071924686431885e-01 9.946851432323455811e-02 -1.241537258028984070e-01 8.089359849691390991e-02 -2.299858778715133667e-01 1.542180776596069336e-01 7.000896334648132324e-02 -2.424646168947219849e-02 -7.138737291097640991e-02 1.144905225373804569e-03
2.866763435304164886e-02 -8.092277497053146362e-02 -1.765663623809814453e-01 -4.047530516982078552e-02 -1.347197145223617554e-01 -2.336112111806869507e-01 -1.090731099247932434e-01 7.969696074724197388e-02 1.961112171411514282e-01 -2.727328240871429443e-01 1.153529211878776550e-01 -2.137280404567718506e-01 -1.770889908075332642e-01 -5.798120051622390747e-02 2.171830274164676666e-02 -1.449815928936004639e-01 5.225745216012001038e-02 3.176250159740447998e-01 1.551484614610671997e-01 -2.874049246311187744e-01 1.413284540176391602e-01 2.249022871255874634e-01 -1.071754992008209229e-01 6.884478777647018433e-02 9.424614161252975464e-02 1.244693920016288757e-01 -3.060229718685150146e-01 3.067218661308288574e-01 -1.618236899375915527e-01 2.104530036449432373e-01 1.131308898329734802e-01 2.198902368545532227e-01
1.313921362161636353e-01 6.352979689836502075e-02 1.592184156179428101e-01 -1.975530385971069336e-01 2.097348682582378387e-02 -4.151213541626930237e-02 -6.202803179621696472e-02 5.296321958303451538e-02 -9.650837630033493042e-02 1.150832325220108032e-01 -9.136031568050384521e-02 -1.459486484527587891e-01 -3.573680995032191277e-03 -7.931193709373474121e-02 -3.410293757915496826e-01 -2.556819319725036621e-01 -7.059841603040695190e-02 1.513718515634536743e-01 -1.925878524780273438e-01 2.321607619524002075e-01 -1.508987098932266235e-01 6.261868774890899658e-02 -1.749285906553268433e-01 1.212296783924102783e-01 -2.145898938179016113e-01 3.238152265548706055e-01 1.139859259128570557e-01 2.473929822444915771e-01 1.973756253719329834e-01 4.530597925186157227e-01 -6.925803422927856445e-02 -1.818886585533618927e-02
2.000251710414886475e-01 9.578593820333480835e-02 3.584705889225006104e-01 -2.869242429733276367e-01 5.759105086326599121e-03 -2.576080858707427979e-01 -8.038534224033355713e-02 -5.611361935734748840e-02 -1.040793657302856445e-01 -4.700370877981185913e-02 -6.510213017463684082e-02 -2.718463540077209473e-01 2.508552670478820801e-01 -5.653839185833930969e-02 -2.658164128661155701e-02 -2.204324752092361450e-01 2.451006621122360229e-01 3.702685236930847168e-02 -5.308066681027412415e-02 -2.029202133417129517e-01 -1.138630807399749756e-01 1.965046823024749756e-01 -2.410034537315368652e-01 -3.290439024567604065e-02 -2.992514073848724365e-01 2.548564970493316650e-01 -1.609958112239837646e-01 8.218020200729370117e-02 -4.166319966316223145e-02 1.839934885501861572e-01 2.393316105008125305e-02 -1.336329579353332520e-01
-1.517920196056365967e-01 -1.371077299118041992e-01 1.680282801389694214e-01 -1.735516637563705444e-01 1.799273490905761719e-01 -4.818096384406089783e-02 -1.241340786218643188e-01 7.037597894668579102e-02 1.782808303833007812e-01 -7.846184074878692627e-02 -2.144160270690917969e-01 -1.880083084106445312e-01 2.362935543060302734e-01 2.945286631584167480e-01 -1.618018150329589844e-01 1.940320432186126709e-01 1.122246980667114258e-01 7.842462509870529175e-02 -1.064036861062049866e-01 -2.039616107940673828e-01 8.517301827669143677e-02 2.168007642030715942e-01 -1.191333383321762085e-01 2.454621158540248871e-02 -9.979379177093505859e-02 -8.616971969604492188e-02 -2.932240068912506104e-01 2.239902019500732422e-01 1.950339525938034058e-01 3.515340089797973633e-01 -2.458616942167282104e-01 5.254062265157699585e-02
-4.170461744070053101e-02 -1.706985831260681152e-01 2.253829687833786011e-01 -1.236271038651466370e-01 -1.354948803782463074e-02 -1.160736083984375000e-01 1.088733449578285217e-01 1.798266172409057617e-01 -2.857865393161773682e-01 -9.659345448017120361e-02 -7.354120165109634399e-02 -3.343927264213562012e-01 -2.211559005081653595e-02 1.446698158979415894e-01 1.479811817407608032e-01 -4.320207238197326660e-01 2.059895843267440796e-01 2.944033443927764893e-01 -1.316573619842529297e-01 2.688977867364883423e-02 -1.430639326572418213e-01 1.702178120613098145e-01 -1.129181310534477234e-01 8.564224094152450562e-02 7.394155859947204590e-02 1.827245354652404785e-01 -1.870390623807907104e-01 2.489227652549743652e-01 4.945096746087074280e-02 -4.982823505997657776e-02 7.236111164093017578e-02 -2.105935811996459961e-01
-1.807096004486083984e-01 5.456261336803436279e-03 -1.822805553674697876e-01 -1.363435834646224976e-01 1.424761861562728882e-02 8.279542438685894012e-03 -1.529862582683563232e-01 5.523391813039779663e-02 1.115721017122268677e-01 -9.690757095813751221e-02 -3.595714271068572998e-01 -3.862826228141784668e-01 -2.283889502286911011e-01 1.988106369972229004e-01 8.179682306945323944e-03 6.161475926637649536e-02 2.582611516118049622e-02 2.096050232648849487e-01 9.585547447204589844e-02 -2.698473632335662842e-01 3.077322542667388916e-01 -7.527750730514526367e-02 -1.480521261692047119e-01 2.039372175931930542e-01 -2.733474969863891602e-01 4.891693126410245895e-03 1.848082095384597778e-01 1.505342870950698853e-01 -7.476172596216201782e-02 2.111154496669769287e-01 -1.314055025577545166e-01 5.838797241449356079e-02
-3.492699265480041504e-01 -6.687579303979873657e-02 -2.672834098339080811e-01 -1.340264081954956055e-01 -1.552593708038330078e-01 7.791522145271301270e-02 -2.033974379301071167e-01 1.775940656661987305e-01 -1.188198998570442200e-01 -2.305613458156585693e-01 -1.094269976019859314e-01 -1.587236970663070679e-01 2.680100798606872559e-01 3.216752037405967712e-02 -4.431720450520515442e-02 4.038263577967882156e-03 1.185160726308822632e-01 1.458631753921508789e-01 -1.603812426328659058e-01 -7.003252208232879639e-02 6.644000858068466187e-02 1.966606229543685913e-01 1.006803242489695549e-03 2.338330000638961792e-01 -1.027724370360374451e-01 -2.742323838174343109e-02 -2.601661086082458496e-01 3.951641917228698730e-01 -3.763347119092941284e-02 2.826554775238037109e-01 4.569430276751518250e-02 1.396007686853408813e-01
1.738992780447006226e-01 -2.697856128215789795e-01 6.489914655685424805e-02 -2.017421275377273560e-01 7.049668580293655396e-02 -1.731300354003906250e-01 9.557564556598663330e-02 7.253710925579071045e-02 -3.493315875530242920e-01 1.511816978454589844e-01 -3.323017954826354980e-01 -4.436869919300079346e-01 -1.151882186532020569e-01 -8.101966232061386108e-02 -1.961702108383178711e-01 -2.923419773578643799e-01 1.245210245251655579e-01 1.214382424950599670e-01 -8.287713862955570221e-03 -6.439665704965591431e-02 -3.708790615200996399e-02 1.698430925607681274e-01 -1.143184453248977661e-01 5.503965169191360474e-02 -2.330904901027679443e-01 -2.360929548740386963e-02 -4.883386194705963135e-02 6.684420257806777954e-02 7.076124846935272217e-02 3.689248859882354736e-02 -2.353163957595825195e-01 -5.000414326786994934e-02
1.267946809530258179e-01 -2.026907205581665039e-01 1.957917213439941406e-01 4.800485819578170776e-02 8.973102085292339325e-03 -1.595896780490875244e-01 1.642739623785018921e-01 -2.034893492236733437e-03 9.746161103248596191e-02 -2.033722847700119019e-01 -2.183293700218200684e-01 -1.047323551028966904e-02 -1.528684496879577637e-01 1.824957430362701416e-01 -1.561228036880493164e-01 -2.233562432229518890e-02 1.465346962213516235e-01 1.266748905181884766e-01 1.045162044465541840e-02 1.251870393753051758e-01 6.687470525503158569e-02 -6.923316419124603271e-02 -2.483422309160232544e-01 2.430642992258071899e-01 -2.918714284896850586e-01 -1.367030572146177292e-02 -1.106614619493484497e-01 2.717620730400085449e-01 5.055028200149536133e-01 2.171063721179962158e-01 9.215090423822402954e-02 5.934738367795944214e-02
-1.435458958148956299e-01 -6.965833250433206558e-03 -3.278815746307373047e-01 -2.447405755519866943e-01 -1.684602946043014526e-01 -7.346694916486740112e-02 -1.980181634426116943e-01 2.538554370403289795e-01 1.193498075008392334e-01 -1.461661309003829956e-01 2.180570662021636963e-01 -6.626144796609878540e-02 -9.217148274183273315e-02 1.222979202866554260e-01 -1.617733538150787354e-01 5.640096217393875122e-02 -2.563210390508174896e-02 1.667662560939788818e-01 7.822810113430023193e-02 -7.735314965248107910e-02 2.308433949947357178e-01 1.071196347475051880e-01 -1.178079470992088318e-01 2.123327255249023438e-01 1.809191703796386719e-02 1.988512575626373291e-01 -7.552535086870193481e-02 5.227482318878173828e-01 1.161140501499176025e-01 1.098200753331184387e-01 1.425511091947555542e-01 7.182193547487258911e-02
1.109418049454689026e-01 -3.046140372753143311e-01 4.182156920433044434e-02 -4.936476349830627441e-01 1.589145362377166748e-01 -2.087253183126449585e-01 1.305283457040786743e-01 -4.074456542730331421e-02 -1.808991283178329468e-01 -1.784889101982116699e-01 -9.713983163237571716e-03 -1.847714036703109741e-01 3.813121095299720764e-02 1.472888737916946411e-01 -1.506873313337564468e-02 -3.074322342872619629e-01 1.545727401971817017e-01 1.212867200374603271e-01 -1.738463193178176880e-01 7.168411742895841599e-03 1.609343737363815308e-01 -1.226045787334442139e-01 -1.817997843027114868e-01 -9.576562792062759399e-03 -7.870193570852279663e-02 -2.903305552899837494e-02 5.917331576347351074e-02 3.150942623615264893e-01 1.537746936082839966e-01 1.342161446809768677e-01 -2.249519824981689453e-01 1.419964246451854706e-02
-6.090233102440834045e-02 -1.652313172817230225e-01 -4.604648053646087646e-02 -2.465496957302093506e-01 -2.174613475799560547e-01 -2.936266362667083740e-01 -4.932523891329765320e-02 9.049415588378906250e-02 8.064121007919311523e-02 -5.869795131729915738e-05 -2.625472545623779297e-01 -2.835693061351776123e-01 2.851294577121734619e-01 -9.264851361513137817e-02 -3.145934641361236572e-01 9.728037565946578979e-02 -1.177055314183235168e-01 1.992258429527282715e-01 -8.645655959844589233e-02 1.933134510181844234e-03 -2.717225067317485809e-02 9.568313509225845337e-02 -1.309702545404434204e-01 2.446934580802917480e-01 -1.905553042888641357e-01 7.605858147144317627e-02 -4.756074398756027222e-02 4.326402842998504639e-01 -4.300314933061599731e-02 7.051945477724075317e-02 4.258207336533814669e-04 1.465939730405807495e-01
1.162538230419158936e-01 -7.589331269264221191e-02 1.724444776773452759e-01 -3.328694403171539307e-01 -6.603182107210159302e-02 -1.393646746873855591e-01 2.367824316024780273e-01 1.980762928724288940e-02 2.242063283920288086e-01 1.794210523366928101e-01 9.751992672681808472e-02 -1.714330315589904785e-01 -4.503241181373596191e-02 4.054412990808486938e-02 -2.115026116371154785e-01 -1.127166375517845154e-01 -8.320499956607818604e-02 2.611823081970214844e-01 5.849852040410041809e-02 -2.567318268120288849e-02 -2.251477241516113281e-01 1.973505616188049316e-01 -2.993009984493255615e-01 2.427880465984344482e-01 -2.866667509078979492e-01 1.886301338672637939e-01 -1.388002336025238037e-01 1.234982013702392578e-01 2.526231408119201660e-01 4.712486639618873596e-02 -7.201484590768814087e-02 1.912770271301269531e-01
1.512987017631530762e-01 -1.623706370592117310e-01 1.120355874300003052e-01 -2.408903092145919800e-01 -3.139699622988700867e-02 2.155253738164901733e-01 8.421093225479125977e-02 1.102092675864696503e-02 -2.080676704645156860e-01 -1.726951599121093750e-01 1.075016260147094727e-01 -3.504759371280670166e-01 7.231158018112182617e-02 1.078756898641586304e-01 -2.644523084163665771e-01 -1.791318953037261963e-01 7.899338752031326294e-02 1.857822239398956299e-01 -1.772659420967102051e-01 2.432962208986282349e-01 -9.438261389732360840e-02 -7.097973674535751343e-02 -3.484113886952400208e-02 1.171877831220626831e-01 1.203249301761388779e-02 1.299700736999511719e-01 -1.754147112369537354e-01 1.390516012907028198e-01 2.692605555057525635e-01 4.088095426559448242e-01 -4.372502863407135010e-02 -1.737068742513656616e-01
-1.525458395481109619e-01 -2.383106015622615814e-02 -2.639571130275726318e-01 -2.897418439388275146e-01 -1.408949047327041626e-01 7.731437683105468750e-02 1.724347025156021118e-01 -5.895791575312614441e-02 1.223957538604736328e-01 1.342249959707260132e-01 -9.141546487808227539e-02 -1.090118288993835449e-01 -1.079702097922563553e-02 -5.079426616430282593e-02 -1.830145269632339478e-01 3.379610553383827209e-02 3.339841365814208984e-01 -2.655599080026149750e-02 1.267783343791961670e-02 -1.669693589210510254e-01 -1.103331800550222397e-02 -4.837296903133392334e-02 -2.446731328964233398e-01 -6.089119985699653625e-02 -3.850383162498474121e-01 2.705254778265953064e-02 -2.914754152297973633e-01 2.897260189056396484e-01 1.626431047916412354e-01 3.126313090324401855e-01 6.967020779848098755e-02 1.402638256549835205e-01
-2.354400902986526489e-01 -1.532586067914962769e-01 7.445954531431198120e-02 -1.866406351327896118e-01 2.247025258839130402e-02 3.947300836443901062e-02 1.103667020797729492e-01 -5.040749441832304001e-03 -1.636584252119064331e-01 3.131724298000335693e-01 6.000348180532455444e-02 -1.738188713788986206e-01 1.198687776923179626e-01 1.357943117618560791e-01 -9.588555246591567993e-02 -3.711360096931457520e-01 2.609542906284332275e-01 -4.169495403766632080e-02 -1.353822946548461914e-01 -2.532404959201812744e-01 8.847673982381820679e-02 1.183836981654167175e-01 -2.347113937139511108e-01 1.324257105588912964e-01 -2.032850868999958038e-02 1.731640696525573730e-01 1.125031411647796631e-01 3.710016608238220215e-01 -5.252250004559755325e-03 4.260784387588500977e-02 -1.572619229555130005e-01 -2.719860970973968506e-01
-6.037308648228645325e-02 -6.211513653397560120e-02 -1.795457750558853149e-01 -1.697501689195632935e-01 -3.426967561244964600e-02 -8.702087402343750000e-02 5.086359009146690369e-02 6.631653755903244019e-02 2.661631703376770020e-01 -3.587390482425689697e-02 -7.543479651212692261e-02 -1.903573721647262573e-01 -1.760593205690383911e-01 -1.284200847148895264e-01 -1.648172438144683838e-01 -2.265245616436004639e-01 3.390300273895263672e-01 4.537902399897575378e-02 -2.121341228485107422e-01 -1.710958480834960938e-01 1.982076913118362427e-01 -1.327481716871261597e-01 -1.703443527221679688e-01 9.911732375621795654e-02 -4.134255945682525635e-01 9.851750731468200684e-02 -2.428972125053405762e-01 2.095155417919158936e-01 4.818104207515716553e-02 2.538898587226867676e-01 1.761130243539810181e-01 8.570685982704162598e-02
1.199032142758369446e-01 -2.252182736992835999e-02 -2.581961750984191895e-01 -2.773618400096893311e-01 -2.033343017101287842e-01 -7.320401817560195923e-02 6.658716499805450439e-02 2.006111741065979004e-01 -2.684586495161056519e-02 -4.410154372453689575e-02 -8.755654096603393555e-02 -3.066232502460479736e-01 1.442469954490661621e-01 -1.557420659810304642e-02 -2.626379132270812988e-01 1.061758324503898621e-01 2.888391911983489990e-01 -1.014966070652008057e-01 -1.056096628308296204e-01 -3.797192871570587158e-02 -1.606334149837493896e-01 2.991120815277099609e-01 -1.276573538780212402e-01 1.495249420404434204e-01 -3.803254365921020508e-01 1.385951191186904907e-01 2.190247923135757446e-02 1.944209337234497070e-01 9.489288181066513062e-02 -3.831507405266165733e-03 -2.663348913192749023e-01 4.635164886713027954e-02
3.185500949621200562e-02 7.221397012472152710e-02 1.537140011787414551e-01 -2.174605876207351685e-01 8.012109249830245972e-02 -5.801926180720329285e-02 1.080420836806297302e-01 -7.928334176540374756e-02 1.041171178221702576e-01 1.116548255085945129e-01 -2.288621664047241211e-01 -3.167149722576141357e-01 -8.621749281883239746e-02 -9.849452227354049683e-02 -1.620422750711441040e-01 -1.292847245931625366e-01 -2.561772763729095459e-01 9.730545431375503540e-02 -2.408855110406875610e-01 -3.852763026952743530e-02 -1.340436190366744995e-01 2.079622745513916016e-01 -1.230619922280311584e-01 3.507999479770660400e-01 2.774507701396942139e-01 9.406262636184692383e-02 3.105291537940502167e-02 2.982694506645202637e-01 1.105459108948707581e-01 3.688912391662597656e-01 3.034365363419055939e-02 -2.146703656762838364e-03
-1.070493310689926147e-01 -7.124000042676925659e-02 4.186662286520004272e-02 -4.719569683074951172e-01 3.149634599685668945e-01 -3.549456000328063965e-01 1.143988445401191711e-01 2.036225199699401855e-01 -2.537997066974639893e-01 1.202765703201293945e-01 -2.997263334691524506e-02 -2.215279787778854370e-01 -1.027461215853691101e-01 -3.659300133585929871e-02 -1.430943608283996582e-01 -2.518159449100494385e-01 1.874349452555179596e-02 -4.833639040589332581e-02 -2.529454417526721954e-02 -7.060961425304412842e-02 2.387482821941375732e-01 1.721119135618209839e-01 -1.203392818570137024e-01 1.315265446901321411e-01 -1.301644295454025269e-01 1.408357918262481689e-01 -9.654936194419860840e-02 2.510649859905242920e-01 -1.601737551391124725e-02 3.023270703852176666e-02 -1.001091077923774719e-01 8.690355718135833740e-02
3.219451308250427246e-01 -1.976472735404968262e-01 8.460666984319686890e-02 -4.571942985057830811e-02 -5.233308300375938416e-02 3.533307462930679321e-02 6.491227447986602783e-02 -1.799712330102920532e-02 1.099010780453681946e-01 -1.849405318498611450e-01 -1.476863175630569458e-01 9.080296754837036133e-02 -1.791199743747711182e-01 1.558480560779571533e-01 -4.672795906662940979e-02 -7.513455301523208618e-02 1.991637498140335083e-01 3.100960552692413330e-01 8.086399175226688385e-03 -5.101418495178222656e-02 9.178682416677474976e-02 -1.267390251159667969e-01 -1.356991231441497803e-01 6.492344290018081665e-02 -4.683015123009681702e-02 1.410141140222549438e-01 -8.816967159509658813e-02 3.318754732608795166e-01 4.287523031234741211e-01 4.188660979270935059e-01 -2.916372753679752350e-02 -1.150783300399780273e-01
1.764114946126937866e-01 4.311190918087959290e-02 1.748864203691482544e-01 -3.307128548622131348e-01 2.051891535520553589e-01 -2.642445564270019531e-01 -2.601224929094314575e-02 2.909783422946929932e-01 7.507193833589553833e-02 4.325565695762634277e-02 -1.849795877933502197e-01 -1.610494703054428101e-01 -8.883274346590042114e-02 -1.929116994142532349e-01 1.887493729591369629e-01 -2.249757945537567139e-01 -2.420289814472198486e-01 9.328089654445648193e-02 7.356796413660049438e-02 -1.120359823107719421e-01 -8.110526204109191895e-02 -8.825574815273284912e-02 -2.252784371376037598e-01 1.692315936088562012e-01 -8.574265986680984497e-02 1.225172802805900574e-01 -1.928132027387619019e-01 3.405577540397644043e-01 -5.517215467989444733e-03 2.590439319610595703e-01 -9.535839408636093140e-02 6.064352579414844513e-03
6.005241721868515015e-02 -2.349631786346435547e-01 7.094711065292358398e-02 3.182447701692581177e-02 -3.594326376914978027e-01 -2.714481763541698456e-02 2.441701143980026245e-01 -8.072621375322341919e-02 3.694171085953712463e-02 -2.486712187528610229e-01 -1.389157772064208984e-01 -4.365889430046081543e-01 -8.017648011445999146e-02 -7.288561761379241943e-02 -2.048297077417373657e-01 -8.748237043619155884e-02 -1.548732281662523746e-03 -5.932519957423210144e-02 -6.771446205675601959e-03 1.221412047743797302e-01 1.100375950336456299e-01 3.289759755134582520e-01 1.804502122104167938e-02 2.252400964498519897e-01 1.178369671106338501e-01 1.936124712228775024e-01 -1.729921847581863403e-01 7.369700819253921509e-02 -1.006062850356101990e-01 2.294020950794219971e-01 -1.626599431037902832e-01 1.969882845878601074e-01
-1.227472871541976929e-01 -2.183358222246170044e-01 1.100918427109718323e-01 -1.858524978160858154e-01 -1.184756085276603699e-01 2.287694811820983887e-01 2.963213324546813965e-01 4.154780507087707520e-02 1.051528528332710266e-01 -1.391094624996185303e-01 -8.397130668163299561e-02 -4.575718939304351807e-02 1.733462363481521606e-01 1.232730969786643982e-01 1.543280184268951416e-01 4.216279834508895874e-02 2.813129425048828125e-01 1.914884448051452637e-01 8.797086775302886963e-02 -1.661357879638671875e-01 7.658691704273223877e-02 6.818835623562335968e-03 -2.875033318996429443e-01 1.959903985261917114e-01 -2.847702801227569580e-01 -7.532136142253875732e-02 -2.816459536552429199e-01 3.319851458072662354e-01 2.196890264749526978e-01 1.425219625234603882e-01 -3.561513870954513550e-02 5.087005905807018280e-03
1.597726047039031982e-01 -1.584551483392715454e-01 3.477091789245605469e-01 -6.401959061622619629e-02 -2.199314087629318237e-01 1.827211230993270874e-01 -2.783556282520294189e-01 2.052178531885147095e-01 -5.356213077902793884e-02 -8.685290813446044922e-02 -1.799293607473373413e-01 -1.374667733907699585e-01 -2.963808178901672363e-01 9.275418706238269806e-03 -8.687908947467803955e-02 2.522241696715354919e-02 3.790003359317779541e-01 3.126897662878036499e-02 -2.256895601749420166e-01 -1.027404218912124634e-01 -3.467984870076179504e-02 1.537676602602005005e-01 -2.078151851892471313e-01 1.116510480642318726e-02 5.375049263238906860e-02 3.110872814431786537e-03 -1.779092997312545776e-01 2.254494279623031616e-01 4.523632302880287170e-02 2.840669751167297363e-01 -1.255459189414978027e-01 -8.406101912260055542e-02
2.180851697921752930e-01 -2.852792739868164062e-01 -1.050844565033912659e-01 -2.518199682235717773e-01 1.120599079877138138e-02 -1.077532470226287842e-01 -1.572427600622177124e-01 -6.088366359472274780e-02 -1.454390138387680054e-01 -2.096566259860992432e-01 1.040680333971977234e-01 -1.675580888986587524e-01 -2.488859295845031738e-01 -1.063821911811828613e-01 -1.060254797339439392e-01 -2.425841540098190308e-01 7.889185845851898193e-02 -6.638754159212112427e-02 -8.069347590208053589e-02 -1.367232296615839005e-02 -5.749601498246192932e-02 1.341804265975952148e-01 -2.572844028472900391e-01 9.367702901363372803e-02 -4.944887459278106689e-01 1.914952099323272705e-01 1.075644046068191528e-01 1.463270336389541626e-01 6.397709250450134277e-02 2.722966074943542480e-01 3.043933771550655365e-02 4.603614658117294312e-02
-2.526664435863494873e-01 -1.224681958556175232e-01 -2.164793908596038818e-01 -2.207025736570358276e-01 -1.706630885601043701e-01 -8.839173614978790283e-02 -4.066142253577709198e-03 8.988229185342788696e-02 -3.947034478187561035e-01 2.118775807321071625e-02 -3.567487746477127075e-02 -2.928697466850280762e-01 1.708405464887619019e-01 2.394448965787887573e-01 5.724516883492469788e-02 -1.891476511955261230e-01 2.346903830766677856e-01 1.139952093362808228e-01 -9.265826642513275146e-02 -1.469179838895797729e-01 9.129123389720916748e-02 -8.038330078125000000e-02 -1.811853051185607910e-01 1.635511368513107300e-01 -3.297228366136550903e-02 2.691800333559513092e-02 -3.242725431919097900e-01 2.950833439826965332e-01 -8.756973594427108765e-02 -1.087215691804885864e-01 -1.597680151462554932e-01 4.863418638706207275e-03
-1.150076091289520264e-01 -1.897439509630203247e-01 8.695533126592636108e-02 -6.003648042678833008e-02 -2.008481174707412720e-01 -1.305753737688064575e-01 6.647285819053649902e-02 1.025496795773506165e-01 1.389150917530059814e-01 -1.523073762655258179e-01 -2.040121704339981079e-01 -1.733606606721878052e-01 3.215563297271728516e-01 -7.642167806625366211e-02 -1.187897697091102600e-01 4.507124423980712891e-02 7.981063425540924072e-02 2.571910321712493896e-01 -7.931375503540039062e-02 -4.093717336654663086e-01 7.530063390731811523e-02 4.338982701301574707e-02 -2.369185686111450195e-01 1.358311623334884644e-01 -3.427691459655761719e-01 1.058808937668800354e-01 1.239547505974769592e-01 3.220384716987609863e-01 1.105514094233512878e-01 1.125563085079193115e-01 -7.626890204846858978e-03 1.627242714166641235e-01
7.263543456792831421e-02 -5.829518660902976990e-02 2.435639053583145142e-01 -1.645693182945251465e-01 -2.813467979431152344e-01 -1.140408515930175781e-01 -1.367515791207551956e-02 -1.948997750878334045e-02 -1.498966570943593979e-02 9.052953124046325684e-02 -6.712096184492111206e-02 -2.413809001445770264e-01 -3.698149025440216064e-01 1.254581809043884277e-01 -2.084125578403472900e-02 -3.754523023962974548e-02 -9.525914676487445831e-03 2.858881950378417969e-01 -3.048936091363430023e-02 2.183776944875717163e-01 2.835065424442291260e-01 -1.836785930208861828e-03 8.520584553480148315e-02 3.281460404396057129e-01 -6.751372665166854858e-02 -1.165211647748947144e-01 1.164340749382972717e-01 4.067720472812652588e-01 8.499232679605484009e-02 1.657392829656600952e-01 3.390216827392578125e-02 1.670188456773757935e-01
4.823681339621543884e-02 -1.264279484748840332e-01 -2.510176599025726318e-01 -1.975459307432174683e-01 9.654486924409866333e-02 -2.740126661956310272e-02 -3.684590384364128113e-02 1.689002066850662231e-01 1.391578465700149536e-01 -2.039711475372314453e-01 -1.644278615713119507e-01 -2.003373801708221436e-01 -2.327918559312820435e-01 -1.421476304531097412e-01 -9.678225964307785034e-02 -2.602057345211505890e-02 -2.203060090541839600e-01 2.118335962295532227e-01 -1.056891158223152161e-01 -6.992921978235244751e-02 1.914148181676864624e-01 5.469882860779762268e-02 7.720717787742614746e-02 1.345414221286773682e-01 -3.795324563980102539e-01 1.127031296491622925e-01 6.965194642543792725e-02 4.415920376777648926e-01 -1.002705004066228867e-02 2.701655328273773193e-01 -1.140029951930046082e-01 -1.061359420418739319e-01
1.245538443326950073e-01 -7.793724536895751953e-02 1.226177066564559937e-01 -1.706914156675338745e-01 1.081374138593673706e-01 -2.116151601076126099e-01 1.788229495286941528e-01 2.763400077819824219e-01 -2.120282948017120361e-01 5.294161662459373474e-02 -2.449509054422378540e-01 -3.673588633537292480e-01 -5.998618528246879578e-02 -1.381533592939376831e-01 -2.792069502174854279e-02 -3.433991670608520508e-01 1.796088963747024536e-01 7.335330545902252197e-02 5.960451439023017883e-02 -2.072866410017013550e-01 -1.178252920508384705e-01 4.044905677437782288e-02 -1.802499890327453613e-01 -5.638594925403594971e-02 -9.003883600234985352e-02 2.219919711351394653e-01 -1.175297051668167114e-01 4.003683626651763916e-01 -5.644518509507179260e-02 -1.783613674342632294e-02 -1.188792213797569275e-01 -2.906667813658714294e-02
-1.807847619056701660e-01 -2.221216261386871338e-01 -4.019550606608390808e-02 -4.003487154841423035e-02 1.756677180528640747e-01 3.424054384231567383e-02 1.737297177314758301e-01 -7.119034230709075928e-02 -2.140185832977294922e-01 4.979154095053672791e-02 3.634574636816978455e-02 -3.980419039726257324e-01 7.751954346895217896e-02 3.913331776857376099e-03 -3.399256384000182152e-03 -1.169624105095863342e-01 2.043639272451400757e-01 3.750325739383697510e-01 -9.603160433471202850e-03 -1.113962978124618530e-01 2.871652245521545410e-01 5.267550796270370483e-02 1.110858842730522156e-01 -1.455621328204870224e-02 -2.933931946754455566e-01 -6.647053174674510956e-03 1.342611573636531830e-02 4.490899443626403809e-01 5.138423293828964233e-02 6.677004043012857437e-03 -1.163451150059700012e-01 1.510235220193862915e-01
-3.461865009739995003e-03 -1.931141912937164307e-01 -2.770560085773468018e-01 -5.240698158740997314e-02 -4.900791496038436890e-02 -1.245020404458045959e-01 3.135267272591590881e-02 -6.634828448295593262e-02 1.086027771234512329e-01 -3.510193526744842529e-02 -2.725528478622436523e-01 -3.620640039443969727e-01 2.441300898790359497e-01 -8.161835372447967529e-03 -2.983469069004058838e-01 6.800403445959091187e-02 6.056714802980422974e-02 1.129533872008323669e-01 -1.240303218364715576e-01 4.051639139652252197e-02 7.650581747293472290e-02 2.313362210988998413e-01 -4.468278214335441589e-02 3.082709014415740967e-01 -2.665267288684844971e-01 8.297369629144668579e-02 -5.304247513413429260e-02 4.378676712512969971e-01 1.482014507055282593e-01 5.766931548714637756e-02 2.355175092816352844e-02 6.419023964554071426e-03
-2.197492122650146484e-01 -1.512859016656875610e-01 -6.056995689868927002e-02 3.548926860094070435e-02 -3.950961232185363770e-01 -2.213964238762855530e-02 -1.192366406321525574e-01 2.844806611537933350e-01 -2.586491405963897705e-01 -5.432326346635818481e-02 -2.312282323837280273e-01 -3.106770515441894531e-01 4.245682153850793839e-03 2.116379737854003906e-01 6.051248311996459961e-02 -2.124035060405731201e-01 2.521380409598350525e-02 1.037520468235015869e-01 -8.779705502092838287e-03 -2.044353820383548737e-02 6.606891751289367676e-02 7.340541109442710876e-03 1.638451591134071350e-02 3.916599974036216736e-02 -1.241079121828079224e-01 -1.833156049251556396e-01 -3.326859474182128906e-01 3.432780206203460693e-01 5.885004624724388123e-02 1.473582535982131958e-01 -1.503221392631530762e-01 1.237567812204360962e-01
1.245048716664314270e-01 1.132567748427391052e-01 1.472806930541992188e-01 -3.299052417278289795e-01 1.051795631647109985e-01 -9.337013214826583862e-02 2.726344466209411621e-01 -5.767596140503883362e-02 5.111053586006164551e-02 2.111513465642929077e-01 9.192796051502227783e-02 -2.338089197874069214e-01 -8.641318976879119873e-02 1.758622378110885620e-01 -8.654743432998657227e-02 -1.520683467388153076e-01 -1.810889691114425659e-01 2.970088124275207520e-01 9.459961205720901489e-02 -8.405592292547225952e-02 -1.770380735397338867e-01 9.251748025417327881e-02 -1.015906929969787598e-01 2.320504188537597656e-01 -2.953625619411468506e-01 1.087340638041496277e-01 -2.250825017690658569e-01 1.657588183879852295e-01 3.269479870796203613e-01 9.533608704805374146e-02 -1.686636507511138916e-01 -4.071486741304397583e-02
-1.843337863683700562e-01 -2.323416620492935181e-01 1.068971976637840271e-01 -2.084510326385498047e-01 -1.545017510652542114e-01 4.078281298279762268e-02 7.556050550192594528e-03 -8.399169892072677612e-02 -2.299913167953491211e-01 9.265150874853134155e-02 1.760078966617584229e-01 -2.848891615867614746e-01 7.054346054792404175e-02 1.045902073383331299e-01 -2.273723669350147247e-02 -2.850420176982879639e-01 1.668458431959152222e-01 3.067066706717014313e-02 -1.451028976589441299e-02 -3.916587829589843750e-01 8.687720447778701782e-02 2.172528654336929321e-01 -7.828607410192489624e-02 8.142560720443725586e-02 2.501404657959938049e-02 1.355095859616994858e-02 1.478142142295837402e-01 3.952558636665344238e-01 3.135484457015991211e-02 2.614775300025939941e-02 -3.308018743991851807e-01 -1.154921427369117737e-01
-8.986870199441909790e-02 -2.018527686595916748e-01 -8.096198737621307373e-02 -8.846393227577209473e-02 -3.839786350727081299e-02 -1.296480000019073486e-01 2.579166367650032043e-02 -1.607424467802047729e-01 -3.709809184074401855e-01 -8.823224902153015137e-02 3.384317085146903992e-02 -8.382627367973327637e-02 -1.875838148407638073e-03 -2.631731517612934113e-02 -6.805962324142456055e-02 -4.330230355262756348e-01 -1.206687372177839279e-02 2.526565790176391602e-01 1.227707639336585999e-01 8.566743880510330200e-02 8.510477840900421143e-02 -3.144102543592453003e-02 -3.234097361564636230e-01 1.537324935197830200e-01 2.160626500844955444e-01 1.961118914186954498e-02 8.470768481492996216e-02 4.210885763168334961e-01 -4.944253712892532349e-02 2.945619523525238037e-01 4.352581128478050232e-02 -8.667476475238800049e-03
-2.172651328146457672e-02 -1.588450670242309570e-01 3.067268431186676025e-01 -3.096587061882019043e-01 -1.656169593334197998e-01 3.601041808724403381e-02 9.731258451938629150e-02 6.759952753782272339e-02 9.793127328157424927e-02 -2.232093065977096558e-01 -1.437767967581748962e-02 -1.553156375885009766e-01 7.038052380084991455e-02 9.801166132092475891e-03 1.997358351945877075e-01 1.289620716124773026e-02 2.295212149620056152e-01 1.838557869195938110e-01 -3.022369444370269775e-01 -4.767089337110519409e-02 -2.178654819726943970e-01 -5.755980685353279114e-02 -1.882820874452590942e-01 1.103871166706085205e-01 2.363927513360977173e-01 -5.720446631312370300e-02 -6.151965260505676270e-02 4.103303551673889160e-01 -1.781935542821884155e-01 1.878669261932373047e-01 -8.337987959384918213e-02 1.699505597352981567e-01
1.791548430919647217e-01 -2.043833732604980469e-01 1.932929456233978271e-01 -1.651408821344375610e-01 -9.448794275522232056e-02 -9.333031624555587769e-02 1.017997264862060547e-01 1.248709633946418762e-01 2.019007503986358643e-01 1.711921393871307373e-01 2.764111943542957306e-02 -2.434713840484619141e-01 -4.988951608538627625e-02 1.270197182893753052e-01 -9.337263554334640503e-02 -1.600402891635894775e-01 -1.136694177985191345e-01 1.839846819639205933e-01 -6.572470068931579590e-02 -4.715126007795333862e-02 -2.442539185285568237e-01 3.192954063415527344e-01 -1.606954485177993774e-01 3.476288616657257080e-01 -9.703740477561950684e-02 2.324354499578475952e-01 1.610901951789855957e-02 1.325911581516265869e-01 1.687250733375549316e-01 3.276320397853851318e-01 -2.360882759094238281e-01 -2.029868960380554199e-02
-3.221250697970390320e-02 -4.836471751332283020e-02 1.354082077741622925e-01 -1.908703446388244629e-01 6.531814485788345337e-02 -1.982572376728057861e-01 2.723433449864387512e-02 -8.226014673709869385e-02 1.122901067137718201e-01 -1.531906425952911377e-01 -2.242437601089477539e-01 -1.347711533308029175e-01 -1.714411079883575439e-01 1.654807478189468384e-01 7.660579681396484375e-02 -2.434487193822860718e-01 2.816396951675415039e-01 2.831244766712188721e-01 -1.602456122636795044e-01 -5.526382103562355042e-02 2.412085682153701782e-01 2.455207407474517822e-01 2.860614061355590820e-01 1.512253433465957642e-01 -3.334424495697021484e-01 5.022339150309562683e-02 7.804498821496963501e-02 1.773776412010192871e-01 9.847803041338920593e-03 2.982400953769683838e-01 -4.527176916599273682e-02 -1.030031442642211914e-01
1.131942272186279297e-01 -2.737903892993927002e-01 5.568144470453262329e-02 -2.261168360710144043e-01 -2.003464289009571075e-02 -1.255355179309844971e-01 5.305375158786773682e-02 -1.783356219530105591e-01 -6.727349013090133667e-02 -2.683445215225219727e-01 1.256394237279891968e-01 -7.260987907648086548e-02 -1.967370361089706421e-01 -8.440325409173965454e-02 -1.812725961208343506e-01 -1.410654932260513306e-01 3.717457056045532227e-01 3.509469330310821533e-02 -1.930240988731384277e-01 9.882117807865142822e-02 2.326104044914245605e-01 -4.962004348635673523e-02 -3.546663224697113037e-01 7.545981556177139282e-02 -7.999095320701599121e-02 1.139911115169525146e-01 -8.235212415456771851e-02 9.128455072641372681e-02 4.329292848706245422e-02 4.242765009403228760e-01 -1.326447129249572754e-01 -5.047634243965148926e-02
-1.347241699695587158e-01 -2.727949321269989014e-01 -1.644866764545440674e-01 -1.700601428747177124e-01 -1.230824738740921021e-01 -2.952787838876247406e-02 7.218733429908752441e-02 -1.482602674514055252e-03 1.716114431619644165e-01 -8.602032810449600220e-02 -2.675661258399486542e-02 -2.419390678405761719e-01 1.626679152250289917e-01 -1.442739665508270264e-01 -2.620818316936492920e-01 -2.435512542724609375e-01 -1.548384036868810654e-02 1.109871789813041687e-01 -1.812415570020675659e-01 4.859566688537597656e-02 2.831133306026458740e-01 -2.389622293412685394e-02 -1.616143137216567993e-01 1.080408990383148193e-01 -4.355624616146087646e-01 3.061834275722503662e-01 -5.102653056383132935e-02 1.241433806717395782e-02 1.571086496114730835e-01 2.579692006111145020e-01 -1.228619888424873352e-01 -3.186459653079509735e-03
-9.983300417661666870e-02 -2.291140407323837280e-01 -1.945599466562271118e-01 -3.683808445930480957e-02 1.644767634570598602e-02 8.294884860515594482e-02 -1.619317196309566498e-02 1.610585860908031464e-02 7.560257613658905029e-02 -2.855400741100311279e-01 -4.792474210262298584e-02 -9.816212952136993408e-02 9.599380940198898315e-02 3.756057918071746826e-01 -1.175833642482757568e-01 -1.478352248668670654e-01 -2.987327985465526581e-02 4.488860070705413818e-01 1.264943778514862061e-01 4.379138723015785217e-02 -2.691152095794677734e-01 -6.568469572812318802e-03 -7.871620357036590576e-02 3.109889030456542969e-01 -1.843672990798950195e-01 2.336424440145492554e-01 -7.997086644172668457e-02 1.687941700220108032e-01 9.701108187437057495e-02 2.023062258958816528e-01 -6.119261682033538818e-02 -1.796195507049560547e-01
3.885577432811260223e-03 -2.430293858051300049e-01 1.750170290470123291e-01 -2.277117222547531128e-01 4.561062157154083252e-02 -1.989622861146926880e-01 2.105407118797302246e-01 1.017774939537048340e-01 -2.034542709589004517e-01 1.111400052905082703e-01 -4.322230815887451172e-01 -4.013850688934326172e-01 -3.464043512940406799e-02 -7.529371976852416992e-02 -8.184717968106269836e-03 -2.825256884098052979e-01 5.167671665549278259e-02 1.541025638580322266e-01 -6.341415923088788986e-03 -2.383901923894882202e-02 4.852781444787979126e-02 1.321496665477752686e-01 4.328647628426551819e-02 3.621551149990409613e-05 -1.208898350596427917e-01 1.696532405912876129e-02 -2.547486424446105957e-01 2.661665380001068115e-01 5.049966648221015930e-02 -1.915973983705043793e-02 -2.567972242832183838e-01 -7.370048761367797852e-02
2.256395816802978516e-01 -7.896836102008819580e-02 9.565060585737228394e-02 -3.432248830795288086e-01 2.010725140571594238e-01 5.265139415860176086e-02 2.183990627527236938e-01 1.600737422704696655e-01 -1.875871270895004272e-01 1.328205019235610962e-01 1.799603253602981567e-01 -2.939862608909606934e-01 -6.917963922023773193e-02 6.715575605630874634e-02 -1.498588025569915771e-01 4.038523510098457336e-02 3.371041119098663330e-01 1.307594925165176392e-01 -6.956909596920013428e-02 -2.329973131418228149e-01 2.241989076137542725e-01 -1.135026887059211731e-01 -6.011098995804786682e-02 2.897751927375793457e-01 -1.684032031334936619e-03 2.377277240157127380e-02 -8.751480281352996826e-02 1.426506936550140381e-01 1.016252338886260986e-01 3.110524117946624756e-01 1.198601908981800079e-02 -1.339752823114395142e-01
1.516338735818862915e-01 -1.283426731824874878e-01 -2.522164583206176758e-01 -2.639137804508209229e-01 -4.779615998268127441e-02 -3.165442347526550293e-01 1.108867749571800232e-01 -1.181658264249563217e-02 -2.266753613948822021e-01 -1.010606065392494202e-01 -2.011892348527908325e-01 -2.547132372856140137e-01 -2.018682509660720825e-01 1.084272637963294983e-01 -4.770053923130035400e-02 -8.813557773828506470e-02 2.545771896839141846e-01 1.162846833467483521e-01 -3.049356937408447266e-01 1.887706071138381958e-01 -5.455770343542098999e-02 2.839247286319732666e-01 -1.360771507024765015e-01 -1.037301048636436462e-01 -1.779613196849822998e-01 -1.104025915265083313e-01 -1.071721762418746948e-01 3.146377205848693848e-01 -4.649939760565757751e-02 5.773086845874786377e-02 -4.353348910808563232e-02 3.605103492736816406e-02
-1.540374904870986938e-01 -1.072917133569717407e-01 1.111768186092376709e-01 -1.147765144705772400e-01 -2.051245979964733124e-02 -2.309845536947250366e-01 6.903591006994247437e-02 -2.018453739583492279e-02 -3.028691112995147705e-01 -1.315821558237075806e-01 6.177109852433204651e-02 -1.393067836761474609e-01 1.495109796524047852e-01 1.373962610960006714e-01 -7.241077721118927002e-02 -3.575924634933471680e-01 1.491796970367431641e-01 3.454342484474182129e-01 1.465683281421661377e-01 -5.008922517299652100e-02 -1.482000350952148438e-01 -3.624909371137619019e-02 -7.024767249822616577e-02 2.396525144577026367e-01 1.252046674489974976e-01 -9.245821088552474976e-02 3.003551997244358063e-02 4.811674952507019043e-01 -2.013734430074691772e-01 5.675852298736572266e-02 -1.472375988960266113e-01 1.870034262537956238e-02
-1.448642611503601074e-01 -1.685273647308349609e-01 1.571362651884555817e-02 9.062939323484897614e-03 -2.249705977737903595e-02 -8.834285289049148560e-02 1.303661167621612549e-01 -1.001136098057031631e-02 1.315461993217468262e-01 8.576245047152042389e-03 -2.171416729688644409e-01 -2.775067389011383057e-01 -9.059120714664459229e-02 8.156401105225086212e-03 1.868001967668533325e-01 -3.076885938644409180e-01 2.719732522964477539e-01 2.103562951087951660e-01 -3.515804708003997803e-01 -3.284845873713493347e-02 1.970627605915069580e-01 2.755223512649536133e-01 9.863817691802978516e-02 1.059814393520355225e-01 -2.921939790248870850e-01 -4.446658119559288025e-02 1.463876012712717056e-02 1.889424026012420654e-01 1.625281125307083130e-01 3.126753866672515869e-01 1.041301488876342773e-01 -9.269377589225769043e-02
4.489216953516006470e-02 -5.603279918432235718e-02 3.868952393531799316e-03 -3.367238342761993408e-01 -4.716199263930320740e-02 -2.061121314764022827e-01 4.595655202865600586e-02 -1.308696866035461426e-01 9.107669442892074585e-02 1.183090806007385254e-01 1.361557096242904663e-01 -1.523004025220870972e-01 -2.320138737559318542e-02 1.658267527818679810e-01 -9.647917747497558594e-02 -1.802573055028915405e-01 -6.509316712617874146e-02 1.780069321393966675e-01 1.207028478384017944e-01 -7.730890065431594849e-02 -1.941300779581069946e-01 3.327678740024566650e-01 -3.083396852016448975e-01 1.846691668033599854e-01 -2.218052893877029419e-01 3.051365017890930176e-01 -1.524799019098281860e-01 8.745675534009933472e-02 3.033269345760345459e-01 5.788232386112213135e-02 -2.295120060443878174e-01 1.683265268802642822e-01
6.142062600702047348e-03 -5.858734995126724243e-02 1.525553911924362183e-01 2.686055609956383705e-03 -2.119862474501132965e-02 -3.066759929060935974e-02 -6.389371305704116821e-02 2.072648704051971436e-01 1.389006376266479492e-01 5.235335230827331543e-02 1.457580029964447021e-01 -2.300589531660079956e-01 2.379261404275894165e-01 -9.314998053014278412e-03 -2.612317800521850586e-01 -2.613878846168518066e-01 -8.770886808633804321e-02 1.587895303964614868e-01 4.667610337492078543e-04 1.273821890354156494e-01 -2.960509955883026123e-01 6.622242182493209839e-02 -2.433832287788391113e-01 2.158003449440002441e-01 -1.012614965438842773e-01 5.466650426387786865e-02 6.025846675038337708e-02 4.180251657962799072e-01 2.871386706829071045e-01 3.293580710887908936e-01 -6.070053949952125549e-02 4.638835415244102478e-02
-1.781879514455795288e-01 -3.005200326442718506e-01 1.188539564609527588e-01 -2.419892251491546631e-01 2.713326215744018555e-01 -5.669775232672691345e-02 -7.442752271890640259e-02 1.047075614333152771e-01 6.202923133969306946e-02 6.270590424537658691e-02 -2.360674738883972168e-01 -7.116942852735519409e-02 1.539976000785827637e-01 2.348053753376007080e-01 -8.707002550363540649e-02 3.661309182643890381e-02 1.147252693772315979e-01 1.409348547458648682e-01 -5.533186346292495728e-02 -1.798247992992401123e-01 9.849475324153900146e-02 6.745848059654235840e-02 1.216747164726257324e-01 -1.574269682168960571e-01 -4.166652262210845947e-02 -3.497770428657531738e-02 -3.049337565898895264e-01 2.983661592006683350e-01 1.433932334184646606e-01 3.961702585220336914e-01 -2.561880648136138916e-01 7.207910716533660889e-02
-1.531191468238830566e-01 8.559059351682662964e-02 -9.643492847681045532e-02 -7.443787902593612671e-02 3.109662421047687531e-02 3.350561857223510742e-02 -6.584525853395462036e-02 1.892810016870498657e-01 9.422977268695831299e-02 -2.058223634958267212e-01 -2.119579464197158813e-01 -3.108208477497100830e-01 -2.181779146194458008e-01 2.342369407415390015e-01 -9.016550332307815552e-02 -1.618975996971130371e-01 1.779725402593612671e-02 4.067490696907043457e-01 -7.287250459194183350e-02 -2.032250165939331055e-01 2.389416992664337158e-01 -1.579185132868587971e-03 -5.468333140015602112e-02 1.594702899456024170e-01 -3.104507923126220703e-01 1.187525037676095963e-02 4.311003535985946655e-02 -6.851463764905929565e-02 -1.158953271806240082e-02 2.164447605609893799e-01 -3.537963330745697021e-01 9.711625427007675171e-02
-6.042717769742012024e-02 -6.964479386806488037e-02 1.987200081348419189e-01 -2.637366354465484619e-01 -1.367131713777780533e-02 1.709736138582229614e-01 3.277229666709899902e-01 6.354390084743499756e-02 -2.423018664121627808e-01 8.679419755935668945e-02 -1.664342731237411499e-02 -1.630564965307712555e-02 -9.723678231239318848e-02 1.409992128610610962e-01 -4.717619717121124268e-02 -1.819528490304946899e-01 4.908412322402000427e-02 8.817491680383682251e-02 2.978103794157505035e-02 -1.632169187068939209e-01 2.163880020380020142e-01 -1.023566648364067078e-01 -2.251145429909229279e-02 4.646482169628143311e-01 -9.396369755268096924e-02 9.277895092964172363e-02 -2.118386626243591309e-01 9.205081313848495483e-02 -4.735295102000236511e-02 4.121994376182556152e-01 6.939899176359176636e-02 -2.257630676031112671e-01
-2.623544335365295410e-01 -1.352206915616989136e-01 -1.125051826238632202e-01 -1.564535349607467651e-01 -9.588132798671722412e-02 1.805497407913208008e-01 1.813303083181381226e-01 -1.168505549430847168e-01 6.923576444387435913e-02 2.893338501453399658e-01 2.784425206482410431e-02 -2.483317703008651733e-01 -7.559948414564132690e-02 1.799650192260742188e-01 -4.006827995181083679e-02 -7.467288523912429810e-02 1.658478379249572754e-02 -1.531229615211486816e-01 -2.223502658307552338e-02 -6.249778671190142632e-04 -1.135761663317680359e-01 1.550227552652359009e-01 -3.029362261295318604e-01 -1.175888851284980774e-01 -2.694668769836425781e-01 9.671510010957717896e-02 -1.654771864414215088e-01 4.844422042369842529e-01 -2.533206529915332794e-02 1.580382287502288818e-01 -8.968914300203323364e-02 2.162129282951354980e-01
-2.340830713510513306e-01 -8.913844823837280273e-02 1.068785265088081360e-01 -1.220002677291631699e-02 -3.329716622829437256e-02 1.300236396491527557e-02 5.003893375396728516e-02 5.843652412295341492e-02 -2.321374267339706421e-01 -8.438255637884140015e-02 -7.024091482162475586e-02 -4.808174669742584229e-01 -3.516549244523048401e-02 2.971410453319549561e-01 2.262622267007827759e-01 -2.778058052062988281e-01 2.272334396839141846e-01 1.709480434656143188e-01 -4.556149244308471680e-03 -2.789682010188698769e-03 1.674638986587524414e-01 -5.731194466352462769e-02 -6.753420084714889526e-02 5.585154891014099121e-02 -4.074347764253616333e-02 3.181473016738891602e-01 -2.613397240638732910e-01 1.387389600276947021e-01 -1.557466685771942139e-01 1.481167525053024292e-01 -2.102259248495101929e-01 -5.246425792574882507e-02
2.198848575353622437e-01 6.283984403125941753e-04 2.647258341312408447e-01 -2.576057016849517822e-01 1.479852795600891113e-01 -2.427891641855239868e-01 1.679084300994873047e-01 1.296511590480804443e-01 -1.792646795511245728e-01 4.768731445074081421e-02 -1.177781373262405396e-01 -4.311740994453430176e-01 8.816420286893844604e-02 -9.831153601408004761e-02 -1.620981693267822266e-01 -1.826258301734924316e-01 1.591100990772247314e-01 1.583261936902999878e-01 1.160576641559600830e-01 -7.339648902416229248e-02 -7.024611532688140869e-02 4.025631397962570190e-02 -1.748829931020736694e-01 -2.108740806579589844e-01 -1.647003442049026489e-01 2.198492139577865601e-01 -2.086410075426101685e-01 2.547842860221862793e-01 -1.366045027971267700e-01 1.517208069562911987e-01 2.030634135007858276e-02 3.545739501714706421e-02
8.978075534105300903e-02 -1.405442319810390472e-02 -1.909459084272384644e-01 1.095350924879312515e-02 -7.292312383651733398e-02 4.967422038316726685e-02 1.245221868157386780e-01 -1.763455867767333984e-01 8.246210217475891113e-02 -1.485236734151840210e-02 -1.321913152933120728e-01 -2.694948613643646240e-01 9.370774775743484497e-02 1.286329478025436401e-01 -2.797074615955352783e-01 -7.739812880754470825e-02 1.105205267667770386e-01 2.095046788454055786e-01 -1.058178991079330444e-01 2.235228568315505981e-02 -1.863719336688518524e-02 2.024307698011398315e-01 4.989811405539512634e-02 1.104653924703598022e-01 9.349654614925384521e-02 1.824379563331604004e-01 -5.367645025253295898e-01 2.666710913181304932e-01 1.619915068149566650e-01 2.907236814498901367e-01 8.205711096525192261e-02 -2.269894182682037354e-01
1.243839263916015625e-01 -6.317345798015594482e-02 -9.002349525690078735e-02 -2.726359367370605469e-01 6.057917699217796326e-02 -4.703057929873466492e-02 1.975831985473632812e-01 4.349320381879806519e-02 3.086290508508682251e-02 -9.770268201828002930e-02 5.852597951889038086e-02 -6.566883623600006104e-02 -3.558652102947235107e-01 2.336577475070953369e-01 2.466115169227123260e-02 -1.673952043056488037e-01 1.707206517457962036e-01 1.834550797939300537e-01 9.187388420104980469e-02 -2.455015480518341064e-01 1.195833608508110046e-01 1.777998656034469604e-01 -2.425765097141265869e-01 -1.020086035132408142e-01 -2.903250157833099365e-01 1.954218000173568726e-01 -1.624249964952468872e-01 9.977746754884719849e-02 1.632924079895019531e-01 2.934024035930633545e-01 -1.208052337169647217e-01 3.005913496017456055e-01
-2.498905733227729797e-02 -1.861885003745555878e-02 -1.608447283506393433e-01 -2.605189979076385498e-01 -4.929866194725036621e-01 -2.059433758258819580e-01 -2.090466171503067017e-01 -2.023303322494029999e-02 8.307588100433349609e-02 -1.849371567368507385e-02 -1.969020515680313110e-01 -1.099789366126060486e-01 7.846160791814327240e-03 1.565723568201065063e-01 -1.004328057169914246e-01 -2.828090265393257141e-02 -1.543064415454864502e-02 -8.364572376012802124e-02 1.483314088545739651e-03 -2.170297056436538696e-01 2.077604383230209351e-01 -9.219969063997268677e-02 -6.587235629558563232e-02 1.566422283649444580e-01 6.281690299510955811e-02 -1.341702640056610107e-01 -2.575375735759735107e-01 3.501194417476654053e-01 -1.492765694856643677e-01 3.174686133861541748e-01 -1.149585470557212830e-01 -1.161740813404321671e-02
1.159290522336959839e-01 8.148543536663055420e-02 -1.058467626571655273e-01 -9.884813427925109863e-02 -7.409629970788955688e-02 1.553396433591842651e-01 -3.502248600125312805e-02 2.336246669292449951e-01 1.234615594148635864e-01 -1.684956848621368408e-01 -6.221580132842063904e-02 -1.392507255077362061e-01 -1.012241616845130920e-01 3.506308197975158691e-01 -7.664122432470321655e-02 2.955067247967235744e-05 1.116854473948478699e-01 2.798145413398742676e-01 9.835632890462875366e-02 1.332548856735229492e-01 3.296380043029785156e-01 2.013714909553527832e-01 6.460542231798171997e-02 1.722564101219177246e-01 -1.787602603435516357e-01 1.930664628744125366e-01 -2.510907053947448730e-01 4.053080677986145020e-01 1.064201742410659790e-01 2.292820811271667480e-01 -3.295614849776029587e-03 -7.645506411790847778e-02
-3.765627369284629822e-02 -7.408210635185241699e-02 1.806533336639404297e-01 -1.518859565258026123e-01 9.864941239356994629e-02 -1.188674420118331909e-01 -8.557884395122528076e-02 1.247002705931663513e-01 4.485959559679031372e-02 -1.502819359302520752e-02 -1.259868890047073364e-01 -1.264270395040512085e-01 3.082402646541595459e-01 2.840122580528259277e-01 -1.283382326364517212e-01 1.493914872407913208e-01 2.014446705579757690e-01 1.657969355583190918e-01 -2.602249085903167725e-01 -2.366602569818496704e-01 1.171540543437004089e-01 1.926102191209793091e-01 -2.712176144123077393e-01 -1.705331802368164062e-01 -4.834758862853050232e-02 2.122731357812881470e-01 -1.601193994283676147e-01 2.629514969885349274e-02 1.238453015685081482e-01 3.877045810222625732e-01 -2.395245432853698730e-01 -9.262777864933013916e-03
-1.920982748270034790e-01 -2.706966400146484375e-01 9.500596672296524048e-02 -1.225629523396492004e-01 -4.053735733032226562e-01 -6.814313586801290512e-03 -9.090675413608551025e-02 4.529839381575584412e-02 -4.016333073377609253e-02 1.075481846928596497e-01 5.878348648548126221e-02 -1.325429975986480713e-01 -9.266000986099243164e-02 2.516428194940090179e-02 -4.239246249198913574e-02 -8.794422447681427002e-02 2.500408887863159180e-01 1.408122926950454712e-01 -8.896219730377197266e-02 -3.547052741050720215e-01 -6.951136142015457153e-02 1.645011156797409058e-01 -9.491151571273803711e-02 -8.182587474584579468e-02 6.093765795230865479e-02 2.678009569644927979e-01 1.941913962364196777e-01 3.541994690895080566e-01 1.351692527532577515e-01 9.201321005821228027e-02 -3.251265883445739746e-01 5.841908976435661316e-02
3.614889830350875854e-02 -3.363544493913650513e-02 1.754183769226074219e-01 -3.748399615287780762e-01 1.334674060344696045e-01 2.027461230754852295e-01 -1.446591019630432129e-01 1.926128119230270386e-01 -2.963799983263015747e-03 2.982450723648071289e-01 -4.250136390328407288e-02 -1.989237815141677856e-01 -2.896866202354431152e-01 4.234261438250541687e-02 -2.759714126586914062e-01 1.283549070358276367e-01 1.988655030727386475e-01 1.754231899976730347e-01 2.409331686794757843e-02 -1.563047170639038086e-01 -1.299004256725311279e-01 -9.325011074542999268e-02 6.959919631481170654e-02 2.639166116714477539e-01 -1.338864415884017944e-01 4.472485929727554321e-02 -2.149764150381088257e-01 3.236285448074340820e-01 -7.903342135250568390e-03 9.837502241134643555e-02 -9.201263636350631714e-02 1.271876990795135498e-01
8.043889701366424561e-02 -4.963649436831474304e-02 3.531681746244430542e-02 -6.140165403485298157e-02 -1.006304398179054260e-01 1.706431806087493896e-01 2.879292666912078857e-01 1.622154116630554199e-01 -1.666147559881210327e-01 -2.812005579471588135e-01 -1.729425638914108276e-01 -3.660571575164794922e-01 -9.112092852592468262e-02 2.154437899589538574e-01 1.487656962126493454e-02 1.201436072587966919e-01 2.146033197641372681e-01 8.381574600934982300e-02 9.580186009407043457e-02 -2.030740827322006226e-01 -1.423885971307754517e-01 -1.545931864529848099e-02 -3.166508376598358154e-01 2.684895098209381104e-01 -3.119735121726989746e-01 2.985590137541294098e-02 -5.547703057527542114e-02 2.299318164587020874e-01 4.348513856530189514e-02 1.044471114873886108e-01 -1.673116385936737061e-01 -7.840053737163543701e-02
-2.118828296661376953e-01 -1.767609566450119019e-01 -2.310814708471298218e-01 -7.390750944614410400e-02 -2.213933765888214111e-01 -1.066668983548879623e-02 1.081305444240570068e-01 2.246125042438507080e-01 7.100195437669754028e-02 -7.184699177742004395e-02 -2.512170672416687012e-01 -1.820064783096313477e-01 2.043804377317428589e-01 -2.774818539619445801e-01 -1.685912460088729858e-01 6.446823477745056152e-02 1.367976963520050049e-01 1.587647497653961182e-01 -1.353486478328704834e-01 -6.226394698023796082e-02 3.594176098704338074e-02 2.802833616733551025e-01 -1.278640180826187134e-01 1.596140265464782715e-01 -3.931368291378021240e-01 8.594955503940582275e-02 -1.486006975173950195e-01 3.117287755012512207e-01 5.521053820848464966e-02 1.162814274430274963e-01 -5.185357853770256042e-02 -8.769585192203521729e-02
1.364506483078002930e-01 3.877904638648033142e-02 -1.600122153759002686e-01 -3.484393358230590820e-01 -3.398045599460601807e-01 -1.107939332723617554e-02 -1.145367100834846497e-01 -3.563095927238464355e-01 6.031633168458938599e-02 1.437899935990571976e-02 3.843400254845619202e-02 -2.772580683231353760e-01 6.463262438774108887e-02 -2.158326804637908936e-01 6.658117473125457764e-02 -1.118345260620117188e-01 2.149288058280944824e-01 2.736318111419677734e-01 -1.032575219869613647e-02 -9.239570796489715576e-02 8.668955415487289429e-02 -3.092190017923712730e-03 -1.354990154504776001e-01 2.268175631761550903e-01 -1.114776879549026489e-01 1.271012425422668457e-01 3.950473852455615997e-03 1.651050001382827759e-01 -1.742759793996810913e-01 3.560084104537963867e-01 1.998994313180446625e-02 -8.300027996301651001e-02
-2.775253541767597198e-02 -1.497380584478378296e-01 -6.495452672243118286e-02 3.071069903671741486e-02 -9.865168482065200806e-02 1.030266582965850830e-01 1.169184744358062744e-01 1.848972886800765991e-01 1.156935244798660278e-01 -1.257106065750122070e-01 1.164958328008651733e-01 -2.581112086772918701e-01 -1.381133347749710083e-01 2.762184143066406250e-01 3.891982510685920715e-02 -7.210182398557662964e-02 1.993325352668762207e-01 2.174363583326339722e-01 1.802025139331817627e-01 1.286467909812927246e-01 -2.247500568628311157e-01 3.874765336513519287e-02 -2.889920175075531006e-01 2.257185727357864380e-01 -2.061960548162460327e-01 2.561207413673400879e-01 1.275689601898193359e-01 3.467168211936950684e-01 -7.526609301567077637e-02 2.827466130256652832e-01 -3.842062503099441528e-02 -1.943563520908355713e-01
-7.918153889477252960e-03 -2.017758786678314209e-01 -1.032731905579566956e-01 -2.479967474937438965e-01 -1.820508241653442383e-01 -1.664116084575653076e-01 -1.797255873680114746e-01 9.735732525587081909e-02 4.819681495428085327e-02 6.098885834217071533e-02 -2.077793926000595093e-01 -2.823218107223510742e-01 2.081128805875778198e-01 -2.645101845264434814e-01 -2.688340246677398682e-01 9.182795882225036621e-03 -3.461065888404846191e-02 3.047487437725067139e-01 -3.853968903422355652e-02 5.242913588881492615e-02 1.581713370978832245e-02 8.331156522035598755e-02 -1.729518175125122070e-01 2.091065049171447754e-01 -1.212858855724334717e-01 3.574902936816215515e-02 -2.656185626983642578e-02 4.169421792030334473e-01 -3.781059384346008301e-02 -5.261930823326110840e-02 2.915425039827823639e-02 3.084999024868011475e-01
1.943142861127853394e-01 -8.954738080501556396e-02 3.913071751594543457e-02 -3.716660737991333008e-01 5.782575905323028564e-02 -2.623830363154411316e-02 2.188840955495834351e-01 2.611976563930511475e-01 -2.811224460601806641e-01 -2.127246372401714325e-02 1.004899591207504272e-01 -2.708884775638580322e-01 -1.459632217884063721e-01 1.791848242282867432e-01 -2.017063051462173462e-01 7.714743912220001221e-02 2.312050014734268188e-01 1.434181351214647293e-02 -1.086207851767539978e-02 -2.033796012401580811e-01 2.214172333478927612e-01 -9.539712965488433838e-02 -8.934411406517028809e-02 3.023036122322082520e-01 -1.685205101966857910e-02 1.188152134418487549e-01 -1.436557620763778687e-01 1.527720540761947632e-01 -9.991366416215896606e-03 3.161740005016326904e-01 6.141518801450729370e-02 -1.285505443811416626e-01
-1.999727040529251099e-01 -1.923488527536392212e-01 -9.112918376922607422e-02 -1.264792680740356445e-01 2.945872023701667786e-02 -2.114925235509872437e-01 -5.942577496170997620e-02 3.141866922378540039e-01 2.680314779281616211e-01 -1.802821457386016846e-01 -1.490285694599151611e-01 -3.048484623432159424e-01 2.606279589235782623e-02 9.179601073265075684e-02 -2.715962231159210205e-01 1.580265164375305176e-02 -1.103542745113372803e-01 1.441048979759216309e-01 -1.357104182243347168e-01 3.902417793869972229e-02 1.783475130796432495e-01 1.169420331716537476e-01 2.536363434046506882e-03 3.041009604930877686e-01 -2.306403815746307373e-01 5.021320283412933350e-02 2.207878977060317993e-01 2.992490231990814209e-01 1.654504090547561646e-01 6.049114465713500977e-02 -1.391529589891433716e-01 -1.140331029891967773e-01
-2.441233098506927490e-01 -5.154387280344963074e-02 -1.462094783782958984e-01 8.425403386354446411e-02 -4.389935359358787537e-02 4.722499474883079529e-02 -1.518103294074535370e-02 -3.234054893255233765e-02 1.471725851297378540e-01 7.316979020833969116e-02 -3.765812218189239502e-01 -2.896106839179992676e-01 -8.333066850900650024e-02 6.274597346782684326e-02 -2.826067246496677399e-02 -8.036483824253082275e-02 3.595996201038360596e-01 1.635475009679794312e-01 -3.092495910823345184e-02 -4.671036824584007263e-02 1.623549908399581909e-01 2.681024558842182159e-02 -1.043837815523147583e-01 -1.798741370439529419e-01 -1.223142668604850769e-01 2.444828301668167114e-02 -2.753376364707946777e-01 4.425920844078063965e-01 -7.100863754749298096e-02 2.867050170898437500e-01 -1.309888958930969238e-01 1.086935028433799744e-01
-1.076309941709041595e-02 -1.042296923696994781e-02 -1.918338388204574585e-01 -9.491940028965473175e-03 1.078107357025146484e-01 9.908380918204784393e-03 2.808520384132862091e-02 -3.537196293473243713e-02 2.156894505023956299e-01 1.735355257987976074e-01 8.232727413997054100e-04 -1.666682511568069458e-01 -6.804655492305755615e-02 1.710314489901065826e-02 -1.971545219421386719e-01 -8.708386868238449097e-02 4.990915954113006592e-02 3.351059556007385254e-01 -1.798854023218154907e-01 -7.053562998771667480e-02 1.542136371135711670e-01 -4.998295381665229797e-02 -9.584574401378631592e-02 3.498587012290954590e-01 -5.124784111976623535e-01 4.341394081711769104e-02 2.214815914630889893e-01 2.394459694623947144e-01 1.440353542566299438e-01 2.852326631546020508e-01 1.015336369164288044e-03 1.016428396105766296e-01
-9.444269351661205292e-03 -9.380312263965606689e-02 -1.025278791785240173e-01 -2.010745257139205933e-01 -2.544583678245544434e-01 -2.584584653377532959e-01 -1.553791482001543045e-02 1.591456234455108643e-01 -3.506778925657272339e-02 -1.031935736536979675e-01 -1.710848659276962280e-01 -3.231629431247711182e-01 2.392841279506683350e-01 -1.983929127454757690e-01 -2.525398135185241699e-01 5.443311855196952820e-02 -2.775757946074008942e-02 1.802133917808532715e-01 -9.320116788148880005e-02 1.016292870044708252e-01 8.322903513908386230e-02 8.765871077775955200e-02 -1.482698470354080200e-01 2.444495707750320435e-01 -1.993477642536163330e-01 2.920160070061683655e-02 8.493688888847827911e-03 3.539109826087951660e-01 2.238585613667964935e-02 8.399336785078048706e-02 1.568760275840759277e-01 3.569522500038146973e-01
-3.534658998250961304e-02 -6.159660592675209045e-02 -2.137499600648880005e-01 2.584890276193618774e-02 2.452707616612315178e-03 1.396856550127267838e-02 9.945178776979446411e-02 1.769272983074188232e-01 1.774633675813674927e-01 1.386336982250213623e-01 -1.084131300449371338e-01 -1.699991226196289062e-01 -1.074636802077293396e-01 -3.440284356474876404e-02 -2.478443682193756104e-01 -1.158057600259780884e-01 7.642985135316848755e-02 1.626027226448059082e-01 -2.917581200599670410e-01 -1.606296934187412262e-02 1.737465560436248779e-01 3.512730449438095093e-02 -5.619039013981819153e-02 2.234538942575454712e-01 -5.265924930572509766e-01 2.366001158952713013e-01 6.036341935396194458e-02 2.153110802173614502e-01 7.692885398864746094e-02 3.356703519821166992e-01 -4.235431924462318420e-02 1.497583985328674316e-01
-1.000348031520843506e-01 -7.419014722108840942e-02 -1.299956589937210083e-01 -1.329596489667892456e-01 -4.455859959125518799e-02 -9.695792570710182190e-03 2.611178457736968994e-01 1.651901938021183014e-02 -6.085279211401939392e-02 -3.047204017639160156e-02 2.746925875544548035e-02 -3.701689243316650391e-01 -3.632581606507301331e-02 1.254128217697143555e-01 -9.914355352520942688e-03 -1.607480198144912720e-01 2.811596691608428955e-01 -2.486589103937149048e-01 8.828643709421157837e-02 -5.191557109355926514e-02 -1.299472898244857788e-01 7.922159507870674133e-03 -2.552170455455780029e-01 9.726814925670623779e-03 -2.834953069686889648e-01 1.666205376386642456e-01 -2.032149583101272583e-01 4.298900961875915527e-01 4.529056698083877563e-02 2.276823520660400391e-01 -1.524363458156585693e-01 2.215112447738647461e-01
-1.023019477725028992e-01 8.373767882585525513e-02 -2.350153326988220215e-01 7.768405228853225708e-02 7.753385603427886963e-02 -1.412679105997085571e-01 -2.278432399034500122e-01 -2.358974888920783997e-02 2.029220946133136749e-02 -2.613371908664703369e-01 -9.118071198463439941e-02 6.042071618139743805e-03 -1.227555721998214722e-01 1.248595342040061951e-01 -1.271563861519098282e-02 -9.179461747407913208e-02 2.380800433456897736e-02 1.825485080480575562e-01 -6.817274540662765503e-02 -1.986233294010162354e-01 1.720707863569259644e-01 1.358145028352737427e-01 -3.416586518287658691e-01 1.999102830886840820e-01 5.880101397633552551e-02 3.207375109195709229e-01 -2.473282516002655029e-01 4.320242404937744141e-01 -1.364132910966873169e-01 1.969664245843887329e-01 -1.696074008941650391e-02 1.787047833204269409e-01
-2.231656163930892944e-01 -1.522744894027709961e-01 -8.567615598440170288e-02 -4.680848121643066406e-02 2.696774667128920555e-03 5.779775977134704590e-02 -1.334700384177267551e-03 2.795477211475372314e-01 1.815422922372817993e-01 7.232471555471420288e-02 -3.634099364280700684e-01 -3.384044170379638672e-01 2.754707038402557373e-01 7.889147847890853882e-02 -2.922212481498718262e-01 -9.706470184028148651e-03 -1.134286671876907349e-01 2.543537616729736328e-01 1.447363495826721191e-01 -2.312928885221481323e-01 9.807687252759933472e-02 1.850152313709259033e-01 -8.738081902265548706e-02 1.256803870201110840e-01 -1.200286522507667542e-01 1.670604199171066284e-01 1.028778702020645142e-01 2.546680271625518799e-01 8.901054412126541138e-02 1.897590607404708862e-01 -2.637873962521553040e-02 -4.407671093940734863e-02
-1.891416013240814209e-01 3.384428843855857849e-02 1.043737679719924927e-01 -1.985394954681396484e-01 -3.094292245805263519e-02 -3.820872306823730469e-01 -1.210960745811462402e-02 9.567944705486297607e-02 -2.248735874891281128e-01 -1.405496299266815186e-01 -4.750453308224678040e-02 -1.361746042966842651e-01 -5.832812935113906860e-02 4.352341964840888977e-02 -1.363755166530609131e-01 -3.452324271202087402e-01 7.850061357021331787e-02 2.655356526374816895e-01 2.595145702362060547e-01 9.396630525588989258e-02 -2.993401288986206055e-01 -6.414640694856643677e-02 -1.163903251290321350e-01 6.824111938476562500e-02 -5.662941932678222656e-02 7.243306934833526611e-02 -1.067149713635444641e-01 4.250303208827972412e-01 3.995971754193305969e-02 -3.255270048975944519e-02 -2.273374348878860474e-01 -5.209044367074966431e-02
1.590082421898841858e-03 -2.711489796638488770e-01 6.218937225639820099e-03 -1.326924413442611694e-01 -1.858215928077697754e-01 -2.703725360333919525e-02 -1.305313855409622192e-01 -1.745366305112838745e-01 5.713988840579986572e-02 -1.095563694834709167e-01 -1.674492806196212769e-01 -1.086998805403709412e-01 2.896469235420227051e-01 1.001969650387763977e-01 -1.947738379240036011e-01 1.656007170677185059e-01 1.083288267254829407e-01 1.058495417237281799e-01 5.083284527063369751e-02 4.079253412783145905e-03 1.620053499937057495e-01 2.481345087289810181e-01 -2.135413736104965210e-01 1.733078360557556152e-01 -1.668669432401657104e-01 1.917016655206680298e-01 -6.316880136728286743e-02 4.621697664260864258e-01 5.169438198208808899e-02 1.612680554389953613e-01 1.318519413471221924e-01 3.072589933872222900e-01
-1.695376932621002197e-01 -1.229270845651626587e-01 2.991662323474884033e-01 -2.753886580467224121e-01 -9.182224422693252563e-02 4.682238772511482239e-02 2.913490533828735352e-01 1.168882623314857483e-01 -9.763510525226593018e-02 -1.075852066278457642e-01 1.639637500047683716e-01 -3.626007437705993652e-01 -2.398596890270709991e-02 1.493081152439117432e-01 3.004047833383083344e-02 1.703859269618988037e-01 -1.534484922885894775e-01 8.231427520513534546e-02 -2.285502552986145020e-01 3.203075379133224487e-02 -4.204111918807029724e-02 -1.106271296739578247e-01 -1.577285528182983398e-01 2.537595629692077637e-01 1.133835613727569580e-01 2.308792173862457275e-01 -2.858609855175018311e-01 1.437657624483108521e-01 -5.651957169175148010e-02 2.916700243949890137e-01 4.527972266077995300e-02 6.032746657729148865e-02
2.336224615573883057e-01 -2.043298333883285522e-01 1.565665006637573242e-01 -2.542411983013153076e-01 1.271286606788635254e-01 -1.343592107295989990e-01 7.926993072032928467e-02 8.796471357345581055e-02 -2.772321105003356934e-01 2.222577482461929321e-02 -1.053723171353340149e-01 -5.217700600624084473e-01 9.050338715314865112e-02 -5.848552286624908447e-02 -1.271267980337142944e-01 -2.788127958774566650e-01 9.724762290716171265e-02 2.588307261466979980e-01 1.144747138023376465e-01 1.442533582448959351e-01 -9.747598320245742798e-02 -7.329930365085601807e-02 -1.846073716878890991e-01 1.125858724117279053e-01 7.820017635822296143e-02 1.911233365535736084e-01 -1.318654976785182953e-02 9.058082848787307739e-02 1.069387272000312805e-01 3.377462923526763916e-02 -1.523260027170181274e-01 2.031719684600830078e-01
-1.781400442123413086e-01 -1.555182486772537231e-01 -1.924427151679992676e-01 8.818744868040084839e-02 -2.374639511108398438e-01 4.223011061549186707e-02 -1.527897417545318604e-01 2.225473374128341675e-01 -3.947677090764045715e-02 -1.907805502414703369e-01 8.223330602049827576e-03 -3.654550909996032715e-01 -1.321569830179214478e-01 2.199758887290954590e-01 -1.102939099073410034e-01 -1.364718675613403320e-01 1.010840386152267456e-01 -1.021177247166633606e-01 -6.061052531003952026e-02 -1.547888219356536865e-01 1.411992609500885010e-01 5.316141620278358459e-02 5.345937609672546387e-02 2.465382367372512817e-01 -1.672356426715850830e-01 -2.222694754600524902e-01 -6.765718758106231689e-02 2.737502157688140869e-01 2.276027016341686249e-02 3.700684607028961182e-01 -1.776024699211120605e-01 1.985410153865814209e-01
5.374838784337043762e-02 2.793688774108886719e-01 4.163811802864074707e-01 -2.993260696530342102e-02 1.472247689962387085e-01 -1.115794181823730469e-01 4.919087141752243042e-02 9.096288681030273438e-02 -8.281941525638103485e-03 -1.437218636274337769e-01 -1.140313521027565002e-01 -1.487874686717987061e-01 -9.826554358005523682e-02 -3.763868510723114014e-01 -6.508430838584899902e-02 -1.644777059555053711e-01 3.757944330573081970e-02 2.344303727149963379e-01 2.036792635917663574e-01 2.311606891453266144e-02 -3.706919029355049133e-02 9.875053167343139648e-02 -2.999346256256103516e-01 1.901600360870361328e-01 -1.099570468068122864e-01 3.251580893993377686e-02 -1.985727399587631226e-01 2.708424925804138184e-01 -1.034308671951293945e-01 1.670485734939575195e-01 -2.229953557252883911e-01 -1.076883152127265930e-01
-4.250498414039611816e-01 -1.455227285623550415e-01 4.942025989294052124e-02 -6.539404392242431641e-02 7.454144209623336792e-02 2.018389664590358734e-02 -9.055162966251373291e-02 1.653849482536315918e-01 1.346442848443984985e-02 -1.041203644126653671e-02 7.426560670137405396e-02 -3.822242915630340576e-01 -1.238218173384666443e-01 1.782365841791033745e-03 -2.272579818964004517e-01 1.077646166086196899e-01 -1.259793341159820557e-01 2.238578796386718750e-01 7.345181703567504883e-02 -1.541081070899963379e-01 -2.383507974445819855e-02 8.254163712263107300e-02 -2.472114115953445435e-01 1.083211600780487061e-01 1.833726167678833008e-01 -1.578047573566436768e-01 -1.070253551006317139e-01 1.837965399026870728e-01 2.458490580320358276e-01 3.267263770103454590e-01 -1.912668198347091675e-01 -1.911344975233078003e-01
2.431426793336868286e-01 -8.499328792095184326e-02 9.588848799467086792e-02 -2.331124097108840942e-01 -3.693605959415435791e-02 -1.755545437335968018e-01 2.509273290634155273e-01 8.295849710702896118e-02 -2.244081497192382812e-01 -8.358027786016464233e-02 -1.017119511961936951e-01 1.756041077896952629e-03 8.398620039224624634e-02 1.049277633428573608e-01 -3.281828761100769043e-01 -2.211609482765197754e-02 -1.462003737688064575e-01 8.821146935224533081e-02 -1.354719549417495728e-01 1.456469297409057617e-01 -3.335221484303474426e-02 2.141357064247131348e-01 3.436828032135963440e-02 1.658403873443603516e-02 3.036485426127910614e-02 2.752622067928314209e-01 -2.740882039070129395e-01 2.895101308822631836e-01 2.159626781940460205e-01 3.830957710742950439e-01 1.170023679733276367e-01 -1.194745674729347229e-01
8.042893372476100922e-03 -4.228640720248222351e-02 1.489171385765075684e-01 -4.380035698413848877e-01 -1.799581944942474365e-01 -1.412880867719650269e-01 1.972953677177429199e-01 1.222053840756416321e-01 1.090065343305468559e-03 -1.345952451229095459e-01 -1.302537471055984497e-01 -4.403307437896728516e-01 -4.065831005573272705e-02 -2.239367216825485229e-01 -2.589547634124755859e-01 -1.502082496881484985e-01 3.704489767551422119e-02 -1.221948117017745972e-01 5.350133404135704041e-02 1.411919891834259033e-01 5.325543135404586792e-02 -1.137430071830749512e-01 -2.088156938552856445e-01 2.562702298164367676e-01 5.961524322628974915e-02 3.140348568558692932e-02 -1.325421184301376343e-01 8.163346350193023682e-02 1.519014686346054077e-01 2.609289288520812988e-01 5.784857645630836487e-02 -1.417471170425415039e-01
-8.999862521886825562e-02 -3.161323070526123047e-01 6.174241006374359131e-02 -1.377753168344497681e-01 1.692265421152114868e-01 -1.173921395093202591e-02 -1.907880753278732300e-01 3.316934704780578613e-01 7.217998802661895752e-02 -2.248491346836090088e-01 -1.422477513551712036e-01 -3.308954834938049316e-01 1.754210740327835083e-01 1.575527526438236237e-02 -1.053456068038940430e-01 -2.168188104405999184e-03 -4.645120352506637573e-02 3.242208659648895264e-01 -2.222002297639846802e-01 -2.104235291481018066e-01 -1.558687537908554077e-01 9.398762136697769165e-02 6.103985942900180817e-03 6.219967827200889587e-02 -2.672891914844512939e-01 5.231727287173271179e-02 -1.108595984987914562e-03 3.208700418472290039e-01 4.855660721659660339e-02 2.173830866813659668e-01 -3.585496917366981506e-02 1.879100501537322998e-02
1.801424100995063782e-02 -3.962445855140686035e-01 7.663970440626144409e-02 8.020980283617973328e-03 -1.763474345207214355e-01 -2.965262159705162048e-02 -6.326225399971008301e-02 -3.184719979763031006e-01 -1.553527563810348511e-01 5.869571119546890259e-02 1.440788526087999344e-02 -1.910863816738128662e-01 2.335399091243743896e-01 -9.302809089422225952e-02 -9.746816754341125488e-02 2.577481046319007874e-02 2.833282761275768280e-02 3.001162409782409668e-01 -2.655919194221496582e-01 -8.906461298465728760e-02 4.619750753045082092e-02 7.490380853414535522e-02 -1.570734828710556030e-01 2.453853636980056763e-01 -2.662934064865112305e-01 7.093102484941482544e-02 -1.406183093786239624e-01 3.611731529235839844e-01 -1.661987858824431896e-03 -2.471933141350746155e-02 -2.595382630825042725e-01 -7.450437545776367188e-02
-1.573027372360229492e-01 -2.364868670701980591e-01 -8.340746909379959106e-02 -9.108426980674266815e-03 -1.576860249042510986e-02 3.453604280948638916e-01 2.137555181980133057e-01 -1.540374308824539185e-01 -1.023168265819549561e-01 2.153308689594268799e-02 2.030309260590001941e-04 -2.912724316120147705e-01 -2.329717427492141724e-01 -2.038384228944778442e-02 -3.171698749065399170e-01 -1.670206934213638306e-01 9.615624696016311646e-02 2.240041345357894897e-01 4.165530204772949219e-02 -2.767837345600128174e-01 -5.108202341943979263e-03 9.240961074829101562e-02 -2.290305197238922119e-01 1.974186003208160400e-01 1.398454457521438599e-01 -1.958299428224563599e-01 3.691734001040458679e-02 3.141545653343200684e-01 -1.109472662210464478e-01 1.045704260468482971e-01 3.472300246357917786e-02 1.556192487478256226e-01
-1.249757930636405945e-01 -3.851585322991013527e-03 -5.129319801926612854e-02 -1.694817543029785156e-01 1.290782541036605835e-01 1.868660748004913330e-01 1.567713767290115356e-01 -1.357503831386566162e-01 1.989625841379165649e-01 2.659522183239459991e-02 8.581809699535369873e-02 -3.160146176815032959e-01 -3.303634226322174072e-01 3.220990300178527832e-03 -3.403257727622985840e-01 -6.536590307950973511e-02 -7.964443415403366089e-02 2.478316873311996460e-01 -2.245987057685852051e-01 -4.407110810279846191e-02 2.500410377979278564e-02 -1.730705052614212036e-01 -1.977865844964981079e-01 8.048547804355621338e-02 2.261033505201339722e-01 -2.999564632773399353e-02 -5.848228465765714645e-03 4.070871770381927490e-01 -3.399948775768280029e-02 2.041302621364593506e-01 -1.416935771703720093e-01 6.820686906576156616e-02
-1.443240940570831299e-01 -1.540133208036422729e-01 -8.515900373458862305e-02 -6.238767877221107483e-02 5.900211399421095848e-04 -1.602595746517181396e-01 3.085878863930702209e-02 2.033732980489730835e-01 1.272144168615341187e-01 4.588755592703819275e-02 -1.722303181886672974e-01 -2.087725698947906494e-01 2.669345736503601074e-01 -1.268202960491180420e-01 -2.783335447311401367e-01 -2.337046526372432709e-02 -5.350326746702194214e-02 1.570679694414138794e-01 -1.673467606306076050e-01 -1.185454614460468292e-02 2.137752324342727661e-01 2.378293424844741821e-01 -1.349026113748550415e-01 3.990731537342071533e-01 -2.403778433799743652e-01 9.109247475862503052e-02 1.859725713729858398e-01 3.213419616222381592e-01 1.188340410590171814e-01 6.640470027923583984e-02 -9.951836615800857544e-02 2.272842526435852051e-01
-1.985491216182708740e-01 1.272457242012023926e-01 1.919229626655578613e-01 -1.361931264400482178e-01 6.423310190439224243e-02 1.570622622966766357e-01 1.133036017417907715e-01 1.436233669519424438e-01 -3.910334780812263489e-02 7.116430439054965973e-03 2.479726374149322510e-01 -3.836834132671356201e-01 1.607241183519363403e-01 -8.738210797309875488e-02 -5.718235298991203308e-02 -3.503548800945281982e-01 -1.105813682079315186e-01 1.397376358509063721e-01 -8.830005675554275513e-02 -3.330436646938323975e-01 1.493414044380187988e-01 1.148326043039560318e-02 -2.028370797634124756e-01 -1.688921302556991577e-01 5.301902815699577332e-02 1.425708979368209839e-01 -1.142386198043823242e-01 3.151774108409881592e-01 1.684529334306716919e-01 8.618695288896560669e-02 -1.152142137289047241e-01 1.726242601871490479e-01
-1.793554984033107758e-02 2.043155021965503693e-02 -8.233003318309783936e-02 3.064770437777042389e-02 -9.258401393890380859e-02 -1.952439248561859131e-01 -3.516117855906486511e-02 -6.618833635002374649e-03 -1.333418041467666626e-01 -1.688863895833492279e-02 -6.744638830423355103e-02 -1.778707206249237061e-01 -1.312875002622604370e-01 6.044838577508926392e-02 -9.781403094530105591e-02 -3.762026131153106689e-02 6.981671601533889771e-02 4.211158454418182373e-01 -1.232782751321792603e-01 1.356849521398544312e-01 1.069442480802536011e-01 2.295504212379455566e-01 -5.026111006736755371e-02 -2.559778094291687012e-01 -2.707920372486114502e-01 -3.771520778536796570e-02 -1.267371773719787598e-01 3.729145824909210205e-01 -1.822402179241180420e-01 1.922626793384552002e-01 -4.276466369628906250e-01 -1.628094613552093506e-01
-2.650645077228546143e-01 -3.073424100875854492e-01 -1.652445644140243530e-01 -1.644183099269866943e-01 -1.262782216072082520e-01 -3.715912997722625732e-01 -9.985809773206710815e-02 -4.188206419348716736e-02 -5.159550905227661133e-02 4.378116130828857422e-02 -1.216485425829887390e-01 -4.450601041316986084e-01 -2.315770685672760010e-01 1.297270655632019043e-01 -2.368520945310592651e-01 -2.554918453097343445e-02 3.307596221566200256e-02 1.739001423120498657e-01 -9.298877557739615440e-04 -6.101230904459953308e-02 9.765974432229995728e-02 1.549022495746612549e-01 -1.616680324077606201e-01 1.002031490206718445e-01 7.864062488079071045e-02 9.643805772066116333e-02 -1.014716178178787231e-02 -4.224137961864471436e-02 -1.673651784658432007e-01 3.360724747180938721e-01 1.736289076507091522e-02 -8.443158864974975586e-02
-8.151077479124069214e-02 6.253347545862197876e-02 -3.257597982883453369e-01 -3.222587704658508301e-01 -2.066060304641723633e-01 7.183353602886199951e-02 -1.096228957176208496e-01 2.380497306585311890e-01 4.594695568084716797e-02 -1.400017887353897095e-01 -8.901523053646087646e-02 -8.570355921983718872e-02 -1.097450032830238342e-01 1.880506724119186401e-01 -3.237563371658325195e-02 -4.628128558397293091e-02 -2.131980657577514648e-01 1.369595676660537720e-01 3.016061782836914062e-01 -1.171918734908103943e-01 1.079193279147148132e-01 1.380022913217544556e-01 -1.005782857537269592e-01 2.042182385921478271e-01 -1.612111181020736694e-01 6.939268857240676880e-02 -8.728955686092376709e-02 4.192606210708618164e-01 1.719010174274444580e-01 2.073304951190948486e-01 1.050809770822525024e-01 1.617462486028671265e-01
-1.285931468009948730e-01 -1.082531362771987915e-01 -5.535880103707313538e-02 -1.466833520680665970e-02 -2.739823758602142334e-01 -9.119343012571334839e-02 1.411929447203874588e-02 2.038737200200557709e-02 1.356610953807830811e-01 -1.088147237896919250e-01 -2.390998601913452148e-02 -1.316777467727661133e-01 2.040680050849914551e-01 1.742468178272247314e-01 -2.893711924552917480e-01 2.423700094223022461e-01 1.233177855610847473e-01 2.715656161308288574e-01 -1.871252357959747314e-01 1.379857063293457031e-01 2.121036797761917114e-01 9.242640435695648193e-02 -4.934716597199440002e-02 8.980599790811538696e-02 -2.738169431686401367e-01 3.735878271982073784e-03 -2.916488647460937500e-01 3.884979486465454102e-01 5.469779670238494873e-02 2.845241427421569824e-01 -8.046229928731918335e-02 1.156991049647331238e-01
3.720666468143463135e-02 -1.336582154035568237e-01 1.376078128814697266e-01 -1.297462731599807739e-01 -2.360512912273406982e-01 2.020338624715805054e-01 2.142887711524963379e-01 1.284902244806289673e-01 5.850003287196159363e-02 -2.061741054058074951e-01 -7.177940756082534790e-02 -3.358650207519531250e-01 2.235899716615676880e-01 2.474468052387237549e-01 -1.382808685302734375e-01 1.126163452863693237e-01 3.440219163894653320e-01 -1.158048678189516068e-02 2.770232856273651123e-01 7.510165125131607056e-02 9.901771694421768188e-02 1.274299174547195435e-01 -1.837056130170822144e-01 2.662772834300994873e-01 -1.602895855903625488e-01 -5.026950035244226456e-03 3.008848056197166443e-02 1.815883070230484009e-01 9.980256855487823486e-02 2.545141875743865967e-01 -7.768612354993820190e-02 -8.466005325317382812e-02
-3.341703116893768311e-01 -7.609316706657409668e-02 -1.124407276511192322e-01 -1.549255847930908203e-01 6.503137201070785522e-02 6.570556014776229858e-02 -2.902963571250438690e-02 3.747701272368431091e-02 1.692144125699996948e-01 1.825940907001495361e-01 -3.345423936843872070e-01 -2.323397696018218994e-01 -9.346754103899002075e-02 1.048486679792404175e-01 -3.886153921484947205e-02 9.855733253061771393e-03 2.634579539299011230e-01 2.378774285316467285e-01 7.620089501142501831e-02 -1.434150896966457367e-02 2.047898024320602417e-01 -4.829834029078483582e-02 -1.555723100900650024e-01 -4.481313005089759827e-02 -7.706693559885025024e-02 3.909215331077575684e-03 -4.593296349048614502e-01 3.092390894889831543e-01 1.141930818557739258e-01 1.560471579432487488e-02 -2.396755814552307129e-01 1.023670658469200134e-02
-2.582287490367889404e-01 7.160808425396680832e-03 -4.561233893036842346e-02 -4.344935715198516846e-01 1.431796550750732422e-01 -5.519711971282958984e-02 3.912824019789695740e-02 1.285671889781951904e-01 9.356166422367095947e-02 -1.626047492027282715e-01 -4.797916859388351440e-02 -3.985428065061569214e-02 2.094201594591140747e-01 6.241297721862792969e-02 -5.093414708971977234e-02 1.361680775880813599e-01 3.607294559478759766e-01 4.598128050565719604e-02 -8.073733747005462646e-02 -3.503843247890472412e-01 -6.051442772150039673e-02 5.486307293176651001e-02 -2.230797260999679565e-01 -1.455661505460739136e-01 -6.608696281909942627e-02 5.798727646470069885e-02 -1.332860291004180908e-01 2.914227843284606934e-01 1.199234277009963989e-01 2.003592401742935181e-01 -1.531879752874374390e-01 2.554468214511871338e-01
-3.150226175785064697e-01 -1.659508943557739258e-01 -1.690101027488708496e-01 -2.332473099231719971e-01 -8.135938644409179688e-02 5.877518653869628906e-02 -2.440031431615352631e-02 1.570181846618652344e-01 -1.231074184179306030e-01 3.713947534561157227e-02 1.304583698511123657e-01 -3.276222646236419678e-01 3.538602590560913086e-02 1.440474241971969604e-01 5.051260441541671753e-02 -1.547812074422836304e-01 1.430166512727737427e-01 -1.045391038060188293e-01 -1.248428784310817719e-02 -2.572510540485382080e-01 1.503492146730422974e-01 -2.697550691664218903e-02 1.356487572193145752e-01 2.335283756256103516e-01 -2.108320891857147217e-01 -1.291008889675140381e-01 8.164733648300170898e-02 2.370848655700683594e-01 9.312861412763595581e-02 4.009164571762084961e-01 -1.970261931419372559e-01 1.983016580343246460e-01
-2.268136888742446899e-01 6.287233531475067139e-02 -2.059898972511291504e-01 -1.234235167503356934e-01 -2.758585214614868164e-01 -1.321038454771041870e-01 2.807258814573287964e-02 -8.421181701123714447e-03 2.250688523054122925e-01 -1.203753128647804260e-01 -8.053939789533615112e-02 -4.285973906517028809e-01 -3.130040466785430908e-01 1.200700178742408752e-01 -8.430625498294830322e-02 -4.226902499794960022e-02 1.630817204713821411e-01 1.966180205345153809e-01 2.411955744028091431e-01 -1.091702282428741455e-01 6.501543521881103516e-02 3.871106207370758057e-01 6.910605728626251221e-02 1.319441199302673340e-01 -1.916099339723587036e-01 8.231920748949050903e-02 2.858134103007614613e-04 1.137368306517601013e-01 -6.167618185281753540e-02 1.282876431941986084e-01 -1.129772439599037170e-01 1.218655407428741455e-01
2.023845016956329346e-01 2.436280809342861176e-02 1.214814484119415283e-01 -3.052384555339813232e-01 4.049168154597282410e-02 -1.796832382678985596e-01 8.866948634386062622e-02 -1.092682778835296631e-01 6.956981867551803589e-02 1.126173064112663269e-01 -4.222465306520462036e-02 -1.372316479682922363e-01 -6.293789297342300415e-02 1.549390256404876709e-01 -1.898375749588012695e-01 -1.990265846252441406e-01 -8.892849087715148926e-02 2.981879115104675293e-01 4.794931039214134216e-02 -5.109653621912002563e-02 -1.824552565813064575e-01 1.384733021259307861e-01 -2.178843766450881958e-01 2.562245726585388184e-01 -1.548098921775817871e-01 2.674069106578826904e-01 -2.379617244005203247e-01 4.198903217911720276e-02 3.198077976703643799e-01 1.240286231040954590e-01 -2.696005403995513916e-01 2.085819244384765625e-01
-2.810656651854515076e-02 -3.517584502696990967e-01 4.205393791198730469e-02 1.874259486794471741e-02 9.689421951770782471e-02 -4.327931627631187439e-02 -8.160252124071121216e-02 3.089498579502105713e-01 1.444235146045684814e-01 -6.407942622900009155e-02 -8.839667588472366333e-02 -3.066798448562622070e-01 2.280698865652084351e-01 -1.355208009481430054e-01 -2.841940522193908691e-01 -7.758907973766326904e-02 -6.598321348428726196e-02 1.959625780582427979e-01 -2.192750126123428345e-01 -2.089334279298782349e-01 -6.142023578286170959e-02 2.052089869976043701e-01 5.855796113610267639e-02 2.128831744194030762e-01 -2.827068567276000977e-01 5.890440940856933594e-02 5.497326329350471497e-02 3.325076699256896973e-01 1.493708975613117218e-02 2.073324471712112427e-01 -6.293623708188533783e-03 -8.148381859064102173e-02
3.530281409621238708e-02 -1.527314037084579468e-01 1.559612601995468140e-01 -1.901576966047286987e-01 3.529702126979827881e-02 -1.772684603929519653e-01 7.698365300893783569e-02 -3.770523518323898315e-02 7.795532699674367905e-03 -8.885666728019714355e-02 -1.542098671197891235e-01 -2.893356382846832275e-01 -1.341431587934494019e-01 2.732533812522888184e-01 6.727652251720428467e-02 -3.675601482391357422e-01 2.355857752263545990e-02 1.341291368007659912e-01 -2.273422628641128540e-01 3.436424955725669861e-02 2.155686914920806885e-01 2.420018464326858521e-01 2.802968323230743408e-01 2.711865007877349854e-01 -3.042896091938018799e-01 3.146646486129611731e-04 1.371915489435195923e-01 2.163479030132293701e-01 -1.205848623067140579e-02 1.396567970514297485e-01 1.042247861623764038e-01 9.948692470788955688e-02
-1.340976208448410034e-01 -3.369450569152832031e-01 -7.604618370532989502e-02 -3.199936747550964355e-01 -2.386263161897659302e-01 -2.740811407566070557e-01 -1.161537691950798035e-01 4.110825434327125549e-02 -6.225757673382759094e-02 8.855495601892471313e-02 1.590189896523952484e-02 -3.732743263244628906e-01 -3.246673941612243652e-01 7.271444052457809448e-02 -1.572628766298294067e-01 9.517769515514373779e-02 -8.618704974651336670e-02 1.152530163526535034e-01 -4.644628241658210754e-02 -2.336256206035614014e-01 -7.784064859151840210e-02 2.635982036590576172e-01 -1.257382035255432129e-01 1.815251410007476807e-01 7.197748124599456787e-02 7.686795294284820557e-02 -1.226859539747238159e-01 -9.139222651720046997e-02 -1.855410635471343994e-01 2.003746330738067627e-01 -8.958696387708187103e-03 7.979449629783630371e-02
-1.079153642058372498e-01 -7.813746482133865356e-02 1.278434693813323975e-01 -2.664099037647247314e-01 -1.454416364431381226e-01 -4.006138816475868225e-02 3.338845074176788330e-02 6.222286820411682129e-02 1.160318404436111450e-01 -2.276208698749542236e-01 -3.059096634387969971e-01 -1.500346511602401733e-01 2.741109132766723633e-01 -9.632906317710876465e-02 -2.769510149955749512e-01 6.612648069858551025e-02 7.858870178461074829e-02 2.192848920822143555e-01 -2.118625305593013763e-02 -3.735141456127166748e-01 2.324683815240859985e-01 1.634509488940238953e-02 -1.925948113203048706e-01 1.599921733140945435e-01 -2.560262680053710938e-01 6.356130540370941162e-02 1.260203272104263306e-01 2.943443953990936279e-01 9.151032567024230957e-02 4.841498285531997681e-02 -6.379143893718719482e-02 1.490305215120315552e-01
-1.861400455236434937e-01 -4.075018763542175293e-01 1.684750802814960480e-02 -1.674914956092834473e-01 -1.213876232504844666e-01 -8.694211952388286591e-03 2.463136166334152222e-01 6.681060045957565308e-02 3.417564183473587036e-02 5.811374261975288391e-02 1.917408406734466553e-01 -1.383524239063262939e-01 -2.114133164286613464e-02 -2.369045466184616089e-01 -1.199256069958209991e-02 -2.373308390378952026e-01 4.607385769486427307e-02 3.324398696422576904e-01 1.448201388120651245e-01 -2.436549067497253418e-01 4.831843078136444092e-03 -4.478280991315841675e-02 -2.421261519193649292e-01 1.156345233321189880e-01 4.086078330874443054e-02 -1.299698352813720703e-01 -6.881331652402877808e-02 1.509458571672439575e-01 -1.648611947894096375e-02 4.325965642929077148e-01 -7.034122198820114136e-02 -1.098851040005683899e-01
1.168481037020683289e-01 -4.516552016139030457e-02 -1.424072831869125366e-01 -2.526074349880218506e-01 1.151857227087020874e-01 1.874668151140213013e-01 2.932370007038116455e-01 -8.819840848445892334e-02 1.180869713425636292e-01 2.086667902767658234e-02 9.746257215738296509e-02 -2.412348836660385132e-01 -2.395558059215545654e-01 1.433543562889099121e-01 9.178196638822555542e-02 -2.292915135622024536e-01 1.556505560874938965e-01 -1.016216725111007690e-01 1.303776800632476807e-01 -1.249837949872016907e-01 1.787264347076416016e-01 1.195622384548187256e-01 -3.314246833324432373e-01 -2.690687251742929220e-04 -1.693980395793914795e-01 1.662489026784896851e-01 -2.133299829438328743e-03 4.217015504837036133e-01 4.403524100780487061e-02 2.333900183439254761e-01 8.044582605361938477e-02 1.293135285377502441e-01
-1.408276855945587158e-01 -1.496419869363307953e-02 -1.228564307093620300e-01 -4.568298906087875366e-02 -1.217468529939651489e-01 -1.455519348382949829e-01 4.987896606326103210e-02 5.479609221220016479e-02 2.497038058936595917e-02 -1.114026606082916260e-01 -1.719406098127365112e-01 -4.715196490287780762e-01 -3.128883242607116699e-01 2.448612898588180542e-01 2.926245797425508499e-03 -8.256836980581283569e-02 1.694221049547195435e-01 3.751257658004760742e-01 -2.911534393206238747e-03 4.508307669311761856e-03 1.292584240436553955e-01 3.970638513565063477e-01 1.596894562244415283e-01 1.723459661006927490e-01 -1.059052273631095886e-01 -7.999329268932342529e-02 9.497635811567306519e-02 1.050127968192100525e-01 -6.227553263306617737e-02 2.080494761466979980e-01 -7.605082541704177856e-02 -4.495917260646820068e-02
2.924313545227050781e-01 1.136398985981941223e-01 2.433559112250804901e-02 -8.980064839124679565e-02 -1.288137882947921753e-01 1.761485934257507324e-01 -1.427491754293441772e-01 2.564496099948883057e-01 -7.480175048112869263e-02 -2.104859948158264160e-01 1.254471205174922943e-02 -1.343592405319213867e-01 -1.114543899893760681e-02 3.149327635765075684e-01 -2.091824449598789215e-02 1.237743645906448364e-01 2.403713017702102661e-01 2.993083298206329346e-01 1.325420886278152466e-01 -7.318700663745403290e-03 2.725695073604583740e-01 1.305453181266784668e-01 -2.932138741016387939e-02 1.922777295112609863e-01 -1.603889465332031250e-01 2.353133112192153931e-01 -1.684705317020416260e-01 3.388690054416656494e-01 3.256774321198463440e-02 1.964445412158966064e-01 -1.069061979651451111e-01 -8.019804209470748901e-02
1.748126149177551270e-01 -6.134608015418052673e-02 -1.121219322085380554e-01 -9.022819809615612030e-03 -1.545481681823730469e-01 3.315997123718261719e-02 1.278440654277801514e-01 1.580031067132949829e-01 -1.448011398315429688e-02 -9.977948665618896484e-02 -7.596885412931442261e-02 -5.583292990922927856e-02 6.396307609975337982e-03 -1.340987831354141235e-01 -2.639445103704929352e-02 -1.118652150034904480e-01 6.024111062288284302e-02 2.464237362146377563e-01 -2.575373090803623199e-02 2.437003329396247864e-02 1.325776576995849609e-01 2.425239384174346924e-01 7.205553352832794189e-02 -7.170189172029495239e-02 -3.763087093830108643e-01 8.642733097076416016e-02 -2.102795541286468506e-01 5.431967973709106445e-01 -2.230927944183349609e-01 1.942073702812194824e-01 -2.048645615577697754e-01 -2.574670910835266113e-01
-9.152135252952575684e-02 2.570526115596294403e-02 -1.877190545201301575e-02 1.591562852263450623e-02 -9.475252032279968262e-02 -1.925597935914993286e-01 -1.783295907080173492e-02 2.326103150844573975e-01 3.207013010978698730e-01 -8.090183138847351074e-02 -5.852743238210678101e-02 -3.670938313007354736e-01 -2.999642677605152130e-02 -1.002517342567443848e-01 -9.778187423944473267e-02 -1.062537208199501038e-01 2.231572121381759644e-01 5.905323475599288940e-02 -5.643322691321372986e-02 4.481238871812820435e-02 2.397687584161758423e-01 1.020079199224710464e-02 1.034617573022842407e-01 -1.424811333417892456e-01 -3.830124735832214355e-01 5.131884291768074036e-02 -2.162464410066604614e-01 3.946840763092041016e-01 -3.811763599514961243e-02 3.245325982570648193e-01 2.155731618404388428e-02 -6.563970446586608887e-02
1.815304458141326904e-01 -1.674640923738479614e-01 1.159081533551216125e-01 -2.527575194835662842e-01 -2.655846439301967621e-02 -8.529861271381378174e-02 2.119804173707962036e-02 6.345117837190628052e-02 1.594284921884536743e-01 1.266808956861495972e-01 5.636370740830898285e-03 -2.458767145872116089e-01 -5.506742373108863831e-02 6.340341269969940186e-02 -6.090394407510757446e-02 -1.180601939558982849e-01 -2.422793209552764893e-01 1.143547073006629944e-01 -2.560214139521121979e-02 7.336918264627456665e-02 -1.371694505214691162e-01 3.361984789371490479e-01 -1.431215107440948486e-01 2.309162914752960205e-01 -1.039014160633087158e-01 2.787993252277374268e-01 -5.684095993638038635e-02 2.208963334560394287e-01 2.619141340255737305e-01 2.792442739009857178e-01 -3.828700780868530273e-01 7.341600954532623291e-02
5.378155037760734558e-03 1.323667634278535843e-02 8.397556841373443604e-02 -1.927507370710372925e-01 -5.192059278488159180e-02 -7.239200174808502197e-02 7.491242140531539917e-02 1.812292188405990601e-01 5.508031323552131653e-02 -2.338899224996566772e-01 -6.161231175065040588e-02 -1.402441263198852539e-01 -1.060379147529602051e-01 -9.191995859146118164e-02 -1.430228203535079956e-01 -1.981929093599319458e-01 -2.203272432088851929e-01 2.378531098365783691e-01 -1.359694600105285645e-01 -1.412956714630126953e-01 -3.340780735015869141e-01 9.812773764133453369e-02 -8.332335948944091797e-02 2.260157167911529541e-01 1.154405698180198669e-01 2.686723470687866211e-01 9.863778948783874512e-02 1.588483005762100220e-01 2.347863167524337769e-01 3.802382946014404297e-01 -1.674232035875320435e-01 2.784302532672882080e-01
-1.969868093729019165e-01 2.229333370923995972e-01 -4.472441598773002625e-02 -1.677673757076263428e-01 -1.739654093980789185e-01 -3.239809721708297729e-02 -2.651362419128417969e-01 1.014411300420761108e-01 -1.052548289299011230e-01 -2.131786495447158813e-01 -1.514763087034225464e-01 -2.330556660890579224e-01 -1.853892058134078979e-01 2.288067340850830078e-02 6.387702375650405884e-02 -1.015727370977401733e-01 2.463326975703239441e-02 3.533444702625274658e-01 9.066103398799896240e-02 -2.151030860841274261e-02 1.385817825794219971e-01 1.247537955641746521e-01 -2.166213691234588623e-01 2.403628379106521606e-01 1.133889146149158478e-02 3.756019175052642822e-01 -1.763388067483901978e-01 1.850067675113677979e-01 -2.160828262567520142e-01 1.703120768070220947e-01 1.103376001119613647e-01 1.355234086513519287e-01
-2.390789538621902466e-01 -1.001317650079727173e-01 -1.482575386762619019e-01 -2.822027206420898438e-01 9.764487296342849731e-02 -6.798143498599529266e-03 4.024796560406684875e-02 -4.497843608260154724e-02 -8.994174003601074219e-02 5.140503402799367905e-03 -4.782530292868614197e-02 -1.244946047663688660e-01 1.561857876367866993e-03 9.103456884622573853e-02 5.837213993072509766e-02 -4.482844844460487366e-02 3.327019810676574707e-01 -4.876259341835975647e-02 -1.139219477772712708e-01 -2.402036637067794800e-01 -1.023918315768241882e-01 5.590449646115303040e-02 -2.773885726928710938e-01 -1.451911777257919312e-01 -2.450355589389801025e-01 4.859277978539466858e-02 -3.973589539527893066e-01 3.378734290599822998e-01 1.900257021188735962e-01 1.325312852859497070e-01 -1.928167343139648438e-01 2.401587963104248047e-01
-2.231312245130538940e-01 2.898983471095561981e-02 -1.841110438108444214e-01 -2.470973692834377289e-02 -1.685214489698410034e-01 -1.642015278339385986e-01 -2.955080866813659668e-01 1.942664235830307007e-01 1.542470650747418404e-03 -9.605889022350311279e-02 9.580828249454498291e-02 1.934208534657955170e-02 1.273497566580772400e-02 1.435807645320892334e-01 -1.546342670917510986e-01 -9.156817197799682617e-02 -4.674596246331930161e-03 1.531230658292770386e-01 2.163799554109573364e-01 -1.171291172504425049e-01 1.123486682772636414e-01 5.528195761144161224e-03 -3.579658865928649902e-01 8.641057461500167847e-02 2.255547046661376953e-02 6.087997183203697205e-02 -1.609510928392410278e-01 5.991674661636352539e-01 3.719446808099746704e-02 1.253753602504730225e-01 -8.469202369451522827e-02 1.300654709339141846e-01
2.232238352298736572e-01 5.081491172313690186e-02 2.640784680843353271e-01 -2.059105634689331055e-01 1.065943986177444458e-01 -2.387539744377136230e-01 1.980709284543991089e-01 2.072338610887527466e-01 -2.128410190343856812e-01 9.047484025359153748e-03 -1.381122171878814697e-01 -1.872006356716156006e-01 1.717955991625785828e-02 -1.049766987562179565e-01 -1.899401992559432983e-01 -2.473359256982803345e-01 1.575901061296463013e-01 -5.990910157561302185e-02 2.758871018886566162e-01 -1.110785976052284241e-01 -7.921054959297180176e-02 -3.670527040958404541e-02 -1.463338583707809448e-01 3.885712847113609314e-02 -1.691124290227890015e-01 3.145231902599334717e-01 -1.833764016628265381e-01 3.273856937885284424e-01 -4.216189682483673096e-02 1.739014983177185059e-01 -1.372140347957611084e-01 -1.011862233281135559e-01
-9.205988794565200806e-02 1.106858029961585999e-01 3.737893998622894287e-01 -9.411258995532989502e-02 1.108430549502372742e-01 -1.721163541078567505e-01 1.509365588426589966e-01 1.583180576562881470e-01 -1.057652235031127930e-01 -1.493759751319885254e-01 -1.436784118413925171e-01 4.384032264351844788e-02 -1.253167688846588135e-01 -3.495655357837677002e-01 -2.868045493960380554e-02 -4.926913231611251831e-02 8.094286918640136719e-02 3.132436871528625488e-01 1.738827079534530640e-01 -8.266335725784301758e-02 -7.702006399631500244e-02 -5.270184203982353210e-02 -7.457068562507629395e-02 1.059861108660697937e-01 1.071003749966621399e-01 1.828173547983169556e-01 -2.705128788948059082e-01 3.783031404018402100e-01 -5.071408674120903015e-02 2.033331394195556641e-01 -2.640199065208435059e-01 -4.092453420162200928e-02
-7.304284721612930298e-02 2.352254278957843781e-02 -8.562301844358444214e-02 -5.220505967736244202e-02 -2.039386332035064697e-01 -4.069465026259422302e-02 -7.897000014781951904e-02 2.519254088401794434e-01 2.183665782213211060e-01 -1.785262525081634521e-01 1.706402003765106201e-02 -1.089746579527854919e-01 -2.821083180606365204e-02 -2.042381092905998230e-02 -2.698912620544433594e-01 2.557790875434875488e-01 1.673520803451538086e-01 2.649675309658050537e-01 -1.863260418176651001e-01 -9.439603984355926514e-02 2.380309998989105225e-01 8.659295737743377686e-02 -1.719540506601333618e-01 2.897559478878974915e-02 -1.619558632373809814e-01 -6.947946734726428986e-03 -2.615516781806945801e-01 2.830775678157806396e-01 8.722958713769912720e-02 4.604713618755340576e-01 6.309255212545394897e-02 -7.109591364860534668e-02
1.670699752867221832e-02 -1.990587264299392700e-02 1.655081212520599365e-01 -2.921331226825714111e-01 3.883944824337959290e-02 -1.258516460657119751e-01 1.500406768172979355e-02 -2.962852418422698975e-01 5.600905418395996094e-02 -1.640185862779617310e-01 -2.047053128480911255e-01 -2.201648950576782227e-01 -2.956892549991607666e-01 1.373910903930664062e-01 1.775605231523513794e-01 -3.175440728664398193e-01 1.648290902376174927e-01 2.027758508920669556e-01 -2.307592928409576416e-01 1.391256302595138550e-01 2.770720124244689941e-01 1.792594343423843384e-01 2.235592901706695557e-02 2.038866877555847168e-01 -1.346113830804824829e-01 1.605869978666305542e-01 5.616777017712593079e-02 2.036138921976089478e-01 -2.202163822948932648e-02 1.997187733650207520e-01 -2.113808505237102509e-02 3.066441975533962250e-02
-1.777584664523601532e-02 -9.781672060489654541e-02 9.998767077922821045e-02 -2.905847728252410889e-01 1.442200541496276855e-01 3.661809489130973816e-02 1.206518262624740601e-01 2.183442004024982452e-03 -3.214989304542541504e-01 3.876656666398048401e-02 -8.176032453775405884e-02 -2.143878191709518433e-01 2.886151708662509918e-02 2.990138828754425049e-01 -9.469872713088989258e-02 -2.179046273231506348e-01 2.816691696643829346e-01 2.323362529277801514e-01 -1.716237515211105347e-01 1.216885354369878769e-02 1.316542774438858032e-01 -6.680421531200408936e-02 2.494741976261138916e-02 1.263816654682159424e-01 4.463458061218261719e-02 2.151458710432052612e-02 -2.216442488133907318e-02 3.851219415664672852e-01 -1.217359378933906555e-01 9.651029109954833984e-02 -4.127380549907684326e-01 -8.780930936336517334e-02
1.817660778760910034e-01 -1.662661284208297729e-01 1.386028975248336792e-01 8.587091229856014252e-03 -1.434638106729835272e-04 4.493765160441398621e-02 2.146121859550476074e-02 1.227566152811050415e-01 1.919543147087097168e-01 2.446084655821323395e-02 -2.383383810520172119e-01 -1.426817923784255981e-01 8.116378635168075562e-02 2.919466197490692139e-01 -1.419875025749206543e-01 5.553485080599784851e-02 1.155577600002288818e-01 2.899457514286041260e-01 3.476670682430267334e-01 -2.340081185102462769e-01 7.198095321655273438e-02 -7.688158005475997925e-02 -7.778770476579666138e-02 -6.837228685617446899e-02 -1.353190839290618896e-01 2.817186713218688965e-01 -1.987250447273254395e-01 3.417090475559234619e-01 1.942160278558731079e-01 2.560807764530181885e-01 -1.376728117465972900e-01 4.187415167689323425e-02
-9.772077947854995728e-02 -8.172907680273056030e-02 4.993403330445289612e-02 -1.534643024206161499e-01 -9.378105401992797852e-03 -1.241125240921974182e-01 3.598620295524597168e-01 -4.622259363532066345e-02 -2.331602275371551514e-01 -1.393959224224090576e-01 -1.548492163419723511e-01 -4.747521877288818359e-02 -2.148965895175933838e-01 -1.547992974519729614e-01 1.198177486658096313e-01 -2.125205695629119873e-01 9.296357631683349609e-02 2.291551083326339722e-01 -2.717680931091308594e-01 1.875896193087100983e-02 1.300546377897262573e-01 2.186006903648376465e-01 -5.836986005306243896e-03 2.337679266929626465e-01 -3.870351910591125488e-01 -1.249390393495559692e-01 -1.651379317045211792e-01 3.472737073898315430e-01 -1.560701802372932434e-02 -1.425264682620763779e-02 -1.101319864392280579e-01 1.755357533693313599e-02
1.682346910238265991e-01 7.784638553857803345e-03 -2.137978523969650269e-01 -1.858752667903900146e-01 1.493390202522277832e-01 1.910687237977981567e-01 1.604972332715988159e-01 1.026299670338630676e-01 -1.093168184161186218e-01 -1.429222971200942993e-01 1.747232303023338318e-02 -2.153535336256027222e-01 -3.228574246168136597e-02 4.602698981761932373e-02 -2.677684724330902100e-01 -4.639884829521179199e-02 2.495636492967605591e-01 7.789188623428344727e-02 8.956115692853927612e-03 -2.973756752908229828e-02 -2.193141132593154907e-01 -1.006862223148345947e-01 -1.972264796495437622e-01 1.496599018573760986e-01 -1.873568296432495117e-01 2.134722173213958740e-01 -1.245234012603759766e-01 4.767649173736572266e-01 3.035434782505035400e-01 7.831925898790359497e-02 -1.247831038199365139e-03 -1.720413118600845337e-01
-5.016977339982986450e-02 -1.658194214105606079e-01 1.691190749406814575e-01 -2.794796228408813477e-01 -3.271610289812088013e-02 9.705987572669982910e-02 2.313164919614791870e-01 2.980071306228637695e-01 -3.050003573298454285e-02 1.362926606088876724e-02 1.283339262008666992e-01 -4.229143559932708740e-01 -7.067052274942398071e-02 5.867733061313629150e-02 1.474704593420028687e-01 9.776713699102401733e-02 -1.255383491516113281e-01 1.697192490100860596e-01 -2.918173968791961670e-01 1.812281087040901184e-02 -5.411806702613830566e-02 -7.295403629541397095e-02 -6.984779983758926392e-02 9.210593253374099731e-02 1.527303904294967651e-01 4.447705298662185669e-02 -2.922497093677520752e-01 3.057756423950195312e-01 -2.875627763569355011e-02 3.222334682941436768e-01 8.381518721580505371e-02 8.198390901088714600e-02
-5.911441147327423096e-02 -1.474708169698715210e-01 -9.038572758436203003e-02 -1.030008345842361450e-01 -1.582410931587219238e-01 -1.294628232717514038e-01 1.955669932067394257e-02 4.840951412916183472e-02 5.477703362703323364e-02 4.735881090164184570e-02 -2.109827548265457153e-01 -3.411796987056732178e-01 2.447312772274017334e-01 -2.179845422506332397e-01 -2.375803142786026001e-01 -2.427742443978786469e-02 -1.430701315402984619e-01 2.887971699237823486e-01 -6.669924408197402954e-02 5.068513378500938416e-02 2.634605765342712402e-02 1.575954854488372803e-01 -8.054678887128829956e-02 2.378450483083724976e-01 -2.746917009353637695e-01 1.770536154508590698e-01 7.077382504940032959e-02 4.432170391082763672e-01 1.692483276128768921e-01 1.393030490726232529e-02 1.293623447418212891e-01 1.659533679485321045e-01
-1.324217915534973145e-01 -1.102855354547500610e-01 1.572201400995254517e-01 -1.226754561066627502e-01 -2.503917738795280457e-02 -1.159530803561210632e-01 5.440691858530044556e-02 -1.321870088577270508e-01 -1.718389391899108887e-01 -1.845079362392425537e-01 -2.180149704217910767e-01 -3.946823775768280029e-01 -5.581424757838249207e-02 2.533707618713378906e-01 5.657883360981941223e-02 -2.807025313377380371e-01 2.681905925273895264e-01 1.206802278757095337e-01 -1.332599073648452759e-01 -2.125015854835510254e-02 1.295948177576065063e-01 -1.250095814466476440e-01 -2.246598601341247559e-01 8.067563176155090332e-02 3.697029873728752136e-02 2.925405800342559814e-01 -6.052169203758239746e-02 1.577378958463668823e-01 -1.437527984380722046e-01 1.312999278306961060e-01 -3.512139320373535156e-01 -9.484663605690002441e-02
-9.009757637977600098e-02 -2.186619788408279419e-01 -1.492459625005722046e-01 -4.623161256313323975e-02 -1.165016442537307739e-01 -1.397400498390197754e-01 3.500986099243164062e-02 6.156594306230545044e-02 -3.590743839740753174e-01 -1.006890311837196350e-01 -2.882767319679260254e-01 -2.513043880462646484e-01 -2.169491536915302277e-02 2.381657622754573822e-02 -3.314322093501687050e-03 -7.648482173681259155e-02 -1.655715554952621460e-01 1.854507774114608765e-01 3.649619594216346741e-02 -2.578007429838180542e-02 1.081188544631004333e-01 1.878664046525955200e-01 5.307611078023910522e-02 1.603122353553771973e-01 1.577742248773574829e-01 1.203313171863555908e-01 -3.886853456497192383e-01 1.719067543745040894e-01 -5.137269571423530579e-02 4.325825273990631104e-01 1.411364674568176270e-01 -1.425581127405166626e-01
2.834221720695495605e-02 1.999615505337715149e-02 2.846651971340179443e-01 -1.117636263370513916e-01 -7.506860047578811646e-02 -1.867957413196563721e-01 -1.414569318294525146e-01 1.019226089119911194e-01 -3.520765167195349932e-04 2.682175636291503906e-01 -4.171852767467498779e-02 -2.627258300781250000e-01 9.359572827816009521e-02 7.326631247997283936e-02 -2.684660255908966064e-01 -2.108249813318252563e-01 -8.838222920894622803e-02 8.237166702747344971e-02 -1.218283846974372864e-01 1.199315041303634644e-01 -1.298192739486694336e-01 4.381788894534111023e-02 -1.273267716169357300e-01 2.334123998880386353e-01 -1.583280116319656372e-01 3.509432971477508545e-01 3.357454016804695129e-02 1.648114323616027832e-01 2.768858373165130615e-01 3.811109960079193115e-01 -1.565833538770675659e-01 -6.893828511238098145e-02
-1.263615638017654419e-01 -1.926525235176086426e-01 2.716010212898254395e-01 -2.261957526206970215e-01 1.099549010396003723e-01 1.069572791457176208e-01 -3.348697423934936523e-01 1.913689225912094116e-01 3.624997287988662720e-02 -2.289570122957229614e-02 -7.992713153362274170e-02 -2.364147603511810303e-01 -2.744315266609191895e-01 8.647926896810531616e-02 -5.836624652147293091e-02 -3.106817789375782013e-02 2.887112796306610107e-01 8.651390671730041504e-02 3.467348590493202209e-02 -1.784293800592422485e-01 -1.958646029233932495e-01 -8.784005790948867798e-02 7.284210622310638428e-02 3.928310275077819824e-01 -7.141586393117904663e-02 1.733312569558620453e-02 -1.486772000789642334e-01 2.742709815502166748e-01 4.959670081734657288e-02 2.370198369026184082e-01 3.434714674949645996e-02 -7.929264754056930542e-02
-7.094443775713443756e-03 -1.308847516775131226e-01 1.316001173108816147e-02 -2.049431949853897095e-01 -5.646421387791633606e-02 -1.293819397687911987e-01 -1.946338415145874023e-01 7.257340103387832642e-02 -5.515864863991737366e-02 -6.396640092134475708e-03 -1.822230815887451172e-01 -5.225620865821838379e-01 2.969820201396942139e-01 -9.575657546520233154e-02 -2.546460032463073730e-01 1.524844914674758911e-01 2.022549882531166077e-02 1.927985996007919312e-01 -5.504992976784706116e-02 4.635506868362426758e-02 4.946964979171752930e-02 -5.827840417623519897e-02 -2.661400735378265381e-01 1.607623249292373657e-01 -1.909335553646087646e-01 -8.748479187488555908e-02 -1.105842962861061096e-01 3.488942682743072510e-01 7.232525199651718140e-02 9.863992035388946533e-02 1.333765089511871338e-01 1.632470339536666870e-01
-5.093915760517120361e-02 -1.641940325498580933e-01 -1.847936958074569702e-02 -1.466324776411056519e-01 -1.150875464081764221e-01 1.014680042862892151e-01 -1.900229007005691528e-01 -1.881969571113586426e-01 2.179316058754920959e-02 -1.946891099214553833e-01 -2.361465692520141602e-01 -1.504955291748046875e-01 2.550371885299682617e-01 1.221682876348495483e-01 -2.117345780134201050e-01 1.640498489141464233e-01 7.174141705036163330e-02 1.031116694211959839e-01 -5.201817676424980164e-02 9.853883087635040283e-02 5.514573678374290466e-02 1.382016986608505249e-01 -2.759242057800292969e-01 2.560738325119018555e-01 -1.876605600118637085e-01 2.685588300228118896e-01 -1.057967841625213623e-01 4.826312661170959473e-01 7.626773416996002197e-02 8.020910620689392090e-02 1.321073323488235474e-01 1.087071746587753296e-01
5.780838057398796082e-02 -7.014119066298007965e-03 1.492754667997360229e-01 -4.196078702807426453e-02 -2.131339460611343384e-01 2.042948305606842041e-01 3.265188634395599365e-01 -3.246871381998062134e-02 1.327902376651763916e-01 -5.393043532967567444e-02 -1.352136880159378052e-01 -2.332422137260437012e-01 1.490003168582916260e-01 1.236000657081604004e-01 5.591237917542457581e-02 1.478273700922727585e-02 2.018335014581680298e-01 2.848724722862243652e-01 5.796001106500625610e-02 -1.802916675806045532e-01 2.223692834377288818e-01 5.605310201644897461e-03 -3.753508627414703369e-01 3.216528296470642090e-01 -2.052102833986282349e-01 -9.039401076734066010e-03 -1.168977543711662292e-01 2.458537667989730835e-01 1.807757318019866943e-01 9.744452685117721558e-02 -1.153483688831329346e-01 -1.425489038228988647e-01
1.606265753507614136e-01 -4.561889916658401489e-02 5.994061753153800964e-02 -2.337774336338043213e-01 -8.948684670031070709e-03 -1.817852556705474854e-01 1.395850628614425659e-01 1.661603003740310669e-01 -1.076926365494728088e-01 -1.478586047887802124e-01 2.207601964473724365e-01 -3.208709657192230225e-01 -2.573653496801853180e-02 3.526553884148597717e-02 -6.008018180727958679e-02 -1.152820885181427002e-01 1.017144024372100830e-01 2.835603654384613037e-01 2.054739044979214668e-03 7.070655375719070435e-02 -1.238050833344459534e-01 3.283118009567260742e-01 -1.300052106380462646e-01 7.115222979336977005e-03 -3.173601329326629639e-01 -9.561264514923095703e-02 -2.747340500354766846e-01 2.993926405906677246e-01 -1.467639803886413574e-01 -3.943033982068300247e-03 3.097411990165710449e-01 3.744963929057121277e-02
-6.698619574308395386e-02 -2.869862020015716553e-01 -8.498776704072952271e-02 -2.949957251548767090e-01 -2.075299322605133057e-01 -9.760474413633346558e-02 3.930062986910343170e-03 3.289553895592689514e-02 1.041869446635246277e-01 9.155710041522979736e-02 -6.334036588668823242e-02 -4.449737370014190674e-01 -1.778895705938339233e-01 1.404741853475570679e-01 -2.416138201951980591e-01 -1.549050062894821167e-01 -2.030954509973526001e-02 3.232464194297790527e-01 -3.072981163859367371e-02 -2.219824343919754028e-01 5.547728389501571655e-02 1.252288669347763062e-01 6.473579257726669312e-02 -2.103706449270248413e-02 1.569310873746871948e-01 2.428168803453445435e-01 -1.034888699650764465e-01 -6.091932207345962524e-02 -2.375864684581756592e-01 2.548542618751525879e-01 2.039554342627525330e-02 1.089719980955123901e-01
-1.386683136224746704e-01 -1.392267271876335144e-02 -1.583200506865978241e-02 -3.976240456104278564e-01 2.166758179664611816e-01 5.197329074144363403e-02 -5.994103103876113892e-02 1.506583839654922485e-01 -2.954764962196350098e-01 -1.435897350311279297e-01 4.365415498614311218e-02 -2.142205834388732910e-02 -2.438901811838150024e-01 -2.718662098050117493e-02 -1.131658777594566345e-01 -1.866112649440765381e-01 2.792316079139709473e-01 5.748827755451202393e-02 -2.574960887432098389e-01 -1.294157803058624268e-01 2.054342627525329590e-02 -5.690490826964378357e-02 -1.381809264421463013e-01 1.879730820655822754e-01 -2.224798351526260376e-01 7.190014421939849854e-02 -4.110379889607429504e-02 2.630410492420196533e-01 3.110728412866592407e-02 8.268634974956512451e-02 -4.102278351783752441e-01 -6.392168253660202026e-02
4.054781794548034668e-02 -1.737552136182785034e-02 -4.267485067248344421e-02 -2.200769335031509399e-01 7.818185724318027496e-03 5.381648242473602295e-02 1.801429986953735352e-01 -4.648032411932945251e-02 -1.309873610734939575e-01 -1.330608129501342773e-01 -1.942162066698074341e-01 -3.547879755496978760e-01 -1.099541261792182922e-01 -3.430106863379478455e-02 -1.969916373491287231e-01 -2.965683639049530029e-01 -2.548621892929077148e-01 2.118240892887115479e-01 9.403128176927566528e-02 1.998776495456695557e-01 -1.522277444601058960e-01 9.453894197940826416e-02 -2.382438480854034424e-01 -8.352594822645187378e-02 3.904730081558227539e-02 8.367628604173660278e-02 -3.213206678628921509e-02 3.056933879852294922e-01 7.051180303096771240e-02 3.752062618732452393e-01 2.340815067291259766e-01 -1.171743050217628479e-01
1.399725079536437988e-01 -6.263808161020278931e-02 -1.363040059804916382e-01 -6.612364947795867920e-02 -9.607070684432983398e-02 1.923030763864517212e-01 1.662437468767166138e-01 -2.012226730585098267e-02 3.338045999407768250e-02 -1.444474905729293823e-01 -8.095391094684600830e-03 -1.846495717763900757e-01 -1.391101628541946411e-01 2.739503979682922363e-02 -2.745859920978546143e-01 9.055640548467636108e-03 1.511267125606536865e-01 -2.716302871704101562e-02 8.160741627216339111e-02 7.604193687438964844e-02 7.439598441123962402e-02 2.000513719394803047e-03 -2.783398032188415527e-01 1.587711423635482788e-01 -3.982694149017333984e-01 -6.763902306556701660e-02 -2.003338187932968140e-01 4.221056103706359863e-01 3.897330462932586670e-01 2.073733806610107422e-01 -1.549157593399286270e-02 -8.175487071275711060e-02
-5.476406775414943695e-03 -1.277143955230712891e-01 1.721719354391098022e-01 -1.164655834436416626e-01 1.414884924888610840e-01 -2.714367210865020752e-01 7.461346685886383057e-02 2.484253644943237305e-01 -2.917928695678710938e-01 -2.885430119931697845e-02 -2.431112527847290039e-01 -3.630289137363433838e-01 -1.546539068222045898e-01 -9.885116666555404663e-02 7.047030329704284668e-02 -4.685546457767486572e-01 -6.329147145152091980e-03 1.048748791217803955e-01 -1.558342427015304565e-01 -7.105963770300149918e-03 -4.195953905582427979e-02 9.335065633058547974e-02 -2.254866361618041992e-01 8.012346178293228149e-02 -1.636116206645965576e-01 8.249240368604660034e-02 -1.625155806541442871e-01 2.020467072725296021e-01 3.562832018360495567e-03 2.186539350077509880e-03 -3.391783684492111206e-02 1.982837766408920288e-01
-2.091122865676879883e-01 2.720664069056510925e-02 -1.174022555351257324e-01 -1.195405609905719757e-02 -7.754889130592346191e-02 7.692915946245193481e-02 -3.142667189240455627e-02 -5.848791822791099548e-02 -2.310812026262283325e-01 -1.327130645513534546e-01 -2.074791938066482544e-01 -2.648905515670776367e-01 -2.034272849559783936e-01 5.529602617025375366e-02 -1.178026497364044189e-01 -3.544102609157562256e-01 -1.507094204425811768e-01 1.692218780517578125e-01 3.970741853117942810e-02 2.701505087316036224e-02 5.844875425100326538e-02 -4.929115995764732361e-02 -3.178571462631225586e-01 -4.787001013755798340e-02 1.823391467332839966e-01 1.013219878077507019e-01 -2.939257025718688965e-02 2.387320846319198608e-01 1.258575767278671265e-01 5.008969306945800781e-01 9.921731054782867432e-02 -1.278130710124969482e-01
8.001315593719482422e-02 8.002921193838119507e-02 9.696131199598312378e-02 -2.627516388893127441e-01 1.741810590028762817e-01 -2.548345625400543213e-01 6.081668660044670105e-02 2.842403054237365723e-01 1.389557123184204102e-01 -2.005065232515335083e-02 -2.035423964262008667e-01 -3.023226261138916016e-01 -1.383806467056274414e-01 -2.851571738719940186e-01 1.287259757518768311e-01 -2.762444019317626953e-01 -1.977665424346923828e-01 2.135958820581436157e-01 7.154976576566696167e-02 -5.068921670317649841e-02 -1.766852587461471558e-01 1.591066420078277588e-01 -2.116626650094985962e-01 9.232221543788909912e-02 -5.609636381268501282e-02 1.241971179842948914e-01 -2.072336077690124512e-01 2.273687720298767090e-01 2.389320358633995056e-02 2.253864109516143799e-01 -1.263227313756942749e-01 -1.661327667534351349e-02
-3.717528283596038818e-02 -2.009614557027816772e-01 -2.523048035800457001e-02 -2.178220003843307495e-01 8.433793671429157257e-03 2.946423925459384918e-02 -1.251564174890518188e-01 2.053029090166091919e-01 -3.412242233753204346e-02 -8.187706768512725830e-02 -1.340492516756057739e-01 -3.334398567676544189e-01 3.459149301052093506e-01 -1.263833045959472656e-01 -2.022466957569122314e-01 6.313683092594146729e-02 -1.039145365357398987e-01 2.689713835716247559e-01 -1.820387691259384155e-01 -1.798898875713348389e-01 -1.410095244646072388e-01 1.829205751419067383e-01 -2.033225297927856445e-01 1.751237362623214722e-01 -1.369054466485977173e-01 1.574717648327350616e-02 -1.612343341112136841e-01 3.627703785896301270e-01 -1.697587668895721436e-01 8.660538494586944580e-02 2.055188566446304321e-01 6.867770105600357056e-02
-2.108720541000366211e-01 -7.091521471738815308e-02 1.032248977571725845e-02 -3.313421038910746574e-03 -5.765630304813385010e-02 1.686511635780334473e-01 -4.033935442566871643e-02 -5.979701876640319824e-02 -3.222588896751403809e-01 -2.770935893058776855e-01 -1.757230311632156372e-01 -3.407620489597320557e-01 -1.152449101209640503e-01 2.862254530191421509e-02 -1.175471916794776917e-01 -3.596439361572265625e-01 -1.501982510089874268e-01 1.797944307327270508e-01 4.567666724324226379e-02 -9.371620602905750275e-03 8.358199149370193481e-02 -6.266648322343826294e-02 -2.904890179634094238e-01 1.209514886140823364e-01 1.406930685043334961e-01 2.274785935878753662e-01 7.654781639575958252e-02 1.802842617034912109e-01 1.541017442941665649e-01 3.179204761981964111e-01 1.388009190559387207e-01 -8.688957244157791138e-02
-1.190889850258827209e-01 7.446750253438949585e-02 -1.460680663585662842e-01 -1.684319972991943359e-01 5.415655672550201416e-02 7.529153022915124893e-03 4.057510197162628174e-01 6.224174425005912781e-02 1.327935904264450073e-01 -5.343436449766159058e-02 1.436918228864669800e-01 -3.799890577793121338e-01 9.200321510434150696e-03 8.995235711336135864e-02 -1.629255339503288269e-02 -2.207623869180679321e-01 3.654611110687255859e-01 -1.003997996449470520e-01 -7.879807800054550171e-02 -1.621326506137847900e-01 -8.712092787027359009e-02 1.623945385217666626e-01 -1.143411621451377869e-01 -4.751000180840492249e-02 -7.077910751104354858e-02 3.550825268030166626e-02 -1.919817179441452026e-01 4.312776923179626465e-01 8.625153452157974243e-02 1.468164771795272827e-01 -1.685503125190734863e-01 6.633916497230529785e-02
-7.501563429832458496e-02 -9.136529266834259033e-02 -1.732367426156997681e-01 3.096185810863971710e-02 -1.749881505966186523e-01 3.402390331029891968e-02 7.670354843139648438e-02 2.087906002998352051e-01 -8.839232474565505981e-02 -2.257434427738189697e-01 -5.366542190313339233e-02 -2.267812192440032959e-01 2.665383815765380859e-01 2.341077625751495361e-01 -4.273267462849617004e-02 -1.402371674776077271e-01 2.430206090211868286e-01 5.657464265823364258e-02 3.231298923492431641e-01 -2.436777949333190918e-01 1.250620782375335693e-01 -4.592630267143249512e-02 -1.275738328695297241e-01 1.835886389017105103e-01 -1.140182241797447205e-01 -9.690920263528823853e-02 -2.823659479618072510e-01 3.932793736457824707e-01 8.362543582916259766e-02 9.339538216590881348e-02 -1.912411600351333618e-01 1.025395169854164124e-01
3.081610240042209625e-02 -1.874329596757888794e-01 2.609047591686248779e-01 -3.673176169395446777e-01 6.392487883567810059e-02 -2.190670929849147797e-02 1.726863831281661987e-01 1.144616752862930298e-01 2.074773907661437988e-01 -3.919956833124160767e-02 -2.215501107275485992e-02 -3.359322547912597656e-01 6.126550585031509399e-02 1.062053516507148743e-01 2.607060223817825317e-02 2.638221159577369690e-02 1.502774562686681747e-02 1.382636129856109619e-01 -3.143771588802337646e-01 2.366281002759933472e-01 -1.390629261732101440e-01 -1.360559612512588501e-01 -1.381738185882568359e-01 5.400258302688598633e-02 1.289695054292678833e-01 1.704605966806411743e-01 -5.902973189949989319e-02 3.436591327190399170e-01 -1.143122687935829163e-01 3.361281156539916992e-01 6.754563748836517334e-02 -8.479014039039611816e-02
-2.217713147401809692e-01 4.976700246334075928e-02 1.740802973508834839e-01 -1.709594428539276123e-01 -4.177083447575569153e-02 -2.317173965275287628e-02 -2.435635477304458618e-01 -6.516857445240020752e-02 -2.676307559013366699e-01 -5.390653386712074280e-02 -8.936411887407302856e-02 -4.764160811901092529e-01 -2.993450164794921875e-01 1.695913970470428467e-01 -1.516366302967071533e-01 -1.819633543491363525e-01 2.521295249462127686e-01 8.412713557481765747e-02 6.411497294902801514e-02 1.833411678671836853e-02 3.722908208146691322e-03 -1.268978416919708252e-01 9.265962988138198853e-02 2.165206372737884521e-01 -1.089970469474792480e-01 2.252660393714904785e-01 -2.230834811925888062e-01 2.370251417160034180e-01 4.160145297646522522e-02 -7.632457464933395386e-02 1.252281367778778076e-01 2.250616066157817841e-02
-5.389321222901344299e-02 2.100997231900691986e-02 -1.133740413933992386e-02 -9.962508827447891235e-02 -7.295339554548263550e-02 5.060364678502082825e-02 1.865494549274444580e-01 -1.763203740119934082e-01 2.924212813377380371e-01 5.357270594686269760e-03 7.861050218343734741e-02 -2.080551385879516602e-01 -4.466135799884796143e-02 -1.244428660720586777e-02 1.673802360892295837e-02 -3.139765560626983643e-01 2.742161750793457031e-01 -6.327124312520027161e-03 1.425926089286804199e-01 -3.562932312488555908e-01 5.553970858454704285e-02 -5.809659138321876526e-02 -1.856939792633056641e-01 6.177788600325584412e-02 -4.514248669147491455e-01 7.121357321739196777e-02 -2.866747379302978516e-01 2.517919242382049561e-01 7.126755372155457735e-05 2.148938626050949097e-01 3.421159461140632629e-02 8.805458247661590576e-02
-1.985083520412445068e-01 -1.229118630290031433e-01 -5.577679350972175598e-02 -1.547907590866088867e-01 -1.043033897876739502e-01 -2.807264029979705811e-01 3.348081186413764954e-02 6.518007814884185791e-02 -1.445157378911972046e-01 -1.292355544865131378e-02 -1.348019689321517944e-01 -4.108405709266662598e-01 1.538535300642251968e-02 -1.579165756702423096e-01 2.110653072595596313e-01 2.099080570042133331e-02 1.778471767902374268e-01 1.747565865516662598e-01 -9.223360568284988403e-02 1.953154206275939941e-01 -1.232771798968315125e-01 2.366502285003662109e-01 7.987150549888610840e-02 -1.369263380765914917e-01 -3.007597029209136963e-01 -1.331844180822372437e-02 -1.562295481562614441e-02 4.971894919872283936e-01 -2.038989402353763580e-02 2.956632338464260101e-02 -7.203408051282167435e-03 -2.474938146770000458e-02
-1.566756367683410645e-01 5.884921923279762268e-02 1.176056265830993652e-01 -2.654222548007965088e-01 2.980293333530426025e-01 -5.586162675172090530e-03 -3.194861114025115967e-01 -1.985561288893222809e-02 5.247446149587631226e-02 -6.794201582670211792e-02 -2.095586061477661133e-01 -1.927091856487095356e-03 1.095016822218894958e-01 6.613692641258239746e-02 -1.443158835172653198e-01 1.190172806382179260e-01 4.982921108603477478e-02 3.243301510810852051e-01 -4.026348888874053955e-02 -1.767145097255706787e-01 -1.060264557600021362e-02 2.908684127032756805e-02 -1.610273420810699463e-01 1.245628371834754944e-01 -1.010089516639709473e-01 -1.715888381004333496e-01 -2.555800080299377441e-01 4.190359115600585938e-01 3.146562352776527405e-02 3.549853563308715820e-01 5.301617830991744995e-02 -2.113386988639831543e-02
1.433870568871498108e-02 -1.976274847984313965e-01 2.013718709349632263e-02 -1.263492852449417114e-01 -1.860819011926651001e-01 -1.362631767988204956e-01 -1.078519746661186218e-01 3.735034912824630737e-02 -3.916388005018234253e-02 -2.711148932576179504e-02 -2.665654420852661133e-01 -4.319890737533569336e-01 2.458485513925552368e-01 -1.373919695615768433e-01 -2.380648106336593628e-01 1.095883548259735107e-01 -4.355330020189285278e-02 2.531265020370483398e-01 -1.659147441387176514e-01 -5.595062673091888428e-02 5.692280083894729614e-02 5.764656141400337219e-02 -2.650757730007171631e-01 3.436887264251708984e-01 -1.386159509420394897e-01 4.683107603341341019e-03 -1.481988281011581421e-01 2.945644855499267578e-01 -2.033186331391334534e-02 1.713503524661064148e-02 1.484669595956802368e-01 1.670586168766021729e-01
-1.239174306392669678e-01 3.958241641521453857e-02 1.607151329517364502e-01 -2.737649902701377869e-02 -3.070809841156005859e-01 9.476270526647567749e-02 -1.430708020925521851e-01 -9.320061653852462769e-02 -1.446482688188552856e-01 1.096483618021011353e-01 -1.980364173650741577e-01 -1.897782832384109497e-01 8.543171733617782593e-02 -1.787436753511428833e-01 -1.117735579609870911e-01 -1.189249753952026367e-01 3.808058798313140869e-02 -2.087806761264801025e-01 -2.498350441455841064e-01 -1.110563352704048157e-01 1.062749549746513367e-01 2.485880553722381592e-01 -5.839371681213378906e-02 -6.089875474572181702e-02 2.049627527594566345e-02 3.195823729038238525e-02 -1.205641403794288635e-01 4.799882173538208008e-01 2.331585139036178589e-01 1.913574039936065674e-01 -3.321568369865417480e-01 -4.822969809174537659e-02
-5.726260133087635040e-03 -1.202322319149971008e-01 3.292290568351745605e-01 -2.683344483375549316e-01 -4.245469812303781509e-03 1.222694106400012970e-02 -6.153067201375961304e-02 -2.896709553897380829e-02 -2.862524986267089844e-01 -1.191871687769889832e-01 -7.622283697128295898e-02 -1.863202899694442749e-01 1.063915565609931946e-01 6.056236848235130310e-02 7.149444520473480225e-02 -7.771026343107223511e-02 3.328961879014968872e-02 4.602676630020141602e-02 -3.566426038742065430e-01 -1.871685124933719635e-02 -1.874011307954788208e-01 -1.328305155038833618e-01 -1.725267767906188965e-01 1.052011623978614807e-01 1.498844772577285767e-01 2.066609412431716919e-01 -4.137919843196868896e-02 5.141490697860717773e-01 -8.033341169357299805e-02 2.247183471918106079e-01 -1.704660942777991295e-03 1.579802185297012329e-01
1.146362423896789551e-01 -1.063503995537757874e-01 1.411449164152145386e-01 -4.799081087112426758e-01 -2.124849893152713776e-02 -2.320823222398757935e-01 8.131830394268035889e-02 -1.904295980930328369e-01 -3.525283336639404297e-01 -1.421974897384643555e-01 -1.245059072971343994e-01 2.666692994534969330e-02 4.651534557342529297e-02 5.450718104839324951e-02 -1.062887907028198242e-01 -2.378005981445312500e-01 -1.140526607632637024e-01 2.380361855030059814e-01 6.580960005521774292e-02 -1.885475963354110718e-01 4.948400892317295074e-03 2.251784354448318481e-01 -1.920546591281890869e-01 1.151738092303276062e-01 -6.282383948564529419e-02 -1.751403361558914185e-01 -8.342324942350387573e-02 2.249250113964080811e-01 6.811326835304498672e-03 2.944498658180236816e-01 -3.753186762332916260e-02 6.063551455736160278e-02
-3.103820383548736572e-01 -2.839014232158660889e-01 8.299541659653186798e-03 -2.717919945716857910e-01 4.485479369759559631e-02 -7.709923386573791504e-02 2.323151566088199615e-02 1.015557721257209778e-01 1.357528567314147949e-01 -5.821839720010757446e-02 2.573000825941562653e-02 -1.475158706307411194e-02 4.948918893933296204e-02 1.057107970118522644e-01 9.847322851419448853e-02 -2.523284554481506348e-01 1.642545759677886963e-01 3.666922450065612793e-01 -2.282106876373291016e-02 9.030137211084365845e-02 -1.208688691258430481e-01 -1.958496570587158203e-01 -3.572448492050170898e-01 6.143425777554512024e-02 -1.609856188297271729e-01 1.003516167402267456e-01 2.441615462303161621e-01 3.523190319538116455e-01 -1.243071779608726501e-01 6.988985091447830200e-02 -3.771420940756797791e-02 1.570141911506652832e-01
-1.012206003069877625e-01 7.502848654985427856e-02 1.963010430335998535e-01 -1.521639227867126465e-01 -8.514174073934555054e-02 5.317286029458045959e-02 8.163456618785858154e-02 2.260666638612747192e-01 6.101773306727409363e-02 -6.684720516204833984e-02 6.213573366403579712e-02 -1.357951015233993530e-01 2.451723366975784302e-01 -2.828882634639739990e-01 -1.253400743007659912e-02 -3.830265700817108154e-01 9.177468717098236084e-02 6.241959705948829651e-02 -3.709670528769493103e-02 -1.579025238752365112e-01 1.053353995084762573e-01 -8.583943545818328857e-02 -1.867014616727828979e-01 7.832555100321769714e-03 1.416702121496200562e-01 2.158238887786865234e-01 6.705734133720397949e-02 2.787171900272369385e-01 1.177449747920036316e-01 3.313697278499603271e-01 -3.285704553127288818e-01 2.542168498039245605e-01
1.332793235778808594e-01 -1.008199453353881836e-01 -2.300012484192848206e-02 -1.941053867340087891e-01 2.421247363090515137e-01 6.758857518434524536e-02 1.274984478950500488e-01 3.046555072069168091e-02 -1.487658172845840454e-01 -2.337902486324310303e-01 1.827939786016941071e-02 -1.926570087671279907e-01 -2.287537306547164917e-01 2.093027830123901367e-01 -3.968577086925506592e-02 -1.387718915939331055e-01 1.822047680616378784e-01 -1.161371171474456787e-01 -5.010056868195533752e-02 -2.643856108188629150e-01 2.904083728790283203e-01 1.339868158102035522e-01 -2.644101679325103760e-01 1.070277020335197449e-01 -1.089131459593772888e-01 2.558040916919708252e-01 -8.652915805578231812e-02 2.937299013137817383e-01 1.001237034797668457e-01 4.638630151748657227e-02 6.436505913734436035e-02 3.635185360908508301e-01
1.836048066616058350e-02 1.281437836587429047e-02 -2.919196486473083496e-01 -2.699651010334491730e-02 -1.721036136150360107e-01 -2.069272696971893311e-01 -1.388938277959823608e-01 3.225493431091308594e-02 6.727243959903717041e-02 -3.098911941051483154e-01 1.766337752342224121e-01 -1.444761306047439575e-01 6.459246389567852020e-03 -1.057292595505714417e-01 -4.032345116138458252e-02 -2.327897995710372925e-01 9.364251047372817993e-02 2.235119491815567017e-01 5.920883268117904663e-02 -3.216972351074218750e-01 2.562513016164302826e-02 2.022874951362609863e-01 -1.162405982613563538e-01 2.275767177343368530e-01 -3.205951675772666931e-02 2.170276641845703125e-01 -1.702799648046493530e-01 3.235325217247009277e-01 -2.279315143823623657e-01 2.047940492630004883e-01 2.045688778162002563e-01 1.047548055648803711e-01
3.264667466282844543e-02 -2.728859521448612213e-02 1.019642427563667297e-01 -2.279670387506484985e-01 1.181925460696220398e-01 1.260279417037963867e-01 -2.668270468711853027e-01 2.866237163543701172e-01 3.080939687788486481e-02 -7.692699879407882690e-02 -1.275821179151535034e-01 -1.024259850382804871e-01 -2.650036290287971497e-02 4.793857783079147339e-02 -1.919308155775070190e-01 1.332318186759948730e-01 2.372286915779113770e-01 1.846463382244110107e-01 3.597279265522956848e-02 -1.632555872201919556e-01 -2.811631374061107635e-02 -1.035609841346740723e-01 -4.176404699683189392e-02 3.372968733310699463e-01 -3.629532158374786377e-01 1.285349428653717041e-01 -2.797172367572784424e-01 4.029989540576934814e-01 7.334013283252716064e-02 6.794668734073638916e-02 -9.900852292776107788e-02 8.570896834135055542e-02
7.327342778444290161e-02 -1.662415117025375366e-01 2.862035930156707764e-01 -2.189588546752929688e-01 3.196496963500976562e-01 -1.075786165893077850e-02 8.354561030864715576e-02 3.036652132868766785e-02 -3.278671503067016602e-01 3.399593755602836609e-02 -4.217290133237838745e-02 -1.619176566600799561e-01 -1.226990446448326111e-01 -2.669211290776729584e-02 -1.807436794042587280e-01 1.128022745251655579e-01 1.026696637272834778e-01 1.597193628549575806e-01 1.623702794313430786e-01 -2.176961302757263184e-01 -9.204480797052383423e-02 -2.972256951034069061e-02 -3.481273353099822998e-01 2.276009619235992432e-01 -2.573255598545074463e-01 2.817764580249786377e-01 -2.992444299161434174e-02 1.575790792703628540e-01 -3.066985681653022766e-02 7.533752173185348511e-02 -2.426970303058624268e-01 1.096398942172527313e-02
1.383840590715408325e-01 1.335520017892122269e-02 -5.189704243093729019e-03 -1.986368000507354736e-01 1.976313441991806030e-01 -9.686490893363952637e-02 1.446212530136108398e-01 -1.648876816034317017e-01 5.270718410611152649e-02 -4.092204198241233826e-02 -1.035970598459243774e-01 -5.731560289859771729e-02 -1.966689974069595337e-01 3.587523698806762695e-01 5.983309447765350342e-02 -9.208641946315765381e-02 5.062821507453918457e-02 -4.970448091626167297e-02 1.273997575044631958e-01 -3.101769387722015381e-01 3.532479107379913330e-01 7.512877136468887329e-02 -2.164690494537353516e-01 1.757625788450241089e-01 -2.696063816547393799e-01 3.228494897484779358e-02 -6.404258310794830322e-02 3.013656139373779297e-01 5.934012681245803833e-02 2.890988290309906006e-01 -1.442486941814422607e-01 2.109934091567993164e-01
-1.070898994803428650e-01 -5.869156867265701294e-02 -2.364280819892883301e-01 -1.867264360189437866e-01 -2.413630783557891846e-01 -1.793132126331329346e-01 1.080593541264533997e-01 2.625647187232971191e-01 5.985524877905845642e-02 1.613294519484043121e-02 -9.100633859634399414e-02 -2.675738334655761719e-01 -2.500724196434020996e-01 8.776137232780456543e-02 1.389782037585973740e-02 -1.889233291149139404e-01 1.504728794097900391e-01 3.135193884372711182e-01 4.706699401140213013e-02 -6.064391508698463440e-02 1.567718572914600372e-02 4.453021287918090820e-01 1.594481915235519409e-01 2.284898236393928528e-02 -2.377992123365402222e-01 1.082764044404029846e-01 8.394465595483779907e-02 7.321169972419738770e-02 -1.866293847560882568e-01 2.423225194215774536e-01 -5.549401417374610901e-02 6.947801262140274048e-02
-1.169751863926649094e-02 4.274605214595794678e-02 2.630095183849334717e-01 -3.430935367941856384e-02 1.440745443105697632e-01 5.166251212358474731e-02 -1.328012943267822266e-01 2.465709149837493896e-01 5.326574668288230896e-02 6.287494674324989319e-03 -5.196287110447883606e-02 -1.166684702038764954e-01 -1.859921216964721680e-02 9.510477632284164429e-02 -1.658943295478820801e-01 7.141909003257751465e-02 3.025352656841278076e-01 3.392159342765808105e-01 -2.116652205586433411e-02 -3.297752737998962402e-01 -1.126043796539306641e-01 -1.182642057538032532e-01 -2.895992994308471680e-01 2.960289418697357178e-01 -1.788781136274337769e-01 9.283518418669700623e-03 -3.054751753807067871e-01 2.997804582118988037e-01 1.116478964686393738e-01 5.880833044648170471e-02 -4.452441260218620300e-02 1.322467923164367676e-01
1.736104935407638550e-01 -1.393857151269912720e-01 -3.353763520717620850e-01 -2.134997695684432983e-01 -6.708711385726928711e-02 -2.032978981733322144e-01 -6.154495850205421448e-02 2.718817591667175293e-01 1.502452939748764038e-01 -9.359242022037506104e-02 5.585802253335714340e-03 -3.684947192668914795e-01 1.102603077888488770e-01 -9.009848535060882568e-02 -8.963549137115478516e-02 1.839789301156997681e-01 1.828502863645553589e-01 1.129880771040916443e-01 -1.444074511528015137e-01 2.070749737322330475e-02 -3.220954537391662598e-02 1.740548908710479736e-01 -2.637421786785125732e-01 8.756384998559951782e-02 -2.373609095811843872e-01 2.233021520078182220e-02 -5.280615761876106262e-03 3.145636916160583496e-01 1.362603008747100830e-01 2.820285782217979431e-02 -2.677339613437652588e-01 1.289153695106506348e-01
1.594785451889038086e-01 2.879091724753379822e-02 1.352464705705642700e-01 -3.150353133678436279e-01 -2.351645380258560181e-03 -1.236286163330078125e-01 4.787494987249374390e-02 -2.269072830677032471e-01 -1.278782039880752563e-01 1.369050443172454834e-01 -7.497504353523254395e-02 -1.431641131639480591e-01 -1.072248890995979309e-01 3.490950539708137512e-02 -3.344597294926643372e-02 -8.571086078882217407e-02 -5.731702595949172974e-02 2.529559731483459473e-01 2.348449230194091797e-01 -1.497333198785781860e-01 -2.620123028755187988e-01 2.705221772193908691e-01 -1.645659357309341431e-01 1.886607110500335693e-01 -3.624686971306800842e-02 1.185818612575531006e-01 -2.206704020500183105e-01 1.221088543534278870e-01 2.912603318691253662e-01 2.701572477817535400e-01 -3.438195586204528809e-01 1.933937147259712219e-02
-2.439474761486053467e-01 -1.484825462102890015e-02 -8.523110300302505493e-02 -1.034404486417770386e-01 -4.512094706296920776e-02 1.262048482894897461e-01 3.347428143024444580e-01 -9.480303153395652771e-03 9.694579988718032837e-02 1.303714513778686523e-01 2.903621643781661987e-02 -2.659800648689270020e-01 1.397828292101621628e-02 8.563303947448730469e-02 -8.753825724124908447e-02 -1.858710199594497681e-01 2.733025550842285156e-01 -6.511269137263298035e-03 -3.685107082128524780e-02 -3.226011991500854492e-02 -5.691140890121459961e-02 2.443041205406188965e-01 -1.888775676488876343e-01 -1.682056337594985962e-01 -3.014470636844635010e-01 4.472672194242477417e-02 -2.676142156124114990e-01 3.604140579700469971e-01 4.925794899463653564e-02 2.992210686206817627e-01 -1.208674535155296326e-02 2.322860360145568848e-01
-9.061838686466217041e-02 -1.248155236244201660e-01 1.513794958591461182e-01 -3.739912807941436768e-01 2.989971935749053955e-01 -3.139142096042633057e-01 3.053427673876285553e-02 1.309540867805480957e-01 -2.568924129009246826e-01 9.164449572563171387e-02 2.431919611990451813e-02 -3.693892657756805420e-01 6.150873377919197083e-02 -9.119238704442977905e-02 -2.226958125829696655e-01 -1.267691552639007568e-01 8.215292543172836304e-02 -1.159276440739631653e-01 2.230635732412338257e-01 -2.263220995664596558e-01 2.037297748029232025e-02 1.253304481506347656e-01 -1.283841859549283981e-02 1.400093287229537964e-01 -1.384573578834533691e-01 1.263270974159240723e-01 -1.865354031324386597e-01 2.746392786502838135e-01 -5.279582738876342773e-02 -2.571927849203348160e-03 -4.718482866883277893e-02 -1.038106903433799744e-01
[truncated: 3,275,266 more chars]
