# Supplementary material for: The Language of Innovation
Source: PLoS One. 2020 Apr 30;15(4):e0230107. doi: 10.1371/journal.pone.0230107 (PMC7194493; doi:10.1371/journal.pone.0230107)
Supplement: S23 File — (GZ) [file pone.0230107.s023.tar.gz › 2001-2005/V2Run_23_VS_4500_embeddings2001-2005ED32.txt]

1.994789987802505493e-01 1.349397003650665283e-01 -1.398255303502082825e-02 -2.508769277483224869e-03 -7.742823660373687744e-02 2.014659196138381958e-01 -1.739677339792251587e-01 1.021586209535598755e-01 -3.454437553882598877e-01 2.388189435005187988e-01 7.426027953624725342e-02 1.083802282810211182e-01 1.060115247964859009e-01 3.073814511299133301e-01 -8.530215919017791748e-02 1.481757313013076782e-01 -2.084508985280990601e-01 1.273615360260009766e-01 1.409199833869934082e-01 -1.247061714529991150e-01 1.108800321817398071e-01 -1.450817883014678955e-01 4.209363162517547607e-01 5.046005174517631531e-02 -2.127547748386859894e-02 2.000117599964141846e-01 1.391752511262893677e-01 6.534089148044586182e-02 -7.435867190361022949e-02 -5.540448706597089767e-03 2.893541753292083740e-01 2.537518441677093506e-01
7.667926698923110962e-02 2.065911591053009033e-01 -8.674878627061843872e-02 3.589941561222076416e-02 -6.576323416084051132e-03 1.944647915661334991e-02 -1.028895825147628784e-01 -2.211378216743469238e-01 5.062505975365638733e-02 -9.659022837877273560e-02 2.746739983558654785e-02 -1.113716661930084229e-01 -3.758764266967773438e-02 2.426123321056365967e-01 6.831906270235776901e-03 2.873279154300689697e-02 -7.344709336757659912e-02 1.857500709593296051e-02 -1.996611431241035461e-02 -3.555925935506820679e-02 6.876815110445022583e-02 5.454863235354423523e-02 5.184221267700195312e-01 2.390303164720535278e-01 -1.879656165838241577e-01 2.120903432369232178e-01 1.973249614238739014e-01 -2.973910272121429443e-01 1.815167367458343506e-01 1.954715996980667114e-01 1.094247475266456604e-01 4.058237075805664062e-01
1.474981307983398438e-01 1.092081423848867416e-02 -2.957492135465145111e-02 -1.513077020645141602e-01 4.390471428632736206e-02 -7.090552896261215210e-02 -2.714382112026214600e-01 -3.895643725991249084e-02 -5.234975367784500122e-02 3.109198212623596191e-01 -3.803905472159385681e-02 9.389108419418334961e-02 -7.170876115560531616e-02 4.203475713729858398e-01 1.385357603430747986e-02 -2.067183703184127808e-02 -7.218461483716964722e-02 -4.193934202194213867e-01 3.000856041908264160e-01 7.087638229131698608e-02 2.721282243728637695e-01 -1.991153359413146973e-01 2.070415616035461426e-01 -4.689280688762664795e-02 -7.421555370092391968e-02 1.688223183155059814e-01 -3.192357718944549561e-02 -1.857840567827224731e-01 1.130020618438720703e-01 1.269162259995937347e-02 2.165413051843643188e-01 1.255812197923660278e-01
6.877613812685012817e-02 2.108952403068542480e-02 -2.161406278610229492e-01 -2.811979353427886963e-01 8.029492944478988647e-02 -1.215845867991447449e-01 -4.492682870477437973e-03 -2.685348093509674072e-01 -4.194178059697151184e-02 -1.834176927804946899e-01 -3.841652348637580872e-02 -1.178292408585548401e-01 1.862221807241439819e-01 3.766216933727264404e-01 1.740945577621459961e-01 -4.282902181148529053e-02 -3.226330876350402832e-01 -1.811244175769388676e-03 -1.332641541957855225e-01 -1.065446138381958008e-01 1.587715148925781250e-01 -3.038224577903747559e-01 3.111614286899566650e-01 -4.545601550489664078e-03 3.118323385715484619e-01 8.805372565984725952e-02 9.076761454343795776e-02 5.400439351797103882e-02 -1.026940718293190002e-02 1.133926883339881897e-01 1.988849192857742310e-01 4.074242431670427322e-03
-2.809520065784454346e-01 -2.177668176591396332e-02 1.881165951490402222e-01 -1.300380378961563110e-01 1.980457156896591187e-01 1.975630670785903931e-01 -7.461422681808471680e-02 -1.366790384054183960e-01 -2.206752263009548187e-02 1.320705413818359375e-01 2.240440845489501953e-01 6.329191476106643677e-02 1.544611454010009766e-01 1.796835064888000488e-01 2.667175233364105225e-02 -6.321060471236705780e-03 -2.718855738639831543e-01 -4.049734473228454590e-01 1.231655478477478027e-01 -2.038864791393280029e-01 4.090514406561851501e-02 -9.323105332441627979e-04 3.864738345146179199e-01 -1.717061400413513184e-01 -1.160622388124465942e-01 6.192526593804359436e-02 -8.448947221040725708e-02 4.627643525600433350e-02 1.499766260385513306e-01 1.823715865612030029e-01 2.588608860969543457e-01 1.106118336319923401e-01
1.968710124492645264e-01 -1.356555074453353882e-01 3.960179537534713745e-02 -4.369128122925758362e-02 1.458639502525329590e-01 -1.414100546389818192e-02 -2.005004882812500000e-01 -1.564194820821285248e-02 1.025797724723815918e-01 1.500344425439834595e-01 2.771728634834289551e-01 2.057991921901702881e-01 5.857481062412261963e-02 3.279547095298767090e-01 5.702250823378562927e-02 5.714168399572372437e-02 -7.402762025594711304e-02 -1.724276989698410034e-01 -8.830448612570762634e-03 5.564200133085250854e-02 7.148782908916473389e-02 -2.529379725456237793e-01 1.762177795171737671e-01 -2.030357420444488525e-01 -1.541788280010223389e-01 -5.555279925465583801e-02 -5.873552337288856506e-02 -6.655537337064743042e-02 2.186376452445983887e-01 3.094043135643005371e-01 4.276365339756011963e-01 2.585244178771972656e-01
6.729885190725326538e-02 2.387297712266445160e-02 -7.357982546091079712e-02 -7.090225070714950562e-02 2.728117704391479492e-01 7.350014150142669678e-02 -3.380768001079559326e-01 -2.018941342830657959e-01 -5.543809384107589722e-02 -9.307216107845306396e-02 4.044777154922485352e-02 -1.100855879485607147e-02 -3.735470399260520935e-02 3.334503769874572754e-01 -1.001788303256034851e-01 1.378332972526550293e-01 -3.985322117805480957e-01 -3.812182843685150146e-01 9.738352894783020020e-02 -1.142068803310394287e-01 4.522049799561500549e-02 -1.729846596717834473e-01 1.426794677972793579e-01 -1.913695782423019409e-01 -1.380429863929748535e-01 -1.874492168426513672e-01 9.202065318822860718e-02 1.942207291722297668e-02 -8.214027434587478638e-02 1.825143247842788696e-01 2.724721729755401611e-01 3.866006061434745789e-02
-1.090441271662712097e-01 2.558460831642150879e-02 -1.079290807247161865e-01 -7.896304130554199219e-02 1.818965077400207520e-01 1.763714477419853210e-02 -4.562191665172576904e-02 -7.241340819746255875e-03 2.814290523529052734e-01 2.542473971843719482e-01 1.036695539951324463e-01 -1.140833273530006409e-01 8.890606462955474854e-02 5.434971451759338379e-01 -6.539431959390640259e-02 7.488247007131576538e-02 -1.063901856541633606e-01 -1.782706379890441895e-02 1.867005825042724609e-01 -2.229176312685012817e-01 1.513050645589828491e-01 -2.928501069545745850e-01 2.518568336963653564e-01 1.268135309219360352e-01 -1.854614913463592529e-01 6.976667046546936035e-02 1.058722212910652161e-01 -1.232172772288322449e-01 -6.127299368381500244e-02 1.811756044626235962e-01 -4.054772108793258667e-02 2.549985647201538086e-01
4.672105982899665833e-02 -7.207563519477844238e-02 9.420939534902572632e-02 -2.507044672966003418e-01 1.534699797630310059e-01 2.936567664146423340e-01 -7.947371155023574829e-02 1.055890470743179321e-01 -1.785239279270172119e-01 1.655379086732864380e-01 3.999712467193603516e-01 9.045764058828353882e-02 -7.596756517887115479e-02 3.133068978786468506e-01 -1.812328100204467773e-01 7.566380500793457031e-02 -2.966184616088867188e-01 -6.747160106897354126e-02 1.849710941314697266e-01 5.382476001977920532e-02 3.254323080182075500e-02 -1.079405173659324646e-01 2.494393885135650635e-01 -6.886997073888778687e-02 -1.394266188144683838e-01 7.918659597635269165e-03 1.526213437318801880e-02 9.145999699831008911e-02 -1.121447309851646423e-01 2.920953333377838135e-01 2.963376343250274658e-01 -2.395397797226905823e-02
1.822767108678817749e-01 2.490196228027343750e-01 1.312713176012039185e-01 -2.503893971443176270e-01 1.560661345720291138e-01 -1.214065998792648315e-01 -3.156752884387969971e-02 -1.214711144566535950e-01 -5.931862071156501770e-02 3.953774645924568176e-02 2.173943221569061279e-01 -9.850855171680450439e-02 2.031381577253341675e-01 5.176494121551513672e-01 5.130046978592872620e-02 9.854414314031600952e-02 -1.258108317852020264e-01 -2.026904672384262085e-01 1.217328682541847229e-01 1.193442754447460175e-02 1.921270340681076050e-01 4.574839398264884949e-02 3.212049370631575584e-03 -8.780483901500701904e-02 -1.579540818929672241e-01 4.321128129959106445e-02 9.847747161984443665e-03 -4.847902804613113403e-02 1.382199227809906006e-01 1.163096576929092407e-01 3.673401772975921631e-01 2.663466334342956543e-01
1.091432124376296997e-01 2.948878891766071320e-02 3.982892632484436035e-02 -1.577246487140655518e-01 3.502812087535858154e-01 -1.882224977016448975e-01 -8.327603340148925781e-02 -1.742315292358398438e-01 -1.656600087881088257e-02 2.413343191146850586e-01 1.204065233469009399e-01 -3.924730792641639709e-02 -2.346563190221786499e-01 3.434397578239440918e-01 6.062064319849014282e-02 2.148637026548385620e-01 -1.003906279802322388e-01 -1.860349029302597046e-01 -1.058491840958595276e-01 -2.187263816595077515e-01 -3.738331049680709839e-02 -2.001670449972152710e-01 3.939322829246520996e-01 5.240559577941894531e-02 -2.296638786792755127e-01 -1.676340103149414062e-01 1.519581973552703857e-01 -1.494329124689102173e-01 1.444169580936431885e-01 -1.439365837723016739e-02 5.489450320601463318e-02 1.202389821410179138e-01
1.431035697460174561e-01 2.709188461303710938e-01 -7.493243087083101273e-03 1.585746407508850098e-01 8.154268562793731689e-02 -9.227862954139709473e-02 -1.971174925565719604e-01 -2.523392438888549805e-01 -4.676328599452972412e-02 1.979343593120574951e-01 2.074352502822875977e-01 2.088014781475067139e-01 2.223592847585678101e-01 2.748285233974456787e-01 8.097027242183685303e-02 -2.629765309393405914e-02 -1.405501812696456909e-01 -3.748410344123840332e-01 8.066884428262710571e-02 1.106119155883789062e-01 2.366243749856948853e-01 -1.188939884305000305e-01 3.431625962257385254e-01 -1.540092751383781433e-02 -8.962798118591308594e-02 -5.956383049488067627e-02 5.633153766393661499e-02 9.349973499774932861e-02 -3.040762431919574738e-02 2.543586790561676025e-01 2.097581177949905396e-01 5.260969325900077820e-02
7.942532002925872803e-02 -9.572715312242507935e-02 5.610405653715133667e-02 -2.630677446722984314e-02 2.265690565109252930e-01 3.946151137351989746e-01 2.495622783899307251e-01 -2.194228023290634155e-02 -8.445180207490921021e-02 -7.969213277101516724e-02 -2.921087481081485748e-02 1.792426966130733490e-02 1.961272060871124268e-01 4.311620295047760010e-01 1.524481326341629028e-01 -1.293945014476776123e-01 -1.305033117532730103e-01 -1.790088862180709839e-01 4.026399552822113037e-02 -2.459805086255073547e-02 1.027839444577693939e-02 -1.286839544773101807e-01 5.326458215713500977e-01 -1.187945157289505005e-02 4.492163285613059998e-02 1.658433079719543457e-01 -5.807803478091955185e-03 2.248915657401084900e-02 -2.134227193892002106e-03 -9.102866798639297485e-02 1.915089935064315796e-01 7.082159072160720825e-02
2.076855301856994629e-01 -1.273890733718872070e-01 4.953100532293319702e-02 -2.515467703342437744e-01 1.577753424644470215e-01 1.731576025485992432e-01 2.146638464182615280e-03 -3.306810557842254639e-02 -1.271510422229766846e-01 -6.115128844976425171e-02 -1.809379905462265015e-01 -2.099364846944808960e-01 -3.355536982417106628e-02 2.964476943016052246e-01 -3.788350149989128113e-02 -9.859149158000946045e-02 -4.571029841899871826e-01 -1.700344234704971313e-01 8.933860808610916138e-03 -2.262110710144042969e-01 -6.710851192474365234e-02 -6.860205531120300293e-02 3.798328638076782227e-01 -1.429760605096817017e-01 5.603656917810440063e-02 3.002985119819641113e-01 5.467107519507408142e-02 1.543593704700469971e-01 1.030179206281900406e-02 -1.212063208222389221e-01 1.291104853153228760e-01 8.614438772201538086e-02
8.834835141897201538e-02 -1.901658996939659119e-02 -6.101097166538238525e-02 1.152909919619560242e-01 2.200630754232406616e-01 1.636030226945877075e-01 -1.714388132095336914e-01 -3.833745419979095459e-02 -1.069897487759590149e-01 -3.121747076511383057e-02 2.583506107330322266e-01 -5.796057730913162231e-02 4.595435783267021179e-02 4.250228703022003174e-01 1.727619953453540802e-02 -1.446644961833953857e-01 -2.349490374326705933e-01 -2.741312980651855469e-01 8.593445271253585815e-02 -7.807002961635589600e-02 3.234685957431793213e-02 -9.824837744235992432e-02 1.915006935596466064e-01 -1.118557825684547424e-01 -2.023510038852691650e-01 2.979802526533603668e-02 -4.096456244587898254e-02 1.082337126135826111e-01 1.372267007827758789e-01 1.256675571203231812e-01 4.257973134517669678e-01 3.277046084403991699e-01
1.963079571723937988e-01 -1.656581461429595947e-02 7.812223583459854126e-02 -3.888442413881421089e-03 1.703079342842102051e-01 6.023107562214136124e-03 -1.292277723550796509e-01 5.173099040985107422e-02 -3.789999336004257202e-02 -8.129446953535079956e-02 1.935620903968811035e-01 1.491728425025939941e-01 -9.098200127482414246e-03 4.734583795070648193e-01 7.301936298608779907e-02 9.785498678684234619e-02 -1.284660398960113525e-01 -4.060479700565338135e-01 2.453802376985549927e-01 -2.825279235839843750e-01 1.176258642226457596e-02 1.307043991982936859e-02 2.714333534240722656e-01 -1.468781381845474243e-01 -1.832534968852996826e-01 5.166858062148094177e-02 8.180703967809677124e-02 -1.595924794673919678e-02 1.401548236608505249e-01 2.626354694366455078e-01 1.935410350561141968e-01 1.161410436034202576e-01
-1.020302847027778625e-01 -8.589887060225009918e-03 -7.645136117935180664e-02 -1.687107235193252563e-02 1.752525418996810913e-01 3.563721897080540657e-03 -7.392060477286577225e-03 2.421318888664245605e-01 -5.623922124505043030e-02 5.591823905706405640e-02 4.801968112587928772e-02 -1.226159408688545227e-01 -3.358434513211250305e-02 3.309593796730041504e-01 1.907202303409576416e-01 3.078245930373668671e-02 -3.189544677734375000e-01 -1.792389452457427979e-01 -4.523093625903129578e-02 -1.203923597931861877e-01 4.144976381212472916e-03 -1.419456601142883301e-01 1.469492912292480469e-01 6.539902836084365845e-02 -3.516861200332641602e-01 2.916773259639739990e-01 3.206410408020019531e-01 -2.105350792407989502e-01 1.138085797429084778e-01 -6.432674080133438110e-02 -8.871484547853469849e-02 3.808848857879638672e-01
1.733366772532463074e-02 -4.427165165543556213e-02 -1.839841455221176147e-01 -1.422753334045410156e-01 1.970701515674591064e-01 9.870468825101852417e-02 -3.266295194625854492e-01 -3.596780076622962952e-02 -9.130172431468963623e-02 -7.189492881298065186e-02 2.754761576652526855e-01 -5.120857153087854385e-03 1.932727098464965820e-01 3.757111430168151855e-01 -1.230611801147460938e-01 8.354299515485763550e-02 -1.899933069944381714e-01 -2.992251515388488770e-01 1.340987235307693481e-01 -2.025515139102935791e-01 9.147365391254425049e-02 -1.930856555700302124e-01 2.220481038093566895e-01 -5.391982384026050568e-03 -2.113943248987197876e-01 8.549956232309341431e-02 8.482942730188369751e-02 9.176842868328094482e-02 4.858823865652084351e-02 3.649123609066009521e-01 8.954608440399169922e-02 7.905820757150650024e-02
-2.400288212811574340e-04 1.934094168245792389e-02 1.266857981681823730e-01 -1.850314997136592865e-02 2.885385155677795410e-01 -2.164053022861480713e-01 -5.676269158720970154e-02 -1.114012077450752258e-01 -1.125263571739196777e-01 2.502878308296203613e-01 2.886383980512619019e-02 -1.799782961606979370e-01 -5.525814369320869446e-02 2.653359472751617432e-01 3.140732645988464355e-02 2.500605583190917969e-01 -2.793350219726562500e-01 -1.091454848647117615e-01 -1.428889781236648560e-01 -2.427053637802600861e-02 2.211651355028152466e-01 -2.606899440288543701e-01 3.662291467189788818e-01 2.517077885568141937e-02 -1.293944716453552246e-01 1.512670665979385376e-01 -1.001480892300605774e-01 -8.647890761494636536e-03 2.182800322771072388e-01 -8.303097635507583618e-02 6.266083568334579468e-02 3.481925129890441895e-01
-3.275682404637336731e-02 1.573909632861614227e-02 -1.775515377521514893e-01 -1.045196428894996643e-01 2.020145654678344727e-01 2.269438803195953369e-01 3.190130740404129028e-02 -1.660804301500320435e-01 -2.212483286857604980e-01 6.693251430988311768e-02 -5.827242136001586914e-02 2.494796365499496460e-02 -1.124609261751174927e-01 3.752081990242004395e-01 8.623301051557064056e-03 3.584358468651771545e-02 -2.195158898830413818e-01 3.631984591484069824e-01 -7.130697369575500488e-02 -6.683132797479629517e-02 1.034249216318130493e-01 -3.550965189933776855e-01 3.343959748744964600e-01 -3.054016269743442535e-03 2.191859483718872070e-01 2.154870182275772095e-01 6.959738582372665405e-02 -6.612619757652282715e-02 5.862366780638694763e-02 1.289692521095275879e-02 2.741729617118835449e-01 -4.838184267282485962e-02
1.126609519124031067e-01 9.215838462114334106e-02 -2.489863783121109009e-01 2.248397655785083771e-02 1.942736804485321045e-01 3.587682545185089111e-02 -9.701681882143020630e-02 1.942946463823318481e-01 -1.003647670149803162e-01 2.263997048139572144e-01 9.429696202278137207e-02 1.685152351856231689e-01 6.557551026344299316e-02 4.695829451084136963e-01 3.494611755013465881e-02 1.888815909624099731e-01 -2.165733575820922852e-01 -4.099899828433990479e-01 7.818070054054260254e-02 -2.069919854402542114e-01 -9.682247042655944824e-02 -1.693448051810264587e-02 1.580372750759124756e-01 -1.709152609109878540e-01 3.799658734351396561e-03 -3.854673355817794800e-03 2.068281769752502441e-01 -2.847594395279884338e-02 -2.219618856906890869e-02 1.277150958776473999e-01 1.586137264966964722e-01 2.375170588493347168e-01
6.725694239139556885e-02 4.486913979053497314e-02 -1.449421495199203491e-01 -4.708636179566383362e-02 -1.976521685719490051e-02 -8.825871348381042480e-02 -4.536235630512237549e-01 -8.485051989555358887e-02 -1.930114924907684326e-01 1.773199290037155151e-01 4.655750468373298645e-02 -5.882530938833951950e-03 1.475356891751289368e-02 3.680115342140197754e-01 -6.770960241556167603e-02 -3.389540314674377441e-02 -1.953490972518920898e-01 -1.310381591320037842e-01 1.988860070705413818e-01 -3.368315473198890686e-02 2.089728713035583496e-01 9.945198893547058105e-02 1.655905246734619141e-01 -2.976924777030944824e-01 3.732230048626661301e-03 -5.940075591206550598e-02 1.960386037826538086e-01 -1.941780894994735718e-01 -4.154147207736968994e-02 2.186136394739151001e-01 2.744772434234619141e-01 2.581554651260375977e-01
1.432012915611267090e-01 -1.796972155570983887e-01 -1.159529108554124832e-02 -1.662048846483230591e-01 1.523003727197647095e-01 1.563536375761032104e-01 -1.536064296960830688e-01 -8.854294568300247192e-02 -1.604582220315933228e-01 9.648969024419784546e-02 1.812926679849624634e-01 2.507460117340087891e-01 1.336243748664855957e-02 1.484599858522415161e-01 -1.796686500310897827e-01 -1.611437648534774780e-01 -2.811899781227111816e-01 -2.223507761955261230e-01 9.292442351579666138e-02 -1.050643101334571838e-01 6.446472555398941040e-02 -1.192026678472757339e-02 3.095198571681976318e-01 -1.460971385240554810e-01 -3.277287781238555908e-01 1.425196379423141479e-01 -3.706693276762962341e-02 7.704310119152069092e-04 1.522899866104125977e-01 2.814756631851196289e-01 3.374546170234680176e-01 -1.186907291412353516e-01
1.775921732187271118e-01 -2.689962983131408691e-01 8.977425098419189453e-02 -4.935906082391738892e-02 1.901315301656723022e-01 4.669324308633804321e-02 3.576787561178207397e-02 -2.024253457784652710e-01 -2.130839377641677856e-01 -8.442830294370651245e-02 2.589442431926727295e-01 3.279017284512519836e-02 -2.796481363475322723e-02 2.493214756250381470e-01 -5.858910083770751953e-02 6.807116419076919556e-02 -1.597689837217330933e-01 -2.899688184261322021e-01 3.554859012365341187e-02 -1.445377916097640991e-01 2.241399437189102173e-01 -1.537555903196334839e-01 1.584586352109909058e-01 -9.029311686754226685e-02 -2.172176986932754517e-01 6.589115411043167114e-02 1.572770327329635620e-01 1.783509999513626099e-01 3.148665651679039001e-02 3.640027940273284912e-01 3.638516068458557129e-01 2.232873626053333282e-02
-4.459625110030174255e-02 -9.904444962739944458e-02 -3.791991472244262695e-01 -1.199408341199159622e-02 3.320664465427398682e-01 -2.104668021202087402e-01 -1.922286450862884521e-01 -1.509425695985555649e-03 -9.809338301420211792e-02 1.292929649353027344e-01 6.257417052984237671e-02 1.619452834129333496e-01 3.804817795753479004e-02 2.413728237152099609e-01 6.087755411863327026e-02 -1.136967726051807404e-02 -2.237885445356369019e-01 -3.687445521354675293e-01 5.472612380981445312e-02 -1.390343308448791504e-01 7.369676232337951660e-02 -9.272195398807525635e-02 3.559307754039764404e-01 -2.349836826324462891e-01 -9.514993429183959961e-02 -1.862948387861251831e-02 1.207547113299369812e-01 1.475110650062561035e-01 4.414040967822074890e-02 2.091828286647796631e-01 1.814694851636886597e-01 6.349438428878784180e-02
1.672245711088180542e-01 9.351842850446701050e-02 5.643219128251075745e-02 4.749052226543426514e-02 1.609586179256439209e-01 1.166260465979576111e-01 1.886332780122756958e-01 2.128226011991500854e-01 -1.242715492844581604e-01 -1.240952834486961365e-01 -1.106470003724098206e-01 1.319580078125000000e-01 1.872716695070266724e-01 3.992836773395538330e-01 3.164131045341491699e-01 8.119728416204452515e-03 3.153609111905097961e-02 -1.200654953718185425e-01 8.899871259927749634e-02 -1.325597763061523438e-01 4.207005724310874939e-02 -1.555645167827606201e-01 -3.669432178139686584e-02 -1.431738678365945816e-02 -2.920698523521423340e-01 -1.110201254487037659e-01 2.250670045614242554e-01 -1.595573723316192627e-01 1.634449213743209839e-01 7.244518399238586426e-02 3.666139543056488037e-01 2.715654075145721436e-01
2.094694375991821289e-01 -3.115102881565690041e-03 -2.216029725968837738e-02 -2.010667473077774048e-01 8.704770356416702271e-03 2.217194288969039917e-01 2.184366434812545776e-01 -1.683674938976764679e-02 -6.740289181470870972e-02 -6.580173969268798828e-02 -2.006733715534210205e-01 5.999492853879928589e-02 -5.972139909863471985e-02 2.268742918968200684e-01 -2.585608325898647308e-02 -8.101072907447814941e-02 -2.154663354158401489e-01 -2.226258963346481323e-01 2.731373999267816544e-03 2.108263783156871796e-02 -1.095841303467750549e-01 -4.060244262218475342e-01 4.646896719932556152e-01 -1.024487987160682678e-01 6.877450738102197647e-03 2.884101271629333496e-01 -1.619971706531941891e-03 8.708077669143676758e-02 -9.280342608690261841e-03 3.493453562259674072e-02 3.222062289714813232e-01 8.529404550790786743e-02
1.449983119964599609e-01 -8.921292424201965332e-02 -1.470758230425417423e-03 -2.632286846637725830e-01 5.084982141852378845e-02 9.239891916513442993e-02 1.502478569746017456e-01 -2.858232557773590088e-01 -9.140884131193161011e-02 6.541753560304641724e-02 -1.628613620996475220e-01 1.014684513211250305e-01 7.990305125713348389e-02 4.105441272258758545e-01 8.877725899219512939e-02 -9.088863432407379150e-02 -4.293043613433837891e-01 -2.247853949666023254e-02 -1.196646839380264282e-01 -9.182710945606231689e-02 9.881919622421264648e-02 -1.431093364953994751e-01 2.608106732368469238e-01 -2.717536389827728271e-01 9.683567285537719727e-02 1.852801740169525146e-01 -8.317862451076507568e-02 -1.557019073516130447e-02 -1.966304183006286621e-01 2.677677571773529053e-02 2.505689561367034912e-01 -1.144346222281455994e-01
5.714160203933715820e-02 1.880869567394256592e-01 2.015197128057479858e-01 -1.086505278944969177e-01 5.661479663103818893e-03 2.961118519306182861e-01 -8.558955043554306030e-02 -1.315804272890090942e-01 -9.140166640281677246e-02 2.213790267705917358e-01 -3.622215241193771362e-02 9.149898588657379150e-02 4.804610833525657654e-02 4.566225409507751465e-01 4.605523124337196350e-02 -9.008307754993438721e-02 -1.355195790529251099e-01 3.229792043566703796e-02 1.096124351024627686e-01 -1.385218799114227295e-01 -8.763033151626586914e-02 -2.659453451633453369e-01 -2.480031549930572510e-02 -3.319484740495681763e-02 -3.131251633167266846e-01 -1.367832124233245850e-01 -3.450086223892867565e-04 -2.395921498537063599e-01 -6.873799860477447510e-02 -5.842543020844459534e-02 2.342153787612915039e-01 3.749697208404541016e-01
2.812785506248474121e-01 6.815883517265319824e-02 -2.654561214148998260e-02 4.985953122377395630e-02 3.237172663211822510e-01 1.735695451498031616e-01 -1.607428491115570068e-01 -2.959979772567749023e-01 -1.732120513916015625e-01 7.118047028779983521e-02 2.996409237384796143e-01 1.616103500127792358e-01 1.022915542125701904e-02 2.141258120536804199e-01 -6.732317805290222168e-02 7.198473811149597168e-02 -2.108425647020339966e-01 -2.181310802698135376e-01 3.824544325470924377e-02 -2.460552603006362915e-01 1.097506955265998840e-01 -1.190175414085388184e-01 7.778509706258773804e-02 -5.668519064784049988e-02 -2.608607411384582520e-01 3.490906953811645508e-02 1.957890391349792480e-02 -8.222599327564239502e-02 2.101113498210906982e-01 1.555958390235900879e-01 1.698041856288909912e-01 3.080847263336181641e-01
4.027606174349784851e-02 -7.845260202884674072e-02 5.993697792291641235e-02 -5.690703913569450378e-02 3.589216247200965881e-02 9.194893389940261841e-02 -1.169307902455329895e-01 -1.893860101699829102e-01 7.931925356388092041e-03 3.230550885200500488e-02 3.132613003253936768e-01 -1.077873334288597107e-01 2.493491396307945251e-02 2.826776802539825439e-01 2.288514748215675354e-02 1.331415772438049316e-01 -4.589616656303405762e-01 -3.237595558166503906e-01 1.076887696981430054e-01 -1.410796195268630981e-01 8.484157919883728027e-02 -6.229948252439498901e-02 2.245903462171554565e-01 -8.167533576488494873e-02 -2.221831977367401123e-01 -3.230168670415878296e-02 -4.538977146148681641e-02 3.537292033433914185e-02 2.990281283855438232e-01 2.725500762462615967e-01 2.376548200845718384e-01 1.655732840299606323e-01
1.161414608359336853e-01 1.392140388488769531e-01 3.174899378791451454e-03 1.242108568549156189e-01 1.135839372873306274e-01 -6.468343734741210938e-02 -3.688099980354309082e-01 2.600084990262985229e-02 -1.863574534654617310e-01 7.350713759660720825e-02 4.277791455388069153e-02 1.052289903163909912e-01 -1.585379987955093384e-01 2.936180830001831055e-01 -8.174072206020355225e-02 1.174983158707618713e-01 -1.757594347000122070e-01 -1.790941953659057617e-01 1.689572185277938843e-01 -1.888068020343780518e-01 2.778159640729427338e-02 -1.905999332666397095e-01 3.160884836688637733e-03 -1.682128757238388062e-01 -3.265241384506225586e-01 6.681848317384719849e-02 5.260423570871353149e-02 -3.557302355766296387e-01 1.732934266328811646e-01 1.613739579916000366e-01 3.162034153938293457e-01 1.549976021051406860e-01
1.556379348039627075e-01 -2.465869188308715820e-01 -5.576751008629798889e-02 -3.178070783615112305e-01 1.008816361427307129e-01 1.550558805465698242e-01 2.324454933404922485e-01 -1.390292197465896606e-01 -1.513435598462820053e-02 1.857882365584373474e-02 -2.501418069005012512e-02 -2.017284929752349854e-01 -6.418783962726593018e-02 2.645709812641143799e-01 2.370032519102096558e-01 6.557883322238922119e-02 -4.509331881999969482e-01 -9.976842999458312988e-02 -2.763294056057929993e-02 -2.212831377983093262e-02 6.284368783235549927e-02 -3.215943872928619385e-01 2.440517693758010864e-01 -6.176044046878814697e-02 2.307494916021823883e-02 1.160701066255569458e-01 -2.749966457486152649e-02 1.190123185515403748e-01 -3.484375774860382080e-02 -1.468031704425811768e-01 2.996860444545745850e-01 -1.814009883673861623e-04
-1.210930850356817245e-02 -3.293335810303688049e-02 1.410585492849349976e-01 -1.399897634983062744e-01 1.540838778018951416e-01 -1.010764911770820618e-01 9.971210360527038574e-02 3.714698925614356995e-02 -3.213835656642913818e-01 -2.564360201358795166e-01 8.061894774436950684e-02 1.120748594403266907e-01 -1.311456114053726196e-01 3.957046568393707275e-01 1.815639883279800415e-01 1.508897985331714153e-03 -2.023572623729705811e-01 1.579775214195251465e-01 -2.556095719337463379e-01 3.274195641279220581e-02 1.967116743326187134e-01 -3.669286966323852539e-01 2.461044788360595703e-01 -1.901936382055282593e-01 8.054072968661785126e-03 8.811715245246887207e-02 -1.993922293186187744e-01 2.482879534363746643e-02 9.649463742971420288e-02 6.881839781999588013e-02 1.914117783308029175e-01 1.336471140384674072e-01
1.787747442722320557e-01 1.180196832865476608e-02 -1.266832500696182251e-01 -1.740789264440536499e-01 2.303721383213996887e-02 -1.222648937255144119e-02 -3.621938452124595642e-02 -2.041049152612686157e-01 -2.706643044948577881e-01 6.577001512050628662e-02 -8.015401661396026611e-02 3.971547633409500122e-02 1.400946974754333496e-01 4.073592126369476318e-01 1.689816713333129883e-01 -5.312461405992507935e-03 -4.488973319530487061e-01 3.928057104349136353e-02 -1.332813203334808350e-01 1.113489153794944286e-03 6.762024760246276855e-02 -2.743276357650756836e-01 3.392648100852966309e-01 1.257853657007217407e-01 2.074032127857208252e-01 1.484103351831436157e-01 -4.525104537606239319e-02 7.217633724212646484e-02 -1.431226283311843872e-01 6.024454534053802490e-02 2.210295349359512329e-01 3.640657663345336914e-02
7.581771910190582275e-02 -1.499690860509872437e-01 -1.769103258848190308e-01 -1.118342280387878418e-01 1.789510995149612427e-01 3.700249269604682922e-02 7.962066680192947388e-02 -3.270782232284545898e-01 -9.974075108766555786e-02 -1.336518973112106323e-01 -4.288291558623313904e-02 4.519343748688697815e-02 -1.696684509515762329e-01 3.687460720539093018e-01 1.361488997936248779e-01 -2.879615724086761475e-01 -3.523385822772979736e-01 1.959611177444458008e-01 4.871329665184020996e-02 -6.372735649347305298e-02 2.392866611480712891e-01 2.175081521272659302e-02 5.570706352591514587e-02 2.914751321077346802e-02 -1.290204077959060669e-01 2.536141276359558105e-01 4.393613338470458984e-02 5.973979458212852478e-02 2.444422394037246704e-01 -6.486861384473741055e-04 2.797247767448425293e-01 1.679497212171554565e-01
-1.306699030101299286e-02 3.419888019561767578e-01 5.154591426253318787e-02 -1.085055992007255554e-01 9.028091281652450562e-02 8.374613709747791290e-03 9.116182476282119751e-02 1.553378403186798096e-01 -6.130763515830039978e-02 1.065828874707221985e-01 -1.094261929392814636e-01 4.261638224124908447e-02 1.249358355998992920e-01 3.623006343841552734e-01 1.137120947241783142e-01 -5.604199320077896118e-02 6.733830273151397705e-02 -1.752701699733734131e-01 -1.271382570266723633e-01 -7.421415299177169800e-03 -7.592923939228057861e-02 -3.727452456951141357e-01 3.413050174713134766e-01 1.049441248178482056e-01 -4.183295071125030518e-01 2.318416088819503784e-01 -2.425500936806201935e-02 -9.656384587287902832e-02 4.389089718461036682e-02 1.725336909294128418e-01 1.522896438837051392e-01 1.367527842521667480e-01
8.159919083118438721e-02 1.911766268312931061e-02 6.687967479228973389e-02 -2.071066200733184814e-01 1.216644272208213806e-01 -1.192555204033851624e-01 7.806421816349029541e-02 -1.699895970523357391e-02 -1.725306175649166107e-02 6.699056178331375122e-02 3.846964240074157715e-01 -5.513355508446693420e-02 2.433927357196807861e-01 2.620428204536437988e-01 -2.050121128559112549e-02 -1.556634902954101562e-01 3.420288115739822388e-02 -3.519530892372131348e-01 6.384432315826416016e-02 2.449863404035568237e-02 1.784972995519638062e-01 -3.475690484046936035e-01 3.508489429950714111e-01 8.571842336095869541e-04 -9.027875959873199463e-02 7.014970481395721436e-02 2.248270809650421143e-01 -4.128525778651237488e-02 1.114830449223518372e-01 6.008107215166091919e-02 3.046334981918334961e-01 1.489554047584533691e-01
-1.051162183284759521e-01 9.353213012218475342e-02 2.794726751744747162e-02 -9.796498343348503113e-03 -1.228131726384162903e-02 -7.326222211122512817e-02 -4.919772222638130188e-02 -1.233549192547798157e-01 2.288743294775485992e-02 3.259742558002471924e-01 -1.690058261156082153e-01 -1.412658393383026123e-01 6.336868554353713989e-02 4.224827289581298828e-01 -3.824147582054138184e-02 -6.222891062498092651e-02 1.391611099243164062e-01 -9.247837215662002563e-02 1.837509311735630035e-02 -2.457326203584671021e-01 3.547683358192443848e-01 -1.900281012058258057e-01 3.477824032306671143e-01 3.533757850527763367e-02 -2.736589908599853516e-01 4.355660825967788696e-02 2.730946540832519531e-01 1.097127422690391541e-01 -9.601338952779769897e-02 7.342480123043060303e-02 1.664907932281494141e-01 1.856890171766281128e-01
-5.426373332738876343e-02 3.403656557202339172e-02 -1.835943907499313354e-01 -1.345438808202743530e-01 -1.021402776241302490e-01 -6.102986633777618408e-02 9.111584722995758057e-02 4.374510794878005981e-02 -1.867564469575881958e-01 1.264927387237548828e-01 2.351662702858448029e-02 -1.896137893199920654e-01 -7.504879683256149292e-02 1.457509696483612061e-01 -8.877232670783996582e-02 6.797495484352111816e-02 -1.179186999797821045e-01 -3.468595072627067566e-02 1.577560976147651672e-02 -2.982068061828613281e-01 7.481488585472106934e-02 -6.305485218763351440e-02 3.350419700145721436e-01 2.976291254162788391e-02 -4.046534001827239990e-01 -3.071518614888191223e-02 2.525616288185119629e-01 -2.827333807945251465e-01 -4.701731353998184204e-02 -1.755237393081188202e-02 2.702195644378662109e-01 4.266220331192016602e-01
1.405410766601562500e-01 -7.887671887874603271e-02 3.262908384203910828e-02 -1.327981799840927124e-01 -5.262117087841033936e-02 1.114950980991125107e-02 1.715374924242496490e-02 -2.028213739395141602e-01 -1.108605787158012390e-01 5.014782771468162537e-02 -1.821742504835128784e-01 4.313776269555091858e-03 4.167995601892471313e-02 4.467094838619232178e-01 2.460496276617050171e-01 -3.493172302842140198e-02 -4.479008316993713379e-01 -3.429220989346504211e-02 -1.946123093366622925e-01 3.334759548306465149e-02 8.309679478406906128e-02 -2.805515825748443604e-01 3.968143463134765625e-01 -1.381587330251932144e-02 1.914693564176559448e-01 1.633050441741943359e-01 -7.609790563583374023e-02 9.571430087089538574e-02 6.914304941892623901e-02 2.436470240354537964e-02 1.795658022165298462e-01 1.021351316012442112e-03
7.404797524213790894e-02 1.380774229764938354e-01 1.497251391410827637e-01 -3.583551943302154541e-01 4.540841653943061829e-02 1.662517338991165161e-01 8.386415243148803711e-02 2.921774238348007202e-02 9.300496429204940796e-02 1.565387398004531860e-01 7.603747397661209106e-02 -1.801456212997436523e-01 2.564662396907806396e-01 3.631643652915954590e-01 -1.093410924077033997e-01 8.500553667545318604e-02 -2.484548836946487427e-01 -2.260771989822387695e-01 1.077302321791648865e-01 6.769469380378723145e-02 9.223652631044387817e-02 -2.064002454280853271e-01 4.673669636249542236e-01 8.102209120988845825e-02 3.370088338851928711e-02 1.571227237582206726e-02 -9.842115640640258789e-02 -1.517381817102432251e-01 -1.418466567993164062e-01 1.532473266124725342e-01 1.203620508313179016e-01 3.838675096631050110e-02
-3.246941044926643372e-02 -2.566636353731155396e-02 -1.555941253900527954e-01 -1.089443564414978027e-01 -2.207219600677490234e-02 -1.732798367738723755e-01 1.475003808736801147e-01 -1.723309010267257690e-01 -4.225307703018188477e-01 -2.906361408531665802e-02 5.682834982872009277e-02 1.315552592277526855e-01 6.116421148180961609e-02 3.407695889472961426e-01 -2.538134343922138214e-02 -2.049582749605178833e-01 -3.631556332111358643e-01 1.095517054200172424e-01 3.540289029479026794e-02 -1.639404296875000000e-01 6.203320622444152832e-02 -3.551040291786193848e-01 2.178083360195159912e-01 -1.398477703332901001e-01 1.144323796033859253e-01 2.184394150972366333e-01 1.441123932600021362e-01 -2.295833267271518707e-02 1.522220820188522339e-01 -1.247273460030555725e-01 1.664856821298599243e-01 -1.734342984855175018e-02
1.454709321260452271e-01 1.711380928754806519e-01 1.979773342609405518e-01 -1.423363834619522095e-01 -1.242042984813451767e-02 1.534473747014999390e-01 -6.592488288879394531e-02 7.838110625743865967e-02 -7.232085615396499634e-02 -1.559300273656845093e-01 -5.586070939898490906e-02 2.342460304498672485e-01 1.012662947177886963e-01 4.419703483581542969e-01 1.325304969213902950e-03 -3.469779156148433685e-03 4.574873670935630798e-02 -8.249013870954513550e-02 1.622203141450881958e-01 -2.166558802127838135e-01 -7.462827116250991821e-02 3.327357023954391479e-02 1.705979108810424805e-01 -2.422763556241989136e-01 -1.943750530481338501e-01 -1.122107952833175659e-01 1.971900314092636108e-01 -2.290032505989074707e-01 1.107191070914268494e-01 9.517059475183486938e-02 3.969380557537078857e-01 2.560399174690246582e-01
3.275344371795654297e-01 7.022554054856300354e-03 2.703518979251384735e-02 -4.838627204298973083e-02 2.152970731258392334e-01 1.041150614619255066e-01 -2.715727500617504120e-02 -1.542677730321884155e-01 -2.940800189971923828e-01 1.818421185016632080e-01 -1.922556012868881226e-02 -7.198617607355117798e-02 1.126923337578773499e-01 1.783939301967620850e-01 -1.395677179098129272e-01 -3.497052937746047974e-02 -1.077401861548423767e-01 -2.034970521926879883e-01 -1.054029092192649841e-01 2.416640818119049072e-01 1.614382863044738770e-01 -1.434531658887863159e-01 2.695243358612060547e-01 -2.161971330642700195e-01 -4.423591122031211853e-02 2.565250545740127563e-02 -4.784797877073287964e-02 -1.863685548305511475e-01 1.090451553463935852e-01 -8.230622112751007080e-02 5.192557573318481445e-01 3.253325447440147400e-02
-6.058689579367637634e-02 2.701307535171508789e-01 -1.968588829040527344e-01 -2.621833682060241699e-01 1.017575785517692566e-01 1.716294884681701660e-01 8.001181483268737793e-02 -1.693060696125030518e-01 -2.051372230052947998e-01 -1.474958956241607666e-01 -1.197435520589351654e-02 6.463905330747365952e-03 -5.738084670156240463e-03 5.000821314752101898e-03 -6.284216046333312988e-02 2.901927381753921509e-02 -2.210153341293334961e-01 -8.983753621578216553e-02 7.732576690614223480e-03 1.808113008737564087e-01 4.582188129425048828e-01 -1.687519401311874390e-01 3.846445977687835693e-01 -1.476901769638061523e-01 -9.338158369064331055e-02 1.890356391668319702e-01 2.847317457199096680e-01 1.928383111953735352e-01 -2.360484329983592033e-03 -9.564245492219924927e-02 -1.707631535828113556e-02 4.562953114509582520e-02
-1.347281187772750854e-01 1.574433743953704834e-01 -2.759679965674877167e-02 6.846053153276443481e-02 1.645030677318572998e-01 -5.540059506893157959e-02 -4.583042114973068237e-02 -6.737658381462097168e-02 9.874051064252853394e-02 4.663139116019010544e-03 -2.302111685276031494e-01 -3.044621944427490234e-01 -6.683419644832611084e-02 3.724539279937744141e-01 1.899420022964477539e-01 2.441507950425148010e-02 -1.105669438838958740e-01 -1.668427735567092896e-01 1.400503218173980713e-01 -9.282056242227554321e-03 -1.571458950638771057e-02 -2.255393713712692261e-01 2.956759035587310791e-01 -1.959020197391510010e-01 -1.333769410848617554e-01 3.882189467549324036e-02 2.840507030487060547e-01 -2.002493590116500854e-01 -1.915264278650283813e-01 1.321530193090438843e-01 2.639672756195068359e-01 2.809397876262664795e-01
1.041323319077491760e-01 1.067305058240890503e-01 2.423460632562637329e-01 2.357445098459720612e-02 1.183110401034355164e-01 -3.130859136581420898e-02 -2.388895489275455475e-02 -1.173859089612960815e-01 -1.953143924474716187e-01 -1.395415514707565308e-02 1.337773650884628296e-01 1.808653622865676880e-01 2.146006524562835693e-01 1.901326328516006470e-01 -2.737445384263992310e-02 -5.234502255916595459e-02 -1.936022192239761353e-01 -2.013811469078063965e-01 1.734857559204101562e-01 -1.477572768926620483e-01 2.478649169206619263e-01 -9.321544319391250610e-02 4.212833475321531296e-03 -2.116700857877731323e-01 -3.629025220870971680e-01 -7.091772556304931641e-02 2.169096916913986206e-01 -6.924559921026229858e-02 5.362480506300926208e-02 9.817669540643692017e-02 2.692617475986480713e-01 4.427224397659301758e-01
2.189229428768157959e-02 1.371537148952484131e-01 1.101090461015701294e-01 -3.677302598953247070e-02 1.361081451177597046e-01 1.297475099563598633e-01 1.713750660419464111e-01 8.341728150844573975e-02 1.087060645222663879e-01 1.116014719009399414e-01 -1.348438709974288940e-01 -3.066221065819263458e-02 -7.342303544282913208e-02 2.035735845565795898e-01 -1.549519598484039307e-01 -4.530178382992744446e-02 -2.299369722604751587e-01 2.128888368606567383e-01 -1.696296334266662598e-01 -2.738321125507354736e-01 3.820855915546417236e-01 -1.360046416521072388e-01 1.555287837982177734e-01 -2.884922027587890625e-01 -2.175872176885604858e-01 2.866201400756835938e-01 1.779156029224395752e-01 -1.712489128112792969e-01 2.975264005362987518e-02 6.433442234992980957e-02 2.148448228836059570e-01 2.524736225605010986e-01
1.946981251239776611e-01 3.058782406151294708e-02 4.174270108342170715e-02 -1.690080761909484863e-01 2.251419723033905029e-01 -2.637336030602455139e-02 -1.826725453138351440e-01 -7.929996401071548462e-02 -8.430297672748565674e-02 -6.333076953887939453e-02 4.415067136287689209e-01 2.126907110214233398e-01 -4.487198311835527420e-03 1.992190182209014893e-01 1.719152927398681641e-01 -9.000063687562942505e-02 -2.833213806152343750e-01 -3.509889841079711914e-01 6.750024855136871338e-02 -1.486609131097793579e-01 7.169002294540405273e-02 -1.240946501493453979e-01 1.950733065605163574e-01 -2.182418853044509888e-01 -5.510489270091056824e-02 3.034149855375289917e-02 1.612879335880279541e-02 -1.245558038353919983e-01 1.204344481229782104e-01 2.669920027256011963e-01 1.857542693614959717e-01 1.865314394235610962e-01
1.591973304748535156e-01 -2.642193809151649475e-02 -2.141389399766921997e-01 -1.606139689683914185e-01 -9.715147316455841064e-02 3.617814555764198303e-02 -8.173232525587081909e-02 -1.981438547372817993e-01 -2.605800628662109375e-01 -2.331655658781528473e-02 -1.103255227208137512e-01 6.094830483198165894e-02 1.131934672594070435e-01 4.275207221508026123e-01 2.771381437778472900e-01 -8.792379498481750488e-02 -3.439425826072692871e-01 -5.953692644834518433e-02 -1.612850725650787354e-01 -4.472336173057556152e-02 2.209568023681640625e-01 -1.175089627504348755e-01 3.429986536502838135e-01 2.630864828824996948e-02 2.152795940637588501e-01 9.731861948966979980e-02 -7.833738625049591064e-02 2.169261686503887177e-02 9.424648433923721313e-02 -3.951665759086608887e-02 2.731326818466186523e-01 5.356222391128540039e-02
1.605987995862960815e-01 -2.409656718373298645e-02 1.057664975523948669e-01 -2.915315926074981689e-01 1.734873466193675995e-02 9.868046268820762634e-03 1.831111870706081390e-02 -2.825536429882049561e-01 -2.234307527542114258e-01 1.979651674628257751e-02 -2.230568081140518188e-01 4.533851519227027893e-02 7.040888816118240356e-02 3.690057098865509033e-01 2.426105588674545288e-01 1.540825050324201584e-02 -3.509781360626220703e-01 6.822647526860237122e-03 -1.471832692623138428e-01 -4.453424364328384399e-02 1.756822764873504639e-01 -1.474962085485458374e-01 2.980301678180694580e-01 1.355660855770111084e-01 1.584248542785644531e-01 2.516364455223083496e-01 1.022572293877601624e-01 2.847559563815593719e-02 7.958330959081649780e-02 -1.019062250852584839e-01 2.598710656166076660e-01 -6.245718896389007568e-02
1.036589592695236206e-01 -1.140803322196006775e-01 9.204096347093582153e-02 4.596428200602531433e-02 1.775703877210617065e-01 -2.706849016249179840e-02 -1.718120276927947998e-01 -1.468134075403213501e-01 -2.609890513122081757e-02 4.015889167785644531e-01 -1.619275957345962524e-01 -3.884641826152801514e-02 -4.248284548521041870e-02 4.104917645454406738e-01 4.547913093119859695e-03 2.418862730264663696e-01 -4.705553874373435974e-02 -1.325379908084869385e-01 4.729327559471130371e-02 -1.153777465224266052e-01 1.037858948111534119e-01 -4.728942736983299255e-02 1.626083403825759888e-01 1.169229894876480103e-01 -2.566397488117218018e-01 6.331221759319305420e-02 3.057679831981658936e-01 1.417313367128372192e-01 1.699926108121871948e-01 1.222295984625816345e-01 3.002515733242034912e-01 2.406328618526458740e-01
2.682679593563079834e-01 -5.241063982248306274e-02 -2.777659706771373749e-02 -1.516376137733459473e-01 -4.785338416695594788e-03 -2.081225626170635223e-02 -9.808720089495182037e-03 -1.806836128234863281e-01 -1.119692102074623108e-01 2.070518210530281067e-02 -1.283330917358398438e-01 6.369034200906753540e-02 1.360726505517959595e-01 3.718373477458953857e-01 1.708215624094009399e-01 -5.507380515336990356e-02 -4.315897822380065918e-01 -2.974264323711395264e-02 -2.140803933143615723e-01 -8.666538447141647339e-02 1.814282089471817017e-01 -1.886408030986785889e-01 3.321759700775146484e-01 6.259267777204513550e-02 2.506941258907318115e-01 2.347946017980575562e-01 -9.052345156669616699e-02 3.231462836265563965e-02 1.918358206748962402e-01 1.650581881403923035e-02 2.383645176887512207e-01 3.841535374522209167e-02
-1.744266971945762634e-02 -4.042147472500801086e-02 -2.234691530466079712e-01 9.431488066911697388e-02 1.524177789688110352e-01 8.257074654102325439e-02 -9.867977350950241089e-02 8.476811647415161133e-02 4.821653664112091064e-02 1.425800174474716187e-01 -3.503582626581192017e-02 2.701356261968612671e-02 1.073537301272153854e-02 3.550022840499877930e-01 8.725048601627349854e-02 1.276808679103851318e-01 -3.358901143074035645e-01 -2.413116842508316040e-01 -4.471003636717796326e-02 1.089847981929779053e-01 -1.168215200304985046e-01 -1.853495091199874878e-01 3.291647732257843018e-01 -1.356248045340180397e-03 -2.953104078769683838e-01 6.458668410778045654e-02 -2.450902014970779419e-01 -1.944797337055206299e-01 2.390207052230834961e-01 1.702574938535690308e-01 2.661941051483154297e-01 1.733650714159011841e-01
5.920454859733581543e-02 6.867846101522445679e-02 -1.830840855836868286e-02 9.678174741566181183e-03 1.334051340818405151e-01 1.123054847121238708e-01 -8.811149746179580688e-03 -2.659622132778167725e-01 -1.220913901925086975e-01 2.438534982502460480e-02 3.240759372711181641e-01 7.170767337083816528e-02 3.210613876581192017e-02 4.648705422878265381e-01 1.376287788152694702e-01 -4.325759038329124451e-02 -2.086943238973617554e-01 -2.573351263999938965e-01 8.474253863096237183e-02 -1.350718736648559570e-01 -1.131962314248085022e-01 -2.356874793767929077e-01 1.023356467485427856e-01 -2.998193204402923584e-01 -2.158804088830947876e-01 1.793635636568069458e-01 -3.940355032682418823e-02 -9.427875280380249023e-02 1.272612810134887695e-01 3.255435824394226074e-01 9.774395823478698730e-02 4.047857224941253662e-02
1.778275072574615479e-01 -4.269734770059585571e-02 1.321951299905776978e-01 2.198148518800735474e-03 2.758004367351531982e-01 1.249706074595451355e-01 -2.929981648921966553e-01 -1.056269854307174683e-01 6.950258463621139526e-02 -1.140443384647369385e-01 1.984102278947830200e-01 1.886698231101036072e-02 1.635925769805908203e-01 1.607642769813537598e-01 -1.391214430332183838e-01 3.006635606288909912e-02 -3.133046030998229980e-01 -4.592970013618469238e-01 -1.041284352540969849e-01 -1.387243866920471191e-01 -2.847911417484283447e-02 -1.264660209417343140e-01 3.144308328628540039e-01 -7.691607624292373657e-02 -2.227988839149475098e-01 1.674881577491760254e-01 5.932768434286117554e-02 3.613889217376708984e-02 5.537167564034461975e-02 1.414781659841537476e-01 7.111103087663650513e-02 2.418992817401885986e-01
1.291243582963943481e-01 -9.273270517587661743e-02 -1.997282058000564575e-01 1.768740639090538025e-02 1.852201074361801147e-01 1.386018991470336914e-01 -2.137042880058288574e-01 4.492102563381195068e-02 -2.041866779327392578e-01 8.370561897754669189e-02 1.852144747972488403e-01 9.680294245481491089e-02 1.601510345935821533e-01 2.982525229454040527e-01 -6.393336504697799683e-02 1.846322044730186462e-02 -9.773304313421249390e-02 -2.817356288433074951e-01 2.041402459144592285e-01 5.616304278373718262e-02 1.750167161226272583e-01 -2.759122252464294434e-01 1.376489549875259399e-01 -3.751013875007629395e-01 -2.852992415428161621e-01 -2.770791575312614441e-02 1.651416867971420288e-01 1.791744828224182129e-01 -2.032374218106269836e-02 1.494824737310409546e-01 2.391279786825180054e-01 1.654630899429321289e-02
8.066137135028839111e-02 3.074839711189270020e-01 -6.021616235375404358e-02 2.746461704373359680e-02 9.590861946344375610e-02 2.864088416099548340e-01 -2.445895373821258545e-01 -6.138411164283752441e-02 -3.317695111036300659e-02 1.698891371488571167e-01 2.405576556921005249e-01 9.976303577423095703e-02 -1.093465089797973633e-01 2.744803130626678467e-01 1.020033210515975952e-01 5.206710845232009888e-02 -6.889110058546066284e-02 -4.526738524436950684e-01 -8.375377953052520752e-02 -3.899205029010772705e-01 2.208963334560394287e-01 -7.481424510478973389e-02 2.117283642292022705e-01 -1.161929294466972351e-01 -6.127066537737846375e-02 -1.906792283989489079e-03 1.086696535348892212e-01 5.329860746860504150e-02 1.052851453423500061e-01 8.179726451635360718e-02 1.082367077469825745e-01 1.105361208319664001e-01
1.357504446059465408e-02 -1.745495349168777466e-01 2.739468589425086975e-02 -2.543872594833374023e-01 -7.763116154819726944e-03 3.188507631421089172e-02 1.572234183549880981e-02 -2.028099894523620605e-01 4.475786164402961731e-02 -5.495173484086990356e-02 -1.712169200181961060e-01 -3.198211267590522766e-02 -5.982612818479537964e-02 4.019983410835266113e-01 -3.612678963690996170e-03 -4.196458309888839722e-02 -2.699270844459533691e-01 -1.376354396343231201e-01 9.034365415573120117e-02 -1.047274991869926453e-01 -4.421649966388940811e-03 -2.962656617164611816e-01 3.794456124305725098e-01 -2.153459042310714722e-01 3.793865069746971130e-02 1.860702186822891235e-01 6.860797852277755737e-02 9.892570972442626953e-02 3.319330886006355286e-02 -2.907578945159912109e-01 3.585766255855560303e-01 -7.251369208097457886e-02
-1.978869587182998657e-01 1.161557957530021667e-01 -7.697080075740814209e-02 -2.330765128135681152e-01 2.688763439655303955e-01 -1.662921607494354248e-01 8.917460590600967407e-02 -5.153479799628257751e-02 4.744238778948783875e-02 -1.791756004095077515e-01 -1.419107615947723389e-01 1.564835943281650543e-02 -1.431758701801300049e-01 4.186378121376037598e-01 9.228023886680603027e-02 1.591424942016601562e-01 -1.427459716796875000e-01 5.792506411671638489e-02 -1.958335638046264648e-01 -2.919451296329498291e-01 2.996870279312133789e-01 -8.039890229701995850e-02 1.716262549161911011e-01 -1.749863922595977783e-01 -3.374680876731872559e-02 2.287343740463256836e-01 6.185278296470642090e-02 -6.326411664485931396e-02 -4.269788041710853577e-02 -3.622433170676231384e-02 3.006263673305511475e-01 1.836910098791122437e-01
1.266907602548599243e-01 -1.828641891479492188e-01 1.569211333990097046e-01 -1.135033667087554932e-01 1.239020824432373047e-01 2.110770344734191895e-01 1.208836957812309265e-02 -2.254664152860641479e-01 -6.020988896489143372e-02 1.137936562299728394e-01 2.267013192176818848e-01 -7.525677978992462158e-02 6.868965178728103638e-02 1.435699611902236938e-01 -1.480724960565567017e-01 -2.154964487999677658e-03 -3.534243702888488770e-01 -2.708106637001037598e-01 3.265930339694023132e-02 -9.354865550994873047e-02 6.268473714590072632e-02 -1.114638522267341614e-01 5.628750324249267578e-01 -2.359995618462562561e-02 -4.631118848919868469e-02 -1.414678692817687988e-01 -2.044675946235656738e-01 4.309773072600364685e-02 -9.130075573921203613e-03 1.398304551839828491e-01 2.319177389144897461e-01 1.328594051301479340e-02
3.065818175673484802e-02 2.701246440410614014e-01 9.910175204277038574e-02 -7.129170745611190796e-02 1.404067873954772949e-02 3.297112286090850830e-01 -1.025864630937576294e-01 1.551349014043807983e-01 -6.009389087557792664e-02 -4.496859386563301086e-03 -4.850910231471061707e-02 1.269190758466720581e-01 9.790471941232681274e-02 2.033493071794509888e-01 6.082623731344938278e-03 1.007540151476860046e-01 -4.142111241817474365e-01 -7.205456495285034180e-02 1.345850974321365356e-01 -9.308952838182449341e-03 4.318924546241760254e-01 -3.398962318897247314e-01 2.158184945583343506e-01 1.840963214635848999e-01 -1.914819180965423584e-01 -1.983583532273769379e-02 5.659404397010803223e-02 9.048872441053390503e-02 1.254592239856719971e-01 -3.740137815475463867e-02 -1.543942987918853760e-01 -1.324973553419113159e-01
5.458711087703704834e-02 -1.668810285627841949e-02 6.318704038858413696e-02 -1.520131528377532959e-02 3.780151009559631348e-01 -5.491388216614723206e-02 -1.484034955501556396e-01 -1.195054780691862106e-02 1.302616894245147705e-01 4.339774847030639648e-01 -1.598406136035919189e-01 5.892441794276237488e-02 1.037118881940841675e-01 3.507839441299438477e-01 1.218942552804946899e-02 -2.146596834063529968e-02 -1.943119168281555176e-01 -8.278322964906692505e-02 3.647191077470779419e-02 -1.405318677425384521e-01 2.235258817672729492e-01 1.672207713127136230e-01 1.708395630121231079e-01 1.479647494852542877e-02 -2.700305283069610596e-01 2.126826494932174683e-01 2.021488100290298462e-01 -1.350909918546676636e-01 1.699673011898994446e-02 1.352831572294235229e-01 1.343683749437332153e-01 2.622392773628234863e-01
-4.831157159060239792e-03 5.704138427972793579e-02 -3.265368565917015076e-02 -1.542977541685104370e-01 1.510087847709655762e-01 9.840784594416618347e-03 6.518589705228805542e-02 -1.255030781030654907e-01 -1.181580424308776855e-01 2.154505401849746704e-01 3.740034699440002441e-01 -5.746265128254890442e-02 9.371819347143173218e-02 2.457318007946014404e-01 -6.428855657577514648e-02 -1.512289196252822876e-01 -1.535241752862930298e-01 -3.488289415836334229e-01 1.340935677289962769e-01 -6.871297210454940796e-02 9.182985872030258179e-02 -3.314836919307708740e-01 2.607440054416656494e-01 -5.684702657163143158e-03 -7.837647199630737305e-02 4.703416023403406143e-03 2.444259077310562134e-01 -1.066837087273597717e-01 8.565469831228256226e-02 1.253984570503234863e-01 3.882972598075866699e-01 1.542802453041076660e-01
-2.419094443321228027e-01 2.119454890489578247e-01 -6.690345704555511475e-02 -2.335488498210906982e-01 -1.675541512668132782e-02 -1.102917864918708801e-01 -1.945207640528678894e-02 1.714799553155899048e-01 -7.568982243537902832e-02 -1.129358485341072083e-01 -9.517687559127807617e-02 -4.703035578131675720e-02 -9.502458572387695312e-02 4.036800563335418701e-01 5.012122169137001038e-02 2.069266438484191895e-01 -4.458535462617874146e-02 1.238094046711921692e-01 -9.636121243238449097e-02 -2.142102122306823730e-01 3.529885113239288330e-01 -1.912444382905960083e-01 2.586643397808074951e-01 -1.916748881340026855e-01 4.635580256581306458e-02 1.844275146722793579e-01 1.706849336624145508e-01 -1.429164558649063110e-01 9.310378879308700562e-02 -1.620098762214183807e-02 2.291512191295623779e-01 2.525181174278259277e-01
4.799336567521095276e-02 -1.206512823700904846e-01 -2.339604683220386505e-02 8.751904964447021484e-02 1.983577758073806763e-01 -1.688933372497558594e-01 4.714909195899963379e-02 -3.468910581432282925e-04 7.174348086118698120e-02 1.388632655143737793e-01 -7.791916280984878540e-02 1.921506226062774658e-01 1.411651521921157837e-01 4.835402667522430420e-01 2.553754113614559174e-02 4.333693906664848328e-02 -4.455456510186195374e-02 -2.923689223825931549e-02 -1.839542090892791748e-01 -6.010200455784797668e-02 2.163683921098709106e-01 -4.170517921447753906e-01 2.815316617488861084e-01 2.415860742330551147e-01 -1.297793686389923096e-01 5.601609870791435242e-02 1.223853304982185364e-01 -1.950552314519882202e-01 1.137473955750465393e-01 1.035312712192535400e-01 -3.767019882798194885e-02 2.905210554599761963e-01
4.326283186674118042e-02 2.174043841660022736e-02 -1.013710871338844299e-01 1.825912892818450928e-01 1.163256913423538208e-01 -1.561668962240219116e-01 1.135387923568487167e-02 -1.947477459907531738e-01 -2.747227437794208527e-02 1.576984673738479614e-01 2.176477909088134766e-01 1.220899298787117004e-01 1.253764331340789795e-01 2.219669073820114136e-01 -1.235846653580665588e-01 2.131258249282836914e-01 -1.448804587125778198e-01 -8.952237665653228760e-03 3.475168645381927490e-01 -1.909303218126296997e-01 1.568004786968231201e-01 -4.928566887974739075e-02 3.326462507247924805e-01 -2.289087027311325073e-01 1.287970244884490967e-01 1.750616431236267090e-01 -7.772525399923324585e-02 -1.066991016268730164e-01 -2.129652909934520721e-02 2.540498077869415283e-01 4.079485833644866943e-01 6.406234111636877060e-03
3.067208230495452881e-01 1.540044136345386505e-02 2.161629050970077515e-01 -1.505358144640922546e-02 2.748252749443054199e-01 -1.287503689527511597e-01 -1.469462513923645020e-01 -1.560493409633636475e-01 1.393496394157409668e-01 3.424663245677947998e-01 1.229234486818313599e-01 5.596045404672622681e-03 -7.874392904341220856e-03 3.262577950954437256e-01 -2.273784391582012177e-02 -1.157796606421470642e-01 -2.463620305061340332e-01 -2.134784758090972900e-01 1.713649183511734009e-01 -1.466905027627944946e-01 7.357395440340042114e-02 -4.966540727764368057e-03 2.504226863384246826e-01 -1.158524528145790100e-01 -7.771433889865875244e-02 1.465201843529939651e-02 1.557582616806030273e-01 9.613195806741714478e-02 8.570405095815658569e-02 6.254555284976959229e-02 2.742792665958404541e-01 2.888706624507904053e-01
5.474403873085975647e-02 -5.085693672299385071e-02 -1.489491313695907593e-01 -5.379372835159301758e-02 -9.199997782707214355e-02 8.319349959492683411e-03 3.583881258964538574e-02 -3.037368357181549072e-01 -2.282873839139938354e-01 -3.392698988318443298e-02 -1.435964703559875488e-01 1.024176925420761108e-01 -4.884101077914237976e-02 3.756959140300750732e-01 2.223036885261535645e-01 -9.636308997869491577e-02 -4.016058444976806641e-01 -2.425588853657245636e-02 -1.266857832670211792e-01 -1.563339978456497192e-01 1.002065464854240417e-01 -2.447841018438339233e-01 4.390248060226440430e-01 4.002751782536506653e-02 2.488201707601547241e-01 1.788671826943755150e-03 3.722352907061576843e-02 4.496512189507484436e-02 1.322640329599380493e-01 1.015114635229110718e-01 1.408218741416931152e-01 3.206620365381240845e-02
-4.226668551564216614e-02 -2.264847010374069214e-01 -1.067549213767051697e-01 3.529995307326316833e-02 -1.877696663141250610e-01 4.651643335819244385e-02 -2.400333285331726074e-01 2.461669892072677612e-01 -1.253577880561351776e-02 -8.337076008319854736e-02 -8.253999985754489899e-03 1.244259029626846313e-01 1.466384083032608032e-01 2.964699864387512207e-01 -3.786791115999221802e-02 2.085684686899185181e-01 -1.363458037376403809e-01 -2.994478642940521240e-01 -1.779375523328781128e-01 -4.230882599949836731e-02 3.074097931385040283e-01 -1.301310658454895020e-01 4.268200993537902832e-01 3.250183537602424622e-02 -1.494337618350982666e-01 -1.520628631114959717e-01 9.301827102899551392e-02 3.553656488656997681e-02 -1.721376776695251465e-01 -7.184691261500120163e-03 1.174174994230270386e-01 2.577480971813201904e-01
-1.171911433339118958e-01 -2.781522832810878754e-02 -7.178497314453125000e-02 -2.748353779315948486e-01 -1.639708690345287323e-02 6.257624924182891846e-02 2.072601169347763062e-01 1.504567824304103851e-02 -1.871230900287628174e-01 -3.459671884775161743e-02 -1.797249764204025269e-01 9.238302707672119141e-02 -2.343642525374889374e-02 3.735034763813018799e-01 1.644079983234405518e-01 -1.863584816455841064e-01 -4.485053122043609619e-01 -2.922015264630317688e-02 -1.672595441341400146e-01 -4.783158004283905029e-02 6.764240562915802002e-02 -2.664222717285156250e-01 2.851891219615936279e-01 2.978707477450370789e-02 2.353624068200588226e-02 9.052600711584091187e-02 1.366738975048065186e-01 -6.351766735315322876e-02 4.756288975477218628e-02 5.077125877141952515e-02 3.751275837421417236e-01 -1.072435379028320312e-01
7.201045751571655273e-02 3.676353693008422852e-01 6.307773292064666748e-02 2.246838621795177460e-02 -7.996883243322372437e-02 2.972348630428314209e-01 -6.603231281042098999e-02 -1.282931864261627197e-01 7.003692537546157837e-02 1.194688007235527039e-01 1.250193640589714050e-02 1.047270372509956360e-01 -7.211727648973464966e-02 2.601298987865447998e-01 7.019054889678955078e-02 1.246385425329208374e-01 -8.238333393819630146e-04 -3.187277019023895264e-01 -1.108099520206451416e-01 -1.852560974657535553e-02 1.332356780767440796e-01 -4.222094714641571045e-01 7.507914304733276367e-02 8.753357082605361938e-02 -1.308903843164443970e-01 2.615761756896972656e-01 1.164603158831596375e-01 -1.583566814661026001e-01 -5.231999233365058899e-02 1.314387768507003784e-01 1.121333986520767212e-01 3.683433532714843750e-01
-1.720389723777770996e-01 6.126401945948600769e-02 -9.815613739192485809e-03 -1.292714923620223999e-01 -6.948807090520858765e-02 -1.967917978763580322e-01 -1.834251582622528076e-01 1.304431110620498657e-01 9.616797417402267456e-02 1.180161088705062866e-01 2.383538754656910896e-03 4.209755454212427139e-03 1.268030554056167603e-01 2.869107723236083984e-01 7.555388659238815308e-02 1.504902392625808716e-01 -2.824843525886535645e-01 -2.373900860548019409e-01 -2.568008005619049072e-01 -1.076922938227653503e-01 1.136597692966461182e-01 -3.464774345047771931e-04 3.091287910938262939e-01 -1.317290365695953369e-01 -2.309959083795547485e-01 1.177409142255783081e-01 2.036975026130676270e-01 -3.085627555847167969e-01 2.902765013277530670e-02 2.048798799514770508e-01 5.438153073191642761e-02 3.412403166294097900e-01
1.484777182340621948e-01 1.432964205741882324e-01 -2.304880619049072266e-01 -1.953782886266708374e-01 2.106410712003707886e-01 -3.929020836949348450e-02 -2.847815454006195068e-01 5.510564148426055908e-02 -9.426885098218917847e-02 -1.885929144918918610e-02 1.025420576333999634e-01 1.241212151944637299e-02 3.816994652152061462e-02 2.844529747962951660e-01 -2.141635119915008545e-02 1.362481415271759033e-01 -1.781110167503356934e-01 -2.226947695016860962e-01 1.795809566974639893e-01 -4.701818805187940598e-03 5.742312595248222351e-02 -4.869771748781204224e-02 1.120974719524383545e-01 -3.736562728881835938e-01 -2.062470763921737671e-01 1.252530664205551147e-01 -2.075112238526344299e-02 2.407196313142776489e-01 5.001528188586235046e-03 2.995320260524749756e-01 3.649068176746368408e-01 6.182859465479850769e-02
2.069217860698699951e-01 -2.003244310617446899e-02 -1.056424528360366821e-01 -1.573821753263473511e-01 -5.763989407569169998e-03 -1.445481646806001663e-02 4.388835653662681580e-02 -1.779735535383224487e-01 -1.502964049577713013e-01 3.983930870890617371e-02 -6.599522382020950317e-02 1.052581369876861572e-01 1.453005224466323853e-01 4.063772261142730713e-01 1.307287514209747314e-01 -4.295227304100990295e-02 -5.029486417770385742e-01 6.195026263594627380e-02 -1.386090517044067383e-01 -3.642757609486579895e-02 1.292403042316436768e-01 -1.786960065364837646e-01 3.277125656604766846e-01 4.866760224103927612e-02 2.400628477334976196e-01 2.568254172801971436e-01 -4.442296177148818970e-02 1.054941192269325256e-01 1.945309042930603027e-01 9.752271324396133423e-02 1.496221125125885010e-01 -6.617297884076833725e-03
1.455001682043075562e-01 6.048727314919233322e-03 1.040374711155891418e-01 -2.092498242855072021e-01 1.872052103281021118e-01 6.155094876885414124e-02 3.244325220584869385e-01 -1.549067050218582153e-01 -1.208269521594047546e-01 3.393264114856719971e-02 -4.796197265386581421e-02 8.851007372140884399e-02 -3.193316236138343811e-02 2.784220874309539795e-01 5.576703697443008423e-02 -4.284438490867614746e-02 -4.380623698234558105e-01 -1.604850217700004578e-02 1.715245693922042847e-01 -2.222033739089965820e-01 2.534907311201095581e-02 -1.193396076560020447e-01 3.045526742935180664e-01 -1.851319707930088043e-02 7.819335162639617920e-02 2.328306734561920166e-01 8.964908868074417114e-02 3.469553887844085693e-01 2.756440639495849609e-02 -1.045598164200782776e-01 2.539455592632293701e-01 5.363503098487854004e-02
3.490655869245529175e-02 -1.452373117208480835e-01 -1.227159146219491959e-02 -9.900396317243576050e-02 1.613411307334899902e-02 -1.189106479287147522e-01 -3.251724839210510254e-01 -3.216395154595375061e-02 1.076480746269226074e-01 7.540385425090789795e-02 9.545532986521720886e-03 -1.340525895357131958e-01 -2.789807319641113281e-01 2.337736338376998901e-01 5.985670164227485657e-02 7.932068407535552979e-02 -2.963847517967224121e-01 -9.255857020616531372e-02 5.738392937928438187e-03 -1.097741350531578064e-01 1.832989156246185303e-01 -6.795627623796463013e-02 2.203056588768959045e-02 -2.990558445453643799e-01 -3.707601428031921387e-01 2.855495549738407135e-04 2.709988355636596680e-01 -1.723488718271255493e-01 3.450864851474761963e-01 5.928105115890502930e-02 1.776188164949417114e-01 1.936179101467132568e-01
-6.099887937307357788e-02 2.258217930793762207e-01 1.102254390716552734e-01 -7.416228950023651123e-02 1.401793062686920166e-01 8.959969878196716309e-02 -6.675238162279129028e-02 2.134371176362037659e-02 -2.384169250726699829e-01 3.428262174129486084e-01 -8.155241608619689941e-02 -1.501113772392272949e-01 4.289610683917999268e-02 4.323710501194000244e-01 2.308382466435432434e-02 2.893019616603851318e-01 -1.405743062496185303e-01 -1.090901345014572144e-01 -1.480294484645128250e-02 -2.061687856912612915e-01 2.912878096103668213e-01 -4.993403330445289612e-02 3.377686142921447754e-01 1.741692610085010529e-02 -1.376793682575225830e-01 -1.333004683256149292e-01 7.274189591407775879e-02 -1.866862922906875610e-01 1.301628798246383667e-01 1.423196792602539062e-01 -1.681953221559524536e-01 -7.464590453309938312e-05
1.055003404617309570e-01 -9.663133323192596436e-02 -4.536832869052886963e-02 -2.830545604228973389e-01 -1.011610124260187149e-02 1.986508518457412720e-01 6.078827753663063049e-02 -1.895531117916107178e-01 -2.447737753391265869e-01 -1.594064757227897644e-02 -1.272349655628204346e-01 -4.887869581580162048e-02 1.372823268175125122e-01 4.756954312324523926e-01 1.626829653978347778e-01 -3.460832312703132629e-02 -3.404370546340942383e-01 3.112460859119892120e-02 -1.959648728370666504e-01 -1.396910101175308228e-01 1.484416872262954712e-01 -2.673111855983734131e-01 2.759165167808532715e-01 -5.417790263891220093e-02 1.136634498834609985e-01 7.642062753438949585e-02 6.149502936750650406e-03 3.904790058732032776e-02 1.591437458992004395e-01 1.684878394007682800e-02 2.263328433036804199e-01 -1.487451940774917603e-01
6.504441052675247192e-02 -4.912505857646465302e-03 2.215792983770370483e-02 -1.320741027593612671e-01 -1.104573234915733337e-01 5.459921807050704956e-02 -8.991570770740509033e-02 -2.474733591079711914e-01 -1.950571835041046143e-01 -1.841186285018920898e-01 5.976307392120361328e-02 4.508740454912185669e-02 9.870739281177520752e-02 4.873704314231872559e-01 2.297073006629943848e-01 -1.484124809503555298e-01 -4.297762513160705566e-01 1.629522442817687988e-01 -1.681690514087677002e-01 -1.208078712224960327e-01 7.602173089981079102e-02 -3.042035102844238281e-01 2.407469302415847778e-01 5.002373829483985901e-02 1.273783445358276367e-01 1.563109606504440308e-01 -6.956155598163604736e-02 -1.467113941907882690e-02 9.717205539345741272e-03 9.025043249130249023e-02 1.597989946603775024e-01 -3.577519580721855164e-02
1.310375630855560303e-01 -1.975516527891159058e-01 -9.552992880344390869e-02 -1.061045378446578979e-01 -1.372308880090713501e-01 1.856843233108520508e-01 -3.955617174506187439e-02 9.764312207698822021e-02 1.025422140955924988e-01 1.355517655611038208e-01 -7.867068052291870117e-02 6.744855549186468124e-03 -4.782697930932044983e-02 3.472816646099090576e-01 4.749047756195068359e-02 1.922919601202011108e-01 -2.871885299682617188e-01 -1.543934643268585205e-01 -1.043881252408027649e-01 4.591241478919982910e-02 -6.083142757415771484e-02 1.967984884977340698e-01 2.139534950256347656e-01 -3.548285961151123047e-01 -3.292125761508941650e-01 1.252607405185699463e-01 1.480145156383514404e-01 -2.329019159078598022e-01 3.657218441367149353e-02 1.190898641943931580e-01 2.665135264396667480e-01 2.038630992174148560e-01
4.029072076082229614e-02 -4.951790347695350647e-02 6.229907274246215820e-02 -4.382455348968505859e-02 1.596722453832626343e-01 -1.260434240102767944e-01 -1.201830208301544189e-01 8.750606328248977661e-02 4.265521839261054993e-02 2.769374847412109375e-01 -1.982294768095016479e-02 9.835249185562133789e-02 9.779995679855346680e-02 5.041401386260986328e-01 -1.702623628079891205e-02 2.564537227153778076e-01 2.396123483777046204e-02 8.044360578060150146e-02 -3.437262773513793945e-02 -1.406931728124618530e-01 1.857577413320541382e-01 -1.688053458929061890e-01 3.792765140533447266e-01 1.706614345312118530e-01 -4.169176518917083740e-02 1.709132492542266846e-01 -6.421442329883575439e-02 1.161063686013221741e-01 1.469006687402725220e-01 2.589732706546783447e-01 -7.127428799867630005e-02 3.193739950656890869e-01
3.048775196075439453e-01 1.697837375104427338e-02 1.112407818436622620e-02 -1.103202719241380692e-02 1.342752724885940552e-01 7.104874402284622192e-02 -1.913689523935317993e-01 -6.578780710697174072e-02 7.241839170455932617e-02 5.305321514606475830e-02 4.290342926979064941e-01 8.215285837650299072e-02 -1.387074030935764313e-02 2.284497767686843872e-01 -4.785287193953990936e-03 5.430407822132110596e-02 -3.491383492946624756e-01 -3.157542049884796143e-01 1.205259859561920166e-01 -2.607935070991516113e-01 -1.364972740411758423e-01 -1.872026324272155762e-01 2.802245020866394043e-01 6.742909550666809082e-02 -8.649346232414245605e-02 3.805275633931159973e-02 -1.162919104099273682e-01 5.310074891895055771e-03 4.142350330948829651e-02 1.984600871801376343e-01 2.217758744955062866e-01 1.860142946243286133e-01
1.468674838542938232e-01 9.110102802515029907e-02 -1.236731931567192078e-01 -1.393826752901077271e-01 -1.702648238278925419e-03 -1.211498305201530457e-02 4.707495123147964478e-02 -3.541328907012939453e-01 -2.792961001396179199e-01 -1.709030941128730774e-02 -1.160497516393661499e-01 -6.409282982349395752e-02 6.600286066532135010e-02 3.499982357025146484e-01 2.958913445472717285e-01 -1.154342293739318848e-01 -4.000643193721771240e-01 1.250263769179582596e-02 -1.292099803686141968e-01 -1.203267648816108704e-01 8.706041425466537476e-02 -1.737460047006607056e-01 4.078132212162017822e-01 -1.067202910780906677e-02 1.620906740427017212e-01 1.731214225292205811e-01 -1.151486113667488098e-01 1.362875942140817642e-02 8.310154080390930176e-02 -8.978975936770439148e-03 1.085157915949821472e-01 8.286015945486724377e-04
1.281697452068328857e-01 -2.146758139133453369e-01 -7.942362129688262939e-02 -2.099971026182174683e-01 -2.378035336732864380e-02 1.128264665603637695e-01 1.795655936002731323e-01 -3.083668351173400879e-01 -6.505564600229263306e-02 -7.785225170664489269e-04 -1.039261519908905029e-01 -1.902935281395912170e-02 1.024185046553611755e-01 1.250440180301666260e-01 1.059174239635467529e-01 -7.924035191535949707e-02 -4.837804138660430908e-01 7.472007721662521362e-02 -1.570747643709182739e-01 -1.130277886986732483e-01 -3.302593529224395752e-02 -2.089651823043823242e-01 4.199055135250091553e-01 -2.102773040533065796e-01 2.911853604018688202e-02 1.861201971769332886e-01 9.767352044582366943e-02 1.250727623701095581e-01 -3.758613765239715576e-02 -1.011867374181747437e-01 2.646203339099884033e-01 5.211414396762847900e-02
-1.229360550642013550e-01 6.375960260629653931e-02 -9.979866445064544678e-02 -4.709402844309806824e-02 9.986180812120437622e-02 4.991586785763502121e-03 4.676827043294906616e-02 2.375157624483108521e-01 1.800099909305572510e-01 -9.061504155397415161e-02 -1.289319843053817749e-01 -2.674232609570026398e-02 -1.570901870727539062e-01 3.372208178043365479e-01 -5.078208446502685547e-02 6.364720314741134644e-02 -2.078547626733779907e-01 1.258515100926160812e-02 -1.903361529111862183e-01 -2.663324773311614990e-01 3.197272121906280518e-01 -2.579081058502197266e-01 1.840523332357406616e-01 -1.881144195795059204e-01 -5.541688948869705200e-02 2.104430347681045532e-01 8.565167337656021118e-02 -1.655041873455047607e-01 -5.296412389725446701e-03 3.937781322747468948e-03 3.544150590896606445e-01 3.174922764301300049e-01
3.578821569681167603e-02 -2.042257040739059448e-01 -2.187552452087402344e-01 -1.058396473526954651e-01 4.819403216242790222e-02 1.148056164383888245e-01 -1.562668234109878540e-01 2.931095957756042480e-01 1.157327294349670410e-01 -1.371637135744094849e-01 -6.504791229963302612e-02 2.184310108423233032e-01 3.187217190861701965e-02 1.898247003555297852e-01 -4.549456760287284851e-02 2.427902221679687500e-01 -5.663811415433883667e-02 -1.367225348949432373e-01 -9.600280784070491791e-03 -1.849254518747329712e-01 3.181325197219848633e-01 -2.558890879154205322e-01 3.374976217746734619e-01 9.547457844018936157e-02 -2.995834946632385254e-01 -1.909775286912918091e-01 2.463282942771911621e-01 -3.959347307682037354e-02 -1.462123095989227295e-01 -1.281547397375106812e-01 1.252022385597229004e-01 4.537640511989593506e-02
1.324745416641235352e-01 7.431568205356597900e-02 6.693375855684280396e-02 -8.641906082630157471e-02 7.209239155054092407e-02 -1.100326180458068848e-01 -1.492595225572586060e-01 8.302500098943710327e-02 -8.540756255388259888e-02 1.180325597524642944e-01 -3.406891822814941406e-01 2.710241973400115967e-01 -2.646808326244354248e-01 -5.983822047710418701e-03 3.250880166888237000e-02 -3.308709710836410522e-02 -1.850549578666687012e-01 -3.389269858598709106e-02 6.585949659347534180e-02 -3.932139575481414795e-01 2.747650742530822754e-01 -4.700305685400962830e-02 3.091929554939270020e-01 -4.141763448715209961e-01 -1.347517073154449463e-01 1.255454719066619873e-01 1.234691739082336426e-01 -6.326162070035934448e-02 3.794980002567172050e-03 1.916047334671020508e-01 1.863808557391166687e-02 -7.793399691581726074e-02
1.405280549079179764e-02 -6.441622972488403320e-02 1.137874796986579895e-01 -1.376267671585083008e-01 7.630465179681777954e-02 5.005295574665069580e-02 -1.454997807741165161e-01 -5.467283725738525391e-02 -1.546135097742080688e-01 1.504611074924468994e-01 -8.044309914112091064e-02 -1.624856442213058472e-01 2.316444367170333862e-01 1.856812387704849243e-01 2.306262403726577759e-01 -2.251406162977218628e-01 -1.335238665342330933e-01 8.330614864826202393e-02 -3.590737283229827881e-02 -2.548827044665813446e-02 2.500368654727935791e-01 -3.602498769760131836e-01 2.903513312339782715e-01 -3.653271198272705078e-01 9.009920991957187653e-03 -2.394932657480239868e-01 -4.277404025197029114e-02 -1.240286752581596375e-01 7.850389927625656128e-02 -1.084356009960174561e-01 3.448731005191802979e-01 -1.075364872813224792e-01
8.735442161560058594e-02 1.084847524762153625e-01 -9.969774633646011353e-02 -2.391951829195022583e-01 3.272448480129241943e-02 2.816784009337425232e-02 9.603843092918395996e-02 -1.177399903535842896e-01 -2.453332245349884033e-01 -7.574912905693054199e-02 -2.422694712877273560e-01 -4.244054108858108521e-02 8.202979713678359985e-02 4.051426351070404053e-01 1.836202591657638550e-01 -1.327480822801589966e-01 -3.695110678672790527e-01 1.966623067855834961e-01 9.394545108079910278e-02 1.526464335620403290e-02 -7.028230465948581696e-03 -2.260491251945495605e-01 2.778414189815521240e-01 -2.673644125461578369e-01 1.559341996908187866e-01 6.743054091930389404e-02 7.312794774770736694e-02 8.267731964588165283e-02 9.801297634840011597e-02 -1.034074276685714722e-02 3.222783803939819336e-01 -3.381091728806495667e-02
1.452942490577697754e-01 -3.259885683655738831e-02 9.796950966119766235e-03 -1.768761575222015381e-01 -1.230417191982269287e-02 4.977339878678321838e-02 1.381610929965972900e-01 -2.193935364484786987e-01 -2.344965189695358276e-01 -2.691120281815528870e-02 -4.771601408720016479e-02 -2.577529847621917725e-02 1.351291313767433167e-02 4.226259589195251465e-01 2.269559949636459351e-01 -2.682484686374664307e-03 -4.390291273593902588e-01 3.314320696517825127e-03 -1.252357810735702515e-01 -1.426844149827957153e-01 8.272703737020492554e-02 -2.200390845537185669e-01 2.999639213085174561e-01 4.384312313050031662e-03 2.789642214775085449e-01 2.108919024467468262e-01 5.249824747443199158e-02 1.131511926651000977e-01 6.521333940327167511e-03 1.819024421274662018e-02 2.729597091674804688e-01 2.888890169560909271e-02
1.180130466818809509e-01 -1.021430548280477524e-02 2.594059798866510391e-03 -1.281065195798873901e-01 1.161586791276931763e-01 -4.397990182042121887e-02 -6.554938852787017822e-02 6.932879984378814697e-02 -2.036541551351547241e-01 1.989775747060775757e-01 1.962742805480957031e-01 2.037622593343257904e-02 -5.572111904621124268e-02 1.685451865196228027e-01 -1.715470403432846069e-01 -1.291710138320922852e-01 -2.411284148693084717e-01 -3.323294520378112793e-01 -1.310960352420806885e-01 -1.163233146071434021e-01 1.753997802734375000e-01 -1.144860088825225830e-01 2.272647768259048462e-01 -2.701770663261413574e-01 -1.403810977935791016e-01 1.901797950267791748e-01 -9.127246588468551636e-02 -3.116807639598846436e-01 -1.199815943837165833e-01 2.726812660694122314e-01 1.299543678760528564e-01 3.355276882648468018e-01
1.616466194391250610e-01 -8.238963782787322998e-02 -1.692025810480117798e-01 -1.167722139507532120e-02 2.478751838207244873e-01 -1.128345876932144165e-01 -2.560581862926483154e-01 -3.086591698229312897e-02 -2.313732951879501343e-01 9.262366592884063721e-02 1.265767812728881836e-01 5.690364539623260498e-02 1.929121315479278564e-01 3.893924355506896973e-01 -1.441538780927658081e-01 1.145632117986679077e-01 -2.177799046039581299e-01 -2.615045607089996338e-01 6.483606994152069092e-02 -1.664245426654815674e-01 2.289616167545318604e-01 -9.366284310817718506e-02 2.304645925760269165e-01 -2.651138603687286377e-01 -7.941783219575881958e-02 5.554747767746448517e-03 -9.323276579380035400e-02 2.397036701440811157e-01 -7.185828685760498047e-02 1.945406943559646606e-01 2.137289643287658691e-01 -4.250478930771350861e-03
8.693365007638931274e-02 -2.237264253199100494e-02 2.424445562064647675e-02 2.487178891897201538e-01 1.645137816667556763e-01 2.179133594036102295e-01 -2.005499601364135742e-02 -2.039311230182647705e-01 -3.587089851498603821e-02 -7.327257841825485229e-02 3.126114234328269958e-02 5.297030508518218994e-02 6.656571477651596069e-02 2.499120980501174927e-01 -2.180163189768791199e-02 2.071665376424789429e-01 -3.131329417228698730e-01 4.464584402740001678e-03 2.900697886943817139e-01 -3.793643116950988770e-01 3.643589094281196594e-02 -1.315166205167770386e-01 2.036245465278625488e-01 -1.706907525658607483e-03 -3.984045386314392090e-01 1.463674008846282959e-01 -9.486538171768188477e-02 -1.624370068311691284e-01 -8.841978758573532104e-02 -1.991728097200393677e-01 1.983435153961181641e-01 -6.042017415165901184e-02
1.873836964368820190e-01 -1.398677825927734375e-01 8.527161180973052979e-02 -3.653734624385833740e-01 2.311251312494277954e-02 1.184904947876930237e-01 1.476102620363235474e-01 -1.645990163087844849e-01 -3.111940063536167145e-02 -1.410866379737854004e-01 -6.444760411977767944e-02 -5.412810668349266052e-02 -4.843314737081527710e-02 4.045053124427795410e-01 1.511165052652359009e-01 4.212382435798645020e-02 -3.950228393077850342e-01 4.653857648372650146e-02 6.671975553035736084e-02 -3.430372104048728943e-02 -1.240879595279693604e-01 -1.097495481371879578e-01 3.404432535171508789e-01 -7.014293968677520752e-02 -4.758882895112037659e-02 9.382797777652740479e-02 7.777842879295349121e-02 2.625648975372314453e-01 6.496460735797882080e-02 -5.564841628074645996e-02 3.229212164878845215e-01 1.131648495793342590e-01
2.350200526416301727e-02 -9.347449243068695068e-02 -1.732640266418457031e-01 -1.264149695634841919e-01 -3.986197710037231445e-02 1.385198384523391724e-01 -2.144325673580169678e-01 1.138641908764839172e-01 -1.670671999454498291e-02 3.360735485330224037e-03 -1.608884334564208984e-02 1.132445707917213440e-01 -4.657063260674476624e-02 2.075823098421096802e-01 1.004473790526390076e-01 2.876035571098327637e-01 -3.257105052471160889e-01 7.851875573396682739e-02 -2.102012932300567627e-01 4.891273006796836853e-02 4.231176972389221191e-01 -2.809380590915679932e-01 3.379210829734802246e-01 2.499747835099697113e-02 -9.233403205871582031e-02 -1.183018162846565247e-01 -2.169377207756042480e-01 -1.436908692121505737e-01 -1.750677973031997681e-01 3.664807975292205811e-02 -1.370169594883918762e-02 2.440044730901718140e-01
6.951402127742767334e-02 -1.607685089111328125e-01 1.229597404599189758e-01 -2.931733429431915283e-01 1.063233688473701477e-01 2.480068355798721313e-01 1.192630901932716370e-01 6.326567381620407104e-02 -1.340913474559783936e-01 2.092626094818115234e-01 1.249765828251838684e-01 -1.316453069448471069e-01 -2.156014144420623779e-01 1.576862037181854248e-01 1.417574435472488403e-01 3.749706968665122986e-02 -3.498167395591735840e-01 -7.028828258626163006e-04 5.472764372825622559e-03 2.722139656543731689e-02 4.187427163124084473e-01 -2.770702540874481201e-01 -8.679542690515518188e-02 3.575196862220764160e-02 -7.356990873813629150e-02 1.516366899013519287e-01 3.254967182874679565e-02 -2.952819764614105225e-01 8.823954313993453979e-02 1.137973144650459290e-01 1.630270779132843018e-01 2.039681077003479004e-01
1.519492864608764648e-01 8.682499080896377563e-02 -2.365392893552780151e-01 2.726242318749427795e-02 2.718997299671173096e-01 -1.617303192615509033e-01 -1.750914007425308228e-01 -8.084344863891601562e-02 -1.301767379045486450e-01 5.006484314799308777e-02 1.527328789234161377e-01 1.499532014131546021e-01 1.684559583663940430e-01 3.694696724414825439e-01 -2.458428293466567993e-01 8.585958182811737061e-02 -2.319698631763458252e-01 -1.706562787294387817e-01 4.653257131576538086e-02 -1.295577585697174072e-01 6.138612329959869385e-02 -7.984679192304611206e-02 2.004922926425933838e-01 -3.984310925006866455e-01 -2.446565032005310059e-01 1.458401232957839966e-02 8.865093439817428589e-02 1.760196238756179810e-01 2.229872345924377441e-02 1.574648916721343994e-01 1.948525756597518921e-01 6.553473323583602905e-02
-6.865296512842178345e-02 -6.615482270717620850e-02 5.906902626156806946e-02 -4.082745909690856934e-01 1.425641328096389771e-01 -1.024686619639396667e-01 -4.079705104231834412e-02 -4.867609217762947083e-02 -2.071962952613830566e-01 -1.788384765386581421e-01 6.187653169035911560e-02 2.542880773544311523e-01 -1.889389306306838989e-01 4.290932714939117432e-01 1.416799724102020264e-01 5.399508401751518250e-02 -3.634171783924102783e-01 1.717280149459838867e-01 -2.085039317607879639e-01 -6.775956717319786549e-04 -6.939142942428588867e-02 -1.421982944011688232e-01 2.953843176364898682e-01 -6.474426388740539551e-02 7.020779699087142944e-02 1.383826583623886108e-01 8.888667821884155273e-02 -1.380698680877685547e-01 -8.996917866170406342e-03 5.010832101106643677e-02 1.547668874263763428e-01 -2.363862097263336182e-02
-1.624405086040496826e-01 1.953023225069046021e-01 1.654534488916397095e-01 -2.617903351783752441e-01 1.381267458200454712e-01 6.241903081536293030e-02 2.255026623606681824e-02 1.448098570108413696e-01 6.465648114681243896e-02 5.431881546974182129e-02 -9.942950308322906494e-02 1.203933656215667725e-01 -2.285485714673995972e-01 4.209934771060943604e-01 1.246134471148252487e-02 3.432112559676170349e-02 -2.229402363300323486e-01 5.612147226929664612e-02 -9.016013145446777344e-02 -3.015130758285522461e-01 3.365230858325958252e-01 -2.360642701387405396e-01 1.138384714722633362e-01 -4.863870516419410706e-02 1.195771619677543640e-02 2.245462387800216675e-01 1.155797466635704041e-01 -3.924435377120971680e-02 -4.802908375859260559e-02 -1.081483513116836548e-01 2.393947094678878784e-01 2.445953935384750366e-01
4.594302549958229065e-02 1.944239437580108643e-02 2.732566185295581818e-02 -2.182970196008682251e-02 -7.316116988658905029e-02 1.875277608633041382e-02 1.962645798921585083e-01 -1.869270056486129761e-01 4.490615800023078918e-02 5.548040568828582764e-02 1.053402647376060486e-01 3.544725105166435242e-02 4.409305751323699951e-02 3.911352455615997314e-01 1.783964186906814575e-01 -1.497935950756072998e-01 7.292899489402770996e-02 -3.075322695076465607e-02 -2.090464532375335693e-01 -2.091539800167083740e-01 4.219241738319396973e-01 -1.719196438789367676e-01 1.846134960651397705e-01 -1.805788874626159668e-01 -1.895916163921356201e-01 -5.955801904201507568e-02 -7.167109847068786621e-02 1.253562718629837036e-01 -1.459240764379501343e-01 1.711882501840591431e-01 1.570619940757751465e-01 4.323100745677947998e-01
2.740312814712524414e-01 1.599473208189010620e-01 4.635294526815414429e-02 -1.559747606515884399e-01 3.886459767818450928e-01 -2.250014804303646088e-02 -6.808788515627384186e-03 2.351747900247573853e-01 7.351717911660671234e-03 1.640181839466094971e-01 -4.519867897033691406e-02 1.284675579518079758e-02 3.117178939282894135e-02 1.019302904605865479e-01 3.127807751297950745e-02 -2.551184967160224915e-03 -1.816179007291793823e-01 9.007225185632705688e-02 -9.257221221923828125e-02 -2.174687385559082031e-01 2.151928991079330444e-01 -2.588026523590087891e-01 4.350228309631347656e-01 1.440014243125915527e-01 -2.210588306188583374e-01 7.283345609903335571e-02 9.093670174479484558e-03 -1.884668767452239990e-01 2.459068894386291504e-01 -5.860243737697601318e-02 -5.135580897331237793e-02 2.188309282064437866e-01
3.150561451911926270e-01 -6.296074017882347107e-03 4.184475541114807129e-02 -2.781843543052673340e-01 -1.048548594117164612e-01 9.349821507930755615e-02 1.227850466966629028e-01 -9.733857959508895874e-02 -6.675904989242553711e-02 1.729374378919601440e-02 -1.014573648571968079e-01 -1.542214453220367432e-01 -3.403596580028533936e-02 2.816746830940246582e-01 1.775764673948287964e-01 -3.859126940369606018e-02 -3.076719343662261963e-01 -6.112072616815567017e-02 4.595792293548583984e-02 -1.654750257730484009e-01 7.017948478460311890e-02 -2.274806201457977295e-01 4.985905587673187256e-01 -7.235342264175415039e-02 1.283475160598754883e-01 1.909393668174743652e-01 2.205149736255407333e-03 2.822956629097461700e-02 -1.921277344226837158e-01 -8.561907708644866943e-02 2.546301782131195068e-01 -1.539950072765350342e-01
2.062753960490226746e-02 6.538324523717164993e-03 -7.645037956535816193e-03 -2.830810546875000000e-01 -2.373262122273445129e-02 2.940861582756042480e-01 9.606044739484786987e-02 -1.281817555427551270e-01 1.060347855091094971e-01 5.863285437226295471e-02 -1.071182638406753540e-01 -5.796389654278755188e-02 1.029341388493776321e-02 3.400079011917114258e-01 3.117140009999275208e-02 -1.034156903624534607e-01 -4.414731264114379883e-01 -1.545978337526321411e-01 -1.520352251827716827e-02 -7.473414391279220581e-02 1.537295524030923843e-02 -1.147182844579219818e-02 3.977142572402954102e-01 -5.401775985956192017e-02 -3.606366738677024841e-02 2.960430383682250977e-01 -3.177091851830482483e-02 2.929483950138092041e-01 -7.672200445085763931e-03 -1.100527122616767883e-01 2.703480124473571777e-01 5.128986015915870667e-02
4.083786159753799438e-02 -5.474052950739860535e-02 -3.528536483645439148e-02 8.005443215370178223e-02 2.402860820293426514e-01 -1.547320932149887085e-01 -2.705799043178558350e-02 -2.048328705132007599e-02 3.262082859873771667e-02 2.631506323814392090e-01 2.621327340602874756e-01 -1.461951881647109985e-01 4.601688683032989502e-02 -3.731728065758943558e-03 -5.837555229663848877e-02 1.992295533418655396e-01 -3.181141316890716553e-01 -1.369630545377731323e-01 5.772121995687484741e-02 -1.212741434574127197e-01 3.173128962516784668e-01 -1.815949976444244385e-01 9.609932452440261841e-02 8.319818228483200073e-02 1.042000055313110352e-01 2.358664125204086304e-01 8.795998990535736084e-02 -2.225044518709182739e-01 -1.067953631281852722e-01 -1.338725090026855469e-01 5.054179430007934570e-01 5.379806086421012878e-02
1.622994616627693176e-02 -5.973896384239196777e-02 -3.196315467357635498e-02 -1.372742354869842529e-01 3.613777086138725281e-02 4.203514456748962402e-01 1.800989359617233276e-01 -4.093741998076438904e-02 -6.680311262607574463e-02 1.704484075307846069e-01 -1.755106635391712189e-02 -9.430553764104843140e-02 2.108672112226486206e-01 2.337229549884796143e-01 -2.836479544639587402e-01 2.535748481750488281e-01 -3.818904459476470947e-01 -8.715678006410598755e-02 -7.722397334873676300e-03 2.476652525365352631e-02 1.162786856293678284e-01 -1.564225703477859497e-01 4.283215403556823730e-01 -7.694271206855773926e-02 -1.466655135154724121e-01 -8.447705954313278198e-02 1.101658027619123459e-02 -1.272306740283966064e-01 3.877133876085281372e-02 -9.390394389629364014e-02 1.250090450048446655e-01 1.588774174451828003e-01
-1.018015742301940918e-01 1.163607686758041382e-01 4.489288106560707092e-02 -1.196665391325950623e-01 1.554737985134124756e-01 1.282787472009658813e-01 2.208012044429779053e-01 -2.280651777982711792e-01 2.980229258537292480e-02 3.136357963085174561e-01 -1.383378356695175171e-02 -2.553820610046386719e-01 2.393842041492462158e-01 8.080494403839111328e-02 1.047498583793640137e-01 8.744492381811141968e-02 -4.633532091975212097e-02 -2.599234580993652344e-01 8.540925383567810059e-02 -1.362798064947128296e-01 7.922257483005523682e-02 -1.392575800418853760e-01 3.885337710380554199e-01 -8.311464637517929077e-02 -2.340829670429229736e-01 4.844211414456367493e-02 1.646984666585922241e-01 -6.812274456024169922e-02 2.788706868886947632e-02 1.351351588964462280e-01 4.288037419319152832e-01 1.781401224434375763e-02
2.386095076799392700e-01 -2.323062717914581299e-01 -2.517588436603546143e-02 -1.548358500003814697e-01 7.291117310523986816e-02 1.034430190920829773e-01 2.025584876537322998e-01 -2.387476116418838501e-01 -3.101580962538719177e-02 -8.235360682010650635e-02 -2.031902223825454712e-01 -1.048841327428817749e-01 6.231122463941574097e-02 3.539975285530090332e-01 7.511514425277709961e-02 4.292161017656326294e-02 -4.708228707313537598e-01 5.490904208272695541e-03 1.730622374452650547e-03 -2.658859454095363617e-02 -5.263380007818341255e-04 -1.628271639347076416e-01 3.188907206058502197e-01 -1.343821436166763306e-01 9.768817573785781860e-03 2.203017622232437134e-01 3.617849200963973999e-02 1.308237761259078979e-01 -1.544486880302429199e-01 1.516393269412219524e-03 2.558434307575225830e-01 1.693824231624603271e-01
1.489522904157638550e-01 3.562675416469573975e-02 2.901148609817028046e-02 -5.972154438495635986e-02 1.519477218389511108e-01 9.685708582401275635e-02 1.522687673568725586e-01 -8.975891396403312683e-03 -6.243285536766052246e-02 3.949972689151763916e-01 3.050195276737213135e-01 1.800094172358512878e-02 2.926375567913055420e-01 2.477105408906936646e-01 7.791835814714431763e-03 -1.076833531260490417e-01 -1.849152147769927979e-01 -3.688556849956512451e-01 1.580493152141571045e-02 -1.193911284208297729e-01 1.024902164936065674e-01 -2.686567306518554688e-01 2.576351463794708252e-01 1.677945815026760101e-02 -9.425172954797744751e-02 2.709771506488323212e-02 1.169693768024444580e-01 -2.137312851846218109e-02 2.679978311061859131e-02 1.652868092060089111e-01 3.415723741054534912e-01 -4.368570819497108459e-02
5.051672831177711487e-02 -7.910705357789993286e-02 -1.240944117307662964e-01 -6.830006837844848633e-02 -1.691176742315292358e-02 -1.114622280001640320e-01 -5.788964405655860901e-02 6.153505668044090271e-02 -2.250321507453918457e-01 4.738184064626693726e-02 3.897267580032348633e-01 6.288897991180419922e-02 -1.167914792895317078e-01 1.590845286846160889e-01 -6.814853847026824951e-02 2.496014721691608429e-02 -3.508219122886657715e-02 -2.671871185302734375e-01 7.363688666373491287e-03 -2.631258964538574219e-02 1.499323248863220215e-01 -2.415944188833236694e-01 2.721869647502899170e-01 -2.831246256828308105e-01 -2.552066445350646973e-01 1.015868186950683594e-01 7.302182167768478394e-02 -2.173753976821899414e-01 -1.329075098037719727e-01 3.221946954727172852e-01 2.547465860843658447e-01 2.747234404087066650e-01
1.950723230838775635e-01 -2.551188878715038300e-02 -9.944929927587509155e-02 -6.336993724107742310e-02 -5.752710253000259399e-02 1.634548977017402649e-02 -4.252760857343673706e-02 -1.696204096078872681e-01 -9.718805551528930664e-02 -1.001064106822013855e-01 -1.480342745780944824e-01 1.529411375522613525e-01 6.843923777341842651e-02 4.283371567726135254e-01 1.709054559469223022e-01 -3.337310627102851868e-03 -4.081781506538391113e-01 3.415494412183761597e-02 -9.545510262250900269e-02 -1.593509763479232788e-01 3.950627520680427551e-02 -2.269428521394729614e-01 3.293339312076568604e-01 2.628969587385654449e-02 3.284441232681274414e-01 7.750273495912551880e-02 6.345128174871206284e-03 -1.356521435081958771e-02 7.486619055271148682e-02 -4.314628988504409790e-02 3.746116161346435547e-01 6.842903792858123779e-02
2.023058384656906128e-02 1.641873270273208618e-01 1.310318559408187866e-01 -1.048824861645698547e-01 2.020771056413650513e-01 2.264986634254455566e-01 -1.954368650913238525e-01 -1.324377208948135376e-01 1.354774385690689087e-01 2.897384762763977051e-02 -2.413015961647033691e-01 8.000287227332592010e-03 5.114417150616645813e-02 1.989093124866485596e-01 1.512083858251571655e-01 -2.142694592475891113e-01 -1.982961893081665039e-01 7.302172016352415085e-03 -1.502440124750137329e-01 -2.437289506196975708e-01 -5.965154990553855896e-02 -3.095932304859161377e-01 3.994082212448120117e-01 -1.145092919468879700e-01 1.208434402942657471e-01 -8.761782199144363403e-02 3.716601431369781494e-02 -1.923644542694091797e-01 4.220580216497182846e-03 1.470989175140857697e-02 3.610751032829284668e-01 -1.532288789749145508e-01
-7.585018873214721680e-02 1.704005748033523560e-01 1.261356193572282791e-02 -2.695579640567302704e-02 -1.566137969493865967e-01 3.493568599224090576e-01 5.018581449985504150e-02 -1.751935034990310669e-01 -1.234939880669116974e-02 1.321310847997665405e-01 2.965150773525238037e-01 -2.659752778708934784e-02 -3.100674040615558624e-02 1.819819062948226929e-01 -3.930392116308212280e-02 2.590864598751068115e-01 -5.544146522879600525e-02 -1.331212073564529419e-01 -1.488127708435058594e-01 -1.004057079553604126e-01 2.192753255367279053e-01 -3.259034156799316406e-01 1.437570899724960327e-01 -1.105244159698486328e-01 -1.932228058576583862e-01 1.854687482118606567e-01 1.389078646898269653e-01 -8.594005554914474487e-02 1.963606774806976318e-01 -5.661956965923309326e-03 7.334973663091659546e-03 4.452976286411285400e-01
-4.986350610852241516e-02 -4.174504056572914124e-02 -1.287541585043072701e-03 2.478937245905399323e-02 2.418007329106330872e-02 -2.606613934040069580e-01 -1.105754170566797256e-03 -4.196778312325477600e-02 5.718874558806419373e-02 4.881783574819564819e-02 2.040472030639648438e-01 2.146353200078010559e-02 1.246657818555831909e-01 1.776487827301025391e-01 -2.666854262351989746e-01 1.833243221044540405e-01 -2.241380512714385986e-01 -2.940032780170440674e-01 1.621566414833068848e-01 -9.629175066947937012e-02 1.614271998405456543e-01 -1.012232750654220581e-01 3.565298616886138916e-01 -1.392645388841629028e-01 -4.589993506669998169e-02 1.309689879417419434e-01 9.474068135023117065e-02 1.481529325246810913e-01 1.926657184958457947e-02 8.175568282604217529e-02 5.594222545623779297e-01 -5.933139473199844360e-03
1.154412329196929932e-01 7.625113427639007568e-02 7.890321314334869385e-02 4.706777259707450867e-02 1.252973079681396484e-01 6.198237836360931396e-02 -4.314194433391094208e-03 -1.597605049610137939e-01 1.184957846999168396e-01 3.825888633728027344e-01 4.575777798891067505e-02 9.255761653184890747e-02 -2.050763554871082306e-02 3.793462514877319336e-01 2.283631861209869385e-01 1.251449137926101685e-01 -2.015256881713867188e-02 -3.409118950366973877e-01 1.695869863033294678e-01 7.984098047018051147e-02 2.698446214199066162e-01 -2.239908427000045776e-01 1.913756281137466431e-01 -1.137938350439071655e-01 -3.397974371910095215e-02 6.127727404236793518e-02 1.524417996406555176e-01 2.191504091024398804e-02 6.489344686269760132e-02 1.505454331636428833e-01 2.663067877292633057e-01 3.055776357650756836e-01
1.368994861841201782e-01 -5.319095402956008911e-02 -1.454063653945922852e-01 -1.621217578649520874e-01 -1.009638793766498566e-02 2.299390966072678566e-03 4.961050674319267273e-02 -2.436674833297729492e-01 -1.206441670656204224e-01 6.539820879697799683e-02 -1.400178521871566772e-01 1.240958422422409058e-01 8.733365684747695923e-02 2.933086156845092773e-01 3.295311033725738525e-01 -5.330855026841163635e-02 -4.929728507995605469e-01 5.063046887516975403e-02 -1.961181610822677612e-01 -2.652587555348873138e-02 8.760976791381835938e-02 -1.973145157098770142e-01 3.196668624877929688e-01 -2.470295317471027374e-02 2.387016564607620239e-01 1.796532869338989258e-01 -2.467768080532550812e-02 -3.132854588329792023e-03 1.571614146232604980e-01 7.256630063056945801e-02 2.229653447866439819e-01 8.015640079975128174e-02
2.083843648433685303e-01 1.729478687047958374e-01 3.422222658991813660e-02 -1.540618948638439178e-02 2.402687259018421173e-02 1.505914181470870972e-01 -1.406684219837188721e-01 -1.494773179292678833e-01 -1.554620638489723206e-02 1.115851700305938721e-01 3.091710209846496582e-01 2.549858987331390381e-01 1.732551492750644684e-02 3.254055082798004150e-01 -8.582871407270431519e-02 3.866736590862274170e-02 4.049976915121078491e-02 -3.272858262062072754e-01 -1.757316738367080688e-01 -2.493874877691268921e-01 1.555764675140380859e-01 -1.412869840860366821e-01 1.999343633651733398e-01 -1.070782542228698730e-01 3.621022775769233704e-02 2.512887418270111084e-01 2.883087694644927979e-01 5.518793314695358276e-02 2.455225437879562378e-01 7.048213481903076172e-02 1.727673560380935669e-01 1.684106290340423584e-01
1.836899667978286743e-01 -2.370826900005340576e-02 -1.680084317922592163e-01 2.704326063394546509e-02 1.499693393707275391e-01 -1.507396996021270752e-01 -3.078789412975311279e-01 -1.041561067104339600e-01 -1.711756885051727295e-01 1.541844904422760010e-01 6.500838696956634521e-02 1.041560471057891846e-01 1.601022332906723022e-01 2.718680202960968018e-01 -1.040753796696662903e-01 4.656712338328361511e-02 -2.675514817237854004e-01 -3.957887589931488037e-01 7.740017026662826538e-02 -7.542148977518081665e-02 3.599806129932403564e-02 -1.792165637016296387e-01 2.304073870182037354e-01 -2.684192657470703125e-01 -2.199017256498336792e-01 4.351617395877838135e-02 1.020230874419212341e-01 6.728757172822952271e-02 7.677393499761819839e-03 2.147529423236846924e-01 2.738556265830993652e-01 1.427197158336639404e-01
1.078207641839981079e-01 3.070582868531346321e-03 3.308014944195747375e-02 3.717787191271781921e-02 2.127641886472702026e-01 3.860462829470634460e-02 -6.124381721019744873e-02 1.690791547298431396e-02 -1.322933584451675415e-01 3.608244657516479492e-02 2.291435897350311279e-01 -1.450564116239547729e-01 1.634556986391544342e-02 -5.972454324364662170e-02 1.639984548091888428e-01 1.314844936132431030e-02 -1.707264482975006104e-01 -2.296188920736312866e-01 1.612721830606460571e-01 -3.779073432087898254e-02 -1.288480870425701141e-02 -6.911548227071762085e-02 3.835709989070892334e-01 -2.553231418132781982e-01 -4.446619153022766113e-01 1.595316678285598755e-01 -8.137421309947967529e-02 4.818153381347656250e-02 2.254690676927566528e-01 2.432796061038970947e-01 3.422227799892425537e-01 1.612902134656906128e-01
5.624231696128845215e-02 2.377758920192718506e-01 1.692764647305011749e-02 -1.723007299005985260e-02 1.747735291719436646e-01 -1.622813940048217773e-02 -1.388463526964187622e-01 -2.072239071130752563e-01 2.794130444526672363e-01 4.189571142196655273e-01 1.057844981551170349e-01 -2.282368838787078857e-01 9.637410938739776611e-02 3.218906521797180176e-01 9.874761849641799927e-02 -8.847644925117492676e-02 -6.205851584672927856e-02 -8.585146069526672363e-02 1.219284534454345703e-01 -1.014612168073654175e-01 2.411369085311889648e-01 -2.255625426769256592e-01 2.205639183521270752e-01 -4.146239534020423889e-02 -2.852441668510437012e-01 1.402825564146041870e-01 1.343944072723388672e-01 8.715835958719253540e-02 -4.797619581222534180e-02 1.140149608254432678e-01 2.303088009357452393e-01 9.222771227359771729e-02
6.885166466236114502e-02 8.609694987535476685e-02 -3.857914805412292480e-01 4.101823642849922180e-02 2.094409316778182983e-01 1.746431887149810791e-01 -1.507660597562789917e-01 -2.075356245040893555e-01 4.462147597223520279e-03 -1.389641910791397095e-01 3.037724830210208893e-02 1.888540685176849365e-01 2.907841205596923828e-01 2.205328643321990967e-01 7.703307271003723145e-02 1.392728984355926514e-01 -2.089703828096389771e-01 -4.102219045162200928e-01 8.842547982931137085e-02 -2.044733017683029175e-01 7.460837811231613159e-02 -8.336301892995834351e-02 1.256339699029922485e-01 -2.002670466899871826e-01 -4.734785109758377075e-02 -7.931996881961822510e-02 9.082294255495071411e-02 -4.851797595620155334e-02 1.639764406718313694e-03 1.480133235454559326e-01 1.595308780670166016e-01 2.936642467975616455e-01
1.372703015804290771e-01 1.234904676675796509e-01 -6.633745878934860229e-02 -3.389732539653778076e-01 1.350495517253875732e-01 1.991808861494064331e-01 3.500245884060859680e-02 1.772979944944381714e-01 7.495991885662078857e-02 8.572950214147567749e-02 9.770310670137405396e-02 -8.266569115221500397e-03 -4.348121210932731628e-02 1.838164329528808594e-01 6.280740350484848022e-02 -1.679067164659500122e-01 -3.889593780040740967e-01 1.092378348112106323e-01 1.594623737037181854e-02 -3.886875137686729431e-02 4.693870246410369873e-01 -1.086393892765045166e-01 1.353577058762311935e-02 -1.120472997426986694e-01 8.518697321414947510e-02 1.622537523508071899e-01 2.334675639867782593e-01 -1.874411404132843018e-01 1.365066915750503540e-01 2.914293706417083740e-01 1.389690488576889038e-01 9.838280826807022095e-02
-1.598790287971496582e-01 2.185298055410385132e-01 -6.098587438464164734e-02 -1.772959083318710327e-01 1.815732568502426147e-01 -4.746136069297790527e-02 7.407423853874206543e-02 1.635798998177051544e-02 -5.729365721344947815e-02 1.262577529996633530e-02 -6.558308750391006470e-02 -2.763676829636096954e-02 -1.975230425596237183e-01 3.390858769416809082e-01 1.899657994508743286e-01 2.972670458257198334e-02 -1.138922497630119324e-01 3.162699341773986816e-01 -2.475196123123168945e-01 -2.762168943881988525e-01 2.469150424003601074e-01 -1.210009232163429260e-01 3.004053235054016113e-01 -1.875573247671127319e-01 -2.245385497808456421e-01 -3.645954653620719910e-02 1.615464687347412109e-01 1.794798672199249268e-01 -1.421360075473785400e-01 1.405088305473327637e-01 4.097426310181617737e-02 2.186582386493682861e-01
1.444782782346010208e-02 -1.757012493908405304e-02 1.624869108200073242e-01 -3.193032369017601013e-02 9.318970143795013428e-02 -3.718907535076141357e-01 3.550459071993827820e-02 2.091635949909687042e-02 6.257137656211853027e-02 1.788042187690734863e-01 -7.691237330436706543e-02 -1.346857547760009766e-01 1.467407345771789551e-01 4.484594762325286865e-01 2.079746723175048828e-01 2.039807885885238647e-01 -1.534079164266586304e-01 -1.640587151050567627e-01 -6.429493427276611328e-02 -1.599194258451461792e-01 1.878801137208938599e-01 -2.078877091407775879e-01 3.862197697162628174e-01 6.601985543966293335e-03 -1.403317004442214966e-01 3.324572741985321045e-02 7.968900352716445923e-02 -1.495918333530426025e-01 -4.319578036665916443e-02 1.864169836044311523e-01 -2.310847789049148560e-01 9.217982739210128784e-02
9.505838900804519653e-02 -2.523075342178344727e-01 1.516947802156209946e-02 -2.052638679742813110e-01 4.199477285146713257e-02 9.909152239561080933e-02 1.214057803153991699e-01 -1.970945298671722412e-01 -1.088617071509361267e-01 1.116242706775665283e-01 -1.489472091197967529e-01 -5.773616954684257507e-02 1.144153103232383728e-01 3.533465862274169922e-01 1.164097115397453308e-01 -1.364389508962631226e-01 -3.606389164924621582e-01 1.500996388494968414e-02 -1.337145082652568817e-02 -1.365556716918945312e-01 8.009617030620574951e-02 -2.901546061038970947e-01 3.955381810665130615e-01 6.668175756931304932e-02 1.529548875987529755e-02 2.026276439428329468e-01 9.138005971908569336e-02 8.869278430938720703e-02 -1.036594733595848083e-01 -9.994221478700637817e-02 3.476777076721191406e-01 9.790915995836257935e-03
3.551778197288513184e-01 2.559591531753540039e-01 -3.766551986336708069e-02 -2.251151949167251587e-01 2.585932612419128418e-01 -4.193627461791038513e-02 -8.287914097309112549e-02 7.245958596467971802e-02 9.332195669412612915e-02 3.566054701805114746e-01 2.378577925264835358e-02 -1.404458470642566681e-02 4.146223887801170349e-02 6.957988440990447998e-02 6.843214482069015503e-02 1.121350899338722229e-01 -1.781333982944488525e-01 2.170387804508209229e-01 -2.186255156993865967e-01 -9.867337346076965332e-02 2.687757909297943115e-01 -1.201582029461860657e-01 2.923853993415832520e-01 3.835375607013702393e-02 -1.605798304080963135e-01 -5.029343813657760620e-02 -9.696087241172790527e-02 -1.818529218435287476e-01 2.248520553112030029e-01 -4.286958649754524231e-02 4.891382530331611633e-02 2.818633615970611572e-01
5.722337216138839722e-02 6.153298541903495789e-02 2.629049122333526611e-02 -4.550161212682723999e-02 1.446629911661148071e-01 1.475497242063283920e-02 -1.252005249261856079e-01 1.126500591635704041e-01 1.773492693901062012e-01 -9.000745415687561035e-02 9.601011127233505249e-02 -3.355421125888824463e-02 2.394010126590728760e-02 5.350899696350097656e-02 2.232382744550704956e-01 8.644767105579376221e-02 1.942767500877380371e-01 4.587824642658233643e-02 -5.199123546481132507e-02 -1.783845424652099609e-01 4.227022230625152588e-01 -1.975654661655426025e-01 2.434061467647552490e-01 -1.601431220769882202e-01 -2.899063229560852051e-01 2.797702848911285400e-01 -4.242824390530586243e-02 -2.660122513771057129e-01 1.114680990576744080e-01 -6.669771671295166016e-02 4.182657599449157715e-01 1.623294502496719360e-01
2.154864370822906494e-01 1.750244796276092529e-01 -2.242275029420852661e-01 6.435529887676239014e-02 1.034423932433128357e-01 2.432098612189292908e-02 -2.517930269241333008e-01 -6.317019462585449219e-02 3.627509577199816704e-03 9.293105453252792358e-02 -1.268893033266067505e-01 -3.690685927867889404e-01 -5.232162401080131531e-02 4.057356119155883789e-01 1.478970237076282501e-02 -5.819822475314140320e-02 -1.246830821037292480e-01 -3.297063708305358887e-01 1.367124468088150024e-01 -2.393725700676441193e-02 4.836565628647804260e-02 -1.037674322724342346e-01 3.514546751976013184e-01 -1.861172169446945190e-01 -1.288254559040069580e-01 2.369536012411117554e-01 5.436126142740249634e-02 7.699612528085708618e-02 -1.037852168083190918e-01 6.300087273120880127e-02 -5.028188228607177734e-03 2.161692231893539429e-01
-6.383571028709411621e-02 2.546129524707794189e-01 -7.059085182845592499e-03 -4.224614053964614868e-02 -5.043379589915275574e-02 8.191750384867191315e-03 1.017865389585494995e-01 -1.434535384178161621e-01 2.121387720108032227e-01 3.800932765007019043e-01 1.992359161376953125e-01 -1.301035284996032715e-01 9.523160010576248169e-02 3.291262686252593994e-01 4.804276674985885620e-02 3.559134900569915771e-02 -1.389194279909133911e-01 -1.637621819972991943e-01 7.557599246501922607e-02 -2.665503695607185364e-02 3.428831398487091064e-01 -1.643700003623962402e-01 2.842669188976287842e-01 -2.754971981048583984e-01 -2.959206402301788330e-01 -4.406723007559776306e-02 1.455433070659637451e-01 -4.420078173279762268e-02 5.969251040369272232e-03 -1.984765231609344482e-01 1.223103180527687073e-01 8.821279555559158325e-02
2.232085540890693665e-02 2.474988847970962524e-01 -1.007451675832271576e-02 -1.592678278684616089e-01 -1.251785159111022949e-01 3.700369969010353088e-02 -1.343405842781066895e-01 -7.256631553173065186e-02 -3.238729434087872505e-03 2.524086833000183105e-01 1.578496843576431274e-01 1.739184707403182983e-01 -5.357289686799049377e-02 5.145149827003479004e-01 9.586578607559204102e-02 4.043965414166450500e-02 -1.394555568695068359e-01 -3.366655707359313965e-01 8.275858312845230103e-02 1.720307916402816772e-01 1.604063361883163452e-01 7.152850925922393799e-02 2.996072769165039062e-01 -9.161515533924102783e-02 -1.670598983764648438e-01 -3.033769875764846802e-02 1.810534745454788208e-01 -1.325614303350448608e-01 3.044989705085754395e-02 3.987652808427810669e-02 2.977959513664245605e-01 8.061205595731735229e-02
1.085549965500831604e-01 1.378415375947952271e-01 -9.950513020157814026e-03 6.109951436519622803e-02 -7.317474484443664551e-02 1.369467228651046753e-01 -2.839507758617401123e-01 -1.820818334817886353e-01 6.457202881574630737e-02 -7.049857079982757568e-02 9.042032808065414429e-02 -1.295699775218963623e-01 1.896674931049346924e-01 6.863503903150558472e-02 -6.761174649000167847e-02 3.426420316100120544e-02 -3.507557511329650879e-01 -2.928486093878746033e-03 7.599502801895141602e-02 -2.598415017127990723e-01 4.479469954967498779e-01 -3.590472638607025146e-01 2.602519989013671875e-01 -1.281324960291385651e-02 -2.635983228683471680e-01 -1.770489066839218140e-01 -7.867296040058135986e-02 5.076980963349342346e-02 -4.787501692771911621e-02 -1.811710000038146973e-01 -7.945947349071502686e-02 -4.620581120252609253e-02
2.023869752883911133e-01 2.487098425626754761e-01 3.224457614123821259e-03 -2.227872014045715332e-01 1.841196715831756592e-01 1.438624411821365356e-01 6.847409904003143311e-02 1.319071799516677856e-01 1.139378324151039124e-01 -2.808259986340999603e-02 -9.544706344604492188e-02 1.197607219219207764e-01 -2.985241822898387909e-02 2.582093179225921631e-01 -1.487090885639190674e-01 -1.123710200190544128e-01 -4.372847378253936768e-01 9.800251573324203491e-03 7.955295592546463013e-02 -9.666357189416885376e-02 5.849765613675117493e-02 -1.880568563938140869e-01 4.475485384464263916e-01 1.854451596736907959e-01 -2.829642891883850098e-01 -1.951080560684204102e-01 6.369946897029876709e-02 -5.924943462014198303e-02 1.084495782852172852e-01 -7.100287824869155884e-02 7.594849914312362671e-02 5.086555704474449158e-02
1.211092770099639893e-01 -4.381089657545089722e-02 -3.412909209728240967e-01 -2.152458578348159790e-01 5.320147611200809479e-03 -3.085809648036956787e-01 4.230085387825965881e-02 -4.926405474543571472e-02 -3.476412966847419739e-02 3.139775991439819336e-01 1.009978428483009338e-01 -9.656095877289772034e-03 3.222953528165817261e-02 1.413422524929046631e-01 4.125555977225303650e-02 3.121450245380401611e-01 -3.444650471210479736e-01 -2.425278425216674805e-01 -8.295218646526336670e-02 -8.188260346651077271e-02 2.019930779933929443e-01 1.199925169348716736e-01 1.284265220165252686e-01 -3.386533558368682861e-01 -7.484135031700134277e-02 1.574244946241378784e-01 8.970224112272262573e-02 -9.466210752725601196e-02 -2.492393180727958679e-02 1.834588050842285156e-01 1.007888913154602051e-01 1.470727324485778809e-01
2.116512209177017212e-01 8.246208727359771729e-02 -2.078040242195129395e-01 -6.154566630721092224e-02 8.446422405540943146e-03 -4.652730375528335571e-02 1.129348352551460266e-01 -9.197750687599182129e-02 -2.367545617744326591e-03 -1.769161820411682129e-01 1.267641037702560425e-01 8.269377052783966064e-03 1.272101849317550659e-01 4.935443401336669922e-01 6.503893435001373291e-02 3.130838647484779358e-02 -2.679621577262878418e-01 -1.488258540630340576e-01 -3.879366219043731689e-01 -1.383115202188491821e-01 2.204735130071640015e-01 -1.498242318630218506e-01 3.589590787887573242e-01 1.556544303894042969e-01 -1.151633709669113159e-01 1.353388186544179916e-02 9.948644042015075684e-02 1.715841740369796753e-01 9.430318325757980347e-02 -5.250246450304985046e-02 -2.933535166084766388e-02 -1.120439916849136353e-01
-3.385695070028305054e-02 8.401925675570964813e-03 -2.377040684223175049e-01 2.711358852684497833e-02 2.816254198551177979e-01 1.247080564498901367e-01 -1.760100126266479492e-01 -1.585338860750198364e-01 1.480168402194976807e-01 -5.369255319237709045e-02 2.406815253198146820e-02 8.299037814140319824e-02 2.578088045120239258e-01 3.119468092918395996e-01 5.019697919487953186e-02 1.345560401678085327e-01 -2.886207997798919678e-01 -4.081923961639404297e-01 2.039029896259307861e-01 -1.807746589183807373e-01 1.285809129476547241e-01 -8.013330399990081787e-02 1.305993497371673584e-01 -2.174249589443206787e-01 -6.683275103569030762e-02 7.119457423686981201e-02 1.325969398021697998e-01 1.450628340244293213e-01 -1.795998029410839081e-02 1.954407691955566406e-01 9.905753284692764282e-02 2.568109035491943359e-01
1.083473209291696548e-02 6.173574179410934448e-02 3.999892994761466980e-02 -2.297454476356506348e-01 9.339984506368637085e-02 -3.257244452834129333e-02 -1.390667110681533813e-01 -2.066976726055145264e-01 1.225481089204549789e-02 3.989190757274627686e-01 9.293228387832641602e-02 2.038388997316360474e-01 1.286594010889530182e-02 3.865194618701934814e-01 1.760069429874420166e-01 1.102067157626152039e-01 -2.645778842270374298e-02 -2.529512047767639160e-01 -3.588256239891052246e-02 -3.458980470895767212e-02 2.845900952816009521e-01 1.169435232877731323e-01 1.797443479299545288e-01 -1.355224847793579102e-01 -2.563925981521606445e-01 -1.218929216265678406e-01 2.320812940597534180e-01 -2.102919518947601318e-01 -7.237215340137481689e-02 4.801478236913681030e-02 2.339423894882202148e-01 -1.192415580153465271e-01
4.288537427783012390e-02 1.562067419290542603e-01 1.369191855192184448e-01 -7.405074685811996460e-02 -2.777130715548992157e-02 -5.581712350249290466e-03 8.446766063570976257e-03 1.279419213533401489e-01 9.495341032743453979e-02 5.731516703963279724e-02 -2.693858444690704346e-01 1.967682391405105591e-01 9.037490934133529663e-02 2.217889428138732910e-01 1.776385903358459473e-01 -5.609713122248649597e-02 -3.772200047969818115e-01 -6.806105375289916992e-02 -5.792896263301372528e-03 -2.590200603008270264e-01 2.068524062633514404e-01 -4.628513380885124207e-02 3.291692137718200684e-01 -2.688074707984924316e-01 -1.000311449170112610e-01 -9.032842516899108887e-02 -1.867547035217285156e-01 -2.445749044418334961e-01 1.755515187978744507e-01 -1.843633949756622314e-01 -5.805603414773941040e-02 3.098525702953338623e-01
-2.025453299283981323e-01 -5.406701192259788513e-02 -3.007617890834808350e-01 7.866290956735610962e-02 -1.366882026195526123e-01 1.035237461328506470e-01 -1.416632980108261108e-01 1.912863105535507202e-01 1.145706791430711746e-02 1.301680952310562134e-01 6.239475682377815247e-02 4.833383113145828247e-02 -1.366416364908218384e-02 2.575414180755615234e-01 3.932021930813789368e-02 1.318883597850799561e-01 -3.287846744060516357e-01 -7.293852418661117554e-02 -5.667866393923759460e-02 9.432046860456466675e-02 4.176125228404998779e-01 -2.427680343389511108e-01 1.129366829991340637e-01 -7.759599387645721436e-02 -1.550797224044799805e-01 -3.092755675315856934e-01 4.590456187725067139e-02 -1.644631028175354004e-01 -5.813910812139511108e-02 7.120458036661148071e-02 2.957627177238464355e-01 2.053408026695251465e-01
1.216534674167633057e-01 -1.624458730220794678e-01 1.027618441730737686e-02 3.229649364948272705e-01 1.460593044757843018e-01 1.405225545167922974e-01 9.086924605071544647e-03 -1.038039475679397583e-01 -2.700958773493766785e-02 -1.324498504400253296e-01 5.570441856980323792e-02 1.727317869663238525e-01 2.097904682159423828e-01 2.078790962696075439e-01 1.429131347686052322e-02 2.039766907691955566e-01 -2.570556104183197021e-01 -1.672933548688888550e-01 5.769458413124084473e-02 -2.982587814331054688e-01 1.123583242297172546e-01 -2.986751794815063477e-01 2.598855197429656982e-01 3.742207959294319153e-02 -3.576080501079559326e-01 2.623670734465122223e-02 -1.272573173046112061e-01 -8.139228075742721558e-02 1.007390469312667847e-01 -8.936753123998641968e-02 2.675203680992126465e-01 -1.549099087715148926e-01
2.371364831924438477e-01 1.530727297067642212e-01 3.147705644369125366e-02 -3.095866441726684570e-01 6.724402192048728466e-04 1.921595931053161621e-01 -3.475682437419891357e-02 3.734315559267997742e-02 -3.445807993412017822e-01 -1.332550048828125000e-01 -1.312220841646194458e-01 2.347951233386993408e-01 -3.051799237728118896e-01 1.633461564779281616e-01 1.306488215923309326e-01 -6.183971837162971497e-02 -1.959865242242813110e-01 -1.985756605863571167e-01 2.236547172069549561e-01 -1.727867573499679565e-01 1.727037727832794189e-01 5.782137811183929443e-02 2.940587401390075684e-01 1.374509185552597046e-01 -1.949903070926666260e-01 -4.370120167732238770e-02 8.584247529506683350e-02 -3.337350115180015564e-02 -1.567414551973342896e-01 -1.337775141000747681e-01 1.628992259502410889e-01 1.440629959106445312e-01
5.977066233754158020e-02 1.564804911613464355e-01 1.276302039623260498e-01 -1.566013693809509277e-01 7.316422462463378906e-02 -1.566109061241149902e-01 -8.332915604114532471e-02 -2.008957266807556152e-01 3.320712745189666748e-01 8.383266627788543701e-02 -1.624950952827930450e-02 -5.870727822184562683e-02 2.271987795829772949e-01 3.307493329048156738e-01 -5.783746764063835144e-02 -1.590312570333480835e-01 2.865870483219623566e-03 -2.153679728507995605e-01 1.227958872914314270e-01 -5.138864368200302124e-02 6.354998052120208740e-02 -2.895230650901794434e-01 3.396426737308502197e-01 -2.879891395568847656e-01 -3.162701427936553955e-01 -3.320893645286560059e-02 1.891787201166152954e-01 -2.213107980787754059e-02 3.439486026763916016e-03 -5.855437740683555603e-02 8.737513422966003418e-02 2.110298126935958862e-01
1.087754294276237488e-01 3.564959168434143066e-01 1.333785504102706909e-01 4.860784858465194702e-02 1.409523338079452515e-01 -1.183627247810363770e-01 -1.797708123922348022e-01 -1.957551538944244385e-01 1.483861058950424194e-01 2.817289233207702637e-01 -4.983805865049362183e-02 9.309820830821990967e-02 -5.266360938549041748e-03 4.897865951061248779e-01 -4.177725408226251602e-03 5.250374227762222290e-02 1.887212693691253662e-02 1.512216962873935699e-02 1.894111484289169312e-01 8.237805217504501343e-02 1.260726451873779297e-01 3.854380175471305847e-02 2.335607558488845825e-01 -1.098760217428207397e-01 -2.019161731004714966e-01 2.373883575201034546e-01 2.623485326766967773e-01 -1.475401781499385834e-02 1.490077842026948929e-02 1.249824836850166321e-01 2.555774450302124023e-01 8.121860027313232422e-02
-9.775258600711822510e-02 -6.338496506214141846e-02 2.617099881172180176e-01 3.764633461833000183e-02 3.397078216075897217e-01 1.270107477903366089e-01 -8.193603903055191040e-02 -1.987855881452560425e-01 -9.264813363552093506e-02 9.972957521677017212e-02 -9.175255894660949707e-03 8.557376265525817871e-02 -1.963674426078796387e-01 2.097438275814056396e-01 2.290945202112197876e-01 1.418883055448532104e-01 -2.412988692522048950e-01 -2.955919504165649414e-01 -2.131362408399581909e-01 -1.680334359407424927e-01 4.771570488810539246e-02 -2.115644961595535278e-01 2.961665689945220947e-01 -4.508871212601661682e-02 -3.925020992755889893e-02 1.229086890816688538e-01 6.167853251099586487e-02 -1.502836048603057861e-01 2.866245806217193604e-01 2.370041981339454651e-02 4.643226414918899536e-02 2.714686691761016846e-01
-2.020160555839538574e-01 1.359253823757171631e-01 -1.226160451769828796e-01 -1.717873960733413696e-01 2.135764360427856445e-01 -5.446602404117584229e-02 -3.406535089015960693e-02 3.406096696853637695e-01 5.758063495159149170e-02 -3.268800675868988037e-02 3.884857147932052612e-02 1.406533718109130859e-01 1.449566893279552460e-02 3.735023140907287598e-01 1.383951157331466675e-01 2.099175192415714264e-02 -1.262172907590866089e-01 5.903793126344680786e-02 -7.459945976734161377e-02 -3.964983522891998291e-01 4.303858876228332520e-01 -9.546925127506256104e-02 1.574848741292953491e-01 -1.589690446853637695e-01 -2.827553823590278625e-02 1.855492740869522095e-01 7.571181282401084900e-03 -8.058250695466995239e-02 -9.830882400274276733e-02 5.472636222839355469e-02 2.517303228378295898e-01 -3.176160156726837158e-02
1.187453493475914001e-01 1.850139796733856201e-01 -6.239084526896476746e-02 -1.429588347673416138e-01 -5.439446866512298584e-02 4.484988376498222351e-02 -2.419050633907318115e-01 -8.030603080987930298e-02 -4.211920872330665588e-02 2.455656067468225956e-04 2.302843332290649414e-01 -6.111483275890350342e-02 1.772803664207458496e-01 8.486280590295791626e-02 2.340637743473052979e-01 3.742342293262481689e-01 -2.287881821393966675e-02 4.344193264842033386e-02 -1.796430051326751709e-01 -4.247852563858032227e-01 1.178599968552589417e-01 -3.494456708431243896e-01 2.241532132029533386e-02 1.295043230056762695e-01 -1.299605965614318848e-01 -5.089190974831581116e-02 3.087030351161956787e-01 2.112318063154816628e-03 1.383939087390899658e-01 -1.545811742544174194e-01 1.883056461811065674e-01 6.086303293704986572e-02
1.220920458436012268e-01 1.145212277770042419e-01 -5.504431575536727905e-02 -1.231693699955940247e-01 7.056239992380142212e-02 -9.460427612066268921e-02 1.011444404721260071e-01 -9.017712622880935669e-02 -1.270924359560012817e-01 1.322052180767059326e-01 2.030088901519775391e-01 2.181392163038253784e-01 -2.485445141792297363e-01 1.804907917976379395e-01 -1.031848490238189697e-01 -7.869122922420501709e-02 -8.847217261791229248e-02 -1.991491913795471191e-01 3.439485654234886169e-02 -1.242972537875175476e-01 1.787362992763519287e-01 -1.383090764284133911e-01 1.521983295679092407e-01 -1.716366410255432129e-01 -1.737189143896102905e-01 1.207921877503395081e-01 -4.722325503826141357e-02 -2.661485075950622559e-01 -2.124466896057128906e-01 3.451969623565673828e-01 3.564986288547515869e-01 3.329086899757385254e-01
-8.132110536098480225e-02 8.890573680400848389e-02 -4.241786301136016846e-01 3.590480238199234009e-02 1.136252805590629578e-01 -3.610330820083618164e-02 -1.558856964111328125e-01 -1.228720620274543762e-01 -1.319739967584609985e-02 2.348276088014245033e-03 7.359910011291503906e-02 1.114993467926979065e-01 -3.458613902330398560e-02 3.352855145931243896e-01 1.328737586736679077e-01 1.616442650556564331e-01 -2.652956843376159668e-01 -3.403530120849609375e-01 7.957074046134948730e-02 1.977152377367019653e-02 -7.073105871677398682e-02 -2.775402963161468506e-01 1.443225294351577759e-01 -9.491859376430511475e-02 9.042235463857650757e-02 1.329246163368225098e-01 2.950536608695983887e-01 6.726349145174026489e-02 -1.814416050910949707e-02 1.337684392929077148e-01 1.210454776883125305e-01 3.465728461742401123e-01
-6.460797786712646484e-02 1.061154678463935852e-01 1.110324170440435410e-02 -3.184235990047454834e-01 1.836532950401306152e-01 1.911348104476928711e-01 7.249096781015396118e-02 3.873702883720397949e-02 9.362404048442840576e-02 1.459377855062484741e-01 -9.207070618867874146e-02 9.235691279172897339e-02 -4.502629488706588745e-02 2.011798173189163208e-01 7.471054326742887497e-03 8.058856427669525146e-02 -1.149472445249557495e-01 4.113255143165588379e-01 -2.318459898233413696e-01 -2.160674631595611572e-01 1.389759927988052368e-01 -1.504694223403930664e-01 3.936684727668762207e-01 -1.465987712144851685e-01 -2.963975369930267334e-01 -2.900413237512111664e-02 1.407066285610198975e-01 -2.741121128201484680e-02 -6.627319753170013428e-02 1.951882243156433105e-01 3.537597134709358215e-02 2.359353899955749512e-01
-6.102012004703283310e-03 2.592767179012298584e-01 1.107540577650070190e-01 -2.255680412054061890e-01 2.186205536127090454e-01 -7.168387621641159058e-02 -2.723486423492431641e-01 4.385526478290557861e-02 1.784157007932662964e-02 1.481054276227951050e-01 -6.634819507598876953e-02 -2.649476528167724609e-01 4.072317108511924744e-02 3.024864494800567627e-01 9.418204426765441895e-02 -9.294173866510391235e-02 6.963362917304039001e-03 -1.126418933272361755e-01 6.174607947468757629e-02 -1.558315455913543701e-01 1.362498700618743896e-01 -1.771940886974334717e-01 5.468722581863403320e-01 -2.473236173391342163e-01 -1.302237957715988159e-01 -5.456859245896339417e-02 5.261213053017854691e-03 1.084653381258249283e-02 5.042414367198944092e-02 1.892958581447601318e-02 -1.281615048646926880e-01 2.064028382301330566e-01
-4.212468862533569336e-02 -1.990546882152557373e-01 -6.615318357944488525e-02 -7.185735553503036499e-02 7.915417850017547607e-02 1.975904777646064758e-02 -3.893724381923675537e-01 -4.603560268878936768e-02 1.088230088353157043e-01 2.166266739368438721e-01 1.217762529850006104e-01 6.411384791135787964e-02 -4.599860310554504395e-02 1.847003847360610962e-01 1.047453749924898148e-02 3.929695487022399902e-01 -3.801005482673645020e-01 -1.408064812421798706e-01 -9.877637773752212524e-02 1.826798468828201294e-01 2.180707901716232300e-01 -1.323729008436203003e-01 2.577517926692962646e-01 -1.513511985540390015e-01 -1.641849279403686523e-01 -2.899765372276306152e-01 8.910195529460906982e-02 -1.155293807387351990e-01 -1.105156764388084412e-01 4.363080859184265137e-02 8.426950126886367798e-02 6.930003315210342407e-02
-6.339564174413681030e-02 2.121384739875793457e-01 1.379375606775283813e-01 -3.231498897075653076e-01 4.978367686271667480e-02 -9.245318174362182617e-02 1.831804811954498291e-01 -1.053145229816436768e-01 1.407799590378999710e-02 -2.786037512123584747e-02 -1.522596925497055054e-01 9.419893473386764526e-02 -2.377299517393112183e-01 1.658227592706680298e-01 7.452525943517684937e-02 3.364039659500122070e-01 -2.687310278415679932e-01 6.302332133054733276e-02 -2.405523210763931274e-01 -1.433681100606918335e-01 3.336393535137176514e-01 -3.267959952354431152e-01 1.341538280248641968e-01 2.466665580868721008e-02 -1.470665037631988525e-01 2.611678540706634521e-01 6.341084837913513184e-02 -1.355270594358444214e-01 1.085921078920364380e-01 4.361302033066749573e-02 1.052085608243942261e-01 8.817349374294281006e-02
2.619060128927230835e-02 3.009357303380966187e-02 1.348230093717575073e-01 -1.016013324260711670e-01 1.314825415611267090e-01 4.559218510985374451e-02 1.282257139682769775e-01 9.608757495880126953e-02 7.011452317237854004e-02 1.124059557914733887e-01 -2.306984961032867432e-01 1.603232026100158691e-01 1.874260045588016510e-02 -3.494146093726158142e-02 -6.563226878643035889e-02 1.087385788559913635e-02 -2.908746898174285889e-01 4.941282793879508972e-02 -2.345816791057586670e-01 -2.842300534248352051e-01 4.386020600795745850e-01 -1.728733777999877930e-01 3.246085047721862793e-01 -1.556954681873321533e-01 -1.722459308803081512e-02 7.175309211015701294e-02 3.670441508293151855e-01 -2.008527964353561401e-01 -1.147459223866462708e-01 1.115948781371116638e-01 1.819046735763549805e-01 9.187676757574081421e-02
-1.016160622239112854e-01 -1.357910037040710449e-01 -1.642466289922595024e-03 1.058551892638206482e-01 9.568985551595687866e-02 4.543460905551910400e-02 -3.867524266242980957e-01 1.649251133203506470e-01 1.528217643499374390e-01 1.676276177167892456e-01 2.215062640607357025e-02 5.306547135114669800e-02 1.101829782128334045e-01 8.182343840599060059e-02 1.104713752865791321e-01 1.890133321285247803e-01 -3.070178925991058350e-01 -2.478779405355453491e-01 2.181214392185211182e-01 -8.834164589643478394e-02 1.350837945938110352e-01 9.869477897882461548e-02 2.502884566783905029e-01 -1.705448627471923828e-01 -1.312685608863830566e-01 2.638067603111267090e-01 -1.835442148149013519e-02 -2.693120837211608887e-01 -3.774265199899673462e-02 -5.092123057693243027e-03 3.921191692352294922e-01 6.928931921720504761e-02
-9.917481802403926849e-03 -2.918949909508228302e-02 -1.299798190593719482e-01 -5.557378754019737244e-02 5.734724458307027817e-03 1.095135584473609924e-01 8.198171108961105347e-02 2.320577502250671387e-01 1.283746361732482910e-01 1.178810372948646545e-01 -6.515475362539291382e-02 -9.731251746416091919e-02 -3.125363588333129883e-02 1.259490251541137695e-01 2.575715072453022003e-02 2.152384631335735321e-02 -2.466278076171875000e-01 2.419589757919311523e-01 -2.279371023178100586e-01 -3.014509677886962891e-01 3.488755226135253906e-01 -2.127210199832916260e-01 2.217376977205276489e-01 -2.078165709972381592e-01 -2.284838408231735229e-01 1.379411667585372925e-01 2.597802281379699707e-01 -1.501001715660095215e-01 2.119919061660766602e-01 7.312264293432235718e-02 6.545902788639068604e-02 3.272205889225006104e-01
2.883017957210540771e-01 6.321732699871063232e-02 1.090604905039072037e-02 -2.966414988040924072e-01 9.969890862703323364e-02 3.802871406078338623e-01 1.959960758686065674e-01 -2.100463211536407471e-01 1.409581899642944336e-01 -6.876813620328903198e-02 -1.753005534410476685e-01 1.053253747522830963e-02 -3.506677597761154175e-02 2.953026592731475830e-01 -7.973873615264892578e-02 -2.317558601498603821e-02 -2.249471545219421387e-01 -1.135662198066711426e-01 2.210250049829483032e-01 -4.553916677832603455e-02 9.408474713563919067e-02 -4.773252084851264954e-02 4.300290346145629883e-01 -3.714557364583015442e-02 1.906501501798629761e-02 -7.064969092607498169e-02 1.378919780254364014e-01 9.849711507558822632e-02 7.650236785411834717e-02 -1.307020783424377441e-01 2.465959042310714722e-01 8.505693078041076660e-02
-1.875781118869781494e-01 2.791503667831420898e-01 -8.589424192905426025e-02 -1.067702993750572205e-01 1.520358920097351074e-01 -4.421008750796318054e-02 2.328867167234420776e-01 5.489124916493892670e-03 6.271260976791381836e-02 -3.323538973927497864e-02 -1.709108948707580566e-01 6.311094015836715698e-02 8.419647067785263062e-02 4.380142986774444580e-01 -4.532382264733314514e-02 -3.334774449467658997e-02 -1.717163175344467163e-01 8.463443815708160400e-02 -2.115849107503890991e-01 -1.946284770965576172e-01 2.343961447477340698e-01 -3.872790187597274780e-02 3.704418838024139404e-01 -1.447122097015380859e-01 -2.216223925352096558e-01 4.802963230758905411e-03 -1.751519292593002319e-01 6.420685350894927979e-02 -1.563762128353118896e-01 2.954428456723690033e-02 3.103677034378051758e-01 9.450002759695053101e-02
2.192262560129165649e-01 2.237875759601593018e-01 -1.090210825204849243e-01 -2.369546741247177124e-01 3.819843754172325134e-02 3.528571426868438721e-01 2.436114251613616943e-01 -3.234635666012763977e-02 -9.023681282997131348e-02 -3.975820913910865784e-02 -1.188905313611030579e-01 -1.144491285085678101e-01 2.264368832111358643e-01 1.586068570613861084e-01 -8.126074075698852539e-02 -5.464752390980720520e-02 -2.434438169002532959e-01 -1.717851608991622925e-01 1.885567158460617065e-01 -3.147701546549797058e-02 1.671288311481475830e-01 -2.565523386001586914e-01 4.646585881710052490e-01 -8.969777822494506836e-02 -1.286622285842895508e-01 -2.158299833536148071e-02 2.928533963859081268e-02 -1.404682844877243042e-01 1.941374242305755615e-01 -3.152684867382049561e-02 7.190577685832977295e-02 -1.724887988530099392e-03
2.280603535473346710e-02 -9.421768784523010254e-02 2.022411972284317017e-01 4.693844541907310486e-02 7.302695512771606445e-02 -2.535221725702285767e-02 -1.773413270711898804e-01 1.966476812958717346e-02 1.137680411338806152e-01 3.666830360889434814e-01 -8.415448665618896484e-02 -8.235941082239151001e-02 -5.100590735673904419e-02 4.500042796134948730e-01 6.443432718515396118e-02 -5.292322020977735519e-03 -1.245300695300102234e-01 9.121108800172805786e-02 3.164815530180931091e-02 7.089186459779739380e-02 1.412958204746246338e-01 -1.277662962675094604e-01 4.745914041996002197e-01 -3.163519203662872314e-01 -1.828556209802627563e-01 2.460965216159820557e-01 1.054983884096145630e-01 9.573964029550552368e-02 -1.592686027288436890e-01 6.672307848930358887e-02 1.437461189925670624e-02 5.793464556336402893e-02
1.635901033878326416e-01 3.502405714243650436e-03 3.560840338468551636e-02 -1.904751658439636230e-01 2.772026956081390381e-01 -2.658071555197238922e-02 -3.735648095607757568e-02 -1.152079552412033081e-01 -2.175909727811813354e-01 -7.826795428991317749e-02 4.594331979751586914e-01 1.752638220787048340e-01 1.492365151643753052e-01 2.451749742031097412e-01 -9.733695536851882935e-03 -2.085947431623935699e-02 -1.054046377539634705e-01 -1.456426084041595459e-01 -3.683718852698802948e-03 -2.407948672771453857e-01 -3.402464091777801514e-03 2.163235656917095184e-02 1.875110268592834473e-01 -2.536239624023437500e-01 -3.103535473346710205e-01 1.276892125606536865e-01 -6.325465440750122070e-02 3.012873418629169464e-02 -2.123405933380126953e-01 2.308385670185089111e-01 2.422576844692230225e-01 -2.004149928689002991e-02
1.357712447643280029e-01 -9.914792142808437347e-03 -2.212825119495391846e-01 -8.981373161077499390e-02 6.082178279757499695e-02 -9.597563184797763824e-03 5.040352046489715576e-02 -2.045994848012924194e-01 -1.540735810995101929e-01 -1.350460015237331390e-02 -2.039151936769485474e-01 6.340203434228897095e-02 1.601374447345733643e-01 3.640512228012084961e-01 1.977511793375015259e-01 -3.445295989513397217e-02 -3.911227285861968994e-01 -1.063422020524740219e-02 -1.302962601184844971e-01 -8.487337082624435425e-02 1.974292993545532227e-01 -2.061147838830947876e-01 3.730035722255706787e-01 5.351183190941810608e-02 2.229164540767669678e-01 2.362041920423507690e-01 -6.726409494876861572e-02 4.693644493818283081e-02 9.527683258056640625e-02 4.736464470624923706e-02 2.732115685939788818e-01 -9.667399525642395020e-02
-8.499280363321304321e-02 4.009214416146278381e-02 -5.842570215463638306e-02 -2.369525134563446045e-01 3.600606322288513184e-01 1.021058931946754456e-01 -5.683608353137969971e-03 -6.590861082077026367e-02 1.161948367953300476e-01 2.358243316411972046e-01 -1.533354520797729492e-01 1.666304469108581543e-01 1.490247547626495361e-01 1.331944763660430908e-01 -1.170979812741279602e-01 -1.154080405831336975e-02 -7.664688676595687866e-02 3.376141190528869629e-01 -1.058230400085449219e-01 -2.157444357872009277e-01 1.212383061647415161e-01 -1.297789067029953003e-01 3.429488241672515869e-01 -1.799923926591873169e-01 -2.763317227363586426e-01 -1.686246600002050400e-03 9.934203326702117920e-02 9.359307587146759033e-03 -1.802149042487144470e-02 1.526716649532318115e-01 8.408877998590469360e-02 3.698642551898956299e-01
1.924072206020355225e-01 7.711230311542749405e-03 -3.136186897754669189e-01 -3.360262215137481689e-01 -8.918125927448272705e-02 4.598880559206008911e-02 -1.163338571786880493e-01 -1.024240329861640930e-01 -9.505873918533325195e-02 1.674920022487640381e-01 -1.115950867533683777e-01 1.861309707164764404e-01 8.761491626501083374e-02 4.357363283634185791e-01 2.240028530359268188e-01 -3.879513591527938843e-02 -1.196530312299728394e-01 -8.335526287555694580e-02 -2.085275650024414062e-01 -1.982381641864776611e-01 6.865669041872024536e-02 -2.577429115772247314e-01 2.975681722164154053e-01 1.036134958267211914e-01 1.302494853734970093e-01 2.775198221206665039e-01 -2.616000734269618988e-02 -1.647379063069820404e-02 -9.267226606607437134e-02 1.815550588071346283e-02 7.624901831150054932e-02 -6.270332960411906242e-05
-5.883036553859710693e-02 1.116832792758941650e-01 1.147385761141777039e-01 -3.521815240383148193e-01 2.183579057455062866e-01 -1.231848746538162231e-01 -3.442505747079849243e-02 -1.852456778287887573e-01 -2.225648164749145508e-01 -1.442069262266159058e-01 6.380683928728103638e-02 2.270337045192718506e-01 3.060005232691764832e-02 3.659583926200866699e-01 9.133144468069076538e-02 1.526357233524322510e-01 -3.583392202854156494e-01 2.164447754621505737e-01 -2.683801054954528809e-01 -9.241938591003417969e-02 7.085698843002319336e-02 -1.227933913469314575e-01 1.590120047330856323e-01 1.205190420150756836e-01 -5.109900236129760742e-02 9.802775830030441284e-02 -1.074676364660263062e-01 1.057892804965376854e-03 -1.103073284029960632e-01 1.916948854923248291e-01 2.545916438102722168e-01 -5.320272967219352722e-02
1.525959465652704239e-03 -1.559629589319229126e-01 -3.000528216361999512e-01 -2.076292037963867188e-01 1.272685080766677856e-01 7.171436399221420288e-02 -5.781273543834686279e-02 -1.829893589019775391e-01 8.686044067144393921e-02 1.795578747987747192e-02 4.836860671639442444e-02 2.951585650444030762e-01 4.569331556558609009e-02 9.138767421245574951e-02 2.081821858882904053e-01 8.104414492845535278e-02 -1.256518065929412842e-01 -1.978075876832008362e-02 2.921028435230255127e-01 3.103189868852496147e-03 -2.004576846957206726e-02 -1.557648032903671265e-01 3.203755617141723633e-01 -4.460211098194122314e-02 -3.061273396015167236e-01 2.417892515659332275e-01 1.133840605616569519e-01 -3.323090076446533203e-01 5.654245615005493164e-02 -2.131745219230651855e-01 2.104655206203460693e-01 -1.657897979021072388e-01
3.056383728981018066e-01 -1.106264162808656693e-02 -1.181617677211761475e-01 -1.513708829879760742e-01 3.280710428953170776e-02 -4.517981410026550293e-02 7.084921933710575104e-03 -1.554355174303054810e-01 -2.862011194229125977e-01 -3.433160483837127686e-02 -1.393378525972366333e-01 8.365073055028915405e-02 1.878077536821365356e-01 3.631097078323364258e-01 2.419131696224212646e-01 -4.981991648674011230e-02 -3.224088251590728760e-01 1.168448198586702347e-02 -6.562005728483200073e-02 -1.944642961025238037e-01 1.052994057536125183e-01 -2.595278322696685791e-01 2.913854420185089111e-01 5.320482328534126282e-02 2.706993222236633301e-01 1.795874983072280884e-01 -5.036288127303123474e-02 5.447463691234588623e-02 1.299535781145095825e-01 -2.610375173389911652e-02 2.509690225124359131e-01 -2.567020431160926819e-02
1.707046926021575928e-01 2.372592687606811523e-02 4.608139395713806152e-02 6.577941775321960449e-02 9.272381663322448730e-02 6.237164512276649475e-02 -2.119066268205642700e-01 1.472687125205993652e-01 1.653963029384613037e-01 -2.477118670940399170e-01 -9.190297871828079224e-02 1.863612085580825806e-01 2.525568306446075439e-01 1.816239506006240845e-01 2.183648049831390381e-01 1.845159083604812622e-01 -1.766597628593444824e-01 6.354998331516981125e-03 4.356921091675758362e-02 -1.619848906993865967e-01 -7.472459971904754639e-02 -9.925366193056106567e-02 1.456712186336517334e-01 -1.213858425617218018e-01 -2.789697647094726562e-01 2.672865092754364014e-01 5.201565027236938477e-01 5.809445679187774658e-02 1.298675388097763062e-01 6.943022459745407104e-02 -1.274846345186233521e-01 4.952036589384078979e-02
1.783122569322586060e-01 1.540636867284774780e-01 -5.238787084817886353e-02 1.665856093168258667e-01 2.451442368328571320e-02 5.011914763599634171e-03 3.574501723051071167e-02 -2.898395620286464691e-02 5.109524354338645935e-02 -3.708538413047790527e-02 -3.008389286696910858e-02 2.892827093601226807e-01 3.817204385995864868e-03 2.749604880809783936e-01 -4.671696946024894714e-02 -4.417182877659797668e-02 -5.487194061279296875e-01 -5.640519782900810242e-02 -1.995452940464019775e-01 -2.329306155443191528e-01 3.024041056632995605e-01 -2.288903295993804932e-01 2.592643797397613525e-01 1.213946714997291565e-01 -1.522134095430374146e-01 -2.165998220443725586e-01 -2.033796533942222595e-02 1.108305230736732483e-01 7.748146355152130127e-02 -1.475443243980407715e-01 -2.057213336229324341e-03 9.056141972541809082e-02
5.794921517372131348e-02 1.019740030169487000e-01 -9.727371856570243835e-03 -2.079881578683853149e-01 2.944075465202331543e-01 1.009654998779296875e-01 -1.006517708301544189e-01 -1.845247298479080200e-01 -2.951332181692123413e-02 2.094794958829879761e-01 1.260957568883895874e-01 -1.615896224975585938e-01 3.057308308780193329e-02 1.598904430866241455e-01 -8.023188263177871704e-02 -2.335391193628311157e-01 -1.938514709472656250e-01 1.668152026832103729e-02 -1.274426728487014771e-01 8.817762881517410278e-02 2.298271954059600830e-01 -2.839674055576324463e-01 2.412798255681991577e-01 -1.837286204099655151e-01 -6.857515871524810791e-02 3.991768136620521545e-02 2.134582996368408203e-01 -1.730350255966186523e-01 1.281315684318542480e-01 2.902950905263423920e-02 4.457090795040130615e-01 -2.063389867544174194e-01
1.338661164045333862e-01 1.955469846725463867e-01 -9.989612549543380737e-02 -1.364469677209854126e-01 -1.424693614244461060e-01 -1.420182883739471436e-01 2.541353702545166016e-01 -1.649203300476074219e-01 -7.545620203018188477e-02 8.847552351653575897e-03 -8.081652224063873291e-02 1.629259586334228516e-01 -3.038150258362293243e-02 4.145357310771942139e-01 -7.028222829103469849e-02 1.004330292344093323e-01 -1.253896858543157578e-02 9.649469703435897827e-02 -2.116855680942535400e-01 -1.282594054937362671e-01 1.186974719166755676e-01 -3.175448477268218994e-01 1.338409781455993652e-01 -2.479730695486068726e-01 -1.475051194429397583e-01 -1.077920570969581604e-01 7.359033823013305664e-02 3.386487811803817749e-02 -1.051247399300336838e-02 3.078761696815490723e-01 1.417926996946334839e-01 3.692646622657775879e-01
1.082431375980377197e-01 1.456285566091537476e-01 1.145638991147279739e-02 6.888698320835828781e-03 -9.241672232747077942e-03 1.158290579915046692e-01 3.106824494898319244e-02 -8.937976509332656860e-02 -8.768798410892486572e-02 -4.914765432476997375e-02 -2.054679542779922485e-01 2.697374299168586731e-02 1.350828409194946289e-01 1.197328269481658936e-01 -1.111475229263305664e-01 -2.254903167486190796e-01 -3.184104561805725098e-01 2.764909863471984863e-01 -2.869600951671600342e-01 -1.269991397857666016e-01 2.424545288085937500e-01 -6.503755599260330200e-02 3.020843565464019775e-01 -1.703908890485763550e-01 3.151989355683326721e-02 -6.046330556273460388e-02 2.243695855140686035e-01 -5.593036860227584839e-02 -7.703035324811935425e-02 2.026319950819015503e-01 4.801206290721893311e-01 -1.925741136074066162e-02
1.100267097353935242e-01 7.766155153512954712e-02 6.115462258458137512e-02 -2.297188043594360352e-01 1.656684875488281250e-01 -1.378422230482101440e-01 9.739356487989425659e-02 -2.455385774374008179e-01 -6.816716399043798447e-03 2.934163212776184082e-01 2.452790588140487671e-01 5.682289600372314453e-02 1.966068446636199951e-01 2.315565794706344604e-01 1.682878285646438599e-01 -9.173916280269622803e-02 2.676962688565254211e-02 -2.584472000598907471e-01 1.957332342863082886e-01 -7.724090665578842163e-02 1.440498232841491699e-01 -2.773959040641784668e-01 2.729735672473907471e-01 -1.107226908206939697e-01 1.529145985841751099e-03 -8.428842574357986450e-02 1.830586940050125122e-01 -1.125138439238071442e-02 2.029965668916702271e-01 1.291980892419815063e-01 3.068718016147613525e-01 2.037520855665206909e-01
3.230626136064529419e-02 -1.349266320466995239e-01 1.208696216344833374e-01 5.568407103419303894e-02 1.694280207157135010e-01 -1.859608292579650879e-01 -1.930638849735260010e-01 1.936075389385223389e-01 7.017347961664199829e-02 1.845894157886505127e-01 -4.863676615059375763e-03 -1.583606600761413574e-01 9.996903687715530396e-02 5.167245268821716309e-01 3.048594892024993896e-01 -5.964708514511585236e-03 -2.088180929422378540e-02 1.789099723100662231e-01 9.294409304857254028e-02 -8.663417975185438991e-05 1.628151237964630127e-01 -1.044776216149330139e-01 3.873249590396881104e-01 -1.883952468633651733e-01 -6.531731784343719482e-02 2.092538625001907349e-01 1.933675855398178101e-01 4.451662302017211914e-03 -3.958970680832862854e-02 1.315187364816665649e-01 1.148104518651962280e-01 -9.691319614648818970e-02
-9.989486634731292725e-02 2.602429687976837158e-01 6.418911367654800415e-02 -7.342735305428504944e-03 -2.769926097244024277e-03 1.667709201574325562e-01 6.677001714706420898e-03 -6.001877784729003906e-02 2.901968359947204590e-01 1.838636100292205811e-01 -1.523931324481964111e-01 -7.169489562511444092e-02 -7.387630641460418701e-02 4.477095007896423340e-01 7.765812426805496216e-02 4.815631359815597534e-02 1.291898917406797409e-02 -2.064637606963515282e-03 -1.481257081031799316e-01 -9.633836150169372559e-02 3.586554825305938721e-01 -3.067489862442016602e-01 3.201326131820678711e-01 1.939398236572742462e-02 -2.631534934043884277e-01 1.306671202182769775e-01 1.772936582565307617e-01 5.232403986155986786e-03 -6.898425985127687454e-03 7.379630208015441895e-02 1.670841276645660400e-01 1.335687935352325439e-01
7.718838751316070557e-02 5.160622671246528625e-02 -1.157684773206710815e-01 -1.056461781263351440e-01 3.382265940308570862e-02 5.868829414248466492e-02 -3.758413717150688171e-02 -1.972274035215377808e-01 -2.608827650547027588e-01 3.516009449958801270e-02 -9.798524528741836548e-02 9.965669363737106323e-02 1.963296085596084595e-01 3.497253060340881348e-01 2.227837294340133667e-01 -6.896776705980300903e-02 -4.083224534988403320e-01 -5.171149596571922302e-02 -1.585003435611724854e-01 -1.185213401913642883e-01 1.169681325554847717e-01 -1.744019240140914917e-01 3.187806308269500732e-01 1.157064139842987061e-01 3.260168135166168213e-01 1.599652469158172607e-01 3.586495295166969299e-02 5.191228166222572327e-02 2.114308178424835205e-01 -3.396568819880485535e-02 2.551568746566772461e-01 5.786809697747230530e-02
2.276172637939453125e-01 -5.515619181096553802e-03 -2.343625575304031372e-01 -2.328097224235534668e-01 -1.153827384114265442e-01 -5.722123757004737854e-02 3.458105493336915970e-04 1.863402873277664185e-01 2.542109414935112000e-02 2.006094455718994141e-01 8.421874046325683594e-02 2.807221710681915283e-01 1.493995487689971924e-01 9.052468091249465942e-02 2.445287108421325684e-01 1.649960577487945557e-01 -5.964948609471321106e-02 1.685932576656341553e-01 9.764834493398666382e-02 -2.694669663906097412e-01 1.845993101596832275e-02 -2.762335538864135742e-01 2.939396202564239502e-01 -2.507115006446838379e-01 -6.497910618782043457e-02 4.814329370856285095e-02 -1.132728438824415207e-02 -3.615098446607589722e-02 1.782187074422836304e-01 -2.416904270648956299e-01 -7.664140779525041580e-03 3.242842853069305420e-01
7.419243454933166504e-02 1.070046350359916687e-01 5.746220797300338745e-02 1.731747947633266449e-02 1.971054524183273315e-01 1.541815605014562607e-02 7.779542356729507446e-02 -1.523174494504928589e-01 -8.848013728857040405e-02 1.568703502416610718e-01 1.408054828643798828e-01 7.178628444671630859e-02 9.028042852878570557e-02 3.171895742416381836e-01 9.337802231311798096e-02 -1.642163246870040894e-01 3.122361749410629272e-02 -1.282633244991302490e-01 1.225759275257587433e-02 -1.219605468213558197e-02 9.801348298788070679e-02 -4.306953772902488708e-02 4.769761860370635986e-01 -1.063905730843544006e-01 8.718608319759368896e-02 -5.861423537135124207e-02 1.736530959606170654e-01 -2.927221357822418213e-01 3.826067745685577393e-01 -1.978690549731254578e-02 4.000793993473052979e-01 -8.663713186979293823e-02
-2.184703201055526733e-01 2.385980933904647827e-01 -1.051538437604904175e-01 -3.243059813976287842e-01 1.492266952991485596e-01 9.644147753715515137e-02 1.458863914012908936e-01 5.104815587401390076e-02 -1.175189986824989319e-01 -1.859310865402221680e-01 -1.840572059154510498e-01 3.839567676186561584e-02 -5.271076038479804993e-02 3.776070475578308105e-01 -6.363222002983093262e-02 1.428118795156478882e-01 -1.591295599937438965e-01 7.634430378675460815e-02 -1.304984837770462036e-01 -2.374702841043472290e-01 2.719264328479766846e-01 -8.245005458593368530e-02 2.253095805644989014e-01 -1.307332962751388550e-01 -1.605308055877685547e-02 1.913534998893737793e-01 3.017080947756767273e-02 -4.974375665187835693e-02 -5.154460296034812927e-02 -1.472282689064741135e-02 3.611709773540496826e-01 2.082367688417434692e-01
2.160888165235519409e-01 -7.741743326187133789e-02 -1.451500058174133301e-01 -8.108757436275482178e-02 -5.005643144249916077e-02 -2.502392604947090149e-02 6.692130584269762039e-03 -2.616043388843536377e-01 -2.222310751676559448e-01 -6.202321499586105347e-02 -1.846893876791000366e-01 1.051316037774085999e-02 4.528582841157913208e-02 3.852239847183227539e-01 2.248314470052719116e-01 -8.081697672605514526e-02 -2.853821516036987305e-01 3.805371001362800598e-02 -2.486458569765090942e-01 -9.532398544251918793e-03 9.257811307907104492e-02 -3.012875914573669434e-01 3.880881071090698242e-01 -9.250801056623458862e-02 1.425023227930068970e-01 2.142058163881301880e-01 2.779763564467430115e-02 1.700880751013755798e-02 1.516877394169569016e-02 1.060417667031288147e-01 2.604790329933166504e-01 5.632772296667098999e-02
1.105463132262229919e-01 1.202691253274679184e-02 -6.773746758699417114e-02 -3.558990731835365295e-02 8.095026016235351562e-02 -4.665119946002960205e-02 -3.371950089931488037e-01 6.813862174749374390e-02 1.412016749382019043e-01 2.503120899200439453e-01 1.383125633001327515e-01 3.388226032257080078e-02 -4.513892531394958496e-02 2.408229261636734009e-01 2.052669040858745575e-02 6.646218895912170410e-02 -2.480172812938690186e-01 -2.595696598291397095e-03 4.437103495001792908e-02 -7.990231364965438843e-02 1.716083735227584839e-01 -6.269016861915588379e-02 -2.103706263005733490e-02 -3.913475871086120605e-01 -3.763100206851959229e-01 4.927631744067184627e-05 1.767714619636535645e-01 -3.596705496311187744e-01 1.390013992786407471e-01 1.154922395944595337e-01 1.932595819234848022e-01 2.405957877635955811e-01
1.132819280028343201e-01 -3.806579113006591797e-02 9.936580061912536621e-02 -1.285253018140792847e-01 4.405835270881652832e-02 -3.425804432481527328e-03 -1.271356642246246338e-01 -1.346906572580337524e-01 -4.212967157363891602e-01 -1.271103024482727051e-01 3.383228480815887451e-01 1.850003302097320557e-01 2.864850685000419617e-02 3.054727613925933838e-01 1.055472120642662048e-01 -2.837234362959861755e-02 -1.624722927808761597e-01 -1.276795566082000732e-01 1.708086282014846802e-01 -2.291064858436584473e-01 -3.436727821826934814e-02 -2.688882313668727875e-02 2.997076213359832764e-01 -2.838127128779888153e-02 -1.014486923813819885e-01 4.637975990772247314e-02 1.507283281534910202e-02 -9.204810112714767456e-02 -5.587853491306304932e-02 3.752607405185699463e-01 3.021258711814880371e-01 3.725438937544822693e-02
1.040196940302848816e-01 1.904564052820205688e-01 9.939917922019958496e-02 -1.156634762883186340e-01 1.835179477930068970e-01 -9.669234859757125378e-04 9.165253490209579468e-02 6.531629711389541626e-02 1.864928901195526123e-01 2.973489463329315186e-01 -1.503782421350479126e-01 1.402866002172231674e-02 -1.133590638637542725e-01 1.735965162515640259e-01 -1.494162380695343018e-01 1.458372734487056732e-02 -2.882578372955322266e-01 1.287057697772979736e-01 -2.289411276578903198e-01 -1.845094114542007446e-01 4.016095995903015137e-01 -3.268535807728767395e-02 2.290517985820770264e-01 -1.649204641580581665e-01 -1.335576474666595459e-01 8.140020072460174561e-02 2.050819545984268188e-01 -2.103294581174850464e-01 1.786184310913085938e-02 1.720182150602340698e-01 2.461797147989273071e-01 2.058142125606536865e-01
2.161832898855209351e-01 1.290312260389328003e-01 -1.059354469180107117e-01 1.597619950771331787e-01 2.043901830911636353e-01 -6.009503826498985291e-02 -1.881704181432723999e-01 1.718826591968536377e-01 7.331659644842147827e-02 -2.898468635976314545e-02 1.397060155868530273e-01 -6.977304001338779926e-04 3.736155331134796143e-01 6.852836161851882935e-02 3.118233978748321533e-01 3.880559280514717102e-02 -1.938492059707641602e-01 -5.423751100897789001e-02 1.358782500028610229e-01 -2.123936712741851807e-01 9.990354627370834351e-02 1.917131431400775909e-02 1.813680231571197510e-01 -1.597382426261901855e-01 1.857741922140121460e-01 1.064277067780494690e-01 3.369214832782745361e-01 -6.654080003499984741e-02 -1.954687982797622681e-01 -8.516471832990646362e-02 3.447799086570739746e-01 1.407260447740554810e-01
5.570987612009048462e-02 2.652744762599468231e-02 1.190332323312759399e-01 -6.900749355554580688e-02 9.170204401016235352e-02 1.551061868667602539e-01 2.292990833520889282e-01 4.858925193548202515e-02 -9.824669361114501953e-02 -6.829414516687393188e-02 -1.474031656980514526e-01 1.782383322715759277e-01 -1.839352655224502087e-03 3.395847678184509277e-01 -6.182646378874778748e-02 5.097299069166183472e-02 -5.313677191734313965e-01 -9.402853250503540039e-02 -6.499195098876953125e-02 -2.169020287692546844e-02 4.174135923385620117e-01 -2.183052301406860352e-01 2.700444161891937256e-01 1.217484325170516968e-01 -1.408764421939849854e-01 -8.311509341001510620e-02 6.714352220296859741e-02 -8.476830273866653442e-02 -1.332686543464660645e-01 -1.922715306282043457e-01 2.539627999067306519e-02 -3.087335266172885895e-02
-4.062258824706077576e-02 1.382734924554824829e-01 1.834444999694824219e-01 -1.007910724729299545e-02 -1.409147977828979492e-01 -7.486680895090103149e-02 -7.177713513374328613e-02 -1.282667666673660278e-01 7.208434399217367172e-03 1.738564521074295044e-01 -5.716867744922637939e-02 2.146881222724914551e-01 -9.197426587343215942e-02 -4.190351441502571106e-02 1.823309808969497681e-01 4.822632074356079102e-01 -1.904391199350357056e-01 2.387434244155883789e-02 8.704205602407455444e-02 -2.233302593231201172e-01 2.346971482038497925e-01 -3.446857929229736328e-01 7.104445248842239380e-02 -1.483175009489059448e-01 1.164459809660911560e-02 1.620689332485198975e-01 2.263000458478927612e-01 -1.526638567447662354e-01 2.804085016250610352e-01 6.772316526621580124e-03 2.605354189872741699e-01 6.007538177073001862e-03
1.904651224613189697e-01 7.455480098724365234e-02 1.446882784366607666e-01 4.335071891546249390e-02 -6.937540322542190552e-02 5.927546322345733643e-02 -2.687886357307434082e-01 -1.308555305004119873e-01 -6.041202321648597717e-02 -2.057934105396270752e-01 -1.763385236263275146e-01 2.115805149078369141e-01 -8.013153076171875000e-02 3.292109370231628418e-01 -8.470135182142257690e-02 -3.063988089561462402e-01 -1.609591245651245117e-01 1.802676022052764893e-01 5.222901701927185059e-02 2.815612126141786575e-03 3.311090767383575439e-01 -2.779220044612884521e-01 3.553743660449981689e-01 -4.985141381621360779e-02 -4.038514941930770874e-02 2.200533598661422729e-01 2.308403104543685913e-01 -8.447346091270446777e-02 2.643601596355438232e-02 5.779212340712547302e-02 -8.705922216176986694e-02 -3.241055086255073547e-02
1.296207755804061890e-01 1.532269865274429321e-01 1.628893800079822540e-02 -3.884014673531055450e-03 -2.463348805904388428e-01 8.066728711128234863e-02 -3.576923608779907227e-01 6.540986895561218262e-02 4.818520694971084595e-02 -7.167477905750274658e-02 2.125528156757354736e-01 6.175362691283226013e-02 1.430672705173492432e-01 2.249653786420822144e-01 1.549504250288009644e-01 2.985642850399017334e-01 -1.280184686183929443e-01 -2.880777232348918915e-02 -7.871206104755401611e-02 -8.810367435216903687e-02 2.058923058211803436e-02 -2.648947238922119141e-01 2.394819706678390503e-01 -2.441026866436004639e-01 -1.517169475555419922e-01 1.405090540647506714e-01 3.747837245464324951e-01 -7.443236559629440308e-02 1.495645344257354736e-01 -2.139890491962432861e-01 2.028822749853134155e-01 -5.056433007121086121e-02
8.458109200000762939e-02 -3.083675401285290718e-03 -2.777773439884185791e-01 6.058398634195327759e-02 1.831937134265899658e-01 -9.849490225315093994e-02 -1.252717524766921997e-01 3.016337938606739044e-02 -1.067413985729217529e-01 -1.076669692993164062e-01 1.625519990921020508e-01 1.683714240789413452e-01 2.111193835735321045e-01 3.906486928462982178e-01 -1.739454418420791626e-01 -2.269067568704485893e-03 -2.977229952812194824e-01 -2.605056464672088623e-01 9.622697532176971436e-02 -1.406622529029846191e-01 1.468888819217681885e-01 -7.168179005384445190e-02 2.516815364360809326e-01 -3.363949954509735107e-01 -1.094677895307540894e-01 2.792608924210071564e-02 -1.335983350872993469e-02 1.612815707921981812e-01 -1.034952625632286072e-01 2.401439249515533447e-01 1.902633160352706909e-01 1.210068985819816589e-01
1.525267511606216431e-01 1.399486213922500610e-01 -1.348954290151596069e-01 -9.886655956506729126e-02 2.272384017705917358e-01 2.276552766561508179e-01 -1.171103119850158691e-01 -8.402035385370254517e-02 1.559779196977615356e-01 1.688666939735412598e-01 9.307204931974411011e-02 -9.159668534994125366e-02 -1.215730514377355576e-02 4.292450249195098877e-01 4.135858267545700073e-02 -1.161000579595565796e-01 -3.945080563426017761e-02 -1.020167022943496704e-01 -7.045474648475646973e-02 1.183567196130752563e-01 1.417600661516189575e-01 -2.861026525497436523e-01 2.500227987766265869e-01 -1.164387091994285583e-01 -2.826938778162002563e-02 -9.763241559267044067e-02 1.929140537977218628e-01 -1.676288694143295288e-01 1.209023967385292053e-01 1.620829850435256958e-01 3.294880092144012451e-01 -3.184344470500946045e-01
5.830331519246101379e-02 -4.476488102227449417e-03 -1.204384863376617432e-02 -4.068250656127929688e-01 3.155046328902244568e-02 1.085126996040344238e-01 -2.100025415420532227e-01 -2.100732475519180298e-01 -1.218448504805564880e-01 6.953409314155578613e-02 -2.167976200580596924e-01 1.460804343223571777e-01 9.770967811346054077e-02 3.150601983070373535e-01 1.375079751014709473e-01 -5.194462463259696960e-02 -2.225636541843414307e-01 1.860088482499122620e-02 -2.664163112640380859e-01 -1.266042292118072510e-01 1.463625729084014893e-01 -3.294021785259246826e-01 1.912655383348464966e-01 1.098941415548324585e-01 -2.048270404338836670e-02 1.604049503803253174e-01 6.412921845912933350e-02 3.739369809627532959e-01 -3.005819767713546753e-02 9.245960414409637451e-02 8.396243304014205933e-02 -9.706439822912216187e-02
-1.389689277857542038e-02 -2.819539792835712433e-02 1.942470371723175049e-01 -4.081819057464599609e-01 4.191676899790763855e-02 -1.184675842523574829e-01 1.178801581263542175e-01 -1.105609685182571411e-01 -5.007734522223472595e-02 -2.625820934772491455e-01 1.793805509805679321e-01 1.172465756535530090e-01 -9.169263392686843872e-02 2.373298108577728271e-01 5.120737850666046143e-02 -5.698386952280998230e-02 -1.908656805753707886e-01 -5.634944140911102295e-02 -1.894650012254714966e-01 3.726892173290252686e-03 1.182444393634796143e-01 -3.935939371585845947e-01 3.638306856155395508e-01 1.491083353757858276e-01 -1.976693421602249146e-01 1.330344229936599731e-01 1.388641744852066040e-01 -1.206373982131481171e-02 -2.387998402118682861e-01 7.237448543310165405e-02 1.614805907011032104e-01 3.483678400516510010e-02
-1.584471166133880615e-01 2.114723473787307739e-01 -1.588378548622131348e-01 8.925171941518783569e-02 -4.567690193653106689e-02 8.924566954374313354e-02 -1.458467245101928711e-01 -2.371467202901840210e-01 1.116406768560409546e-01 -2.838823013007640839e-02 2.982809245586395264e-01 1.619949936866760254e-01 2.260702699422836304e-01 2.517506107687950134e-02 1.138685494661331177e-01 2.131727188825607300e-01 -4.768987894058227539e-01 4.567943513393402100e-02 2.380541115999221802e-01 -2.527687549591064453e-01 2.747263526543974876e-03 -8.921268582344055176e-02 2.092352956533432007e-01 5.391692277044057846e-03 -9.675356000661849976e-02 -4.235049709677696228e-02 4.203331097960472107e-02 -3.515423834323883057e-02 9.999697655439376831e-02 -1.705275475978851318e-02 3.750267922878265381e-01 -6.193118542432785034e-02
2.102216184139251709e-01 3.601945936679840088e-02 1.283652484416961670e-01 -2.078236043453216553e-01 6.269445270299911499e-02 -6.472238153219223022e-02 -2.284447476267814636e-02 6.320714950561523438e-02 8.111595176160335541e-03 2.778819501399993896e-01 -1.176185160875320435e-01 -6.112367659807205200e-02 -8.306141197681427002e-02 6.181080937385559082e-01 1.115423068404197693e-01 1.501576453447341919e-01 -1.819299161434173584e-01 5.489783734083175659e-02 -1.273867338895797729e-01 -6.000754609704017639e-02 2.708066105842590332e-01 -1.154637858271598816e-01 2.061330080032348633e-01 3.018237948417663574e-01 6.916821748018264771e-02 -7.549154013395309448e-02 3.662484511733055115e-02 -4.690529033541679382e-02 1.098442375659942627e-01 6.100437417626380920e-02 1.021384671330451965e-01 2.167094945907592773e-01
9.567303210496902466e-02 -1.149069443345069885e-01 -3.298782557249069214e-02 -1.997748911380767822e-01 -3.919884935021400452e-02 -6.377673707902431488e-03 1.875684559345245361e-01 -8.315856754779815674e-02 2.018855363130569458e-01 3.069909214973449707e-01 -1.455014497041702271e-01 8.475970476865768433e-02 -1.456082463264465332e-01 2.756533324718475342e-01 1.838676333427429199e-01 2.118474841117858887e-01 -1.796893328428268433e-01 1.027849540114402771e-01 1.959191262722015381e-01 -4.094379767775535583e-02 1.211673915386199951e-01 -1.449669301509857178e-01 3.488387167453765869e-01 2.012827247381210327e-01 -1.190032735466957092e-01 -1.112181320786476135e-01 2.753793597221374512e-01 -9.259308874607086182e-02 7.344315201044082642e-02 6.471531838178634644e-02 1.728433072566986084e-01 3.500458896160125732e-01
2.033086419105529785e-01 7.449238002300262451e-02 -1.843167096376419067e-01 -8.330888301134109497e-02 6.494653224945068359e-02 1.885874941945075989e-02 1.709916628897190094e-02 -8.980266749858856201e-02 -1.902700960636138916e-01 1.639095395803451538e-01 1.960512697696685791e-01 4.264567419886589050e-02 -7.312972098588943481e-02 2.636603415012359619e-01 5.960032343864440918e-03 -3.562381491065025330e-02 -3.027873300015926361e-02 -2.669968605041503906e-01 2.058072984218597412e-01 1.646894728764891624e-03 -6.602069333894178271e-05 -9.645141661167144775e-02 2.760765552520751953e-01 -2.670580148696899414e-01 -2.781093120574951172e-01 1.341180950403213501e-01 1.568754203617572784e-02 -2.531746327877044678e-01 -1.198215186595916748e-01 2.598192095756530762e-01 2.898238897323608398e-01 3.504826426506042480e-01
3.002631291747093201e-02 3.653340041637420654e-02 8.886316418647766113e-02 -4.197927117347717285e-01 1.084381565451622009e-01 2.594263851642608643e-01 -1.190681383013725281e-01 -1.897404640913009644e-01 7.723931968212127686e-02 -2.424650453031063080e-02 1.891024708747863770e-01 1.177664324641227722e-01 2.472350299358367920e-01 6.032047420740127563e-02 -3.524796292185783386e-02 -8.637776970863342285e-02 -3.468262255191802979e-01 3.192732036113739014e-01 -3.175373002886772156e-02 3.390514850616455078e-02 2.270783483982086182e-01 -1.770793348550796509e-01 7.993317395448684692e-02 -2.344632446765899658e-01 -6.447844952344894409e-02 1.518697291612625122e-01 4.856169223785400391e-02 -2.121100574731826782e-01 7.261533290147781372e-02 2.702760994434356689e-01 8.988265693187713623e-02 1.584749221801757812e-01
1.247626841068267822e-01 3.641025722026824951e-02 -6.317999958992004395e-02 1.357606053352355957e-01 3.051976263523101807e-01 8.605459332466125488e-02 -9.348592162132263184e-02 -7.238373905420303345e-02 -1.228893399238586426e-01 8.333851397037506104e-02 2.409073263406753540e-01 3.124350041616708040e-04 7.287386059761047363e-02 1.928563714027404785e-01 -8.008206263184547424e-03 3.694906532764434814e-01 -1.311925947666168213e-01 -1.165885254740715027e-01 1.445861160755157471e-01 1.659925431013107300e-01 2.036976367235183716e-01 1.911728642880916595e-02 1.783614307641983032e-01 -3.606542348861694336e-01 -2.553510069847106934e-01 7.528883963823318481e-02 3.165228664875030518e-01 9.619354456663131714e-02 1.517868041992187500e-01 2.497611194849014282e-01 1.788433939218521118e-01 7.910715043544769287e-02
6.973075866699218750e-02 -1.583629399538040161e-01 4.599890857934951782e-02 -5.186028312891721725e-03 1.140379160642623901e-01 -2.537479102611541748e-01 -5.104698240756988525e-02 -1.283834576606750488e-01 -1.755604743957519531e-01 4.019854366779327393e-01 2.102676331996917725e-01 6.570472568273544312e-02 2.788519673049449921e-02 1.577911972999572754e-01 -1.681947857141494751e-01 4.581833630800247192e-02 -2.795382440090179443e-01 -3.763783723115921021e-02 1.236226856708526611e-01 -1.513297855854034424e-01 1.107811257243156433e-01 -8.252516388893127441e-02 2.597371041774749756e-01 -1.549752056598663330e-01 -3.574313130229711533e-03 2.405434548854827881e-01 1.452885009348392487e-02 1.563991755247116089e-01 1.848945915699005127e-01 2.119715362787246704e-01 4.251942336559295654e-01 -6.056955456733703613e-02
-8.855613321065902710e-02 5.978007987141609192e-02 -1.369760744273662567e-02 -3.048896193504333496e-01 1.677105128765106201e-01 1.455502510070800781e-01 4.772917181253433228e-02 -4.792424663901329041e-02 7.889028638601303101e-02 1.710933893918991089e-01 -2.325492799282073975e-01 1.119407191872596741e-01 1.258620619773864746e-01 2.205606251955032349e-01 -2.866230346262454987e-02 5.763876438140869141e-02 -8.700605481863021851e-02 3.052679300308227539e-01 -1.634500622749328613e-01 -1.674453169107437134e-01 1.746077984571456909e-01 -1.416602134704589844e-01 4.835412502288818359e-01 -1.294942665845155716e-02 -3.370237648487091064e-01 -7.142988592386245728e-02 8.870439231395721436e-02 -5.584368482232093811e-02 -1.345694996416568756e-03 2.325853407382965088e-01 6.021016463637351990e-02 2.082521170377731323e-01
-2.794853411614894867e-02 -3.607535734772682190e-02 1.042496636509895325e-01 1.001697126775979996e-02 1.252422332763671875e-01 -2.213917970657348633e-01 -4.848343878984451294e-02 1.346002519130706787e-01 -7.535374909639358521e-02 1.890861690044403076e-01 -1.468188222497701645e-02 -6.590661406517028809e-02 -7.726474851369857788e-02 3.663505017757415771e-01 1.409671008586883545e-01 4.322586953639984131e-02 -2.515634000301361084e-01 -8.533286303281784058e-02 3.681128844618797302e-02 -1.967704445123672485e-01 -1.043388899415731430e-02 -1.501838266849517822e-01 4.930825531482696533e-01 -1.765781193971633911e-01 -2.718023061752319336e-01 -2.443751133978366852e-02 -8.061558008193969727e-02 -3.253090977668762207e-01 1.996500641107559204e-01 1.830523312091827393e-01 -2.917050756514072418e-02 1.588581502437591553e-01
2.179163396358489990e-01 -1.006297096610069275e-01 7.426486164331436157e-02 -1.296190768480300903e-01 -5.055156722664833069e-02 1.583555191755294800e-01 1.829703897237777710e-01 -1.515863388776779175e-01 5.435020476579666138e-02 -1.104709059000015259e-01 -4.817615076899528503e-02 7.118497043848037720e-02 -1.485586166381835938e-01 3.690947592258453369e-01 1.133417040109634399e-01 -1.254444718360900879e-01 -4.573982059955596924e-01 4.304784536361694336e-02 1.281857788562774658e-01 -1.499115228652954102e-01 4.780383780598640442e-02 -1.483377665281295776e-01 3.423643708229064941e-01 -1.441129446029663086e-01 4.599592462182044983e-02 1.409725248813629150e-01 9.539541602134704590e-02 3.522018194198608398e-01 -8.122728019952774048e-02 -1.138167977333068848e-01 6.690314412117004395e-02 1.874726861715316772e-01
-6.963243335485458374e-02 3.597329854965209961e-01 -1.964977197349071503e-02 -4.006790369749069214e-02 1.790807545185089111e-01 -1.183139011263847351e-01 -8.585205674171447754e-02 4.389693960547447205e-02 -9.599177166819572449e-03 -4.001338034868240356e-02 -1.544727981090545654e-01 6.146444007754325867e-02 -8.972940593957901001e-02 2.179333418607711792e-01 -3.903316566720604897e-03 9.563362598419189453e-02 -1.150470674037933350e-01 2.633202075958251953e-01 -2.963113486766815186e-01 -2.007721811532974243e-01 2.137091755867004395e-01 -3.907690942287445068e-01 7.274877279996871948e-02 -4.280085489153862000e-02 -1.895790249109268188e-01 6.923995912075042725e-02 1.005089432001113892e-01 7.755669206380844116e-02 4.320144653320312500e-02 2.594945579767227173e-02 4.519321024417877197e-01 1.858291327953338623e-01
-2.051498927175998688e-02 1.883752197027206421e-01 6.831248104572296143e-02 5.264869704842567444e-02 1.213840395212173462e-01 -1.325733810663223267e-01 -2.442051768302917480e-01 1.106972247362136841e-01 -2.889736182987689972e-02 -2.428667396306991577e-01 -1.771775186061859131e-01 -8.105455897748470306e-03 -5.081866309046745300e-02 1.556248366832733154e-01 5.624883994460105896e-02 -5.748565495014190674e-02 -2.309390604496002197e-01 4.480389412492513657e-03 2.388507276773452759e-01 -1.875211857259273529e-02 2.804088592529296875e-01 -1.112476661801338196e-01 2.294995486736297607e-01 -2.617694735527038574e-01 -3.428651094436645508e-01 1.814927458763122559e-01 3.923122882843017578e-01 -2.070375159382820129e-02 1.558561921119689941e-01 1.115709990262985229e-01 1.558293253183364868e-01 -1.977375894784927368e-01
-1.307827327400445938e-02 5.662496760487556458e-02 8.746468275785446167e-02 9.965711086988449097e-02 2.286546230316162109e-01 1.599489711225032806e-02 -1.299486309289932251e-01 -2.431012839078903198e-01 -1.233628094196319580e-01 -1.871117763221263885e-02 2.127375155687332153e-01 2.539437450468540192e-02 -1.437298804521560669e-01 3.892063796520233154e-01 1.952925771474838257e-01 1.983145326375961304e-01 -2.107809036970138550e-01 -2.953337132930755615e-01 -1.135372444987297058e-01 -7.185542583465576172e-02 6.069645658135414124e-02 -2.585959434509277344e-01 2.495833486318588257e-01 -2.258324250578880310e-02 -2.859006226062774658e-01 8.759512752294540405e-02 -7.865951210260391235e-02 1.326997764408588409e-02 2.111244499683380127e-01 3.903049230575561523e-02 2.442522719502449036e-02 3.375019729137420654e-01
1.310506314039230347e-01 -1.273931711912155151e-01 -1.619104146957397461e-01 1.470369249582290649e-01 7.676145434379577637e-02 -2.121220678091049194e-01 -8.822884410619735718e-02 9.039252251386642456e-02 2.797434628009796143e-01 6.875597685575485229e-02 -1.121599599719047546e-01 9.729725122451782227e-02 1.455518752336502075e-01 -7.456512004137039185e-02 4.115978479385375977e-01 3.753526881337165833e-02 -3.283060193061828613e-01 -9.226591140031814575e-02 5.771441757678985596e-02 -2.837370038032531738e-01 2.851801514625549316e-01 -8.929378353059291840e-03 2.790637612342834473e-01 -2.237372547388076782e-01 8.957251906394958496e-02 4.780951421707868576e-03 -6.053040176630020142e-02 -2.200307510793209076e-02 -4.350634291768074036e-02 6.561274081468582153e-02 3.467872142791748047e-01 -3.449583053588867188e-02
-4.444370791316032410e-02 -1.268450077623128891e-02 1.019242033362388611e-01 9.091640263795852661e-02 -1.162635385990142822e-01 7.963556051254272461e-02 -2.983412742614746094e-01 2.569527737796306610e-02 1.961471512913703918e-02 -1.749471202492713928e-02 1.659335345029830933e-01 3.431217074394226074e-01 6.601518392562866211e-02 2.028173394501209259e-02 -8.839032799005508423e-02 1.696625500917434692e-01 -4.416067004203796387e-01 -1.129096671938896179e-01 2.045340538024902344e-01 -2.046083062887191772e-01 1.324384473264217377e-02 -1.832307428121566772e-01 4.201385676860809326e-01 -8.586806058883666992e-02 -5.330451950430870056e-02 1.429336816072463989e-01 -6.609425693750381470e-02 -1.056918278336524963e-01 -7.734382897615432739e-02 -1.183046028017997742e-01 3.306480348110198975e-01 -7.168468087911605835e-02
2.247629612684249878e-01 -4.578191414475440979e-02 -5.326723307371139526e-02 1.077404394745826721e-01 1.993286795914173126e-02 9.083581157028675079e-03 -1.299742162227630615e-01 1.165442094206809998e-01 9.068946540355682373e-02 -6.534535437822341919e-02 2.921542618423700333e-03 -4.505916684865951538e-02 -8.862127363681793213e-02 2.492908239364624023e-01 1.959038376808166504e-01 2.584213614463806152e-01 -2.886738181114196777e-01 -4.117960110306739807e-02 -2.090649306774139404e-01 -2.378601431846618652e-01 2.230290509760379791e-02 -1.727686449885368347e-02 1.498716324567794800e-01 -3.849641978740692139e-01 -2.381954193115234375e-01 -7.908023148775100708e-02 1.299151629209518433e-01 -4.195131957530975342e-01 -7.600808888673782349e-02 2.436458915472030640e-01 1.690686792135238647e-01 -7.705717533826828003e-02
1.583712995052337646e-01 6.969818472862243652e-02 9.899067133665084839e-02 5.135482177138328552e-02 1.034243926405906677e-01 1.213129535317420959e-01 -1.145136356353759766e-02 2.614581771194934845e-02 1.087211221456527710e-01 -1.806206442415714264e-02 -4.129688814282417297e-02 1.358988583087921143e-01 -1.611799597740173340e-01 2.535689771175384521e-01 -5.771860480308532715e-02 -2.564918249845504761e-02 -4.208384752273559570e-01 8.258388936519622803e-02 -1.465072184801101685e-01 -2.161609977483749390e-01 4.271424710750579834e-01 -3.248377144336700439e-01 3.347891867160797119e-01 3.685736097395420074e-03 -2.608692944049835205e-01 -1.680613905191421509e-01 1.520718932151794434e-01 4.131093993782997131e-02 9.758212603628635406e-03 -8.505376428365707397e-02 -1.538874506950378418e-01 -2.206417359411716461e-02
-7.261285092681646347e-03 1.172721460461616516e-01 -1.525887697935104370e-01 -2.270766645669937134e-01 1.575548350811004639e-01 -2.552199177443981171e-02 -1.241645067930221558e-01 -6.985978782176971436e-02 -2.339508682489395142e-01 -2.048076316714286804e-02 -6.096049025654792786e-02 8.466958999633789062e-02 -1.542338281869888306e-01 2.686546146869659424e-01 1.319505572319030762e-01 -2.349355071783065796e-01 -3.445294201374053955e-01 1.232788562774658203e-01 -5.451850593090057373e-02 7.135985884815454483e-03 1.970749497413635254e-01 -2.663394510746002197e-01 4.533516168594360352e-01 -4.974563792347908020e-02 2.864217460155487061e-01 1.624475866556167603e-01 4.053702950477600098e-02 -4.309840500354766846e-02 4.599719494581222534e-02 -1.281245350837707520e-01 2.099907696247100830e-01 -4.140587151050567627e-02
2.731788158416748047e-01 -1.682862490415573120e-01 1.205057054758071899e-01 -2.102416157722473145e-01 -7.025347091257572174e-03 3.119742684066295624e-02 -2.733720541000366211e-01 -1.509021818637847900e-01 -4.557506740093231201e-02 1.344075500965118408e-01 3.540562391281127930e-01 -4.185892269015312195e-02 9.291218966245651245e-02 2.378216534852981567e-01 -9.116327762603759766e-02 -1.146582588553428650e-01 -6.760098785161972046e-02 -2.114708423614501953e-01 1.200366318225860596e-01 -1.064428240060806274e-01 1.321350783109664917e-01 1.304338276386260986e-01 2.416074424982070923e-01 -2.683152258396148682e-01 -7.872482389211654663e-02 2.065628618001937866e-01 7.493612915277481079e-02 1.677755415439605713e-01 7.226018607616424561e-02 -6.875351816415786743e-02 3.803566992282867432e-01 1.696637868881225586e-01
8.351221680641174316e-03 -2.669078297913074493e-02 5.160766094923019409e-02 -4.722355306148529053e-01 2.271384298801422119e-01 -8.063277602195739746e-02 -1.291769891977310181e-01 -8.295146375894546509e-02 -7.593103498220443726e-02 1.219417825341224670e-01 -6.803128123283386230e-02 1.199842020869255066e-01 1.199353858828544617e-01 -1.125585660338401794e-01 -1.212312951683998108e-01 -9.270752780139446259e-03 -6.636724621057510376e-02 -2.812967821955680847e-02 -6.707540899515151978e-02 1.604167222976684570e-01 2.316029816865921021e-01 -1.274332404136657715e-01 3.498012721538543701e-01 4.741407558321952820e-02 -4.150123298168182373e-01 3.576834499835968018e-01 1.878667771816253662e-01 -4.095854610204696655e-02 -4.277597367763519287e-02 -2.838328108191490173e-02 5.756255611777305603e-02 1.933406591415405273e-01
9.678021818399429321e-02 8.161803334951400757e-02 1.499967724084854126e-01 -1.285687536001205444e-01 4.789302945137023926e-01 9.564211219549179077e-02 -2.936159372329711914e-01 2.648278325796127319e-02 -2.555848062038421631e-01 7.040294259786605835e-02 -2.465449087321758270e-02 2.310477197170257568e-02 9.505346417427062988e-02 9.173750132322311401e-02 -2.062486670911312103e-02 -2.146628499031066895e-01 -2.984120845794677734e-01 -9.331646142527461052e-04 -2.306997328996658325e-01 -2.270685136318206787e-01 2.060699611902236938e-01 -8.484801650047302246e-02 1.034443080425262451e-01 -1.373627185821533203e-01 4.354768991470336914e-02 -3.785642609000205994e-02 1.226783096790313721e-01 -1.896375715732574463e-01 -2.218657638877630234e-03 -1.240759268403053284e-01 3.562519848346710205e-01 -1.200339347124099731e-01
-2.191410213708877563e-01 3.868844360113143921e-02 -2.035871148109436035e-02 -1.668342798948287964e-01 7.383207231760025024e-02 2.472345083951950073e-01 1.265628486871719360e-01 1.942263692617416382e-01 1.929383128881454468e-01 -1.502548009157180786e-01 8.350363001227378845e-03 -4.466416314244270325e-02 -8.578911423683166504e-02 4.490205049514770508e-01 1.718848794698715210e-01 9.124015271663665771e-02 -1.609111428260803223e-01 -4.526570066809654236e-02 -1.584712117910385132e-01 -2.896444797515869141e-01 3.755118846893310547e-01 -1.645016968250274658e-01 8.727207779884338379e-02 -7.249999791383743286e-02 -4.360926523804664612e-02 1.628508865833282471e-01 1.787598282098770142e-01 3.694074228405952454e-02 -3.026264719665050507e-02 1.252849102020263672e-01 2.874357998371124268e-01 1.197297349572181702e-01
2.235445976257324219e-01 6.236550584435462952e-02 -8.831241726875305176e-02 -4.823684319853782654e-02 3.024982810020446777e-01 1.555998325347900391e-01 1.731364428997039795e-01 -4.655447602272033691e-02 1.228117048740386963e-01 1.797658950090408325e-01 2.685471475124359131e-01 2.176419086754322052e-02 1.968801021575927734e-02 1.758988648653030396e-01 1.748167127370834351e-01 1.124033331871032715e-01 -7.777537405490875244e-02 -7.830531150102615356e-02 -1.792956441640853882e-01 -1.877712644636631012e-02 -5.984093621373176575e-02 -1.773597896099090576e-01 4.470557868480682373e-01 -3.722354173660278320e-01 1.037443280220031738e-01 -1.409111171960830688e-01 -1.280243545770645142e-01 -2.231220752000808716e-01 1.477105170488357544e-01 -9.546533226966857910e-02 1.554365605115890503e-01 1.536832600831985474e-01
-1.556475926190614700e-02 2.410892844200134277e-01 5.980473384261131287e-02 -4.840927198529243469e-02 1.317014992237091064e-01 2.581006102263927460e-02 9.004869312047958374e-02 -9.938265196979045868e-03 1.691503524780273438e-01 3.009360432624816895e-01 -4.340856894850730896e-02 1.678812652826309204e-01 1.573732048273086548e-01 5.214302614331245422e-02 -1.402212423272430897e-03 -4.798434302210807800e-02 -2.042266279458999634e-01 -7.820078730583190918e-02 5.043616518378257751e-02 -9.853017330169677734e-02 3.281119465827941895e-02 -5.054082348942756653e-02 6.858226060867309570e-01 1.457753777503967285e-01 -2.593744397163391113e-01 -3.533731028437614441e-02 5.094004794955253601e-02 1.195735996589064598e-03 2.512938380241394043e-01 -8.956745266914367676e-02 1.772769838571548462e-01 3.787166252732276917e-02
-3.636715561151504517e-02 1.498601138591766357e-01 -7.130053639411926270e-02 -1.900182217359542847e-01 -3.266087546944618225e-02 6.357103586196899414e-02 -1.104083731770515442e-01 9.402179718017578125e-02 6.466438621282577515e-02 3.309193849563598633e-01 -1.248509138822555542e-01 -3.511131703853607178e-01 2.009079158306121826e-01 2.448472380638122559e-02 6.233394145965576172e-02 -1.632023155689239502e-01 -1.757755875587463379e-01 1.139009743928909302e-02 1.725932657718658447e-01 -1.708787977695465088e-01 1.224284842610359192e-01 -2.813926339149475098e-01 3.396744728088378906e-01 -1.586951613426208496e-01 -2.709766030311584473e-01 1.475157588720321655e-01 1.569300740957260132e-01 -5.300787836313247681e-02 7.125549018383026123e-02 4.163840413093566895e-02 1.151110902428627014e-01 3.426559567451477051e-01
1.699400097131729126e-01 4.994989559054374695e-02 2.084467094391584396e-03 7.808003574609756470e-02 -2.076288163661956787e-01 1.653638184070587158e-01 -3.385064601898193359e-01 1.165885105729103088e-01 -1.547316648066043854e-02 -8.694717288017272949e-02 6.206918880343437195e-02 1.893574744462966919e-01 1.800418794155120850e-01 1.492765396833419800e-01 2.535020411014556885e-01 1.754212528467178345e-01 2.522640163078904152e-03 -1.024600937962532043e-01 -2.680636644363403320e-01 1.013876721262931824e-01 1.480634659528732300e-01 -2.109171748161315918e-01 2.871546745300292969e-01 -3.130665123462677002e-01 -1.900497525930404663e-01 1.975695639848709106e-01 1.350186020135879517e-01 -9.681635536253452301e-03 2.249992191791534424e-01 -2.209509909152984619e-01 1.799835264682769775e-01 4.258700832724571228e-02
4.852512478828430176e-02 -9.098420292139053345e-02 -7.323470432311296463e-03 1.568100750446319580e-01 2.619539201259613037e-01 -1.549632102251052856e-02 -1.932876557111740112e-01 -1.230674311518669128e-01 -1.699602156877517700e-01 3.673959672451019287e-01 1.718251407146453857e-01 -1.408070474863052368e-01 -2.695405157282948494e-03 2.492483258247375488e-01 1.467206329107284546e-01 1.624543368816375732e-01 -2.312026619911193848e-01 -1.684964261949062347e-02 2.008767277002334595e-01 -1.625542938709259033e-01 2.014806680381298065e-02 -5.051218718290328979e-02 3.855920135974884033e-01 -1.847086995840072632e-01 -1.791411042213439941e-01 -1.357907652854919434e-01 2.683505043387413025e-02 -6.819559633731842041e-02 1.285735666751861572e-01 2.366733737289905548e-02 6.782630831003189087e-02 3.690912425518035889e-01
1.680788248777389526e-01 -9.394311904907226562e-02 -1.554022543132305145e-02 -2.978684604167938232e-01 3.344362229108810425e-02 1.607629209756851196e-01 1.496445387601852417e-01 2.722376026213169098e-02 1.030089780688285828e-01 -4.601027350872755051e-03 -1.143832039088010788e-02 -4.597611725330352783e-02 -7.266242802143096924e-02 3.320961296558380127e-01 8.274535834789276123e-02 -2.633893489837646484e-02 -2.047420740127563477e-01 1.890283823013305664e-01 -2.335201054811477661e-01 -1.808292269706726074e-01 5.521021485328674316e-01 -1.141835469752550125e-03 4.984308779239654541e-02 -3.202062472701072693e-02 -1.088165212422609329e-02 8.690078556537628174e-02 2.233151793479919434e-01 -1.580005586147308350e-01 -1.172640547156333923e-01 2.411092072725296021e-01 2.132478952407836914e-01 1.216614544391632080e-01
1.003502160310745239e-01 -6.684466451406478882e-02 5.517065525054931641e-02 -3.359845280647277832e-01 2.681103348731994629e-01 2.402956038713455200e-01 5.776976048946380615e-02 5.925292521715164185e-02 9.505000710487365723e-02 2.899386361241340637e-02 2.383517324924468994e-01 -3.558015450835227966e-02 -4.569298401474952698e-02 1.009284406900405884e-01 2.113935947418212891e-01 -2.096354216337203979e-01 -2.960296869277954102e-01 1.611755937337875366e-01 5.125111714005470276e-02 -1.275948993861675262e-02 4.018093943595886230e-01 -7.378634810447692871e-02 1.321193277835845947e-01 -1.684318184852600098e-01 -1.430218964815139771e-01 1.934276074171066284e-01 7.595132291316986084e-02 -2.339683920145034790e-01 -6.461834162473678589e-02 2.151039838790893555e-01 2.006280869245529175e-01 1.612477749586105347e-01
-6.432369351387023926e-02 -1.533297151327133179e-01 1.177823096513748169e-01 -2.388336658477783203e-01 1.557385623455047607e-01 -1.283136755228042603e-01 -8.516188710927963257e-02 -2.092648297548294067e-01 1.127968877553939819e-01 1.012676358222961426e-01 -5.233297124505043030e-02 5.762971565127372742e-02 3.196243643760681152e-01 9.089969098567962646e-02 1.770688295364379883e-01 1.982463896274566650e-01 -2.648344635963439941e-02 -2.274440228939056396e-01 -1.773406565189361572e-02 -1.409424096345901489e-01 3.077336251735687256e-01 -9.305325150489807129e-02 2.251784354448318481e-01 -3.331033885478973389e-01 -1.306855082511901855e-01 -1.315935235470533371e-02 1.432062536478042603e-01 -1.088631078600883484e-01 1.309960931539535522e-01 -3.035857379436492920e-01 -4.919361323118209839e-02 3.171287477016448975e-01
-1.515070199966430664e-01 -1.343659460544586182e-01 2.675211727619171143e-01 -2.351437658071517944e-01 2.834593057632446289e-01 -1.568119972944259644e-01 1.331050600856542587e-02 1.782098114490509033e-01 -2.515777572989463806e-02 7.236675918102264404e-02 7.916688919067382812e-02 -6.917640566825866699e-02 1.337310224771499634e-01 5.274621769785881042e-02 7.524452358484268188e-02 1.595894992351531982e-01 -4.020370543003082275e-01 1.794103085994720459e-01 1.698997616767883301e-01 -1.634690351784229279e-02 2.450068145990371704e-01 7.813445478677749634e-02 2.463144510984420776e-01 -3.127469867467880249e-02 -1.421406567096710205e-01 -1.938417255878448486e-01 3.335022330284118652e-01 -1.382888704538345337e-01 6.499643623828887939e-02 -1.037174835801124573e-01 2.367677539587020874e-01 1.289682537317276001e-01
1.179901733994483948e-01 2.735747694969177246e-01 -1.157557517290115356e-01 1.103466302156448364e-01 1.270339339971542358e-01 -7.659566402435302734e-02 -1.012102216482162476e-01 -1.496094614267349243e-01 1.468073874711990356e-01 2.196837365627288818e-01 -2.308802008628845215e-01 -3.723180592060089111e-01 1.814585477113723755e-01 3.051866888999938965e-01 1.798008531332015991e-01 2.233456261456012726e-02 -1.411930024623870850e-01 -1.369211971759796143e-01 -2.293393947184085846e-02 -5.725127458572387695e-02 1.429711580276489258e-01 -2.448111623525619507e-01 3.480395376682281494e-01 -1.901969313621520996e-01 -1.953387409448623657e-01 -1.163439676165580750e-01 3.980209119617938995e-03 6.694202870130538940e-02 7.708817720413208008e-02 9.812631458044052124e-02 8.197480440139770508e-02 2.274810671806335449e-01
3.086486086249351501e-02 2.232545055449008942e-02 1.533107608556747437e-01 -3.658002316951751709e-01 9.584365040063858032e-02 -4.060150310397148132e-02 -9.214945137500762939e-02 -9.829893708229064941e-02 -1.839461177587509155e-01 -1.092802137136459351e-01 -2.618489861488342285e-01 -2.343337837373837829e-04 3.960417956113815308e-02 2.753380239009857178e-01 7.230691611766815186e-02 -1.395288556814193726e-01 -1.342571675777435303e-01 1.440174132585525513e-01 -1.493604034185409546e-01 -2.131677418947219849e-01 3.091438114643096924e-01 -2.754918634891510010e-01 2.311758548021316528e-01 -3.365030884742736816e-02 -1.817359030246734619e-01 2.599017918109893799e-01 2.855295240879058838e-01 2.589628696441650391e-01 2.667659893631935120e-02 7.422621548175811768e-02 4.492593556642532349e-02 -7.659200578927993774e-02
6.709754467010498047e-02 4.325438290834426880e-02 -5.188527330756187439e-02 -2.146480679512023926e-01 3.636389970779418945e-02 1.612034440040588379e-01 -1.619769819080829620e-02 1.973093748092651367e-01 7.842846214771270752e-02 -9.325036406517028809e-02 -1.392541825771331787e-01 2.338998205959796906e-02 -3.853162005543708801e-02 1.476823389530181885e-01 -1.170415505766868591e-01 4.119001701474189758e-02 -3.327894955873489380e-02 6.416834145784378052e-02 1.103780139237642288e-02 -3.844872713088989258e-01 4.306957125663757324e-01 -1.834080964326858521e-01 2.727000713348388672e-01 -1.820426732301712036e-01 -5.594846606254577637e-02 1.042129769921302795e-01 1.956801488995552063e-02 -1.619722545146942139e-01 -1.338197663426399231e-02 4.649956524372100830e-02 5.230875611305236816e-01 9.215920418500900269e-02
1.858411133289337158e-01 4.737107083201408386e-03 -8.581651002168655396e-02 1.476823836565017700e-01 7.258564978837966919e-02 -1.331749260425567627e-01 -1.098221912980079651e-01 3.241062164306640625e-01 8.460158109664916992e-02 -1.882809698581695557e-01 3.122300095856189728e-02 1.890982128679752350e-02 1.287424564361572266e-01 5.643276497721672058e-02 2.045329660177230835e-01 1.866440176963806152e-01 -3.550041317939758301e-01 -2.057998627424240112e-02 1.907452791929244995e-01 1.133968681097030640e-01 2.075277566909790039e-01 -2.212371677160263062e-01 2.301585823297500610e-01 -3.759630769491195679e-02 -1.822008639574050903e-01 -1.295676082372665405e-02 1.407292783260345459e-01 -1.510572284460067749e-01 3.093879222869873047e-01 5.348555371165275574e-02 3.704929947853088379e-01 -1.478462368249893188e-01
-5.017757043242454529e-02 2.171638421714305878e-02 -7.657282054424285889e-03 2.327385842800140381e-01 1.295443996787071228e-02 1.050630733370780945e-01 -1.940151304006576538e-01 6.919533759355545044e-02 2.829458750784397125e-02 1.998648233711719513e-02 1.685504764318466187e-01 1.483452469110488892e-01 2.762225866317749023e-01 6.810995936393737793e-02 2.595030702650547028e-02 1.683427244424819946e-01 -4.154921174049377441e-01 -1.007775291800498962e-01 1.921484768390655518e-01 -2.355789691209793091e-01 1.085444241762161255e-01 -1.008657962083816528e-01 3.693774044513702393e-01 -1.427503675222396851e-01 -2.329873591661453247e-01 1.389145404100418091e-01 -8.488209545612335205e-02 1.363835483789443970e-01 -7.551345974206924438e-02 -2.042014449834823608e-01 3.152339160442352295e-01 -1.656577289104461670e-01
6.822933256626129150e-02 3.347294330596923828e-01 9.298605471849441528e-02 -2.827520668506622314e-01 8.289001882076263428e-02 1.924910545349121094e-01 2.839750051498413086e-02 -4.354960843920707703e-02 -2.670023143291473389e-01 -1.106049939990043640e-01 -6.429702788591384888e-02 3.106083273887634277e-01 -2.130754441022872925e-01 1.090418845415115356e-01 6.497941911220550537e-02 1.252214312553405762e-01 -3.185003399848937988e-01 -8.094646036624908447e-02 3.509882390499114990e-01 9.391146898269653320e-02 1.686307638883590698e-01 -1.484465450048446655e-01 2.040408849716186523e-01 -3.359253332018852234e-02 -1.208485737442970276e-01 1.363120824098587036e-01 2.744465693831443787e-02 1.018364652991294861e-01 -4.676267877221107483e-02 -1.781068146228790283e-01 1.885388493537902832e-01 1.993601471185684204e-01
-1.700868159532546997e-01 1.902697086334228516e-01 1.101540476083755493e-01 1.332821846008300781e-01 1.968774199485778809e-01 -4.126522690057754517e-02 -4.180992245674133301e-01 2.661050297319889069e-02 -1.156948432326316833e-01 2.723632939159870148e-02 1.045036390423774719e-01 1.402364373207092285e-01 1.124086007475852966e-01 2.063143551349639893e-01 1.626861542463302612e-01 2.453240007162094116e-01 -3.065179288387298584e-01 6.738837808370590210e-02 1.072642430663108826e-01 1.607860773801803589e-01 1.320817228406667709e-02 -3.903451934456825256e-02 4.237036108970642090e-01 -1.328340619802474976e-01 -1.574691087007522583e-01 -9.894528985023498535e-02 1.473433226346969604e-01 -2.102915346622467041e-01 1.351125240325927734e-01 4.039635509252548218e-02 7.540977001190185547e-02 2.039893716573715210e-01
1.145061030983924866e-01 1.786292493343353271e-01 -2.749403938651084900e-02 -5.575043708086013794e-02 4.393151402473449707e-02 1.374862194061279297e-01 -1.633910685777664185e-01 -1.739138066768646240e-01 2.192281931638717651e-01 -1.115991771221160889e-01 -1.074592843651771545e-01 -3.852755948901176453e-02 -4.390797391533851624e-02 1.503952294588088989e-01 2.995270192623138428e-01 2.906646132469177246e-01 -1.818213611841201782e-01 2.055228948593139648e-01 1.217148154973983765e-01 -4.177882969379425049e-01 1.806371361017227173e-01 7.319587469100952148e-02 4.946121200919151306e-02 -1.030481234192848206e-01 -2.845729291439056396e-01 1.859343796968460083e-01 1.586615145206451416e-01 -2.175203412771224976e-01 2.095251530408859253e-01 -7.220809161663055420e-02 2.053972482681274414e-01 7.737390697002410889e-02
-4.515844339039176702e-04 1.359034627676010132e-01 -1.085332781076431274e-01 -1.600282788276672363e-01 1.596768200397491455e-01 1.454616934061050415e-01 2.141330763697624207e-02 7.044713944196701050e-02 9.427026659250259399e-02 2.077921479940414429e-01 -1.789724677801132202e-01 2.146038860082626343e-01 -2.353272214531898499e-02 1.338052004575729370e-01 -1.035585403442382812e-01 6.793396174907684326e-02 -1.259905993938446045e-01 2.795543670654296875e-01 -2.069692760705947876e-01 -1.130321100354194641e-01 2.702464163303375244e-01 -2.162677943706512451e-01 3.943922519683837891e-01 -2.183555513620376587e-01 -2.166754752397537231e-01 -1.049227863550186157e-01 9.712593257427215576e-02 -1.671628281474113464e-02 1.649655215442180634e-02 1.900870651006698608e-01 1.804942451417446136e-02 3.886514604091644287e-01
4.124727845191955566e-02 -6.231840234249830246e-03 9.895459562540054321e-02 -1.614703088998794556e-01 1.574810147285461426e-01 -7.386283576488494873e-02 9.427756071090698242e-02 -1.999304890632629395e-01 -1.621949672698974609e-02 3.169733583927154541e-01 2.748486399650573730e-01 1.562128812074661255e-01 2.250324487686157227e-01 2.116694301366806030e-01 5.562623590230941772e-02 -1.141316518187522888e-01 -6.349717080593109131e-02 -2.250567227602005005e-01 2.299455404281616211e-01 -4.413691535592079163e-02 2.862273752689361572e-01 -2.510882914066314697e-01 2.391806244850158691e-01 -4.772335290908813477e-02 -3.807938843965530396e-02 -3.008697926998138428e-02 2.105826586484909058e-01 -4.205919057130813599e-02 1.462842375040054321e-01 4.624608904123306274e-02 4.134326279163360596e-01 1.189119145274162292e-01
1.321205031126737595e-02 1.653697225265204906e-03 -7.861597090959548950e-02 -2.269569337368011475e-01 1.104224175214767456e-01 2.796543538570404053e-01 8.558295667171478271e-02 6.518494337797164917e-02 2.214324921369552612e-01 -5.650996416807174683e-02 2.481593191623687744e-01 2.746953442692756653e-02 8.133773505687713623e-02 2.593018114566802979e-01 1.974579691886901855e-01 -1.226784735918045044e-01 -3.041318356990814209e-01 7.466554641723632812e-02 -1.789620332419872284e-02 -2.657027244567871094e-01 4.612966775894165039e-01 -1.272055953741073608e-01 5.977672711014747620e-02 2.280094847083091736e-02 3.167083486914634705e-02 1.724113225936889648e-01 3.978680446743965149e-02 -2.730500400066375732e-01 -1.022934466600418091e-01 2.215618193149566650e-01 1.514305472373962402e-01 7.932268828153610229e-02
-4.141204804182052612e-02 1.183841601014137268e-01 -2.378302961587905884e-01 1.178565621376037598e-01 1.740269064903259277e-01 2.759215421974658966e-02 -2.643735408782958984e-01 -2.368696182966232300e-01 -5.531560257077217102e-02 1.043744087219238281e-01 -3.106935322284698486e-02 1.845423579216003418e-01 1.025342717766761780e-01 2.129250168800354004e-01 8.024193346500396729e-02 2.172748744487762451e-01 -2.800389826297760010e-01 -3.198272585868835449e-01 8.464522659778594971e-03 -1.438575237989425659e-01 -1.056804507970809937e-01 -1.675303429365158081e-01 1.624153256416320801e-01 -1.157243847846984863e-01 7.044494152069091797e-03 5.359682068228721619e-02 2.103244364261627197e-01 -2.638476202264428139e-03 7.348988950252532959e-02 2.911189496517181396e-01 1.429312378168106079e-01 4.000843167304992676e-01
2.396590858697891235e-01 2.015104442834854126e-01 9.548543021082878113e-03 -1.321818120777606964e-02 -2.092371881008148193e-02 1.739322096109390259e-01 -3.628914058208465576e-01 1.005514711141586304e-01 4.108246043324470520e-02 1.397969424724578857e-01 2.615140378475189209e-01 5.858197063207626343e-02 1.187927834689617157e-02 1.116659492254257202e-01 1.223677694797515869e-01 3.857320174574851990e-03 -4.693582188338041306e-03 -1.588404327630996704e-01 -1.415166854858398438e-01 -1.184989064931869507e-01 2.272511869668960571e-01 -2.912269532680511475e-02 1.225397139787673950e-01 -2.359380424022674561e-01 -1.307691931724548340e-01 3.803874254226684570e-01 2.942121326923370361e-01 -2.052043229341506958e-01 9.243021160364151001e-02 1.818699240684509277e-01 -5.401829630136489868e-02 3.017459213733673096e-01
7.326227426528930664e-02 -1.635265164077281952e-02 1.038241982460021973e-01 -2.878419458866119385e-01 1.556625366210937500e-01 4.164442047476768494e-02 -2.684687636792659760e-02 -6.341522932052612305e-02 -8.705656975507736206e-02 1.009173598140478134e-02 -1.034102775156497955e-02 1.042511779814958572e-02 9.149453602731227875e-03 2.229704558849334717e-01 2.041958086192607880e-02 -2.671271562576293945e-01 -1.291698515415191650e-01 1.520091444253921509e-01 1.464747823774814606e-02 3.543721437454223633e-01 4.202013015747070312e-01 -2.736028134822845459e-01 4.368233382701873779e-01 5.010670796036720276e-02 -1.886294335126876831e-01 9.851256757974624634e-02 2.290375828742980957e-01 -3.073111549019813538e-02 -1.688802801072597504e-02 -1.109957769513130188e-01 1.324771493673324585e-01 -3.705548122525215149e-02
2.095235586166381836e-01 -1.393282227218151093e-02 -6.635957211256027222e-02 -3.069809973239898682e-01 2.032353729009628296e-01 2.445126026868820190e-01 2.012738771736621857e-02 -6.606864929199218750e-02 4.317101463675498962e-02 -1.214538421481847763e-02 5.528705567121505737e-02 -1.077806130051612854e-01 -3.217695653438568115e-02 2.563969790935516357e-01 1.701584160327911377e-01 -2.128423303365707397e-01 -2.481650859117507935e-01 1.438900977373123169e-01 7.482543587684631348e-02 -5.110316723585128784e-02 4.330554008483886719e-01 -1.659061461687088013e-01 3.089007362723350525e-02 -1.606618165969848633e-01 2.874541655182838440e-02 2.008812129497528076e-01 1.746433079242706299e-01 -1.884854882955551147e-01 8.514080196619033813e-02 2.599908113479614258e-01 1.524852365255355835e-01 2.367635518312454224e-01
-1.615497050806879997e-03 -3.875775635242462158e-02 1.775774210691452026e-01 1.091282367706298828e-01 8.144269883632659912e-02 -1.577860414981842041e-01 -3.003377020359039307e-01 3.284772485494613647e-02 -1.480722278356552124e-01 1.729453653097152710e-01 3.453854843974113464e-02 1.574237346649169922e-01 9.401521645486354828e-03 2.573331892490386963e-01 3.035543560981750488e-01 1.764934659004211426e-01 -2.779884934425354004e-01 -1.086563020944595337e-01 1.316856890916824341e-01 1.103823184967041016e-01 7.629723846912384033e-02 -1.792920380830764771e-01 3.385592997074127197e-01 -8.914871513843536377e-02 -2.077102214097976685e-01 -1.999083757400512695e-01 -6.416168808937072754e-02 -1.545646637678146362e-01 1.112813651561737061e-01 -9.035366773605346680e-02 1.748667806386947632e-01 3.513424396514892578e-01
1.855430454015731812e-01 5.188421905040740967e-02 2.603477239608764648e-01 -9.544727951288223267e-02 1.145649794489145279e-02 -9.283051639795303345e-02 -3.753750026226043701e-02 3.006534418091177940e-03 -4.624130576848983765e-02 8.166420459747314453e-02 2.047567218542098999e-01 7.671245187520980835e-02 1.121101155877113342e-01 3.864659070968627930e-01 1.640674620866775513e-01 -9.895421564579010010e-02 -1.582769155502319336e-01 -2.447234392166137695e-01 1.382634788751602173e-01 -3.160309791564941406e-01 2.101140022277832031e-01 -9.063379466533660889e-02 7.068654149770736694e-02 -1.243544928729534149e-02 -2.571796476840972900e-01 -1.406809538602828979e-01 1.008176207542419434e-01 -7.416737079620361328e-02 1.116727199405431747e-02 2.151347696781158447e-01 3.653908967971801758e-01 2.785840630531311035e-01
1.525614559650421143e-01 5.457822978496551514e-02 -2.727198004722595215e-01 5.715706944465637207e-02 3.546136617660522461e-01 5.917975679039955139e-02 3.478442132472991943e-02 7.716886699199676514e-02 -2.174488455057144165e-01 2.801111638545989990e-01 3.184849619865417480e-01 -1.540583670139312744e-01 -2.184377051889896393e-02 2.058601975440979004e-01 -1.617807522416114807e-02 1.053006649017333984e-01 -8.721891045570373535e-02 -1.526134759187698364e-01 1.727713048458099365e-01 -2.413458935916423798e-02 1.588068008422851562e-01 -1.136934086680412292e-01 2.480139583349227905e-01 -2.267430722713470459e-01 -7.077699154615402222e-02 2.045420706272125244e-01 1.770022511482238770e-01 -2.034602463245391846e-01 -1.184428930282592773e-01 2.741740643978118896e-01 1.681026965379714966e-01 7.166507840156555176e-02
1.462947577238082886e-01 -7.354055531322956085e-03 5.669717490673065186e-02 -3.480530977249145508e-01 2.453270256519317627e-01 1.735061109066009521e-01 -4.406390711665153503e-02 -1.368746012449264526e-01 -1.333408355712890625e-01 -2.642202377319335938e-01 -1.729182451963424683e-01 2.434840947389602661e-01 1.294157467782497406e-02 1.399300843477249146e-01 -8.792781084775924683e-02 1.662664115428924561e-01 -3.286120593547821045e-01 -2.041204124689102173e-01 1.432503163814544678e-01 5.884818732738494873e-02 2.679265141487121582e-01 -1.767148375511169434e-01 6.780220568180084229e-02 -1.686175465583801270e-01 -1.361604928970336914e-01 1.991322040557861328e-01 1.287857890129089355e-01 1.377788782119750977e-01 -2.236289903521537781e-02 -2.407621890306472778e-01 1.045647338032722473e-01 1.961692720651626587e-01
-1.878559589385986328e-01 8.256689459085464478e-02 1.837784796953201294e-02 -1.245394349098205566e-01 -2.341811358928680420e-02 -9.564965218305587769e-02 1.207066699862480164e-01 7.934899628162384033e-02 -1.093157306313514709e-01 1.984106898307800293e-01 1.786423660814762115e-02 -6.352632492780685425e-02 -1.925600022077560425e-01 1.807875782251358032e-01 -9.756183624267578125e-02 -1.540771219879388809e-02 -2.899698913097381592e-01 1.163047105073928833e-01 -1.764176636934280396e-01 -1.294872611761093140e-01 2.674271464347839355e-01 -1.586782485246658325e-01 2.023381590843200684e-01 6.989330053329467773e-02 -3.207340240478515625e-01 5.792908743023872375e-02 1.600848287343978882e-01 -1.820028573274612427e-01 -1.163981109857559204e-01 3.283495903015136719e-01 4.448155164718627930e-01 6.378425657749176025e-02
1.754290759563446045e-01 -2.197276428341865540e-02 -1.510971635580062866e-01 -7.751963287591934204e-02 4.347230195999145508e-01 6.154468283057212830e-03 -1.303268969058990479e-01 2.006092481315135956e-02 -1.450629681348800659e-01 1.312814056873321533e-01 2.051356732845306396e-01 7.749343663454055786e-02 2.061609178781509399e-01 1.900169253349304199e-01 -4.518123716115951538e-02 2.255493700504302979e-01 -1.438308209180831909e-01 -2.918796539306640625e-01 5.573812499642372131e-02 1.140775755047798157e-01 2.417400926351547241e-01 3.981874510645866394e-02 2.727223634719848633e-01 -2.588744163513183594e-01 -5.683480948209762573e-02 1.796255856752395630e-01 1.464693397283554077e-01 -1.500929892063140869e-01 -1.739187389612197876e-01 2.077802419662475586e-01 1.345721334218978882e-01 -1.455357819795608521e-01
7.477391511201858521e-02 -3.063699416816234589e-02 -2.339650988578796387e-01 -4.298421554267406464e-03 3.023474216461181641e-01 -3.606788814067840576e-02 -2.672111392021179199e-01 -5.421696603298187256e-02 -2.210607081651687622e-01 5.755980312824249268e-02 9.070410579442977905e-02 1.302741318941116333e-01 1.513556241989135742e-01 4.200294911861419678e-01 -1.173419728875160217e-01 6.511376239359378815e-03 -3.293915688991546631e-01 -6.358866393566131592e-02 1.401395201683044434e-01 -1.087530627846717834e-01 -7.514750584959983826e-03 -1.207159012556076050e-01 1.274665296077728271e-01 -3.401909768581390381e-01 -2.209305614233016968e-01 -2.303363755345344543e-02 -2.353130280971527100e-02 1.691785007715225220e-01 -6.790611892938613892e-03 1.791929155588150024e-01 2.822308242321014404e-01 1.378473546355962753e-02
3.644778206944465637e-02 -1.398634016513824463e-01 -1.540756970643997192e-01 2.081580907106399536e-01 1.849103868007659912e-01 8.600933849811553955e-02 -1.036390885710716248e-01 -7.521178573369979858e-02 -1.584041416645050049e-01 3.247463330626487732e-02 3.098474144935607910e-01 -3.030632250010967255e-02 -7.654865831136703491e-02 6.423179060220718384e-02 4.013133943080902100e-01 9.681948274374008179e-02 -1.823814213275909424e-01 -1.970277726650238037e-01 1.249599270522594452e-03 -4.202735424041748047e-02 4.037734568119049072e-01 -1.215504407882690430e-01 1.250281333923339844e-01 -2.928621768951416016e-01 -1.632420569658279419e-01 2.568659782409667969e-01 1.088065356016159058e-01 1.336386147886514664e-02 -2.635511755943298340e-01 3.544756025075912476e-02 1.085630878806114197e-01 1.018095389008522034e-01
-1.866753697395324707e-01 1.698523573577404022e-02 -2.691416740417480469e-01 -1.366793215274810791e-01 8.630793541669845581e-02 1.110776886343955994e-01 -4.118650779128074646e-02 2.083430737257003784e-01 8.256734162569046021e-02 2.165345288813114166e-02 -6.586214154958724976e-02 1.223033666610717773e-02 -3.500332310795783997e-02 4.752966165542602539e-01 4.394882917404174805e-02 1.858869642019271851e-01 -3.663987219333648682e-01 2.403862960636615753e-02 -1.945065110921859741e-01 -1.055870428681373596e-01 1.986417025327682495e-01 -9.759128093719482422e-03 2.802067101001739502e-01 3.056540712714195251e-02 -7.537192851305007935e-02 -1.097064465284347534e-01 1.182798109948635101e-02 -2.193479686975479126e-01 -4.156202450394630432e-02 -5.005921423435211182e-02 1.538672298192977905e-01 3.698297142982482910e-01
-1.374585330486297607e-01 2.396383881568908691e-01 2.173403799533843994e-01 -2.271059751510620117e-01 1.430590748786926270e-01 -3.441490232944488525e-02 7.471056282520294189e-02 -1.063632890582084656e-01 3.958676010370254517e-02 1.980961412191390991e-01 -4.350189119577407837e-02 8.092183619737625122e-02 2.115691900253295898e-01 1.769914627075195312e-01 1.952197104692459106e-01 -2.040944844484329224e-01 -1.200097128748893738e-01 -2.363528311252593994e-01 2.185116708278656006e-01 -1.251799613237380981e-01 1.643379218876361847e-02 5.120486952364444733e-03 2.749330997467041016e-01 -5.053757131099700928e-02 -3.726176917552947998e-01 -1.302410215139389038e-01 1.403102576732635498e-01 -6.778847426176071167e-02 -7.308481633663177490e-02 1.255748271942138672e-01 3.819536566734313965e-01 1.483504176139831543e-01
3.492955118417739868e-02 1.069089174270629883e-01 -4.494111239910125732e-01 7.671580463647842407e-02 5.014602094888687134e-02 1.695714443922042847e-01 -1.852200552821159363e-02 7.806635927408933640e-03 -8.401785045862197876e-02 -7.188528031110763550e-02 1.065195128321647644e-01 5.202887207269668579e-02 7.689064741134643555e-02 4.664041101932525635e-02 -1.998802646994590759e-03 1.241224929690361023e-01 -4.554795920848846436e-01 8.549215644598007202e-02 8.399870246648788452e-03 -3.235711529850959778e-02 3.572687208652496338e-01 -2.979784309864044189e-01 4.364121854305267334e-01 7.728606462478637695e-02 -6.638631969690322876e-02 -7.550619542598724365e-02 -8.775930106639862061e-02 1.019980013370513916e-01 -6.107527017593383789e-02 -6.820920854806900024e-02 -1.175596415996551514e-01 1.373988538980484009e-01
1.048016622662544250e-01 7.708259671926498413e-02 -1.252256482839584351e-01 -9.471577405929565430e-02 6.048811227083206177e-02 3.093177825212478638e-02 -1.053105294704437256e-01 -2.338370680809020996e-02 6.235670670866966248e-02 1.070984154939651489e-01 -1.617514640092849731e-01 -2.087953835725784302e-01 2.080027163028717041e-01 2.138405665755271912e-02 -5.723173171281814575e-02 -6.359631568193435669e-02 -1.264422833919525146e-01 1.420859694480895996e-01 8.569977432489395142e-02 -3.995093405246734619e-01 3.562548458576202393e-01 -7.677106559276580811e-02 1.967078894376754761e-01 -8.761961758136749268e-02 -9.952963143587112427e-02 7.844077050685882568e-02 1.926234811544418335e-01 -3.690811395645141602e-01 -1.611120812594890594e-02 2.066900581121444702e-01 3.964072465896606445e-01 1.849222481250762939e-01
-3.266217245254665613e-04 1.835881173610687256e-01 -1.704267412424087524e-01 -1.651758700609207153e-02 1.491916924715042114e-01 -9.633039683103561401e-02 -2.419204711914062500e-01 -8.840818703174591064e-02 -9.702620655298233032e-02 2.300009876489639282e-01 6.966528296470642090e-02 -7.893696427345275879e-02 -6.376965320669114590e-04 2.579985558986663818e-01 1.621024459600448608e-01 3.656946420669555664e-01 -2.947371006011962891e-01 -1.357268691062927246e-01 7.580379396677017212e-02 -1.128387227654457092e-01 -5.808777175843715668e-03 -1.302215605974197388e-01 2.789977192878723145e-01 -1.367287486791610718e-01 2.366192638874053955e-01 -8.834107220172882080e-02 3.169751912355422974e-02 -5.388841032981872559e-02 2.695835232734680176e-01 7.752674818038940430e-02 4.299655556678771973e-02 3.919100761413574219e-01
3.467061221599578857e-01 5.698381573893129826e-04 1.104825083166360855e-02 3.719827532768249512e-02 -1.267011910676956177e-01 -1.581730544567108154e-01 -2.604617737233638763e-02 -2.411905303597450256e-02 -1.345498859882354736e-01 -1.239362582564353943e-01 -1.610510945320129395e-01 1.554851233959197998e-01 -7.849864661693572998e-02 1.652859151363372803e-01 -2.277254313230514526e-02 8.872655034065246582e-02 -3.739290535449981689e-01 2.655455470085144043e-02 1.348448693752288818e-01 5.255776271224021912e-02 1.341429203748703003e-01 -2.548134028911590576e-01 2.242056876420974731e-01 -1.011183951050043106e-02 -2.987968623638153076e-01 -7.069204747676849365e-02 3.562150001525878906e-01 -2.108554989099502563e-01 2.645964026451110840e-01 1.431574076414108276e-01 1.694294959306716919e-01 -1.757881790399551392e-01
-1.101856455206871033e-01 1.769529283046722412e-01 5.462224781513214111e-02 -8.625742793083190918e-02 4.683259129524230957e-02 1.557523459196090698e-01 -2.581125795841217041e-01 1.180868223309516907e-01 1.953349858522415161e-01 -8.694430440664291382e-02 -1.417187899351119995e-01 -4.980193823575973511e-02 -5.159472348168492317e-04 -2.551937662065029144e-02 2.091358602046966553e-01 2.153732441365718842e-02 1.094137728214263916e-01 8.062554523348808289e-03 2.913020551204681396e-02 -1.930188089609146118e-01 2.067344635725021362e-01 -2.267514616250991821e-01 4.152496457099914551e-01 -1.005023419857025146e-01 -1.535454541444778442e-01 2.107980102300643921e-01 -9.950296580791473389e-02 -1.136973202228546143e-01 -1.258938666433095932e-02 1.457586139440536499e-01 4.959839880466461182e-01 2.022323012351989746e-01
-1.221246719360351562e-01 1.281434297561645508e-01 -2.076101303100585938e-02 -2.447330951690673828e-01 7.317535579204559326e-02 9.706415981054306030e-02 1.702591963112354279e-02 -5.368673056364059448e-02 -5.026166886091232300e-02 2.603254094719886780e-02 -2.834027446806430817e-02 4.023793339729309082e-02 -1.712993085384368896e-01 3.819212317466735840e-01 1.086515635251998901e-01 1.005646958947181702e-01 -2.012331932783126831e-01 3.364123106002807617e-01 -2.045392841100692749e-01 -2.495410740375518799e-01 2.144042402505874634e-01 -2.246527075767517090e-01 1.744443476200103760e-01 -1.356070935726165771e-01 -3.017594814300537109e-01 -4.867150634527206421e-02 2.021030932664871216e-01 2.079749256372451782e-01 -1.622966676950454712e-01 1.237199679017066956e-01 -2.090372145175933838e-02 2.549421787261962891e-01
1.438457071781158447e-01 1.915307343006134033e-01 -7.764597982168197632e-02 -2.850594222545623779e-01 2.304567992687225342e-01 1.493948251008987427e-01 -7.266369462013244629e-02 -1.101587489247322083e-01 -1.214454174041748047e-01 -7.028184086084365845e-02 1.888225227594375610e-01 1.469055861234664917e-01 -1.723078042268753052e-01 2.595097124576568604e-01 4.058001213707029819e-04 2.391117960214614868e-01 2.935859188437461853e-02 3.133081197738647461e-01 2.132521420717239380e-01 3.188870474696159363e-02 1.763661056756973267e-01 -7.763043045997619629e-02 1.933576166629791260e-01 -2.198406904935836792e-01 -2.671502232551574707e-01 -6.945765577256679535e-03 2.859257459640502930e-01 -2.252167612314224243e-01 -1.797582209110260010e-01 2.015791833400726318e-02 9.172827750444412231e-02 -1.340373009443283081e-01
3.219922631978988647e-02 1.576764881610870361e-01 -2.224476486444473267e-01 -9.978514909744262695e-02 1.431293487548828125e-01 1.525393873453140259e-01 -5.188419297337532043e-02 -2.024800926446914673e-01 1.389541625976562500e-01 5.128709599375724792e-02 9.299451857805252075e-02 1.720668673515319824e-01 -7.364367693662643433e-02 1.453180164098739624e-01 1.079822778701782227e-01 -1.667687892913818359e-01 -1.501624286174774170e-01 -4.381618499755859375e-01 1.998805403709411621e-01 -1.660158485174179077e-01 6.227793544530868530e-02 -2.007420361042022705e-01 1.673785895109176636e-01 -1.614624559879302979e-01 1.354897767305374146e-01 6.890206784009933472e-02 2.782463729381561279e-01 9.945428371429443359e-02 2.603680789470672607e-01 1.856332570314407349e-01 2.461923211812973022e-01 2.177652865648269653e-01
9.461392648518085480e-03 3.318829089403152466e-02 -1.906759738922119141e-01 1.735242158174514771e-01 -3.878493979573249817e-02 2.087316811084747314e-01 -3.203901350498199463e-01 1.036088466644287109e-01 1.701249033212661743e-01 -1.636241935193538666e-02 1.437706351280212402e-01 2.372410446405410767e-01 6.222698837518692017e-02 1.546695083379745483e-01 -6.616926286369562149e-03 4.036421477794647217e-01 -4.533067643642425537e-01 8.921429514884948730e-02 1.122039556503295898e-01 5.076514929533004761e-02 6.012036278843879700e-02 -1.124790385365486145e-01 4.057450890541076660e-01 -3.975748270750045776e-02 -5.064079537987709045e-02 -1.173791592009365559e-03 -3.707450255751609802e-02 -8.344276994466781616e-02 -1.074505224823951721e-01 -3.206519037485122681e-02 1.637630462646484375e-01 1.247807443141937256e-01
-2.406678348779678345e-02 1.040191724896430969e-01 -1.272426545619964600e-01 -2.360219806432723999e-01 2.063127905130386353e-01 3.065700531005859375e-01 -7.475291192531585693e-02 -1.250709407031536102e-02 -2.384981811046600342e-01 5.761715024709701538e-02 5.937666073441505432e-02 -4.733835160732269287e-02 2.977342307567596436e-01 1.886034607887268066e-01 5.092696100473403931e-02 -1.807590126991271973e-01 -2.389205992221832275e-01 1.540781557559967041e-02 3.744901716709136963e-02 -1.776416972279548645e-02 1.426488757133483887e-01 -2.668935954570770264e-01 1.913183033466339111e-01 -1.723672449588775635e-01 7.903196848928928375e-03 5.704286694526672363e-02 5.175736919045448303e-02 -3.619776368141174316e-01 3.866098076105117798e-02 -8.217597752809524536e-02 3.579899966716766357e-01 -2.420684099197387695e-01
1.087240874767303467e-02 1.131739467382431030e-01 8.586851879954338074e-03 -3.454499319195747375e-02 1.278132349252700806e-01 4.476116970181465149e-02 -1.330945640802383423e-01 2.095885723829269409e-01 5.191328004002571106e-02 -1.229942515492439270e-01 -1.202189996838569641e-01 7.753669470548629761e-02 3.404230996966362000e-02 7.096940279006958008e-02 4.248145967721939087e-02 1.893827766180038452e-01 -1.088446471840143204e-02 -2.391034737229347229e-02 2.156037651002407074e-02 -3.508806526660919189e-01 3.611857593059539795e-01 -2.377231717109680176e-01 2.259481847286224365e-01 -4.267660900950431824e-02 -1.331245433539152145e-02 1.812733113765716553e-01 2.051091380417346954e-02 -2.690404057502746582e-01 -1.308657694607973099e-02 1.714237630367279053e-01 5.448787212371826172e-01 1.651286184787750244e-01
4.710387438535690308e-03 4.054703935980796814e-02 -9.372406639158725739e-03 1.172322630882263184e-01 -1.085921004414558411e-01 -1.003416702151298523e-01 1.173719540238380432e-01 -1.657086908817291260e-01 -1.406392306089401245e-01 1.847902834415435791e-01 -8.580268174409866333e-02 3.022872209548950195e-01 -1.900438666343688965e-01 -2.207596786320209503e-02 2.846078872680664062e-01 5.789032950997352600e-02 -1.623945981264114380e-01 3.011605329811573029e-02 1.583188176155090332e-01 -1.938688009977340698e-01 2.883468866348266602e-01 -7.144816219806671143e-02 3.958285748958587646e-01 -3.573288321495056152e-01 -7.951677590608596802e-02 1.918509900569915771e-01 2.122653126716613770e-01 -2.258988320827484131e-01 -2.733076550066471100e-02 2.073787599802017212e-01 -3.409195318818092346e-02 -3.330291807651519775e-02
-5.730072408914566040e-02 8.399202674627304077e-02 -1.035532262176275253e-02 -1.879658252000808716e-01 2.028599977493286133e-01 8.420284092426300049e-02 3.987936303019523621e-03 -1.525902450084686279e-01 3.552633570507168770e-03 9.514839947223663330e-02 -3.317773342132568359e-01 -9.836364537477493286e-02 -4.868125915527343750e-02 1.223361715674400330e-01 2.101919054985046387e-01 -1.820481419563293457e-01 -3.427913486957550049e-01 1.453916579484939575e-01 -1.301097720861434937e-01 -2.525550127029418945e-01 1.734169572591781616e-01 -2.858581542968750000e-01 3.057492673397064209e-01 -6.470520794391632080e-02 2.657450037077069283e-03 -1.272226125001907349e-01 -7.495610415935516357e-02 -2.318643219769001007e-02 -1.015150472521781921e-01 -1.921523213386535645e-01 3.998712599277496338e-01 3.029331751167774200e-02
4.916890710592269897e-02 1.885103993117809296e-02 -1.326043158769607544e-01 2.497030794620513916e-01 1.922364383935928345e-01 1.124066337943077087e-01 1.030914708971977234e-01 -7.927558571100234985e-02 -1.091807037591934204e-01 2.030645012855529785e-01 -1.246929839253425598e-01 -8.587398380041122437e-02 -3.144550025463104248e-01 8.392859250307083130e-02 3.753696382045745850e-01 -1.411515660583972931e-02 -9.669645130634307861e-02 -7.229179143905639648e-03 1.017326265573501587e-01 -2.690294981002807617e-01 3.821956217288970947e-01 -8.894300460815429688e-02 2.298206090927124023e-01 -2.861661016941070557e-01 -1.926036477088928223e-01 -9.330961853265762329e-03 2.607020139694213867e-01 3.617087006568908691e-02 6.001827865839004517e-02 1.297583431005477905e-01 1.408714354038238525e-01 -1.095504965633153915e-02
1.421503275632858276e-01 -2.810575813055038452e-02 -5.788807570934295654e-02 -6.544950604438781738e-02 -3.074603155255317688e-02 -1.626560240983963013e-01 -2.900339066982269287e-01 5.715658888220787048e-02 -7.507771253585815430e-02 1.063434928655624390e-01 1.557309031486511230e-01 -1.170407161116600037e-01 6.518302857875823975e-02 3.018146455287933350e-01 -2.264695055782794952e-02 1.743866950273513794e-01 -6.294950842857360840e-03 -1.823743283748626709e-01 -1.582063287496566772e-01 -7.146698981523513794e-02 2.352759391069412231e-01 -2.074665725231170654e-01 1.090367510914802551e-01 -5.139641165733337402e-01 1.231626346707344055e-01 1.052379384636878967e-01 3.262718915939331055e-01 -4.065126553177833557e-02 2.428312152624130249e-01 2.267389930784702301e-02 1.787896305322647095e-01 1.083520874381065369e-01
3.369968384504318237e-02 -3.752107440959662199e-04 -2.574771456420421600e-02 -2.090430855751037598e-01 -1.006566137075424194e-01 3.177660405635833740e-01 2.223711999249644578e-05 -1.106619164347648621e-01 -8.397164195775985718e-02 1.383574586361646652e-02 1.250644922256469727e-01 -5.776224657893180847e-02 -4.648993536829948425e-02 1.119369193911552429e-01 2.006685882806777954e-01 -2.422933280467987061e-01 -3.126726448535919189e-01 -1.769848051480948925e-03 5.707212537527084351e-02 -6.649376451969146729e-02 4.660496115684509277e-01 -1.273767948150634766e-01 7.167226821184158325e-02 -8.079165220260620117e-02 -4.724381491541862488e-02 2.348930537700653076e-01 2.235767841339111328e-01 -2.587218880653381348e-01 -2.836854383349418640e-02 3.153023421764373779e-01 2.027512341737747192e-01 1.583276391029357910e-01
1.261983215808868408e-01 -4.521590098738670349e-02 9.990973398089408875e-03 2.176935225725173950e-02 -4.135185852646827698e-02 -4.089229926466941833e-02 -2.093148231506347656e-01 1.094905659556388855e-01 -7.705212384462356567e-02 -1.107926443219184875e-01 -9.584314376115798950e-02 2.084345817565917969e-01 9.333838522434234619e-02 1.689503900706768036e-02 3.363677263259887695e-01 -1.119777560234069824e-01 -2.383625805377960205e-01 -1.630909591913223267e-01 1.381993293762207031e-01 -4.290958493947982788e-02 1.045254915952682495e-01 -3.760873526334762573e-02 1.420191526412963867e-01 -2.411276102066040039e-01 2.192620337009429932e-01 7.731149345636367798e-02 3.736158013343811035e-01 -2.241813242435455322e-01 -1.224521845579147339e-01 -1.162452250719070435e-01 4.451871216297149658e-01 2.261515557765960693e-01
2.889998853206634521e-01 2.010336965322494507e-01 -8.127763122320175171e-02 -1.038737073540687561e-01 -1.794126182794570923e-01 1.175000071525573730e-01 -2.210173904895782471e-01 7.991654425859451294e-02 -1.376838684082031250e-01 1.679365336894989014e-01 1.644099950790405273e-01 -1.596513949334621429e-02 7.941827178001403809e-02 1.419709175825119019e-01 -7.496988773345947266e-02 1.226508766412734985e-01 -1.151523441076278687e-01 -3.847429454326629639e-01 1.471304446458816528e-01 -1.622464954853057861e-01 1.541438996791839600e-01 2.884566783905029297e-03 3.181494474411010742e-01 -1.854032874107360840e-01 2.547577768564224243e-02 -7.935452461242675781e-02 1.151072531938552856e-01 1.375129818916320801e-01 1.420895308256149292e-01 2.114085853099822998e-01 4.040493369102478027e-01 1.120835193432867527e-03
1.256924867630004883e-01 1.000945568084716797e-01 -6.629230827093124390e-02 1.085133850574493408e-01 9.161769598722457886e-02 1.379154622554779053e-01 -1.334772817790508270e-02 6.153647974133491516e-02 -1.879743486642837524e-02 -1.260704249143600464e-01 2.828217111527919769e-02 8.474210649728775024e-02 -9.628936648368835449e-02 2.811101973056793213e-01 2.908117137849330902e-02 -1.104871109127998352e-01 -3.287007808685302734e-01 1.374433282762765884e-03 -2.443152815103530884e-01 -3.084546625614166260e-01 3.446087241172790527e-01 -3.267282545566558838e-01 3.859013617038726807e-01 -3.288839943706989288e-04 -2.514510154724121094e-01 -2.053654938936233521e-01 8.763086050748825073e-02 1.170647740364074707e-01 -2.354281395673751831e-02 -1.649861633777618408e-01 -9.358828514814376831e-02 2.077010273933410645e-02
7.531812041997909546e-02 1.272508800029754639e-01 1.424273848533630371e-01 -1.845059450715780258e-03 1.969970576465129852e-02 6.353523582220077515e-02 2.631642110645771027e-02 3.331477940082550049e-02 1.129666995257139206e-02 2.689661979675292969e-01 -1.449034512042999268e-01 4.158132895827293396e-02 -1.907928846776485443e-02 -5.106605589389801025e-02 -9.417790174484252930e-02 -1.263700425624847412e-01 -2.124800086021423340e-01 -7.972758263349533081e-03 -2.254585921764373779e-01 -3.563748002052307129e-01 5.133215785026550293e-01 -1.491162031888961792e-01 3.074880242347717285e-01 -2.062456756830215454e-01 -9.963925927877426147e-02 1.143059059977531433e-01 2.228785455226898193e-01 -2.464439868927001953e-01 1.942683197557926178e-02 8.140819519758224487e-02 8.530023694038391113e-02 1.872438490390777588e-01
7.379913236945867538e-03 6.565512716770172119e-02 1.708617061376571655e-01 4.397382726892828941e-04 2.771655842661857605e-02 -1.775958202779293060e-02 9.672367572784423828e-02 -1.072640568017959595e-01 -3.757748007774353027e-02 9.899613261222839355e-02 -3.258829191327095032e-02 2.624027729034423828e-01 -2.014394849538803101e-01 1.575640588998794556e-01 1.313465833663940430e-01 8.500752970576286316e-03 -2.231049984693527222e-01 1.938371509313583374e-01 1.340742968022823334e-02 -4.584166109561920166e-01 2.847580909729003906e-01 -1.432526707649230957e-01 2.964950203895568848e-01 -2.718101739883422852e-01 -1.672479510307312012e-01 -1.370245069265365601e-01 2.639465630054473877e-01 -1.778204739093780518e-01 -9.698594361543655396e-02 2.488182038068771362e-01 -6.406294181942939758e-03 1.312192063778638840e-02
8.647224307060241699e-02 6.629192084074020386e-02 -8.527577854692935944e-03 8.551181294023990631e-03 -2.492723762989044189e-01 1.283730119466781616e-01 -3.202528357505798340e-01 1.037634257227182388e-02 1.035813167691230774e-01 -3.800340369343757629e-02 3.016737103462219238e-02 1.371848136186599731e-01 2.242903560400009155e-01 1.737516075372695923e-01 2.015726864337921143e-01 2.066299319267272949e-01 -1.079940646886825562e-01 -1.346186846494674683e-01 -2.077833265066146851e-01 -1.073021367192268372e-01 1.904929615557193756e-02 -1.804528087377548218e-01 2.132057100534439087e-01 -1.626738011837005615e-01 -2.443796545267105103e-01 1.827245503664016724e-01 4.036735594272613525e-01 -2.071571797132492065e-01 2.342391461133956909e-01 -1.383375078439712524e-01 1.820797920227050781e-01 -1.245691254734992981e-01
5.896271020174026489e-02 1.805599182844161987e-01 -1.364185959100723267e-01 -1.857275515794754028e-01 1.811902821063995361e-01 3.219419717788696289e-01 -3.989658784121274948e-03 -1.339768469333648682e-01 7.085020095109939575e-02 -8.942240476608276367e-02 -6.117245927453041077e-02 5.584187805652618408e-02 2.923282682895660400e-01 1.464622318744659424e-01 -7.466362440027296543e-04 -1.728460006415843964e-02 -2.769271433353424072e-01 1.501453965902328491e-01 -4.601872712373733521e-02 2.190252393484115601e-01 1.516245603561401367e-01 -2.222884297370910645e-01 2.309595197439193726e-01 -2.018462121486663818e-01 1.271639019250869751e-01 6.816285103559494019e-02 2.101787477731704712e-01 -1.120904907584190369e-01 6.287876516580581665e-02 -2.258650958538055420e-01 4.222465157508850098e-01 -5.163520574569702148e-02
-4.331314412411302328e-04 -1.146420538425445557e-01 -2.030031979084014893e-01 3.428471833467483521e-02 -5.777803435921669006e-02 2.121945656836032867e-02 -1.875432282686233521e-01 4.325769841670989990e-02 -1.348891947418451309e-02 1.140049621462821960e-01 3.178874775767326355e-02 -2.990023605525493622e-02 -4.344133660197257996e-02 2.994826436042785645e-01 1.533091962337493896e-01 -1.324110776185989380e-01 -2.381328046321868896e-01 -1.142477542161941528e-01 -1.910519450902938843e-01 -4.876161366701126099e-02 -1.007844954729080200e-01 -2.209359407424926758e-02 2.283031344413757324e-01 -3.066198527812957764e-01 -2.124467045068740845e-01 2.959830760955810547e-01 5.854298919439315796e-02 -3.980140984058380127e-01 -2.948198840022087097e-02 4.691885039210319519e-02 3.118463456630706787e-01 3.092235624790191650e-01
2.600919008255004883e-01 -2.323680528206750751e-04 1.519664656370878220e-02 1.464097648859024048e-01 1.133349016308784485e-01 -8.230301737785339355e-02 -2.389658540487289429e-01 -4.118663724511861801e-03 -2.043999731540679932e-01 -1.826307177543640137e-01 -1.935750395059585571e-01 -3.311834065243601799e-03 -3.183043748140335083e-02 2.700190544128417969e-01 7.038134336471557617e-02 8.655726909637451172e-02 -1.481943130493164062e-01 -1.022990569472312927e-01 3.384446799755096436e-01 1.743464618921279907e-01 1.189353540539741516e-01 -9.418646991252899170e-02 3.346032500267028809e-01 -7.611305918544530869e-03 -3.685121536254882812e-01 1.352073401212692261e-01 2.692570984363555908e-01 -1.201324239373207092e-01 1.079155653715133667e-01 1.106199473142623901e-01 2.040535956621170044e-01 -1.265874207019805908e-01
-2.562016993761062622e-02 1.719792485237121582e-01 2.005130052566528320e-01 -3.314975798130035400e-01 9.615397080779075623e-03 -6.150880083441734314e-02 -2.349867857992649078e-02 -2.080948278307914734e-02 -1.352810561656951904e-01 -1.093596126884222031e-02 7.450134307146072388e-02 2.131843417882919312e-01 3.854155242443084717e-01 2.609455883502960205e-01 1.979210674762725830e-01 -8.305365219712257385e-03 -7.675150781869888306e-02 7.440786343067884445e-03 1.480709463357925415e-01 -1.231403797864913940e-01 -7.978934049606323242e-02 -1.816732287406921387e-01 1.034669727087020874e-01 -3.237463161349296570e-02 -1.542289108037948608e-01 -3.385447338223457336e-02 2.393985837697982788e-01 -8.910370618104934692e-02 3.965517506003379822e-03 3.335702419281005859e-01 3.419613540172576904e-01 2.773909568786621094e-01
-5.511733144521713257e-02 -1.425076276063919067e-01 -7.702995091676712036e-02 -1.644801050424575806e-01 3.496012091636657715e-02 -9.672871232032775879e-02 1.890421956777572632e-01 -1.142869591712951660e-01 -4.881916940212249756e-02 4.858346655964851379e-02 -2.921343781054019928e-02 1.514937449246644974e-02 -1.347013562917709351e-01 3.339026868343353271e-01 7.386516779661178589e-02 -1.558400988578796387e-01 -4.863820672035217285e-01 -1.988009735941886902e-02 1.759317070245742798e-01 5.356109514832496643e-02 3.326277434825897217e-01 -6.565620750188827515e-02 3.130692839622497559e-01 -1.782069504261016846e-01 -9.471538476645946503e-03 1.064913999289274216e-02 2.501997910439968109e-02 4.429084956645965576e-01 -5.006209015846252441e-02 4.217749461531639099e-02 3.142086416482925415e-02 3.619135543704032898e-02
1.976115256547927856e-01 8.827442675828933716e-02 7.053045928478240967e-02 4.563799127936363220e-02 8.093294501304626465e-02 1.052658185362815857e-01 1.942884363234043121e-02 -1.528849750757217407e-01 3.997779637575149536e-02 1.153420954942703247e-01 1.633515059947967529e-01 -9.105920791625976562e-02 2.318771481513977051e-01 3.014467954635620117e-01 1.054527014493942261e-01 3.987497687339782715e-01 1.457879226654767990e-02 -1.046675592660903931e-01 -7.612912449985742569e-03 1.057097315788269043e-02 -1.648854315280914307e-01 -3.351462185382843018e-01 3.212915360927581787e-01 -1.464798152446746826e-01 -1.904485970735549927e-01 2.080358117818832397e-01 1.293999701738357544e-01 -2.781258523464202881e-01 4.845495894551277161e-02 -3.032376430928707123e-02 2.779339253902435303e-01 1.019141227006912231e-01
-1.393821462988853455e-02 1.330053061246871948e-01 8.299602568149566650e-02 -2.538865804672241211e-01 2.082445472478866577e-01 2.094936221837997437e-01 2.278513647615909576e-02 5.314477160573005676e-02 1.933697313070297241e-01 2.971973456442356110e-02 -1.816976517438888550e-01 -5.444770678877830505e-02 -9.156155399978160858e-03 3.260931074619293213e-01 -9.645567834377288818e-02 1.315355394035577774e-02 -1.325536519289016724e-01 2.734380960464477539e-01 -2.190655469894409180e-01 -2.286753356456756592e-01 3.673648536205291748e-01 -1.684923171997070312e-01 3.054535984992980957e-01 -9.073860198259353638e-02 -1.620272397994995117e-01 1.902363598346710205e-01 8.783738315105438232e-02 -1.328461319208145142e-01 -5.425617843866348267e-02 1.573134399950504303e-02 2.091858237981796265e-01 1.943235546350479126e-01
1.367487013339996338e-02 -5.908298492431640625e-02 1.403416246175765991e-01 8.866637200117111206e-02 1.432887613773345947e-01 -1.049742922186851501e-01 -9.073201566934585571e-02 1.195849701762199402e-01 2.362090647220611572e-01 3.182388842105865479e-01 2.722688317298889160e-01 -6.999277323484420776e-02 1.233592182397842407e-01 2.737960517406463623e-01 8.750773966312408447e-02 2.868298888206481934e-01 -2.725078761577606201e-01 -2.911226823925971985e-02 5.066628009080886841e-02 1.382212787866592407e-01 1.741968989372253418e-01 -1.072174906730651855e-01 3.396369516849517822e-01 -2.290002256631851196e-01 5.905954539775848389e-02 3.232074379920959473e-01 5.683880671858787537e-02 -1.017125472426414490e-01 -1.195525005459785461e-01 8.365396410226821899e-02 2.218218594789505005e-01 5.674835760146379471e-03
1.586716622114181519e-01 7.696010172367095947e-02 1.627605408430099487e-01 1.356862485408782959e-01 1.878018863499164581e-02 -6.360570341348648071e-02 -1.189129799604415894e-01 3.890759125351905823e-02 1.424397826194763184e-01 2.681332528591156006e-01 -2.645169496536254883e-01 -1.233138442039489746e-01 1.491690874099731445e-01 4.657630920410156250e-01 8.944603055715560913e-02 2.050038613379001617e-02 -5.301909893751144409e-02 1.082414090633392334e-01 5.468474701046943665e-03 -2.258049510419368744e-02 1.664782166481018066e-01 -9.412213414907455444e-02 3.218695521354675293e-01 -2.632954716682434082e-01 -2.758573293685913086e-01 1.658411473035812378e-01 5.643076077103614807e-02 2.742512151598930359e-02 1.313866022974252701e-02 3.540033996105194092e-01 1.460401862859725952e-01 7.576009724289178848e-03
1.454085297882556915e-02 8.899214863777160645e-02 2.432448416948318481e-01 -1.852515935897827148e-01 -2.276504784822463989e-02 1.148349270224571228e-01 1.267412751913070679e-01 -5.102078896015882492e-03 -9.307301044464111328e-02 -1.937994062900543213e-01 -5.343398451805114746e-02 2.933784127235412598e-01 -1.111638173460960388e-01 1.638120263814926147e-01 2.780070006847381592e-01 1.861121356487274170e-01 -2.250322997570037842e-01 -1.103545278310775757e-01 6.524993572384119034e-03 -3.546034991741180420e-01 2.366369515657424927e-01 -6.843498349189758301e-02 3.998992741107940674e-01 -3.066010773181915283e-01 -2.718556486070156097e-02 -1.628304421901702881e-01 -7.375971227884292603e-02 -8.324256539344787598e-02 -1.573703885078430176e-01 7.940146327018737793e-02 -8.642217144370079041e-03 9.137002378702163696e-02
-1.397740840911865234e-01 -6.157230585813522339e-02 -8.188316226005554199e-02 -8.334908634424209595e-02 1.803867369890213013e-01 1.406130790710449219e-01 -2.071564197540283203e-01 4.518424347043037415e-02 -2.041755318641662598e-01 -3.361489251255989075e-02 5.416390951722860336e-03 -2.685225196182727814e-02 -6.157359108328819275e-02 2.658509612083435059e-01 -8.449379354715347290e-02 -1.532940119504928589e-01 -2.794519960880279541e-01 1.900346600450575352e-03 -1.648214459419250488e-01 7.855618000030517578e-02 -3.319814801216125488e-02 -2.625653147697448730e-01 4.327030479907989502e-01 -2.814031541347503662e-01 2.030306011438369751e-01 -1.516553610563278198e-01 2.314040064811706543e-01 -2.205856442451477051e-01 1.358022987842559814e-01 4.084847867488861084e-02 2.721496224403381348e-01 9.262633323669433594e-02
2.390307337045669556e-01 -5.865872837603092194e-03 -3.255738019943237305e-01 -2.628194987773895264e-01 3.011003835126757622e-03 5.146464332938194275e-02 -8.446180075407028198e-02 -9.437201917171478271e-02 -1.894789189100265503e-01 1.002054065465927124e-01 -9.184985607862472534e-02 1.777868717908859253e-01 2.241084426641464233e-01 3.596031367778778076e-01 1.787452250719070435e-01 -6.520232558250427246e-02 -2.297294735908508301e-01 -9.767264127731323242e-03 -2.180274277925491333e-01 -2.845079302787780762e-01 2.518552914261817932e-02 -2.979318499565124512e-01 1.821185052394866943e-01 1.770321130752563477e-01 7.112198323011398315e-02 2.565783858299255371e-01 -6.805853545665740967e-02 1.034361496567726135e-01 3.284244239330291748e-02 7.331771403551101685e-02 8.698493987321853638e-02 1.087776273488998413e-01
1.750477254390716553e-01 2.705524265766143799e-01 9.831555932760238647e-02 2.312752418220043182e-03 2.756522223353385925e-02 -1.898032240569591522e-02 -6.258031725883483887e-02 -9.309659153223037720e-02 2.654829993844032288e-02 2.584527828730642796e-04 2.221705019474029541e-01 1.809947937726974487e-02 -1.157861296087503433e-02 3.110482916235923767e-02 2.309174090623855591e-01 3.124724924564361572e-01 -2.363497614860534668e-01 -4.975568503141403198e-02 -2.032954804599285126e-02 -2.633576840162277222e-02 -1.824766397476196289e-01 -1.579803298227488995e-03 1.862480640411376953e-01 -1.641273796558380127e-01 -1.504801362752914429e-01 2.932348251342773438e-01 3.326499089598655701e-02 -7.992043346166610718e-02 -6.410033255815505981e-02 -2.979739606380462646e-01 5.310922265052795410e-01 1.577286124229431152e-01
1.637322902679443359e-01 8.617200888693332672e-03 -1.919853389263153076e-01 -1.208538860082626343e-01 2.586774528026580811e-01 3.778920695185661316e-02 -1.167823672294616699e-01 2.246750285848975182e-03 9.256291389465332031e-02 2.223401069641113281e-01 -1.242926269769668579e-01 -2.367271482944488525e-02 2.576301395893096924e-01 1.242740973830223083e-01 4.885116219520568848e-02 -1.659005582332611084e-01 -2.175423055887222290e-01 9.530124068260192871e-02 -2.912310883402824402e-04 -1.283490955829620361e-01 1.792169064283370972e-01 -4.440302848815917969e-01 2.438462972640991211e-01 -1.021403968334197998e-01 1.555715352296829224e-01 -2.187421470880508423e-01 1.940480247139930725e-02 -2.327647656202316284e-01 -2.415329590439796448e-02 -4.494585096836090088e-02 3.829041719436645508e-01 -7.776751369237899780e-02
-1.241721957921981812e-01 2.372177094221115112e-01 5.326701700687408447e-02 1.646828651428222656e-02 -4.770168662071228027e-02 6.411504745483398438e-02 -3.657029569149017334e-02 -1.433040052652359009e-01 2.490156292915344238e-01 2.740647196769714355e-01 -1.445879638195037842e-01 -9.157382696866989136e-02 1.084831506013870239e-01 3.092507719993591309e-01 1.617643684148788452e-01 4.416616261005401611e-02 1.248677000403404236e-01 -1.623128801584243774e-01 1.403495520353317261e-01 -4.069576784968376160e-02 3.989458382129669189e-01 -2.426423728466033936e-01 3.805139660835266113e-01 -1.021789759397506714e-01 -2.328484654426574707e-01 3.071093186736106873e-02 1.199511904269456863e-02 -2.371339499950408936e-02 -7.716584205627441406e-02 1.033928319811820984e-01 2.267292737960815430e-01 1.858263760805130005e-01
1.206604838371276855e-01 2.790570259094238281e-01 1.367852687835693359e-01 2.254838310182094574e-02 -1.163318902254104614e-01 1.301804780960083008e-01 -1.541098058223724365e-01 4.948489367961883545e-02 -1.538148522377014160e-02 2.077308110892772675e-02 -4.818591475486755371e-02 4.771781712770462036e-02 8.189606666564941406e-02 -1.083123832941055298e-01 -1.538245528936386108e-01 -6.732897460460662842e-02 -3.724025487899780273e-01 -5.474010854959487915e-02 2.448167502880096436e-01 -3.931837156414985657e-02 4.009258747100830078e-01 -3.818227350711822510e-01 2.783464491367340088e-01 6.980427354574203491e-02 -2.725781500339508057e-01 1.306023895740509033e-01 2.324608415365219116e-01 6.054032221436500549e-02 3.296450525522232056e-02 -1.304728835821151733e-01 1.336757689714431763e-01 -5.187890306115150452e-02
1.074313819408416748e-01 -7.166034728288650513e-02 -1.342574357986450195e-01 -2.058863639831542969e-01 -1.497197896242141724e-01 3.344696015119552612e-02 1.005336865782737732e-01 5.181141942739486694e-02 1.813352666795253754e-02 -5.842648074030876160e-02 -1.068116277456283569e-01 1.494240909814834595e-01 2.102271094918251038e-02 4.058200716972351074e-01 -4.365898296236991882e-02 -2.161006331443786621e-01 -2.375799715518951416e-01 1.486950665712356567e-01 1.675977706909179688e-01 1.732385456562042236e-01 4.891341924667358398e-01 -6.077823042869567871e-02 1.819188743829727173e-01 -1.097852215170860291e-01 -2.848332934081554413e-02 1.920377463102340698e-01 2.206627577543258667e-01 1.356905549764633179e-01 2.137863039970397949e-01 1.298295259475708008e-01 1.607726961374282837e-01 1.319699138402938843e-01
9.307682514190673828e-02 -3.691908717155456543e-02 -2.144238948822021484e-01 1.869561821222305298e-01 1.430470943450927734e-01 1.410139650106430054e-01 -3.086508512496948242e-01 -2.408557534217834473e-01 -3.109368495643138885e-02 8.948156237602233887e-02 -6.600597500801086426e-02 1.569817215204238892e-01 -1.345388591289520264e-02 4.381709992885589600e-01 6.571763753890991211e-02 1.114952862262725830e-01 -1.980913132429122925e-01 -3.367683887481689453e-01 1.281668990850448608e-01 -1.563113033771514893e-01 1.596497744321823120e-02 -2.751596271991729736e-01 1.220790147781372070e-01 -1.899169385433197021e-01 -9.362408518791198730e-02 3.057103604078292847e-02 1.001785099506378174e-01 3.789572790265083313e-02 8.420860022306442261e-02 1.658881604671478271e-01 4.174123052507638931e-03 3.037577271461486816e-01
1.585793495178222656e-01 1.778426021337509155e-02 8.494835346937179565e-02 -7.483881711959838867e-02 7.518528401851654053e-02 -1.000012904405593872e-01 6.611409038305282593e-02 2.008283324539661407e-02 -7.461615651845932007e-02 2.665390372276306152e-01 3.310461938381195068e-01 8.854504674673080444e-02 1.627705544233322144e-01 2.425897717475891113e-01 -1.013649702072143555e-01 -9.853066504001617432e-02 -6.351033598184585571e-02 -1.654543727636337280e-01 3.113125264644622803e-01 -1.372699737548828125e-01 2.246191501617431641e-01 -2.381261587142944336e-01 3.304731547832489014e-01 1.506535522639751434e-02 -1.398812681436538696e-01 -6.983945518732070923e-02 3.423003479838371277e-02 5.564769729971885681e-02 2.843621969223022461e-01 6.279056519269943237e-02 3.838565647602081299e-01 1.315083652734756470e-01
1.663152873516082764e-01 3.349127620458602905e-02 -3.279106020927429199e-01 -2.401339113712310791e-01 9.510470926761627197e-02 4.248125851154327393e-02 9.228344075381755829e-03 -2.546387314796447754e-01 -1.933210492134094238e-01 1.655516475439071655e-01 -1.788692325353622437e-01 2.836372554302215576e-01 2.125498354434967041e-01 2.969378829002380371e-01 2.159892022609710693e-01 -1.484879292547702789e-02 -6.729739159345626831e-02 -2.714619599282741547e-02 -3.284024596214294434e-01 -1.798718720674514771e-01 4.779864475131034851e-02 -1.373014748096466064e-01 2.780175507068634033e-01 -2.679158188402652740e-02 4.663553833961486816e-02 2.841696441173553467e-01 -5.227107089012861252e-03 4.673300310969352722e-02 -4.267682135105133057e-02 3.783539682626724243e-02 1.124472767114639282e-01 1.647869497537612915e-01
9.155058860778808594e-02 5.069372802972793579e-02 -5.241150036454200745e-02 -4.497523477766662836e-04 6.421632319688796997e-02 8.301676809787750244e-02 2.004884928464889526e-01 3.767834603786468506e-02 1.105517987161874771e-02 2.390510439872741699e-01 2.866649627685546875e-01 1.322548836469650269e-01 2.426222339272499084e-02 2.657113373279571533e-01 -9.585527330636978149e-02 -1.563065052032470703e-01 -1.846626996994018555e-01 -1.398733147652819753e-04 -4.450851678848266602e-02 -1.872572600841522217e-01 3.438595831394195557e-01 -1.473317146301269531e-01 6.783896684646606445e-02 -1.498844623565673828e-01 -1.856152117252349854e-01 1.395322680473327637e-01 1.890414208173751831e-02 -2.340979725122451782e-01 -3.019169867038726807e-01 3.663883507251739502e-01 2.491404861211776733e-01 1.929172575473785400e-01
2.418275028467178345e-01 -5.946040526032447815e-02 -2.750592529773712158e-01 -3.122786879539489746e-01 4.670030251145362854e-02 -1.471245847642421722e-02 -8.935160934925079346e-02 -1.591584980487823486e-01 -1.911087483167648315e-01 2.280158996582031250e-01 -4.406800493597984314e-02 1.403463035821914673e-01 8.830307424068450928e-02 3.349988460540771484e-01 3.087517321109771729e-01 -4.670202732086181641e-03 -1.830265223979949951e-01 -2.389415912330150604e-02 -2.785972654819488525e-01 -2.544014453887939453e-01 9.736184775829315186e-02 -3.282681107521057129e-01 2.076608687639236450e-01 -1.452615857124328613e-02 1.151678338646888733e-01 2.177713513374328613e-01 -3.547083213925361633e-02 4.717829450964927673e-02 1.976032555103302002e-02 -3.995635733008384705e-02 2.052129246294498444e-02 3.530645975843071938e-03
6.269939243793487549e-02 1.927372962236404419e-01 -7.123248279094696045e-02 -8.252171427011489868e-02 1.610340476036071777e-01 -2.974019013345241547e-02 2.455799579620361328e-01 -2.225111126899719238e-01 1.609663069248199463e-01 1.460718959569931030e-01 6.512732058763504028e-02 -1.224839985370635986e-01 -7.555848360061645508e-02 1.978194862604141235e-01 6.222227215766906738e-02 -1.468757539987564087e-01 -1.532520204782485962e-01 -1.356554478406906128e-01 1.293919514864683151e-02 -2.346194088459014893e-01 5.706704687327146530e-03 -1.839980036020278931e-01 4.088082909584045410e-01 2.674423456192016602e-01 -3.664800822734832764e-01 -3.031332232058048248e-02 3.771686553955078125e-02 -5.616997182369232178e-02 1.402967125177383423e-01 1.248457357287406921e-01 3.315577507019042969e-01 1.377652883529663086e-01
-8.551782369613647461e-02 2.132158130407333374e-01 2.287537418305873871e-02 -2.983830273151397705e-01 9.904228150844573975e-02 1.612472683191299438e-01 6.314830482006072998e-02 9.203431755304336548e-02 1.572061330080032349e-01 -1.612586379051208496e-01 1.021214425563812256e-01 2.344632595777511597e-01 1.355382651090621948e-01 4.766678810119628906e-01 -2.148865535855293274e-02 -1.283826380968093872e-01 -1.970081180334091187e-01 1.665279082953929901e-02 -7.723037153482437134e-03 -1.726440191268920898e-01 -2.744801715016365051e-02 -1.856877654790878296e-01 -7.125873863697052002e-02 -8.767172694206237793e-02 -1.795725077390670776e-01 -3.111041383817791939e-03 2.134116590023040771e-01 2.957516722381114960e-02 1.143215894699096680e-01 -1.070718467235565186e-01 3.505005538463592529e-01 2.962143719196319580e-01
2.521632798016071320e-02 -1.432128101587295532e-01 -2.519149184226989746e-01 -3.089986182749271393e-02 -1.878100186586380005e-01 4.198626801371574402e-02 -1.310268789529800415e-01 1.182521805167198181e-01 6.939110159873962402e-02 8.660276234149932861e-02 -7.652131468057632446e-02 -4.150912910699844360e-02 -1.843337714672088623e-02 3.173353075981140137e-01 1.985128819942474365e-01 -4.447103291749954224e-02 -1.974003911018371582e-01 -1.013832911849021912e-01 -1.971716433763504028e-01 -7.819878309965133667e-02 -4.369581863284111023e-02 6.352483760565519333e-03 4.253284931182861328e-01 -3.410694897174835205e-01 -2.513521313667297363e-01 3.979879617691040039e-02 1.805927157402038574e-01 -3.637644350528717041e-01 -1.142004653811454773e-01 4.181291162967681885e-02 1.760187745094299316e-01 1.226324364542961121e-01
1.726116389036178589e-01 -8.104999363422393799e-02 -2.144576013088226318e-01 -8.713413029909133911e-02 2.746879495680332184e-02 -1.206970214843750000e-01 -1.162200346589088440e-01 1.281169205904006958e-01 -5.215869545936584473e-01 -2.234531342983245850e-01 6.268151849508285522e-02 4.837906360626220703e-02 1.796696037054061890e-01 1.703033745288848877e-01 1.322556734085083008e-01 3.016931377351284027e-02 -1.313844621181488037e-01 -1.511088293045759201e-02 3.336356282234191895e-01 -4.986295010894536972e-03 2.511242926120758057e-01 -3.314300253987312317e-02 3.603503108024597168e-01 -9.296459704637527466e-02 -1.689283996820449829e-01 -1.575819700956344604e-01 2.385698258876800537e-01 -1.102268546819686890e-01 1.916200295090675354e-02 -3.913763910531997681e-02 -3.050301037728786469e-02 -1.095867529511451721e-02
2.293640226125717163e-01 -1.901119351387023926e-01 4.181990399956703186e-02 -3.270451426506042480e-01 1.569870263338088989e-01 1.777362525463104248e-01 1.272684186697006226e-01 -9.900841116905212402e-02 1.777028292417526245e-02 -5.114261433482170105e-02 -4.371165856719017029e-02 3.053175471723079681e-02 -6.026317551732063293e-02 5.302361845970153809e-01 -2.698156423866748810e-02 1.793356053531169891e-02 -4.247999191284179688e-01 2.277133986353874207e-02 1.971459835767745972e-01 -2.417579740285873413e-01 -3.213271126151084900e-02 -1.532736420631408691e-01 2.101240605115890503e-01 7.005515694618225098e-02 2.848626859486103058e-02 -1.770987734198570251e-02 2.918997080996632576e-03 1.649039387702941895e-01 -1.809366792440414429e-02 -6.696238368749618530e-02 2.065361887216567993e-01 3.214963898062705994e-02
1.004265807569026947e-02 -1.034547202289104462e-02 -5.528774484992027283e-02 1.364773362874984741e-01 -2.023174166679382324e-01 8.737745229154825211e-04 -5.228973180055618286e-02 -2.025020420551300049e-01 1.547599583864212036e-01 1.191804781556129456e-01 9.130021929740905762e-02 4.152773618698120117e-01 1.368615627288818359e-01 9.845484793186187744e-02 1.976599693298339844e-01 2.976245880126953125e-01 -4.254002869129180908e-01 1.302638091146945953e-02 9.736359864473342896e-02 -1.891912370920181274e-01 2.345106378197669983e-02 -1.411944627761840820e-01 1.640821099281311035e-01 1.015192195773124695e-01 -5.687339231371879578e-02 -8.234650641679763794e-02 7.214678823947906494e-02 -4.587538167834281921e-02 -1.488388143479824066e-02 -1.351099610328674316e-01 4.454100728034973145e-01 1.002773828804492950e-02
4.526432137936353683e-03 1.307888180017471313e-01 -3.026322089135646820e-02 -1.639267802238464355e-01 1.169390305876731873e-01 2.545918822288513184e-01 -1.202347502112388611e-01 7.630439940840005875e-03 -9.220683574676513672e-02 1.998991817235946655e-01 -1.706337779760360718e-01 2.309872806072235107e-01 -1.774930059909820557e-01 1.290035843849182129e-01 7.407016586512327194e-03 1.188297644257545471e-01 -3.572844862937927246e-01 -2.423689886927604675e-02 -1.213496029376983643e-01 -8.934566378593444824e-02 3.350978195667266846e-01 -1.305715590715408325e-01 3.501580059528350830e-01 2.816889584064483643e-01 -6.598543375730514526e-02 -5.877126380801200867e-02 1.664705872535705566e-01 -1.325349882245063782e-02 2.759273536503314972e-02 -3.344020843505859375e-01 5.004706606268882751e-02 1.891873329877853394e-01
2.474640458822250366e-01 -8.651503175497055054e-02 -3.138238787651062012e-01 -1.585087180137634277e-01 -8.429139107465744019e-02 5.503484979271888733e-03 8.978393860161304474e-03 -2.093007862567901611e-01 3.729413729161024094e-04 1.581363976001739502e-01 -7.941520214080810547e-02 2.443953007459640503e-01 1.336487829685211182e-01 2.875073254108428955e-01 2.729635834693908691e-01 -1.569073945283889771e-01 -1.109503582119941711e-01 -2.387795783579349518e-02 -2.162609249353408813e-01 -1.799398660659790039e-01 1.086024045944213867e-01 -2.385583966970443726e-01 2.720080614089965820e-01 1.099858283996582031e-01 6.570038944482803345e-02 3.061633408069610596e-01 -1.025809760903939605e-04 1.634609848260879517e-01 2.974707074463367462e-02 -2.165260910987854004e-02 2.269456535577774048e-01 2.037192285060882568e-01
7.606529630720615387e-03 -5.044402182102203369e-02 3.229179233312606812e-02 1.182294189929962158e-01 2.459084242582321167e-01 3.243762999773025513e-03 -2.362176477909088135e-01 -1.332060843706130981e-01 -2.500475943088531494e-01 2.064599543809890747e-01 1.542976796627044678e-01 -9.787934273481369019e-02 1.462028827518224716e-02 1.607771813869476318e-01 1.636852324008941650e-01 1.615226119756698608e-01 -4.043200314044952393e-01 -2.338843494653701782e-01 3.389785066246986389e-02 -1.268673837184906006e-01 -5.634537339210510254e-02 -2.693159580230712891e-01 2.976517379283905029e-01 1.405238211154937744e-01 -1.007190868258476257e-01 4.508243873715400696e-02 2.902614511549472809e-02 -7.799554616212844849e-02 1.609840393066406250e-01 8.953233063220977783e-02 -2.196397446095943451e-02 3.973438143730163574e-01
1.776244789361953735e-01 2.869125604629516602e-01 -2.568577602505683899e-02 -1.630392968654632568e-01 2.032238394021987915e-01 -4.548118263483047485e-02 1.373751163482666016e-01 1.145843043923377991e-02 1.172067783772945404e-02 -4.972489923238754272e-02 -2.782905846834182739e-02 -4.277598857879638672e-02 5.363814532756805420e-03 5.854322314262390137e-01 1.507847905158996582e-01 -1.039040684700012207e-01 -3.373113870620727539e-01 6.144463084638118744e-03 -3.590513169765472412e-01 -1.526790261268615723e-01 9.199172258377075195e-02 -1.266035288572311401e-01 1.428298652172088623e-01 -9.851424954831600189e-03 -1.928604096174240112e-01 8.594840019941329956e-02 -1.158923655748367310e-02 2.039751708507537842e-01 6.383298337459564209e-02 -2.226457186043262482e-02 9.447771310806274414e-02 -6.448847055435180664e-02
3.313108580186963081e-03 -5.162092670798301697e-02 1.813826411962509155e-01 -2.576062977313995361e-01 -5.617953836917877197e-02 1.110971495509147644e-01 4.589439928531646729e-02 3.109512627124786377e-01 -5.377752240747213364e-03 1.618744432926177979e-01 1.321965903043746948e-01 1.541172415018081665e-01 1.283513009548187256e-01 1.883042156696319580e-01 -5.451967194676399231e-02 9.958211332559585571e-02 -3.909194469451904297e-01 2.205712646245956421e-01 3.091628849506378174e-01 -6.365005671977996826e-02 2.251779586076736450e-01 1.120724529027938843e-01 2.719493806362152100e-01 -1.643583178520202637e-03 -1.536693572998046875e-01 -1.273974478244781494e-01 1.870451867580413818e-01 -4.127142205834388733e-02 2.129250466823577881e-01 -3.692610934376716614e-02 1.257113665342330933e-01 2.722524106502532959e-01
-1.535281911492347717e-02 -6.675699725747108459e-03 2.560587823390960693e-01 5.680905282497406006e-02 1.478130519390106201e-01 -8.211044967174530029e-02 -1.156291216611862183e-01 1.937314309179782867e-02 1.914407908916473389e-01 3.250123858451843262e-01 -2.039100229740142822e-01 -8.978651463985443115e-02 -6.811155006289482117e-03 5.096414089202880859e-01 1.779850870370864868e-01 5.066223442554473877e-02 -2.264856100082397461e-01 7.559857517480850220e-02 9.678229689598083496e-02 7.472874969244003296e-02 7.932162284851074219e-02 -1.062241271138191223e-01 3.429277241230010986e-01 -1.417633891105651855e-01 -2.508874535560607910e-01 1.164600551128387451e-01 1.835866719484329224e-01 9.654483199119567871e-02 -2.838125266134738922e-02 2.017686218023300171e-01 1.062319651246070862e-01 -5.543353036046028137e-02
1.181195303797721863e-01 6.577704101800918579e-02 -1.134595721960067749e-01 -1.642800271511077881e-01 -1.087253564037382603e-03 -2.515757679939270020e-01 -5.963989347219467163e-02 8.128456771373748779e-02 -1.312561631202697754e-01 -1.626846492290496826e-01 1.466082036495208740e-01 3.413179144263267517e-02 1.145969331264495850e-01 1.550983339548110962e-01 1.151896640658378601e-01 1.745754480361938477e-01 -3.215342164039611816e-01 7.199522852897644043e-02 -3.418528940528631210e-03 1.405013799667358398e-01 2.114211916923522949e-01 -1.277178153395652771e-02 2.037499248981475830e-01 -2.060965299606323242e-01 -4.372676014900207520e-01 3.321430385112762451e-01 9.640136361122131348e-02 1.335365814156830311e-03 3.408495187759399414e-01 -5.469613894820213318e-02 2.442088723182678223e-02 -1.826552599668502808e-01
1.527795940637588501e-01 -1.838671267032623291e-01 -2.648075670003890991e-02 -2.075650542974472046e-01 1.326704472303390503e-01 2.288095839321613312e-02 -9.610187262296676636e-02 -1.269741952419281006e-01 -3.572637140750885010e-01 1.012217029929161072e-01 3.723328411579132080e-01 1.094264462590217590e-01 -6.077239662408828735e-02 3.023858666419982910e-01 4.711986705660820007e-02 -4.036930948495864868e-02 -1.653589904308319092e-01 -2.151159346103668213e-01 1.225848197937011719e-01 -2.079425305128097534e-01 1.300429105758666992e-01 -4.592838883399963379e-02 9.666592627763748169e-02 -5.768993124365806580e-02 -2.878772318363189697e-01 1.557472795248031616e-01 -7.653121650218963623e-02 -1.657312065362930298e-01 -1.993617266416549683e-01 2.503792345523834229e-01 1.916568428277969360e-01 1.578423678874969482e-01
2.346232384443283081e-01 3.054935298860073090e-02 3.627197816967964172e-02 -1.032205224037170410e-01 -1.079760566353797913e-01 -6.904340535402297974e-02 -4.262901470065116882e-02 -1.341014057397842407e-01 5.986469984054565430e-02 -2.000462822616100311e-02 2.126534134149551392e-01 -4.797740280628204346e-02 1.874783784151077271e-01 2.306553274393081665e-01 3.447322249412536621e-01 2.265294194221496582e-01 -2.934202924370765686e-02 -1.275386195629835129e-02 1.692070625722408295e-02 -4.597811400890350342e-01 -8.089018613100051880e-02 -2.868424057960510254e-01 2.043001055717468262e-01 8.760835230350494385e-02 -1.146463230252265930e-01 1.584709621965885162e-02 2.819954454898834229e-01 -1.136189177632331848e-01 2.419778257608413696e-01 -1.409530639648437500e-01 2.203980088233947754e-01 -4.520128667354583740e-02
-1.316691488027572632e-01 -1.799513772130012512e-02 1.698074489831924438e-01 5.100971087813377380e-02 3.355038166046142578e-01 1.287744790315628052e-01 -3.932997956871986389e-02 -1.364684998989105225e-01 -1.514406353235244751e-01 2.405595406889915466e-02 1.697621345520019531e-01 8.293183892965316772e-02 -1.121333166956901550e-01 3.975535631179809570e-01 2.237826287746429443e-01 2.013620883226394653e-01 -2.042140811681747437e-01 -3.433314263820648193e-01 -7.753783464431762695e-02 -1.958084553480148315e-01 5.344332754611968994e-02 -8.988016098737716675e-02 3.116838634014129639e-01 1.057255119085311890e-01 -2.221738398075103760e-01 1.786824017763137817e-01 1.440357649698853493e-03 -1.760338544845581055e-01 1.901277899742126465e-02 9.386561065912246704e-02 -6.552436202764511108e-02 1.794223785400390625e-01
3.664608001708984375e-01 -1.243691667914390564e-01 -1.195471361279487610e-01 8.574721217155456543e-02 4.202822223305702209e-02 2.606098353862762451e-02 6.615033000707626343e-02 1.536015048623085022e-02 4.857662320137023926e-02 -1.271346509456634521e-01 -7.301086187362670898e-02 -6.223505362868309021e-02 -8.194455504417419434e-02 1.587793827056884766e-01 1.580984890460968018e-01 -3.700475767254829407e-02 -3.158226609230041504e-01 -1.695920228958129883e-01 9.608765691518783569e-02 6.510315090417861938e-02 4.505312144756317139e-01 1.007903367280960083e-02 6.668949127197265625e-02 -2.473700791597366333e-01 -3.434475064277648926e-01 2.352882176637649536e-01 2.937043309211730957e-01 -2.704646205529570580e-03 1.290481239557266235e-01 1.876527220010757446e-01 -3.769762115553021431e-03 1.155720055103302002e-01
2.742110788822174072e-01 3.078279271721839905e-02 -2.634563669562339783e-02 1.239367052912712097e-01 3.604196757078170776e-02 -1.362498849630355835e-01 -1.958205997943878174e-01 9.826403856277465820e-02 2.953205108642578125e-01 2.939165234565734863e-01 1.183465421199798584e-01 5.330102518200874329e-02 2.943021059036254883e-02 1.277053803205490112e-01 -1.568401418626308441e-02 1.496181339025497437e-01 -2.292864173650741577e-01 -2.463343739509582520e-01 1.114522814750671387e-01 -4.294706508517265320e-03 3.348663449287414551e-01 -8.417815715074539185e-02 1.446688920259475708e-01 -3.691741228103637695e-01 9.673191606998443604e-02 1.541720330715179443e-01 1.651063561439514160e-01 -1.065264269709587097e-01 4.212672635912895203e-02 9.161559492349624634e-02 3.382071554660797119e-01 1.061515212059020996e-01
1.391174197196960449e-01 -2.255026623606681824e-02 -1.921436339616775513e-01 -2.425986155867576599e-02 -2.024440467357635498e-02 -2.376418858766555786e-01 1.282417178153991699e-01 6.792555213905870914e-04 -6.940352916717529297e-02 2.454205304384231567e-01 2.368020638823509216e-02 -1.082853451371192932e-01 2.586928904056549072e-01 1.588758975267410278e-01 -6.770928949117660522e-02 1.231183409690856934e-01 -1.741687953472137451e-01 -3.817915320396423340e-01 -7.289516180753707886e-02 -1.185675412416458130e-01 7.837910950183868408e-02 -1.602277159690856934e-01 4.162822663784027100e-01 -1.509312838315963745e-01 1.814796030521392822e-01 1.178612858057022095e-01 3.781690597534179688e-01 -1.124087795615196228e-01 8.213256299495697021e-02 1.074627190828323364e-01 1.879393011331558228e-01 2.473170869052410126e-02
2.873721420764923096e-01 8.540495485067367554e-02 -1.957695484161376953e-01 -1.834600567817687988e-01 9.481615573167800903e-02 -7.395784556865692139e-02 3.789324313402175903e-02 -5.034724250435829163e-02 -1.694574207067489624e-01 6.792243570089340210e-02 -1.770662516355514526e-01 1.465550959110260010e-01 1.955559998750686646e-01 4.421856999397277832e-01 1.575787812471389771e-01 -1.006180569529533386e-01 -1.851156800985336304e-01 -3.920583799481391907e-02 -3.848023116588592529e-01 -1.422987580299377441e-01 1.609797626733779907e-01 -3.183321356773376465e-01 2.302529364824295044e-01 -2.566618099808692932e-02 1.628766395151615143e-02 1.955222934484481812e-01 3.120059892535209656e-02 1.483770757913589478e-01 -1.381243695504963398e-03 -4.146815836429595947e-02 -2.613202482461929321e-02 1.260326802730560303e-01
1.712205559015274048e-01 1.038381457328796387e-02 -4.482498392462730408e-02 -3.181484639644622803e-01 1.505351960659027100e-01 3.938932716846466064e-01 1.638806462287902832e-01 -9.545699506998062134e-02 1.160278245806694031e-01 1.742717809975147247e-02 -8.926702290773391724e-02 1.450449377298355103e-01 2.501614391803741455e-01 2.087114006280899048e-01 -2.026338279247283936e-01 -5.288258567452430725e-02 -1.719610095024108887e-01 -1.988911479711532593e-01 7.926888018846511841e-02 2.494229935109615326e-02 8.349146693944931030e-02 -9.942552447319030762e-02 4.741943776607513428e-01 -8.765655755996704102e-02 -1.684465110301971436e-01 2.168028950691223145e-01 -2.265724167227745056e-02 -1.334954351186752319e-01 1.705099046230316162e-01 8.968938887119293213e-02 6.303776800632476807e-02 -2.361386269330978394e-02
8.664378523826599121e-02 -7.156451791524887085e-02 -2.214384973049163818e-01 1.813561767339706421e-01 4.753550142049789429e-02 6.463316082954406738e-02 -4.612744972109794617e-02 -5.411156266927719116e-02 2.135310135781764984e-02 -1.144745126366615295e-01 4.885802417993545532e-02 -1.647381782531738281e-01 1.452436745166778564e-01 1.565722525119781494e-01 4.154440015554428101e-02 -5.898331478238105774e-02 -3.126252293586730957e-01 1.268674284219741821e-01 3.172588348388671875e-01 -2.581647038459777832e-01 1.273140609264373779e-01 -4.204326272010803223e-01 3.240422606468200684e-01 -2.284621633589267731e-02 -3.343287408351898193e-01 3.897376358509063721e-02 1.190023720264434814e-01 9.338214062154293060e-03 -6.834029406309127808e-02 -2.518435716629028320e-01 5.103765428066253662e-02 -1.489227265119552612e-01
2.146200239658355713e-01 -1.535682678222656250e-01 -1.085738837718963623e-01 3.623627871274948120e-02 4.343286752700805664e-01 -2.818478457629680634e-02 -9.440435469150543213e-02 3.291262313723564148e-02 -2.984249964356422424e-03 1.004140228033065796e-01 1.780083626508712769e-01 5.238664802163839340e-03 1.623745262622833252e-01 1.182215884327888489e-01 -7.619693130254745483e-02 1.268409192562103271e-01 -2.839494645595550537e-01 -1.824506819248199463e-01 1.933474093675613403e-01 1.697581708431243896e-01 1.583470553159713745e-01 -8.690930902957916260e-02 4.020242691040039062e-01 -2.852420806884765625e-01 3.832382336258888245e-02 9.841682761907577515e-02 6.156595423817634583e-02 -2.241714745759963989e-01 -1.020597442984580994e-01 1.225721687078475952e-01 2.575005590915679932e-01 -3.324289247393608093e-02
1.638253182172775269e-01 2.017920464277267456e-01 2.275396697223186493e-02 -3.528133779764175415e-02 2.940347492694854736e-01 2.337146922945976257e-02 7.135650515556335449e-02 -5.024216696619987488e-02 -2.395873516798019409e-01 2.765937447547912598e-01 -2.737699076533317566e-02 -5.556762963533401489e-02 -7.621679455041885376e-03 2.443760186433792114e-01 2.151552289724349976e-01 -1.038676500320434570e-01 -1.001669913530349731e-01 2.295598089694976807e-01 -1.092012971639633179e-01 2.200223058462142944e-01 -1.115552708506584167e-02 -2.145602852106094360e-01 4.543744325637817383e-01 -1.530810147523880005e-01 6.790964305400848389e-02 -1.446138322353363037e-01 2.520948946475982666e-01 -6.243951991200447083e-02 8.517677336931228638e-02 3.818626701831817627e-02 2.839940190315246582e-01 -1.033923705108463764e-03
-2.605439722537994385e-01 1.075214594602584839e-01 5.471746996045112610e-02 -3.232310712337493896e-01 2.088563889265060425e-01 -1.440694332122802734e-01 -2.432882040739059448e-01 1.996679417788982391e-02 -7.197633385658264160e-02 -1.159554868936538696e-01 6.772901117801666260e-02 7.640159688889980316e-03 -6.769068539142608643e-02 4.357909858226776123e-01 1.025214791297912598e-01 3.999878838658332825e-02 -2.090232074260711670e-01 2.510294616222381592e-01 -1.543657928705215454e-01 -2.103548049926757812e-01 2.278855592012405396e-01 -2.140974104404449463e-01 8.356578648090362549e-02 2.631956897675991058e-02 -1.081308797001838684e-01 1.945838034152984619e-01 -1.707335002720355988e-02 -2.511546909809112549e-01 -6.010060012340545654e-02 -8.059360831975936890e-02 1.491607874631881714e-01 1.836542934179306030e-01
9.685390442609786987e-02 -6.157548353075981140e-02 -1.834710836410522461e-01 -1.909570209681987762e-02 1.495547294616699219e-01 -2.315886616706848145e-01 1.236731633543968201e-01 -6.449952721595764160e-02 -8.681111782789230347e-02 3.008068799972534180e-01 2.230934202671051025e-01 -2.949240058660507202e-02 1.516212522983551025e-01 6.565086543560028076e-02 -8.001587539911270142e-02 1.602249443531036377e-01 -3.103247880935668945e-01 -3.900031149387359619e-01 6.899788230657577515e-02 -2.333985567092895508e-01 5.042782798409461975e-02 -1.344473361968994141e-01 4.141036570072174072e-01 -1.603866964578628540e-01 1.123824864625930786e-01 4.252691566944122314e-02 1.332336813211441040e-01 -1.339738219976425171e-01 -1.834207773208618164e-01 -5.368100944906473160e-03 1.929882913827896118e-01 5.283815413713455200e-02
1.162466257810592651e-01 2.395426332950592041e-01 1.193083822727203369e-01 7.058288902044296265e-02 1.721602082252502441e-01 -1.499069184064865112e-01 -8.877563476562500000e-02 7.389962207525968552e-03 -1.736838668584823608e-01 -8.854898065328598022e-02 -1.087437793612480164e-01 2.425014823675155640e-01 -2.119306325912475586e-01 6.301692128181457520e-02 -9.010377340018749237e-03 -5.252829194068908691e-02 -3.115489482879638672e-01 4.081068187952041626e-02 2.112815529108047485e-01 -3.659725189208984375e-02 1.935468018054962158e-01 -2.388901263475418091e-01 2.889010310173034668e-01 -4.942510649561882019e-02 -3.042023777961730957e-01 -2.606506459414958954e-02 3.250152468681335449e-01 -9.739613533020019531e-02 3.343350589275360107e-01 1.123133823275566101e-01 8.959058672189712524e-02 -1.535387635231018066e-01
1.255749762058258057e-01 1.507338788360357285e-02 -9.022945165634155273e-02 -2.315945476293563843e-01 5.862084031105041504e-02 2.950257658958435059e-01 2.700958251953125000e-01 -1.393695473670959473e-01 1.690663993358612061e-01 -1.714206114411354065e-02 -4.611387848854064941e-02 1.074686553329229355e-02 9.118330478668212891e-02 3.326827585697174072e-01 -1.378890126943588257e-01 2.386085130274295807e-02 -1.005701869726181030e-01 -1.154072210192680359e-01 1.916884779930114746e-01 -1.026353165507316589e-01 -1.741983182728290558e-02 -3.202386498451232910e-01 5.467859506607055664e-01 -1.121263876557350159e-01 -1.022189632058143616e-01 6.441143900156021118e-02 -1.553422510623931885e-01 -3.717745468020439148e-02 6.446351855993270874e-02 -7.413763552904129028e-02 1.188087165355682373e-01 1.438281685113906860e-01
-1.400680541992187500e-01 1.402827948331832886e-01 -2.260057255625724792e-02 -1.401257812976837158e-01 2.190092653036117554e-01 -1.193242818117141724e-01 4.657753556966781616e-02 -2.347831726074218750e-01 1.066607013344764709e-01 -1.388718634843826294e-01 1.608920283615589142e-02 -9.538085013628005981e-02 -9.128122031688690186e-02 -1.517946720123291016e-01 1.631811261177062988e-01 4.442166909575462341e-02 -2.357049286365509033e-01 -2.776263952255249023e-01 -2.455741614103317261e-01 -2.885657250881195068e-01 1.897374838590621948e-01 -3.711661994457244873e-01 2.841733098030090332e-01 1.580520160496234894e-02 -2.752214968204498291e-01 2.406669408082962036e-01 7.199122011661529541e-02 7.705823332071304321e-02 -1.746659167110919952e-02 1.511826086789369583e-02 6.509006023406982422e-02 2.013169974088668823e-01
5.679446086287498474e-02 2.206271886825561523e-02 -1.515376865863800049e-01 -4.881677217781543732e-03 2.720699310302734375e-01 5.626469850540161133e-02 -3.351127803325653076e-01 -8.588103204965591431e-02 -1.579645574092864990e-01 3.582220524549484253e-02 -4.957491159439086914e-02 -1.293563693761825562e-01 2.992359101772308350e-01 4.166217744350433350e-01 1.961380243301391602e-01 4.919480159878730774e-02 -1.189184412360191345e-01 -1.799156665802001953e-01 5.354469269514083862e-02 -1.259619444608688354e-01 -2.442856505513191223e-02 -8.620837330818176270e-02 2.073946297168731689e-01 -3.356269598007202148e-01 -2.508297562599182129e-01 -1.235645115375518799e-01 -2.592280134558677673e-02 7.922802865505218506e-02 -1.106926947832107544e-01 2.626953423023223877e-01 1.706995368003845215e-01 5.039111524820327759e-02
1.175272092223167419e-02 9.321043640375137329e-02 -8.622685074806213379e-02 1.820770502090454102e-01 -5.474502593278884888e-02 1.424083411693572998e-01 -2.766536772251129150e-01 -4.636671394109725952e-02 2.135641425848007202e-01 2.203302830457687378e-02 1.771404892206192017e-01 3.532334566116333008e-01 6.981236487627029419e-02 1.689141392707824707e-01 8.241886645555496216e-02 2.475899606943130493e-01 -3.628992438316345215e-01 1.222906857728958130e-01 9.708195924758911133e-02 -1.174718290567398071e-01 3.890355676412582397e-02 -1.395914554595947266e-01 4.387037158012390137e-01 -8.594761043787002563e-02 -2.152675241231918335e-01 -9.316524863243103027e-02 -7.120613753795623779e-02 3.070667013525962830e-02 6.100159138441085815e-02 -1.851315051317214966e-02 2.672252058982849121e-01 -1.328391879796981812e-01
2.208873778581619263e-01 -1.142283380031585693e-01 1.383503675460815430e-01 -9.320022165775299072e-02 1.463096030056476593e-02 1.658902168273925781e-01 2.644469141960144043e-01 -4.537045955657958984e-03 1.553711760789155960e-02 -1.389789283275604248e-01 -1.423724293708801270e-01 -5.631607025861740112e-02 1.141023561358451843e-01 3.623541295528411865e-01 4.727997630834579468e-02 -2.055470831692218781e-02 -4.145098626613616943e-01 -1.093393117189407349e-01 -1.344854831695556641e-01 1.130466070026159286e-02 1.882288455963134766e-01 -1.077155470848083496e-01 4.138873815536499023e-01 -5.061948671936988831e-02 2.059162035584449768e-02 3.609593212604522705e-01 -9.091095626354217529e-02 2.953641116619110107e-02 -5.610289052128791809e-02 -1.191129535436630249e-01 2.035609185695648193e-01 3.406687080860137939e-02
2.807241119444370270e-02 2.607401907444000244e-01 -1.703541874885559082e-01 -2.828533994033932686e-03 1.015878617763519287e-01 -2.082245796918869019e-01 1.226254180073738098e-01 6.532962620258331299e-02 -1.418926864862442017e-01 4.177014902234077454e-02 1.038608178496360779e-01 6.945780664682388306e-02 1.905695348978042603e-01 4.472664594650268555e-01 -9.215658903121948242e-02 1.006995290517807007e-01 -2.541808411478996277e-02 1.250652223825454712e-01 -2.375586777925491333e-01 -1.462944149971008301e-01 3.504044115543365479e-01 -1.339580863714218140e-01 3.470179438591003418e-01 -5.697760358452796936e-02 -2.026972025632858276e-01 1.281350255012512207e-01 -1.079391390085220337e-01 -2.360655181109905243e-02 -2.738986909389495850e-01 -7.515742629766464233e-02 1.451003849506378174e-01 -8.229710161685943604e-02
1.148955747485160828e-01 -1.699043065309524536e-01 -3.627016441896557808e-03 -8.110621571540832520e-02 -1.830487698316574097e-01 9.696125984191894531e-02 -9.034093469381332397e-02 -1.954195946455001831e-01 -1.193675100803375244e-01 3.405657038092613220e-02 5.452949404716491699e-01 1.632614433765411377e-01 1.089178323745727539e-01 2.817495763301849365e-01 5.876043438911437988e-02 -9.882148355245590210e-02 -7.183818519115447998e-02 -1.866572946310043335e-01 1.851354539394378662e-01 -5.723481625318527222e-02 1.652770489454269409e-01 -3.198175132274627686e-02 2.742731571197509766e-01 -1.902047246694564819e-01 -2.238445132970809937e-01 9.959640353918075562e-02 1.670008301734924316e-01 -4.043702408671379089e-02 -1.283090114593505859e-01 1.670756042003631592e-01 2.566065788269042969e-01 3.372653573751449585e-02
-1.329838633537292480e-01 2.271111309528350830e-01 -9.561714529991149902e-02 -8.130064606666564941e-02 6.037386506795883179e-02 1.722956150770187378e-01 7.764048874378204346e-02 2.658251821994781494e-01 -1.798687577247619629e-01 -1.327478587627410889e-01 -3.206551373004913330e-01 2.305166982114315033e-02 -4.907084256410598755e-02 1.698542088270187378e-01 6.258710473775863647e-02 1.713898479938507080e-01 -1.805283427238464355e-01 -1.078047137707471848e-02 -1.754243224859237671e-01 -9.774542599916458130e-02 4.550629258155822754e-01 -1.486929208040237427e-01 1.842988431453704834e-01 -1.275526583194732666e-01 -6.326193362474441528e-02 1.494774222373962402e-01 9.102021157741546631e-02 -2.089963555335998535e-01 4.054345935583114624e-02 1.294261403381824493e-02 3.795403540134429932e-01 1.022320911288261414e-01
3.062595427036285400e-01 2.381480187177658081e-01 9.793338924646377563e-02 -2.482755109667778015e-02 -1.025332883000373840e-01 2.477610558271408081e-01 -2.472034990787506104e-01 -1.279165893793106079e-01 2.126966565847396851e-01 2.187375165522098541e-02 3.077398836612701416e-01 1.559783816337585449e-01 1.147721894085407257e-02 1.661218106746673584e-01 1.345335971564054489e-02 1.554314345121383667e-01 1.421945393085479736e-01 -1.525051742792129517e-01 -8.431699126958847046e-03 -2.616212069988250732e-01 1.555147469043731689e-01 -1.553559023886919022e-02 2.486732602119445801e-01 -2.302854657173156738e-01 -1.554398685693740845e-01 2.620573043823242188e-01 1.448747813701629639e-01 -3.526684269309043884e-02 2.632221281528472900e-01 -1.261007972061634064e-02 5.014793947339057922e-02 1.864813715219497681e-01
1.588918566703796387e-01 -4.557615518569946289e-02 -1.663799881935119629e-01 1.190878152847290039e-01 6.438481807708740234e-02 7.352437824010848999e-02 -2.058918178081512451e-01 -4.050253424793481827e-03 -8.768277615308761597e-02 2.589724361896514893e-01 3.316763341426849365e-01 1.984990201890468597e-02 2.304468452930450439e-01 6.693622469902038574e-02 1.966116130352020264e-01 2.381778061389923096e-01 -3.829721510410308838e-01 -2.216600179672241211e-01 -1.257598865777254105e-02 5.014719814062118530e-02 1.355268806219100952e-01 -1.063460335135459900e-01 1.893333941698074341e-01 -2.458559870719909668e-01 -4.825321584939956665e-02 3.187085688114166260e-01 -6.345962733030319214e-02 -7.895823568105697632e-02 -2.286887019872665405e-01 1.357823461294174194e-01 1.487500518560409546e-01 -9.619561582803726196e-02
-1.902621537446975708e-01 1.321185529232025146e-01 -1.673117280006408691e-01 -1.794561594724655151e-01 7.746101915836334229e-02 -2.509259879589080811e-01 6.613108515739440918e-02 -7.001107931137084961e-02 6.073535606265068054e-02 -6.257036328315734863e-02 -1.091822907328605652e-01 -1.386048197746276855e-01 -1.090654544532299042e-02 4.448277354240417480e-01 -2.231259364634752274e-03 1.731320023536682129e-01 -2.445623576641082764e-01 8.381417393684387207e-02 -2.698387503623962402e-01 -3.678312301635742188e-01 1.885012686252593994e-01 -4.242667555809020996e-02 1.459044367074966431e-01 -3.998316451907157898e-02 -2.759291231632232666e-01 7.506380230188369751e-02 5.290448293089866638e-02 -9.726214408874511719e-02 9.259308129549026489e-02 1.981240883469581604e-02 2.628148794174194336e-01 1.842997819185256958e-01
6.594397127628326416e-02 1.996332108974456787e-01 -1.153988763689994812e-01 -6.795888394117355347e-02 2.778101563453674316e-01 9.243845706805586815e-04 2.484824806451797485e-01 2.162643969058990479e-01 -4.175410792231559753e-02 1.966047585010528564e-01 9.957429021596908569e-02 2.763094194233417511e-02 -1.301973760128021240e-01 3.907524645328521729e-01 1.074756905436515808e-01 1.503150165081024170e-02 -2.060191519558429718e-02 -1.854211539030075073e-01 2.840442396700382233e-02 5.939026921987533569e-02 1.491339206695556641e-01 -1.533369868993759155e-01 4.958287179470062256e-01 -4.640542343258857727e-02 1.382911950349807739e-01 -1.760077290236949921e-02 1.448163241147994995e-01 -6.559541076421737671e-02 3.351719975471496582e-01 5.744161084294319153e-02 1.525774598121643066e-01 5.619176849722862244e-02
1.521289795637130737e-01 -1.063558179885149002e-02 -1.086509376764297485e-01 6.567609962075948715e-03 2.443907260894775391e-01 1.713591627776622772e-02 -3.087224066257476807e-01 -1.432267129421234131e-01 1.626707762479782104e-01 -7.528564333915710449e-02 3.768513798713684082e-01 4.183778539299964905e-02 1.763756871223449707e-01 4.891428723931312561e-02 5.228800326585769653e-02 2.969615757465362549e-01 -1.448222100734710693e-01 7.834534347057342529e-02 -2.504858933389186859e-02 -2.402488738298416138e-01 -4.393314942717552185e-02 -6.040052697062492371e-02 4.205307960510253906e-01 -2.195299416780471802e-01 3.341992944478988647e-02 1.947703212499618530e-01 -1.397040486335754395e-01 -1.029139310121536255e-01 -1.118103158660233021e-03 -1.375976204872131348e-01 2.905976474285125732e-01 1.071871258318424225e-02
7.131413370370864868e-02 1.053277254104614258e-01 1.585852354764938354e-01 -1.095624566078186035e-01 8.997105807065963745e-02 6.562774628400802612e-02 5.831294506788253784e-02 7.920768111944198608e-02 1.219313740730285645e-01 2.388119846582412720e-01 -1.019040495157241821e-01 -4.385106638073921204e-02 -8.253126591444015503e-02 1.940409839153289795e-01 -4.835027828812599182e-02 5.295082554221153259e-02 -2.780559062957763672e-01 2.099478840827941895e-01 -2.697651684284210205e-01 -2.521049976348876953e-01 4.961655139923095703e-01 -1.281516402959823608e-01 2.859715819358825684e-01 -4.932248964905738831e-02 -9.944910556077957153e-02 1.267758905887603760e-01 1.667308360338211060e-01 -1.723914444446563721e-01 1.473795920610427856e-01 1.425785571336746216e-01 -2.839180454611778259e-02 2.447568476200103760e-01
-6.129951030015945435e-02 8.722767233848571777e-02 -2.249901890754699707e-01 -1.561569515615701675e-02 3.160390257835388184e-01 6.475810706615447998e-02 -2.561959326267242432e-01 -9.756344556808471680e-02 -1.319804489612579346e-01 -5.317730456590652466e-02 -6.193632632493972778e-02 1.776530146598815918e-01 2.490596771240234375e-01 2.714781761169433594e-01 -1.718840599060058594e-01 -3.752667084336280823e-02 -4.279319047927856445e-01 -2.919905185699462891e-01 7.267820183187723160e-03 -1.590332686901092529e-01 5.547127500176429749e-02 6.109648570418357849e-02 2.686600983142852783e-01 -2.778623998165130615e-01 -3.852045536041259766e-02 1.137291043996810913e-01 8.375909924507141113e-02 1.951065957546234131e-01 -5.172201991081237793e-02 9.210235625505447388e-02 5.513593181967735291e-02 1.122080534696578979e-01
3.179540038108825684e-01 -1.171240955591201782e-01 -2.392611354589462280e-01 -2.496719211339950562e-01 -9.116090834140777588e-02 -3.500643186271190643e-03 -1.098345965147018433e-01 -1.568204313516616821e-01 -9.774874150753021240e-02 1.357133686542510986e-01 -5.050987750291824341e-02 4.416837915778160095e-02 1.326064914464950562e-01 4.041185975074768066e-01 1.473774760961532593e-01 -8.009831607341766357e-02 -7.350040972232818604e-02 6.970179826021194458e-02 -3.225512802600860596e-01 -1.157699301838874817e-01 -1.916792616248130798e-02 -1.643639653921127319e-01 2.962197661399841309e-01 -4.108553752303123474e-03 1.065292358398437500e-01 2.802965342998504639e-01 7.706279307603836060e-02 -3.861687844619154930e-03 8.996190875768661499e-02 -2.499601431190967560e-02 1.420560330152511597e-01 3.339230120182037354e-01
1.507436484098434448e-01 1.496733874082565308e-01 -1.666353829205036163e-02 -2.600015699863433838e-01 1.488917022943496704e-01 3.311315774917602539e-01 1.925655007362365723e-01 -3.653322905302047729e-02 2.056783437728881836e-01 -9.338535368442535400e-02 -4.718355089426040649e-02 8.615001104772090912e-03 2.083388715982437134e-01 2.964397668838500977e-01 -1.244123280048370361e-01 -6.512502580881118774e-02 -2.283944338560104370e-01 2.215565182268619537e-02 2.187205702066421509e-01 -3.501418977975845337e-02 7.954063266515731812e-02 -2.331142872571945190e-01 4.797420799732208252e-01 -2.268048375844955444e-01 -5.444405227899551392e-02 8.036459237337112427e-02 -9.391180425882339478e-02 -1.047673374414443970e-01 1.624790579080581665e-01 -2.281905151903629303e-02 9.342224150896072388e-02 5.990734696388244629e-02
1.443656831979751587e-01 -1.338421553373336792e-01 1.658404022455215454e-01 9.507164359092712402e-02 2.852064371109008789e-01 -9.640254825353622437e-02 -2.901546061038970947e-01 -6.839661300182342529e-02 -6.737616658210754395e-02 3.336102962493896484e-01 -5.622459948062896729e-02 3.263915702700614929e-02 2.807137928903102875e-02 4.198305010795593262e-01 1.308364272117614746e-01 1.787698715925216675e-01 -2.926914691925048828e-01 -3.153971582651138306e-02 5.481544882059097290e-02 2.604758739471435547e-01 3.362561017274856567e-02 -1.095343455672264099e-01 3.288099467754364014e-01 5.120934173464775085e-02 -1.748976856470108032e-01 3.111665835604071617e-03 1.156687289476394653e-01 -1.109807565808296204e-01 -4.154804348945617676e-02 2.226243019104003906e-01 9.990566968917846680e-02 8.275086060166358948e-03
6.500004231929779053e-02 -1.561385542154312134e-01 5.608398839831352234e-02 -6.226096674799919128e-02 -1.672991178929805756e-02 -1.552176326513290405e-01 4.629866406321525574e-02 -1.256139725446701050e-01 -2.855819165706634521e-01 1.409785002470016479e-01 -1.219871938228607178e-01 2.595172822475433350e-01 -4.986511543393135071e-02 7.187966257333755493e-02 3.063566610217094421e-02 1.049406677484512329e-01 -1.193916350603103638e-01 2.960855960845947266e-01 -5.429797247052192688e-02 -3.537137210369110107e-01 3.803246319293975830e-01 -4.675159975886344910e-02 2.062677741050720215e-01 -2.747048139572143555e-01 -1.802798658609390259e-01 4.039581120014190674e-02 3.037659525871276855e-01 -1.844196170568466187e-01 -1.223416104912757874e-01 1.629731655120849609e-01 7.166530936956405640e-02 1.300295889377593994e-01
-1.759770093485713005e-03 -7.197415828704833984e-02 1.751268208026885986e-01 9.368091076612472534e-02 2.965599298477172852e-01 -1.221427768468856812e-01 -3.526647686958312988e-01 1.968006789684295654e-02 -1.682013422250747681e-01 1.192564368247985840e-01 5.954255349934101105e-03 1.507552266120910645e-01 1.490671746432781219e-02 2.772514820098876953e-01 1.731887459754943848e-01 2.818427085876464844e-01 -2.810222208499908447e-01 -6.293755024671554565e-02 4.283228889107704163e-02 7.804879546165466309e-02 -2.447774074971675873e-02 -7.605338096618652344e-02 4.367731809616088867e-01 -5.111546814441680908e-02 -1.512854397296905518e-01 -1.610368788242340088e-01 2.879230119287967682e-02 -5.675376206636428833e-02 9.163498878479003906e-02 -2.246178686618804932e-03 6.248442456126213074e-02 3.466179072856903076e-01
1.330360025167465210e-01 2.029998898506164551e-01 -1.856238543987274170e-01 -7.513061910867691040e-02 1.657574623823165894e-01 3.659514011815190315e-03 -2.947243452072143555e-01 -1.901438981294631958e-01 1.981295496225357056e-01 4.092599451541900635e-02 -2.670429050922393799e-01 -2.604819536209106445e-01 8.494545519351959229e-02 2.776758074760437012e-01 1.977006494998931885e-01 5.213901400566101074e-02 -7.464932650327682495e-02 -2.485152631998062134e-01 1.285612285137176514e-01 -4.454285651445388794e-02 -3.079890157096087933e-04 -1.770063191652297974e-01 2.694995403289794922e-01 -2.462848722934722900e-01 -1.274537295103073120e-01 1.802880913019180298e-01 8.841511607170104980e-02 1.588226407766342163e-01 8.487586677074432373e-02 2.952014207839965820e-01 2.585311233997344971e-02 1.303864419460296631e-01
2.401963472366333008e-01 -1.261396147310733795e-02 -1.933923959732055664e-01 -1.879114657640457153e-01 9.873180836439132690e-02 -9.039511531591415405e-02 7.875336706638336182e-02 -7.005945593118667603e-02 -1.424230188131332397e-01 -1.208894029259681702e-01 1.012814342975616455e-01 2.140525579452514648e-01 -3.320719674229621887e-02 3.774254322052001953e-01 1.781138475053012371e-03 -2.346847057342529297e-01 -3.746370971202850342e-01 2.552811205387115479e-01 1.840168833732604980e-01 6.000919640064239502e-02 2.572311460971832275e-01 -1.857088357210159302e-01 1.355785727500915527e-01 -4.880899190902709961e-02 1.297016143798828125e-01 2.524088323116302490e-01 4.739689454436302185e-02 5.720501020550727844e-02 8.824700117111206055e-02 -7.331452518701553345e-02 2.215466648340225220e-01 1.951832473278045654e-01
-1.071822345256805420e-01 2.943311035633087158e-01 -6.004058569669723511e-02 -3.099137842655181885e-01 5.464490875601768494e-02 1.854541245847940445e-03 2.649767510592937469e-02 -4.749037325382232666e-03 4.250758886337280273e-02 6.461749970912933350e-02 4.049484268762171268e-04 9.020856767892837524e-02 -2.033212929964065552e-01 2.851924300193786621e-01 5.307082459330558777e-02 1.359391510486602783e-01 -1.476018726825714111e-01 2.999988496303558350e-01 -2.345472127199172974e-01 -1.834964752197265625e-01 2.185996621847152710e-01 -2.021528482437133789e-01 2.458151429891586304e-01 -1.215715780854225159e-01 -1.439408510923385620e-01 5.548099428415298462e-02 2.134704738855361938e-01 2.196171730756759644e-01 -1.672924607992172241e-01 2.304908037185668945e-01 -3.563257679343223572e-02 2.758972346782684326e-01
1.734746098518371582e-01 1.743455678224563599e-01 2.818557806313037872e-02 -1.982480287551879883e-01 1.624280512332916260e-01 1.115017607808113098e-01 2.949877083301544189e-01 1.077647879719734192e-01 -1.806396432220935822e-02 2.546107172966003418e-01 4.347018897533416748e-02 -4.138635098934173584e-02 6.858999282121658325e-02 5.759991332888603210e-02 6.408375501632690430e-02 9.205862134695053101e-02 -2.291599959135055542e-01 -2.144624292850494385e-01 -6.534731481224298477e-03 4.295873641967773438e-02 2.042053639888763428e-01 1.292622741311788559e-02 4.881836771965026855e-01 6.483016908168792725e-02 -8.887865580618381500e-03 -9.321150928735733032e-02 1.542765647172927856e-01 -6.779400259256362915e-02 3.215609490871429443e-01 -2.643274329602718353e-02 3.776927590370178223e-01 6.246059015393257141e-02
-5.170991644263267517e-02 2.081536948680877686e-01 1.591628640890121460e-01 -2.576623558998107910e-01 8.364894241094589233e-02 -8.955062367022037506e-03 -6.206245347857475281e-02 -3.752131387591362000e-02 -3.145301342010498047e-01 -2.729289829730987549e-01 8.933158963918685913e-02 1.178295835852622986e-01 -9.464053809642791748e-02 4.042881429195404053e-01 9.442940354347229004e-02 2.590409293770790100e-02 -3.850288689136505127e-01 2.214857339859008789e-01 -1.543671190738677979e-01 -1.797835379838943481e-01 -2.360470965504646301e-02 -2.888384461402893066e-01 1.831345409154891968e-01 4.699422419071197510e-02 4.309828951954841614e-02 1.465837955474853516e-01 -3.744819760322570801e-02 -1.106895655393600464e-01 -8.317790180444717407e-02 1.307893693447113037e-01 1.337109059095382690e-01 1.434350162744522095e-01
1.853581070899963379e-01 2.447509467601776123e-01 -3.280932307243347168e-01 -2.011555135250091553e-01 6.203134357929229736e-02 2.947054803371429443e-01 -4.870673641562461853e-02 -2.341036200523376465e-01 -5.025234818458557129e-02 -1.644425094127655029e-01 -1.390579044818878174e-01 -4.781496897339820862e-02 1.182726621627807617e-01 1.221088543534278870e-01 2.319999188184738159e-01 4.914369583129882812e-01 -2.810484170913696289e-01 -4.770277068018913269e-02 6.630797684192657471e-02 -8.697116374969482422e-02 9.834683686494827271e-02 -3.588732331991195679e-02 1.130337417125701904e-01 -1.519269496202468872e-01 4.151517525315284729e-02 1.798901110887527466e-01 8.536455780267715454e-02 -8.695772290229797363e-02 2.666029892861843109e-02 -5.653706565499305725e-02 -7.918141037225723267e-02 1.875597536563873291e-01
9.842737577855587006e-03 1.480787619948387146e-02 1.193543002009391785e-01 -2.312087863683700562e-01 7.885434478521347046e-02 -3.855361789464950562e-02 5.582693964242935181e-02 -1.063781753182411194e-01 1.062747240066528320e-01 3.626272082328796387e-01 2.419201731681823730e-01 1.092468798160552979e-01 1.550157964229583740e-01 3.940763771533966064e-01 1.704885512590408325e-01 1.219896003603935242e-01 -1.559938788414001465e-01 -2.374933809041976929e-01 8.051756769418716431e-02 2.516756951808929443e-01 2.853282988071441650e-01 1.301463600248098373e-02 1.909131258726119995e-01 -1.834912002086639404e-01 -2.013402879238128662e-01 1.088515892624855042e-01 2.482380568981170654e-01 -1.530350744724273682e-01 -1.605847477912902832e-02 1.403201557695865631e-02 1.820883303880691528e-01 -4.205386620014905930e-03
-1.533947698771953583e-02 -1.702792644500732422e-01 -1.670541316270828247e-01 -1.956201344728469849e-01 1.849867217242717743e-02 1.394235640764236450e-01 8.853178471326828003e-02 -8.472997695207595825e-02 -2.328096926212310791e-01 1.608780175447463989e-01 7.204522937536239624e-02 1.550678759813308716e-01 2.233370244503021240e-01 -7.947896607220172882e-03 2.083875834941864014e-01 1.584645509719848633e-01 -1.602402180433273315e-01 4.172031208872795105e-02 -2.806651778519153595e-02 7.063297182321548462e-02 1.713998913764953613e-01 -9.101502597332000732e-02 1.844927519559860229e-01 2.625118494033813477e-01 -2.107941508293151855e-01 2.850032746791839600e-01 -1.005077660083770752e-01 -1.192351281642913818e-01 1.436983197927474976e-01 4.125508666038513184e-01 3.126008510589599609e-01 1.721835434436798096e-01
1.686820685863494873e-01 2.428758591413497925e-01 1.057095006108283997e-01 -5.071135982871055603e-02 2.565531134605407715e-01 -1.185558438301086426e-01 1.696456074714660645e-01 7.800751179456710815e-02 6.237977743148803711e-02 9.087170660495758057e-02 -1.402218192815780640e-01 -1.378068923950195312e-01 -4.142964631319046021e-02 2.774352729320526123e-01 2.425590008497238159e-01 -4.150525853037834167e-02 -3.568034470081329346e-01 -1.699563711881637573e-01 9.984811767935752869e-03 -1.816176176071166992e-01 2.178638279438018799e-01 -3.406267985701560974e-02 4.165840148925781250e-01 -1.026727557182312012e-01 -1.607815772294998169e-01 -5.992354080080986023e-02 -6.107231229543685913e-02 2.129769884049892426e-02 1.760013252496719360e-01 -1.816551685333251953e-01 -1.125106960535049438e-01 2.485549300909042358e-01
1.357170492410659790e-01 1.543108932673931122e-02 1.263793706893920898e-01 2.854064404964447021e-01 1.844269186258316040e-01 -1.751233637332916260e-01 -9.867151081562042236e-02 2.448746562004089355e-01 1.836847364902496338e-01 5.958006903529167175e-02 -1.315162479877471924e-01 6.441769003868103027e-02 1.269931346178054810e-01 -9.873115457594394684e-03 1.101950481534004211e-01 9.380792081356048584e-02 -1.990681886672973633e-01 -4.466466605663299561e-02 -9.653754532337188721e-02 -3.637213408946990967e-01 3.657057285308837891e-01 -1.225428879261016846e-01 1.512698829174041748e-01 -1.666125357151031494e-01 -1.151232048869132996e-01 2.604909539222717285e-01 1.246845871210098267e-01 -1.054162308573722839e-01 -7.920961827039718628e-02 2.747136652469635010e-01 2.798424959182739258e-01 5.632691085338592529e-02
-4.699572175741195679e-02 5.785307381302118301e-03 -2.497156709432601929e-01 1.526951044797897339e-02 1.231020614504814148e-01 8.463308960199356079e-02 -8.323971927165985107e-02 -2.531877458095550537e-01 -7.014842331409454346e-02 1.724442988634109497e-01 2.156735211610794067e-01 2.246227711439132690e-01 -5.847034230828285217e-02 3.770123124122619629e-01 -8.606635779142379761e-02 9.317921847105026245e-02 -2.226529419422149658e-01 -3.894329667091369629e-01 1.705535650253295898e-01 -1.491174101829528809e-01 3.420672118663787842e-01 4.162577167153358459e-02 2.588889300823211670e-01 -1.218304857611656189e-01 -3.315183566883206367e-03 4.883864521980285645e-02 1.771363168954849243e-01 1.423767656087875366e-01 1.053489223122596741e-01 8.639036864042282104e-02 1.484473943710327148e-01 -2.707986906170845032e-02
1.710902750492095947e-01 2.275364100933074951e-01 -2.937275469303131104e-01 -2.236651033163070679e-01 -1.022600084543228149e-01 -1.331015862524509430e-02 -1.213586982339620590e-02 1.033435985445976257e-01 9.391782432794570923e-02 2.803056538105010986e-01 2.450978383421897888e-02 1.683100461959838867e-01 3.202639520168304443e-01 9.327480942010879517e-02 4.278837740421295166e-01 2.204302698373794556e-02 -1.206750422716140747e-01 4.447894170880317688e-02 1.487837284803390503e-01 -2.978601157665252686e-01 1.794569641351699829e-01 5.147085059434175491e-03 1.593813896179199219e-01 -1.001449376344680786e-01 -2.045028507709503174e-01 -9.339982271194458008e-02 8.139671757817268372e-03 4.458983615040779114e-02 2.756243050098419189e-01 7.296121120452880859e-02 6.103251501917839050e-02 1.317346543073654175e-01
-1.009463295340538025e-01 -1.054776608943939209e-01 6.722948979586362839e-03 3.614688664674758911e-02 2.359818518161773682e-01 1.318583339452743530e-01 -8.813906461000442505e-02 -2.222133725881576538e-01 -3.871951997280120850e-02 -1.626304835081100464e-01 2.170860022306442261e-01 -7.843130081892013550e-02 -1.175883486866950989e-01 1.186296939849853516e-01 1.143571734428405762e-01 3.108357191085815430e-01 -2.343361377716064453e-01 -3.867869377136230469e-01 -1.447616368532180786e-01 -2.070056647062301636e-01 1.791824996471405029e-01 -2.647159099578857422e-01 3.488472998142242432e-01 1.361665781587362289e-02 -6.515791267156600952e-02 9.842649847269058228e-02 9.547180682420730591e-02 -1.453331410884857178e-01 2.113352566957473755e-01 7.215590029954910278e-02 -3.239988908171653748e-02 2.020268291234970093e-01
-2.263645976781845093e-01 2.248097211122512817e-01 5.212010443210601807e-02 -2.354164421558380127e-01 1.715238690376281738e-01 -6.608689576387405396e-02 2.002730965614318848e-01 5.006706342101097107e-02 -6.826736964285373688e-03 -3.488175198435783386e-02 -2.200838625431060791e-01 1.462597548961639404e-01 -6.501227617263793945e-02 4.422244429588317871e-01 1.031721606850624084e-01 1.898758709430694580e-01 -1.905719488859176636e-01 1.099113225936889648e-01 -1.483200490474700928e-01 -2.011361420154571533e-01 2.099059671163558960e-01 -1.559045761823654175e-01 2.054969817399978638e-01 -9.619081020355224609e-02 -1.172286793589591980e-01 2.393390834331512451e-01 3.299090638756752014e-02 -6.343609839677810669e-02 -1.516765505075454712e-01 2.598332427442073822e-02 3.140940964221954346e-01 1.300927698612213135e-01
-1.547022759914398193e-01 3.176221624016761780e-02 -1.297028362751007080e-01 -3.859174996614456177e-02 4.865230992436408997e-02 -1.083555296063423157e-01 -5.114328861236572266e-02 2.103453278541564941e-01 1.393158882856369019e-01 1.147122234106063843e-01 5.870238691568374634e-02 8.688065409660339355e-02 -1.377178430557250977e-01 1.635421067476272583e-01 3.800342977046966553e-02 1.658762544393539429e-01 -1.866699606180191040e-01 -2.414011955261230469e-02 -1.022292226552963257e-01 -8.733895421028137207e-02 2.335099726915359497e-01 -1.960061788558959961e-01 1.250559836626052856e-01 -4.560413360595703125e-01 -1.721153408288955688e-01 5.962036550045013428e-02 3.567698299884796143e-01 -2.257609814405441284e-01 1.955537647008895874e-01 1.275633871555328369e-01 6.400188803672790527e-02 3.707259595394134521e-01
-6.228212639689445496e-02 1.068727746605873108e-01 -3.615343570709228516e-01 -4.114971309900283813e-02 1.836940348148345947e-01 9.068028070032596588e-03 -1.550031453371047974e-01 -7.986461371183395386e-02 -1.107864677906036377e-01 4.655793309211730957e-02 1.995380269363522530e-03 -1.237800568342208862e-01 2.242795974016189575e-01 2.697023451328277588e-01 -7.636876404285430908e-02 1.812131255865097046e-01 -3.559314906597137451e-01 -3.190044462680816650e-01 1.520669907331466675e-01 -2.371386811137199402e-02 -5.185710638761520386e-02 -2.084285169839859009e-01 2.505851984024047852e-01 -2.918561398983001709e-01 -3.541335090994834900e-02 -6.551498081535100937e-03 2.223196476697921753e-01 1.714647747576236725e-02 1.472173165529966354e-02 1.068903580307960510e-01 1.106820404529571533e-01 2.746611237525939941e-01
2.592332661151885986e-01 1.528115272521972656e-01 -1.118503361940383911e-01 2.947416603565216064e-01 7.797929644584655762e-02 2.353483811020851135e-02 -2.752099372446537018e-02 1.742395311594009399e-01 7.574681192636489868e-02 1.419904679059982300e-01 5.800757929682731628e-02 -8.762694150209426880e-02 1.840812154114246368e-02 1.061912998557090759e-01 3.927696943283081055e-01 7.088430225849151611e-02 -2.509504556655883789e-01 -2.348605543375015259e-01 4.729536920785903931e-02 -2.913689017295837402e-01 2.501767873764038086e-01 5.944640189409255981e-02 2.089273780584335327e-01 -3.039171695709228516e-01 -5.042882636189460754e-03 2.053356543183326721e-02 3.391078487038612366e-02 -7.522595673799514771e-02 -1.814008206129074097e-01 -3.156687319278717041e-02 3.355327546596527100e-01 -5.756903067231178284e-02
1.700181961059570312e-01 2.945074811577796936e-02 -2.149312347173690796e-01 -2.939799726009368896e-01 -6.600429862737655640e-02 -5.044009163975715637e-02 6.566645577549934387e-03 -1.213355064392089844e-01 -1.682506948709487915e-01 2.382677495479583740e-01 -2.143163383007049561e-01 1.562124192714691162e-01 1.272908598184585571e-01 5.112209320068359375e-01 1.058128252625465393e-01 -1.838587969541549683e-01 -6.746014952659606934e-02 -7.483927905559539795e-02 -1.723583042621612549e-01 -2.031744122505187988e-01 -9.489424526691436768e-03 -2.248998582363128662e-01 3.196683824062347412e-01 3.717341274023056030e-02 1.349308993667364120e-02 2.183208763599395752e-01 7.210434228181838989e-02 -5.100046843290328979e-02 -1.011108458042144775e-01 -8.540620654821395874e-02 1.205501779913902283e-01 1.220733597874641418e-01
1.521111428737640381e-01 4.150117933750152588e-02 6.989431381225585938e-02 3.141023963689804077e-02 -8.859111368656158447e-02 -3.648279979825019836e-02 3.450882434844970703e-02 4.038403555750846863e-02 -1.629870086908340454e-01 6.644650548696517944e-02 -1.908336728811264038e-01 1.573784500360488892e-01 -1.116134226322174072e-01 4.900256544351577759e-02 2.132968455553054810e-01 4.703388363122940063e-02 -3.034802377223968506e-01 1.748076528310775757e-01 1.306304428726434708e-02 -4.229636490345001221e-01 3.917145431041717529e-01 -2.207560464739799500e-02 3.069092631340026855e-01 -3.141753673553466797e-01 -2.035390026867389679e-02 3.367438539862632751e-02 2.519963681697845459e-01 -1.915958374738693237e-01 -3.551831468939781189e-02 2.041199058294296265e-01 -6.458515673875808716e-02 7.158311456441879272e-02
5.552506819367408752e-02 2.156483381986618042e-01 2.226809412240982056e-01 5.095494166016578674e-02 5.882651358842849731e-02 2.593121528625488281e-01 -7.765942718833684921e-03 -1.227546855807304382e-02 1.046912670135498047e-01 -1.617167294025421143e-01 -1.961619257926940918e-01 2.351097464561462402e-01 1.804831176996231079e-01 4.306144639849662781e-02 1.031178683042526245e-01 -7.319649308919906616e-02 -3.125972151756286621e-01 2.876473776996135712e-02 7.029564678668975830e-02 -9.038849174976348877e-02 5.109387040138244629e-01 -2.711098194122314453e-01 2.637987434864044189e-01 2.713178656995296478e-02 -1.506274789571762085e-01 1.178941573016345501e-03 2.720943987369537354e-01 5.018154904246330261e-02 -2.952147461473941803e-02 -1.593251526355743408e-01 6.313809007406234741e-02 -6.849564379081130028e-04
2.692955136299133301e-01 -4.659910872578620911e-02 -5.914604663848876953e-02 -2.787911295890808105e-01 7.249591499567031860e-02 2.464372515678405762e-01 -1.124911084771156311e-01 -1.547955572605133057e-01 -2.041463255882263184e-01 -1.855863071978092194e-02 1.264362782239913940e-01 -2.329549938440322876e-01 -7.587052881717681885e-03 1.831142455339431763e-01 -6.456100940704345703e-02 -1.514428555965423584e-01 -8.274105191230773926e-02 1.478284299373626709e-01 3.076084889471530914e-02 -2.164869457483291626e-01 5.079174637794494629e-01 -1.931476593017578125e-01 8.014456927776336670e-02 -9.708874672651290894e-02 3.269635513424873352e-02 1.477479785680770874e-01 2.236685156822204590e-01 -2.190243154764175415e-01 -1.179055497050285339e-01 2.040299028158187866e-01 3.810370340943336487e-02 5.467874929308891296e-02
9.347518533468246460e-02 -4.679194465279579163e-02 -2.137709707021713257e-01 -2.009390592575073242e-01 -5.045686662197113037e-02 -4.571277275681495667e-02 7.152862846851348877e-02 -2.690336406230926514e-01 -2.823452353477478027e-01 4.312469810247421265e-02 -5.277052894234657288e-02 -5.061915889382362366e-02 2.665528655052185059e-01 2.956092059612274170e-01 2.082134634256362915e-01 4.134960845112800598e-02 -3.718332946300506592e-01 1.021563261747360229e-01 -1.445605307817459106e-01 -4.330298397690057755e-03 1.614896506071090698e-01 -1.089780181646347046e-01 3.607923090457916260e-01 -1.740287244319915771e-02 1.268533766269683838e-01 2.111130356788635254e-01 -1.056968942284584045e-01 7.894688099622726440e-02 3.037342056632041931e-02 -8.033101260662078857e-02 3.184882104396820068e-01 -7.434585690498352051e-02
-6.980877369642257690e-02 -2.128466218709945679e-02 -7.071018964052200317e-02 -2.490357011556625366e-01 4.930192232131958008e-02 1.587722152471542358e-01 1.542768441140651703e-02 2.534794621169567108e-03 -8.288307487964630127e-02 8.749727159738540649e-02 3.719189018011093140e-02 1.431524753570556641e-01 -7.339989393949508667e-02 2.219736389815807343e-02 2.389354258775711060e-01 1.956789493560791016e-01 3.309899941086769104e-02 -4.018200561404228210e-02 -2.303420305252075195e-01 -2.032481133937835693e-02 1.744015663862228394e-01 8.771756663918495178e-03 3.848806619644165039e-01 -3.175880610942840576e-01 -1.837580054998397827e-01 1.598874777555465698e-01 1.054150015115737915e-01 -9.307038038969039917e-02 4.117555916309356689e-01 -1.594633609056472778e-01 1.745012104511260986e-01 3.491606414318084717e-01
7.556869834661483765e-02 2.888246774673461914e-01 1.926938071846961975e-02 -4.566991701722145081e-02 1.550867706537246704e-01 1.213852465152740479e-01 1.227943897247314453e-01 4.814078286290168762e-02 5.150629207491874695e-02 3.270877897739410400e-01 -3.349537029862403870e-02 7.554266601800918579e-02 -5.098987743258476257e-02 -3.083628043532371521e-02 -1.213403642177581787e-01 -3.565036505460739136e-02 -4.165368676185607910e-01 9.791595488786697388e-02 -3.629626333713531494e-02 4.011927172541618347e-02 8.499213308095932007e-02 -1.678888350725173950e-01 5.469208359718322754e-01 3.715450689196586609e-02 -3.064323663711547852e-01 3.061137534677982330e-02 1.815776526927947998e-01 5.546760559082031250e-02 1.970829665660858154e-01 -4.113193601369857788e-02 6.693376228213310242e-03 1.510734707117080688e-01
9.386561810970306396e-02 1.012795716524124146e-01 -7.682787626981735229e-02 1.196712628006935120e-01 7.538855820894241333e-02 -1.258628517389297485e-01 -1.369583755731582642e-01 -2.059016823768615723e-01 -1.112130954861640930e-01 1.162025630474090576e-01 -2.516813948750495911e-02 1.797855347394943237e-01 7.236254960298538208e-02 1.699671149253845215e-01 -2.439671196043491364e-02 2.475951164960861206e-01 -2.142004221677780151e-01 -1.375205516815185547e-01 8.060915768146514893e-02 -1.331114023923873901e-01 -5.956646800041198730e-02 -1.343847960233688354e-01 5.073236823081970215e-01 -2.415986806154251099e-01 1.350153535604476929e-01 -1.351570524275302887e-02 2.582118809223175049e-01 -3.298991941846907139e-04 2.280890196561813354e-01 1.824753731489181519e-01 -1.162910759449005127e-01 3.359805643558502197e-01
8.315873891115188599e-02 6.688915193080902100e-02 1.859334707260131836e-01 -2.135462760925292969e-01 2.044227719306945801e-01 -6.997337937355041504e-02 -3.939378634095191956e-02 -8.329276740550994873e-02 -2.586112618446350098e-01 2.032381296157836914e-01 6.908880174160003662e-02 -9.398312121629714966e-02 1.243043467402458191e-01 1.989907920360565186e-01 -3.941279370337724686e-03 -1.461646705865859985e-02 -1.104457229375839233e-01 -2.094739973545074463e-01 -8.959055691957473755e-02 -1.230824515223503113e-01 -9.130263701081275940e-03 -3.576034307479858398e-01 3.014108538627624512e-01 -3.459056019783020020e-01 2.197672277688980103e-01 1.049858797341585159e-02 7.474268972873687744e-02 -3.001813292503356934e-01 1.628485321998596191e-01 -7.906667888164520264e-02 2.806886136531829834e-01 -5.307013913989067078e-02
-1.541170924901962280e-01 2.098115831613540649e-01 -9.278950840234756470e-02 -6.699243932962417603e-02 2.261457778513431549e-02 -2.189046144485473633e-01 -1.426744740456342697e-02 1.481122523546218872e-01 7.489511370658874512e-02 -1.318489909172058105e-01 -7.020752876996994019e-02 1.180084887892007828e-03 -1.686479896306991577e-01 4.064114093780517578e-01 -1.353254355490207672e-02 1.860725879669189453e-01 -2.671963274478912354e-01 -4.130112379789352417e-02 -1.235794574022293091e-01 -4.332820177078247070e-01 1.541688889265060425e-01 -8.539877831935882568e-02 2.006196677684783936e-01 -2.241677790880203247e-02 -1.519925147294998169e-01 1.732180118560791016e-01 3.866031765937805176e-02 -7.511825300753116608e-03 9.742202609777450562e-02 1.673058420419692993e-01 2.257991582155227661e-01 3.180782794952392578e-01
2.604451216757297516e-02 -8.499021083116531372e-02 -1.343656778335571289e-01 -3.479040861129760742e-01 3.218151032924652100e-01 1.070666387677192688e-01 8.660515397787094116e-02 -1.701600253582000732e-01 1.042882949113845825e-01 1.801554858684539795e-01 -1.317458003759384155e-01 1.751369237899780273e-01 1.789186596870422363e-01 1.284579485654830933e-01 4.403856396675109863e-02 -3.585885465145111084e-02 9.100419282913208008e-02 2.160082161426544189e-01 -4.925287887454032898e-02 5.202092695981264114e-03 1.813529282808303833e-01 -1.778237521648406982e-01 3.301698863506317139e-01 -1.265912801027297974e-01 -3.479505777359008789e-01 -1.670746877789497375e-02 4.898627847433090210e-02 -2.736068330705165863e-02 4.510626941919326782e-02 2.769813835620880127e-01 7.275578379631042480e-02 3.208391368389129639e-01
-8.081036061048507690e-02 4.755616560578346252e-02 -1.270628720521926880e-01 -1.258655786514282227e-01 6.375385075807571411e-02 2.841672301292419434e-01 -1.079669296741485596e-01 2.447904050350189209e-01 2.594698369503021240e-01 7.491745054721832275e-02 -1.129147857427597046e-01 -2.161612734198570251e-02 -1.592642068862915039e-01 3.312340378761291504e-01 2.573510445654392242e-02 9.695275872945785522e-02 -2.650943100452423096e-01 -1.635637320578098297e-02 -2.646281123161315918e-01 -1.156744509935379028e-01 1.433802396059036255e-01 9.212134778499603271e-02 4.208064079284667969e-01 -1.837629228830337524e-01 -2.204526513814926147e-01 3.975534066557884216e-02 2.850478142499923706e-02 -1.420000195503234863e-01 -5.165775492787361145e-02 -1.437038183212280273e-01 1.572509855031967163e-01 2.418328672647476196e-01
-9.946733713150024414e-02 5.760880559682846069e-02 2.779865562915802002e-01 1.204714477062225342e-01 4.680757969617843628e-02 8.127494156360626221e-02 -6.806245446205139160e-02 3.231556329410523176e-04 -6.661788374185562134e-02 -1.559418141841888428e-01 -1.733690053224563599e-01 1.743761748075485229e-01 5.915717035531997681e-02 -9.083272889256477356e-03 -3.240283206105232239e-02 -1.104822084307670593e-01 -4.208447635173797607e-01 3.927303478121757507e-02 -2.597572207450866699e-01 -2.467103749513626099e-01 3.983654081821441650e-01 -2.430320978164672852e-01 1.606191396713256836e-01 -8.618202805519104004e-02 -3.493367508053779602e-02 9.051439166069030762e-02 2.998011410236358643e-01 -9.304574877023696899e-02 -3.046775050461292267e-02 5.838908627629280090e-02 2.849246561527252197e-01 1.551175713539123535e-01
-1.939653158187866211e-01 2.709957212209701538e-02 -3.479975089430809021e-02 -1.480462495237588882e-02 1.153767853975296021e-01 9.923181682825088501e-02 -6.743440777063369751e-02 1.016953438520431519e-01 -2.227992564439773560e-01 7.021658867597579956e-02 -3.153534233570098877e-02 1.997636854648590088e-01 -8.225362002849578857e-02 1.750136315822601318e-01 3.450470566749572754e-01 1.430603265762329102e-01 -1.693153232336044312e-01 1.590708270668983459e-02 -7.821577787399291992e-02 -2.496676892042160034e-02 -8.511478081345558167e-03 5.337881669402122498e-02 2.381004989147186279e-01 -3.422962427139282227e-01 -2.208692431449890137e-01 1.626778244972229004e-01 9.933213889598846436e-02 -2.157054990530014038e-01 3.564475774765014648e-01 -1.938277930021286011e-01 1.781618297100067139e-01 3.306432068347930908e-01
2.933170497417449951e-01 -1.478533539921045303e-02 -3.202249705791473389e-01 -2.289578467607498169e-01 8.542605489492416382e-02 -2.768952399492263794e-02 -1.792480796575546265e-01 -2.008273452520370483e-01 -9.090353734791278839e-03 1.538657248020172119e-01 -2.830240726470947266e-01 1.144321635365486145e-01 1.668215394020080566e-01 3.920207023620605469e-01 1.442728638648986816e-01 -4.535293951630592346e-02 -1.482430249452590942e-01 4.936520010232925415e-02 -3.267130851745605469e-01 -1.884367913007736206e-01 6.926377117633819580e-02 -1.130936667323112488e-01 2.653995454311370850e-01 -6.157333031296730042e-02 9.948857873678207397e-02 2.577223181724548340e-01 -7.677687704563140869e-02 -4.242728278040885925e-02 -3.146110475063323975e-02 8.183647692203521729e-02 6.590948253870010376e-02 4.894663020968437195e-02
1.822397559881210327e-01 -2.018208354711532593e-01 5.540335550904273987e-02 -1.859494447708129883e-01 8.610037714242935181e-02 2.224331051111221313e-01 6.624534726142883301e-02 -3.651598393917083740e-01 -3.050413355231285095e-02 7.055322080850601196e-02 -2.546826601028442383e-01 1.095551401376724243e-01 -1.665865071117877960e-02 1.959435790777206421e-01 3.417151421308517456e-02 -5.755071341991424561e-02 -2.903203666210174561e-01 -1.404342614114284515e-02 1.119303032755851746e-01 -9.220247715711593628e-02 9.501938521862030029e-02 -2.585505247116088867e-01 4.035474956035614014e-01 -2.065535783767700195e-01 1.237946450710296631e-01 1.412732154130935669e-01 -3.417297080159187317e-02 2.741420567035675049e-01 4.999880865216255188e-02 1.287141144275665283e-01 1.861398369073867798e-01 -1.250615715980529785e-01
2.149823606014251709e-01 -2.492859363555908203e-01 8.194411545991897583e-02 -1.226502098143100739e-02 -1.727798581123352051e-01 5.810678377747535706e-02 -1.208249330520629883e-01 -2.561417222023010254e-01 -1.514743715524673462e-01 6.590422987937927246e-02 2.476486265659332275e-01 1.479510664939880371e-01 1.304415613412857056e-01 2.384221702814102173e-01 7.403758913278579712e-02 -1.852066516876220703e-01 5.387825518846511841e-02 -1.200952008366584778e-01 2.141281962394714355e-01 -1.520295590162277222e-01 1.609694957733154297e-01 -3.349781408905982971e-02 3.776660263538360596e-01 -1.951839476823806763e-01 -1.437655538320541382e-01 1.551575660705566406e-01 6.376939266920089722e-02 -1.371022462844848633e-01 -2.065159529447555542e-01 1.692330539226531982e-01 1.533834934234619141e-01 3.011885285377502441e-01
3.075779676437377930e-01 2.393157035112380981e-01 5.791894719004631042e-02 -1.068096905946731567e-01 4.978086426854133606e-02 1.541895270347595215e-01 -2.165173292160034180e-01 -4.805544763803482056e-02 1.460688710212707520e-01 1.408387720584869385e-01 2.212956398725509644e-01 1.332612633705139160e-01 5.863304436206817627e-02 -3.780839964747428894e-02 -1.685420749709010124e-03 1.172276958823204041e-01 8.196529932320117950e-03 -2.616831958293914795e-01 -9.802315384149551392e-02 -2.618029713630676270e-01 1.411335319280624390e-01 -2.116888761520385742e-01 1.917401999235153198e-01 -2.394661605358123779e-01 -2.337157279253005981e-01 2.650693655014038086e-01 1.230100393295288086e-01 -1.076875180006027222e-01 1.962251067161560059e-01 -1.107336655259132385e-01 4.919784516096115112e-02 3.479529917240142822e-01
-1.130769997835159302e-01 -8.115331083536148071e-02 -2.102820575237274170e-01 -2.839903533458709717e-01 2.181851118803024292e-01 -3.129304200410842896e-02 7.014573365449905396e-02 -1.514465063810348511e-01 -3.312105312943458557e-02 4.837568849325180054e-02 -6.285893917083740234e-02 3.909358084201812744e-01 1.295118331909179688e-01 -7.292667031288146973e-02 -4.586733877658843994e-02 -8.633735775947570801e-02 -5.683193728327751160e-02 1.006555631756782532e-01 1.849792003631591797e-01 -9.169755131006240845e-02 9.210748970508575439e-02 -4.599521160125732422e-01 2.219471037387847900e-01 -1.682238578796386719e-01 -2.751348912715911865e-01 8.575747907161712646e-02 3.304698467254638672e-01 -9.312702715396881104e-02 7.075446099042892456e-02 4.695840924978256226e-02 4.462761431932449341e-02 1.540245711803436279e-01
-2.615599427372217178e-03 -1.645696014165878296e-01 8.715058863162994385e-02 3.293149173259735107e-03 -1.214762926101684570e-01 -6.868122518062591553e-02 -2.700535356998443604e-01 -1.245181262493133545e-01 5.248225107789039612e-02 2.896351814270019531e-01 -8.515203744173049927e-02 4.177749529480934143e-02 1.589925773441791534e-02 3.927656710147857666e-01 2.911564707756042480e-01 -1.541175879538059235e-03 -2.568303942680358887e-01 1.197041720151901245e-01 -3.937681391835212708e-02 5.822660773992538452e-02 1.389508843421936035e-01 1.708086580038070679e-02 3.085483014583587646e-01 -2.596991360187530518e-01 -7.555224001407623291e-02 1.649973243474960327e-01 1.767698079347610474e-01 -1.230246648192405701e-01 2.785632014274597168e-02 3.637195825576782227e-01 1.187938675284385681e-01 -1.688017696142196655e-01
-6.020885333418846130e-02 8.383000642061233521e-02 5.472420528531074524e-02 -5.521873384714126587e-02 1.375167518854141235e-01 8.147054910659790039e-02 -1.050088480114936829e-01 2.016761153936386108e-01 1.475944519042968750e-01 -1.180049553513526917e-01 -7.558964658528566360e-03 6.890180706977844238e-02 3.845439478754997253e-02 -2.362662367522716522e-02 2.026478201150894165e-01 9.886109083890914917e-02 4.362232983112335205e-02 -3.926806524395942688e-02 -2.099769562482833862e-02 -3.409583866596221924e-01 2.024455219507217407e-01 -2.715624272823333740e-01 2.440618574619293213e-01 -9.445819258689880371e-02 -1.355273127555847168e-01 4.855676367878913879e-02 1.437494307756423950e-01 -3.721063733100891113e-01 9.940739721059799194e-03 6.946309655904769897e-02 5.584033131599426270e-01 1.127684339880943298e-01
-1.443094313144683838e-01 2.912513315677642822e-01 -1.218294426798820496e-01 -1.623762845993041992e-01 1.291673332452774048e-01 -1.489773113280534744e-02 2.836622893810272217e-01 1.026282534003257751e-01 2.273830957710742950e-02 -1.136595290154218674e-02 -9.721585363149642944e-02 8.394130319356918335e-02 -8.526802062988281250e-03 3.967093527317047119e-01 1.665803045034408569e-02 1.386035233736038208e-01 -2.552119195461273193e-01 7.918731123208999634e-02 -2.149107009172439575e-01 -1.002989187836647034e-01 3.034362494945526123e-01 -5.940200760960578918e-02 2.982429265975952148e-01 -1.144458577036857605e-01 -1.174795478582382202e-01 1.145233362913131714e-01 -1.258556246757507324e-01 8.261439949274063110e-02 -1.486351042985916138e-01 -2.366152405738830566e-02 3.784255981445312500e-01 1.020498126745223999e-01
2.181573945563286543e-04 -9.016624093055725098e-02 -2.073378115892410278e-01 -2.174387127161026001e-01 4.059061110019683838e-01 1.024039313197135925e-01 1.496183425188064575e-01 7.267113775014877319e-02 -1.312995096668601036e-03 -1.326083689928054810e-01 9.513294696807861328e-02 -5.363103374838829041e-02 3.413020074367523193e-01 1.533709764480590820e-01 -3.305090963840484619e-02 3.232547938823699951e-01 -1.952205151319503784e-01 -1.313415020704269409e-01 1.202749386429786682e-01 -3.882513195276260376e-02 -6.411698646843433380e-03 -3.367666602134704590e-01 2.904892265796661377e-01 -2.030642628669738770e-01 -1.144843325018882751e-01 1.076151281595230103e-01 2.243960201740264893e-01 -1.197121068835258484e-01 1.353456676006317139e-01 -1.844654791057109833e-02 6.520650815218687057e-03 -7.140726596117019653e-02
9.890517592430114746e-02 -5.460147932171821594e-02 4.080953542143106461e-03 -1.940891444683074951e-01 1.222466081380844116e-01 -8.081365376710891724e-02 -6.496976315975189209e-02 7.432787120342254639e-02 1.949768513441085815e-01 3.335419297218322754e-01 -2.259333729743957520e-01 1.296676695346832275e-01 3.990619629621505737e-02 3.276072144508361816e-01 8.859609067440032959e-02 1.382425725460052490e-01 -3.006066679954528809e-01 3.054921049624681473e-03 -3.035171516239643097e-02 5.805307999253273010e-02 1.187788173556327820e-01 -5.925205722451210022e-02 4.275441169738769531e-01 1.614064872264862061e-01 1.009260267019271851e-01 -3.701941668987274170e-02 3.011838197708129883e-01 1.356044318526983261e-02 2.481915801763534546e-01 1.049478277564048767e-01 5.139248073101043701e-02 2.578497231006622314e-01
4.738937318325042725e-02 -6.885908544063568115e-02 -1.289976537227630615e-01 -4.959440231323242188e-02 1.733595156110823154e-03 2.527119591832160950e-02 -6.745237857103347778e-03 1.734338514506816864e-02 1.142500713467597961e-01 3.192747384309768677e-02 2.051196843385696411e-01 1.213587075471878052e-01 -1.007083058357238770e-02 -1.435892432928085327e-01 3.948023021221160889e-01 4.174398183822631836e-01 -3.544704914093017578e-01 -2.357023507356643677e-01 3.468855917453765869e-01 -1.817388273775577545e-02 1.314692646265029907e-01 -1.206735000014305115e-01 2.129785716533660889e-01 -1.252302080392837524e-01 -1.105184555053710938e-01 8.146466314792633057e-02 8.362068980932235718e-02 6.447176635265350342e-02 -2.865005284547805786e-02 1.381167024374008179e-01 3.153850436210632324e-01 -8.418951928615570068e-02
8.743621408939361572e-02 -8.197652059607207775e-04 1.509893983602523804e-01 7.094486057758331299e-02 6.506538391113281250e-02 1.974299401044845581e-01 5.702112987637519836e-02 -1.200440898537635803e-01 -9.343020617961883545e-02 2.814877033233642578e-01 1.504055261611938477e-01 -9.208307415246963501e-02 2.828744351863861084e-01 5.121674761176109314e-02 1.695013344287872314e-01 3.491675257682800293e-01 -5.749208480119705200e-02 -1.615971028804779053e-01 -2.621629834175109863e-02 -9.857339411973953247e-02 -1.164381429553031921e-01 -2.029432654380798340e-01 4.641470909118652344e-01 -1.721403449773788452e-01 -1.308121830224990845e-01 1.205207630991935730e-01 5.705021694302558899e-02 -2.627333700656890869e-01 6.195313110947608948e-02 -4.216104745864868164e-02 3.050519824028015137e-01 9.523205459117889404e-02
2.431327104568481445e-01 -3.052915930747985840e-01 -4.033506382256746292e-03 -2.467886954545974731e-01 -1.472157239913940430e-01 1.854854077100753784e-01 -2.318936884403228760e-01 -2.515510022640228271e-01 -7.473712414503097534e-02 8.859337121248245239e-02 2.646217346191406250e-01 3.731772769242525101e-03 -2.664865739643573761e-02 2.847067415714263916e-01 6.126653403043746948e-02 -1.143015921115875244e-01 5.700622871518135071e-02 -1.555680036544799805e-01 9.059529006481170654e-02 -1.560742855072021484e-01 -2.605487592518329620e-02 8.431490510702133179e-03 3.363589942455291748e-01 -1.755408942699432373e-01 -1.036043986678123474e-01 1.947024464607238770e-01 1.477637887001037598e-01 1.187097132205963135e-01 -6.675284355878829956e-02 1.446994394063949585e-01 3.334425091743469238e-01 7.554192095994949341e-02
-1.205629780888557434e-01 5.058128852397203445e-03 -2.861636877059936523e-02 -2.073654159903526306e-02 -2.717033922672271729e-01 -1.186943724751472473e-01 1.001989692449569702e-01 -1.094121783971786499e-01 -9.770867973566055298e-02 3.711768612265586853e-02 -7.054482400417327881e-02 2.097917050123214722e-01 -1.100000292062759399e-01 6.054450571537017822e-02 1.259529590606689453e-01 -1.233379542827606201e-02 -2.901299595832824707e-01 5.599432438611984253e-02 1.395642012357711792e-01 -2.115414142608642578e-01 9.325720369815826416e-02 -2.434009462594985962e-01 4.297424554824829102e-01 -4.519865810871124268e-01 -3.604158759117126465e-02 1.976629048585891724e-01 1.695526689291000366e-01 -2.530777156352996826e-01 -6.675443053245544434e-02 1.479650437831878662e-01 -9.575576335191726685e-02 -7.373763620853424072e-02
3.118741214275360107e-01 1.919418573379516602e-01 2.124394327402114868e-01 -1.478681117296218872e-01 -1.428479254245758057e-01 -8.536436408758163452e-02 -3.999914601445198059e-02 -1.506557613611221313e-01 -1.503527015447616577e-01 1.146820094436407089e-02 -5.619296804070472717e-02 6.618238985538482666e-02 2.562230229377746582e-01 1.945493668317794800e-01 7.403855770826339722e-02 -1.277005076408386230e-01 -6.948637962341308594e-02 1.553623098880052567e-02 4.141502082347869873e-03 -2.176801115274429321e-01 7.819105684757232666e-02 -1.671979427337646484e-01 9.848429262638092041e-02 -1.771875619888305664e-01 -3.979232311248779297e-01 -2.045564353466033936e-01 -1.959107257425785065e-02 -4.894589260220527649e-02 9.524769335985183716e-02 2.378414869308471680e-01 3.361555635929107666e-01 2.865337431430816650e-01
-6.707313656806945801e-02 2.836693227291107178e-01 -6.515644490718841553e-02 -1.143847778439521790e-01 1.243040636181831360e-01 -5.762303248047828674e-02 9.566499292850494385e-02 -1.883375793695449829e-01 1.978918462991714478e-01 3.796119987964630127e-01 5.820362642407417297e-02 -1.520343776792287827e-02 9.496825188398361206e-02 2.831289768218994141e-01 2.138622105121612549e-01 -2.296989262104034424e-01 2.438096143305301666e-02 -1.360581517219543457e-01 1.987636238336563110e-01 -1.227783933281898499e-01 2.386709004640579224e-01 -9.102876484394073486e-02 3.220917880535125732e-01 -2.826772928237915039e-01 -3.059691190719604492e-01 -1.224408764392137527e-02 4.506405070424079895e-02 -3.618087619543075562e-02 1.493007503449916840e-02 -1.202028840780258179e-01 1.492630094289779663e-01 5.566721037030220032e-02
1.427197307348251343e-01 -1.437602471560239792e-02 -2.975580096244812012e-01 1.708293420961126685e-04 1.150949820876121521e-01 1.526853293180465698e-01 -3.199044764041900635e-01 7.199499756097793579e-02 -3.855526074767112732e-02 1.058245301246643066e-01 -1.772537641227245331e-02 1.188720390200614929e-02 3.239636868238449097e-02 2.363724857568740845e-01 1.080761998891830444e-01 2.137081772089004517e-01 -1.564864963293075562e-01 -3.954981565475463867e-01 6.388463079929351807e-02 -5.018242076039314270e-02 1.020823232829570770e-02 -9.557264856994152069e-03 2.550204396247863770e-01 -4.265110194683074951e-01 -7.100615650415420532e-02 -1.005079783499240875e-02 2.053316086530685425e-01 4.621824994683265686e-02 1.802697926759719849e-01 1.364021450281143188e-01 1.712875068187713623e-01 2.342150956392288208e-01
2.266985625028610229e-01 -6.746134161949157715e-02 -1.729238033294677734e-01 4.511224478483200073e-02 1.652594059705734253e-01 -8.607317507266998291e-02 -2.569745779037475586e-01 -9.711502492427825928e-02 5.490855872631072998e-02 4.273578152060508728e-02 -1.343912780284881592e-01 6.993313878774642944e-02 2.971518337726593018e-01 -4.130208119750022888e-02 1.539221256971359253e-01 1.463690400123596191e-01 -3.402531445026397705e-01 1.510550826787948608e-01 -2.899654582142829895e-02 -3.942157924175262451e-01 3.614673018455505371e-02 -8.737462013959884644e-02 3.169956207275390625e-01 7.027278095483779907e-02 -3.382426500320434570e-01 1.896565966308116913e-02 2.631875276565551758e-01 1.142304316163063049e-01 1.173359379172325134e-01 -1.444236095994710922e-02 -1.359751075506210327e-01 1.633410528302192688e-02
6.902616471052169800e-02 1.053242236375808716e-01 1.448727492243051529e-02 -2.084243744611740112e-01 1.578907221555709839e-01 -7.716606557369232178e-02 -3.259924054145812988e-01 -1.282947063446044922e-01 -1.119274273514747620e-02 7.440821826457977295e-02 -2.086115069687366486e-02 -2.654230594635009766e-01 7.071467489004135132e-02 2.405850589275360107e-01 9.061092883348464966e-02 -1.406990736722946167e-01 -2.034002989530563354e-01 2.350509352982044220e-02 -1.630087792873382568e-01 1.232177466154098511e-01 -2.409389242529869080e-02 -3.658996522426605225e-01 3.881391584873199463e-01 -5.129600688815116882e-02 2.809281088411808014e-02 -1.375326514244079590e-01 2.603453695774078369e-01 -2.115083038806915283e-01 2.483184682205319405e-03 5.091840773820877075e-02 3.290108442306518555e-01 -7.035851478576660156e-02
3.214224800467491150e-02 9.647453576326370239e-02 -2.669817507266998291e-01 -1.328396610915660858e-03 1.524051874876022339e-01 -7.419201731681823730e-02 -2.129745036363601685e-01 -7.572475820779800415e-02 -9.565889835357666016e-02 -5.631182715296745300e-02 -2.010456658899784088e-02 2.180675715208053589e-01 2.700984179973602295e-01 3.815536201000213623e-01 -9.345597773790359497e-02 -7.887507230043411255e-02 -4.293235838413238525e-01 -1.854742169380187988e-01 9.766723215579986572e-02 -6.551268696784973145e-02 3.623408824205398560e-02 -1.277478039264678955e-01 2.278815209865570068e-01 -3.411769866943359375e-01 -1.291517168283462524e-01 6.610889732837677002e-02 6.589894182980060577e-03 1.917348355054855347e-01 -1.071085855364799500e-01 2.070499062538146973e-01 2.291053161025047302e-02 1.163873448967933655e-01
1.494048349559307098e-02 1.308357063680887222e-02 -1.385834962129592896e-01 -3.629222810268402100e-01 4.200474023818969727e-01 1.382150501012802124e-01 6.718499213457107544e-02 -1.545848697423934937e-01 1.475212872028350830e-01 1.798364520072937012e-01 -9.213017672300338745e-02 2.526561915874481201e-01 1.817156970500946045e-01 2.333613298833370209e-02 7.053543627262115479e-02 -1.096018478274345398e-01 1.766363740898668766e-03 1.685630381107330322e-01 -1.327781192958354950e-02 -1.222056224942207336e-01 1.760095730423927307e-02 -5.646128579974174500e-02 3.235597312450408936e-01 -1.130964681506156921e-01 -3.592282533645629883e-01 -7.959280163049697876e-02 5.015030503273010254e-02 1.695510372519493103e-02 -5.204181373119354248e-02 1.446369290351867676e-01 1.660395115613937378e-01 3.063789010047912598e-01
7.472293451428413391e-03 1.577471643686294556e-01 -2.335927039384841919e-01 3.629717603325843811e-02 2.059942334890365601e-01 2.180662006139755249e-01 -1.226835995912551880e-01 -1.090811342000961304e-01 3.071344271302223206e-02 -5.955238640308380127e-02 -2.976460009813308716e-02 3.226132690906524658e-01 7.881750911474227905e-02 2.000510841608047485e-01 2.117208437994122505e-03 1.341554820537567139e-01 -3.437268435955047607e-01 -4.173568189144134521e-01 4.146712832152843475e-03 -1.008973941206932068e-01 1.002194806933403015e-01 -1.767393797636032104e-01 1.633637547492980957e-01 5.843637976795434952e-03 6.717779487371444702e-02 8.471349626779556274e-02 1.108821108937263489e-01 -1.530633866786956787e-01 2.235736101865768433e-01 3.484616279602050781e-01 7.394398748874664307e-02 1.836429238319396973e-01
9.236163645982742310e-02 -2.801410853862762451e-01 4.411219805479049683e-02 1.828690767288208008e-01 3.640953823924064636e-02 -7.959994673728942871e-02 -1.032800152897834778e-01 1.475170534104108810e-02 -1.553844194859266281e-02 2.852243781089782715e-01 2.570612430572509766e-01 2.073261700570583344e-02 2.113392502069473267e-01 2.978513240814208984e-01 6.175606697797775269e-02 4.435050114989280701e-02 -2.977274060249328613e-01 1.095883827656507492e-02 -3.128829970955848694e-02 -1.268837451934814453e-01 1.161392778158187866e-01 1.619532704353332520e-01 3.113473355770111084e-01 -2.506951689720153809e-01 -3.438314497470855713e-01 -3.692020475864410400e-02 1.542730182409286499e-01 -2.654307484626770020e-01 2.528560161590576172e-02 -4.909428209066390991e-02 2.083304077386856079e-01 7.849495112895965576e-02
-1.058100014925003052e-01 -1.626133322715759277e-01 -6.990942358970642090e-02 7.540896069258451462e-03 1.919465065002441406e-01 6.048670038580894470e-03 -2.492976933717727661e-01 -2.731979191303253174e-01 -2.652004733681678772e-02 1.526969820261001587e-01 8.595976233482360840e-02 1.093750596046447754e-01 -4.315490648150444031e-02 3.513237237930297852e-01 1.505760103464126587e-01 2.258937358856201172e-01 -1.496931314468383789e-01 -2.885355651378631592e-01 1.635727845132350922e-02 -2.423263341188430786e-01 -2.940183877944946289e-02 -3.421578407287597656e-01 4.975882917642593384e-02 -1.587500870227813721e-01 -2.029162645339965820e-02 8.709327131509780884e-02 2.363699078559875488e-01 5.047270655632019043e-02 1.529805213212966919e-01 -1.076859459280967712e-01 -2.732306718826293945e-02 3.591121435165405273e-01
-8.055731654167175293e-02 -9.955702722072601318e-02 -3.337658047676086426e-01 -4.151090979576110840e-02 1.468709558248519897e-01 3.285856172442436218e-02 -6.949542462825775146e-02 -1.367856562137603760e-01 -6.766495853662490845e-02 -1.857218295335769653e-01 -1.197688803076744080e-01 1.034914031624794006e-01 2.305292636156082153e-01 3.903703093528747559e-01 -1.317556202411651611e-01 9.257534146308898926e-02 -3.125477135181427002e-01 -2.577687799930572510e-01 7.004839181900024414e-02 -1.850270777940750122e-01 1.421330422163009644e-01 -8.963111788034439087e-02 2.008746564388275146e-01 -3.867057263851165771e-01 -5.250402912497520447e-02 6.451846659183502197e-02 4.727495089173316956e-02 1.667778640985488892e-01 9.892696887254714966e-02 1.905376315116882324e-01 8.852700889110565186e-02 1.280607581138610840e-01
1.450245734304189682e-02 -3.770307824015617371e-02 -1.757872104644775391e-02 9.517991542816162109e-02 2.357213497161865234e-01 1.149380207061767578e-01 -2.573387920856475830e-01 -1.301465183496475220e-01 -3.154377918690443039e-03 2.415577322244644165e-01 1.007488816976547241e-01 8.497091941535472870e-03 -4.479695856571197510e-02 2.999397218227386475e-01 2.385142594575881958e-01 2.668897807598114014e-01 -3.304522335529327393e-01 -3.064008951187133789e-01 1.176298316568136215e-02 -1.839926689863204956e-01 -1.247896254062652588e-01 -2.238116562366485596e-01 1.625280380249023438e-01 -7.456731051206588745e-02 2.114800037816166878e-03 6.700783222913742065e-02 9.100356698036193848e-02 3.994738683104515076e-02 1.329984515905380249e-01 -4.908949136734008789e-02 1.173810288310050964e-02 4.231679737567901611e-01
7.147061638534069061e-03 9.625744074583053589e-03 1.963786035776138306e-01 3.800693154335021973e-02 -2.255224250257015228e-02 -5.503873527050018311e-02 -1.543404012918472290e-01 1.089404076337814331e-01 2.257298678159713745e-01 2.381150722503662109e-01 -5.078689754009246826e-02 -1.439442783594131470e-01 -3.732387721538543701e-02 4.771482646465301514e-01 2.236622124910354614e-01 5.712260678410530090e-02 -7.659288495779037476e-02 8.226747065782546997e-02 1.615849696099758148e-02 1.006467416882514954e-01 1.811829209327697754e-01 -2.320301532745361328e-01 3.962793052196502686e-01 -8.792861551046371460e-02 -1.809323132038116455e-01 1.957625448703765869e-01 2.166371941566467285e-01 8.134283125400543213e-02 -1.705530732870101929e-01 2.526368498802185059e-01 1.177011430263519287e-01 -3.850639984011650085e-02
-1.863728091120719910e-02 2.340639680624008179e-01 -9.753046184778213501e-02 1.322871074080467224e-02 -1.361550837755203247e-01 -2.095774561166763306e-02 -3.025508671998977661e-02 -8.227092772722244263e-02 8.272688090801239014e-02 2.650921978056430817e-02 2.243338674306869507e-01 2.289908081293106079e-01 3.421133160591125488e-01 1.578645706176757812e-01 -2.537532709538936615e-02 3.100331425666809082e-01 -3.302532136440277100e-01 -2.160969562828540802e-02 2.988025248050689697e-01 -1.650537252426147461e-01 3.492882847785949707e-02 -2.194832265377044678e-02 4.214774370193481445e-01 -9.840665757656097412e-02 -1.513728201389312744e-01 8.508951961994171143e-02 -5.124630033969879150e-02 -6.863047182559967041e-02 -4.456510767340660095e-02 2.417412959039211273e-02 2.815572619438171387e-01 -1.582980602979660034e-01
7.712826132774353027e-02 3.232311606407165527e-01 -7.913926988840103149e-02 -9.449171274900436401e-02 -3.053071908652782440e-02 1.176748201251029968e-01 -2.980893254280090332e-01 -1.092072799801826477e-01 -2.617286741733551025e-01 1.060568392276763916e-01 4.295390099287033081e-02 6.682118773460388184e-02 6.478056311607360840e-02 2.208570688962936401e-01 8.601030707359313965e-02 1.012887880206108093e-01 -6.893236935138702393e-02 -4.327892065048217773e-01 -8.361825719475746155e-03 -1.021891459822654724e-01 1.351754665374755859e-01 -1.191385388374328613e-01 1.426519602537155151e-01 -1.575284898281097412e-01 7.436097413301467896e-02 1.544859111309051514e-01 1.653158813714981079e-01 1.594792157411575317e-01 2.341897785663604736e-01 3.011761903762817383e-01 2.771986126899719238e-01 1.318151503801345825e-01
-1.651928424835205078e-01 9.188920259475708008e-02 2.255775928497314453e-01 8.852228522300720215e-03 2.129802294075489044e-02 -1.144665013998746872e-02 6.397698819637298584e-02 -7.269819080829620361e-02 -2.774042775854468346e-03 -2.216184288263320923e-01 -6.119771674275398254e-02 1.496285498142242432e-01 1.105834394693374634e-01 1.054089516401290894e-01 3.276788443326950073e-02 1.250423640012741089e-01 -1.608844548463821411e-01 9.730119258165359497e-02 -4.090127050876617432e-01 -1.270013302564620972e-01 2.552739083766937256e-01 -2.029061317443847656e-01 3.650878965854644775e-01 -7.072138786315917969e-02 -3.321639448404312134e-02 2.138518095016479492e-01 3.424220383167266846e-01 1.130042374134063721e-01 -2.341054975986480713e-01 7.435856014490127563e-02 2.678608000278472900e-01 1.252789944410324097e-01
6.125827785581350327e-03 -1.596713662147521973e-01 -1.985718458890914917e-01 -7.314249873161315918e-02 8.987487107515335083e-02 -2.636686563491821289e-01 -4.424208402633666992e-02 -1.794006973505020142e-01 -1.110216602683067322e-01 1.894648075103759766e-01 1.172934845089912415e-01 4.020612686872482300e-02 2.451436370611190796e-01 8.249323815107345581e-02 -2.155846804380416870e-01 2.327644526958465576e-01 -1.760526299476623535e-01 -2.435136139392852783e-01 1.756380051374435425e-01 -2.338846027851104736e-01 1.189061440527439117e-02 -2.266224175691604614e-01 3.018676042556762695e-01 -2.371167540550231934e-01 -4.367829486727714539e-02 9.127771854400634766e-02 2.043724060058593750e-01 1.748966872692108154e-01 -9.973684698343276978e-02 1.814614236354827881e-01 2.923810780048370361e-01 3.379926458001136780e-02
6.798759102821350098e-02 5.499234423041343689e-03 -1.129771023988723755e-02 -3.351425528526306152e-01 1.821502149105072021e-01 1.051722764968872070e-01 -3.632148727774620056e-02 -2.129597216844558716e-02 5.480155721306800842e-02 -1.050621792674064636e-01 2.444980144500732422e-01 1.354265660047531128e-01 2.057339251041412354e-01 1.107131615281105042e-01 3.027030527591705322e-01 -1.527457684278488159e-01 -2.691051661968231201e-01 2.093812525272369385e-01 6.018964946269989014e-02 -3.959351778030395508e-02 2.214499562978744507e-01 -2.830087840557098389e-01 1.708684861660003662e-01 -1.881114691495895386e-01 1.833282783627510071e-02 2.643625438213348389e-01 -2.009904198348522186e-02 -3.364402055740356445e-01 5.540330708026885986e-02 2.621168494224548340e-01 -1.137818116694688797e-02 6.552162766456604004e-02
2.015759795904159546e-02 1.138022318482398987e-01 -3.197247907519340515e-02 -1.269972324371337891e-01 1.415643692016601562e-01 2.695428729057312012e-01 1.050513908267021179e-01 -1.122015342116355896e-02 1.804794967174530029e-01 -1.689236462116241455e-01 -1.130932420492172241e-01 -7.433131337165832520e-02 2.490969747304916382e-02 4.619831144809722900e-01 6.831113994121551514e-02 1.928883977234363556e-02 -2.500662505626678467e-01 1.455125659704208374e-01 -3.034243583679199219e-01 -2.449079304933547974e-01 2.537651956081390381e-01 -9.328624582849442959e-04 8.555871993303298950e-02 -2.901347167789936066e-02 -7.860587537288665771e-02 2.625486254692077637e-01 1.230145767331123352e-01 2.781161852180957794e-02 -6.164142861962318420e-03 -8.382894843816757202e-02 3.131530880928039551e-01 2.503322362899780273e-01
2.593209445476531982e-01 2.206176817417144775e-01 -1.177025139331817627e-01 3.675009012222290039e-01 -1.011613160371780396e-01 -2.810234762728214264e-02 -3.560894727706909180e-02 6.932469457387924194e-02 -5.641338974237442017e-02 1.000111252069473267e-01 1.989605277776718140e-01 -2.272498607635498047e-01 -1.381079852581024170e-01 1.300570517778396606e-01 3.941627144813537598e-01 2.667205631732940674e-01 -2.158304005861282349e-01 -1.284318566322326660e-01 7.288706302642822266e-02 -5.549147352576255798e-02 8.529467880725860596e-02 -2.073709294199943542e-02 3.443427681922912598e-01 -1.267864108085632324e-01 -1.701244711875915527e-01 1.581754386425018311e-01 1.835680902004241943e-01 1.081384271383285522e-01 -7.477857172489166260e-03 1.316038370132446289e-01 1.361326128244400024e-01 -4.566479101777076721e-02
-8.826537057757377625e-03 -3.378817066550254822e-02 6.647466123104095459e-02 -4.077687859535217285e-01 4.238585755228996277e-02 -9.785301983356475830e-02 -9.980443120002746582e-02 -1.701300889253616333e-01 -6.202492862939834595e-02 -3.012662827968597412e-01 1.695349663496017456e-01 6.673196703195571899e-02 7.922215014696121216e-02 2.864495217800140381e-01 6.378897279500961304e-02 5.538791418075561523e-02 -1.276929825544357300e-01 1.585825830698013306e-01 -2.693135738372802734e-01 1.347897946834564209e-01 1.956030577421188354e-01 -3.157427906990051270e-01 2.673085927963256836e-01 1.692350357770919800e-01 -3.029001653194427490e-01 8.987589180469512939e-02 5.134616047143936157e-02 1.267070882022380829e-02 -1.863406002521514893e-01 3.085193224251270294e-03 2.116607725620269775e-01 4.672211781144142151e-02
3.531228899955749512e-01 -1.838139295578002930e-01 -2.048368602991104126e-01 6.044825538992881775e-02 -1.910525746643543243e-02 3.252467140555381775e-02 3.326206060592085123e-04 1.421197317540645599e-02 2.483318373560905457e-02 -1.771861463785171509e-01 1.458842158317565918e-01 -3.983920812606811523e-02 1.503726392984390259e-01 1.973119080066680908e-01 1.852650940418243408e-01 -4.965657740831375122e-02 -3.114074468612670898e-01 -2.291783690452575684e-02 1.144903451204299927e-01 1.914337277412414551e-01 3.689852356910705566e-01 -5.694862920790910721e-04 1.185763776302337646e-01 -2.024393677711486816e-01 -2.299285084009170532e-01 3.598510026931762695e-01 2.462967932224273682e-01 7.413908094167709351e-02 2.073717266321182251e-01 8.613643050193786621e-02 8.834177628159523010e-03 5.999456346035003662e-02
1.967760473489761353e-01 2.183449715375900269e-01 -1.827209144830703735e-01 -3.582147136330604553e-02 1.396456062793731689e-01 3.370098769664764404e-01 3.416120111942291260e-01 1.362808234989643097e-02 -3.696784377098083496e-02 -9.519772976636886597e-02 -1.956903189420700073e-01 1.017961055040359497e-01 1.072224229574203491e-01 3.082596659660339355e-01 3.793170303106307983e-02 1.496673971414566040e-01 -2.137971371412277222e-01 -6.468135118484497070e-02 1.690202392637729645e-02 7.834548503160476685e-02 1.403715163469314575e-01 -1.624561995267868042e-01 4.644363224506378174e-01 -8.766775578260421753e-02 9.135932475328445435e-02 1.173595488071441650e-01 -1.244782656431198120e-01 -1.015000119805335999e-01 1.804739385843276978e-01 -4.625513032078742981e-02 1.707239300012588501e-01 -4.420477896928787231e-02
-1.955815032124519348e-02 1.451449245214462280e-01 -8.770529180765151978e-02 -4.669975340366363525e-01 2.636699676513671875e-01 2.156377881765365601e-01 6.415721029043197632e-03 -7.604641467332839966e-02 -8.289410173892974854e-02 -2.869099676609039307e-01 -1.354412641376256943e-02 2.610043287277221680e-01 -2.154571749269962311e-02 1.536009311676025391e-01 -1.443784236907958984e-01 9.280929714441299438e-02 -2.698915302753448486e-01 2.920364774763584137e-02 8.310282230377197266e-02 -1.983105391263961792e-01 1.806546449661254883e-01 -2.612948417663574219e-01 2.523899376392364502e-01 4.606445133686065674e-02 5.388659611344337463e-02 -7.433571666479110718e-02 2.592912912368774414e-01 -2.399309538304805756e-02 1.568794250488281250e-01 -3.503283858299255371e-02 5.442918837070465088e-02 1.679720729589462280e-01
9.402734041213989258e-02 7.339237630367279053e-02 6.811094004660844803e-03 1.302728615701198578e-02 1.285016536712646484e-01 -3.572030737996101379e-02 -1.663804054260253906e-01 -1.568931788206100464e-01 -2.285298705101013184e-01 5.895704030990600586e-02 3.294881284236907959e-01 1.852061748504638672e-01 1.135743707418441772e-01 2.712611556053161621e-01 1.140092760324478149e-01 -8.060234040021896362e-02 -2.271052300930023193e-01 -3.836808204650878906e-01 -3.340475633740425110e-02 -1.973408609628677368e-01 1.232281401753425598e-01 -2.747096419334411621e-01 6.247359514236450195e-02 -6.888808310031890869e-02 -1.808077543973922729e-01 1.448752433061599731e-01 5.534903332591056824e-02 -6.645248085260391235e-02 2.715776674449443817e-03 4.126285016536712646e-01 1.908817142248153687e-01 7.011609524488449097e-02
9.675173461437225342e-02 1.250415146350860596e-01 -2.636184990406036377e-01 -1.586284488439559937e-01 -2.449966594576835632e-02 -1.501748412847518921e-01 -1.327899005264043808e-02 8.913543075323104858e-02 -2.045699208974838257e-01 3.256107270717620850e-01 -3.151304274797439575e-02 -1.221857871860265732e-02 -5.133158341050148010e-02 5.214810743927955627e-02 -8.259552996605634689e-04 1.831983625888824463e-01 -3.431436121463775635e-01 -1.918210238218307495e-01 -1.551607400178909302e-01 8.071355521678924561e-02 -2.893966855481266975e-03 2.004865929484367371e-02 3.161998987197875977e-01 -3.459550440311431885e-01 -8.404120057821273804e-02 -1.166052650660276413e-02 3.341050148010253906e-01 1.023775339126586914e-01 -1.306807696819305420e-01 1.792406886816024780e-01 1.835120618343353271e-01 2.091511040925979614e-01
6.035355851054191589e-02 1.497206240892410278e-01 -4.255949333310127258e-02 1.031656265258789062e-01 1.293600946664810181e-01 -2.209266461431980133e-02 -1.321093738079071045e-01 2.619052119553089142e-02 -1.927041858434677124e-01 1.987805962562561035e-01 -5.360564962029457092e-02 1.714306622743606567e-01 1.417501717805862427e-01 2.578040063381195068e-01 6.323155760765075684e-02 -4.797431081533432007e-02 -4.003908336162567139e-01 1.965525001287460327e-01 3.455250561237335205e-01 -1.090921014547348022e-01 3.769020438194274902e-01 1.042070239782333374e-01 -7.815465331077575684e-03 3.973898291587829590e-02 -2.536150217056274414e-01 -1.584324538707733154e-01 3.421764373779296875e-01 3.740581125020980835e-02 8.344455063343048096e-02 1.042142882943153381e-01 9.786439687013626099e-02 6.529872864484786987e-02
-4.444124922156333923e-02 -1.688254326581954956e-01 -9.156090021133422852e-02 -2.573748826980590820e-01 1.712187975645065308e-01 9.669637680053710938e-02 -3.138519451022148132e-02 1.956072002649307251e-01 -1.747770756483078003e-01 -1.012470759451389313e-02 1.624408960342407227e-01 -6.530132889747619629e-02 6.959383189678192139e-02 2.327256649732589722e-01 1.993674039840698242e-01 -2.485575713217258453e-02 -2.799666523933410645e-01 1.704997569322586060e-01 2.060720026493072510e-01 -5.552574247121810913e-02 4.731477200984954834e-01 8.894785493612289429e-02 1.875579208135604858e-01 -8.579622954130172729e-02 4.491343162953853607e-03 -1.674597412347793579e-01 3.025431334972381592e-01 1.262199282646179199e-01 2.320888340473175049e-01 1.412336826324462891e-01 7.536686211824417114e-02 1.182164847850799561e-01
1.716436259448528290e-02 2.609186246991157532e-02 -3.207475244998931885e-01 6.966185569763183594e-02 2.667711973190307617e-01 5.339203774929046631e-02 -9.799689054489135742e-02 -2.402453124523162842e-01 -1.134779602289199829e-01 6.584232300519943237e-02 -8.026930689811706543e-02 2.582550644874572754e-01 1.792003661394119263e-01 2.662114799022674561e-01 -4.750484973192214966e-02 6.261081248521804810e-02 -3.004839420318603516e-01 -3.264413177967071533e-01 7.014401257038116455e-03 -2.159432172775268555e-01 -3.345101326704025269e-02 -2.107787877321243286e-01 5.864372476935386658e-02 -2.180041372776031494e-01 -1.421226281672716141e-02 8.809288591146469116e-02 3.313610553741455078e-01 1.015636548399925232e-01 6.748456507921218872e-02 1.566451042890548706e-01 1.727176457643508911e-02 2.300650775432586670e-01
-1.499847918748855591e-01 9.741125628352165222e-03 1.909896880388259888e-01 -2.171583175659179688e-01 2.528445720672607422e-01 8.359944075345993042e-02 -1.212836131453514099e-01 -1.262235939502716064e-01 -4.832556098699569702e-02 1.539403758943080902e-02 -1.626840084791183472e-01 1.718486845493316650e-01 -2.785506844520568848e-01 1.847111731767654419e-01 2.276754677295684814e-01 5.404227972030639648e-02 -2.036443054676055908e-01 -5.213231220841407776e-02 2.016942054033279419e-01 -2.199507951736450195e-01 3.757441639900207520e-01 -2.172448635101318359e-01 -4.598426073789596558e-02 1.367682404816150665e-02 -1.120488941669464111e-01 3.427200615406036377e-01 2.708224356174468994e-01 -1.182392332702875137e-02 -3.959568589925765991e-02 1.807585507631301880e-01 4.657349362969398499e-02 -5.781122669577598572e-02
9.205537848174571991e-03 -1.895131617784500122e-01 -1.873325258493423462e-01 -8.784529566764831543e-02 -9.984613209962844849e-02 1.447039842605590820e-01 -1.596690267324447632e-01 1.368749737739562988e-01 -1.032499074935913086e-01 8.132783323526382446e-02 -7.762637734413146973e-02 -1.139605417847633362e-01 3.721185401082038879e-02 2.296357750892639160e-01 2.278462350368499756e-01 -4.210836812853813171e-02 -8.800599724054336548e-02 -1.689782589673995972e-01 -2.541625797748565674e-01 -1.675904393196105957e-01 -4.620335996150970459e-02 1.152880862355232239e-02 4.171346127986907959e-01 -8.422973006963729858e-02 -3.945934176445007324e-01 7.836854457855224609e-02 9.510990232229232788e-02 -3.735937178134918213e-01 1.076433341950178146e-02 1.584067046642303467e-01 2.321614176034927368e-01 -6.452165078371763229e-03
9.680024534463882446e-02 3.170476555824279785e-01 -5.931039154529571533e-02 -1.624950319528579712e-01 7.561776787042617798e-02 1.468832721002399921e-03 -1.950474828481674194e-01 1.949569769203662872e-02 -1.099669039249420166e-01 -1.815637350082397461e-01 -6.614957749843597412e-02 6.362138688564300537e-02 2.825839817523956299e-01 -3.024946898221969604e-02 3.880336284637451172e-01 1.486075371503829956e-01 -2.075585126876831055e-01 -3.428329899907112122e-02 -5.302226543426513672e-02 -6.030923128128051758e-02 1.278219968080520630e-01 -2.151435762643814087e-01 2.234560847282409668e-01 -1.979047656059265137e-01 -3.124605119228363037e-01 1.693756878376007080e-01 1.002285256981849670e-01 -1.563008278608322144e-01 2.378130108118057251e-01 -1.577315330505371094e-01 9.019201248884201050e-02 -2.373750358819961548e-01
1.208946108818054199e-01 1.252083182334899902e-01 2.846962213516235352e-02 1.751794517040252686e-01 1.421546787023544312e-01 -1.884836554527282715e-01 -2.037632614374160767e-01 -1.393137127161026001e-01 -4.883264005184173584e-02 8.553121984004974365e-02 1.124492511153221130e-01 2.206528335809707642e-01 1.667887568473815918e-01 -4.012629017233848572e-02 1.527255475521087646e-01 1.954251676797866821e-01 -2.037323266267776489e-01 -7.603803277015686035e-02 9.915173985064029694e-03 -1.348048299551010132e-01 -1.733055263757705688e-01 -3.545875102281570435e-02 3.377238214015960693e-01 -9.670395404100418091e-02 -7.777806371450424194e-02 4.056495726108551025e-01 -6.928965449333190918e-02 4.872272536158561707e-02 -1.643443293869495392e-02 -1.387254595756530762e-01 4.709631800651550293e-01 1.421702355146408081e-01
1.544756144285202026e-01 -2.112246155738830566e-01 -1.950530111789703369e-01 -3.413740778341889381e-03 2.793978154659271240e-01 -2.514790184795856476e-02 -2.337484210729598999e-01 -4.908812418580055237e-02 -2.060831338167190552e-01 9.611167758703231812e-02 1.366511881351470947e-01 -3.841073485091328621e-03 3.078383207321166992e-01 1.925394237041473389e-01 7.200451195240020752e-02 3.589431345462799072e-01 -1.140345409512519836e-01 -2.592126727104187012e-01 1.728138886392116547e-02 8.046020567417144775e-02 5.857660248875617981e-02 -5.563090555369853973e-03 2.879171073436737061e-01 -2.369976341724395752e-01 -1.328629553318023682e-01 1.411394625902175903e-01 1.536566913127899170e-01 -7.209101319313049316e-02 6.298963725566864014e-02 2.371946722269058228e-01 2.494177222251892090e-01 5.613545328378677368e-02
-1.651177257299423218e-01 2.492654472589492798e-01 -2.059756778180599213e-02 -5.097065865993499756e-02 1.015240103006362915e-01 4.109161719679832458e-02 -1.200403273105621338e-01 -2.303088009357452393e-01 -3.998933825641870499e-03 2.347041964530944824e-01 8.339638262987136841e-02 -1.612261086702346802e-01 2.081590145826339722e-01 3.841474354267120361e-01 -7.671089470386505127e-02 -2.694742195308208466e-02 -8.420573174953460693e-02 -1.259798854589462280e-01 3.147895261645317078e-02 2.158095091581344604e-01 3.655427694320678711e-01 -3.049948513507843018e-01 2.097988277673721313e-01 -1.499788463115692139e-01 -2.806921675801277161e-02 1.697773486375808716e-01 2.575635910034179688e-01 -1.392639726400375366e-01 -8.659213036298751831e-02 -6.254935264587402344e-02 1.941328346729278564e-01 -1.202055960893630981e-01
2.690613865852355957e-01 -1.405067443847656250e-01 1.430740654468536377e-01 2.039987295866012573e-01 -8.569511026144027710e-02 -1.190790161490440369e-01 -7.902280241250991821e-02 1.590969115495681763e-01 -4.421222489327192307e-03 2.783006429672241211e-01 2.691324353218078613e-01 -8.744399249553680420e-02 2.486129701137542725e-01 2.409319728612899780e-01 -1.158708482980728149e-01 3.322755917906761169e-02 -2.690255641937255859e-01 6.367270369082689285e-03 -1.186933647841215134e-02 -7.399477064609527588e-02 1.844330579042434692e-01 4.561780393123626709e-02 2.215687334537506104e-01 -2.616451978683471680e-01 -2.621958851814270020e-01 7.660912722349166870e-02 1.606216132640838623e-01 -1.115774661302566528e-01 4.809159040451049805e-02 -2.763342671096324921e-02 2.496685534715652466e-01 3.013435006141662598e-01
1.361890323460102081e-02 -4.255378991365432739e-02 7.909971475601196289e-02 1.078961864113807678e-01 2.649396359920501709e-01 -3.307936340570449829e-02 -1.399000883102416992e-01 -2.171735763549804688e-01 -7.457584887742996216e-02 1.435785442590713501e-01 2.046799659729003906e-01 9.143446385860443115e-02 -1.487485766410827637e-01 2.937635183334350586e-01 -7.163863629102706909e-02 -6.274420768022537231e-02 6.952321529388427734e-02 1.217661723494529724e-01 2.565509080886840820e-01 -6.128725409507751465e-02 2.482899129390716553e-01 -8.658449351787567139e-02 2.269251048564910889e-01 -2.243854254484176636e-01 -2.303740978240966797e-01 2.172132432460784912e-01 3.122962266206741333e-02 9.868282824754714966e-02 -1.090794205665588379e-01 4.187895655632019043e-01 2.817222476005554199e-01 1.015760749578475952e-01
6.098439916968345642e-02 2.722333669662475586e-01 -2.810391830280423164e-03 2.302307188510894775e-01 -5.844457074999809265e-02 -8.122927695512771606e-02 -6.955029070377349854e-02 -3.618570044636726379e-03 -1.069757640361785889e-01 2.116169780492782593e-01 -7.805319875478744507e-02 -1.476575881242752075e-01 -9.666863083839416504e-02 2.695698849856853485e-02 4.308013021945953369e-01 -8.192281424999237061e-02 -2.706031501293182373e-01 -1.759953349828720093e-01 1.710898280143737793e-01 -5.902239680290222168e-02 4.213057756423950195e-01 -1.150674149394035339e-01 2.967067062854766846e-01 -1.467214971780776978e-01 -1.026839315891265869e-01 1.159670799970626831e-01 1.608936339616775513e-01 6.771358847618103027e-02 -2.643656916916370392e-02 2.504552602767944336e-01 6.794344633817672729e-02 -8.963388204574584961e-02
3.241869807243347168e-02 1.716706901788711548e-01 1.694931685924530029e-01 -9.725324809551239014e-02 -2.250699549913406372e-01 2.287148237228393555e-01 -3.662588000297546387e-01 6.153373047709465027e-02 1.293570548295974731e-01 2.192377485334873199e-02 1.653705388307571411e-01 1.137385591864585876e-01 4.003584384918212891e-02 2.537161111831665039e-01 1.378760486841201782e-01 1.632272452116012573e-01 -7.242890447378158569e-02 -8.513470739126205444e-02 -7.417172938585281372e-02 -4.237335175275802612e-02 1.802880503237247467e-02 -1.878132373094558716e-01 3.472332954406738281e-01 -2.352528125047683716e-01 -1.366067975759506226e-01 1.368158608675003052e-01 3.216903805732727051e-01 2.032020501792430878e-02 2.867672145366668701e-01 -1.912829428911209106e-01 1.575645506381988525e-01 -7.095387578010559082e-02
2.346494942903518677e-01 5.806585773825645447e-03 -2.961554825305938721e-01 -2.232976555824279785e-01 2.698323316872119904e-02 -3.882376709952950478e-03 -2.841133065521717072e-02 -1.510139703750610352e-01 -5.710407346487045288e-02 1.257591694593429565e-01 -2.343471497297286987e-01 1.387730836868286133e-01 1.386726796627044678e-01 4.245443046092987061e-01 8.909859508275985718e-02 -1.503601968288421631e-01 -1.136032938957214355e-01 -5.625909939408302307e-02 -3.550336062908172607e-01 -1.805984973907470703e-01 1.255520433187484741e-01 -1.127886399626731873e-01 3.910366296768188477e-01 3.902320563793182373e-02 5.573682114481925964e-02 2.814823389053344727e-01 -3.721225773915648460e-03 6.959067285060882568e-02 -7.739184889942407608e-03 6.650037132203578949e-03 7.121831923723220825e-02 9.843116253614425659e-02
5.847212299704551697e-02 5.403405427932739258e-02 -1.943466216325759888e-01 9.149314463138580322e-02 1.067412942647933960e-01 4.653861373662948608e-02 -2.056385874748229980e-01 -7.095156610012054443e-02 -2.329516410827636719e-01 1.641400158405303955e-01 1.814131140708923340e-01 1.363133639097213745e-01 2.872069925069808960e-02 2.360000461339950562e-01 8.093542605638504028e-02 -1.609942615032196045e-01 -3.741341531276702881e-01 -4.279998242855072021e-01 2.920891344547271729e-02 -2.985199093818664551e-01 3.176715224981307983e-02 -2.888058722019195557e-01 1.215159818530082703e-01 -3.286805376410484314e-02 -2.325798384845256805e-03 -2.289008349180221558e-02 1.419278513640165329e-02 -1.045941412448883057e-01 3.849424049258232117e-02 3.492781817913055420e-01 1.002991944551467896e-01 7.967456430196762085e-02
6.118492223322391510e-03 6.605577468872070312e-02 -1.522320508956909180e-01 -3.264958858489990234e-01 5.025253631174564362e-03 6.728726625442504883e-02 1.314470767974853516e-01 8.179681748151779175e-02 1.619519665837287903e-02 1.562788337469100952e-01 5.414599925279617310e-02 3.208244740962982178e-01 7.395569980144500732e-02 -7.584117818623781204e-03 3.046915233135223389e-01 2.757720351219177246e-01 -9.382391721010208130e-02 -8.127758628688752651e-04 -2.114367932081222534e-01 -7.608670741319656372e-03 2.095102965831756592e-01 -1.126120164990425110e-01 2.489850521087646484e-01 -2.889578640460968018e-01 2.061628736555576324e-02 6.339541822671890259e-02 8.833615481853485107e-02 -1.612737774848937988e-01 3.051418960094451904e-01 -2.039827853441238403e-01 2.424637041985988617e-02 3.211625814437866211e-01
2.057772725820541382e-01 1.350652873516082764e-01 6.699527800083160400e-02 -7.775785773992538452e-02 -1.866941452026367188e-01 -1.904568374156951904e-01 -2.013354897499084473e-01 -1.161040887236595154e-01 -1.921628713607788086e-01 -2.752279639244079590e-01 -1.393513828516006470e-01 1.047238986939191818e-02 2.720496058464050293e-01 5.966429039835929871e-02 3.561367690563201904e-01 1.539982855319976807e-01 -8.515521883964538574e-02 1.728410124778747559e-01 3.630159050226211548e-02 6.250935792922973633e-02 1.307281199842691422e-02 -2.838590145111083984e-01 3.637868762016296387e-01 -1.498713642358779907e-01 -3.397643268108367920e-01 6.596598774194717407e-02 -8.273080736398696899e-02 -4.350405931472778320e-02 8.973656222224235535e-03 4.099147766828536987e-02 1.869786530733108521e-01 1.608265936374664307e-02
-2.054851502180099487e-03 8.016187697649002075e-02 -1.424151062965393066e-01 1.446503307670354843e-02 2.324427813291549683e-01 3.991298750042915344e-02 -1.678649932146072388e-01 -3.254196047782897949e-01 -1.392361819744110107e-01 1.567165851593017578e-01 2.546322643756866455e-01 3.346718549728393555e-01 9.001392871141433716e-03 3.621155023574829102e-01 -2.167752012610435486e-02 1.156848743557929993e-01 -1.466294378042221069e-01 -3.306594192981719971e-01 1.859344244003295898e-01 -1.098155453801155090e-01 2.507486939430236816e-01 -6.255057454109191895e-02 1.857844740152359009e-01 -1.253531128168106079e-01 -3.571088612079620361e-02 8.386652916669845581e-02 2.089715600013732910e-01 1.293678879737854004e-01 1.575000435113906860e-01 9.242400527000427246e-02 1.199201270937919617e-01 -8.124644309282302856e-02
1.798096895217895508e-01 1.346277296543121338e-01 4.423283785581588745e-02 1.087563261389732361e-01 -3.021511808037757874e-02 -1.764187067747116089e-01 -4.195155203342437744e-02 -8.279087953269481659e-03 -1.482080370187759399e-01 -1.848041415214538574e-01 -1.136170327663421631e-01 1.370406746864318848e-01 -8.340109139680862427e-02 1.528904885053634644e-01 -9.041588008403778076e-02 -1.432185620069503784e-01 -3.435018658638000488e-01 -4.362404718995094299e-02 1.936982423067092896e-01 1.027108952403068542e-01 2.607631087303161621e-01 -3.893412053585052490e-01 2.813145518302917480e-01 -1.069275140762329102e-01 -3.797852993011474609e-01 -1.534043997526168823e-02 2.828235328197479248e-01 -3.382976353168487549e-02 1.270222663879394531e-01 5.154127255082130432e-02 1.084193587303161621e-01 -1.442124098539352417e-01
2.820803225040435791e-02 -6.382825970649719238e-02 1.792800724506378174e-01 -1.367206424474716187e-01 -4.230236634612083435e-02 -1.447160840034484863e-01 -3.916452080011367798e-02 -5.355426110327243805e-03 2.293046116828918457e-01 2.303791344165802002e-01 -3.439634144306182861e-01 1.855743527412414551e-01 7.286862283945083618e-02 3.981767594814300537e-01 2.544793486595153809e-01 -1.111183664761483669e-03 -1.783961206674575806e-01 4.691576212644577026e-02 2.203969359397888184e-01 2.933405339717864990e-02 2.421927452087402344e-02 -8.255678415298461914e-02 4.845465123653411865e-01 -5.010948702692985535e-02 -5.132063105702400208e-02 -9.418812394142150879e-02 2.039752006530761719e-01 -8.290288597345352173e-02 -3.823095187544822693e-02 1.347693204879760742e-01 -8.753956644795835018e-04 1.587861627340316772e-01
-3.992657363414764404e-02 1.636675447225570679e-01 7.057385891675949097e-02 -7.690330594778060913e-02 -2.755448222160339355e-01 2.667869329452514648e-01 -2.403870671987533569e-01 4.004135355353355408e-02 -2.136479876935482025e-02 1.732498593628406525e-02 5.237253848463296890e-03 1.140776053071022034e-01 1.587027013301849365e-01 6.985434144735336304e-02 2.460772544145584106e-01 9.952791780233383179e-02 -4.866235330700874329e-02 -6.333263963460922241e-02 -2.203428894281387329e-01 -6.168108060956001282e-02 9.104839712381362915e-02 -5.715413764119148254e-02 3.947604596614837646e-01 -2.825639843940734863e-01 -2.434903234243392944e-01 1.059517264366149902e-01 2.513326704502105713e-01 -1.808451861143112183e-01 2.220529466867446899e-01 -2.072463631629943848e-01 2.697379589080810547e-01 5.037836357951164246e-02
6.924757361412048340e-02 1.438270360231399536e-01 1.100332513451576233e-01 -1.549554169178009033e-01 6.533857434988021851e-02 2.641383744776248932e-02 9.542814642190933228e-02 -1.613370478153228760e-01 8.193858712911605835e-02 3.335968554019927979e-01 9.716677665710449219e-02 -3.119615651667118073e-02 4.449552595615386963e-01 5.252634640783071518e-03 3.245045989751815796e-02 1.900372952222824097e-01 -6.760388612747192383e-02 -1.757165491580963135e-01 9.335466660559177399e-03 -1.306939721107482910e-01 -1.001848503947257996e-01 -1.251153349876403809e-01 4.465201199054718018e-01 -8.946610987186431885e-02 -1.772474795579910278e-01 2.242564857006072998e-01 -1.606516353785991669e-02 -1.268649250268936157e-01 9.438439458608627319e-02 1.448321789503097534e-01 3.466165661811828613e-01 3.038684837520122528e-02
-8.546701073646545410e-02 -2.767503857612609863e-01 -2.268420755863189697e-01 3.506297990679740906e-02 2.244347929954528809e-01 9.864971786737442017e-02 -3.036431223154067993e-02 -1.328835189342498779e-01 1.565425544977188110e-01 1.553609222173690796e-01 2.663246355950832367e-02 -1.112615391612052917e-01 -1.638681255280971527e-02 6.618639826774597168e-02 3.620490059256553650e-02 1.015057116746902466e-01 -3.203647732734680176e-01 -1.529524922370910645e-01 -2.497780919075012207e-01 7.504327595233917236e-02 -1.075518801808357239e-01 -2.045505195856094360e-01 4.212070107460021973e-01 -9.497658163309097290e-02 -3.042978048324584961e-01 1.154972091317176819e-01 1.689688116312026978e-01 -2.523171603679656982e-01 3.266259282827377319e-02 5.702674016356468201e-02 1.595754027366638184e-01 2.119278460741043091e-01
-4.543305188417434692e-02 -1.337618231773376465e-01 -6.048386916518211365e-02 1.191561743617057800e-01 1.842816621065139771e-01 -1.010687556117773056e-02 -1.551515311002731323e-01 9.084665775299072266e-02 -3.381947055459022522e-02 -1.269221901893615723e-01 3.270648419857025146e-01 8.237107843160629272e-02 -9.799607098102569580e-02 2.261478751897811890e-01 2.297665774822235107e-01 1.573424190282821655e-01 -3.367277383804321289e-01 -2.098071724176406860e-01 7.233160734176635742e-02 7.912710309028625488e-03 -4.541911184787750244e-02 -3.136282786726951599e-02 5.140652656555175781e-01 -8.626601845026016235e-02 -1.757721006870269775e-01 -1.318111568689346313e-01 1.077762171626091003e-01 -2.817935347557067871e-01 1.356729716062545776e-01 5.421137809753417969e-02 1.289179176092147827e-01 1.085622683167457581e-01
8.562729507684707642e-02 -4.655089974403381348e-02 -2.329301983118057251e-01 -1.234262809157371521e-01 8.252357691526412964e-02 1.938866637647151947e-02 -8.026358485221862793e-02 -1.645186245441436768e-01 -2.120648473501205444e-01 -3.297977894544601440e-02 -1.123968362808227539e-01 2.445767261087894440e-02 1.285102218389511108e-01 4.521131515502929688e-01 2.773897349834442139e-01 -2.787190256640315056e-03 -2.765927314758300781e-01 -7.409968972206115723e-02 -1.236274838447570801e-01 -1.257608062587678432e-03 8.232243359088897705e-02 -3.472132980823516846e-01 3.844636380672454834e-01 -7.580352574586868286e-02 2.257542461156845093e-01 2.667731940746307373e-01 -8.298233896493911743e-02 3.732978180050849915e-02 -8.108107000589370728e-02 -9.378177113831043243e-03 6.865816563367843628e-02 -5.648656934499740601e-02
1.476213634014129639e-01 -1.346633285284042358e-01 -7.628728635609149933e-03 -1.089619323611259460e-01 3.748031705617904663e-02 1.126862838864326477e-01 1.862142384052276611e-01 -1.783214807510375977e-01 -2.911328673362731934e-01 -1.147781461477279663e-01 8.475203067064285278e-02 6.147268041968345642e-02 -2.186914533376693726e-01 3.394584357738494873e-01 5.741877108812332153e-02 -1.776529401540756226e-01 -2.488072067499160767e-01 6.310550123453140259e-02 9.516207128763198853e-02 -1.992694288492202759e-02 3.612606227397918701e-01 -1.532441973686218262e-01 2.829325795173645020e-01 -4.593833163380622864e-02 7.988576591014862061e-02 2.175983935594558716e-01 -3.944974392652511597e-02 2.778413593769073486e-01 1.040214300155639648e-01 -1.072444915771484375e-01 2.909833788871765137e-01 9.892217814922332764e-02
2.014831155538558960e-01 1.884548068046569824e-01 -4.947876557707786560e-03 -9.399785101413726807e-02 -2.698791027069091797e-01 -1.558707207441329956e-01 1.999651454389095306e-02 -8.338801562786102295e-02 1.771149188280105591e-01 -1.543863769620656967e-02 1.667370647192001343e-01 2.514224350452423096e-01 2.567840218544006348e-01 1.397297382354736328e-01 1.411293298006057739e-01 2.758939266204833984e-01 -2.454891204833984375e-01 7.388859987258911133e-02 7.249904423952102661e-02 -2.710037529468536377e-01 -1.457637175917625427e-02 -2.418648153543472290e-01 1.468014866113662720e-01 -1.174569204449653625e-01 -2.209468930959701538e-01 1.202331390231847763e-02 1.530270725488662720e-01 -5.026766099035739899e-03 5.061123520135879517e-02 -2.063254266977310181e-01 3.824049532413482666e-01 -6.460855901241302490e-02
2.494002580642700195e-01 -6.537318974733352661e-02 2.065172791481018066e-01 1.624612361192703247e-01 1.074321791529655457e-01 -1.432618945837020874e-01 -1.468421518802642822e-01 1.689682304859161377e-01 8.630423992872238159e-02 2.246094644069671631e-01 8.043596148490905762e-02 -3.885436058044433594e-02 3.515191376209259033e-02 4.210975170135498047e-01 -1.291336864233016968e-01 -7.546867243945598602e-03 -1.761140078306198120e-01 1.188877075910568237e-01 -3.407643735408782959e-02 -8.500614762306213379e-02 2.375527322292327881e-01 -1.018280312418937683e-01 2.744178473949432373e-01 -5.894687399268150330e-02 -1.746237277984619141e-01 2.499744296073913574e-01 1.360353380441665649e-01 1.302185561507940292e-02 -1.510162651538848877e-01 4.086776673793792725e-01 7.709144800901412964e-02 1.208118572831153870e-01
8.617088198661804199e-02 -1.248500719666481018e-01 4.471699148416519165e-02 5.628938972949981689e-02 4.841466899961233139e-03 -7.932963967323303223e-02 -2.182285487651824951e-01 -9.492558240890502930e-02 8.246705681085586548e-02 1.164792254567146301e-01 4.257548153400421143e-01 1.750615090131759644e-01 2.825419902801513672e-01 1.085363551974296570e-01 8.851391077041625977e-02 2.288988679647445679e-01 -2.070642709732055664e-01 -5.653205141425132751e-02 -1.258415984921157360e-03 -8.618792891502380371e-02 2.580867409706115723e-01 -2.247221395373344421e-02 3.869543373584747314e-01 1.146207004785537720e-02 4.572896659374237061e-02 3.228892982006072998e-01 -1.539106220006942749e-01 -3.995153680443763733e-02 -1.149355545639991760e-01 -9.964235126972198486e-02 2.785672545433044434e-01 -1.479678899049758911e-01
-1.666501611471176147e-01 3.522609770298004150e-01 1.174591630697250366e-01 -2.919876277446746826e-01 2.335903793573379517e-01 -1.058445349335670471e-01 1.697104871273040771e-01 1.811188645660877228e-02 2.356050536036491394e-02 3.142257779836654663e-02 -2.020658999681472778e-01 1.882489621639251709e-01 8.749394863843917847e-02 3.419911861419677734e-01 6.375969201326370239e-02 3.381494805216789246e-02 -2.565969526767730713e-01 9.905336797237396240e-02 -1.849952340126037598e-01 -1.218940839171409607e-01 1.693268492817878723e-02 -2.456440590322017670e-02 3.169419765472412109e-01 -1.289592385292053223e-01 -1.895803213119506836e-01 9.494723379611968994e-02 -1.101012676954269409e-01 1.345867291092872620e-02 -2.551463842391967773e-01 -8.337125927209854126e-02 2.654542624950408936e-01 6.382285803556442261e-02
1.265947669744491577e-01 -1.732254214584827423e-02 1.221617236733436584e-01 -3.627565503120422363e-01 -6.664832681417465210e-02 -2.167864143848419189e-01 -1.461364030838012695e-01 -8.583734184503555298e-02 -1.329166591167449951e-01 -1.921541392803192139e-01 1.611267477273941040e-01 1.245561093091964722e-01 -1.163710933178663254e-02 1.416285187005996704e-01 -5.634130164980888367e-02 -5.535512790083885193e-02 -9.824991226196289062e-02 2.271631062030792236e-01 -1.497544497251510620e-01 3.160186111927032471e-02 2.986627519130706787e-01 -3.248348832130432129e-01 2.777580618858337402e-01 1.642666310071945190e-01 -1.587529480457305908e-01 3.154487013816833496e-01 8.389438688755035400e-02 -1.313765794038772583e-01 -9.630229324102401733e-02 3.100667521357536316e-02 2.434467971324920654e-01 1.801535934209823608e-01
1.713522970676422119e-01 -1.362580806016921997e-01 1.023826450109481812e-01 3.366364166140556335e-02 2.523751854896545410e-01 2.100751698017120361e-01 -1.321947127580642700e-01 5.024212598800659180e-02 -1.226096600294113159e-01 2.434809692203998566e-03 9.155100584030151367e-02 -6.223692372441291809e-02 1.032139882445335388e-01 -4.768017679452896118e-02 4.707983508706092834e-02 2.773540616035461426e-01 -3.475536704063415527e-01 -3.075266480445861816e-01 1.909017413854598999e-01 4.795021936297416687e-02 4.461995884776115417e-02 -5.979652516543865204e-03 3.328536450862884521e-01 -7.430396974086761475e-02 -3.268436193466186523e-01 1.045989766716957092e-01 6.590150296688079834e-02 -2.454808168113231659e-02 2.244318872690200806e-01 2.540744245052337646e-01 2.833979725837707520e-01 -5.357613041996955872e-02
-4.432981088757514954e-02 1.982234418392181396e-02 -1.581989228725433350e-01 -8.506552875041961670e-02 -6.331975758075714111e-02 -4.389064013957977295e-02 -8.318410068750381470e-02 -1.201944705098867416e-02 8.111368119716644287e-02 4.050830379128456116e-03 6.909177452325820923e-02 1.947994381189346313e-01 5.861684307456016541e-02 1.440963707864284515e-02 3.029287755489349365e-01 3.153998032212257385e-02 -9.226100891828536987e-02 1.695363372564315796e-01 -3.780911117792129517e-02 -2.176412194967269897e-01 3.549590110778808594e-01 -2.570721805095672607e-01 4.100462198257446289e-01 -1.228779628872871399e-01 -1.249288395047187805e-01 3.362146764993667603e-02 -1.545826643705368042e-01 -1.686222404241561890e-01 3.943032026290893555e-01 -2.176650315523147583e-01 1.203204393386840820e-01 2.426743060350418091e-01
4.926601052284240723e-02 1.127584651112556458e-01 1.209932416677474976e-01 -5.314823612570762634e-02 1.029298007488250732e-01 4.260604036971926689e-04 -3.622446581721305847e-02 7.782591879367828369e-02 -7.497631758451461792e-02 1.982111185789108276e-01 -1.593265831470489502e-01 -1.122582778334617615e-01 9.060078859329223633e-02 -5.294006783515214920e-03 -4.212916642427444458e-02 -3.357230499386787415e-02 -1.587456911802291870e-01 1.145562455058097839e-01 -1.546350568532943726e-01 -4.590387344360351562e-01 3.600662052631378174e-01 -5.139583721756935120e-02 2.551748454570770264e-01 -9.339895844459533691e-02 -1.811016350984573364e-01 5.470620468258857727e-02 1.645770072937011719e-01 -3.214103281497955322e-01 -7.793635129928588867e-02 2.556835412979125977e-01 2.744202613830566406e-01 2.517575919628143311e-01
1.884592771530151367e-01 -1.911987215280532837e-01 6.476143002510070801e-02 -2.039479911327362061e-01 1.376941651105880737e-01 3.622185066342353821e-02 -1.173497214913368225e-01 -2.388774305582046509e-01 2.061324007809162140e-02 3.739241063594818115e-01 2.764942646026611328e-01 -6.816232949495315552e-02 2.244614064693450928e-01 1.865942031145095825e-01 1.462920159101486206e-01 -4.360428079962730408e-02 -8.236099779605865479e-02 -1.385305821895599365e-01 1.851001083850860596e-01 -5.730327218770980835e-02 2.426178604364395142e-01 -7.696922868490219116e-02 3.111113309860229492e-01 2.001417241990566254e-02 4.734818264842033386e-02 -2.832306176424026489e-02 5.002187564969062805e-02 1.274568121880292892e-02 2.421994954347610474e-01 1.398994028568267822e-01 3.714949786663055420e-01 1.172261461615562439e-01
-1.538473665714263916e-01 1.588678210973739624e-01 -1.746490895748138428e-01 -1.309903413057327271e-01 7.676897943019866943e-02 -1.053800154477357864e-02 -1.461767852306365967e-01 -3.449841588735580444e-02 -2.299258261919021606e-01 1.519331037998199463e-01 -7.216484844684600830e-02 1.617116332054138184e-01 6.697724759578704834e-02 7.216666638851165771e-02 1.570405364036560059e-01 1.177772656083106995e-01 -2.871605455875396729e-01 -1.230839788913726807e-01 -2.416513562202453613e-01 -1.878809034824371338e-01 1.969796866178512573e-01 1.354434788227081299e-01 1.947606205940246582e-01 2.754420740529894829e-03 -2.031452208757400513e-01 7.520285248756408691e-02 1.078045815229415894e-01 -3.692541420459747314e-01 9.991873055696487427e-02 -9.856328368186950684e-02 9.208276122808456421e-02 4.581174552440643311e-01
5.513055995106697083e-02 2.479005455970764160e-01 1.072980165481567383e-01 -8.157616108655929565e-02 1.739605814218521118e-01 2.048607766628265381e-01 2.164022028446197510e-01 -3.229540884494781494e-01 -3.265489265322685242e-02 2.565805017948150635e-01 -1.183021888136863708e-01 -1.610049903392791748e-01 5.521886795759201050e-02 3.965439200401306152e-01 -8.923660963773727417e-02 -9.088681079447269440e-03 -4.714405164122581482e-02 -5.522277951240539551e-02 1.477742940187454224e-01 -2.416470274329185486e-02 8.305501937866210938e-02 -1.789081394672393799e-01 4.131173789501190186e-01 -1.989214420318603516e-01 -1.877053081989288330e-01 -8.083298802375793457e-02 1.006297394633293152e-01 -4.530662298202514648e-02 5.409729108214378357e-02 2.626850306987762451e-01 9.146299213171005249e-02 8.798881620168685913e-02
8.951473236083984375e-02 8.357574231922626495e-03 -6.436036527156829834e-02 -2.084477245807647705e-01 1.620497405529022217e-01 1.542854309082031250e-01 1.145035922527313232e-01 -1.808629035949707031e-01 1.143833100795745850e-01 -7.185527682304382324e-02 2.395406067371368408e-01 -6.035679206252098083e-02 7.070539146661758423e-02 7.035746425390243530e-02 2.297452986240386963e-01 -3.043935298919677734e-01 -3.416535556316375732e-01 1.369283944368362427e-01 5.511061102151870728e-02 -1.544193923473358154e-01 3.736747801303863525e-01 -1.255168318748474121e-01 1.757528781890869141e-01 -3.366808593273162842e-01 -7.389249652624130249e-02 1.735810786485671997e-01 1.139682345092296600e-02 -2.782938480377197266e-01 1.125559583306312561e-01 1.368372589349746704e-01 8.448754996061325073e-02 9.597453288733959198e-03
-1.474769203923642635e-03 7.975488901138305664e-02 -3.864789307117462158e-01 1.387196034193038940e-01 1.667199283838272095e-01 -1.429950147867202759e-01 -1.226181238889694214e-01 -1.788468360900878906e-01 -1.512357145547866821e-01 -4.707876220345497131e-02 -2.262286096811294556e-02 5.638754367828369141e-02 1.901143044233322144e-01 2.479487061500549316e-01 -9.049113094806671143e-02 2.029105722904205322e-01 -3.641756176948547363e-01 -3.141634464263916016e-01 5.039531271904706955e-03 -2.307299375534057617e-01 1.828600168228149414e-01 -2.264887243509292603e-01 1.528498530387878418e-01 -2.526963055133819580e-01 -2.754293009638786316e-02 3.730566799640655518e-02 8.114542812108993530e-02 1.114876419305801392e-01 3.096169978380203247e-02 1.681578606367111206e-01 4.489938169717788696e-02 2.122415304183959961e-01
7.803593575954437256e-02 -4.431048035621643066e-02 1.193430572748184204e-01 -7.682212442159652710e-02 8.184377849102020264e-02 7.974497228860855103e-02 -1.555264741182327271e-01 6.777553260326385498e-02 3.424227610230445862e-02 -3.788301348686218262e-02 -1.853588372468948364e-01 -2.397285401821136475e-02 -7.286814600229263306e-02 -7.421472575515508652e-03 5.516755580902099609e-02 1.004891693592071533e-01 4.746110737323760986e-02 9.467512369155883789e-02 -5.931194871664047241e-02 -3.379999399185180664e-01 4.394786357879638672e-01 -1.438123881816864014e-01 3.890352547168731689e-01 -1.155840605497360229e-01 -1.179508343338966370e-01 1.993256658315658569e-01 -1.002513095736503601e-01 -2.283302694559097290e-01 -5.015272647142410278e-02 -1.277976110577583313e-02 4.376772344112396240e-01 2.373580932617187500e-01
9.321051090955734253e-02 6.533196568489074707e-02 -1.883043944835662842e-01 -3.555607423186302185e-02 1.222231984138488770e-01 1.783071905374526978e-01 -1.556148868985474110e-03 -1.554377190768718719e-02 9.552662074565887451e-02 -1.082408949732780457e-01 1.303182728588581085e-02 1.718320697546005249e-01 3.702307343482971191e-01 -5.646270141005516052e-02 5.647218972444534302e-02 4.129216447472572327e-02 -2.181582301855087280e-01 -3.349861875176429749e-02 1.622727662324905396e-01 -2.253863066434860229e-01 1.753860265016555786e-01 -2.672791779041290283e-01 5.396276339888572693e-02 -3.783680498600006104e-01 -4.314926862716674805e-01 2.053826451301574707e-01 1.225800365209579468e-01 5.048175901174545288e-02 -8.351204544305801392e-02 -1.939513683319091797e-01 1.789186000823974609e-01 -1.048299521207809448e-01
1.975914239883422852e-01 -2.034320086240768433e-01 -5.848461017012596130e-02 -1.858381778001785278e-01 -2.468497678637504578e-02 9.225046634674072266e-02 1.844875216484069824e-01 6.985909771174192429e-03 -6.445493549108505249e-02 -1.859513074159622192e-01 -3.411504253745079041e-02 -2.581260502338409424e-01 1.236644014716148376e-01 3.967179656028747559e-01 1.592708379030227661e-01 -5.505696684122085571e-02 -4.637714922428131104e-01 -3.565863892436027527e-02 -2.351393550634384155e-01 -6.927808374166488647e-02 6.141204386949539185e-02 -1.654071211814880371e-01 3.232895731925964355e-01 -6.316312402486801147e-02 -6.408772617578506470e-02 1.255049705505371094e-01 8.999310666695237160e-04 -3.165610134601593018e-02 -1.237150952219963074e-01 5.343428254127502441e-02 2.535662353038787842e-01 -1.068213060498237610e-01
5.286189168691635132e-02 -4.116020351648330688e-02 1.984089165925979614e-01 -3.954842686653137207e-01 -2.750844135880470276e-02 9.664551913738250732e-02 -8.141850680112838745e-02 -7.299146056175231934e-02 -3.751451075077056885e-01 2.451148442924022675e-02 4.049379378557205200e-02 1.464788615703582764e-01 3.895628154277801514e-01 2.025612592697143555e-01 1.547278556972742081e-02 1.179921440780162811e-02 -9.466386586427688599e-02 -5.648914724588394165e-02 -5.335754714906215668e-03 -2.282020151615142822e-01 9.476238489151000977e-02 -2.197637706995010376e-01 2.523291483521461487e-02 8.153752982616424561e-02 -2.162909358739852905e-01 -9.435404092073440552e-02 1.912639737129211426e-01 2.243364928290247917e-03 1.123814955353736877e-01 2.360743433237075806e-01 2.491917312145233154e-01 2.617971003055572510e-01
1.448733210563659668e-01 -4.569502174854278564e-02 -2.048876285552978516e-01 4.390479996800422668e-03 2.859848141670227051e-01 -1.753230690956115723e-01 -2.487954497337341309e-01 -2.030894858762621880e-03 -6.453081220388412476e-02 -4.235760122537612915e-02 9.829609096050262451e-02 1.037084162235260010e-01 1.751479357481002808e-01 4.741314351558685303e-01 -1.370805650949478149e-01 1.542286947369575500e-02 -2.800284028053283691e-01 -1.963101774454116821e-01 3.932991251349449158e-02 -1.510464847087860107e-01 7.108317315578460693e-02 -1.193387061357498169e-01 2.410465627908706665e-01 -2.880006730556488037e-01 -1.133230179548263550e-01 -8.625772781670093536e-03 9.484294801950454712e-03 1.369984596967697144e-01 -1.323387026786804199e-01 2.519451081752777100e-01 1.976446956396102905e-01 7.828205823898315430e-02
-8.795115351676940918e-02 -3.756778314709663391e-02 -1.208314597606658936e-01 -5.911019816994667053e-02 1.984501332044601440e-01 -1.966263055801391602e-01 -4.207138344645500183e-02 -1.299513429403305054e-01 -2.498891800642013550e-01 2.069417685270309448e-01 5.815614014863967896e-02 -3.692471235990524292e-02 3.244889676570892334e-01 1.126091480255126953e-01 -1.300872415304183960e-01 1.409113854169845581e-01 -2.480490505695343018e-01 -2.723012566566467285e-01 1.198366507887840271e-01 -1.600504517555236816e-01 -2.574894204735755920e-02 -2.073233723640441895e-01 2.920240163803100586e-01 -2.443421185016632080e-01 1.720408536493778229e-02 1.961156725883483887e-01 2.428210228681564331e-01 1.174940764904022217e-01 -3.470981493592262268e-02 2.229839414358139038e-01 2.898497283458709717e-01 -2.335924096405506134e-02
7.185593992471694946e-02 1.508347690105438232e-01 -1.757067888975143433e-01 -1.857142746448516846e-01 -6.242800503969192505e-02 -1.127864494919776917e-01 7.390369474887847900e-02 -1.378609985113143921e-01 1.376525405794382095e-02 2.915843725204467773e-01 1.502066254615783691e-01 3.020444419234991074e-03 1.589830964803695679e-01 4.421232342720031738e-01 1.574311107397079468e-01 9.022912383079528809e-02 5.431757122278213501e-02 -2.375689744949340820e-01 6.744143553078174591e-03 1.093756109476089478e-01 3.248306810855865479e-01 -5.477782711386680603e-02 2.333906888961791992e-01 -1.071505844593048096e-01 -2.689937055110931396e-01 5.887018516659736633e-02 3.016738593578338623e-01 -1.796840280294418335e-01 -6.401336193084716797e-02 -2.907378599047660828e-02 2.140674740076065063e-01 -9.181708097457885742e-02
-1.510080881416797638e-02 -2.022298425436019897e-01 -3.257962465286254883e-01 -4.659894108772277832e-02 5.315777659416198730e-02 7.151795923709869385e-02 -1.732026338577270508e-01 2.105535715818405151e-01 -1.382733285427093506e-01 -7.082174997776746750e-03 -2.183284759521484375e-01 2.243531197309494019e-01 -1.013320758938789368e-01 2.199211269617080688e-01 1.415819823741912842e-01 1.965598016977310181e-01 -1.011235341429710388e-01 -1.613816171884536743e-01 -2.258583307266235352e-01 1.321790367364883423e-01 4.109707176685333252e-01 -1.138706430792808533e-01 2.836867868900299072e-01 6.375652737915515900e-03 -2.185466587543487549e-01 -1.131839975714683533e-01 -1.572885364294052124e-02 -4.008550196886062622e-03 1.155489590018987656e-02 7.097297906875610352e-02 2.284356951713562012e-01 2.201723754405975342e-01
1.629251539707183838e-01 2.153938412666320801e-01 7.485469430685043335e-02 -1.839778274297714233e-01 -1.399555355310440063e-01 -7.519286870956420898e-02 -1.994441598653793335e-01 -1.551785022020339966e-01 -1.311362236738204956e-01 -2.232868224382400513e-01 -2.028439939022064209e-02 -9.486506879329681396e-02 1.132490560412406921e-01 7.963703572750091553e-02 3.779255747795104980e-01 2.475285530090332031e-01 -1.292121261358261108e-01 1.389757096767425537e-01 -1.082459092140197754e-02 -2.720295824110507965e-02 1.416889280080795288e-01 -1.928765475749969482e-01 3.725078105926513672e-01 -1.740435361862182617e-01 -3.461438417434692383e-01 6.317276507616043091e-02 1.673431135714054108e-02 1.688703149557113647e-02 2.483885288238525391e-01 -3.196794912219047546e-02 4.095029830932617188e-02 -2.163679450750350952e-01
8.994567394256591797e-02 2.755350992083549500e-02 1.353648006916046143e-01 -8.312000893056392670e-03 1.758621633052825928e-01 -1.418005526065826416e-01 1.639370918273925781e-01 -1.371099352836608887e-01 1.071048080921173096e-01 1.348261088132858276e-01 -1.652254164218902588e-02 7.071781903505325317e-02 -1.506619751453399658e-01 -2.416494302451610565e-02 6.104016304016113281e-02 -2.765949070453643799e-01 -1.301777660846710205e-01 2.899354510009288788e-02 -1.557295024394989014e-01 -3.710730075836181641e-01 7.932107150554656982e-02 -3.479147553443908691e-01 3.211277723312377930e-01 -8.356538414955139160e-02 -2.511216998100280762e-01 -4.520706087350845337e-02 2.150542587041854858e-01 -1.767539680004119873e-01 -1.348879933357238770e-01 1.978109925985336304e-01 2.090622782707214355e-01 2.771423161029815674e-01
9.439256973564624786e-03 2.341883480548858643e-01 -7.744287699460983276e-02 -1.878505945205688477e-01 3.086434006690979004e-01 1.249974817037582397e-01 1.520237624645233154e-01 2.133250236511230469e-02 2.716231159865856171e-02 -1.698177307844161987e-01 -5.438880249857902527e-02 -3.596780588850378990e-03 2.558758556842803955e-01 1.761354655027389526e-01 3.878808766603469849e-02 1.902532018721103668e-02 -4.933798015117645264e-01 -1.400339137762784958e-02 3.759503364562988281e-02 2.233905047178268433e-01 3.104043006896972656e-01 -2.536683678627014160e-01 1.674430370330810547e-01 -7.050675898790359497e-02 -1.702806055545806885e-01 7.605843245983123779e-02 1.690253466367721558e-01 4.837172850966453552e-02 -1.824981421232223511e-01 -1.981732696294784546e-01 6.456956267356872559e-02 8.567373454570770264e-02
9.827480465173721313e-02 9.657101333141326904e-02 -6.350584328174591064e-02 -9.428708255290985107e-02 2.211507558822631836e-01 -3.840633109211921692e-02 8.097626268863677979e-02 -1.077127233147621155e-01 -6.233122572302818298e-02 2.872508168220520020e-01 5.737827345728874207e-02 -3.146795332431793213e-01 8.170592039823532104e-02 3.675935864448547363e-01 7.569981738924980164e-03 1.862889230251312256e-01 -5.816109105944633484e-02 -1.454467922449111938e-01 1.839628070592880249e-01 5.131602287292480469e-02 1.875784099102020264e-01 -1.306567192077636719e-01 5.423314571380615234e-01 -9.005596488714218140e-02 -1.176309734582901001e-01 -6.405116524547338486e-03 2.729498147964477539e-01 -8.335924148559570312e-02 3.965122997760772705e-02 9.053860604763031006e-02 1.618514582514762878e-02 1.158125177025794983e-01
-2.703707218170166016e-01 1.439516991376876831e-01 -1.048322394490242004e-01 -2.564446628093719482e-01 1.198367401957511902e-01 -7.608098536729812622e-02 -3.484521806240081787e-02 1.403867304325103760e-01 6.860320456326007843e-03 -1.814916878938674927e-01 -9.294231981039047241e-02 7.565899193286895752e-02 -1.196151971817016602e-01 3.790821433067321777e-01 8.070276677608489990e-02 2.180474251508712769e-01 -1.358349323272705078e-01 5.845585465431213379e-02 -1.333462744951248169e-01 -2.190427035093307495e-01 3.024140894412994385e-01 -2.140111774206161499e-01 1.235003396868705750e-01 -2.151514887809753418e-01 8.299463242292404175e-02 1.381822675466537476e-01 1.346755027770996094e-01 -1.172414720058441162e-01 -7.308404892683029175e-02 2.925028651952743530e-02 1.362609714269638062e-01 3.998482227325439453e-01
1.688419580459594727e-01 2.021322548389434814e-01 -3.671198710799217224e-02 -1.402513086795806885e-01 3.078546226024627686e-01 1.453124880790710449e-01 6.352361291646957397e-02 -1.230902299284934998e-01 1.359919309616088867e-01 -1.838188171386718750e-01 -6.065225601196289062e-02 1.944546997547149658e-01 1.096622738987207413e-02 -4.694453254342079163e-02 9.035147726535797119e-02 1.125296503305435181e-01 -3.420821726322174072e-01 1.090553924441337585e-01 2.906323373317718506e-01 1.095057055354118347e-01 2.381628602743148804e-01 -2.940329611301422119e-01 9.417955577373504639e-02 1.103766495361924171e-03 -1.740017235279083252e-01 2.284250855445861816e-01 2.461544424295425415e-01 -8.905524760484695435e-02 -4.869218543171882629e-02 -1.999243944883346558e-01 2.859823107719421387e-01 7.135505974292755127e-02
-1.251611113548278809e-01 1.628244854509830475e-02 -1.460557058453559875e-02 -2.277895063161849976e-01 2.034511715173721313e-01 -9.174794703722000122e-02 -3.175705298781394958e-02 -1.599055677652359009e-01 -3.491080701351165771e-01 -1.687428504228591919e-01 7.286427915096282959e-02 1.923526972532272339e-01 -1.668014228343963623e-01 3.569429516792297363e-01 1.795378774404525757e-01 -5.660580471158027649e-02 -3.639932870864868164e-01 2.409971952438354492e-01 -2.007950842380523682e-01 -1.851793974637985229e-01 1.119375824928283691e-01 -2.452679425477981567e-01 2.694621682167053223e-01 7.410728931427001953e-02 -3.787254914641380310e-02 1.070003882050514221e-01 -3.476654365658760071e-02 1.754690706729888916e-02 -1.469838470220565796e-01 7.183092087507247925e-02 9.769865125417709351e-02 7.465450465679168701e-02
7.257201522588729858e-02 1.495737880468368530e-01 -2.039947360754013062e-01 1.898697763681411743e-02 1.913608163595199585e-01 -4.180647805333137512e-02 -1.550546586513519287e-01 -1.440342515707015991e-02 -1.621952056884765625e-01 6.472668796777725220e-02 2.659046351909637451e-01 6.715846806764602661e-02 2.104295343160629272e-01 3.157276213169097900e-01 -7.405434548854827881e-02 -1.029617115855216980e-01 -4.666193127632141113e-01 -2.202850729227066040e-01 -5.192324519157409668e-02 -1.310648918151855469e-01 1.405523419380187988e-01 -4.628391936421394348e-02 1.210176497697830200e-01 -2.050836980342864990e-01 -1.989395171403884888e-01 -3.789935959503054619e-03 -7.974877953529357910e-02 7.650640606880187988e-02 -1.326765716075897217e-01 3.376092016696929932e-01 2.317633926868438721e-01 -1.310963090509176254e-02
1.718549579381942749e-01 3.314069211483001709e-01 1.484249383211135864e-01 -2.408297210931777954e-01 3.332439959049224854e-01 1.149954423308372498e-01 -7.500971853733062744e-02 2.002222090959548950e-02 -5.052366293966770172e-03 -2.647354900836944580e-01 -1.090824455022811890e-01 1.404999047517776489e-01 1.464973390102386475e-01 -7.728483527898788452e-02 1.356371790170669556e-01 -2.046052180230617523e-02 -2.144231051206588745e-01 -4.038637131452560425e-02 2.895316481590270996e-01 -7.191434502601623535e-02 3.032567501068115234e-01 -1.997668743133544922e-01 2.243606299161911011e-01 -1.570122432895004749e-03 -1.047314554452896118e-01 2.303039133548736572e-01 1.810519248247146606e-01 -1.948615349829196930e-02 -1.520220935344696045e-01 -1.671766191720962524e-01 1.753843575716018677e-01 -6.705758720636367798e-02
1.107614114880561829e-01 -1.123586297035217285e-01 1.330206692218780518e-01 2.264134213328361511e-02 1.102345809340476990e-01 -7.181056588888168335e-02 -1.408884208649396896e-02 -1.002478823065757751e-01 2.111135423183441162e-01 2.057818472385406494e-01 -1.588987112045288086e-01 -1.052802056074142456e-01 -1.417721062898635864e-01 5.011630654335021973e-01 1.159217059612274170e-01 1.732777357101440430e-01 -1.848898530006408691e-01 9.644004702568054199e-02 -2.516250126063823700e-02 1.601632833480834961e-01 8.642494678497314453e-02 -1.578161865472793579e-01 2.746073007583618164e-01 -3.246871829032897949e-01 -1.411837786436080933e-01 2.762031555175781250e-01 2.264601737260818481e-01 2.848474122583866119e-02 -1.383116990327835083e-01 1.611797660589218140e-01 7.330998033285140991e-02 9.794191271066665649e-02
9.454938769340515137e-02 1.495587527751922607e-01 -1.099328622221946716e-01 -4.379676654934883118e-02 1.991503983736038208e-01 -1.964472681283950806e-01 -7.645176351070404053e-02 7.875858247280120850e-02 2.916664481163024902e-01 2.867385447025299072e-01 1.730633825063705444e-01 6.540818139910697937e-03 6.155854836106300354e-02 2.725892066955566406e-01 1.470745652914047241e-01 6.032154336571693420e-02 -9.377769380807876587e-02 -2.680576145648956299e-01 1.522098779678344727e-01 -8.956112712621688843e-02 1.740388423204421997e-01 3.865293785929679871e-02 2.812639474868774414e-01 -9.575864672660827637e-02 1.759785041213035583e-02 3.344857692718505859e-01 7.942324876785278320e-02 -2.608779966831207275e-01 -7.295712828636169434e-02 4.908552393317222595e-02 3.496123254299163818e-01 -1.237957179546356201e-01
2.264306247234344482e-01 -2.721137600019574165e-03 -7.540612667798995972e-02 -2.168597728013992310e-01 2.411811202764511108e-01 1.635697185993194580e-01 1.219033598899841309e-01 2.626764588057994843e-02 -1.671387441456317902e-02 -3.007634729146957397e-02 1.871683448553085327e-02 6.675426382571458817e-03 1.658603176474571228e-02 2.136951386928558350e-01 -2.736599184572696686e-02 -2.907756268978118896e-01 -2.583514451980590820e-01 1.941049844026565552e-01 1.361831128597259521e-01 -6.575433164834976196e-02 1.935997605323791504e-01 -3.631630837917327881e-01 1.894660741090774536e-01 -2.066261619329452515e-01 1.029672920703887939e-01 8.472622931003570557e-02 -3.177888691425323486e-02 -3.446266651153564453e-01 2.327515557408332825e-02 1.683937609195709229e-01 3.477073609828948975e-01 1.030735950917005539e-02
2.423498081043362617e-03 -3.889280557632446289e-02 1.291310638189315796e-01 -1.851553469896316528e-01 -1.092000007629394531e-01 1.664372161030769348e-02 -1.013102158904075623e-01 1.620718687772750854e-01 3.662330657243728638e-02 -7.434974610805511475e-02 -1.467932388186454773e-02 2.795943021774291992e-01 4.126218259334564209e-01 2.737262547016143799e-01 7.925395667552947998e-02 1.640166938304901123e-01 2.538071013987064362e-02 1.203184798359870911e-01 -3.715311363339424133e-02 -3.233709633350372314e-01 1.990976929664611816e-01 -1.837507337331771851e-01 6.872469186782836914e-02 1.370141655206680298e-01 -2.224067598581314087e-01 -1.171319838613271713e-02 2.308576256036758423e-01 -1.850159466266632080e-01 1.403615623712539673e-01 -1.670211926102638245e-02 3.531874120235443115e-01 1.880123764276504517e-01
8.396439999341964722e-02 -1.716425120830535889e-01 1.949581801891326904e-01 3.930409625172615051e-02 -1.187583710998296738e-02 -1.266773939132690430e-01 -1.339356005191802979e-01 -2.050557285547256470e-01 1.044674217700958252e-02 4.280378520488739014e-01 -7.096875458955764771e-02 5.981060490012168884e-02 -8.126693218946456909e-02 2.456180006265640259e-01 1.692924946546554565e-01 2.315310388803482056e-01 -2.493510246276855469e-01 7.009364664554595947e-03 2.246965616941452026e-01 1.854232698678970337e-01 1.669228374958038330e-01 8.352193050086498260e-03 4.306171536445617676e-01 -1.606908887624740601e-01 -2.627857923507690430e-01 -7.052079588174819946e-02 2.673537842929363251e-02 -6.567264348268508911e-02 1.010658219456672668e-02 4.682232812047004700e-02 2.101988904178142548e-02 1.963354796171188354e-01
-1.719572544097900391e-01 7.751718163490295410e-02 -1.764019727706909180e-01 -5.684812739491462708e-02 4.652682691812515259e-02 2.457371205091476440e-01 4.720690194517374039e-03 2.217313945293426514e-01 1.460817456245422363e-01 2.702002972364425659e-02 2.591384761035442352e-02 -7.817453891038894653e-02 3.772997856140136719e-02 3.951210379600524902e-01 8.043726533651351929e-02 2.197206169366836548e-01 -2.250604033470153809e-01 -1.259284317493438721e-01 -2.276436686515808105e-01 -2.133728414773941040e-01 2.133488506078720093e-01 2.054953277111053467e-01 8.319676667451858521e-02 -3.670967519283294678e-01 -2.470571696758270264e-01 1.578373089432716370e-02 1.646991372108459473e-01 -1.950151622295379639e-01 -9.652520529925823212e-03 9.381806477904319763e-03 2.393218874931335449e-01 -1.664960524067282677e-03
1.691373139619827271e-01 -3.088067285716533661e-02 1.785909831523895264e-01 -1.539471000432968140e-01 1.109368354082107544e-01 3.130315989255905151e-02 2.009629970416426659e-03 -1.138787418603897095e-01 -2.465199828147888184e-01 4.177328199148178101e-02 3.119927942752838135e-01 3.400005698204040527e-01 5.092778801918029785e-02 1.930596679449081421e-01 -2.257978729903697968e-02 -4.135340824723243713e-02 -2.022995799779891968e-01 -2.077427506446838379e-01 1.576276868581771851e-01 -1.058825924992561340e-01 7.187339663505554199e-02 6.246338039636611938e-02 2.575398385524749756e-01 -2.087338715791702271e-01 -2.548187077045440674e-01 1.347625851631164551e-01 8.298158645629882812e-02 -8.673584461212158203e-02 -1.463161110877990723e-01 3.859172761440277100e-01 2.399958074092864990e-01 8.060815930366516113e-02
-7.095604389905929565e-02 -1.661899499595165253e-02 -3.219008743762969971e-01 -4.411331936717033386e-02 1.859116107225418091e-01 -4.792712256312370300e-02 -1.593601107597351074e-01 5.254069343209266663e-02 -1.873717904090881348e-01 -1.460721343755722046e-02 1.126213371753692627e-02 1.449320614337921143e-01 2.665519118309020996e-01 4.540629088878631592e-01 -1.187863126397132874e-01 8.458497375249862671e-02 -3.382090330123901367e-01 -2.427837252616882324e-01 6.530869752168655396e-02 -1.325773298740386963e-01 1.005301624536514282e-01 -7.737035304307937622e-02 1.715311557054519653e-01 -3.341553211212158203e-01 -1.355091929435729980e-01 1.697386428713798523e-02 -7.641606498509645462e-03 1.024282574653625488e-01 2.211857400834560394e-02 2.429944872856140137e-01 1.488852053880691528e-01 -7.691159099340438843e-02
1.262962371110916138e-01 5.762840807437896729e-02 -2.781204506754875183e-02 -5.501665920019149780e-02 1.717448234558105469e-01 8.844207227230072021e-02 -2.441667020320892334e-01 -1.674082130193710327e-01 -2.669785022735595703e-01 -1.441383063793182373e-01 -1.106156408786773682e-02 5.445918440818786621e-02 -9.356781095266342163e-02 2.117502689361572266e-02 2.249612510204315186e-01 2.312572449445724487e-01 -9.602232277393341064e-02 4.097038507461547852e-02 9.461077302694320679e-02 -2.194533795118331909e-01 1.835118681192398071e-01 -1.844563037157058716e-01 2.934251129627227783e-01 -2.678588330745697021e-01 -3.386107459664344788e-02 3.650308251380920410e-01 8.905737847089767456e-02 -1.015463992953300476e-01 -3.587971329689025879e-01 2.172031402587890625e-01 -1.458782702684402466e-01 1.213273778557777405e-02
3.249386548995971680e-01 -5.668938159942626953e-02 3.450659289956092834e-02 -2.730773091316223145e-01 4.108690470457077026e-02 2.181091457605361938e-01 -1.200029179453849792e-01 4.524965584278106689e-02 -1.506505161523818970e-01 8.484469354152679443e-02 2.535618096590042114e-02 -1.298873871564865112e-01 1.056368350982666016e-01 1.448791325092315674e-01 6.543537229299545288e-02 -2.198776453733444214e-01 -1.038596704602241516e-01 1.705110669136047363e-01 -7.364871352910995483e-02 -3.352961316704750061e-02 6.158253550529479980e-01 -1.886109560728073120e-01 9.945145249366760254e-02 -3.679810091853141785e-02 -2.647688798606395721e-02 1.975320577621459961e-01 2.087524086236953735e-01 -6.887409090995788574e-02 -1.533112674951553345e-01 8.033525943756103516e-02 1.405110061168670654e-01 8.564372360706329346e-02
9.495265781879425049e-02 1.595657765865325928e-01 -2.449793554842472076e-02 9.799598157405853271e-02 1.350102871656417847e-01 7.754480093717575073e-02 -8.713889122009277344e-02 4.747250303626060486e-02 -3.200915828347206116e-02 -1.644356995820999146e-01 4.815701022744178772e-02 2.300593703985214233e-01 -3.024386428296566010e-02 3.238709568977355957e-01 3.253262862563133240e-02 -1.152474880218505859e-01 -3.350243866443634033e-01 -7.045784592628479004e-02 -2.090845257043838501e-01 -2.121721059083938599e-01 3.813401162624359131e-01 -3.604632616043090820e-01 2.709949314594268799e-01 1.818328909575939178e-02 -1.960742771625518799e-01 -5.996272340416908264e-02 4.835268855094909668e-02 9.393128007650375366e-02 -2.651937492191791534e-02 -1.575627475976943970e-01 -2.329398542642593384e-01 1.723958998918533325e-01
1.886385679244995117e-01 -7.404314726591110229e-02 8.572946488857269287e-02 1.212292090058326721e-01 2.979146838188171387e-01 7.465178519487380981e-02 -1.491190195083618164e-01 1.071222797036170959e-01 -1.017342954874038696e-01 -6.083920970559120178e-02 -5.735135450959205627e-02 -4.805727303028106689e-02 2.683348357677459717e-01 2.653329372406005859e-01 -1.136361584067344666e-01 -2.784747630357742310e-02 -3.115862607955932617e-01 1.141542196273803711e-01 -2.800752222537994385e-01 -6.692790985107421875e-02 1.482909321784973145e-01 -2.259064167737960815e-01 1.263999938964843750e-01 -1.609406918287277222e-01 9.044339507818222046e-02 -1.340557336807250977e-01 4.354713261127471924e-01 1.315359398722648621e-02 -9.529636800289154053e-02 2.473011910915374756e-01 1.944542080163955688e-01 3.396145626902580261e-02
3.605822101235389709e-02 2.886829152703285217e-02 2.054962217807769775e-01 -3.762776851654052734e-01 1.355072706937789917e-01 1.284334212541580200e-01 -1.511276513338088989e-01 -1.668335050344467163e-01 -1.458694636821746826e-01 4.474653303623199463e-02 -1.129634380340576172e-01 6.568661332130432129e-02 -3.333515524864196777e-01 2.891579568386077881e-01 1.043349653482437134e-01 2.876212075352668762e-02 -1.581148058176040649e-01 -3.372950851917266846e-02 3.466517925262451172e-01 -2.663580477237701416e-01 2.206255942583084106e-01 -2.510881423950195312e-01 6.157067418098449707e-02 -1.751510500907897949e-01 -5.728894844651222229e-02 2.630970478057861328e-01 6.890408694744110107e-02 1.465475708246231079e-01 -4.140630736947059631e-02 1.232355162501335144e-01 -1.005601789802312851e-02 -5.047606676816940308e-02
-3.876216337084770203e-02 1.929851174354553223e-01 -5.050834640860557556e-02 -1.828034818172454834e-01 2.247360907495021820e-02 -1.970506906509399414e-01 -5.938142910599708557e-02 1.560535728931427002e-01 1.600575298070907593e-01 3.222846984863281250e-01 -1.006179228425025940e-01 2.676138281822204590e-01 4.787024483084678650e-02 2.538284361362457275e-01 1.125284209847450256e-01 1.593560576438903809e-01 -9.184963256120681763e-02 1.679735183715820312e-01 2.295552790164947510e-01 -8.431784063577651978e-02 1.615554653108119965e-02 -1.779962480068206787e-01 3.263161480426788330e-01 8.633248507976531982e-02 6.774552166461944580e-04 6.480272114276885986e-02 3.316388726234436035e-01 -2.647377364337444305e-02 -7.558146119117736816e-02 1.292538344860076904e-01 5.778062157332897186e-03 4.029830396175384521e-01
-2.596228197216987610e-02 8.737834542989730835e-02 -1.483510900288820267e-02 2.760178148746490479e-01 -5.958534311503171921e-03 1.185078993439674377e-01 -2.896367013454437256e-01 1.140138879418373108e-02 2.702908404171466827e-02 -1.028037965297698975e-01 2.404906004667282104e-01 3.716948628425598145e-01 2.235279232263565063e-01 1.495262235403060913e-01 1.193861365318298340e-01 2.520771920680999756e-01 -3.098773956298828125e-01 8.339615911245346069e-02 1.706681996583938599e-01 -9.498097747564315796e-02 4.745540395379066467e-02 -1.415558308362960815e-01 3.399416506290435791e-01 -2.283578552305698395e-02 -2.251788824796676636e-01 2.659002877771854401e-02 -1.053513810038566589e-01 1.873106509447097778e-02 -1.817754656076431274e-01 -7.842907309532165527e-02 2.759925425052642822e-01 4.525334388017654419e-02
2.166790068149566650e-01 1.332539767026901245e-01 1.652260273694992065e-01 -2.513032555580139160e-01 8.169870823621749878e-02 -1.336651891469955444e-01 -7.496398873627185822e-03 -6.302383542060852051e-02 -1.342082768678665161e-01 1.297142505645751953e-01 2.982484996318817139e-01 -4.217488691210746765e-03 9.537979215383529663e-02 2.679705917835235596e-01 7.189404964447021484e-02 -1.408788859844207764e-01 -1.951593160629272461e-01 -1.849983930587768555e-01 2.417424172163009644e-01 -1.926158219575881958e-01 8.677989244461059570e-02 -9.312850236892700195e-02 1.234370023012161255e-01 -1.625822782516479492e-01 -2.324534058570861816e-01 -1.151004806160926819e-01 7.234313338994979858e-02 -7.108761370182037354e-02 1.350661069154739380e-01 2.504078745841979980e-01 2.700559794902801514e-01 3.596812188625335693e-01
-2.268721759319305420e-01 2.281361520290374756e-01 -1.528098732233047485e-01 -2.155207395553588867e-01 1.012337282299995422e-01 1.039800979197025299e-02 2.537091374397277832e-01 -2.047448903322219849e-01 4.679607693105936050e-03 1.240433752536773682e-01 -2.032912969589233398e-01 1.548438966274261475e-01 7.039671391248703003e-02 2.892525792121887207e-01 1.161660552024841309e-01 -1.982775479555130005e-01 8.689436130225658417e-03 -2.512477338314056396e-01 -9.380396455526351929e-02 -3.305430710315704346e-01 1.556806564331054688e-01 -2.434160262346267700e-01 2.033669203519821167e-01 1.144388765096664429e-01 -1.787864565849304199e-01 2.092153020203113556e-02 1.613862067461013794e-01 2.630023099482059479e-02 -5.405290052294731140e-02 1.770876944065093994e-01 1.893876940011978149e-01 1.985040307044982910e-01
1.982825621962547302e-02 1.268831938505172729e-01 -5.643907189369201660e-02 -2.628046274185180664e-01 -6.781106442213058472e-02 5.263696610927581787e-02 -9.839323163032531738e-02 1.593520492315292358e-01 1.691642105579376221e-01 5.066958665847778320e-01 1.894424483180046082e-02 1.457046419382095337e-01 -5.746495351195335388e-02 3.002059161663055420e-01 1.795558631420135498e-01 1.308216303586959839e-01 -1.705837249755859375e-01 2.924010902643203735e-02 1.394784897565841675e-01 -8.865138143301010132e-02 7.004501670598983765e-02 -1.791782528162002563e-01 2.494091689586639404e-01 1.596568226814270020e-01 1.355811655521392822e-01 -8.279237151145935059e-02 3.595891594886779785e-01 -4.067572578787803650e-02 7.774744182825088501e-02 1.956386677920818329e-02 8.600878715515136719e-02 2.590212225914001465e-01
-3.475173562765121460e-02 9.554305672645568848e-02 6.150251626968383789e-02 2.562897512689232826e-03 -1.684293746948242188e-01 1.527475416660308838e-01 -2.085544317960739136e-01 1.456469595432281494e-01 3.355169296264648438e-02 -4.162686690688133240e-02 3.556780051440000534e-03 8.151872456073760986e-02 1.198817789554595947e-01 2.000091820955276489e-01 3.222920298576354980e-01 1.879899054765701294e-01 -6.541167199611663818e-02 -9.922334551811218262e-02 -2.798481285572052002e-01 8.945594727993011475e-02 2.292584441602230072e-02 -6.015076488256454468e-02 4.610278010368347168e-01 -3.205171525478363037e-01 -2.284253835678100586e-01 8.734752982854843140e-02 2.186117321252822876e-01 -2.110782824456691742e-02 2.339415401220321655e-01 -1.312804669141769409e-01 2.337986528873443604e-01 -1.087663397192955017e-01
2.056374698877334595e-01 6.893448065966367722e-03 2.655902504920959473e-01 -1.805133670568466187e-01 -6.837562471628189087e-02 -1.072144135832786560e-01 -5.313087254762649536e-02 -1.158599853515625000e-01 -1.698481477797031403e-02 1.268514245748519897e-01 1.442827135324478149e-01 1.791458874940872192e-01 5.009797960519790649e-02 2.599005401134490967e-01 1.052022948861122131e-01 -1.596848070621490479e-01 -1.286206841468811035e-01 -2.134526669979095459e-01 8.553110063076019287e-02 -1.967993676662445068e-01 1.624323129653930664e-01 3.313912823796272278e-02 4.884313046932220459e-02 -2.729885652661323547e-02 -2.291723787784576416e-01 -3.324384987354278564e-02 2.574824690818786621e-01 2.309549227356910706e-02 4.240562394261360168e-02 2.169401794672012329e-01 5.116554498672485352e-01 2.762933075428009033e-01
1.674035787582397461e-01 1.581970602273941040e-01 -2.483670711517333984e-01 1.059760339558124542e-02 2.207139134407043457e-01 1.036163270473480225e-01 -3.916704654693603516e-01 -1.340953707695007324e-01 -3.242849931120872498e-02 -1.107253357768058777e-01 -9.846878796815872192e-02 -2.723373770713806152e-01 1.215743497014045715e-01 4.461203813552856445e-01 1.203407049179077148e-01 2.548953983932733536e-03 -7.201408594846725464e-02 -2.006354331970214844e-01 8.753204345703125000e-02 -6.852914392948150635e-02 2.727917768061161041e-02 -6.963612139225006104e-02 2.375291436910629272e-01 -2.085202485322952271e-01 -1.590960323810577393e-01 3.080154536291956902e-03 8.335246145725250244e-02 1.035805270075798035e-01 2.944709733128547668e-02 2.576608061790466309e-01 1.143116801977157593e-01 2.055031955242156982e-01
1.484198123216629028e-01 1.931559294462203979e-01 -2.182136178016662598e-01 -8.926890790462493896e-02 -3.377329558134078979e-02 -1.024015173316001892e-01 -4.410710930824279785e-02 -8.687897771596908569e-02 -5.608861520886421204e-02 2.885456010699272156e-02 -9.721102565526962280e-02 1.115689799189567566e-01 7.506006956100463867e-02 4.777075946331024170e-01 1.285171955823898315e-01 -8.969388902187347412e-02 -3.227621912956237793e-01 1.722002029418945312e-02 -2.769997715950012207e-01 -1.038568541407585144e-01 1.685784161090850830e-01 -1.285610944032669067e-01 3.986988067626953125e-01 -1.740752346813678741e-02 7.334005832672119141e-02 2.659490108489990234e-01 -1.722421869635581970e-02 2.572754025459289551e-01 6.619429588317871094e-02 -1.267687678337097168e-01 1.143236309289932251e-01 8.582317084074020386e-02
1.134143490344285965e-02 -1.700670868158340454e-01 1.328109353780746460e-01 1.016673296689987183e-01 1.092163845896720886e-01 -1.363323479890823364e-01 -3.160129860043525696e-02 5.008316785097122192e-02 6.577352527529001236e-03 3.219724297523498535e-01 -2.431731857359409332e-02 9.145696461200714111e-02 6.427120417356491089e-02 5.327051281929016113e-01 2.613975405693054199e-01 9.735623002052307129e-02 -2.273229360580444336e-01 1.573534309864044189e-01 -1.714483462274074554e-02 6.301821768283843994e-02 -1.615421287715435028e-02 -1.310829222202301025e-01 3.477033972740173340e-01 -2.752924263477325439e-01 -2.072917968034744263e-01 8.355302736163139343e-03 8.033849298954010010e-02 -9.384051710367202759e-02 -4.062134400010108948e-02 2.710106670856475830e-01 2.033272525295615196e-03 -4.842557013034820557e-02
-1.588248163461685181e-01 2.893453538417816162e-01 5.743537098169326782e-02 -1.090388372540473938e-01 3.524358198046684265e-02 6.141778454184532166e-02 1.070533767342567444e-01 5.304737761616706848e-02 4.149709641933441162e-02 -2.301291376352310181e-02 -2.095471136271953583e-02 2.619151026010513306e-02 -3.827306628227233887e-02 2.959720194339752197e-01 1.918999701738357544e-01 1.812557429075241089e-01 -1.712342351675033569e-01 2.944185137748718262e-01 -1.888167858123779297e-01 -8.688247203826904297e-02 2.099747955799102783e-01 -1.997243165969848633e-01 1.856597512960433960e-01 -1.198858022689819336e-01 -3.255905508995056152e-01 1.441482901573181152e-01 9.454845637083053589e-02 2.837696671485900879e-01 -1.098580211400985718e-01 3.563719093799591064e-01 1.018230468034744263e-01 1.916810721158981323e-01
8.377592265605926514e-02 3.992456197738647461e-02 1.441170275211334229e-01 -2.724983990192413330e-01 1.153700724244117737e-01 1.572605073451995850e-01 1.538700703531503677e-02 8.104569464921951294e-02 1.773600727319717407e-01 -9.646294265985488892e-02 1.119954958558082581e-01 -2.202026173472404480e-02 1.478094160556793213e-01 3.864545524120330811e-01 1.211813688278198242e-01 7.414916902780532837e-02 -1.352476626634597778e-01 -3.785952180624008179e-02 -1.922585666179656982e-01 -1.518384218215942383e-01 9.358908236026763916e-02 -1.487422138452529907e-01 1.021018773317337036e-01 3.348239064216613770e-01 -1.113961264491081238e-01 -2.128052115440368652e-01 2.146191745996475220e-01 1.604893058538436890e-01 1.105372533202171326e-01 -6.353295594453811646e-02 3.237158060073852539e-01 3.501860201358795166e-01
3.939304966479539871e-03 -4.466522857546806335e-02 6.585698574781417847e-02 2.805594913661479950e-02 1.217548847198486328e-01 3.836749866604804993e-02 -1.526822149753570557e-02 1.181392669677734375e-01 -1.576828509569168091e-01 6.489451974630355835e-02 1.528166234493255615e-01 -1.894883997738361359e-02 2.588086426258087158e-01 2.035211175680160522e-01 1.352703124284744263e-01 -3.737457562237977982e-03 -3.680263459682464600e-01 1.518250256776809692e-01 2.737145423889160156e-01 -1.814256235957145691e-02 3.582293093204498291e-01 2.508939802646636963e-01 2.651371061801910400e-01 -8.279608190059661865e-02 -9.572179615497589111e-02 -1.359899193048477173e-01 3.459351062774658203e-01 1.245963573455810547e-01 2.416180223226547241e-01 1.361004710197448730e-01 8.679804950952529907e-02 1.828039884567260742e-01
[truncated: 3,264,651 more chars]
