# Supplementary material for: The Language of Innovation
Source: PLoS One. 2020 Apr 30;15(4):e0230107. doi: 10.1371/journal.pone.0230107 (PMC7194493; doi:10.1371/journal.pone.0230107)
Supplement: S23 File — (GZ) [file pone.0230107.s023.tar.gz › 2001-2005/V2Run_21_VS_4500_embeddings2001-2005ED32.txt]

2.840108275413513184e-01 -1.808166652917861938e-01 1.062084659934043884e-01 -6.195053830742835999e-02 -4.334528371691703796e-02 1.149209514260292053e-01 -3.516906797885894775e-01 -7.758583873510360718e-02 -9.341523796319961548e-02 -1.423761546611785889e-01 1.896695941686630249e-01 -2.145199179649353027e-01 -2.684891410171985626e-02 8.398434519767761230e-02 2.966289222240447998e-01 -2.411984279751777649e-02 -1.825586855411529541e-01 1.066599413752555847e-01 2.023374289274215698e-01 -2.960031330585479736e-01 -3.729033470153808594e-02 -2.671855390071868896e-01 1.546343415975570679e-01 3.179295957088470459e-01 1.525059640407562256e-01 1.824482344090938568e-02 -1.084970906376838684e-01 -2.043433636426925659e-01 1.880080848932266235e-01 5.879822745919227600e-02 1.098501607775688171e-01 -1.427451074123382568e-01
1.629043668508529663e-01 2.218706011772155762e-01 -8.644870668649673462e-02 3.039289712905883789e-01 -1.160496622323989868e-01 3.620149567723274231e-02 -1.085643395781517029e-01 -1.516213864088058472e-01 -7.912189513444900513e-02 -1.974113099277019501e-02 -1.405047178268432617e-01 -1.811260916292667389e-02 -1.467842310667037964e-01 -1.760812252759933472e-01 2.275460399687290192e-02 -1.166542642749845982e-03 -1.897099763154983521e-01 1.382152140140533447e-01 9.799265116453170776e-02 -2.731973230838775635e-01 4.952229931950569153e-02 1.609175056219100952e-01 -1.959320157766342163e-03 2.490643709897994995e-01 -6.189931929111480713e-02 5.631101503968238831e-02 2.600393891334533691e-01 -5.000878572463989258e-01 1.051914021372795105e-01 2.560997605323791504e-01 1.802136152982711792e-01 1.774562448263168335e-01
5.137267336249351501e-02 -7.603950798511505127e-02 -4.757582023739814758e-02 9.370289742946624756e-02 -3.169210851192474365e-01 2.256003469228744507e-01 -2.683329880237579346e-01 -1.271964330226182938e-02 -1.503834277391433716e-01 -7.333870232105255127e-02 -1.143166050314903259e-01 1.491193473339080811e-01 -4.704499989748001099e-02 9.727690368890762329e-02 3.100761175155639648e-01 6.352175027132034302e-02 7.873184233903884888e-02 2.626062929630279541e-01 -1.720715314149856567e-01 -1.655417436268180609e-04 1.099597737193107605e-01 -6.063222885131835938e-02 5.614077672362327576e-02 2.754477858543395996e-01 3.201054930686950684e-01 -8.548931032419204712e-02 2.116002738475799561e-01 -1.894956976175308228e-01 1.468823105096817017e-01 3.538240492343902588e-01 1.371993720531463623e-01 -1.620825678110122681e-01
2.674718499183654785e-01 1.092999950051307678e-01 -2.267953008413314819e-01 7.817441225051879883e-02 2.120858281850814819e-01 5.091520398855209351e-02 -2.755584716796875000e-01 8.180671185255050659e-02 -2.905684709548950195e-01 -1.818115562200546265e-01 1.188412755727767944e-01 -1.777096837759017944e-02 -1.250056028366088867e-01 1.630070507526397705e-01 2.539264559745788574e-01 -3.085156679153442383e-01 -2.734549939632415771e-01 1.822398006916046143e-01 -7.691957801580429077e-02 -5.119035020470619202e-02 1.466808468103408813e-01 -7.010960578918457031e-02 3.307064473628997803e-01 7.640114426612854004e-02 -3.823730349540710449e-02 2.336255460977554321e-02 8.182632178068161011e-02 -3.040316700935363770e-01 4.852741956710815430e-02 -5.164638161659240723e-02 1.224332451820373535e-01 1.251932084560394287e-01
1.472238898277282715e-01 -3.211918100714683533e-02 -6.521011888980865479e-02 5.373595282435417175e-02 -1.264157146215438843e-01 1.753566265106201172e-01 -3.348500430583953857e-01 -2.642131745815277100e-01 -8.884160220623016357e-02 -2.338728308677673340e-01 -2.277924679219722748e-02 -2.718210518360137939e-01 -1.576772481203079224e-01 9.513594955205917358e-02 3.904284536838531494e-01 -1.450495183235034347e-04 -2.397283762693405151e-01 -4.666693508625030518e-03 -3.077952750027179718e-02 6.267426908016204834e-02 2.262681424617767334e-01 1.178122088313102722e-01 -8.411097526550292969e-02 3.293802440166473389e-01 2.696442604064941406e-01 1.502100974321365356e-01 -9.734456986188888550e-02 -1.834195405244827271e-01 -1.930636167526245117e-02 1.016574427485466003e-01 -4.370765294879674911e-03 -1.613119691610336304e-01
1.840380877256393433e-01 -2.058383673429489136e-01 -3.720309957861900330e-02 -7.639042288064956665e-02 -2.698056399822235107e-01 2.134364098310470581e-01 -2.017748504877090454e-01 -1.782554388046264648e-01 -1.556480489671230316e-02 -1.375080347061157227e-01 -6.788142770528793335e-02 2.996070496737957001e-02 -7.749870419502258301e-02 2.554984949529170990e-02 2.601672112941741943e-01 -3.890701755881309509e-02 -4.709171131253242493e-02 2.088311314582824707e-01 1.113770008087158203e-01 1.563332080841064453e-01 6.898813694715499878e-02 -4.145940765738487244e-02 2.541015744209289551e-01 4.681053161621093750e-01 1.857129633426666260e-01 3.118060827255249023e-01 -9.956884384155273438e-02 -1.189445927739143372e-01 1.932183057069778442e-01 1.532566994428634644e-01 1.662050932645797729e-01 9.014678746461868286e-02
5.734623968601226807e-02 -8.659910410642623901e-02 1.941275000572204590e-01 -7.053159177303314209e-02 -1.367954909801483154e-01 4.535897076129913330e-01 -4.407288432121276855e-01 -1.999736428260803223e-01 -1.993488520383834839e-01 -2.566053569316864014e-01 -6.509205698966979980e-02 -5.857810005545616150e-02 -1.657047718763351440e-01 1.262353360652923584e-01 8.378580957651138306e-02 -2.028933912515640259e-02 2.486878260970115662e-02 2.610743045806884766e-01 2.749747410416603088e-02 1.532284319400787354e-01 2.046703547239303589e-01 -4.609889909625053406e-02 1.597731932997703552e-02 1.564546376466751099e-01 6.610936671495437622e-02 1.889341622591018677e-01 1.048574373126029968e-01 -3.269585072994232178e-01 -1.474531274288892746e-02 5.562435463070869446e-02 -2.706306800246238708e-02 -3.851030720397830009e-03
-4.119871929287910461e-02 -2.624574303627014160e-02 3.386160358786582947e-02 7.759829610586166382e-02 -8.942056447267532349e-02 -2.398925572633743286e-01 -2.579515874385833740e-01 -1.837412267923355103e-01 7.741368561983108521e-02 3.055608272552490234e-02 -1.440811995416879654e-02 -2.632115781307220459e-01 -1.325219273567199707e-01 1.094992682337760925e-01 1.805038750171661377e-01 8.325236290693283081e-02 3.825489804148674011e-02 3.139573931694030762e-01 1.748293340206146240e-01 -1.099222972989082336e-01 1.552893966436386108e-01 -1.984365880489349365e-01 -6.111464928835630417e-03 2.064990252256393433e-01 3.435358405113220215e-02 1.927775214426219463e-03 1.651956140995025635e-01 -4.610768556594848633e-01 1.637344211339950562e-01 2.522622644901275635e-01 2.594392001628875732e-01 -1.773440092802047729e-01
8.798463642597198486e-02 -3.584447503089904785e-02 3.009659349918365479e-01 1.291586905717849731e-01 -5.390327051281929016e-02 2.571144700050354004e-02 -5.520011782646179199e-01 -4.360037669539451599e-02 -2.680239677429199219e-01 -3.014968931674957275e-01 -1.074903644621372223e-02 -8.764240890741348267e-02 -4.252038151025772095e-02 -8.133616298437118530e-02 2.020688503980636597e-01 -1.529228091239929199e-01 -3.726781159639358521e-02 1.586556434631347656e-01 -9.918782860040664673e-02 2.384006604552268982e-02 7.437042891979217529e-02 2.050595432519912720e-01 1.417429000139236450e-01 2.673597931861877441e-01 1.010009348392486572e-01 3.987916931509971619e-02 -1.383577287197113037e-01 -1.665600687265396118e-01 9.523577988147735596e-02 2.696648538112640381e-01 -1.154379770159721375e-01 2.126833796501159668e-02
1.693085730075836182e-01 7.228157669305801392e-02 -1.354351788759231567e-01 3.403329104185104370e-02 -7.712218910455703735e-02 2.714825570583343506e-01 -1.596061885356903076e-01 1.010569855570793152e-01 7.860890030860900879e-02 -1.841856837272644043e-01 4.569076746702194214e-02 5.918997153639793396e-02 -2.836670912802219391e-02 2.084781974554061890e-01 1.705084741115570068e-01 1.045366525650024414e-01 7.924129068851470947e-02 1.721053719520568848e-01 -8.885144442319869995e-02 -2.003032118082046509e-01 5.629307031631469727e-02 -5.416677892208099365e-02 -5.068594589829444885e-02 3.854909837245941162e-01 1.936471164226531982e-01 2.800915241241455078e-01 -1.027418747544288635e-01 -4.874437451362609863e-01 1.510282009840011597e-01 1.961228400468826294e-01 1.511000841856002808e-01 1.091083884239196777e-01
7.092981040477752686e-02 4.861032590270042419e-02 -1.911203563213348389e-01 6.234289333224296570e-02 4.246922209858894348e-02 1.839326471090316772e-01 -2.016796469688415527e-01 -4.713848829269409180e-01 1.403051465749740601e-01 -5.381270498037338257e-02 -1.234017536044120789e-01 -9.411223232746124268e-02 -5.171839520335197449e-02 -1.457970589399337769e-01 1.576765328645706177e-01 8.556002378463745117e-02 1.748741231858730316e-02 4.094915390014648438e-01 3.312792396172881126e-03 -1.954684965312480927e-02 7.976466417312622070e-02 8.419629186391830444e-02 8.180385828018188477e-02 2.315021455287933350e-01 1.761739999055862427e-01 1.652620136737823486e-01 1.454060971736907959e-01 -2.218994051218032837e-01 1.252205967903137207e-01 -1.031372398138046265e-01 3.514870703220367432e-01 -1.737475693225860596e-01
3.650976717472076416e-02 -8.168641477823257446e-02 -9.582806378602981567e-02 -5.968847870826721191e-02 1.814118586480617523e-02 2.901015877723693848e-01 -3.208513259887695312e-01 -1.931241452693939209e-01 -1.891537755727767944e-01 -1.880919039249420166e-01 1.004710271954536438e-01 -3.804743289947509766e-02 3.439293429255485535e-02 4.852920770645141602e-02 3.221486508846282959e-01 1.912367939949035645e-01 4.014576971530914307e-02 1.531741470098495483e-01 5.165876448154449463e-02 6.217993795871734619e-02 -1.357136070728302002e-01 -7.707624137401580811e-02 -2.993459999561309814e-02 4.315763711929321289e-01 2.721546962857246399e-02 1.104445233941078186e-01 -2.836755663156509399e-02 -3.438272476196289062e-01 1.090291142463684082e-01 2.819843888282775879e-01 -4.502907395362854004e-02 -2.437544018030166626e-01
2.019994705915451050e-01 -3.245258927345275879e-01 -1.716111451387405396e-01 -1.437227576971054077e-01 1.334500163793563843e-01 6.735457479953765869e-02 -2.273366153240203857e-01 1.638981401920318604e-01 -2.888180613517761230e-01 -1.038912460207939148e-01 2.478808537125587463e-02 9.303015470504760742e-02 -2.851549088954925537e-01 -1.789112836122512817e-01 1.595368832349777222e-01 -3.969008475542068481e-02 -1.297649890184402466e-01 7.112959027290344238e-02 9.726191312074661255e-02 -2.698121368885040283e-01 5.132150277495384216e-02 8.160276710987091064e-02 2.258902639150619507e-01 3.124553263187408447e-01 4.272469878196716309e-02 -2.266349270939826965e-02 9.581899642944335938e-02 -3.052648901939392090e-01 -1.097908243536949158e-01 3.889862075448036194e-02 1.755287200212478638e-01 -2.187815755605697632e-01
2.459366060793399811e-02 -1.765023022890090942e-01 -3.052231967449188232e-01 -7.409217208623886108e-02 1.910676509141921997e-01 3.428234457969665527e-01 -1.121124476194381714e-01 -9.594118222594261169e-03 -1.105769649147987366e-01 -1.599544584751129150e-01 -1.252989619970321655e-01 -1.452115625143051147e-01 -2.089645564556121826e-01 1.372227352112531662e-02 1.911108754575252533e-02 -1.425460726022720337e-01 -1.175751239061355591e-01 5.198502540588378906e-02 5.404651910066604614e-02 -1.262851804494857788e-01 1.275318264961242676e-01 -7.740227133035659790e-02 4.565437138080596924e-01 3.475588560104370117e-01 -1.979508437216281891e-02 -4.483937099575996399e-02 2.986423671245574951e-02 -3.793351054191589355e-01 -1.022502966225147247e-02 -6.710785627365112305e-02 -3.420389071106910706e-02 -1.546277999877929688e-01
-4.592921957373619080e-02 -1.710754483938217163e-01 5.911650136113166809e-02 1.211870014667510986e-01 -1.819674372673034668e-01 2.345974445343017578e-01 -3.660124242305755615e-01 -8.936056494712829590e-02 6.542389094829559326e-02 -3.073486983776092529e-01 -1.701592206954956055e-01 -3.777435049414634705e-02 -2.013310641050338745e-01 3.435587277635931969e-03 2.791894376277923584e-01 1.447256933897733688e-02 -7.613006979227066040e-02 2.047764360904693604e-01 -9.586878865957260132e-02 -3.911766037344932556e-02 7.300545275211334229e-02 -3.445958346128463745e-02 4.606956616044044495e-03 5.124369859695434570e-01 1.375518292188644409e-01 1.886839568614959717e-01 -7.185051590204238892e-02 -2.161376923322677612e-01 -1.241327822208404541e-01 5.127839744091033936e-02 1.161661669611930847e-01 -8.368963748216629028e-02
7.707252353429794312e-02 -8.786138147115707397e-02 2.024528980255126953e-01 -2.889894321560859680e-02 -1.503458321094512939e-01 3.535062074661254883e-01 -2.794523239135742188e-01 -1.260152906179428101e-01 -9.191983938217163086e-02 -2.039624303579330444e-01 -7.375447452068328857e-02 -1.199108511209487915e-01 -1.859282106161117554e-01 -2.992463670670986176e-02 1.565491855144500732e-01 -8.906087279319763184e-02 -1.043316051363945007e-01 1.498833596706390381e-01 -1.465737074613571167e-01 -1.100127473473548889e-01 4.780098423361778259e-02 1.540011614561080933e-01 -4.362674802541732788e-02 3.634767532348632812e-01 1.321555823087692261e-01 3.416066169738769531e-01 9.337317198514938354e-02 -1.631019711494445801e-01 1.500599831342697144e-01 2.747614979743957520e-01 1.923713088035583496e-01 -1.836984753608703613e-01
1.376736015081405640e-01 -7.212611287832260132e-02 -2.523880600929260254e-01 1.732353717088699341e-01 -7.809795439243316650e-02 1.604136824607849121e-01 -1.363378167152404785e-01 -3.553018271923065186e-01 3.548371195793151855e-01 -3.595260530710220337e-02 -3.389970585703849792e-02 -1.969339698553085327e-01 -7.133608311414718628e-02 4.060327634215354919e-02 1.190339848399162292e-01 -1.209851820021867752e-02 -2.246753126382827759e-01 8.323591202497482300e-02 2.730953134596347809e-02 -2.049150913953781128e-01 1.956508010625839233e-01 -7.362844794988632202e-02 -1.257997155189514160e-01 2.852053642272949219e-01 -2.720331214368343353e-02 1.231314688920974731e-01 4.314152300357818604e-01 -7.917992770671844482e-02 4.286069050431251526e-02 4.333735257387161255e-02 2.518851757049560547e-01 2.872004173696041107e-02
-8.563967049121856689e-02 2.183465845882892609e-02 1.933483779430389404e-01 -1.181911528110504150e-01 2.667887136340141296e-02 3.182805180549621582e-01 -3.844605982303619385e-01 -1.605112850666046143e-01 -2.580944299697875977e-01 -1.674234569072723389e-01 -1.316837221384048462e-01 -7.095737755298614502e-02 -2.955027520656585693e-01 8.182220906019210815e-02 2.464364655315876007e-02 1.054061725735664368e-01 -6.564350426197052002e-02 1.587295085191726685e-01 -9.874230623245239258e-02 -5.612770840525627136e-02 -1.205537561327219009e-02 3.701747208833694458e-02 1.400057524442672729e-01 4.157722294330596924e-01 1.745746880769729614e-01 2.854779660701751709e-01 6.273803859949111938e-02 -2.344063967466354370e-01 1.719810217618942261e-01 6.119273975491523743e-02 -4.141330346465110779e-02 1.460092049092054367e-02
1.764246374368667603e-01 1.188127771019935608e-01 -3.298434913158416748e-01 1.170381307601928711e-01 -2.748589962720870972e-03 2.336130663752555847e-02 3.465749323368072510e-02 -3.163138926029205322e-01 3.194073960185050964e-02 4.005671292543411255e-02 -2.538180947303771973e-01 7.895930856466293335e-02 -1.550670117139816284e-01 2.120681852102279663e-02 3.118979632854461670e-01 -8.182633668184280396e-02 -3.299036249518394470e-02 1.776084899902343750e-01 -3.176400437951087952e-03 -4.774890094995498657e-02 1.487556099891662598e-01 3.936561197042465210e-02 8.952224254608154297e-02 3.105005025863647461e-01 3.515641391277313232e-01 1.565575897693634033e-01 2.024952322244644165e-01 -2.754408121109008789e-01 1.340367496013641357e-01 -1.207693815231323242e-01 1.929377913475036621e-01 -1.758359968662261963e-01
7.444131374359130859e-02 -1.758255511522293091e-01 -2.259882092475891113e-01 2.930241823196411133e-01 1.618047952651977539e-01 6.586068123579025269e-02 -1.558273881673812866e-01 4.896515607833862305e-02 -3.428058624267578125e-01 -8.984073251485824585e-02 -3.588347509503364563e-02 -1.974084787070751190e-02 1.205435171723365784e-01 5.455575417727231979e-03 1.697319597005844116e-01 -2.319511473178863525e-01 -2.545344531536102295e-01 2.036207914352416992e-01 1.729450933635234833e-02 -2.494196891784667969e-01 -4.152197390794754028e-02 6.939128786325454712e-02 2.796811461448669434e-01 1.570124775171279907e-01 -7.148434966802597046e-02 1.406962871551513672e-01 -7.037632912397384644e-02 -3.879124522209167480e-01 1.704519540071487427e-01 1.191156730055809021e-01 -8.420738577842712402e-02 -1.900965720415115356e-01
1.830902695655822754e-01 1.637851297855377197e-01 1.027042120695114136e-01 7.955811172723770142e-02 -1.483855694532394409e-01 2.757023572921752930e-01 -1.746677011251449585e-01 -2.974310517311096191e-01 -3.401948809623718262e-01 -2.370868176221847534e-01 6.025088205933570862e-02 -2.835747040808200836e-02 -3.427172601222991943e-01 1.104988008737564087e-01 1.962027400732040405e-01 5.569585785269737244e-02 1.928619146347045898e-01 4.197471961379051208e-02 -9.915468096733093262e-02 -1.876493841409683228e-01 4.152015596628189087e-02 -1.604838818311691284e-01 4.692932963371276855e-02 3.622291684150695801e-01 1.713414676487445831e-02 6.669076532125473022e-02 2.941717505455017090e-01 -3.595542162656784058e-02 5.922370404005050659e-02 7.671021670103073120e-02 6.095865741372108459e-02 -8.694384992122650146e-02
-1.447703409940004349e-02 2.710298076272010803e-02 3.519415110349655151e-02 6.562364846467971802e-02 -7.244126498699188232e-02 3.866130113601684570e-01 -3.267006874084472656e-01 -1.296328902244567871e-01 -3.646973147988319397e-02 -8.139381557703018188e-02 -3.943150117993354797e-02 -7.473562657833099365e-02 3.290137648582458496e-02 2.450769692659378052e-01 6.661015003919601440e-02 -1.496529281139373779e-01 2.119047045707702637e-01 2.221526354551315308e-01 -2.426960766315460205e-01 1.661860942840576172e-01 3.583913296461105347e-02 5.967096984386444092e-02 4.514835402369499207e-02 4.261903166770935059e-01 2.027634829282760620e-01 1.674742996692657471e-01 3.784807026386260986e-01 -1.028276309370994568e-01 2.468700334429740906e-02 1.125676482915878296e-01 4.910966008901596069e-02 -6.489426642656326294e-02
1.175839677453041077e-01 6.736547499895095825e-02 1.086326986551284790e-01 1.116073355078697205e-01 -1.379992216825485229e-01 4.550570249557495117e-01 -2.981937825679779053e-01 -1.055530086159706116e-01 -2.016893625259399414e-01 -3.490034341812133789e-01 1.943381279706954956e-01 -9.802178293466567993e-02 -1.014679893851280212e-01 -1.339663416147232056e-01 1.697290241718292236e-01 -9.291055053472518921e-02 -2.152387052774429321e-01 9.140286594629287720e-02 -6.032539997249841690e-03 -6.265377998352050781e-02 4.014081135392189026e-02 1.592764407396316528e-01 1.199630722403526306e-01 4.035497903823852539e-01 -5.651345942169427872e-03 1.300965100526809692e-01 -7.423315197229385376e-02 -1.383864134550094604e-01 -1.725072506815195084e-04 1.686050742864608765e-01 -1.488026082515716553e-01 2.449829131364822388e-02
1.399902701377868652e-01 -9.225215017795562744e-02 3.420282900333404541e-01 1.241225451231002808e-01 -1.372822970151901245e-01 3.509004116058349609e-01 -1.738705337047576904e-01 6.736906617879867554e-02 -1.902124136686325073e-01 -2.124239802360534668e-01 -4.823768883943557739e-02 -1.544933915138244629e-01 3.187391266692429781e-04 2.726826369762420654e-01 2.767499387264251709e-01 9.642439545132219791e-04 -1.630198210477828979e-01 6.582962721586227417e-02 -7.992462068796157837e-02 2.373321913182735443e-02 7.947830110788345337e-02 1.330807954072952271e-01 2.574072182178497314e-01 4.195604920387268066e-01 2.245904877781867981e-02 1.365653574466705322e-01 3.041693381965160370e-02 -1.787474751472473145e-01 -6.627492606639862061e-02 2.069127708673477173e-01 2.992644533514976501e-02 1.627170277060940862e-04
-1.443613022565841675e-01 -8.914453536272048950e-02 1.614489555358886719e-01 -1.453545093536376953e-01 3.188553452491760254e-02 2.915908694267272949e-01 -2.929179966449737549e-01 -2.426456511020660400e-01 -1.245996206998825073e-01 -2.158312797546386719e-01 -4.669716954231262207e-02 -4.208372533321380615e-02 -2.395993769168853760e-01 1.435175836086273193e-01 2.998985350131988525e-01 -5.770263448357582092e-02 8.891303092241287231e-02 9.597497060894966125e-03 -1.450799703598022461e-01 -1.002174392342567444e-01 1.866109222173690796e-01 -2.278089076280593872e-01 1.854260638356208801e-02 4.758903682231903076e-01 -2.844186034053564072e-03 1.352922432124614716e-02 2.085624635219573975e-01 -1.107605472207069397e-01 6.492982804775238037e-02 2.064297050237655640e-01 1.229569409042596817e-02 -2.007514610886573792e-02
4.055403918027877808e-02 -8.446606807410717010e-03 -7.093618810176849365e-02 1.797519177198410034e-01 -4.751023650169372559e-02 3.574906289577484131e-01 -2.370086312294006348e-01 6.807679682970046997e-02 2.765674293041229248e-01 -2.149611264467239380e-01 8.285194635391235352e-02 8.728007227182388306e-02 4.225818812847137451e-02 4.972224682569503784e-02 4.945451766252517700e-02 -1.783308237791061401e-01 -8.046900480985641479e-02 1.853026747703552246e-01 -1.259115934371948242e-01 -3.888274431228637695e-01 -1.144813746213912964e-01 2.145764529705047607e-01 1.091543212532997131e-02 1.454071402549743652e-01 4.455834329128265381e-01 -1.320362240076065063e-01 -4.775438085198402405e-02 -1.102413088083267212e-01 1.578072458505630493e-01 2.101473659276962280e-01 7.362069934606552124e-02 -3.507405892014503479e-02
1.954732835292816162e-01 -1.327339559793472290e-01 -1.880901455879211426e-01 -1.159853562712669373e-01 -4.356499016284942627e-02 1.786148250102996826e-01 -1.220340579748153687e-01 4.109383001923561096e-02 -1.719282269477844238e-01 -5.338732153177261353e-02 -2.507811784744262695e-02 -1.839283704757690430e-01 -2.108382135629653931e-01 -1.139013245701789856e-01 1.010031402111053467e-01 -8.619879931211471558e-02 -2.822530567646026611e-01 3.058630824089050293e-01 1.105997562408447266e-01 -7.635594904422760010e-02 7.947400957345962524e-02 3.992073610424995422e-02 3.816744089126586914e-01 3.012852966785430908e-01 1.578311473131179810e-01 -9.948604553937911987e-02 -8.387874811887741089e-03 -2.595503330230712891e-01 -1.705547273159027100e-01 -6.923456490039825439e-02 4.174957051873207092e-02 -3.598933815956115723e-01
1.869037598371505737e-01 -1.381002813577651978e-01 -2.725748419761657715e-01 2.035239487886428833e-01 3.345824405550956726e-02 2.507519721984863281e-01 -2.669630646705627441e-01 1.155514717102050781e-01 -2.583335041999816895e-01 6.419309973716735840e-02 1.860434934496879578e-02 -2.538949549198150635e-01 -1.864609867334365845e-01 1.150001063942909241e-01 1.542307883501052856e-01 -9.484618902206420898e-02 -4.298466816544532776e-02 2.433533370494842529e-01 -7.231047749519348145e-02 -1.672179698944091797e-01 6.493517756462097168e-02 1.042658239603042603e-01 4.766071736812591553e-01 1.081461310386657715e-01 -1.152783557772636414e-01 -9.781048446893692017e-02 1.121765300631523132e-01 -2.692313790321350098e-01 -2.959114126861095428e-02 -7.960750907659530640e-02 -3.228305280208587646e-02 -2.898173779249191284e-02
1.527218073606491089e-01 9.868685156106948853e-03 2.407537586987018585e-02 -1.169662456959486008e-02 -6.754802167415618896e-02 1.076452806591987610e-01 -3.852306306362152100e-01 -5.307533219456672668e-02 2.969650924205780029e-01 -1.320395767688751221e-01 2.161794155836105347e-01 -8.085649460554122925e-03 -3.010335266590118408e-01 2.186421006917953491e-01 1.079167472198605537e-03 -8.758912235498428345e-02 2.961609279736876488e-03 2.431585788726806641e-01 8.637448400259017944e-02 -1.177142467349767685e-02 3.038733266294002533e-02 3.634337782859802246e-01 1.923629194498062134e-01 4.663316160440444946e-02 3.197259902954101562e-01 1.347138639539480209e-02 3.488609218038618565e-04 -3.401914536952972412e-01 8.912979066371917725e-02 5.838093534111976624e-02 1.971268206834793091e-01 5.200661718845367432e-02
2.124880552291870117e-01 -7.859318703413009644e-02 9.786506742238998413e-02 2.994819879531860352e-01 -4.743500053882598877e-02 3.278104960918426514e-01 -1.937638223171234131e-01 -1.570789366960525513e-01 -1.734211444854736328e-01 -2.008964568376541138e-01 -1.708223372697830200e-01 -4.331770166754722595e-02 -1.374219208955764771e-01 1.582332104444503784e-01 6.894245743751525879e-02 -7.421099394559860229e-02 -1.180884707719087601e-02 3.095916509628295898e-01 -4.923475161194801331e-02 5.392526835203170776e-02 3.344285115599632263e-02 1.243640035390853882e-01 1.891531795263290405e-02 5.000342130661010742e-01 1.421578377485275269e-01 2.007544189691543579e-01 -7.764622569084167480e-02 -1.813696175813674927e-01 3.830029815435409546e-02 4.728507995605468750e-02 4.664508253335952759e-02 -2.195314615964889526e-01
2.222504764795303345e-01 -1.895050406455993652e-01 4.307148233056068420e-02 1.690629720687866211e-01 -1.938554346561431885e-01 2.721571624279022217e-01 -4.046057760715484619e-01 -7.866303622722625732e-02 -5.867363885045051575e-02 -2.345468401908874512e-01 -2.412536144256591797e-01 -3.367045521736145020e-01 -1.271642595529556274e-01 6.051335856318473816e-02 1.747260838747024536e-01 5.278342217206954956e-02 -3.153779078274965286e-03 8.344177901744842529e-02 1.484570093452930450e-02 -1.794490590691566467e-02 9.473836421966552734e-02 8.072328567504882812e-02 2.810811437666416168e-02 3.510654568672180176e-01 2.115239650011062622e-01 2.978280186653137207e-01 -2.687907777726650238e-02 -1.583624333143234253e-01 5.664935708045959473e-02 4.807228595018386841e-02 4.510035365819931030e-02 7.545435428619384766e-02
1.611709445714950562e-01 7.786129415035247803e-02 2.737960219383239746e-01 1.946551054716110229e-01 -2.796607017517089844e-01 2.470891624689102173e-01 -3.555018603801727295e-01 -2.863416075706481934e-01 -8.736437559127807617e-02 4.390394315123558044e-02 -1.917744427919387817e-01 1.578654907643795013e-02 -6.841392815113067627e-02 1.133449673652648926e-01 -3.653795272111892700e-02 5.410187691450119019e-02 -1.105837225914001465e-01 1.920715123414993286e-01 -1.223967373371124268e-01 -2.429612725973129272e-02 1.043434143066406250e-01 -6.694994121789932251e-02 -9.279335290193557739e-02 3.090835809707641602e-01 3.008404970169067383e-01 1.822313666343688965e-01 9.788630157709121704e-02 -1.064438074827194214e-01 2.566459476947784424e-01 1.230254322290420532e-01 7.350704167038202286e-03 -1.709031909704208374e-01
1.383683979511260986e-01 -2.542775571346282959e-01 -2.559815347194671631e-01 -2.459461614489555359e-02 2.923370897769927979e-02 5.961896479129791260e-02 -1.072670891880989075e-01 1.682135649025440216e-02 -9.968554228544235229e-02 -1.713879406452178955e-01 -2.515723183751106262e-02 -2.785495519638061523e-01 -1.298551559448242188e-01 -2.377338707447052002e-02 3.560973703861236572e-01 -1.481469869613647461e-01 -2.363929003477096558e-01 5.545803904533386230e-02 -1.094100251793861389e-02 -1.717628389596939087e-01 2.478714734315872192e-01 -3.124969825148582458e-02 4.141364097595214844e-01 2.046955972909927368e-01 -8.389833569526672363e-02 -1.913466304540634155e-01 2.046991437673568726e-01 -2.414099127054214478e-01 3.693700209259986877e-02 -1.384672243148088455e-02 -1.039082035422325134e-01 -1.719366163015365601e-01
-1.088872626423835754e-01 3.559402376413345337e-02 -1.710304766893386841e-01 8.216287195682525635e-02 1.268906593322753906e-01 8.102282136678695679e-02 -1.691739410161972046e-01 -1.217028200626373291e-01 -1.419940441846847534e-01 1.135917007923126221e-01 6.056284159421920776e-02 -7.892417907714843750e-02 -1.364650763571262360e-02 5.550426989793777466e-02 7.493086904287338257e-02 -4.450123906135559082e-01 -1.576037257909774780e-01 3.509512841701507568e-01 7.367789000272750854e-02 -1.661907732486724854e-01 3.028331398963928223e-01 -5.843997374176979065e-02 3.967087864875793457e-01 1.884887218475341797e-01 3.694930672645568848e-02 2.693760395050048828e-01 -1.435432136058807373e-01 -1.500173211097717285e-01 1.238339543342590332e-01 -4.729248955845832825e-02 9.996356070041656494e-02 -1.456434130668640137e-01
1.344475299119949341e-01 -6.175486370921134949e-02 -2.713103294372558594e-01 1.518668830394744873e-01 1.566744744777679443e-01 -5.066307634115219116e-02 -3.264677822589874268e-01 8.223608881235122681e-02 -1.482599824666976929e-01 -7.206041365861892700e-02 -8.272732049226760864e-02 -9.852840751409530640e-02 -1.983886063098907471e-01 1.302898973226547241e-01 3.036314547061920166e-01 -1.910964399576187134e-01 -1.650215834379196167e-01 2.273421436548233032e-01 -1.418695300817489624e-01 -8.241320960223674774e-03 6.627649068832397461e-03 6.322121620178222656e-02 4.145953357219696045e-01 1.757272034883499146e-01 -8.146059513092041016e-02 1.508420109748840332e-01 4.270333796739578247e-02 -3.743748664855957031e-01 1.334030181169509888e-01 -7.700983434915542603e-02 1.102468837052583694e-02 -1.052221730351448059e-01
7.624968141317367554e-02 -6.129326066002249718e-04 -2.560667991638183594e-01 3.492388129234313965e-02 -1.410537958145141602e-01 2.548575699329376221e-01 -7.759931683540344238e-02 5.451897159218788147e-03 -1.668131649494171143e-01 9.760375320911407471e-02 2.010352164506912231e-01 1.867166757583618164e-01 -1.835420876741409302e-01 2.122863940894603729e-02 1.801428794860839844e-01 -2.573138773441314697e-01 -9.472619742155075073e-02 7.491799443960189819e-02 -2.850392758846282959e-01 -4.435181915760040283e-01 2.344013452529907227e-01 9.793377667665481567e-02 1.368818581104278564e-01 2.498145401477813721e-02 -1.530925859697163105e-03 4.277492687106132507e-02 -6.814854592084884644e-02 -3.374387919902801514e-01 1.962881237268447876e-01 -2.162397094070911407e-02 -6.119458004832267761e-02 -2.270341068506240845e-01
8.312046527862548828e-02 -1.031694561243057251e-02 -8.513054251670837402e-02 3.383210301399230957e-01 -1.596232652664184570e-01 1.982985883951187134e-01 -2.001385390758514404e-01 -2.369317859411239624e-01 2.033658325672149658e-01 -2.226997315883636475e-01 -1.593615114688873291e-01 -2.357331365346908569e-01 -7.638680282980203629e-03 1.478474289178848267e-01 1.432620882987976074e-01 1.035397946834564209e-01 3.885962069034576416e-02 1.975775808095932007e-01 1.311767250299453735e-01 -2.766690850257873535e-01 1.335560828447341919e-01 2.897184342145919800e-02 2.658568918704986572e-01 5.128923431038856506e-02 7.041758298873901367e-02 -7.026356458663940430e-02 4.309010878205299377e-02 -2.971898317337036133e-01 -1.724058091640472412e-01 1.398497521877288818e-01 3.279209733009338379e-01 4.501393064856529236e-02
2.582612633705139160e-01 -7.540423423051834106e-02 -6.296835094690322876e-02 -6.452021747827529907e-02 -3.029090724885463715e-02 3.306663334369659424e-01 -2.629833519458770752e-01 -8.793902397155761719e-02 6.308178603649139404e-02 -1.479229032993316650e-01 3.493055328726768494e-02 -4.267792683094739914e-03 -1.098559983074665070e-02 -4.736198112368583679e-03 1.796333044767379761e-01 2.771752178668975830e-01 -9.098687767982482910e-02 2.894615530967712402e-01 1.322580873966217041e-01 -1.628671959042549133e-02 2.317359745502471924e-01 -1.154076382517814636e-01 2.014236897230148315e-01 3.925670087337493896e-01 1.767823696136474609e-01 7.587140426039695740e-03 -8.828274160623550415e-02 -8.853549510240554810e-02 9.668762236833572388e-02 3.964088857173919678e-01 4.894458130002021790e-02 -9.300073236227035522e-02
-1.834598928689956665e-02 -1.106379330158233643e-01 -5.726724863052368164e-02 1.551769822835922241e-01 -1.783891022205352783e-02 -9.971642494201660156e-02 -6.672834604978561401e-02 -2.028990834951400757e-01 8.025837689638137817e-02 -1.599453836679458618e-01 4.161327779293060303e-01 -2.328202128410339355e-02 -1.907985471189022064e-02 -8.812544494867324829e-02 2.332856059074401855e-01 -7.869041711091995239e-02 1.950923502445220947e-01 1.897937208414077759e-01 8.813604712486267090e-02 -8.652339875698089600e-02 1.596438735723495483e-01 1.299860537983477116e-03 2.100918740034103394e-01 2.797773778438568115e-01 2.161795049905776978e-01 -5.042609572410583496e-02 2.781659066677093506e-01 -4.450294971466064453e-01 1.046898141503334045e-01 1.513718515634536743e-01 1.686487495899200439e-01 -7.379358261823654175e-02
3.081022202968597412e-01 1.144748926162719727e-01 7.962299883365631104e-02 1.205144748091697693e-01 -2.528031468391418457e-01 -9.397375583648681641e-02 -3.921797275543212891e-01 -2.922908365726470947e-01 5.693603772670030594e-03 -1.085318550467491150e-01 1.465748399496078491e-01 -5.699065513908863068e-03 -9.857143461704254150e-02 -4.044346511363983154e-02 3.241335973143577576e-02 2.230808511376380920e-02 -1.502040475606918335e-01 2.697284221649169922e-01 2.372508645057678223e-01 -3.255829215049743652e-01 1.653067320585250854e-01 -3.705614805221557617e-02 -4.487892985343933105e-02 1.595334112644195557e-01 1.626973152160644531e-01 6.329155713319778442e-02 2.924148142337799072e-01 -1.627947241067886353e-01 -1.755725778639316559e-02 -2.237853780388832092e-02 2.261473834514617920e-01 6.847830116748809814e-02
2.099077552556991577e-01 -1.511530876159667969e-01 -3.137603700160980225e-01 4.501956701278686523e-02 1.847352236509323120e-01 -2.618598937988281250e-02 -2.876120209693908691e-01 -8.604001253843307495e-02 -2.120488286018371582e-01 -3.755965456366539001e-02 1.233966927975416183e-02 -1.952243149280548096e-01 -1.530594974756240845e-01 9.078722447156906128e-03 2.723393440246582031e-01 -9.355363249778747559e-02 -2.224441915750503540e-01 2.465471923351287842e-01 -1.533142179250717163e-01 -2.009189873933792114e-01 3.518836945295333862e-02 1.454045996069908142e-02 4.111275076866149902e-01 2.575849890708923340e-01 -1.003241539001464844e-01 8.459524065256118774e-02 1.404582522809505463e-02 -2.073118686676025391e-01 4.435006901621818542e-02 -2.001738995313644409e-01 5.513151362538337708e-02 -1.315229199826717377e-02
2.418704628944396973e-01 -3.702085837721824646e-02 -8.065713942050933838e-02 4.885888658463954926e-03 1.973916739225387573e-01 -1.211064308881759644e-02 -2.591567635536193848e-01 -1.398770660161972046e-01 9.137658029794692993e-02 -1.921074986457824707e-01 -9.305306710302829742e-03 -1.844717748463153839e-02 -1.232237294316291809e-01 -6.789159029722213745e-02 2.920036911964416504e-01 1.131835654377937317e-01 -9.141383320093154907e-02 -3.729372844099998474e-02 -9.937342256307601929e-03 5.178775265812873840e-02 2.187225371599197388e-01 2.120381444692611694e-01 3.235057890415191650e-01 2.619900703430175781e-01 3.635209500789642334e-01 -6.193709373474121094e-02 1.442894339561462402e-01 -3.316887915134429932e-01 -2.409431040287017822e-01 1.773270368576049805e-01 7.643686234951019287e-02 -5.851997807621955872e-02
1.608157157897949219e-01 -4.838716983795166016e-02 -1.944399029016494751e-01 1.804212629795074463e-01 1.116139348596334457e-02 1.449590325355529785e-01 -4.288980662822723389e-01 -2.000145167112350464e-01 -1.671048998832702637e-01 -3.002692572772502899e-02 -5.695710331201553345e-02 -4.980254173278808594e-02 -7.320604473352432251e-02 1.256415396928787231e-01 3.831295669078826904e-02 -3.822643458843231201e-01 -2.078304067254066467e-02 6.822517514228820801e-02 -3.308406099677085876e-02 -7.196733355522155762e-02 2.620191276073455811e-01 -1.205227375030517578e-01 3.208489716053009033e-01 -9.393506497144699097e-02 -1.977961361408233643e-01 3.010728769004344940e-02 -9.998236596584320068e-02 -3.855202794075012207e-01 1.242490783333778381e-01 -2.996448986232280731e-02 -1.437989771366119385e-01 -1.052527576684951782e-01
1.416374593973159790e-01 2.263482287526130676e-02 -8.548317477107048035e-03 3.280294593423604965e-03 -1.188328191637992859e-01 3.084821999073028564e-01 -3.734295964241027832e-01 4.186010360717773438e-02 2.371262013912200928e-01 -1.185479834675788879e-01 2.401964217424392700e-01 -1.517570465803146362e-01 5.419282242655754089e-02 2.234898358583450317e-01 -6.679358333349227905e-02 -7.792132347822189331e-02 -1.557954996824264526e-01 1.754936575889587402e-01 -7.763876765966415405e-02 -3.178751468658447266e-01 -5.583403166383504868e-03 -5.436468496918678284e-02 -9.370692074298858643e-02 3.532052636146545410e-01 3.516459763050079346e-01 -4.678389802575111389e-02 -1.389987915754318237e-01 -1.552231460809707642e-01 -5.645963177084922791e-02 4.150864109396934509e-02 2.036676257848739624e-01 -1.093155425041913986e-02
2.694761753082275391e-01 -1.070967465639114380e-01 -4.398372173309326172e-01 1.056580841541290283e-01 -5.497944355010986328e-02 2.292527556419372559e-01 -3.862469196319580078e-01 -1.515167579054832458e-02 -1.524885892868041992e-01 -6.249794736504554749e-02 -7.416300475597381592e-02 -1.201494261622428894e-01 1.513792872428894043e-01 1.715397462248802185e-02 1.439011991024017334e-01 -9.067264199256896973e-02 -1.526112705469131470e-01 2.254248224198818207e-02 -5.893703550100326538e-02 -7.824122905731201172e-02 -7.851777225732803345e-02 5.448495596647262573e-02 7.982410490512847900e-02 3.425128757953643799e-01 2.072292566299438477e-01 3.853088617324829102e-02 1.065691187977790833e-01 -1.078249886631965637e-01 -2.306459248065948486e-01 3.114810883998870850e-01 7.307069748640060425e-02 -1.337142139673233032e-01
1.912478059530258179e-01 2.055386267602443695e-02 2.004545629024505615e-01 2.335696965456008911e-01 3.393416404724121094e-01 1.279394477605819702e-01 -1.416808962821960449e-01 -8.828368037939071655e-02 -2.063446789979934692e-01 1.201692670583724976e-01 1.241615042090415955e-01 -5.313412752002477646e-03 -2.020510873990133405e-04 -2.425943911075592041e-01 2.201980799436569214e-01 -2.258015424013137817e-01 -2.782015800476074219e-01 1.815754733979701996e-02 -2.986904000863432884e-03 -5.513921380043029785e-03 3.461111187934875488e-01 -1.385523974895477295e-01 2.035773992538452148e-01 -3.665826097130775452e-02 1.030390337109565735e-01 2.607213333249092102e-02 1.242425814270973206e-01 -1.605746448040008545e-01 6.346575915813446045e-02 6.769295781850814819e-02 1.928058080375194550e-02 -3.962901532649993896e-01
8.189281821250915527e-02 -1.718379855155944824e-01 -2.498080283403396606e-01 -1.755792349576950073e-01 -2.275106608867645264e-01 5.385199934244155884e-02 -8.169362694025039673e-02 -1.981301605701446533e-01 3.210921585559844971e-02 -1.318044960498809814e-01 1.958973705768585205e-02 -6.118337437510490417e-02 2.731183310970664024e-03 6.482793390750885010e-02 2.205664664506912231e-02 6.597542762756347656e-02 -6.989903748035430908e-02 1.406098008155822754e-01 1.413341462612152100e-01 -3.961799293756484985e-02 9.405612200498580933e-02 -7.879249006509780884e-02 1.284364163875579834e-01 9.722813963890075684e-02 1.959471255540847778e-01 1.688653826713562012e-01 4.504977166652679443e-01 -6.075147986412048340e-01 5.612651817500591278e-03 6.082579493522644043e-02 -5.153330042958259583e-02 -7.639644294977188110e-02
1.629637479782104492e-01 1.123411022126674652e-02 -1.292917970567941666e-02 1.812600195407867432e-01 3.249572217464447021e-02 3.788965940475463867e-01 -2.435306310653686523e-01 3.121695294976234436e-02 2.982628643512725830e-01 -3.099838495254516602e-01 9.952004998922348022e-02 3.040086850523948669e-02 -1.272400319576263428e-01 2.580913305282592773e-01 -8.900129050016403198e-02 -6.301147490739822388e-02 -2.432596683502197266e-02 5.025411024689674377e-02 -2.799514867365360260e-02 -6.082163378596305847e-02 7.949450612068176270e-02 4.352131485939025879e-02 8.172778040170669556e-02 5.037752389907836914e-01 1.420845836400985718e-01 1.204154491424560547e-01 -6.187320500612258911e-02 -1.927692294120788574e-01 2.522509694099426270e-01 1.265505999326705933e-01 2.384168328717350960e-03 -1.149431392550468445e-01
-7.128666341304779053e-02 -1.233558431267738342e-01 -2.423117868602275848e-02 7.215321809053421021e-02 -2.722592093050479889e-02 2.675331011414527893e-02 -1.293491274118423462e-01 -2.039778083562850952e-01 1.191269457340240479e-01 2.271510362625122070e-01 2.996391355991363525e-01 1.621098220348358154e-01 -1.534320563077926636e-01 1.735115051269531250e-01 1.606619060039520264e-01 7.141667301766574383e-04 -3.136283755302429199e-01 2.093334048986434937e-01 1.725832074880599976e-01 -2.009611278772354126e-01 -4.603409767150878906e-02 5.153696518391370773e-03 2.934882640838623047e-01 2.492547333240509033e-01 2.350683957338333130e-01 1.667693853378295898e-01 3.537443578243255615e-01 -1.995822489261627197e-01 2.143257670104503632e-02 1.973567008972167969e-01 -2.338490448892116547e-02 -4.522106796503067017e-02
2.295521646738052368e-01 -1.739184558391571045e-01 4.148796573281288147e-02 2.940658479928970337e-02 -6.094293668866157532e-02 3.128751218318939209e-01 -2.375186830759048462e-01 -1.678401976823806763e-01 -6.344090402126312256e-02 -2.060125023126602173e-01 -4.259033873677253723e-02 -1.147628128528594971e-01 -2.955347895622253418e-01 1.892854720354080200e-01 3.054031431674957275e-01 -5.423432588577270508e-02 -1.185319125652313232e-01 2.609978914260864258e-01 -4.645608738064765930e-02 3.085096739232540131e-02 -1.396600604057312012e-01 1.534488350152969360e-01 5.229015275835990906e-02 2.921463847160339355e-01 1.537252217531204224e-01 2.567292749881744385e-01 -3.793783113360404968e-02 -1.708997189998626709e-01 -9.543511271476745605e-02 2.781818807125091553e-01 -1.555287837982177734e-01 -1.283198595046997070e-02
7.030406594276428223e-02 -1.005761399865150452e-01 -2.525833547115325928e-01 1.713647842407226562e-01 1.386990994215011597e-01 -9.683158132247626781e-04 -4.468867182731628418e-01 5.897768214344978333e-02 -1.178352981805801392e-01 -1.123890355229377747e-01 3.996521607041358948e-02 -4.266406968235969543e-02 -1.408828198909759521e-01 6.112090870738029480e-02 2.394537627696990967e-01 -1.567701548337936401e-01 -1.782150268554687500e-01 2.864417731761932373e-01 -1.631027460098266602e-01 -1.463690996170043945e-01 1.642947942018508911e-01 3.201579302549362183e-02 2.973693013191223145e-01 1.780589222908020020e-01 2.826436981558799744e-02 8.109235763549804688e-02 -1.468909811228513718e-02 -3.641520440578460693e-01 -5.236709117889404297e-02 -2.825719416141510010e-01 -1.265854015946388245e-02 -3.141022101044654846e-02
1.564573943614959717e-01 -2.129007726907730103e-01 -2.653404772281646729e-01 6.612979620695114136e-02 1.490137130022048950e-01 1.323854434303939342e-03 -3.103058636188507080e-01 -1.064504384994506836e-01 -1.590334624052047729e-01 -2.642878331243991852e-02 -3.466885164380073547e-02 -1.027371827512979507e-02 -1.959459483623504639e-01 9.031882882118225098e-02 3.677742481231689453e-01 -9.385329484939575195e-02 -1.257925033569335938e-01 1.810458153486251831e-01 -1.534688621759414673e-01 -2.250227481126785278e-01 1.040644645690917969e-01 8.120047301054000854e-02 5.305346846580505371e-01 3.553393483161926270e-02 2.988520450890064240e-02 1.043265461921691895e-01 -4.152702540159225464e-02 -2.208325862884521484e-01 9.306236356496810913e-02 -8.919499069452285767e-02 -2.546109259128570557e-02 -7.208248227834701538e-02
-2.081743907183408737e-03 1.889757961034774780e-01 -1.905989497900009155e-01 1.456462293863296509e-01 -3.375676572322845459e-01 2.015281170606613159e-01 -1.090530008077621460e-01 -2.990214526653289795e-01 -9.134087711572647095e-02 -1.585517823696136475e-01 1.595710515975952148e-01 -2.967223227024078369e-01 -6.364421546459197998e-02 -1.154636144638061523e-01 1.084433048963546753e-01 -9.762074798345565796e-02 9.265140444040298462e-02 2.006496787071228027e-01 4.057570919394493103e-02 -2.769744396209716797e-02 1.095180511474609375e-01 -1.200333461165428162e-01 1.877066195011138916e-01 3.429832458496093750e-01 2.377154380083084106e-01 -8.336612023413181305e-03 -3.521757025737315416e-04 -2.137620300054550171e-01 2.611244916915893555e-01 8.591416478157043457e-02 1.731636822223663330e-01 -1.638687998056411743e-01
8.276355266571044922e-02 -6.263423711061477661e-02 -2.519087195396423340e-01 1.014550551772117615e-01 9.489996731281280518e-02 -6.384779233485460281e-03 -3.976676166057586670e-01 -1.037276312708854675e-01 -2.034609913825988770e-01 -1.483693718910217285e-01 2.237765491008758545e-02 -2.895188145339488983e-02 -2.222629636526107788e-01 -2.464079484343528748e-02 2.741266787052154541e-01 -1.385203599929809570e-01 -1.636375486850738525e-01 2.073003351688385010e-01 -2.618407607078552246e-01 -1.670130342245101929e-01 -7.000438868999481201e-02 4.233075678348541260e-02 4.139966368675231934e-01 1.403668820858001709e-01 -2.941409870982170105e-02 1.746322661638259888e-01 1.568210427649319172e-04 -3.257326483726501465e-01 -5.972634628415107727e-02 -1.499063074588775635e-01 2.892147749662399292e-02 1.039945706725120544e-02
1.643229871988296509e-01 -1.569519490003585815e-01 1.104126125574111938e-01 6.560764461755752563e-02 -1.231201291084289551e-01 1.142465248703956604e-01 -1.782272756099700928e-01 -2.929300963878631592e-01 -9.310550242662429810e-02 -3.541923165321350098e-01 -4.593077898025512695e-01 -1.690498739480972290e-01 -1.605211794376373291e-01 6.305413693189620972e-02 1.254205703735351562e-01 2.082632854580879211e-03 -2.458298392593860626e-02 7.541438192129135132e-02 1.041355892084538937e-03 -9.174911677837371826e-02 -6.338716298341751099e-02 -1.282805651426315308e-01 1.843179911375045776e-01 2.844760119915008545e-01 3.531299233436584473e-01 -2.920486032962799072e-02 2.094221413135528564e-01 -4.613576456904411316e-02 -7.198465615510940552e-02 1.080631688237190247e-01 1.687031686305999756e-01 9.346605511382222176e-04
1.925296187400817871e-01 -7.163554430007934570e-02 1.315211206674575806e-01 -4.489532113075256348e-02 -5.489079654216766357e-02 2.342828363180160522e-01 -2.321836948394775391e-01 -1.116922870278358459e-01 -2.088655680418014526e-01 -3.577430844306945801e-01 -5.263188108801841736e-02 -3.353537619113922119e-02 -5.803772807121276855e-02 1.095275580883026123e-01 3.113006651401519775e-01 9.542652964591979980e-02 -8.800505846738815308e-02 2.715840637683868408e-01 -6.939314305782318115e-03 -1.419990658760070801e-01 1.192992553114891052e-02 -1.799909025430679321e-02 1.045601814985275269e-01 3.284911513328552246e-01 1.150277256965637207e-01 4.926435649394989014e-01 5.768082663416862488e-02 -4.328923299908638000e-02 -1.079676789231598377e-03 9.248169511556625366e-02 -1.780375093221664429e-02 -1.621775180101394653e-01
-1.390376780182123184e-02 -1.866029053926467896e-01 5.810680612921714783e-02 -9.196567535400390625e-02 -7.533890008926391602e-02 2.480728477239608765e-01 -2.829256057739257812e-01 -2.606953084468841553e-01 -8.457268774509429932e-02 -2.534457147121429443e-01 -2.072699218988418579e-01 -1.460488885641098022e-01 -2.486533522605895996e-01 -6.949338316917419434e-02 7.402303069829940796e-02 -1.714207977056503296e-02 -1.718825101852416992e-01 2.689866721630096436e-01 2.014597803354263306e-01 -3.956141008529812098e-04 -2.486840821802616119e-02 -1.081355288624763489e-02 -8.035024255514144897e-02 4.402218759059906006e-01 1.654077023267745972e-01 1.003427729010581970e-01 -1.410017488524317741e-03 -2.508466839790344238e-01 6.151557713747024536e-02 5.635549873113632202e-02 -1.054499968886375427e-01 -2.606008648872375488e-01
1.344923973083496094e-01 -5.996666848659515381e-02 2.401443421840667725e-01 -1.151162832975387573e-01 -8.799763023853302002e-02 2.933264970779418945e-01 -3.402149975299835205e-01 -1.755397766828536987e-01 -1.978478878736495972e-01 -2.793232202529907227e-01 3.468017280101776123e-02 1.360046714544296265e-01 -1.094420701265335083e-01 3.413134813308715820e-02 3.150882422924041748e-01 -9.963094443082809448e-02 1.911186240613460541e-02 -2.137209288775920868e-02 -1.351486593484878540e-01 2.609415948390960693e-01 8.301571942865848541e-03 -8.575965464115142822e-02 2.100503444671630859e-01 3.991634547710418701e-01 1.480730772018432617e-01 1.491921842098236084e-01 8.486076444387435913e-02 -1.523791104555130005e-01 1.349900513887405396e-01 7.194677367806434631e-03 6.780631095170974731e-02 -1.109283491969108582e-01
2.016249597072601318e-01 -2.752899825572967529e-01 1.076903119683265686e-01 2.718263566493988037e-01 -9.226444363594055176e-02 1.537536978721618652e-01 -2.145953774452209473e-01 -1.695422381162643433e-01 -1.488011926412582397e-01 -1.919102966785430908e-01 1.078955531120300293e-01 -8.236231654882431030e-02 -3.415855169296264648e-01 -8.123310399241745472e-04 2.670466005802154541e-01 3.048168420791625977e-01 1.516319811344146729e-01 1.045065373182296753e-01 -1.775729954242706299e-01 -1.355304270982742310e-01 5.533057264983654022e-03 1.226220428943634033e-01 4.490807279944419861e-02 2.541611492633819580e-01 2.926184050738811493e-02 1.213348284363746643e-01 5.986307188868522644e-02 -1.832072138786315918e-01 2.480480074882507324e-01 8.512069284915924072e-02 -1.133753806352615356e-01 -1.815829873085021973e-01
2.797811105847358704e-02 -8.462630212306976318e-02 -3.795522153377532959e-01 1.285635083913803101e-01 -5.891900137066841125e-02 2.350664287805557251e-01 -2.107107937335968018e-01 7.128597050905227661e-02 -2.174993008375167847e-01 7.343815267086029053e-02 -3.417035564780235291e-02 -1.405122876167297363e-01 -2.560041248798370361e-01 7.796414941549301147e-02 1.272903382778167725e-01 -7.512871176004409790e-02 -2.191389799118041992e-01 3.637759014964103699e-02 7.944963872432708740e-02 -2.063369005918502808e-01 2.017170041799545288e-01 -5.140459537506103516e-02 4.172007143497467041e-01 2.974876761436462402e-01 5.453000962734222412e-02 -9.198742359876632690e-02 2.311538010835647583e-01 -1.113684326410293579e-01 1.384260132908821106e-02 -1.091007366776466370e-01 -1.013645678758621216e-01 -2.289653122425079346e-01
6.596390157938003540e-02 1.083864830434322357e-02 -1.015714854001998901e-01 7.354694604873657227e-02 7.728139311075210571e-02 1.752279140055179596e-02 -1.592605710029602051e-01 -2.891479134559631348e-01 -1.691384613513946533e-02 1.955309808254241943e-01 1.493843197822570801e-01 2.333017587661743164e-01 2.490438669919967651e-01 1.578912734985351562e-01 3.203105330467224121e-01 -8.472960442304611206e-02 -2.292939424514770508e-01 4.294540584087371826e-01 1.336326897144317627e-01 -1.751983016729354858e-01 1.419828534126281738e-01 4.631718620657920837e-02 1.991588920354843140e-01 1.630261838436126709e-01 2.233179211616516113e-01 6.144842877984046936e-02 1.277444213628768921e-01 -2.510956823825836182e-01 -1.083508599549531937e-03 1.819147914648056030e-02 2.115649282932281494e-01 1.870951056480407715e-02
1.922021657228469849e-01 -5.408133938908576965e-02 -2.412244305014610291e-02 -6.879581511020660400e-02 3.291461616754531860e-02 2.366172373294830322e-01 -3.978777825832366943e-01 -1.035648286342620850e-01 -8.988341689109802246e-02 -1.851997375488281250e-01 -2.431855797767639160e-01 -3.094941079616546631e-01 -2.195471376180648804e-01 -3.613857552409172058e-02 2.655968964099884033e-01 4.196048900485038757e-02 -1.544282585382461548e-01 -4.193766042590141296e-02 2.837327681481838226e-02 1.644368469715118408e-02 1.600449532270431519e-01 1.340294778347015381e-01 2.365774363279342651e-01 4.141134023666381836e-01 -1.309588998556137085e-01 6.605481356382369995e-02 -3.619347931817173958e-03 4.574469476938247681e-02 -7.551034539937973022e-02 2.590429782867431641e-01 6.033478304743766785e-02 -1.087112277746200562e-01
-3.093912824988365173e-02 1.136954501271247864e-02 2.673706412315368652e-01 1.402060687541961670e-01 2.544997632503509521e-01 3.080938458442687988e-01 -2.012644149363040924e-02 -2.733636796474456787e-01 -1.256673783063888550e-01 1.767602860927581787e-01 -8.792780339717864990e-02 -3.972412645816802979e-02 1.868394389748573303e-02 -1.630793213844299316e-01 1.797193139791488647e-01 -2.433850020170211792e-01 4.222352057695388794e-02 7.089870423078536987e-02 3.642525523900985718e-02 -2.364445626735687256e-01 -2.196047157049179077e-01 -7.374134659767150879e-02 2.089744359254837036e-01 7.809922099113464355e-02 2.443556785583496094e-01 5.837316066026687622e-02 -2.765445969998836517e-02 -2.212808430194854736e-01 -8.219934999942779541e-02 1.187874600291252136e-01 3.474932909011840820e-01 -2.760016024112701416e-01
-8.153796195983886719e-02 1.507153362035751343e-01 -7.832295447587966919e-02 1.643237471580505371e-01 -2.031211704015731812e-01 9.606105834245681763e-02 -1.505620926618576050e-01 -1.999278068542480469e-01 1.177346557378768921e-01 -1.302791833877563477e-01 -8.792009204626083374e-03 -3.278909325599670410e-01 -2.310588508844375610e-01 1.178758442401885986e-01 2.108145952224731445e-01 8.785903453826904297e-02 -1.305253654718399048e-01 4.443968087434768677e-02 7.866500318050384521e-02 -4.263884201645851135e-02 -2.391354180872440338e-02 -1.966013014316558838e-01 2.499056756496429443e-01 2.664783298969268799e-01 1.655009686946868896e-01 3.281283378601074219e-02 2.631270587444305420e-01 -7.157294452190399170e-02 2.752982974052429199e-01 3.934232592582702637e-01 8.866330236196517944e-02 -1.598168760538101196e-01
3.111160397529602051e-01 6.705540418624877930e-02 -6.031783297657966614e-02 -7.007489912211894989e-03 -3.537959605455398560e-02 1.939448416233062744e-01 -3.963450491428375244e-01 -1.290264427661895752e-01 -1.176969781517982483e-01 -1.453395336866378784e-01 8.171175420284271240e-02 -2.557942830026149750e-02 -2.249870747327804565e-01 -3.460506349802017212e-02 2.287599742412567139e-01 1.881803572177886963e-01 7.215102761983871460e-02 2.326168268918991089e-01 1.113159283995628357e-01 -1.834455877542495728e-02 1.320565938949584961e-01 5.146355368196964264e-03 1.907353550195693970e-01 4.039828181266784668e-01 2.299295216798782349e-01 3.473843680694699287e-03 -1.000489145517349243e-01 -1.228613331913948059e-01 -1.134127900004386902e-01 3.304867148399353027e-01 3.615495935082435608e-02 -1.004271060228347778e-01
5.291292443871498108e-02 2.227472886443138123e-02 -9.508913010358810425e-02 5.162224546074867249e-02 4.904061183333396912e-02 1.640832275152206421e-01 -1.741669028997421265e-01 -3.355166614055633545e-01 9.166356921195983887e-02 1.017878279089927673e-01 2.091201022267341614e-03 1.263974457979202271e-01 3.027537763118743896e-01 3.264451920986175537e-01 7.675728946924209595e-02 -2.157016843557357788e-01 -2.162781357765197754e-01 3.803374171257019043e-01 5.751357972621917725e-02 -1.247458830475807190e-01 -8.829654008150100708e-02 1.512425765395164490e-02 2.989340722560882568e-01 4.763116315007209778e-02 1.516775637865066528e-01 -4.211825877428054810e-02 1.975481808185577393e-01 -3.745123744010925293e-01 6.546116620302200317e-02 4.836192354559898376e-02 6.966103613376617432e-02 -4.330648109316825867e-02
1.072292327880859375e-01 -4.266687110066413879e-02 -7.319216430187225342e-02 3.124066293239593506e-01 4.972458258271217346e-02 -4.421273991465568542e-02 5.919289588928222656e-02 -3.761196509003639221e-02 5.156837031245231628e-02 9.111464954912662506e-03 -1.010365039110183716e-01 -2.052093297243118286e-01 -1.754312217235565186e-01 1.443040966987609863e-01 3.574829399585723877e-01 -2.671173773705959320e-02 -2.982054091989994049e-02 2.956151664257049561e-01 7.799381017684936523e-02 -1.514637935906648636e-02 1.014894545078277588e-01 -4.106976091861724854e-02 2.053059339523315430e-01 2.889759838581085205e-01 2.498716861009597778e-01 4.628814011812210083e-02 1.666870266199111938e-01 -1.571154743432998657e-01 1.469098627567291260e-01 -8.568803779780864716e-03 5.168681144714355469e-01 3.347432985901832581e-02
1.510607302188873291e-01 1.793363392353057861e-01 1.663960143923759460e-02 6.824404001235961914e-02 1.084039360284805298e-01 1.411016732454299927e-01 -1.481345593929290771e-01 4.577153921127319336e-02 -2.366001754999160767e-01 -1.474819052964448929e-02 8.526429533958435059e-02 -1.297146528959274292e-01 1.143559217453002930e-01 2.005273848772048950e-02 4.649683833122253418e-01 -1.532330960035324097e-01 -1.987478509545326233e-02 1.953560113906860352e-01 1.555033326148986816e-01 2.192541509866714478e-01 2.250659614801406860e-01 2.440615557134151459e-02 -2.154116183519363403e-01 3.673424124717712402e-01 8.142615854740142822e-02 1.578434854745864868e-01 1.964746266603469849e-01 -2.709816694259643555e-01 -5.918097868561744690e-02 1.894322484731674194e-01 7.343287765979766846e-02 1.384688913822174072e-01
2.078193612396717072e-02 6.720237433910369873e-02 -1.108555793762207031e-01 1.152054592967033386e-01 -1.141293719410896301e-01 2.609731256961822510e-01 -2.227352261543273926e-01 1.176266092807054520e-02 4.955066367983818054e-02 -1.946907192468643188e-01 -3.383028507232666016e-02 -1.559211462736129761e-01 -2.859641313552856445e-01 -4.933201149106025696e-02 2.157806456089019775e-01 -5.846001952886581421e-02 1.657655686140060425e-01 2.598591744899749756e-01 -2.438318170607089996e-02 1.907676458358764648e-01 1.195394620299339294e-01 -1.208162307739257812e-02 2.404718846082687378e-01 4.430097639560699463e-01 1.726873368024826050e-01 1.465566009283065796e-01 1.045383438467979431e-01 -1.868245750665664673e-01 9.844347834587097168e-02 2.563497424125671387e-01 1.442611068487167358e-01 -2.115283608436584473e-01
1.475662440061569214e-01 -1.211535334587097168e-01 -1.485126465559005737e-01 1.247767806053161621e-01 9.526151418685913086e-02 -3.370100259780883789e-02 -4.261170327663421631e-01 2.012696489691734314e-02 -2.198357582092285156e-01 -1.399922221899032593e-01 -3.232042118906974792e-02 -1.663065999746322632e-01 -6.201814860105514526e-02 3.668359667062759399e-02 2.834345400333404541e-01 -3.102721869945526123e-01 -1.453673392534255981e-01 2.536224126815795898e-01 -1.884212493896484375e-01 -1.846491843461990356e-01 6.241502612829208374e-02 6.322177499532699585e-02 2.932070493698120117e-01 1.349078724160790443e-03 6.585908588021993637e-03 7.767581939697265625e-02 -9.080928564071655273e-02 -3.445608317852020264e-01 4.978009685873985291e-02 -2.466830611228942871e-01 9.994737803936004639e-02 4.641796462237834930e-03
1.858898103237152100e-01 2.519482672214508057e-01 5.518804304301738739e-03 1.256814319640398026e-02 -2.598594501614570618e-02 3.484288454055786133e-01 -3.370748087763786316e-02 -1.979877352714538574e-01 -8.107802830636501312e-03 -2.157754153013229370e-01 6.298927962779998779e-02 -5.795575305819511414e-02 -1.428449451923370361e-01 7.456665392965078354e-03 -3.738177567720413208e-02 -2.207806557416915894e-01 -2.282914519309997559e-01 4.624342322349548340e-01 3.570417687296867371e-02 -8.285020291805267334e-02 7.189267873764038086e-02 -2.388073652982711792e-01 -8.176174014806747437e-02 1.237076297402381897e-01 1.173596978187561035e-01 3.837667033076286316e-02 2.937390804290771484e-01 -5.776781588792800903e-02 -2.468748092651367188e-01 -1.081047300249338150e-02 1.553615033626556396e-01 -2.577940523624420166e-01
2.524985373020172119e-01 -2.441979199647903442e-01 -2.502599358558654785e-01 1.775413900613784790e-01 1.985563337802886963e-01 8.383343368768692017e-02 -3.024394512176513672e-01 -2.294452860951423645e-03 -2.007254026830196381e-02 -1.315283775329589844e-01 1.220354363322257996e-01 -5.915284901857376099e-02 -7.580181211233139038e-02 1.916919052600860596e-01 7.070082426071166992e-02 -3.056950569152832031e-01 -1.445499360561370850e-01 2.088560312986373901e-01 -1.002600565552711487e-01 -2.621169686317443848e-01 1.392728239297866821e-01 9.048133343458175659e-02 3.437716066837310791e-01 1.270913779735565186e-01 -8.299971371889114380e-02 2.313993871212005615e-02 1.148111224174499512e-01 -2.262043505907058716e-01 4.044655337929725647e-02 -9.092374891042709351e-02 4.236584901809692383e-02 -2.807827293872833252e-01
1.668432950973510742e-01 -1.348602175712585449e-01 -9.478174895048141479e-02 9.241338819265365601e-02 -3.448055982589721680e-01 1.100629121065139771e-01 -3.541651740670204163e-02 -7.088188827037811279e-02 -2.053098380565643311e-02 -1.499087512493133545e-01 1.067097336053848267e-01 -3.164194896817207336e-02 -1.332446485757827759e-01 2.061637192964553833e-01 2.758711576461791992e-01 2.013069093227386475e-01 -3.923553600907325745e-02 3.187395334243774414e-01 9.853439778089523315e-02 -2.162652164697647095e-01 -1.487762182950973511e-01 1.685577630996704102e-01 -4.274456575512886047e-02 9.326129406690597534e-02 6.916466355323791504e-02 1.228044703602790833e-01 2.118155807256698608e-01 -4.960443377494812012e-01 -6.775654852390289307e-02 1.521713007241487503e-02 2.428106404840946198e-02 -2.238571345806121826e-01
1.825478076934814453e-01 9.212630987167358398e-02 1.293420791625976562e-02 2.942341268062591553e-01 -1.947051100432872772e-02 8.773146569728851318e-02 -2.423456609249114990e-01 -4.251222312450408936e-01 1.241897270083427429e-01 -8.551939576864242554e-02 -6.986796855926513672e-03 -7.897939532995223999e-02 1.627476364374160767e-01 1.939285546541213989e-01 7.898536324501037598e-02 -1.642875522375106812e-01 5.540814250707626343e-02 1.765822172164916992e-01 1.295100897550582886e-01 -3.346568718552589417e-02 1.401585787534713745e-01 4.745218530297279358e-02 1.872765086591243744e-02 3.070754706859588623e-01 1.642013192176818848e-01 1.337907463312149048e-01 4.609198570251464844e-01 -1.439155489206314087e-01 1.222368255257606506e-01 2.645382471382617950e-02 1.702417284250259399e-01 7.894995808601379395e-02
-4.429455474019050598e-02 -4.246471077203750610e-02 9.556768089532852173e-02 -1.071515157818794250e-01 -1.153191551566123962e-01 2.017520815134048462e-01 -4.063263535499572754e-01 7.269569323398172855e-04 -2.185686677694320679e-01 -1.369119584560394287e-01 9.147478640079498291e-02 -1.435803901404142380e-02 -2.667587101459503174e-01 8.688779175281524658e-02 1.823064535856246948e-01 -1.463860422372817993e-01 7.378606125712394714e-03 4.752200469374656677e-02 -1.834018230438232422e-01 4.654791206121444702e-02 7.244129478931427002e-02 -6.280981004238128662e-02 -2.498690597712993622e-02 4.416250288486480713e-01 6.059763208031654358e-02 3.576105535030364990e-01 1.237870007753372192e-01 -3.858627080917358398e-01 -4.157105460762977600e-02 -4.893678799271583557e-02 6.525848805904388428e-02 3.054404072463512421e-02
1.543277502059936523e-01 1.741322129964828491e-02 -3.013888299465179443e-01 1.334762386977672577e-02 1.350020468235015869e-01 -6.425068527460098267e-02 -4.195972681045532227e-01 -2.573289908468723297e-02 -1.426131278276443481e-01 -4.077197983860969543e-02 3.820542711764574051e-03 -7.321184873580932617e-02 -1.518483310937881470e-01 -9.061194723471999168e-04 2.769720852375030518e-01 -2.096589356660842896e-01 -1.330188363790512085e-01 2.557657361030578613e-01 -1.901558637619018555e-01 -1.853830963373184204e-01 -1.643206365406513214e-02 -4.992724955081939697e-02 3.961546123027801514e-01 1.147062927484512329e-01 -2.798641473054885864e-02 1.244307979941368103e-01 -3.310967003926634789e-03 -3.841574192047119141e-01 4.123706370592117310e-03 -1.325223594903945923e-01 -2.530792355537414551e-02 -7.820013910531997681e-02
1.014304235577583313e-01 -2.409470081329345703e-01 -2.264956831932067871e-01 -3.655647113919258118e-02 1.226215958595275879e-01 1.492643505334854126e-01 -8.063255250453948975e-02 -1.765364855527877808e-01 -3.774816989898681641e-01 4.668801650404930115e-02 2.406989485025405884e-01 -2.416712194681167603e-01 -1.194336488842964172e-01 1.226841360330581665e-01 2.544757425785064697e-01 -1.564499735832214355e-01 -4.390340670943260193e-02 -5.420337989926338196e-02 -5.908575281500816345e-02 -5.211944878101348877e-02 9.746955335140228271e-02 -1.411476433277130127e-01 3.150478899478912354e-01 1.656624972820281982e-01 9.352311491966247559e-02 -8.551721274852752686e-02 5.651914700865745544e-02 -3.294886946678161621e-01 -8.015131205320358276e-02 -1.957441270351409912e-01 -3.617238998413085938e-02 -2.888134121894836426e-01
2.271319776773452759e-01 -4.830680415034294128e-02 9.176868945360183716e-03 4.361032322049140930e-02 -3.457696735858917236e-01 7.015044242143630981e-02 -2.659572660923004150e-01 -4.656021595001220703e-01 2.243234515190124512e-01 7.315827067941427231e-03 -1.340434998273849487e-01 -2.124683856964111328e-01 -8.876374363899230957e-02 2.365226447582244873e-01 9.996257722377777100e-02 -1.627745479345321655e-01 -1.166844591498374939e-01 7.952037453651428223e-02 -1.479535549879074097e-01 1.475072950124740601e-01 -2.097297608852386475e-01 -1.040714085102081299e-01 -3.804600611329078674e-02 1.775931566953659058e-01 1.615185737609863281e-01 1.039201840758323669e-01 2.145194709300994873e-01 -2.696613669395446777e-01 1.047483459115028381e-01 -1.276991702616214752e-02 -3.342402400448918343e-03 -1.175952702760696411e-02
3.769234940409660339e-02 -7.315900921821594238e-02 -7.796546071767807007e-02 1.576651185750961304e-01 1.374043971300125122e-01 -2.152108214795589447e-02 -1.260488480329513550e-01 -3.603047430515289307e-01 1.502344310283660889e-01 -2.846892774105072021e-01 -9.779763221740722656e-02 -1.435765773057937622e-01 1.636171340942382812e-01 -8.065008372068405151e-02 3.217420876026153564e-01 3.527010232210159302e-02 -1.300183534622192383e-01 -6.307102739810943604e-02 -1.319179236888885498e-01 5.464292690157890320e-02 -6.942127645015716553e-02 -4.187929257750511169e-02 4.641242697834968567e-02 2.626698315143585205e-01 1.127469465136528015e-01 -5.007670074701309204e-02 3.030066192150115967e-01 -3.111734092235565186e-01 2.850334048271179199e-01 6.993360072374343872e-02 1.867516785860061646e-01 -2.855508327484130859e-01
2.054758816957473755e-01 -1.059338450431823730e-01 -2.898746430873870850e-01 1.441312879323959351e-01 1.324628591537475586e-01 9.857407212257385254e-02 -3.188876509666442871e-01 -4.869488999247550964e-03 -1.131940037012100220e-01 -1.539488285779953003e-01 8.380605839192867279e-03 -8.845661580562591553e-02 -3.502971678972244263e-02 2.087466977536678314e-02 2.304469197988510132e-01 -1.031465902924537659e-01 -1.794129908084869385e-01 1.724135279655456543e-01 -1.796667128801345825e-01 -2.456628084182739258e-01 1.574003100395202637e-01 -6.274995207786560059e-02 5.250915884971618652e-01 2.378612160682678223e-01 -1.227631047368049622e-01 3.405374288558959961e-02 -3.746891021728515625e-02 -2.550873756408691406e-01 -3.696704655885696411e-02 -4.346788674592971802e-02 3.615379333496093750e-02 1.183995138853788376e-02
9.711965173482894897e-02 -3.979223966598510742e-02 -3.054976165294647217e-01 6.312607973814010620e-02 -8.885807543992996216e-02 7.990136742591857910e-02 -3.124511539936065674e-01 -1.027386412024497986e-01 -1.247613281011581421e-01 -7.616154849529266357e-02 -2.034087665379047394e-02 -1.376678794622421265e-01 -9.700797498226165771e-02 1.434106081724166870e-01 3.104973137378692627e-01 -3.484719991683959961e-01 -2.446640580892562866e-01 1.554809063673019409e-01 -4.392351955175399780e-02 -2.333264499902725220e-01 1.393797155469655991e-02 7.978314161300659180e-02 4.150294661521911621e-01 9.281911700963973999e-02 -1.678718477487564087e-01 1.892603188753128052e-01 -3.521743044257164001e-02 -2.535388767719268799e-01 2.526772394776344299e-02 -1.390227973461151123e-01 -5.153901502490043640e-02 2.616926096379756927e-02
4.585784673690795898e-01 -4.405147582292556763e-02 1.839276999235153198e-01 2.293879240751266479e-01 -9.053271263837814331e-02 -1.266365945339202881e-01 -2.185744643211364746e-01 -2.388522475957870483e-01 1.305600721389055252e-02 -1.843287497758865356e-01 -2.517510391771793365e-02 -3.394699469208717346e-02 -4.024495184421539307e-02 1.022516340017318726e-01 1.424106359481811523e-01 -2.145523428916931152e-01 1.086661815643310547e-01 1.667889207601547241e-01 -8.263418823480606079e-02 5.167591571807861328e-02 1.780859827995300293e-01 -1.763084083795547485e-01 3.620620071887969971e-02 2.553901970386505127e-01 2.813964188098907471e-01 1.650961935520172119e-01 3.690328598022460938e-01 -6.566354632377624512e-02 -5.643752217292785645e-02 -9.360251575708389282e-02 -5.197231099009513855e-02 1.337576359510421753e-01
-1.242006570100784302e-01 1.756481230258941650e-01 3.972490131855010986e-02 6.689804792404174805e-02 3.148325718939304352e-03 -2.050870656967163086e-01 -3.767529502511024475e-02 -1.409060955047607422e-01 7.914328575134277344e-02 -8.051986247301101685e-02 -8.990379981696605682e-03 -7.086641341447830200e-02 -2.327014952898025513e-01 9.787952899932861328e-02 2.292993962764739990e-01 7.430002442561089993e-04 -1.009280607104301453e-01 2.061987966299057007e-01 2.820466272532939911e-02 -1.135782748460769653e-01 1.199540719389915466e-01 -2.094076275825500488e-01 2.332163900136947632e-01 4.977482855319976807e-01 1.398350149393081665e-01 -7.901626825332641602e-02 7.490907609462738037e-02 -3.587840795516967773e-01 2.862930297851562500e-01 -5.905576050281524658e-03 2.741610109806060791e-01 -7.799609750509262085e-02
1.409805864095687866e-01 -9.831507503986358643e-02 8.893584832549095154e-03 -5.561507493257522583e-02 -2.953548729419708252e-02 2.687174081802368164e-01 -3.781345188617706299e-01 -9.314551204442977905e-02 -1.000286117196083069e-01 -1.515727043151855469e-01 -2.936299741268157959e-01 -1.857894212007522583e-01 -2.837055623531341553e-01 -1.408257754519581795e-03 2.498072832822799683e-01 5.109879374504089355e-02 3.533826395869255066e-02 2.974575161933898926e-01 1.085381954908370972e-01 -2.028662115335464478e-01 2.010927908122539520e-02 9.923423826694488525e-02 -9.485416114330291748e-03 4.160971045494079590e-01 3.783860057592391968e-02 1.555217206478118896e-01 -1.787366867065429688e-01 -1.263658851385116577e-01 -4.587973654270172119e-02 1.977141201496124268e-01 4.884776100516319275e-02 -7.861157879233360291e-03
1.366834640502929688e-01 -1.224515736103057861e-01 -2.622024118900299072e-01 1.026663035154342651e-01 7.550568878650665283e-02 1.209649443626403809e-02 -2.628362476825714111e-01 4.423981998115777969e-03 -2.154821008443832397e-01 -1.253742724657058716e-01 -8.100811392068862915e-02 -1.197843626141548157e-01 -2.002166956663131714e-01 1.450049132108688354e-01 3.547662794589996338e-01 -1.774656325578689575e-01 -1.474737673997879028e-01 2.791688442230224609e-01 -1.241249144077301025e-01 -2.302003204822540283e-01 9.135779738426208496e-02 -5.421593412756919861e-02 2.736318111419677734e-01 -9.703891351819038391e-03 2.601934364065527916e-03 1.989546567201614380e-01 -5.722549278289079666e-03 -4.258802533149719238e-01 -1.113565936684608459e-01 -1.460132300853729248e-01 -1.764527522027492523e-02 3.449061885476112366e-02
2.443699091672897339e-01 -2.680097520351409912e-01 -2.990513443946838379e-01 4.424335062503814697e-02 5.209045484662055969e-02 2.877059280872344971e-01 -7.877468317747116089e-02 -1.200644746422767639e-01 -2.303771525621414185e-01 -1.078416332602500916e-01 -3.727916255593299866e-02 -1.714931577444076538e-01 -1.468188911676406860e-01 -9.145901538431644440e-03 2.347185760736465454e-01 -1.478906422853469849e-01 -1.938717067241668701e-01 1.367802917957305908e-01 -3.107873909175395966e-02 -6.902521848678588867e-02 1.257496476173400879e-01 6.148177012801170349e-02 4.545139670372009277e-01 1.113614290952682495e-01 -1.012789458036422729e-01 1.741553656756877899e-02 1.766466498374938965e-01 -2.756495773792266846e-01 6.762631982564926147e-02 -1.903049051761627197e-01 -4.017347004264593124e-03 -1.330162435770034790e-01
-3.961251303553581238e-02 -5.912712309509515762e-03 -9.646079689264297485e-02 8.365797996520996094e-02 -4.282972589135169983e-02 6.588400900363922119e-02 -1.969339102506637573e-01 -2.931376993656158447e-01 -6.168255209922790527e-02 1.663354486227035522e-01 4.397143051028251648e-02 6.767158210277557373e-02 4.348263144493103027e-02 3.619025051593780518e-01 1.962494552135467529e-01 -1.068453267216682434e-01 -1.700459569692611694e-01 3.049638569355010986e-01 2.368886917829513550e-01 -3.060211241245269775e-01 -3.507455065846443176e-02 -3.365405276417732239e-02 2.362379580736160278e-01 1.232951134443283081e-01 2.317456603050231934e-01 -1.708011627197265625e-01 2.838031649589538574e-01 -2.650652825832366943e-01 -4.354146495461463928e-02 1.539651751518249512e-01 8.454538881778717041e-02 -1.376118212938308716e-01
2.834581136703491211e-01 -1.049221903085708618e-01 1.306209862232208252e-01 2.415933758020401001e-01 1.679258644580841064e-01 2.208604812622070312e-01 -1.204118952155113220e-01 -2.298969924449920654e-01 6.864423304796218872e-02 -7.334479596465826035e-03 5.417450144886970520e-02 -3.530381992459297180e-02 2.464616484940052032e-02 -5.342225357890129089e-02 -7.725063711404800415e-02 -1.774901747703552246e-01 -2.574527263641357422e-01 4.438042044639587402e-01 1.765881776809692383e-01 -1.016033738851547241e-01 -1.299532502889633179e-01 -2.760043740272521973e-01 -5.976707860827445984e-02 1.446211040019989014e-01 1.540456265211105347e-01 -2.354851216077804565e-01 4.541899636387825012e-02 -1.906712204217910767e-01 -1.012844666838645935e-01 6.950847804546356201e-02 1.692702323198318481e-01 -2.352787703275680542e-01
-1.072572022676467896e-01 -1.581991612911224365e-01 8.373031765222549438e-02 2.510332763195037842e-01 9.740859270095825195e-02 8.138791471719741821e-02 -2.532283961772918701e-01 -7.583302259445190430e-02 -1.262533068656921387e-01 5.313163250684738159e-02 1.103430017828941345e-01 -1.635003089904785156e-01 2.303978353738784790e-01 -8.448806405067443848e-02 1.821999549865722656e-01 -1.038537621498107910e-01 -3.375438749790191650e-01 3.569053113460540771e-02 -9.502578526735305786e-02 -1.243244037032127380e-01 -1.792697906494140625e-01 1.080956459045410156e-01 5.700946971774101257e-02 3.742888867855072021e-01 -6.237466260790824890e-02 6.389279849827289581e-03 3.603045344352722168e-01 -6.989765912294387817e-02 3.645735085010528564e-01 1.707871071994304657e-02 -8.336509764194488525e-02 1.998138725757598877e-01
-1.696741767227649689e-02 -2.553807497024536133e-01 -2.189028561115264893e-01 1.798496246337890625e-01 1.697561889886856079e-01 7.981187850236892700e-02 -5.855605602264404297e-01 6.500864773988723755e-02 -8.897765725851058960e-02 -1.048952117562294006e-01 1.856634765863418579e-02 -1.785297542810440063e-01 5.333513393998146057e-02 -2.181086838245391846e-01 3.255268186330795288e-02 -4.226597398519515991e-02 1.955050742253661156e-03 1.389924734830856323e-01 -1.221648789942264557e-02 -2.813365757465362549e-01 1.520959883928298950e-01 7.469373196363449097e-02 1.091369986534118652e-01 1.186168864369392395e-01 -7.721597701311111450e-02 1.702999323606491089e-02 2.754798829555511475e-01 -1.045502424240112305e-01 4.676334187388420105e-02 3.246348202228546143e-01 -1.164599135518074036e-01 3.038284601643681526e-03
2.421403080224990845e-01 -1.665720939636230469e-01 -1.682384610176086426e-01 4.183468967676162720e-02 1.574970036745071411e-01 1.457360982894897461e-01 -2.695298194885253906e-01 4.574928805232048035e-02 -2.199050486087799072e-01 -1.122642755508422852e-01 1.350664049386978149e-01 -2.259659618139266968e-01 -7.173562794923782349e-02 1.519524157047271729e-01 7.688818871974945068e-02 -9.024970978498458862e-02 -2.677798271179199219e-01 1.215097382664680481e-01 -6.540843844413757324e-02 -2.448342889547348022e-01 2.103156894445419312e-01 -7.263664901256561279e-02 3.763985931873321533e-01 -7.753767818212509155e-02 -4.701849445700645447e-02 1.288006007671356201e-01 -2.819140255451202393e-02 -3.486713767051696777e-01 3.791930526494979858e-02 -2.978928945958614349e-02 -1.989241391420364380e-01 -2.434626966714859009e-01
1.080014482140541077e-01 -1.985297054052352905e-01 -2.688547074794769287e-01 4.600078985095024109e-02 4.563271254301071167e-02 3.052803687751293182e-02 -3.860300779342651367e-01 2.239317446947097778e-02 -2.030997127294540405e-01 -1.630316376686096191e-01 1.113476753234863281e-01 -1.315544992685317993e-01 -1.981646567583084106e-01 7.021926343441009521e-02 3.174079358577728271e-01 -1.355114579200744629e-01 -1.454483717679977417e-01 2.015049010515213013e-01 -4.234663397073745728e-02 -1.557283997535705566e-01 5.819985643029212952e-03 -5.273168161511421204e-02 4.824415743350982666e-01 2.248223498463630676e-02 5.358019471168518066e-02 2.943830005824565887e-02 -6.388568133115768433e-02 -3.009158968925476074e-01 1.396998167037963867e-01 -1.372584700584411621e-01 2.324719727039337158e-02 1.920841517858207226e-03
8.225510269403457642e-02 8.260010927915573120e-02 6.864222884178161621e-02 5.442435294389724731e-02 -1.262856870889663696e-01 7.644218206405639648e-02 -1.987371444702148438e-01 -2.642124295234680176e-01 6.903834640979766846e-02 -1.863902062177658081e-01 -2.386314980685710907e-02 1.646475940942764282e-01 -2.223907858133316040e-01 1.851293146610260010e-01 2.706112563610076904e-01 -8.457052707672119141e-02 -9.046145528554916382e-02 1.107193157076835632e-01 3.068677335977554321e-02 -1.218375861644744873e-01 2.221844494342803955e-01 2.221940308809280396e-01 -3.878439962863922119e-02 3.921296596527099609e-01 2.174406945705413818e-01 1.435369700193405151e-01 1.890044510364532471e-01 -2.325744181871414185e-01 -4.592132288962602615e-03 2.598811984062194824e-01 -3.041443526744842529e-01 -9.136912971735000610e-02
-1.441829353570938110e-01 1.324518769979476929e-01 2.262917906045913696e-01 -3.530197218060493469e-02 -1.050579175353050232e-01 4.742973446846008301e-01 -4.332242310047149658e-01 -1.005845293402671814e-01 -1.730724424123764038e-01 -1.187137812376022339e-01 4.165031015872955322e-02 1.286021713167428970e-02 -9.529398381710052490e-02 4.938658326864242554e-02 3.635047376155853271e-01 -3.090951032936573029e-02 1.434174831956624985e-02 -4.348331689834594727e-02 1.568266563117504120e-02 9.888623654842376709e-02 -3.075765073299407959e-02 -9.256377816200256348e-02 1.597729511559009552e-02 3.421560227870941162e-01 6.582298129796981812e-02 1.776106506586074829e-01 1.637673228979110718e-01 -2.476183027029037476e-01 2.310515381395816803e-02 1.386660635471343994e-01 -3.988791629672050476e-02 2.308220975100994110e-02
1.665655821561813354e-01 -1.223838031291961670e-01 1.047449484467506409e-01 2.880114875733852386e-02 2.219116389751434326e-01 4.807226359844207764e-02 -2.841782271862030029e-01 -8.139355480670928955e-02 1.472958922386169434e-01 1.588817313313484192e-02 -1.853738129138946533e-01 -2.849178910255432129e-01 -1.987393945455551147e-01 -2.060679048299789429e-01 3.091999590396881104e-01 -4.359022676944732666e-01 2.629479579627513885e-02 1.928414553403854370e-01 -2.420533075928688049e-02 -2.502288296818733215e-02 1.866633445024490356e-01 1.683411896228790283e-01 3.698967024683952332e-02 1.742627620697021484e-01 2.075201123952865601e-01 -1.086401194334030151e-01 -1.075932383537292480e-01 -2.069478929042816162e-01 4.704789817333221436e-02 -4.919973667711019516e-03 8.123987913131713867e-02 2.221594750881195068e-01
8.628210425376892090e-02 -1.572137139737606049e-02 -2.844157814979553223e-01 -1.921826601028442383e-01 9.551051259040832520e-02 2.533187568187713623e-01 -1.677800118923187256e-01 -4.045396670699119568e-02 -1.192826032638549805e-01 -1.512043178081512451e-01 2.081364095211029053e-01 -1.747252196073532104e-01 -2.421168982982635498e-01 -5.706850439310073853e-02 2.934868633747100830e-01 -1.294134855270385742e-01 -1.510022878646850586e-01 6.314016133546829224e-02 9.258080273866653442e-02 -2.293613702058792114e-01 1.971696019172668457e-01 -8.847442269325256348e-02 3.909071981906890869e-01 1.512459069490432739e-01 -1.074306517839431763e-01 -3.869947511702775955e-03 1.199219450354576111e-01 -1.905833780765533447e-01 6.779707968235015869e-02 -1.250177472829818726e-01 -8.943241089582443237e-02 -3.080012202262878418e-01
1.185117363929748535e-01 8.905169367790222168e-02 1.528863459825515747e-01 1.797308921813964844e-01 3.355157971382141113e-01 1.238034889101982117e-01 -3.336356580257415771e-02 -3.229214251041412354e-02 -1.813169717788696289e-01 -2.587989531457424164e-02 -2.058344483375549316e-01 -3.038852661848068237e-02 -1.966076493263244629e-01 3.361233770847320557e-01 -7.235734164714813232e-02 -2.344370633363723755e-01 -2.646927237510681152e-01 2.824374437332153320e-01 1.119727045297622681e-01 -3.835759311914443970e-02 -4.347840324044227600e-02 -8.626644313335418701e-02 -6.509765982627868652e-03 2.072654366493225098e-01 1.430872976779937744e-01 1.970673166215419769e-02 3.191645741462707520e-01 -2.406088858842849731e-01 6.323111802339553833e-02 -1.053086109459400177e-02 2.085662335157394409e-01 -2.433526068925857544e-01
2.269805371761322021e-01 5.882679671049118042e-02 -3.969246894121170044e-02 4.802076518535614014e-02 -2.065163999795913696e-01 -9.085685759782791138e-02 -2.272180616855621338e-01 -2.127616852521896362e-01 1.700312793254852295e-01 2.019460350275039673e-01 -1.087417732924222946e-02 -2.354743517935276031e-02 -1.184966266155242920e-01 8.003819733858108521e-02 2.027066498994827271e-01 -8.478418737649917603e-02 -5.301690846681594849e-02 1.891342103481292725e-01 -4.098639357835054398e-03 -4.021877944469451904e-01 -1.085899770259857178e-02 -2.009558975696563721e-01 2.386277019977569580e-01 -2.960458397865295410e-02 1.799867153167724609e-01 2.071093320846557617e-01 2.276187948882579803e-02 -1.598033756017684937e-01 -1.244199052453041077e-01 2.134029865264892578e-01 -2.738960087299346924e-01 -3.437829315662384033e-01
-5.897936969995498657e-02 1.186988204717636108e-01 2.247387021780014038e-01 -7.551374286413192749e-02 2.365317940711975098e-02 3.161613643169403076e-01 -4.376002848148345947e-01 -1.752396970987319946e-01 -2.123235613107681274e-01 -1.279465258121490479e-01 6.887060403823852539e-02 2.797519788146018982e-02 -2.001461386680603027e-01 2.515943348407745361e-01 2.618117034435272217e-01 -6.023022904992103577e-02 3.459883108735084534e-02 3.447395190596580505e-02 -1.177757792174816132e-02 4.602030664682388306e-02 1.462646760046482086e-02 -1.070314869284629822e-01 -5.440512299537658691e-02 4.280312061309814453e-01 9.201081097126007080e-02 1.954397112131118774e-01 1.405835747718811035e-01 -2.443025857210159302e-01 3.381212800741195679e-02 1.041503548622131348e-01 1.289865970611572266e-01 6.142149865627288818e-02
-3.972187638282775879e-02 -1.815694719552993774e-01 -1.007760688662528992e-01 -1.199814379215240479e-01 4.746658727526664734e-02 -2.770043723285198212e-02 -3.339880704879760742e-01 -3.273278474807739258e-02 -1.245125457644462585e-01 2.016963660717010498e-01 5.688894540071487427e-02 -1.066236570477485657e-01 1.815671287477016449e-02 5.241532623767852783e-02 2.551826536655426025e-01 -3.993817567825317383e-01 -1.102762445807456970e-01 3.159064650535583496e-01 9.278235584497451782e-02 -1.863904297351837158e-01 2.842057943344116211e-01 1.728857308626174927e-02 2.331277877092361450e-01 2.636906877160072327e-02 -2.101920098066329956e-01 1.766705811023712158e-01 9.299733489751815796e-02 -2.711885571479797363e-01 1.552500277757644653e-01 1.310001164674758911e-01 1.837763488292694092e-01 -5.222066491842269897e-02
-3.919574618339538574e-02 8.578255772590637207e-02 -6.163987517356872559e-02 3.174540400505065918e-02 1.921530216932296753e-01 7.781785726547241211e-02 -2.128075659275054932e-01 -3.488744795322418213e-01 1.801405474543571472e-02 1.365309655666351318e-01 1.630377769470214844e-01 1.709224432706832886e-01 1.688360422849655151e-01 2.606936693191528320e-01 1.789540201425552368e-01 -2.330089509487152100e-01 -2.203269600868225098e-01 1.704635918140411377e-01 1.308949291706085205e-01 -3.274591267108917236e-01 3.656145930290222168e-02 -3.023361088708043098e-03 3.590298295021057129e-01 1.570585370063781738e-01 1.999750882387161255e-01 -1.125453263521194458e-01 1.944424062967300415e-01 -1.986781805753707886e-01 7.709699869155883789e-02 4.021208733320236206e-02 9.104537963867187500e-02 -1.269079297780990601e-01
6.178979948163032532e-02 -2.288700081408023834e-02 2.690268754959106445e-01 1.529560983180999756e-01 1.048974022269248962e-01 -7.564149796962738037e-03 -6.948415189981460571e-03 -4.332740232348442078e-02 1.150812357664108276e-01 -2.530994415283203125e-01 1.717987954616546631e-01 8.431424945592880249e-02 -3.642702102661132812e-02 1.113977134227752686e-01 1.038618162274360657e-01 -7.685050368309020996e-02 1.832152158021926880e-01 4.575731456279754639e-01 1.600166559219360352e-01 -3.489568829536437988e-01 1.824877113103866577e-01 -3.399156033992767334e-03 3.197209537029266357e-01 3.045409023761749268e-01 -1.690661348402500153e-02 2.081969939172267914e-02 -9.427694976329803467e-02 -2.354277372360229492e-01 1.991737931966781616e-01 7.298340648412704468e-02 9.923273324966430664e-02 -6.379458308219909668e-02
4.625361412763595581e-02 1.024230662733316422e-02 1.728130690753459930e-02 2.676925361156463623e-01 -5.603637546300888062e-02 2.411992847919464111e-02 -9.633432328701019287e-02 -2.331415861845016479e-01 1.083123311400413513e-01 7.290587294846773148e-03 -1.335446089506149292e-01 -2.089530676603317261e-01 -4.212225973606109619e-01 -5.124251544475555420e-02 2.989746332168579102e-01 9.636169672012329102e-02 -1.509465277194976807e-01 3.713178634643554688e-02 3.235495090484619141e-02 -4.937311410903930664e-01 -1.612112112343311310e-02 2.609024569392204285e-02 1.400199085474014282e-01 -3.209132328629493713e-02 2.789213955402374268e-01 -7.153803855180740356e-02 1.460723429918289185e-01 -1.777027845382690430e-01 7.102465629577636719e-02 6.489619612693786621e-02 2.660029828548431396e-01 -5.833962466567754745e-03
9.318666160106658936e-02 -2.896163165569305420e-01 -1.649500131607055664e-01 4.057100042700767517e-02 1.794120520353317261e-01 1.999462842941284180e-01 -1.744246631860733032e-01 3.379672020673751831e-02 -1.647756695747375488e-01 -1.267406046390533447e-01 -3.454693127423524857e-03 -2.024175822734832764e-01 -2.271508276462554932e-01 -4.637606814503669739e-02 3.283227086067199707e-01 -1.141372844576835632e-01 -1.258850246667861938e-01 2.160315960645675659e-01 8.210677653551101685e-02 -1.410604119300842285e-01 1.724176555871963501e-01 2.281516976654529572e-02 5.541107654571533203e-01 1.858563870191574097e-01 4.755054414272308350e-02 -1.108461916446685791e-01 -6.779009941965341568e-03 -1.552111655473709106e-01 -6.108724698424339294e-02 -3.649960458278656006e-02 -7.826023548841476440e-02 -7.225931435823440552e-02
1.433759778738021851e-01 -2.225874364376068115e-01 -2.463733702898025513e-01 -1.872598081827163696e-01 1.367857158184051514e-01 2.428352832794189453e-01 -1.612008213996887207e-01 -7.563434075564146042e-03 -5.094820633530616760e-02 2.222816087305545807e-02 1.430714577436447144e-01 -7.661088556051254272e-02 -3.530966937541961670e-01 3.940989449620246887e-02 2.526117265224456787e-01 1.723957061767578125e-02 -1.705748587846755981e-01 1.015285477042198181e-01 1.482486538589000702e-02 -5.719193071126937866e-02 1.418162882328033447e-01 8.105514198541641235e-02 4.537199437618255615e-01 3.301131725311279297e-01 -1.198872029781341553e-01 6.076188758015632629e-03 1.267093569040298462e-01 -2.010321319103240967e-01 4.469950124621391296e-02 -8.935666084289550781e-02 5.472373962402343750e-02 -2.058438211679458618e-01
1.211140155792236328e-01 1.359366476535797119e-01 4.546764120459556580e-02 2.108469232916831970e-02 1.129184216260910034e-01 6.547097116708755493e-02 -1.864209026098251343e-01 1.639250367879867554e-01 -1.207494512200355530e-01 -2.271008118987083435e-02 -1.344879902899265289e-02 4.085626080632209778e-02 -4.527926445007324219e-02 -8.742319792509078979e-02 4.468941688537597656e-01 2.725234068930149078e-02 -1.067770868539810181e-01 3.737630844116210938e-01 7.532449811697006226e-02 -3.609589114785194397e-02 -1.315936297178268433e-01 -1.477561444044113159e-01 1.169601827859878540e-02 2.998601496219635010e-01 4.975524246692657471e-01 -6.881792098283767700e-02 1.464134454727172852e-01 -7.345902919769287109e-02 -7.133226841688156128e-02 1.565700322389602661e-01 3.446345403790473938e-02 2.477639615535736084e-01
2.620657980442047119e-01 2.510775811970233917e-02 -2.006372958421707153e-01 4.425564780831336975e-02 1.477298587560653687e-01 3.349907100200653076e-01 -2.201845645904541016e-01 -1.214841231703758240e-01 -6.085251644253730774e-02 -1.602042317390441895e-01 -8.953268080949783325e-02 -5.682653561234474182e-02 -3.898624777793884277e-01 -1.396310925483703613e-01 1.658955961465835571e-01 -9.903337061405181885e-02 -1.571231484413146973e-01 -6.555238366127014160e-02 1.248827353119850159e-01 8.787133544683456421e-02 1.824641227722167969e-02 1.373458653688430786e-01 2.480639070272445679e-01 1.052400171756744385e-01 1.645173430442810059e-01 -1.364481300115585327e-01 3.363292515277862549e-01 -1.141360253095626831e-01 -2.051876783370971680e-01 1.796864271163940430e-01 1.892887055873870850e-01 -1.249181702733039856e-01
3.661957681179046631e-01 7.425366342067718506e-02 2.399503500782884657e-05 -1.030128747224807739e-01 -1.832572184503078461e-02 8.970835246145725250e-03 -3.506074547767639160e-01 -5.244386941194534302e-02 -1.327062025666236877e-02 -1.027704551815986633e-01 3.857985883951187134e-02 1.403254456818103790e-02 -1.531982235610485077e-02 -2.157296687364578247e-01 3.199870288372039795e-01 1.841774582862854004e-01 1.376871913671493530e-01 -4.543274268507957458e-02 3.299303948879241943e-01 -1.046192198991775513e-01 -2.945186756551265717e-02 -1.031004488468170166e-01 1.754498630762100220e-01 2.180127054452896118e-01 2.688766717910766602e-01 1.649698913097381592e-01 1.137750446796417236e-01 -2.886669635772705078e-01 2.110735513269901276e-02 2.177712023258209229e-01 1.679525822401046753e-01 -1.602543145418167114e-01
2.089902013540267944e-01 -3.820401802659034729e-02 -2.768710255622863770e-01 -1.222720649093389511e-02 2.022689580917358398e-01 2.309013605117797852e-01 -1.330846101045608521e-01 -1.299973390996456146e-02 -2.122194021940231323e-01 -1.714896112680435181e-01 2.285270392894744873e-02 -2.626586854457855225e-01 -1.695266216993331909e-01 1.507282536476850510e-02 2.588081061840057373e-01 -1.032059341669082642e-01 -7.030170410871505737e-02 1.160389184951782227e-01 -2.627003006637096405e-02 -1.762203574180603027e-01 6.374268792569637299e-03 7.752523757517337799e-03 4.233955442905426025e-01 2.141987234354019165e-01 -7.589857280254364014e-02 -1.921237707138061523e-01 1.093048006296157837e-01 -2.464695423841476440e-01 9.876691550016403198e-02 -1.377386450767517090e-01 -1.209580153226852417e-01 -2.850778400897979736e-01
2.164985984563827515e-01 2.976503036916255951e-02 -3.169332444667816162e-02 4.497458040714263916e-02 1.074548065662384033e-01 2.143577188253402710e-01 -2.878649532794952393e-01 -3.212259709835052490e-02 -6.801017373800277710e-02 -1.510962545871734619e-01 1.992255263030529022e-02 2.130367793142795563e-03 7.322323322296142578e-02 -1.051193550229072571e-01 3.526991009712219238e-01 2.643751800060272217e-01 1.479840278625488281e-01 9.494986385107040405e-02 3.405071562156081200e-03 -4.606261476874351501e-02 1.366538405418395996e-01 4.476385191082954407e-02 3.103387951850891113e-01 5.376331210136413574e-01 2.208373993635177612e-01 5.762993171811103821e-02 -4.075564444065093994e-02 -1.492008417844772339e-01 -1.888336054980754852e-02 2.190467119216918945e-01 5.903405696153640747e-02 -4.838238656520843506e-02
2.775985300540924072e-01 5.000764876604080200e-02 2.632780000567436218e-02 -8.617082238197326660e-02 -4.142769053578376770e-02 1.356895565986633301e-01 -3.460710942745208740e-01 -2.270556539297103882e-01 -1.852804049849510193e-02 -2.219962328672409058e-01 -2.478442154824733734e-02 -3.208719193935394287e-02 -3.586107492446899414e-02 3.148255348205566406e-01 2.309229522943496704e-01 -2.173545770347118378e-02 -6.346740573644638062e-02 6.695632636547088623e-02 1.630353480577468872e-01 -1.523415464907884598e-02 1.035368666052818298e-01 1.081777587532997131e-01 8.002297580242156982e-02 4.331668019294738770e-01 4.060195386409759521e-02 1.634742319583892822e-01 1.559806764125823975e-01 -5.120448023080825806e-02 1.662242859601974487e-01 2.870709300041198730e-01 -3.128206133842468262e-01 1.998833753168582916e-02
9.050667285919189453e-02 -1.392609328031539917e-01 -1.689687371253967285e-01 1.737155318260192871e-01 1.252508759498596191e-01 -1.853876374661922455e-02 -4.493578076362609863e-01 -1.153648197650909424e-01 -2.882691621780395508e-01 -1.135658845305442810e-01 1.315718442201614380e-01 -5.705658718943595886e-02 -2.240306437015533447e-01 -2.464032731950283051e-02 2.896051406860351562e-01 -1.318831443786621094e-01 -2.412587851285934448e-01 2.038303315639495850e-01 -1.703334599733352661e-01 -8.813429623842239380e-02 1.159053891897201538e-01 2.209561504423618317e-02 3.905131816864013672e-01 8.077043294906616211e-02 1.210260816151276231e-04 7.723330706357955933e-02 -7.094590365886688232e-02 -2.362429797649383545e-01 9.256675094366073608e-02 -1.524049490690231323e-01 -5.344802886247634888e-02 5.346306040883064270e-02
6.531308591365814209e-02 -2.169570475816726685e-01 -2.205427736043930054e-01 5.949340760707855225e-02 2.105503715574741364e-02 1.947100758552551270e-01 -5.256963968276977539e-01 8.291125297546386719e-02 -2.303175032138824463e-01 -3.091216646134853363e-02 2.263346500694751740e-02 5.673446133732795715e-02 6.739602982997894287e-02 9.652236849069595337e-02 -2.044143974781036377e-01 1.290778815746307373e-01 -1.839869171380996704e-01 1.951587200164794922e-01 -2.312576398253440857e-03 -1.980659365653991699e-01 1.289974898099899292e-01 1.385135054588317871e-01 1.583421379327774048e-01 8.606187254190444946e-02 8.409826457500457764e-02 1.922676265239715576e-01 3.962451219558715820e-01 -2.121375054121017456e-01 -5.823696497827768326e-03 9.586909785866737366e-03 7.875377312302589417e-03 -1.383572965860366821e-01
2.688455581665039062e-01 -1.772733926773071289e-01 -2.038077684119343758e-03 1.836489439010620117e-01 -1.467532068490982056e-01 9.893450140953063965e-02 -1.347674056887626648e-02 2.782609686255455017e-02 -1.013011410832405090e-01 -2.140968590974807739e-01 7.071260362863540649e-02 1.555821299552917480e-01 -2.049367725849151611e-01 -3.328336402773857117e-02 2.461189478635787964e-01 9.517344832420349121e-02 6.715406477451324463e-02 3.105140030384063721e-01 2.148393988609313965e-01 -2.951402366161346436e-01 2.038381062448024750e-03 1.467476487159729004e-01 -2.044608592987060547e-01 2.335166186094284058e-01 1.374388933181762695e-01 1.172772645950317383e-01 3.065211772918701172e-01 -3.045212030410766602e-01 4.241863265633583069e-02 -7.501423358917236328e-02 7.778927683830261230e-02 -2.176347970962524414e-01
5.602544546127319336e-02 6.450699269771575928e-02 2.583581954240798950e-02 -1.353224515914916992e-01 -9.715535677969455719e-03 4.025193452835083008e-01 -2.058847397565841675e-01 6.741860508918762207e-02 -2.691509127616882324e-01 -1.131333112716674805e-01 1.317937523126602173e-01 -2.599874436855316162e-01 5.971652269363403320e-02 4.439425654709339142e-03 3.003727197647094727e-01 -1.423965692520141602e-01 4.241378232836723328e-02 2.166480273008346558e-01 2.048232853412628174e-01 -2.583633922040462494e-02 1.595295667648315430e-01 -1.776436716318130493e-01 -6.080447882413864136e-02 4.465505480766296387e-01 1.785542219877243042e-01 -7.680126279592514038e-02 -1.776107214391231537e-02 -7.551201432943344116e-02 3.209031745791435242e-02 2.167639583349227905e-01 1.916920989751815796e-01 -1.878489181399345398e-02
2.510301768779754639e-01 -6.316482275724411011e-02 -1.524340510368347168e-01 2.916814573109149933e-02 -1.977240294218063354e-01 1.097324416041374207e-01 -9.615578502416610718e-02 -8.552955090999603271e-02 -1.392340660095214844e-01 -1.378318369388580322e-01 -3.826439008116722107e-02 -1.081037744879722595e-01 9.077750146389007568e-02 1.999885141849517822e-01 4.310721457004547119e-01 1.988036036491394043e-01 1.326769590377807617e-01 1.356452554464340210e-01 -8.374626934528350830e-02 8.152019977569580078e-02 5.008154734969139099e-02 -6.165925785899162292e-02 2.795274853706359863e-01 2.832167148590087891e-01 2.652192413806915283e-01 7.695753872394561768e-02 5.193650349974632263e-02 -2.972000241279602051e-01 1.740524321794509888e-01 1.591769009828567505e-01 1.132227852940559387e-01 -2.569718956947326660e-01
2.092656791210174561e-01 -1.860430538654327393e-01 -1.245450675487518311e-01 2.238862216472625732e-01 1.531964540481567383e-01 -4.677032586187124252e-03 -2.496223449707031250e-01 -1.621244661509990692e-02 -1.885726898908615112e-01 -1.302957534790039062e-01 2.435661107301712036e-02 -8.747889846563339233e-02 -2.453514784574508667e-01 -4.390094056725502014e-02 2.010639160871505737e-01 -2.324479371309280396e-01 -1.886613517999649048e-01 2.865859866142272949e-01 -1.741127520799636841e-01 -2.498980909585952759e-01 1.092640608549118042e-01 6.334759294986724854e-03 3.103708624839782715e-01 1.326425820589065552e-01 -5.230341479182243347e-02 2.618990540504455566e-01 -3.045807033777236938e-02 -3.060685694217681885e-01 -1.079281605780124664e-02 -2.098865509033203125e-01 6.565373390913009644e-02 4.153176024556159973e-02
2.299241125583648682e-01 -2.542502582073211670e-01 5.850825458765029907e-02 2.021252661943435669e-01 -1.548386067152023315e-01 4.062311649322509766e-01 -7.932268828153610229e-02 -1.240175291895866394e-01 -1.931076496839523315e-01 -5.479698628187179565e-02 1.292740553617477417e-01 -2.139417380094528198e-01 -1.389640569686889648e-01 9.225422516465187073e-03 2.697077691555023193e-01 2.432301640510559082e-01 1.521477252244949341e-01 3.324137330055236816e-01 -1.181287784129381180e-02 2.705016173422336578e-02 3.860563784837722778e-02 1.898630559444427490e-01 1.181806325912475586e-01 2.018922716379165649e-01 8.264081925153732300e-02 1.677686274051666260e-01 1.338067650794982910e-01 -8.647169172763824463e-02 2.003473937511444092e-01 1.307093203067779541e-01 -7.780440896749496460e-02 -1.518146395683288574e-01
5.723155662417411804e-02 5.726428702473640442e-02 5.054207518696784973e-02 -1.758312284946441650e-01 -1.592615395784378052e-01 3.357169926166534424e-01 -3.904267251491546631e-01 -1.570611745119094849e-01 -1.475735902786254883e-01 -1.812794059514999390e-01 -5.248481780290603638e-02 -4.695429280400276184e-02 -2.110168486833572388e-01 2.248836159706115723e-01 3.561091721057891846e-01 -8.023874461650848389e-02 9.271194785833358765e-02 3.073000162839889526e-02 -5.435763299465179443e-02 -1.870360458269715309e-03 4.109497740864753723e-02 -1.639586128294467926e-02 -3.863897547125816345e-02 4.576843380928039551e-01 1.334935873746871948e-01 1.376751959323883057e-01 1.438369750976562500e-01 -2.254852950572967529e-01 2.817919664084911346e-02 4.229319468140602112e-02 1.553783100098371506e-02 -1.424609273672103882e-01
3.005250096321105957e-01 -3.607385605573654175e-02 1.303503662347793579e-01 -9.148483164608478546e-03 -1.796283423900604248e-01 3.090485036373138428e-01 -1.967995762825012207e-01 -2.286159098148345947e-01 9.622160345315933228e-02 -2.060966342687606812e-01 -2.207408100366592407e-01 -5.334422364830970764e-02 1.273782458156347275e-02 -1.450709551572799683e-01 1.202806234359741211e-01 -7.079550623893737793e-02 -2.414282560348510742e-01 -9.065809845924377441e-02 4.408358782529830933e-02 -4.917570576071739197e-02 1.408946365118026733e-01 -8.928817510604858398e-02 -5.698407441377639771e-02 5.436220765113830566e-01 -4.072995483875274658e-02 5.573877319693565369e-02 -1.123750731348991394e-01 -2.930701971054077148e-01 -2.874971739947795868e-02 9.460616111755371094e-02 4.412734415382146835e-03 -1.341558247804641724e-01
1.818971186876296997e-01 -7.741485256701707840e-03 1.710118353366851807e-02 7.371092587709426880e-02 -3.964592143893241882e-02 7.447791099548339844e-02 -1.262191683053970337e-01 -1.966305971145629883e-01 1.842128671705722809e-02 -6.931744515895843506e-02 1.525944173336029053e-01 -2.952992916107177734e-01 3.765027225017547607e-02 3.763550147414207458e-02 3.099408447742462158e-01 5.443034227937459946e-03 2.937133014202117920e-01 5.367326736450195312e-02 7.675617933273315430e-02 -1.510679163038730621e-02 8.113114535808563232e-02 -2.699307352304458618e-02 1.723694056272506714e-01 1.214894577860832214e-01 2.361313700675964355e-01 9.256887435913085938e-02 1.772760748863220215e-01 -3.880294859409332275e-01 5.397207662463188171e-02 4.406120181083679199e-01 1.916996836662292480e-01 -2.401771694421768188e-01
-1.527071371674537659e-02 -2.325673699378967285e-01 1.026342716068029404e-02 6.984721869230270386e-02 4.595043882727622986e-02 3.408316075801849365e-01 -2.885783910751342773e-01 -4.403071999549865723e-01 -3.050413727760314941e-01 -1.984815299510955811e-01 -1.178797706961631775e-02 2.554086595773696899e-02 -7.692037522792816162e-02 -5.942402034997940063e-02 6.502854824066162109e-02 1.333645265549421310e-02 9.557593613862991333e-02 7.813183963298797607e-02 -3.721856698393821716e-02 -1.459954828023910522e-01 4.749761521816253662e-02 -9.564425051212310791e-02 -2.635561116039752960e-02 3.151993155479431152e-01 2.890402674674987793e-01 2.713626325130462646e-01 1.373171061277389526e-01 -2.324440926313400269e-01 -7.387634366750717163e-02 1.766124181449413300e-02 -2.159809507429599762e-02 -1.117421761155128479e-01
1.784856170415878296e-01 1.931461505591869354e-03 -1.861820071935653687e-01 9.140904247760772705e-02 1.399243474006652832e-01 -6.427796185016632080e-02 -1.575652658939361572e-01 -1.955780088901519775e-01 4.880136996507644653e-02 2.573878765106201172e-01 9.907865524291992188e-02 -1.515818946063518524e-02 -2.420169413089752197e-01 4.565110430121421814e-02 -2.097453922033309937e-03 -2.099381983280181885e-01 -9.658458828926086426e-02 8.136354386806488037e-02 -4.408394545316696167e-02 -3.658833205699920654e-01 6.115940399467945099e-03 -1.223011985421180725e-01 2.501552700996398926e-01 9.440109133720397949e-02 4.642676934599876404e-02 1.835592836141586304e-01 1.292906999588012695e-01 -3.357515633106231689e-01 1.003788635134696960e-01 3.504733741283416748e-01 -3.094387352466583252e-01 -1.507297903299331665e-01
-1.694515943527221680e-01 -1.913843452930450439e-01 1.337798088788986206e-01 1.411417573690414429e-01 2.708518505096435547e-01 1.144896224141120911e-01 -2.106080204248428345e-01 -2.292713075876235962e-01 1.337958127260208130e-01 -4.975196346640586853e-02 3.635647520422935486e-02 -6.921581178903579712e-02 -2.301617711782455444e-02 3.041765093803405762e-01 3.028701543807983398e-01 1.817772909998893738e-02 -2.497888654470443726e-01 1.880884468555450439e-01 9.717538952827453613e-02 -1.342553794384002686e-01 2.726679444313049316e-01 1.587642580270767212e-01 2.386657148599624634e-01 -1.033803075551986694e-02 6.748601794242858887e-02 4.423366487026214600e-02 2.865331172943115234e-01 -2.161026746034622192e-01 2.589132785797119141e-01 4.434235394001007080e-02 1.241495460271835327e-01 -1.607132144272327423e-02
1.676548868417739868e-01 1.348734050989151001e-01 -9.220349043607711792e-02 -1.241504773497581482e-01 -3.468362241983413696e-02 -1.709156632423400879e-01 -9.622968733310699463e-02 -2.120360583066940308e-01 1.143394336104393005e-01 -1.344657540321350098e-01 -1.128690168261528015e-01 -1.888564825057983398e-01 1.041390299797058105e-01 7.850585505366325378e-03 3.642294704914093018e-01 6.022774800658226013e-02 -2.045375853776931763e-01 2.075183391571044922e-01 -5.263720080256462097e-02 -8.427772670984268188e-02 8.322840183973312378e-02 -3.813900053501129150e-02 1.289437711238861084e-01 1.525478810071945190e-01 2.298778146505355835e-01 2.833049595355987549e-01 2.415928691625595093e-01 -3.075129389762878418e-01 3.062164187431335449e-01 -3.158846870064735413e-02 2.547881007194519043e-01 -1.721106022596359253e-01
6.324350088834762573e-02 -2.289641350507736206e-01 -2.564864456653594971e-01 1.610515117645263672e-01 1.121931225061416626e-01 2.306863516569137573e-01 -2.063627392053604126e-01 -4.905970767140388489e-02 -2.703957557678222656e-01 -1.866171211004257202e-01 -5.706200841814279556e-03 -1.075246706604957581e-01 -1.189315170049667358e-01 1.213513985276222229e-01 3.509627878665924072e-01 -1.472992897033691406e-01 -1.104817837476730347e-01 9.896531701087951660e-02 -7.395926862955093384e-02 -1.378062218427658081e-01 1.425773650407791138e-01 7.926260679960250854e-02 4.691873490810394287e-01 1.877883076667785645e-01 4.557406529784202576e-02 -8.487488329410552979e-02 1.067119240760803223e-01 -1.225275248289108276e-01 -5.067384988069534302e-02 -1.038259416818618774e-01 -8.205027133226394653e-02 -2.520831823348999023e-01
6.845597922801971436e-02 -3.977314755320549011e-02 -8.289269357919692993e-02 2.744632661342620850e-01 7.506759464740753174e-02 1.096763610839843750e-01 -5.706253647804260254e-02 -2.900714874267578125e-01 1.262194961309432983e-01 -5.324411019682884216e-02 -1.164318770170211792e-01 -2.885402143001556396e-01 -2.327771633863449097e-01 -1.098182424902915955e-01 1.114611327648162842e-01 2.629013061523437500e-01 -1.624458581209182739e-01 1.749158501625061035e-01 2.234421968460083008e-01 -3.368834555149078369e-01 -1.937077194452285767e-01 -6.432636082172393799e-02 2.489475756883621216e-01 7.985343039035797119e-02 2.023179680109024048e-01 -1.352115906774997711e-02 2.002951204776763916e-01 -1.879340112209320068e-01 2.220198512077331543e-01 1.116722226142883301e-01 1.384093761444091797e-01 -1.233628466725349426e-01
1.911600083112716675e-01 -2.021531611680984497e-01 1.335634887218475342e-01 3.440182805061340332e-01 -9.124541282653808594e-02 6.293376535177230835e-02 -2.236142009496688843e-01 -8.219111710786819458e-02 2.412236332893371582e-01 2.679659426212310791e-01 -6.294380873441696167e-02 -1.000809296965599060e-01 1.594509780406951904e-01 1.172207742929458618e-01 1.344969421625137329e-01 2.299886383116245270e-02 1.077781990170478821e-01 3.252816796302795410e-01 1.469244956970214844e-01 -2.264078110456466675e-01 4.713410884141921997e-02 -1.336333751678466797e-01 -5.568511411547660828e-02 3.315467238426208496e-01 2.063655853271484375e-01 -1.093587055802345276e-01 1.751264035701751709e-01 -1.665951013565063477e-01 -1.273106038570404053e-01 8.800315111875534058e-02 -4.548425972461700439e-02 -2.307318150997161865e-01
-9.163965284824371338e-02 -4.349519312381744385e-02 -2.510341443121433258e-02 -1.547108739614486694e-01 -6.560941785573959351e-02 2.915604040026664734e-02 -2.332677543163299561e-01 -3.161121308803558350e-01 -3.528922051191329956e-02 -2.241652160882949829e-01 -4.302905872464179993e-02 -1.114054769277572632e-01 -3.514951169490814209e-01 -8.838277310132980347e-02 2.558744251728057861e-01 -2.469058521091938019e-02 1.491760164499282837e-01 -4.409962275531142950e-04 -1.633892059326171875e-01 -1.572306603193283081e-01 -1.364534646272659302e-01 -8.105855435132980347e-02 1.075217649340629578e-01 9.346303343772888184e-02 3.156003355979919434e-01 1.111842095851898193e-01 2.993917465209960938e-01 -4.057570099830627441e-01 -1.017665192484855652e-01 2.137704640626907349e-01 3.207930363714694977e-03 3.142911940813064575e-02
4.235307872295379639e-01 -1.916593164205551147e-01 2.771559730172157288e-02 6.067962944507598877e-02 2.501270920038223267e-02 -9.309542924165725708e-02 -2.166494578123092651e-01 -1.590733677148818970e-01 1.016293466091156006e-01 -5.090811103582382202e-02 1.308604478836059570e-01 -8.163191378116607666e-02 1.193903088569641113e-01 1.396382600069046021e-01 3.405345976352691650e-01 1.883661448955535889e-01 2.381657958030700684e-01 3.426869958639144897e-02 -8.549135178327560425e-02 -1.035623773932456970e-01 -8.869010955095291138e-02 -1.536456495523452759e-01 1.401536315679550171e-01 2.492680549621582031e-01 6.170594319701194763e-02 -9.764457494020462036e-02 1.646673232316970825e-01 -3.106049895286560059e-01 1.130473762750625610e-01 2.618001997470855713e-01 2.539424002170562744e-01 -6.385267525911331177e-02
2.657110691070556641e-01 -6.359753012657165527e-02 -5.436205863952636719e-02 1.369622498750686646e-01 -1.567303687334060669e-01 2.689289748668670654e-01 -2.682227790355682373e-01 -9.941560029983520508e-02 6.388892978429794312e-02 -1.564567387104034424e-01 1.984400451183319092e-01 5.208939313888549805e-02 -1.828039996325969696e-02 2.428074553608894348e-02 3.896457254886627197e-01 1.150448694825172424e-01 9.768247604370117188e-02 1.252546161413192749e-01 -2.138688713312149048e-01 -1.419445872306823730e-02 3.137646615505218506e-02 2.913501486182212830e-02 4.428232461214065552e-02 2.674855589866638184e-01 -4.040155932307243347e-02 7.831116020679473877e-02 1.840366870164871216e-01 -1.995254755020141602e-01 3.223434090614318848e-01 2.912989556789398193e-01 2.672926783561706543e-01 1.116227172315120697e-02
5.894813314080238342e-02 2.353975735604763031e-02 2.624231874942779541e-01 1.119190379977226257e-01 1.831884831190109253e-01 3.558534085750579834e-01 -1.844715178012847900e-01 -8.090294897556304932e-02 1.889661401510238647e-01 1.657017157413065434e-03 -1.276317387819290161e-01 -1.453403234481811523e-01 -1.391489654779434204e-01 -2.273494005203247070e-01 2.312955111265182495e-01 -2.585127055644989014e-01 -1.322976686060428619e-02 5.447565764188766479e-02 6.426076591014862061e-02 -1.282287389039993286e-01 3.654781728982925415e-02 -1.132831946015357971e-01 1.470645815134048462e-01 -8.625891990959644318e-03 1.488306969404220581e-01 -1.144381090998649597e-01 1.437711715698242188e-01 -2.892974019050598145e-01 -1.918075084686279297e-01 4.320285841822624207e-02 4.052747786045074463e-01 2.172864824533462524e-01
1.562969386577606201e-01 -1.586364209651947021e-01 -7.314619421958923340e-02 2.471234500408172607e-01 1.738958358764648438e-01 1.684240400791168213e-01 -4.602182283997535706e-02 -3.044360280036926270e-01 5.925732851028442383e-02 3.860849887132644653e-02 3.375599533319473267e-02 -2.061466425657272339e-01 -2.286207526922225952e-01 -4.200290422886610031e-03 2.113408744335174561e-01 -1.490208655595779419e-01 -2.985410690307617188e-01 -1.914305388927459717e-01 -8.494264632463455200e-02 -2.314547747373580933e-01 -1.962446421384811401e-02 1.409951746463775635e-01 1.840637624263763428e-01 2.077569812536239624e-01 4.212965443730354309e-02 -1.574288010597229004e-01 1.222664266824722290e-01 -2.264818698167800903e-01 -9.017182141542434692e-02 1.570080071687698364e-01 3.146880567073822021e-01 -2.330349534749984741e-01
5.026150494813919067e-02 2.421460673213005066e-02 4.310000315308570862e-02 -1.490750312805175781e-01 -1.417678743600845337e-01 1.394411772489547729e-01 -2.829276025295257568e-01 -4.119246900081634521e-01 8.396156132221221924e-03 -3.563715890049934387e-02 4.846356809139251709e-02 -9.666451811790466309e-02 -1.909494102001190186e-01 1.736569106578826904e-01 3.428125679492950439e-01 -2.121354788541793823e-01 1.973693519830703735e-01 -2.546959556639194489e-02 1.698336601257324219e-01 2.938494272530078888e-02 -1.313105225563049316e-01 2.086116559803485870e-02 1.496303230524063110e-01 4.007791280746459961e-01 4.013968259096145630e-02 -1.398012321442365646e-02 3.613612055778503418e-01 1.204034965485334396e-02 1.032713614404201508e-02 4.686702787876129150e-02 -1.883474290370941162e-01 3.238032013177871704e-02
-9.097332507371902466e-02 2.151583731174468994e-01 -1.030366122722625732e-01 1.869931071996688843e-01 2.974968254566192627e-01 1.584977805614471436e-01 -2.668165862560272217e-01 7.272239029407501221e-02 -1.079519391059875488e-01 -6.749881803989410400e-02 9.490655362606048584e-02 -1.212818324565887451e-01 -2.020247578620910645e-01 1.980224251747131348e-02 2.914634346961975098e-01 -6.246618553996086121e-02 -1.957024782896041870e-01 1.812127232551574707e-01 -1.378144174814224243e-01 -1.645617932081222534e-01 -2.682554535567760468e-02 4.139830544590950012e-02 1.372697651386260986e-01 2.703099548816680908e-01 -1.080910041928291321e-01 -1.304446309804916382e-01 1.777703687548637390e-02 -3.469393551349639893e-01 -2.246647328138351440e-02 -9.891849756240844727e-02 4.099387824535369873e-01 -2.191709913313388824e-02
-1.122666969895362854e-01 -2.332774363458156586e-02 1.382756233215332031e-01 -2.090376801788806915e-03 2.813382819294929504e-02 3.317170143127441406e-01 -1.631752103567123413e-01 -2.986429333686828613e-01 -2.872478663921356201e-01 -6.220115348696708679e-02 -1.006346791982650757e-01 -1.960735321044921875e-01 -1.156973615288734436e-01 -3.883867338299751282e-02 7.232488691806793213e-02 5.292300134897232056e-02 1.101308539509773254e-01 1.853042691946029663e-01 -1.007148623466491699e-01 -2.222811244428157806e-02 -2.405303157866001129e-02 -1.463906168937683105e-01 1.367525942623615265e-02 3.315650820732116699e-01 2.696104049682617188e-01 3.537639677524566650e-01 1.598416417837142944e-01 -3.668028712272644043e-01 -6.393256783485412598e-02 2.502862364053726196e-02 3.985772654414176941e-02 -1.724453121423721313e-01
3.342629969120025635e-01 5.337502807378768921e-02 6.092444807291030884e-02 9.208308160305023193e-02 -5.007157102227210999e-02 2.436375916004180908e-01 -1.924675703048706055e-01 -1.388882845640182495e-01 1.976887583732604980e-01 -2.582760341465473175e-02 1.378000527620315552e-01 4.147710651159286499e-02 -6.727982312440872192e-02 2.793703675270080566e-01 2.775340378284454346e-01 1.260997951030731201e-01 7.793220877647399902e-02 6.094515323638916016e-02 -2.855534553527832031e-01 5.511403456330299377e-02 1.720918864011764526e-01 -1.604194343090057373e-01 5.698972567915916443e-02 2.729257643222808838e-01 -7.752782851457595825e-02 -1.800901140086352825e-03 2.668544054031372070e-01 -2.338779270648956299e-01 -3.221692983061075211e-03 3.225238621234893799e-01 1.518492996692657471e-01 -1.805656403303146362e-01
-4.212303087115287781e-02 7.976402412168681622e-04 1.378637254238128662e-01 -2.866118028759956360e-02 -4.118048772215843201e-02 1.224720776081085205e-01 -2.100810557603836060e-01 -2.722105383872985840e-01 -2.414288744330406189e-02 2.756258100271224976e-02 -1.140357553958892822e-01 -2.811347842216491699e-01 -1.263575404882431030e-01 3.535349667072296143e-02 5.249079316854476929e-02 -1.969501227140426636e-01 -7.504930347204208374e-02 1.834953874349594116e-01 1.077047064900398254e-01 -3.909690082073211670e-01 -5.663285031914710999e-02 1.498805284500122070e-01 1.843316107988357544e-01 2.660766802728176117e-02 2.852188348770141602e-01 -2.486967295408248901e-01 2.947792708873748779e-01 -1.188110634684562683e-01 1.960048079490661621e-01 -1.785974055528640747e-01 3.243815302848815918e-01 -8.636219799518585205e-02
3.366402089595794678e-01 1.568026989698410034e-01 1.314628422260284424e-01 1.200422868132591248e-01 4.607060924172401428e-02 2.008983492851257324e-01 -1.246328502893447876e-01 -1.432002186775207520e-01 -3.483298793435096741e-02 -1.303698271512985229e-01 6.270319968461990356e-02 -8.611514419317245483e-02 -2.169588357210159302e-01 2.790648043155670166e-01 -1.279459218494594097e-03 -1.899158209562301636e-01 -1.985213905572891235e-01 3.506641387939453125e-01 7.375966012477874756e-02 -3.715145960450172424e-02 -3.296903669834136963e-01 -1.174349933862686157e-01 5.465148016810417175e-02 1.802132129669189453e-01 1.524007320404052734e-01 -1.332167088985443115e-01 3.609801232814788818e-01 -6.507565081119537354e-02 -9.902383387088775635e-02 2.027338594198226929e-01 7.396268099546432495e-02 4.751509055495262146e-02
1.760977655649185181e-01 1.223380565643310547e-01 3.003786550834774971e-03 -6.832334399223327637e-02 8.837034553289413452e-02 3.585644662380218506e-01 -3.032141029834747314e-01 -1.050679534673690796e-01 7.237318903207778931e-02 1.719004213809967041e-01 -1.023536026477813721e-01 -3.943947255611419678e-01 -1.554393321275711060e-01 -2.480593919754028320e-01 1.750050187110900879e-01 -3.725777864456176758e-01 -9.330382943153381348e-02 2.690263688564300537e-01 1.483046729117631912e-02 3.823429718613624573e-02 4.318762570619583130e-03 1.369947940111160278e-01 -1.482460368424654007e-02 1.760533452033996582e-01 2.027587145566940308e-01 -6.920578423887491226e-03 -9.403333812952041626e-02 -1.799339950084686279e-01 5.786443874239921570e-02 8.605986088514328003e-02 8.292123675346374512e-02 1.458482444286346436e-01
-1.920498013496398926e-01 3.036290779709815979e-02 2.232179641723632812e-01 2.201024442911148071e-01 -5.554642155766487122e-02 3.553357124328613281e-01 -2.712902724742889404e-01 -1.587419360876083374e-01 -2.088360190391540527e-01 9.655754268169403076e-02 1.188710480928421021e-01 -3.731940314173698425e-02 -1.623419821262359619e-01 -8.903371542692184448e-02 1.790056005120277405e-02 -1.756514906883239746e-01 -3.221197426319122314e-01 -7.263945788145065308e-02 -1.424110978841781616e-01 8.922696113586425781e-03 6.108215078711509705e-02 2.112740129232406616e-01 2.210754156112670898e-01 2.349071763455867767e-02 1.039722785353660583e-01 1.021949108690023422e-02 1.378975808620452881e-01 -4.225164651870727539e-01 -3.381865099072456360e-02 -9.414844214916229248e-02 3.487600758671760559e-02 -2.345123440027236938e-01
1.411468684673309326e-01 -1.785508543252944946e-02 7.298155874013900757e-02 -3.174923956394195557e-01 3.027460724115371704e-02 1.323833018541336060e-01 -8.891907334327697754e-02 -1.882279813289642334e-01 2.973152101039886475e-01 -1.454803645610809326e-01 5.281850695610046387e-02 -3.232990391552448273e-03 1.133112329989671707e-02 6.144906952977180481e-02 1.970518380403518677e-01 -8.464545756578445435e-02 3.168086707592010498e-01 3.779661655426025391e-02 1.265609562397003174e-01 -5.747478827834129333e-02 1.646255142986774445e-02 7.622226327657699585e-02 2.522916197776794434e-01 2.553279995918273926e-01 9.492843598127365112e-02 5.285159870982170105e-02 1.449446678161621094e-01 -3.957669436931610107e-01 1.663311868906021118e-01 2.250638455152511597e-01 2.190011143684387207e-01 -2.789711952209472656e-01
-3.601547330617904663e-02 7.781340926885604858e-02 -8.636956103146076202e-03 1.339455395936965942e-01 -2.113639414310455322e-01 2.346887588500976562e-01 -1.073348149657249451e-01 -1.027429029345512390e-01 1.340009719133377075e-01 2.863183803856372833e-02 1.420831680297851562e-01 -3.175951838493347168e-01 -6.540501862764358521e-02 1.193283721804618835e-01 2.164367735385894775e-01 1.424693912267684937e-01 2.163291722536087036e-01 6.180077418684959412e-02 -1.984318494796752930e-01 4.293524101376533508e-02 -7.239756733179092407e-02 -6.740296632051467896e-02 3.033002316951751709e-01 2.393324226140975952e-01 1.813178062438964844e-01 6.304989755153656006e-02 2.392603158950805664e-01 -4.443039000034332275e-01 1.096687167882919312e-01 2.303038984537124634e-01 1.406823545694351196e-01 -7.633381988853216171e-03
6.261600647121667862e-03 -3.007805943489074707e-01 -2.934501767158508301e-01 1.427106112241744995e-01 2.939493581652641296e-02 1.567152738571166992e-01 -1.449320018291473389e-01 -2.887602150440216064e-01 -5.074278265237808228e-02 -1.129340901970863342e-01 -2.717059254646301270e-01 -1.440840214490890503e-01 1.108367182314395905e-02 -9.475011378526687622e-02 1.202573776245117188e-01 -6.843169778585433960e-02 -9.794736653566360474e-02 1.190475225448608398e-01 1.523920744657516479e-01 -7.409008592367172241e-02 8.245609700679779053e-02 3.777761012315750122e-02 -1.532325297594070435e-01 3.095929026603698730e-01 2.407449930906295776e-01 2.424690127372741699e-01 1.175982654094696045e-01 -2.638651132583618164e-01 3.752944767475128174e-01 -4.006579145789146423e-02 4.351035505533218384e-02 -1.022830158472061157e-01
6.791023537516593933e-03 2.696750126779079437e-02 -9.128178656101226807e-02 6.142032891511917114e-02 2.300765216350555420e-01 2.135547250509262085e-01 -2.300333827733993530e-01 -2.077314704656600952e-01 9.514880925416946411e-02 1.900776177644729614e-01 3.165354430675506592e-01 1.359499990940093994e-01 5.940065532922744751e-02 2.483853101730346680e-01 1.428185105323791504e-01 -3.210853338241577148e-01 -4.036561399698257446e-02 3.173443973064422607e-01 5.759516358375549316e-02 -2.091068178415298462e-01 7.399874180555343628e-02 2.735747583210468292e-02 1.331929117441177368e-01 1.975233852863311768e-01 1.487283557653427124e-01 -2.322746217250823975e-01 2.447997182607650757e-01 -2.589804232120513916e-01 8.164767920970916748e-02 6.348878145217895508e-02 -4.085537046194076538e-02 1.101873815059661865e-01
3.523893058300018311e-01 1.870825141668319702e-02 -5.057599395513534546e-02 7.633578777313232422e-02 5.047982931137084961e-02 3.789620697498321533e-01 -2.978272140026092529e-01 6.026239693164825439e-02 2.632228434085845947e-01 2.029679268598556519e-01 -6.055619940161705017e-02 -4.167073592543601990e-02 -2.325584925711154938e-02 1.909592747688293457e-02 2.918419241905212402e-01 3.068746030330657959e-01 -8.989211171865463257e-02 1.576589792966842651e-01 1.693683862686157227e-02 -3.194448724389076233e-02 -1.263572871685028076e-01 1.217822879552841187e-01 8.827596157789230347e-02 -8.077889680862426758e-02 1.254284754395484924e-03 1.040620431303977966e-01 2.797370553016662598e-01 -2.083081603050231934e-01 2.035607993602752686e-01 -2.750481069087982178e-01 4.140030220150947571e-02 -4.267693683505058289e-02
1.886926591396331787e-02 6.344591826200485229e-02 8.476062119007110596e-02 1.211458444595336914e-01 -7.609479129314422607e-02 7.062973827123641968e-02 -1.754142642021179199e-01 -1.311072409152984619e-01 3.954917192459106445e-02 -2.120562791824340820e-01 4.013608023524284363e-02 1.997036486864089966e-02 -3.445585817098617554e-02 2.946488857269287109e-01 2.634482681751251221e-01 -1.539322435855865479e-01 -2.017040364444255829e-02 2.075178772211074829e-01 1.739799678325653076e-01 -2.194104343652725220e-01 -1.619963208213448524e-03 1.556613594293594360e-01 1.176964342594146729e-01 3.654524087905883789e-01 6.517028808593750000e-02 2.534115612506866455e-01 1.738503277301788330e-01 -1.352807730436325073e-01 -1.135571524500846863e-01 4.935132265090942383e-01 -1.136966422200202942e-01 -7.405587285757064819e-02
6.663611531257629395e-02 -4.387420788407325745e-02 -7.240268588066101074e-02 -1.483525186777114868e-01 -5.008022114634513855e-02 4.826510548591613770e-01 -1.018231138586997986e-01 -4.518082141876220703e-01 -3.035869300365447998e-01 -5.233513936400413513e-02 -4.357575997710227966e-02 -6.257393956184387207e-02 -1.817016303539276123e-01 7.304545491933822632e-02 2.054907679557800293e-01 1.581393927335739136e-01 8.114010095596313477e-02 1.578508615493774414e-01 -1.771178096532821655e-01 -2.576479315757751465e-01 -7.061730604618787766e-03 -8.981902897357940674e-02 -2.108287811279296875e-02 2.581218779087066650e-01 -5.233597010374069214e-02 7.384948432445526123e-02 2.021311819553375244e-01 -2.260913997888565063e-01 -4.719092324376106262e-02 1.869166828691959381e-02 -3.269769996404647827e-02 -4.319917038083076477e-02
-6.234003603458404541e-02 -2.336588948965072632e-01 5.315379798412322998e-02 2.212022095918655396e-01 2.420606166124343872e-01 4.093518014997243881e-03 -2.363635003566741943e-01 -9.978190064430236816e-02 2.663035988807678223e-01 2.016895823180675507e-02 1.191179454326629639e-01 -1.361175030469894409e-01 -1.503344923257827759e-01 1.426189392805099487e-01 7.227173447608947754e-02 5.773220583796501160e-02 -3.078845739364624023e-01 5.115173757076263428e-02 3.319328725337982178e-01 -1.547329723834991455e-01 1.333467066287994385e-01 4.334436729550361633e-02 2.177961468696594238e-01 1.324394196271896362e-01 2.243496328592300415e-01 5.390257760882377625e-02 1.642089784145355225e-01 -3.511919081211090088e-01 2.557539343833923340e-01 1.290179044008255005e-01 8.466702699661254883e-02 2.932075038552284241e-02
5.474081635475158691e-02 -1.326331794261932373e-01 1.444299612194299698e-02 -7.731896638870239258e-02 1.634650975465774536e-01 4.419757053256034851e-02 -8.487698435783386230e-02 -4.318871498107910156e-01 1.131320446729660034e-01 -1.077794954180717468e-01 -7.336646318435668945e-02 -4.643495380878448486e-02 -7.927462458610534668e-02 -2.209509015083312988e-01 1.063408404588699341e-01 -1.360736880451440811e-02 1.588103324174880981e-01 1.820381283760070801e-01 -3.681853786110877991e-02 -2.378012984991073608e-01 1.374689936637878418e-01 -6.479675881564617157e-03 1.623872667551040649e-01 5.718845501542091370e-02 2.496062219142913818e-01 1.532579511404037476e-01 2.804695665836334229e-01 -3.820561468601226807e-01 2.558867037296295166e-01 2.943250536918640137e-01 1.558620482683181763e-01 2.461010217666625977e-02
2.639583349227905273e-01 2.601198554039001465e-01 -4.640926048159599304e-02 -1.070206016302108765e-01 1.279168874025344849e-01 1.363140344619750977e-01 -3.859102129936218262e-01 -1.901879012584686279e-01 -1.066269204020500183e-01 -1.346404999494552612e-01 7.936708629131317139e-03 -1.712286770343780518e-01 -1.324546486139297485e-01 1.799244582653045654e-01 3.904219716787338257e-02 -2.774881422519683838e-01 -8.403163403272628784e-02 3.001416325569152832e-01 -6.665490102022886276e-03 7.930975407361984253e-02 -1.496363431215286255e-01 -2.471688240766525269e-01 -2.487365454435348511e-01 1.592784076929092407e-01 2.191517800092697144e-01 8.963289111852645874e-02 1.047765240073204041e-01 -1.077412217855453491e-01 1.883752197027206421e-01 7.006201893091201782e-02 1.526077240705490112e-01 -1.586151123046875000e-01
-4.500476643443107605e-02 -1.048955600708723068e-02 -1.219987589865922928e-02 1.077215895056724548e-01 6.121450662612915039e-02 1.498973071575164795e-01 -2.857930064201354980e-01 -2.251424044370651245e-01 6.527780741453170776e-02 1.119503751397132874e-01 -3.964214771986007690e-02 2.131495773792266846e-01 1.493760049343109131e-01 7.600751239806413651e-03 3.470761775970458984e-01 -8.142071962356567383e-02 -2.351086139678955078e-01 2.695095539093017578e-01 1.529839783906936646e-01 -2.932100892066955566e-01 -2.512948354706168175e-03 1.743123382329940796e-01 3.930218219757080078e-01 -1.827207505702972412e-01 6.226049736142158508e-02 1.303467005491256714e-01 1.027229130268096924e-01 -2.028382271528244019e-01 1.390506476163864136e-01 1.835330948233604431e-02 2.231465131044387817e-01 -1.292593330144882202e-01
-1.084796041250228882e-01 -1.253734230995178223e-01 -2.264813333749771118e-02 3.170815706253051758e-01 1.499963402748107910e-01 -3.808711469173431396e-02 -2.268722504377365112e-01 -1.542185693979263306e-01 6.645996868610382080e-02 5.327896773815155029e-02 1.717075854539871216e-01 3.748574852943420410e-02 -3.274946659803390503e-02 -5.852572992444038391e-02 1.771337985992431641e-01 -1.782995462417602539e-01 -2.214622944593429565e-01 2.300557345151901245e-01 1.794192045927047729e-01 -2.042725384235382080e-01 -2.079188972711563110e-01 -1.721920818090438843e-02 3.106927573680877686e-01 1.868803799152374268e-01 3.548885285854339600e-01 1.909379288554191589e-02 3.804353475570678711e-01 2.133350819349288940e-02 1.108454242348670959e-01 1.352726817131042480e-01 -6.598713994026184082e-02 -9.560292959213256836e-02
1.978878229856491089e-01 -5.659481883049011230e-02 2.614567875862121582e-01 6.360018998384475708e-02 5.816028639674186707e-02 7.895407080650329590e-02 -2.411549687385559082e-01 -1.144362166523933411e-01 1.166469603776931763e-02 -8.548028022050857544e-02 -1.929048299789428711e-01 -1.031029671430587769e-01 4.883532226085662842e-02 3.208108618855476379e-02 2.981206774711608887e-01 -1.420714408159255981e-01 -1.354143023490905762e-01 2.782729268074035645e-01 7.122349925339221954e-03 1.977665871381759644e-01 5.425877124071121216e-02 -1.842408925294876099e-01 -2.106745094060897827e-01 4.039370417594909668e-01 4.232897758483886719e-01 -2.717035450041294098e-02 2.642639577388763428e-01 -6.141292303800582886e-02 -3.839102573692798615e-03 4.419223219156265259e-02 -9.739284403622150421e-03 4.062754288315773010e-02
7.046791911125183105e-02 -2.204413712024688721e-02 5.047005042433738708e-02 1.979981511831283569e-01 6.046175491064786911e-03 4.518670495599508286e-03 -1.446037441492080688e-01 -2.847734987735748291e-01 6.295356899499893188e-02 1.568215042352676392e-01 2.125636041164398193e-01 -3.893059864640235901e-02 -1.836439669132232666e-01 2.685514092445373535e-01 9.574003517627716064e-02 8.017962425947189331e-02 -2.865235805511474609e-01 8.761084079742431641e-02 2.992534637451171875e-01 -2.359172105789184570e-01 -1.017137467861175537e-01 -2.279102616012096405e-02 6.797885894775390625e-02 1.709300577640533447e-01 1.694568097591400146e-01 1.049175187945365906e-01 4.896357357501983643e-01 -2.415350079536437988e-01 1.874775886535644531e-01 -2.368350327014923096e-02 2.441162988543510437e-02 1.565964706242084503e-02
2.425378859043121338e-01 -1.127405613660812378e-01 -2.477695234119892120e-02 -7.541038095951080322e-02 9.246820956468582153e-02 1.626958400011062622e-01 -1.588866710662841797e-01 -1.965131759643554688e-01 -2.231848686933517456e-01 8.283459395170211792e-02 1.693375036120414734e-02 -4.105406627058982849e-02 -2.546430826187133789e-01 -7.737404853105545044e-02 8.004106581211090088e-02 -4.826413933187723160e-03 -2.597837746143341064e-01 -1.559077799320220947e-01 3.679943084716796875e-02 -1.550999730825424194e-01 1.219746470451354980e-01 6.517241150140762329e-02 4.784580469131469727e-01 2.988607287406921387e-01 1.261083781719207764e-02 -1.864788830280303955e-01 1.558226048946380615e-01 -2.222031950950622559e-01 -1.799512207508087158e-01 9.996309876441955566e-02 9.128839522600173950e-02 -2.711265981197357178e-01
-8.054510690271854401e-03 -6.978947669267654419e-02 -1.257117241621017456e-01 1.492961943149566650e-01 1.285642236471176147e-01 1.299082785844802856e-01 -8.212758600711822510e-02 -2.957161664962768555e-01 1.971136312931776047e-03 -1.779498159885406494e-01 3.419777452945709229e-01 -1.706963963806629181e-02 -1.072177737951278687e-01 5.627646669745445251e-02 2.567695379257202148e-01 -1.515974998474121094e-01 -2.613047659397125244e-01 2.599352300167083740e-01 1.589972227811813354e-01 -2.069689184427261353e-01 2.039547860622406006e-01 1.730446517467498779e-01 1.771163344383239746e-01 9.643276780843734741e-02 8.730920404195785522e-02 -1.501277387142181396e-01 1.818570196628570557e-01 -3.301654458045959473e-01 -1.220667809247970581e-01 2.204139530658721924e-01 1.576274484395980835e-01 1.196390576660633087e-02
4.013257920742034912e-01 -1.368396580219268799e-01 -2.589315176010131836e-02 6.322975456714630127e-02 1.397785991430282593e-01 1.479181051254272461e-01 -1.684818118810653687e-01 -1.226296648383140564e-01 -2.778313495218753815e-02 -5.892838910222053528e-02 6.299444288015365601e-02 -7.912906259298324585e-02 -2.347833216190338135e-01 -2.886646091938018799e-01 1.523980051279067993e-01 -5.375470966100692749e-02 -1.676223278045654297e-01 -5.780659243464469910e-02 1.302781514823436737e-02 -1.709658652544021606e-01 6.656897068023681641e-02 1.402009725570678711e-01 4.039666950702667236e-01 1.264532953500747681e-01 3.299090564250946045e-01 -6.270337849855422974e-02 1.073574647307395935e-01 -1.870881766080856323e-01 -2.672990262508392334e-01 1.979603469371795654e-01 2.013921365141868591e-02 -1.312081813812255859e-01
9.599834680557250977e-02 2.098840177059173584e-01 7.901701331138610840e-02 -4.391376674175262451e-02 -1.965757226571440697e-03 -7.873864471912384033e-02 -1.294222474098205566e-01 -9.291613847017288208e-02 1.077437102794647217e-01 4.577436298131942749e-02 2.227473817765712738e-02 -2.867733836174011230e-01 1.183372586965560913e-01 6.703929603099822998e-02 3.376010656356811523e-01 -1.613992005586624146e-01 -2.470225840806961060e-02 6.902909278869628906e-02 -1.999088227748870850e-01 -2.536322176456451416e-02 2.090182900428771973e-01 -1.332563012838363647e-01 3.440900146961212158e-01 9.674450755119323730e-02 4.199583828449249268e-01 3.340433910489082336e-02 3.362199962139129639e-01 -1.960231661796569824e-01 1.492616981267929077e-01 2.273444235324859619e-01 6.356527656316757202e-02 -9.935840219259262085e-02
1.649661660194396973e-01 1.759940534830093384e-01 1.397711485624313354e-01 1.893215440213680267e-02 -1.455630511045455933e-01 3.790735602378845215e-01 -3.653734624385833740e-01 3.149544447660446167e-02 -1.381919831037521362e-01 -1.191059276461601257e-01 1.059795729815959930e-02 8.046524971723556519e-02 -1.136709526181221008e-01 2.950403094291687012e-01 3.563860058784484863e-01 -1.430311053991317749e-01 -1.188556402921676636e-01 1.844403445720672607e-01 7.414907962083816528e-02 -1.837559975683689117e-03 1.024270951747894287e-01 1.349818259477615356e-01 5.094966664910316467e-02 2.367208451032638550e-01 -8.025765419006347656e-02 2.855009734630584717e-01 -6.380780041217803955e-02 -1.008002385497093201e-01 -2.463700249791145325e-02 1.282947510480880737e-01 -1.802259385585784912e-01 -2.061823755502700806e-01
1.269013285636901855e-01 -6.441273540258407593e-02 -2.062208354473114014e-01 1.354667544364929199e-01 2.041844278573989868e-01 -6.762121338397264481e-04 -3.171055614948272705e-01 7.356339599937200546e-03 -2.366812080144882202e-01 -1.325761228799819946e-01 -2.519031986594200134e-03 -6.245786324143409729e-02 -2.432008683681488037e-01 -5.152271687984466553e-02 2.019412815570831299e-01 -2.136591225862503052e-01 -2.431325912475585938e-01 2.987530231475830078e-01 -2.141361832618713379e-01 -1.762108802795410156e-01 -2.073808806017041206e-03 -2.509258128702640533e-02 4.039727151393890381e-01 9.632652997970581055e-02 -7.489545643329620361e-02 1.209320425987243652e-01 1.696315556764602661e-01 -2.977857291698455811e-01 -1.850927993655204773e-02 -8.278678357601165771e-02 -2.324862591922283173e-02 -8.386621624231338501e-02
-6.984325498342514038e-02 -2.721119225025177002e-01 7.302055507898330688e-02 2.701952159404754639e-01 2.029051929712295532e-01 6.889190524816513062e-02 -1.174075156450271606e-01 -1.470417380332946777e-01 1.488386690616607666e-01 -4.332659393548965454e-02 1.307807415723800659e-01 -1.178571432828903198e-01 -2.495859116315841675e-01 1.412909030914306641e-01 -1.345263607800006866e-02 4.868297651410102844e-02 -2.277037352323532104e-01 1.427633687853813171e-02 3.200914263725280762e-01 -1.433832347393035889e-01 8.599408715963363647e-02 9.386838413774967194e-03 2.423962652683258057e-01 2.468153238296508789e-01 3.107368946075439453e-01 1.441412419080734253e-01 1.254949271678924561e-01 -2.788500189781188965e-01 2.053365260362625122e-01 1.271413117647171021e-01 2.098166644573211670e-01 -7.853299379348754883e-02
1.483827233314514160e-01 -8.524008095264434814e-02 -1.848838925361633301e-01 2.669569253921508789e-01 -9.556128829717636108e-02 -4.386578500270843506e-02 -1.694069951772689819e-01 3.106857091188430786e-02 -5.810708925127983093e-02 -1.617181450128555298e-01 -1.256583631038665771e-01 1.852244436740875244e-01 -1.422400474548339844e-01 1.393120586872100830e-01 3.815159797668457031e-01 -1.807025074958801270e-01 -1.556818932294845581e-01 4.015061259269714355e-01 -9.307517111301422119e-02 -3.971065208315849304e-02 -8.261202834546566010e-03 -2.161782085895538330e-01 4.032802283763885498e-01 1.717155724763870239e-01 -4.258132725954055786e-02 -7.791778445243835449e-02 -3.500669822096824646e-02 -2.325673699378967285e-01 6.677108258008956909e-02 -1.099067777395248413e-01 6.827051937580108643e-02 -8.983837068080902100e-02
3.948682174086570740e-02 2.045298740267753601e-02 -1.600727140903472900e-01 -6.665260344743728638e-02 -3.245536237955093384e-02 9.538167715072631836e-02 -1.926668137311935425e-01 -8.724276907742023468e-03 4.599454347044229507e-03 2.344614863395690918e-01 2.039976976811885834e-02 -3.454975187778472900e-01 3.433001786470413208e-02 2.815551161766052246e-01 2.805882990360260010e-01 -2.659008502960205078e-01 -1.998945623636245728e-01 3.968633711338043213e-01 5.730370432138442993e-02 -1.198870390653610229e-01 1.799494028091430664e-01 -1.573656499385833740e-02 3.590887784957885742e-01 -2.102584391832351685e-02 -1.939965635538101196e-01 1.911417096853256226e-01 4.190817475318908691e-02 -1.933725774288177490e-01 7.407511770725250244e-02 -1.626391735953802709e-06 1.414228230714797974e-01 2.863998292014002800e-03
3.117471337318420410e-01 -1.413933485746383667e-01 1.081466004252433777e-01 7.468061894178390503e-02 2.066474407911300659e-01 2.722916305065155029e-01 -1.768260300159454346e-01 8.751565963029861450e-02 -1.431590616703033447e-01 2.200900614261627197e-01 -6.542821973562240601e-02 4.593021585606038570e-04 -2.385859191417694092e-01 -1.365330815315246582e-01 1.235087439417839050e-01 -1.388658862560987473e-02 -4.078653827309608459e-02 1.699778437614440918e-01 -1.420658230781555176e-01 -1.817604750394821167e-01 1.858863979578018188e-01 -1.354276686906814575e-01 -1.693730801343917847e-01 -2.553960867226123810e-02 4.024803265929222107e-02 -1.319204419851303101e-01 2.381197214126586914e-01 -3.863094747066497803e-01 2.104342281818389893e-01 1.732509881258010864e-01 -6.760279089212417603e-02 2.751592099666595459e-01
1.548278182744979858e-01 -8.463857322931289673e-02 -2.816817164421081543e-01 1.856140047311782837e-01 1.257555782794952393e-01 2.373749949038028717e-02 -3.907118737697601318e-01 -4.305198043584823608e-02 -2.125632762908935547e-01 -4.066124558448791504e-02 3.985296934843063354e-02 -1.829603128135204315e-02 -1.984923034906387329e-01 1.143585741519927979e-01 2.977894544601440430e-01 -1.127936169505119324e-01 -2.291229516267776489e-01 2.702370285987854004e-01 -1.899225115776062012e-01 -5.442066118121147156e-02 4.431936517357826233e-02 -5.973627045750617981e-02 3.680676221847534180e-01 5.460700392723083496e-02 -1.065910048782825470e-02 1.672056466341018677e-01 -1.676984876394271851e-02 -3.209891617298126221e-01 2.942731417715549469e-02 -1.752675175666809082e-01 -1.000971794128417969e-01 2.463333308696746826e-03
1.937711834907531738e-01 -2.529121339321136475e-01 2.895268797874450684e-01 2.063954621553421021e-01 9.762331843376159668e-02 2.271612435579299927e-01 -3.279218077659606934e-01 -1.993473768234252930e-01 2.035704106092453003e-01 1.000273749232292175e-01 -1.614118367433547974e-02 -2.580858469009399414e-01 -6.966138631105422974e-02 7.646634709089994431e-03 2.615807019174098969e-02 -2.140345573425292969e-01 1.196201220154762268e-01 -1.173858810216188431e-02 -2.427997887134552002e-01 2.992089092731475830e-02 -9.384287893772125244e-02 1.825729459524154663e-01 7.275151461362838745e-02 7.496635615825653076e-02 1.216672807931900024e-01 2.798729538917541504e-01 2.296380549669265747e-01 -2.353047579526901245e-02 2.506849467754364014e-01 -1.953538358211517334e-01 -6.208691000938415527e-02 -1.237393170595169067e-01
-1.325171738862991333e-01 -1.911075226962566376e-02 9.384743124246597290e-02 1.762424111366271973e-01 1.485292315483093262e-01 3.140656948089599609e-01 -9.632635861635208130e-02 -8.063244819641113281e-02 1.262848526239395142e-01 -4.725362360477447510e-02 -1.258371621370315552e-01 -8.070500940084457397e-02 -2.287456095218658447e-01 -1.338807400315999985e-02 3.273100256919860840e-01 -2.699287533760070801e-01 -3.886446058750152588e-01 1.872386187314987183e-01 -7.479029148817062378e-02 -2.851064801216125488e-01 -5.224875733256340027e-02 6.100631505250930786e-02 4.897503927350044250e-02 1.413272619247436523e-01 2.708736993372440338e-02 -1.328698545694351196e-01 3.375793993473052979e-02 -4.790190607309341431e-02 2.871992811560630798e-02 -1.090803518891334534e-01 3.832914531230926514e-01 -2.223436236381530762e-01
2.765086591243743896e-01 6.595262326300144196e-03 -1.677936464548110962e-01 1.626970469951629639e-01 1.291755139827728271e-01 1.848459690809249878e-01 -4.468725621700286865e-01 -7.430579513311386108e-02 -1.113309487700462341e-01 1.752975396811962128e-02 7.831914722919464111e-02 -8.084838837385177612e-02 2.537339627742767334e-01 -6.306260079145431519e-02 -8.823035657405853271e-02 -1.439499948173761368e-02 -6.890624016523361206e-02 1.358961313962936401e-01 -2.122693359851837158e-01 -1.237845197319984436e-01 3.146213889122009277e-01 -7.066141348332166672e-03 1.901981383562088013e-01 2.311698347330093384e-01 1.341729760169982910e-01 1.053653359413146973e-01 2.174852043390274048e-01 -1.827081590890884399e-01 -2.253048717975616455e-01 2.703101038932800293e-01 -2.931339479982852936e-02 -6.601539999246597290e-02
2.106257528066635132e-02 -2.590540237724781036e-02 7.054173946380615234e-02 3.453733399510383606e-02 4.018213972449302673e-02 4.340739548206329346e-02 8.392698317766189575e-02 -9.733835607767105103e-02 3.859412372112274170e-01 -2.090766429901123047e-01 2.424121648073196411e-01 -2.857404053211212158e-01 -1.892784144729375839e-03 2.366680800914764404e-01 3.084038496017456055e-01 -1.046633496880531311e-01 -1.044624596834182739e-01 2.927808463573455811e-01 1.216089576482772827e-01 -2.911273539066314697e-01 1.847731769084930420e-01 6.960282474756240845e-02 3.558202087879180908e-01 1.952368766069412231e-01 -2.300229109823703766e-02 1.541885919868946075e-02 -4.781522974371910095e-02 -2.577103376388549805e-01 3.225937858223915100e-02 -3.236263617873191833e-02 5.936855822801589966e-02 5.072471126914024353e-02
1.261190176010131836e-01 -1.905115544795989990e-01 1.149665005505084991e-02 2.968654632568359375e-01 8.221893012523651123e-02 -3.843782097101211548e-02 -4.594510197639465332e-01 3.890546411275863647e-02 -1.892246454954147339e-01 7.785964757204055786e-02 1.296858191490173340e-01 1.649574637413024902e-01 -5.848056171089410782e-03 9.490238130092620850e-02 9.702149033546447754e-02 -2.084528952836990356e-01 -1.825766116380691528e-01 2.535927295684814453e-01 7.073414325714111328e-02 -2.258711904287338257e-01 8.977472782135009766e-02 2.555079944431781769e-02 4.431515932083129883e-01 1.523860841989517212e-01 1.177903860807418823e-01 1.479396317154169083e-02 1.346067339181900024e-01 1.368039548397064209e-01 -1.699768379330635071e-02 2.253855913877487183e-01 2.779047749936580658e-02 7.822049409151077271e-02
1.891105771064758301e-01 -5.929261818528175354e-02 -9.973938763141632080e-02 -1.242410391569137573e-02 1.205384507775306702e-01 1.717841178178787231e-01 -2.291135489940643311e-01 -9.263131022453308105e-02 1.333758383989334106e-01 5.192720517516136169e-02 8.227016031742095947e-02 -1.546956691890954971e-02 -7.331813126802444458e-02 -1.383104622364044189e-01 2.288121879100799561e-01 9.530591219663619995e-02 9.237712621688842773e-02 1.984757930040359497e-01 -2.676399424672126770e-02 -4.158800095319747925e-02 1.620023250579833984e-01 -1.173050627112388611e-01 1.951601654291152954e-01 5.115762352943420410e-01 2.786235213279724121e-01 6.666039675474166870e-02 -2.630089223384857178e-01 -1.954884380102157593e-01 8.104061335325241089e-02 3.184545636177062988e-01 8.797319233417510986e-02 -1.915995031595230103e-01
1.236055232584476471e-02 2.293804883956909180e-01 -8.390491828322410583e-03 8.494368195533752441e-02 3.414038941264152527e-02 -1.775352284312248230e-02 -2.493290007114410400e-01 1.523129735141992569e-02 -9.210673160851001740e-03 -7.749972492456436157e-02 6.975670903921127319e-02 -4.000292420387268066e-01 1.490992456674575806e-01 1.402970999479293823e-01 2.444128096103668213e-01 -1.322380602359771729e-01 -8.184812963008880615e-02 4.215192422270774841e-02 -1.399842202663421631e-01 4.338021948933601379e-02 1.827083528041839600e-03 -1.922226548194885254e-01 1.965348124504089355e-01 1.925286501646041870e-01 4.136806130409240723e-01 -1.276877243071794510e-02 2.952123880386352539e-01 -3.433847129344940186e-01 2.411141693592071533e-01 8.229779452085494995e-02 -7.810278795659542084e-03 -4.496529325842857361e-02
-1.231383085250854492e-01 -8.331380784511566162e-02 9.921015799045562744e-02 2.298380136489868164e-01 -5.656166002154350281e-02 -3.192570805549621582e-02 -2.713461406528949738e-02 -1.633343696594238281e-01 5.085208639502525330e-02 -5.294490233063697815e-02 1.665313392877578735e-01 -6.392469257116317749e-02 -3.564191237092018127e-02 3.023273684084415436e-02 2.884161472320556641e-01 1.174641698598861694e-01 1.273700296878814697e-01 2.673902213573455811e-01 1.560620684176683426e-02 -3.068654537200927734e-01 6.579146534204483032e-02 -3.055024333298206329e-02 2.570110857486724854e-01 1.488271504640579224e-01 9.175167977809906006e-02 -5.444843322038650513e-02 3.471187353134155273e-01 -4.266041517257690430e-01 4.315287992358207703e-02 1.802932769060134888e-01 3.393973112106323242e-01 -9.055329114198684692e-02
2.570834457874298096e-01 -1.337744593620300293e-01 -2.423524856567382812e-01 2.177634686231613159e-01 8.721467852592468262e-02 2.376906946301460266e-02 -3.458310663700103760e-01 8.786740712821483612e-03 -1.600304394960403442e-01 -1.368161439895629883e-01 2.928959019482135773e-02 -6.199619546532630920e-02 -1.827455163002014160e-01 -1.946512982249259949e-02 2.588518857955932617e-01 -2.085042595863342285e-01 -2.397700101137161255e-01 2.530742883682250977e-01 -1.974802166223526001e-01 -1.656581163406372070e-01 6.624960154294967651e-02 1.862919703125953674e-02 3.679341971874237061e-01 1.088191494345664978e-01 5.221340805292129517e-02 1.828407198190689087e-01 -3.233464807271957397e-02 -1.812407076358795166e-01 -1.551288086920976639e-02 -2.722224891185760498e-01 -5.521980673074722290e-02 -3.674108535051345825e-02
2.833720743656158447e-01 1.909727156162261963e-01 1.498825009912252426e-02 1.572048515081405640e-01 1.807980686426162720e-01 2.903696596622467041e-01 -8.739563822746276855e-02 -2.114846706390380859e-01 -1.091847643256187439e-01 -3.932449966669082642e-02 1.307912915945053101e-01 -1.645775139331817627e-01 -2.002965509891510010e-01 1.088992878794670105e-01 2.454244047403335571e-01 -9.192313253879547119e-02 -5.043734982609748840e-02 2.061503380537033081e-02 4.487607479095458984e-01 -4.376030713319778442e-02 -1.114381663501262665e-02 4.204856231808662415e-02 -5.927235633134841919e-02 -4.619051888585090637e-02 6.559532880783081055e-02 -7.703690230846405029e-02 2.128509432077407837e-01 -2.319326251745223999e-01 3.296683430671691895e-01 -2.378240078687667847e-01 -1.440610736608505249e-01 -3.827545046806335449e-02
2.783855199813842773e-01 -1.374293714761734009e-01 -2.853271663188934326e-01 2.613044083118438721e-01 1.079973205924034119e-01 3.191223442554473877e-01 -1.943775266408920288e-01 -1.559190452098846436e-03 -6.604520231485366821e-02 -7.002996653318405151e-02 1.571772396564483643e-01 8.282878249883651733e-02 1.196089088916778564e-01 -3.180417120456695557e-01 7.563227415084838867e-02 2.734869718551635742e-01 -1.483845412731170654e-01 6.947319209575653076e-02 -1.338670998811721802e-01 8.577261120080947876e-02 1.660712659358978271e-01 8.744645118713378906e-02 1.504388600587844849e-01 2.652626633644104004e-01 2.232183367013931274e-01 1.569668799638748169e-01 8.449970930814743042e-02 -2.418093979358673096e-01 1.536393761634826660e-01 1.284258812665939331e-01 -3.419759124517440796e-02 -6.436276435852050781e-02
-2.734036371111869812e-02 -9.089706093072891235e-02 -1.122082918882369995e-01 1.243349015712738037e-01 5.977533757686614990e-02 1.873598545789718628e-01 -1.434190273284912109e-01 -1.899556070566177368e-01 -3.250420559197664261e-03 1.219378784298896790e-01 2.015858888626098633e-01 1.421999633312225342e-01 2.138290554285049438e-01 1.684070080518722534e-01 1.389905065298080444e-01 -2.165832668542861938e-01 -2.483772486448287964e-01 2.119063585996627808e-01 1.376552432775497437e-01 -2.949689328670501709e-01 1.705935299396514893e-01 8.720505237579345703e-02 3.596275150775909424e-01 2.047540694475173950e-01 1.291899830102920532e-01 -1.570315957069396973e-01 9.437485784292221069e-02 -3.739295899868011475e-01 -7.404331862926483154e-02 7.203202694654464722e-02 1.499370634555816650e-01 -8.842309564352035522e-02
1.793156713247299194e-01 -9.724822640419006348e-02 -2.989323735237121582e-01 1.673922985792160034e-01 1.683289557695388794e-01 4.693099111318588257e-02 -3.573460876941680908e-01 4.675180092453956604e-02 -1.873867958784103394e-01 -1.356707215309143066e-01 4.568135365843772888e-02 4.504512995481491089e-03 -1.577789187431335449e-01 -6.534560024738311768e-02 2.081575989723205566e-01 -1.395663917064666748e-01 -1.351241916418075562e-01 2.735328972339630127e-01 -9.553936868906021118e-02 -1.096237599849700928e-01 1.513287723064422607e-01 3.338495641946792603e-02 4.000222682952880859e-01 1.190932095050811768e-01 -1.157287582755088806e-01 2.077104747295379639e-01 1.144114956259727478e-01 -3.492089509963989258e-01 9.301415830850601196e-02 -1.392712146043777466e-01 -3.041907586157321930e-02 1.332568470388650894e-03
3.053005933761596680e-01 -5.300859734416007996e-02 1.117902547121047974e-01 1.349569205194711685e-02 -2.853225767612457275e-01 4.115134850144386292e-02 -2.891076207160949707e-01 -2.803020775318145752e-01 2.035722285509109497e-01 2.747029252350330353e-02 -6.597688049077987671e-02 -2.258779481053352356e-02 1.535085439682006836e-01 2.117485702037811279e-01 1.393742859363555908e-01 -1.756617426872253418e-01 -3.259427100419998169e-02 1.088336333632469177e-01 -3.120381571352481842e-02 7.996670901775360107e-03 -1.516057699918746948e-01 -2.540420293807983398e-01 -7.399057969450950623e-03 3.936883509159088135e-01 1.749270260334014893e-01 2.261677235364913940e-01 2.494031786918640137e-01 -2.969745919108390808e-02 2.234440743923187256e-01 1.721984334290027618e-02 1.805992051959037781e-02 -1.685434430837631226e-01
9.554877132177352905e-02 2.192050814628601074e-01 9.592746198177337646e-02 4.321378841996192932e-02 4.740773141384124756e-02 3.373175263404846191e-01 -3.108606338500976562e-01 -2.461644448339939117e-02 -6.748665869235992432e-02 -2.182403057813644409e-01 -5.251080170273780823e-02 -1.285966187715530396e-01 3.925900161266326904e-02 1.321381330490112305e-01 2.546981275081634521e-01 -1.308922767639160156e-01 -1.173580363392829895e-01 2.133885622024536133e-01 -1.172825917601585388e-01 -1.308101862668991089e-01 7.974503189325332642e-02 2.766336500644683838e-01 1.112317070364952087e-01 3.866726756095886230e-01 -4.591590259224176407e-03 2.858593761920928955e-01 -1.726392805576324463e-01 -2.338618338108062744e-01 -1.577667295932769775e-01 6.456573307514190674e-02 -1.057599931955337524e-01 -6.761161237955093384e-02
-4.632006585597991943e-02 -8.621310442686080933e-02 5.207042023539543152e-02 2.913141846656799316e-01 -1.259032785892486572e-01 -5.685145780444145203e-02 -1.212756410241127014e-01 -2.258740663528442383e-01 6.110299751162528992e-02 6.568992882966995239e-02 1.252527534961700439e-01 3.158852085471153259e-02 -1.233077719807624817e-01 1.307542026042938232e-01 1.923231333494186401e-01 2.211480960249900818e-02 -1.538135707378387451e-01 2.638358473777770996e-01 2.051449567079544067e-01 -1.574335992336273193e-01 -4.689438268542289734e-02 -4.380642250180244446e-02 3.935974240303039551e-01 1.686893254518508911e-01 3.050204813480377197e-01 1.561218649148941040e-01 3.785888850688934326e-01 -1.493384987115859985e-01 1.868908852338790894e-01 2.389654368162155151e-01 -2.814362198114395142e-02 4.866851028054952621e-03
1.501411795616149902e-01 9.675469249486923218e-02 -1.038062199950218201e-01 2.007886618375778198e-01 1.636595129966735840e-01 3.387682735919952393e-01 -1.207171604037284851e-01 2.458959966897964478e-01 1.643391400575637817e-01 -7.767571602016687393e-03 -9.797563403844833374e-02 -2.951871789991855621e-02 -3.080964684486389160e-01 -3.392718359827995300e-02 3.341035842895507812e-01 5.997530184686183929e-03 3.825119882822036743e-02 1.895762979984283447e-01 2.220231480896472931e-02 8.818186074495315552e-02 -8.249722421169281006e-02 -3.914768397808074951e-01 1.398865729570388794e-01 2.588633596897125244e-01 1.757972985506057739e-01 1.429350227117538452e-01 2.651530206203460693e-01 8.012634515762329102e-02 4.478377848863601685e-02 6.598170101642608643e-02 -8.299440145492553711e-02 -1.467179208993911743e-01
-1.067131087183952332e-01 -1.502087712287902832e-01 -1.572790555655956268e-02 5.926232039928436279e-02 1.517097502946853638e-01 2.166401892900466919e-01 -2.391936630010604858e-01 -1.699433028697967529e-01 2.437591180205345154e-02 -3.605568408966064453e-02 -1.204052343964576721e-01 -1.238310709595680237e-01 -6.025512143969535828e-02 -1.078012213110923767e-01 1.972297877073287964e-01 -3.639362454414367676e-01 -2.514711320400238037e-01 1.353266090154647827e-01 -9.801146388053894043e-02 -2.990816235542297363e-01 -1.746621578931808472e-01 4.207139089703559875e-02 3.190553486347198486e-01 -1.094304099678993225e-01 7.435447722673416138e-02 -1.887105852365493774e-01 1.984269917011260986e-01 -1.729255020618438721e-01 -1.529287099838256836e-01 8.439645916223526001e-02 1.212515085935592651e-01 -3.250176012516021729e-01
1.073825135827064514e-01 8.017863146960735321e-03 1.113588511943817139e-01 1.455969214439392090e-01 1.333376858383417130e-03 3.713803589344024658e-01 -4.152047336101531982e-01 -1.979930996894836426e-01 1.606028974056243896e-01 2.926864847540855408e-02 -1.832393109798431396e-01 2.561043389141559601e-02 1.528564989566802979e-01 1.254780143499374390e-01 4.606532454490661621e-01 1.498345136642456055e-01 -9.869832545518875122e-02 2.131210118532180786e-01 3.762800619006156921e-02 -1.878465265035629272e-01 -1.266839653253555298e-01 -5.645456910133361816e-02 8.322663488797843456e-04 1.466001272201538086e-01 1.478005647659301758e-01 -2.092042416334152222e-01 1.931929402053356171e-02 1.617544442415237427e-01 1.842136085033416748e-01 -5.704155936837196350e-02 -6.480945646762847900e-02 6.715645641088485718e-02
-7.613617926836013794e-02 -1.028922796249389648e-01 7.188347727060317993e-02 1.456476897001266479e-01 5.303007736802101135e-02 2.114032208919525146e-01 -7.792016118764877319e-02 6.122427433729171753e-02 4.974680766463279724e-02 -3.836949914693832397e-02 1.014052182435989380e-01 -1.672760546207427979e-01 -2.079710736870765686e-02 -2.187769711017608643e-01 7.357290387153625488e-02 -3.500380218029022217e-01 -2.293872088193893433e-01 5.826075747609138489e-02 -3.063171803951263428e-01 -3.008954226970672607e-01 1.255763135850429535e-02 -2.854652702808380127e-01 3.604951798915863037e-01 -7.735003530979156494e-02 3.096676990389823914e-02 1.329088360071182251e-01 2.122095078229904175e-01 -2.312313318252563477e-01 -5.041040852665901184e-02 2.330819517374038696e-01 2.205310016870498657e-01 -2.949592284858226776e-02
3.025081455707550049e-01 -1.101133078336715698e-01 3.628794476389884949e-02 -1.273179799318313599e-01 1.061038207262754440e-02 4.344864487648010254e-01 -3.432981669902801514e-01 3.837430849671363831e-02 3.187489509582519531e-01 -5.664162710309028625e-02 -3.833770751953125000e-02 -1.294266581535339355e-01 -1.572864595800638199e-03 1.254002153873443604e-01 2.866075336933135986e-01 -1.232854202389717102e-01 9.134991466999053955e-02 2.512809038162231445e-01 -2.502048388123512268e-02 -1.824217140674591064e-01 -6.056895479559898376e-02 -6.205523386597633362e-02 -1.460188031196594238e-01 -6.571071594953536987e-02 1.346534937620162964e-01 3.820034116506576538e-02 1.858733594417572021e-01 -8.058418333530426025e-02 2.368516325950622559e-01 -4.498159885406494141e-02 -1.147993057966232300e-01 -2.530515491962432861e-01
-1.053377464413642883e-01 4.998613893985748291e-02 2.298030406236648560e-01 -6.702733784914016724e-02 9.470903128385543823e-02 3.536829054355621338e-01 -4.021453857421875000e-01 -9.016030281782150269e-02 -2.544991075992584229e-01 -2.026991248130798340e-01 -2.111213281750679016e-02 8.406978845596313477e-02 -1.974255293607711792e-01 1.310477554798126221e-01 3.142652511596679688e-01 -1.126695647835731506e-01 -1.921343803405761719e-02 6.210525054484605789e-03 5.335153266787528992e-02 -2.681756764650344849e-02 -3.804745152592658997e-02 -6.218445673584938049e-02 5.370634142309427261e-03 3.171035945415496826e-01 1.129079535603523254e-01 2.895383238792419434e-01 2.600181698799133301e-01 -1.693608164787292480e-01 8.830607682466506958e-02 1.813544034957885742e-01 -1.437926106154918671e-02 2.399702928960323334e-02
3.529582619667053223e-01 -1.280990689992904663e-01 -2.960469573736190796e-02 1.388674825429916382e-01 4.376174882054328918e-02 1.205656956881284714e-02 -3.654648959636688232e-01 -1.705368310213088989e-01 -2.642014622688293457e-01 1.653055548667907715e-01 1.498701572418212891e-01 -5.752697214484214783e-02 1.657845377922058105e-01 -1.709411144256591797e-01 2.569859288632869720e-02 1.080073341727256775e-01 -5.080739408731460571e-02 2.231528908014297485e-01 -1.818567216396331787e-01 5.819070339202880859e-02 2.341708540916442871e-01 1.059437841176986694e-01 1.236774846911430359e-01 1.546914577484130859e-01 8.816030621528625488e-02 1.752880066633224487e-01 2.897085547447204590e-01 -2.824298739433288574e-01 -1.420569568872451782e-01 2.198847979307174683e-01 9.842101484537124634e-02 -8.762524276971817017e-02
6.241752207279205322e-02 -1.148706898093223572e-01 -1.101511418819427490e-01 6.734006106853485107e-02 1.356892585754394531e-01 -4.155422747135162354e-02 -2.594676613807678223e-01 7.355333864688873291e-02 -8.181824535131454468e-02 -1.510027889162302017e-02 -4.543095082044601440e-02 9.902498871088027954e-02 4.345241934061050415e-02 1.200527418404817581e-02 3.667534291744232178e-01 -9.692309796810150146e-02 2.954159118235111237e-02 9.145596623420715332e-02 -5.499002337455749512e-02 -1.584769338369369507e-01 1.043542847037315369e-01 -2.529674768447875977e-01 6.578975915908813477e-01 1.116046756505966187e-01 -1.792480796575546265e-02 5.395058915019035339e-02 1.212983354926109314e-01 -2.288772165775299072e-01 7.799746096134185791e-02 -1.467438340187072754e-01 2.264989614486694336e-01 -4.301336407661437988e-02
-1.143097057938575745e-01 1.026384606957435608e-01 -7.543463259935379028e-02 7.050184160470962524e-02 1.763086915016174316e-01 -2.450653351843357086e-02 -2.390422075986862183e-01 -1.513875871896743774e-01 -2.921531908214092255e-02 1.605362296104431152e-01 -1.069639995694160461e-01 -3.054412007331848145e-01 2.411520481109619141e-02 1.283779591321945190e-01 3.576331436634063721e-01 -2.614048719406127930e-01 3.562310338020324707e-02 -3.115620650351047516e-02 2.539119422435760498e-01 -3.086032867431640625e-01 1.482973098754882812e-01 9.724704921245574951e-02 3.466309010982513428e-01 4.713492840528488159e-02 -1.337396055459976196e-01 2.369729578495025635e-01 1.048891469836235046e-01 -2.195869386196136475e-01 -4.473196715116500854e-02 4.053879529237747192e-02 1.581809520721435547e-01 -1.778670102357864380e-01
3.174082040786743164e-01 -5.644947662949562073e-02 5.623967200517654419e-02 -1.548410672694444656e-02 1.896787136793136597e-01 2.925377786159515381e-01 -2.087532430887222290e-01 -2.924586273729801178e-02 -4.295595455914735794e-03 -5.271218717098236084e-02 -2.909225225448608398e-01 -1.444740891456604004e-01 -7.312658429145812988e-02 1.882103085517883301e-01 6.251704096794128418e-01 -1.253213435411453247e-01 -1.580897569656372070e-01 -1.067597977817058563e-02 2.905715722590684891e-03 -1.334917843341827393e-01 1.622148454189300537e-01 -3.153959987685084343e-03 -1.613196730613708496e-01 -7.782350294291973114e-03 1.014707386493682861e-01 1.696544885635375977e-01 2.434774767607450485e-03 -1.364880949258804321e-01 6.012229248881340027e-02 3.981082886457443237e-02 -7.289270870387554169e-03 1.128884330391883850e-01
-7.084375619888305664e-02 1.472112536430358887e-01 -2.556935548782348633e-01 1.985140442848205566e-01 2.319751232862472534e-01 1.102149784564971924e-01 -1.109653189778327942e-01 -1.142442226409912109e-02 -2.336228638887405396e-02 -9.897131472826004028e-02 4.308386519551277161e-02 4.642472043633460999e-02 -8.233948796987533569e-02 -4.478797316551208496e-02 1.107084155082702637e-01 -1.169910095632076263e-02 -1.216465532779693604e-01 2.780802249908447266e-01 2.579975314438343048e-02 9.819474816322326660e-02 1.454524844884872437e-01 1.170555129647254944e-02 3.169011473655700684e-01 2.076139599084854126e-01 3.281105458736419678e-01 -1.253167837858200073e-01 7.557712495326995850e-02 -3.616719841957092285e-01 3.720966875553131104e-01 -3.509090840816497803e-02 2.825599610805511475e-01 -8.901251107454299927e-02
1.011965870857238770e-01 1.291493326425552368e-01 1.815076768398284912e-01 1.593592017889022827e-01 -1.230367925018072128e-02 2.895883098244667053e-02 -9.039270877838134766e-02 -1.882371008396148682e-01 -1.866971552371978760e-01 8.688325434923171997e-02 -6.248467788100242615e-02 -1.717190891504287720e-01 -1.771931648254394531e-01 1.792170479893684387e-02 -1.469233632087707520e-01 2.427924573421478271e-01 -1.279339641332626343e-01 1.740482151508331299e-01 1.126153916120529175e-01 -1.232623606920242310e-01 3.347976803779602051e-01 6.511115282773971558e-02 4.074927568435668945e-01 1.861003041267395020e-01 1.902107894420623779e-01 9.564831852912902832e-03 1.668726056814193726e-01 -2.876940369606018066e-01 3.001943826675415039e-01 -4.299864172935485840e-03 1.682099550962448120e-01 -1.588445454835891724e-01
2.230977714061737061e-01 5.027434229850769043e-02 -7.890208810567855835e-02 -2.831322327256202698e-02 -1.716774255037307739e-01 1.304335743188858032e-01 -2.926311194896697998e-01 -2.084790170192718506e-01 1.558972429484128952e-02 -3.056180179119110107e-01 -1.881869509816169739e-02 -7.815514691174030304e-03 -8.072638511657714844e-02 2.330568581819534302e-01 2.777561247348785400e-01 -6.398306041955947876e-02 3.367392718791961670e-02 1.105025857686996460e-01 1.111733540892601013e-01 -8.126505464315414429e-02 4.822976887226104736e-02 1.445015221834182739e-01 1.585294157266616821e-01 4.945695996284484863e-01 1.165351495146751404e-01 1.115825176239013672e-01 1.400951743125915527e-01 -1.144064217805862427e-01 -9.213457256555557251e-02 3.148669898509979248e-01 -1.895970106124877930e-01 3.722503036260604858e-02
1.428974419832229614e-01 -2.044990062713623047e-01 -1.662368923425674438e-01 -8.361492305994033813e-02 1.903245002031326294e-01 1.155503541231155396e-01 -9.245249629020690918e-02 -4.914571065455675125e-03 7.920666038990020752e-02 2.797908782958984375e-01 -1.411994844675064087e-01 -1.213548053056001663e-02 -6.304179131984710693e-02 3.667208850383758545e-01 3.113025240600109100e-02 -2.965660393238067627e-01 -3.313184529542922974e-02 -5.727672204375267029e-02 8.763732016086578369e-02 -3.600097000598907471e-01 3.949822485446929932e-02 -1.440941542387008667e-01 1.504877954721450806e-01 2.816475927829742432e-01 7.101029902696609497e-02 3.021876513957977295e-01 1.373755093663930893e-02 -2.330004274845123291e-01 9.690769761800765991e-02 2.889586389064788818e-01 -5.313635244965553284e-02 -2.137821726500988007e-02
3.351500928401947021e-01 -1.777867414057254791e-02 1.759573817253112793e-01 -6.361525505781173706e-03 9.376224130392074585e-03 1.999516040086746216e-01 -1.851333677768707275e-01 -1.931055337190628052e-01 -2.560391724109649658e-01 -1.114791706204414368e-01 -7.220671325922012329e-02 -7.174667716026306152e-02 1.444393396377563477e-01 1.811037957668304443e-02 1.023551374673843384e-01 -1.168479248881340027e-01 -4.310893360525369644e-03 -5.323867499828338623e-02 -2.812487483024597168e-01 2.032190263271331787e-01 -4.248926416039466858e-03 -1.806922256946563721e-01 -2.715583704411983490e-02 4.917848408222198486e-01 7.020126283168792725e-02 1.558320671319961548e-01 -1.373556070029735565e-02 -3.743256628513336182e-01 1.650318503379821777e-01 7.329642027616500854e-02 1.067375950515270233e-02 -1.015239357948303223e-01
-1.502147316932678223e-01 5.918756499886512756e-02 1.224512308835983276e-01 -2.394126541912555695e-02 -2.313923835754394531e-02 3.975206315517425537e-01 -2.704657316207885742e-01 1.243704184889793396e-01 -5.831906571984291077e-02 3.922534361481666565e-02 1.879674494266510010e-01 -1.144535765051841736e-01 -2.532058581709861755e-02 -2.363344132900238037e-01 4.284870326519012451e-01 3.526902198791503906e-02 -2.433875203132629395e-02 1.483307927846908569e-01 5.081591010093688965e-02 1.790780574083328247e-02 2.057721614837646484e-01 8.464473485946655273e-02 -9.130606427788734436e-03 4.385477304458618164e-01 1.196415722370147705e-01 -3.330328315496444702e-02 -1.184905786067247391e-02 -2.159087806940078735e-01 1.507066339254379272e-01 1.950212270021438599e-01 6.142124906182289124e-02 1.495511680841445923e-01
-6.173637136816978455e-02 -2.275398969650268555e-01 -3.639271110296249390e-02 3.015225231647491455e-01 2.016831040382385254e-01 5.021538212895393372e-02 -1.539253294467926025e-01 -1.116155907511711121e-01 1.308244913816452026e-01 -1.059941127896308899e-01 1.462366580963134766e-01 -1.333515048027038574e-01 -2.442622333765029907e-01 1.023303642868995667e-01 4.764693975448608398e-02 4.552776226773858070e-04 -2.244419455528259277e-01 -7.054584473371505737e-02 2.825845479965209961e-01 -2.846839725971221924e-01 9.735126048326492310e-02 1.231179684400558472e-01 2.218079119920730591e-01 1.260611116886138916e-01 2.604827880859375000e-01 2.649059519171714783e-02 2.542007863521575928e-01 -3.343332111835479736e-01 2.348400056362152100e-01 1.057208105921745300e-01 1.047259569168090820e-01 -6.842932850122451782e-02
1.831721365451812744e-01 1.657073497772216797e-01 -3.104866109788417816e-02 4.920407757163047791e-02 -2.167140506207942963e-02 -8.037555962800979614e-02 -3.077114522457122803e-01 -3.671294152736663818e-01 1.137353703379631042e-01 2.013743296265602112e-02 -1.723366379737854004e-01 -1.552965641021728516e-01 1.127571687102317810e-01 6.521972268819808960e-02 2.086952328681945801e-01 -3.748815506696701050e-02 -1.643050760030746460e-01 1.258849501609802246e-01 -1.261281967163085938e-01 -1.028204187750816345e-01 1.690684407949447632e-01 1.071930378675460815e-01 -3.587816283106803894e-02 2.040406167507171631e-01 3.492047488689422607e-01 1.823914945125579834e-01 3.246930837631225586e-01 -2.008374035358428955e-01 2.821343541145324707e-01 7.574900519102811813e-03 1.201306059956550598e-01 -1.507995426654815674e-01
1.616562008857727051e-01 -4.546178877353668213e-02 -1.614237129688262939e-01 -1.006608158349990845e-01 1.838192492723464966e-01 2.746163904666900635e-01 -1.774571537971496582e-01 -7.162117958068847656e-02 -1.905974745750427246e-01 1.359229385852813721e-01 2.053750753402709961e-01 -1.737802475690841675e-01 -1.389479488134384155e-01 8.336644619703292847e-02 2.629323601722717285e-01 -8.684065937995910645e-02 -1.375903636217117310e-01 -9.731472283601760864e-02 -7.725514471530914307e-02 -1.756962090730667114e-01 1.857132911682128906e-01 -9.560400992631912231e-02 4.895348250865936279e-01 1.999678909778594971e-01 2.361488994210958481e-03 -1.931034326553344727e-01 -9.872192144393920898e-02 -1.533803194761276245e-01 1.504389643669128418e-01 -1.811568588018417358e-01 4.057842865586280823e-02 -2.085942476987838745e-01
-1.469038426876068115e-01 3.300758078694343567e-02 -1.301740258932113647e-01 3.148234486579895020e-01 1.717574894428253174e-01 1.267941445112228394e-01 -3.660030663013458252e-01 -7.900007069110870361e-02 3.116254508495330811e-02 -8.641396462917327881e-02 1.225452199578285217e-01 6.610184162855148315e-02 1.608549803495407104e-01 3.206091225147247314e-01 2.938839197158813477e-01 6.305031478404998779e-03 -2.502554655075073242e-01 1.577568352222442627e-01 2.066112607717514038e-01 -1.008454188704490662e-01 -4.391089081764221191e-02 7.184176892042160034e-02 1.976343542337417603e-01 -9.121278673410415649e-02 2.730259597301483154e-01 -1.094395667314529419e-01 9.759018570184707642e-02 -2.931945323944091797e-01 1.359838843345642090e-01 1.900096833705902100e-01 -3.129787743091583252e-02 -1.316888909786939621e-02
1.607040874660015106e-02 -1.853429675102233887e-01 3.691990375518798828e-01 2.172933071851730347e-01 -8.838377892971038818e-02 3.132987022399902344e-01 -7.443694770336151123e-02 -3.103217482566833496e-01 7.886770367622375488e-02 4.237292334437370300e-02 -1.041781902313232422e-02 -2.785521326586604118e-03 9.060782939195632935e-02 -1.581527143716812134e-01 1.031728461384773254e-01 -3.101460337638854980e-01 -6.233400106430053711e-02 1.173977702856063843e-01 -2.820381224155426025e-01 -2.853720635175704956e-02 -2.619021236896514893e-01 -2.614320218563079834e-01 2.407937794923782349e-01 2.101863175630569458e-01 1.361290812492370605e-01 1.073529422283172607e-01 1.132692769169807434e-01 -1.446650624275207520e-01 9.935467690229415894e-02 -4.931593686342239380e-02 1.070331484079360962e-01 3.417280688881874084e-02
-9.462128579616546631e-02 -1.875616908073425293e-01 -1.645132452249526978e-01 2.669391334056854248e-01 -1.664221137762069702e-01 2.245388180017471313e-01 -1.508454531431198120e-01 -3.160031735897064209e-01 2.716623246669769287e-02 -1.935973018407821655e-01 -2.289804071187973022e-01 -1.961831301450729370e-01 -1.130097135901451111e-01 -6.505167484283447266e-02 1.531888395547866821e-01 9.207747876644134521e-03 2.002703770995140076e-02 3.017277717590332031e-01 -1.123870536684989929e-01 -1.460123509168624878e-01 1.562276780605316162e-01 1.603237539529800415e-01 -2.400442399084568024e-02 3.723088800907135010e-01 2.780659198760986328e-01 7.419683039188385010e-02 1.136013045907020569e-01 -1.785860061645507812e-01 1.551880985498428345e-01 -8.829922974109649658e-02 -1.105707734823226929e-01 -2.656000666320323944e-02
-1.535203903913497925e-01 1.460432112216949463e-01 2.768038399517536163e-02 1.050140559673309326e-01 8.343561738729476929e-02 1.791101694107055664e-01 -1.416398435831069946e-01 4.922674968838691711e-03 8.645357191562652588e-02 1.413516700267791748e-01 -1.510502696037292480e-01 -9.355000406503677368e-02 -1.778626441955566406e-01 -2.065378725528717041e-01 2.737389504909515381e-01 -1.958896070718765259e-01 -7.955726236104965210e-02 3.642132282257080078e-01 2.263660877943038940e-01 -1.045196875929832458e-02 -2.559702694416046143e-01 -2.844816148281097412e-01 -5.121769756078720093e-02 3.766769766807556152e-01 1.762894988059997559e-01 8.487401902675628662e-02 6.035376340150833130e-02 -1.226582899689674377e-01 1.458191573619842529e-01 -1.517578661441802979e-01 -1.514689624309539795e-01 -1.790617257356643677e-01
2.335605919361114502e-01 1.888866536319255829e-02 7.185599952936172485e-02 -6.171767041087150574e-02 2.225347161293029785e-01 3.979986310005187988e-01 -7.416895776987075806e-02 -1.026366353034973145e-01 4.016362503170967102e-02 -8.277200162410736084e-02 -1.569722890853881836e-01 -4.307984709739685059e-01 -1.108853742480278015e-01 -5.628272425383329391e-03 4.468975067138671875e-01 -1.150387525558471680e-01 -2.003139257431030273e-01 2.425200194120407104e-01 -7.993437349796295166e-02 -1.674241572618484497e-02 -4.897728189826011658e-02 1.594620198011398315e-02 -9.404242783784866333e-02 5.791900679469108582e-02 2.687735259532928467e-01 1.882186904549598694e-02 3.650203871075063944e-04 -1.837801188230514526e-01 -6.494063884019851685e-02 3.583973646163940430e-02 -1.381175499409437180e-02 1.888533830642700195e-01
1.384563595056533813e-01 -9.667304903268814087e-02 1.051620617508888245e-01 7.875275798141956329e-03 -1.100346911698579788e-02 -2.695713564753532410e-02 -2.753339409828186035e-01 -2.177914381027221680e-01 1.181257143616676331e-01 -5.701175704598426819e-02 -1.235827505588531494e-01 -9.430351853370666504e-02 1.140884384512901306e-01 -8.612319827079772949e-02 5.091641843318939209e-02 -1.954654604196548462e-01 1.425635302439332008e-03 3.269889354705810547e-01 -1.427339762449264526e-01 1.230081915855407715e-02 -7.189825177192687988e-02 -3.675607740879058838e-01 1.204735338687896729e-01 3.086880445480346680e-01 9.206084161996841431e-02 8.384802192449569702e-02 5.099101066589355469e-01 -1.756383925676345825e-01 2.542376518249511719e-02 3.346549347043037415e-02 -9.227596968412399292e-02 1.987624913454055786e-01
-1.729533970355987549e-01 -1.838129907846450806e-01 1.711768060922622681e-01 1.058301180601119995e-01 2.734003961086273193e-01 7.376018166542053223e-02 -1.234157830476760864e-01 -1.792905032634735107e-01 2.376975268125534058e-01 3.529196977615356445e-02 2.305489405989646912e-02 -1.177452728152275085e-01 -7.166229188442230225e-02 -8.010432124137878418e-02 2.970775365829467773e-01 -2.890394926071166992e-01 -2.848670184612274170e-01 5.712975561618804932e-02 -7.751303166151046753e-02 -1.499525457620620728e-01 -1.945051550865173340e-01 9.746308624744415283e-02 2.008677423000335693e-01 2.060897648334503174e-01 3.219408169388771057e-02 3.730783984065055847e-02 1.478171646595001221e-01 -2.353507429361343384e-01 5.380048416554927826e-03 -2.025852538645267487e-02 3.866404891014099121e-01 -2.002092450857162476e-01
1.035669445991516113e-01 -2.169034034013748169e-01 -2.191679924726486206e-01 2.331240773200988770e-01 1.063916906714439392e-01 7.240463793277740479e-02 -3.524028956890106201e-01 7.992258295416831970e-03 -2.621214091777801514e-01 -4.950293526053428650e-02 4.864120483398437500e-02 -1.217187661677598953e-02 4.817917943000793457e-02 -1.085461955517530441e-02 1.242722868919372559e-01 -3.558351993560791016e-01 -1.932106465101242065e-01 2.044740021228790283e-01 -6.069379299879074097e-02 -1.215011253952980042e-01 1.390400975942611694e-01 3.359263017773628235e-02 3.771529495716094971e-01 -1.180011779069900513e-02 -1.711934921331703663e-03 1.983653455972671509e-01 8.459714055061340332e-02 -3.373998105525970459e-01 7.299603521823883057e-02 -6.473440676927566528e-02 1.162880938500165939e-02 -2.245586663484573364e-01
1.027250140905380249e-01 6.961615383625030518e-02 -8.713039755821228027e-02 2.505134940147399902e-01 -3.602461814880371094e-01 3.515941500663757324e-01 -2.727531492710113525e-01 9.085131809115409851e-03 -1.292915493249893188e-01 -6.090790405869483948e-02 -1.182097718119621277e-01 -1.873739361763000488e-01 5.420702043920755386e-03 -3.627269342541694641e-02 2.327816337347030640e-01 -1.891898810863494873e-01 1.786381453275680542e-01 -3.018719702959060669e-02 -1.096308827400207520e-01 8.683465421199798584e-02 2.703763246536254883e-01 1.122084483504295349e-01 1.239598542451858521e-01 3.375956118106842041e-01 -6.312606483697891235e-02 1.254695355892181396e-01 2.626456506550312042e-02 -1.869318783283233643e-01 9.360557794570922852e-02 1.463818848133087158e-01 -6.783475726842880249e-02 -2.607315182685852051e-01
4.385072365403175354e-02 2.401639707386493683e-02 -8.498285710811614990e-02 2.900939583778381348e-01 2.983463741838932037e-02 1.978076100349426270e-01 -1.570549011230468750e-01 -1.637346893548965454e-01 2.749023027718067169e-02 1.453075557947158813e-01 -5.939145013689994812e-02 -1.124588865786790848e-02 -7.719316333532333374e-02 -9.210409224033355713e-02 1.332620233297348022e-01 -2.026442736387252808e-01 4.526226967573165894e-02 -3.911083936691284180e-01 2.099780589342117310e-01 -1.478870958089828491e-01 2.853379249572753906e-01 -7.700101006776094437e-03 1.091370359063148499e-01 5.236012488603591919e-02 1.708959490060806274e-01 3.179645836353302002e-01 9.402965009212493896e-02 -2.751663923263549805e-01 1.638383567333221436e-01 1.320124566555023193e-01 5.287504941225051880e-02 -3.698712289333343506e-01
2.835007607936859131e-01 -1.205406263470649719e-01 -1.967915892601013184e-01 4.251642227172851562e-01 1.188021376729011536e-01 2.777549326419830322e-01 -2.374566048383712769e-01 7.523825764656066895e-02 -8.158273994922637939e-02 2.811241522431373596e-02 2.531197369098663330e-01 -8.072325587272644043e-02 1.712451577186584473e-01 -1.563514471054077148e-01 8.018624037504196167e-02 -2.229919433593750000e-01 4.810835793614387512e-02 1.226896643638610840e-01 1.032915264368057251e-01 -7.668280601501464844e-02 1.069203577935695648e-02 1.520728971809148788e-02 3.038206994533538818e-01 1.520440131425857544e-01 2.402686141431331635e-02 1.688416898250579834e-01 2.839287817478179932e-01 3.390244394540786743e-02 -7.444160431623458862e-02 1.974694281816482544e-01 -1.951950043439865112e-01 3.415788710117340088e-02
4.397331178188323975e-02 -1.286605298519134521e-01 -9.468434005975723267e-02 -3.361662104725837708e-02 2.172522246837615967e-01 -4.812173917889595032e-02 -2.319748252630233765e-01 -2.139258235692977905e-01 1.042977068573236465e-02 1.633870601654052734e-01 2.311328202486038208e-01 -4.424118995666503906e-02 2.435354441404342651e-01 3.330781161785125732e-01 2.332809120416641235e-01 -6.892812252044677734e-02 -2.020004242658615112e-01 2.224813401699066162e-01 -2.583442721515893936e-03 -3.527603149414062500e-01 -2.086933515965938568e-02 3.256141021847724915e-02 1.516568511724472046e-01 2.418625801801681519e-01 1.456067711114883423e-01 -1.631606370210647583e-01 2.299566864967346191e-01 -2.816376686096191406e-01 7.642659544944763184e-02 1.517933756113052368e-01 6.121838092803955078e-02 -1.808586344122886658e-02
1.861332207918167114e-01 8.460155874490737915e-02 -1.892476975917816162e-01 7.084026467055082321e-03 2.710720896720886230e-01 1.627892553806304932e-01 -3.876002728939056396e-01 -9.946546703577041626e-02 -2.144324779510498047e-01 -1.949366629123687744e-01 -7.347946614027023315e-02 1.537717133760452271e-01 -8.995091170072555542e-02 -2.515844702720642090e-01 1.282344609498977661e-01 9.041068702936172485e-02 -3.359921649098396301e-02 1.306883692741394043e-01 6.537204980850219727e-02 -9.450195729732513428e-02 7.350274175405502319e-02 2.968257367610931396e-01 3.061329014599323273e-02 1.637945622205734253e-01 1.589959561824798584e-01 -7.091296464204788208e-02 2.821537852287292480e-01 1.599472761154174805e-02 3.068652153015136719e-01 1.699653714895248413e-01 -4.213071241974830627e-02 -2.559350728988647461e-01
2.856148481369018555e-01 1.350557953119277954e-01 8.146282285451889038e-02 2.465276867151260376e-01 1.796314418315887451e-01 6.854584068059921265e-02 -1.906392127275466919e-01 -2.731571495532989502e-01 -5.642988253384828568e-03 -3.917860984802246094e-02 1.887804083526134491e-02 -6.843554228544235229e-02 -1.746466010808944702e-01 -3.454934656620025635e-01 1.880051791667938232e-01 2.871548235416412354e-01 6.976517289876937866e-02 -7.003994286060333252e-02 -5.978037416934967041e-02 -3.402443528175354004e-01 1.433640569448471069e-01 9.268736094236373901e-02 1.890419274568557739e-01 1.892528384923934937e-01 9.760342538356781006e-02 -9.698399901390075684e-02 1.417896300554275513e-01 -1.913239061832427979e-01 7.461514323949813843e-02 -2.706198766827583313e-02 2.651621103286743164e-01 -1.688419729471206665e-01
2.292961180210113525e-01 -9.600146859884262085e-02 -4.712140932679176331e-02 -1.195741235278546810e-03 -1.090975552797317505e-01 4.552509635686874390e-02 -2.045467942953109741e-01 -3.569326400756835938e-01 3.836685717105865479e-01 -3.446169570088386536e-02 3.223736211657524109e-02 -2.448476552963256836e-01 -3.639030084013938904e-02 -2.114556133747100830e-01 -3.116337209939956665e-02 2.267063967883586884e-02 -1.853642426431179047e-02 1.318868696689605713e-01 3.514385819435119629e-01 -1.077993661165237427e-01 -4.308917373418807983e-02 5.547974258661270142e-02 2.114211022853851318e-01 1.531985402107238770e-01 3.010172024369239807e-02 2.721888720989227295e-01 2.514340579509735107e-01 -3.449677526950836182e-01 -4.061393812298774719e-02 1.034598946571350098e-01 -1.756027527153491974e-02 4.603958223015069962e-03
2.289693802595138550e-01 -2.335951179265975952e-01 5.056884139776229858e-02 -2.130741626024246216e-01 -8.449526131153106689e-02 4.195933640003204346e-01 -2.462604641914367676e-01 -1.703914068639278412e-02 2.047982066869735718e-01 -1.585037261247634888e-01 -2.614332828670740128e-03 -9.678377211093902588e-02 -2.071419358253479004e-01 6.806427985429763794e-02 1.101812347769737244e-01 -1.450794935226440430e-01 1.585291475057601929e-01 3.309213817119598389e-01 1.361012011766433716e-01 -2.342425733804702759e-01 -1.251167897135019302e-02 -1.196501031517982483e-01 -5.057058110833168030e-02 8.359875530004501343e-02 -1.326304376125335693e-01 -1.424985826015472412e-01 2.592979967594146729e-01 -1.158752590417861938e-01 1.912419795989990234e-01 -1.880270540714263916e-01 8.173657953739166260e-02 -1.205307990312576294e-01
1.493358165025711060e-01 4.616909846663475037e-02 -1.708849519491195679e-01 -8.129490911960601807e-02 -1.197323650121688843e-01 1.616912037134170532e-01 -1.810060590505599976e-01 -2.649602591991424561e-01 1.417398750782012939e-01 -1.976001709699630737e-01 -2.559896707534790039e-01 -1.247436404228210449e-01 -2.531274855136871338e-01 -1.523472815752029419e-01 1.631066948175430298e-01 -1.773211658000946045e-01 1.137977987527847290e-01 8.840692043304443359e-02 -1.657163351774215698e-01 -1.166559904813766479e-01 1.202500462532043457e-01 -1.068067699670791626e-01 4.576110467314720154e-02 3.644024133682250977e-01 2.414645254611968994e-01 6.877719610929489136e-02 1.051078587770462036e-01 -1.500097960233688354e-01 4.127173423767089844e-01 1.051407456398010254e-01 3.068443387746810913e-02 -9.616278111934661865e-02
1.170062944293022156e-01 1.049563810229301453e-01 4.413394629955291748e-02 1.612181812524795532e-01 2.291792780160903931e-01 -1.062985211610794067e-01 -1.157983690500259399e-01 -1.140308752655982971e-01 8.742712438106536865e-02 2.714857757091522217e-01 2.323322296142578125e-01 1.310640871524810791e-01 -7.620506733655929565e-02 1.214300394058227539e-01 2.456060945987701416e-01 -1.245604678988456726e-01 -3.477311879396438599e-02 2.156304717063903809e-01 -3.381890477612614632e-03 -4.554318785667419434e-01 -9.117688238620758057e-02 -3.556853905320167542e-02 3.094050884246826172e-01 1.204855367541313171e-01 1.349781006574630737e-01 3.841275721788406372e-02 2.251661568880081177e-01 -2.951464653015136719e-01 -3.068277379497885704e-03 2.031191438436508179e-01 -1.790248751640319824e-01 4.940586909651756287e-02
1.167049631476402283e-01 -1.205829158425331116e-01 6.380460690706968307e-03 1.137527748942375183e-01 -5.776290223002433777e-02 -2.391015004832297564e-04 -1.316541582345962524e-01 -2.463550567626953125e-01 1.419886648654937744e-01 3.101369142532348633e-01 8.604760468006134033e-02 -7.209382206201553345e-02 -1.728507131338119507e-01 2.038627564907073975e-01 2.627673149108886719e-01 -1.822170317173004150e-01 -2.003732770681381226e-01 5.182056128978729248e-02 4.826753400266170502e-03 -3.243114352226257324e-01 4.883948341012001038e-02 -5.316284671425819397e-02 2.097008824348449707e-01 1.605451256036758423e-01 1.614092588424682617e-01 1.904201209545135498e-01 9.628326445817947388e-02 -1.629974991083145142e-01 -1.031122952699661255e-01 4.314238727092742920e-01 -2.350618392229080200e-01 -4.127342998981475830e-02
5.004159808158874512e-01 -2.635574713349342346e-02 -4.174460470676422119e-02 -9.773894399404525757e-02 6.584619730710983276e-02 1.815906912088394165e-01 8.613226003944873810e-03 -8.224779367446899414e-02 1.213492900133132935e-01 2.477116882801055908e-01 -6.585451215505599976e-02 -8.694392442703247070e-02 -5.304779857397079468e-02 7.546498626470565796e-02 1.107646375894546509e-01 -1.873584277927875519e-02 -7.604327797889709473e-02 2.181261330842971802e-01 5.999787151813507080e-02 -2.242491841316223145e-01 3.045669198036193848e-01 2.126461565494537354e-01 1.969607919454574585e-02 2.944974601268768311e-01 4.610512033104896545e-02 -5.950821936130523682e-02 2.713324725627899170e-01 -2.562854439020156860e-02 3.172845840454101562e-01 1.225345581769943237e-01 1.784469932317733765e-01 -1.565717756748199463e-01
3.731809556484222412e-01 -2.829230129718780518e-01 -7.494623214006423950e-02 1.321044862270355225e-01 3.009424358606338501e-02 -4.266861081123352051e-02 -1.237219423055648804e-01 -1.329909265041351318e-01 1.677380055189132690e-01 4.780367389321327209e-02 1.175578609108924866e-01 -3.681448288261890411e-03 1.246386170387268066e-01 -2.035125531256198883e-02 3.781130909919738770e-02 -7.360425591468811035e-02 -2.686907351016998291e-01 -2.243191190063953400e-02 7.040513306856155396e-02 -3.997073695063591003e-02 -5.234973877668380737e-02 -2.872477173805236816e-01 1.520693004131317139e-01 1.454637348651885986e-01 5.648095011711120605e-01 1.075913682579994202e-01 -2.441873773932456970e-02 -1.106535419821739197e-01 2.689716219902038574e-01 -8.111615478992462158e-02 1.293231397867202759e-01 -8.358326554298400879e-02
1.678124666213989258e-01 -2.867684140801429749e-02 1.302915345877408981e-02 -8.749394118785858154e-02 -5.307176336646080017e-02 -2.595844678580760956e-02 -1.411105841398239136e-01 -3.184912502765655518e-01 -1.288464292883872986e-03 -3.647108972072601318e-01 5.009200423955917358e-02 -1.297753900289535522e-01 -1.100109666585922241e-01 -1.790647804737091064e-01 5.125172436237335205e-02 -8.887082338333129883e-02 1.089084967970848083e-01 1.362769398838281631e-03 5.776401236653327942e-02 -1.915669292211532593e-01 1.095706038177013397e-02 2.789827808737754822e-02 1.946914643049240112e-01 5.192646011710166931e-02 6.817614287137985229e-02 1.879217028617858887e-01 3.457272350788116455e-01 -4.491934478282928467e-01 9.491407871246337891e-02 2.290292382240295410e-01 4.872473329305648804e-02 -3.358505368232727051e-01
3.238650411367416382e-02 -7.966440171003341675e-02 -5.035899206995964050e-02 1.527418941259384155e-01 2.348993271589279175e-01 2.553985118865966797e-01 -8.673140406608581543e-02 9.143590927124023438e-02 5.497950315475463867e-02 9.083934128284454346e-02 7.310845423489809036e-03 3.149779886007308960e-02 8.568230271339416504e-02 1.281371712684631348e-01 2.562613487243652344e-01 -1.881653815507888794e-01 -4.388266429305076599e-02 2.068005874752998352e-02 -2.101594582200050354e-02 -2.313747256994247437e-01 1.566898524761199951e-01 -1.247544586658477783e-01 6.574015617370605469e-01 -1.133848447352647781e-02 7.897178642451763153e-03 1.804094761610031128e-01 2.100692093372344971e-01 -1.922824233770370483e-01 3.329345583915710449e-02 -1.564880311489105225e-01 1.244181618094444275e-01 -9.876444935798645020e-02
-2.470300346612930298e-02 -6.672061234712600708e-02 1.855505257844924927e-02 1.958406120538711548e-01 -2.446740493178367615e-02 8.085064589977264404e-02 -2.625681757926940918e-01 -1.283922344446182251e-01 9.847353398799896240e-02 2.415491789579391479e-01 1.073045954108238220e-01 2.509404420852661133e-01 3.769712150096893311e-02 1.068422123789787292e-01 -2.406919561326503754e-02 -1.504754275083541870e-01 -3.866237588226795197e-03 1.568107157945632935e-01 1.011563017964363098e-01 -3.120670914649963379e-01 -2.665664069354534149e-02 -1.858894340693950653e-02 2.589456737041473389e-01 4.080876708030700684e-01 1.779597848653793335e-01 -2.493150681257247925e-01 2.378244698047637939e-01 -3.779160678386688232e-01 -5.588471516966819763e-02 -1.491269748657941818e-02 -2.631560526788234711e-02 -1.448340862989425659e-01
1.239391565322875977e-01 4.450820051715709269e-05 1.365332901477813721e-01 7.222895324230194092e-02 2.603299729526042938e-02 4.429887831211090088e-01 -1.353472322225570679e-01 -1.837613135576248169e-01 2.042063027620315552e-01 1.340065002441406250e-01 -8.856585621833801270e-02 -6.790005415678024292e-02 -1.126570403575897217e-01 -1.503250151872634888e-01 9.954081475734710693e-02 -1.310136867687106133e-03 -1.717609167098999023e-01 2.092205286026000977e-01 -1.553968787193298340e-01 1.059826556593179703e-02 -3.225318789482116699e-01 -3.145386576652526855e-01 -4.278979077935218811e-02 1.307241171598434448e-01 3.025523722171783447e-01 1.337990462779998779e-01 7.046903669834136963e-02 -2.490666359663009644e-01 7.882136106491088867e-02 2.292757779359817505e-01 7.617011666297912598e-02 1.844624280929565430e-01
2.109382450580596924e-01 1.186282560229301453e-01 1.142950505018234253e-01 -3.686858806759119034e-03 3.488671481609344482e-01 4.330039918422698975e-01 -9.238721430301666260e-02 -1.111827194690704346e-01 4.001620039343833923e-02 -7.246049493551254272e-02 -1.470140963792800903e-01 -3.589023649692535400e-01 -1.106996908783912659e-01 -1.934175640344619751e-01 4.532869756221771240e-01 -1.804056614637374878e-01 -1.239505782723426819e-01 1.627488434314727783e-01 -4.196792468428611755e-02 -4.016370698809623718e-02 1.056004315614700317e-01 -5.120982974767684937e-02 -5.843373015522956848e-02 1.543851941823959351e-01 1.788282394409179688e-01 -9.666901081800460815e-03 -4.186449944972991943e-02 -8.828677237033843994e-02 1.094627678394317627e-01 6.841415911912918091e-02 4.394743591547012329e-02 8.269924670457839966e-02
-7.257833331823348999e-02 1.775385811924934387e-02 2.339862287044525146e-01 1.658231616020202637e-01 7.578732818365097046e-02 2.579875290393829346e-01 -3.216177225112915039e-01 -7.647828757762908936e-02 -3.227220773696899414e-01 1.392381489276885986e-01 -1.949165388941764832e-02 -4.573157057166099548e-02 -7.572844624519348145e-02 6.900661438703536987e-02 1.272956579923629761e-01 -2.719865739345550537e-01 -2.075039446353912354e-01 -1.724745035171508789e-01 4.720120690762996674e-03 -8.256589062511920929e-03 8.463498204946517944e-02 -1.337190996855497360e-02 2.320910841226577759e-01 8.439209312200546265e-03 1.213397756218910217e-01 -1.280732303857803345e-01 1.736176759004592896e-01 -4.214830100536346436e-01 -1.256249248981475830e-01 -1.849604249000549316e-01 9.542563557624816895e-02 -2.677797377109527588e-01
3.572126030921936035e-01 1.251854002475738525e-01 1.743822097778320312e-01 9.444189257919788361e-03 -5.130446702241897583e-02 1.288531720638275146e-01 -1.426369398832321167e-01 -2.466558665037155151e-01 7.284572813659906387e-03 -2.303669750690460205e-01 -1.056940108537673950e-01 -1.581250131130218506e-01 -6.133037060499191284e-02 -5.853567272424697876e-02 -5.188054591417312622e-02 -2.572528421878814697e-01 1.306102052330970764e-02 3.063405454158782959e-01 -2.081989943981170654e-01 -3.572070896625518799e-01 1.404933258891105652e-02 -2.241623550653457642e-01 -5.035861209034919739e-02 1.789583265781402588e-01 1.653910726308822632e-01 2.799705788493156433e-02 2.366276830434799194e-02 -1.387715935707092285e-01 2.780269980430603027e-01 -9.645935148000717163e-02 2.657243311405181885e-01 -7.293312996625900269e-02
9.596738219261169434e-02 4.464155063033103943e-02 1.892167180776596069e-01 -3.511780872941017151e-02 6.086350977420806885e-02 2.586035132408142090e-01 -4.780641496181488037e-01 -1.143507584929466248e-01 2.117166668176651001e-01 3.948781192302703857e-01 -2.093364298343658447e-01 1.235888525843620300e-01 1.740818172693252563e-01 -6.362281739711761475e-02 1.169175468385219574e-02 -9.436167776584625244e-03 -7.086288928985595703e-02 1.846040636301040649e-01 1.954913288354873657e-01 -6.364479660987854004e-02 -1.645909100770950317e-01 -1.554362177848815918e-01 1.036115363240242004e-01 -5.094687640666961670e-02 1.332300752401351929e-01 5.661530420184135437e-02 1.720310300588607788e-01 -3.282404839992523193e-01 1.925824582576751709e-01 -6.080792844295501709e-02 -9.912070818245410919e-03 2.785312477499246597e-03
-1.675590500235557556e-02 -2.662788927555084229e-01 1.039053052663803101e-01 9.707996994256973267e-02 1.457954049110412598e-01 2.295428700745105743e-02 -1.183582320809364319e-01 -1.110726296901702881e-01 1.340281814336776733e-01 -1.581711471080780029e-01 1.451169252395629883e-01 -1.077212393283843994e-01 -2.004237174987792969e-01 2.208642214536666870e-01 8.568574488162994385e-02 2.889510802924633026e-02 -3.720760643482208252e-01 9.519181400537490845e-02 3.564427495002746582e-01 -1.936425119638442993e-01 -4.913431778550148010e-02 -3.244154388085007668e-03 1.742336899042129517e-01 1.575141996145248413e-01 2.376338988542556763e-01 7.017578929662704468e-02 2.570209801197052002e-01 -2.189807593822479248e-01 2.432447075843811035e-01 1.875358670949935913e-01 1.342349201440811157e-01 -1.740270555019378662e-01
1.699076294898986816e-01 5.694201216101646423e-03 -1.993181742727756500e-02 4.816376417875289917e-02 -2.928848564624786377e-02 2.830641567707061768e-01 -3.410702943801879883e-01 9.464256465435028076e-03 -2.410318236798048019e-03 1.086181867867708206e-02 1.309388875961303711e-01 1.563993655145168304e-02 1.148453727364540100e-01 -6.024641543626785278e-02 2.352126240730285645e-01 2.229330092668533325e-01 1.217257305979728699e-01 2.062053978443145752e-01 -2.031638287007808685e-02 3.406761214137077332e-02 1.169363930821418762e-01 -1.431159228086471558e-01 1.990391016006469727e-01 4.562612473964691162e-01 3.000600934028625488e-01 8.281066268682479858e-02 -1.337416470050811768e-01 -2.127891331911087036e-01 1.330688148736953735e-01 2.432784587144851685e-01 1.747503280639648438e-01 -1.525656431913375854e-01
9.569624066352844238e-02 -6.932693719863891602e-02 8.356037735939025879e-02 2.668901383876800537e-01 1.073038205504417419e-01 4.380202852189540863e-03 -8.519962430000305176e-02 -2.888039052486419678e-01 3.511041402816772461e-02 3.397156000137329102e-01 1.018491983413696289e-01 6.281256675720214844e-03 -8.896310627460479736e-02 2.400867789983749390e-01 1.817661076784133911e-01 -8.599029481410980225e-02 -8.168394118547439575e-02 1.239961534738540649e-01 -6.081831827759742737e-02 -4.510989189147949219e-01 3.855401277542114258e-02 -4.302226379513740540e-02 1.155367195606231689e-01 2.416569292545318604e-01 3.669112548232078552e-02 4.624202474951744080e-02 1.353830993175506592e-01 -3.095843493938446045e-01 -1.850253194570541382e-01 2.726924419403076172e-01 -2.049635797739028931e-01 4.179813549853861332e-04
2.391394227743148804e-02 -1.045549362897872925e-01 -1.494795531034469604e-01 -5.690535530447959900e-02 -1.451085805892944336e-01 2.721906304359436035e-01 -2.095838636159896851e-01 -3.780358433723449707e-01 -3.253671228885650635e-01 -2.502008080482482910e-01 -1.834755241870880127e-01 -4.947853833436965942e-02 -1.415100097656250000e-01 -6.937282532453536987e-02 2.660808563232421875e-01 1.789587922394275665e-02 1.831130981445312500e-01 1.636929214000701904e-01 -8.191736042499542236e-02 -1.743132919073104858e-01 1.444433629512786865e-01 -1.055025309324264526e-01 -3.158283606171607971e-02 2.237243056297302246e-01 3.094631806015968323e-02 2.093957513570785522e-01 2.284456193447113037e-01 -2.249231040477752686e-01 1.590812653303146362e-01 -7.739157974720001221e-02 -1.190439313650131226e-01 -8.297579735517501831e-02
3.788318932056427002e-01 -1.093361601233482361e-01 1.266666658921167254e-04 2.842406332492828369e-01 -2.349223196506500244e-01 2.590348422527313232e-01 -4.184933379292488098e-02 -7.729508727788925171e-02 -4.118732735514640808e-02 -2.657251898199319839e-03 6.994390860199928284e-03 -1.322376430034637451e-01 -2.055207490921020508e-01 1.990994811058044434e-01 6.849198788404464722e-02 1.475566774606704712e-01 4.592009354382753372e-03 2.340961247682571411e-01 7.487263530492782593e-02 -1.281931400299072266e-01 -7.019329816102981567e-02 -1.241872683167457581e-01 1.968662254512310028e-02 1.991453319787979126e-01 -2.611309289932250977e-02 5.341014638543128967e-02 3.009809851646423340e-01 -4.133855924010276794e-02 3.339086472988128662e-01 2.560850679874420166e-01 -3.075857460498809814e-01 -3.700115904211997986e-02
1.344250291585922241e-01 -1.542864888906478882e-01 -9.589400887489318848e-02 2.313194572925567627e-01 1.459068357944488525e-01 1.696345657110214233e-01 -9.394799917936325073e-02 1.778689329512417316e-03 -6.518393754959106445e-02 1.066141128540039062e-01 3.259285120293498039e-03 -4.610570147633552551e-02 1.786474436521530151e-01 -1.149011552333831787e-01 1.267070323228836060e-01 -1.471609920263290405e-01 -1.663377732038497925e-01 -2.308280020952224731e-01 -1.819103211164474487e-01 -3.576413989067077637e-01 2.026835270226001740e-02 -1.208976283669471741e-01 3.036518692970275879e-01 5.866067484021186829e-02 3.364220261573791504e-02 2.691590487957000732e-01 1.717998534440994263e-01 -2.718020081520080566e-01 2.546840580180287361e-03 3.015373647212982178e-01 1.225858032703399658e-01 -3.168556094169616699e-01
1.668422967195510864e-01 1.120698526501655579e-01 -4.058738797903060913e-02 1.119454205036163330e-01 8.631102740764617920e-03 7.346297800540924072e-02 -2.034574151039123535e-01 1.067433040589094162e-02 7.400374114513397217e-02 3.455889523029327393e-01 1.099100783467292786e-01 -3.795853629708290100e-02 -2.414446622133255005e-01 1.573498994112014771e-01 5.553539842367172241e-02 -1.728933006525039673e-01 -1.041210964322090149e-01 2.262628525495529175e-01 -1.009891480207443237e-01 -4.257076978683471680e-01 -7.563382852822542191e-03 -1.439866572618484497e-01 2.504860460758209229e-01 1.407821327447891235e-01 4.202562943100929260e-02 1.269650757312774658e-01 1.796135008335113525e-01 -3.133915960788726807e-01 -6.146568804979324341e-02 3.187341392040252686e-01 -1.803869754076004028e-01 2.999785728752613068e-02
3.623536229133605957e-01 5.778222158551216125e-02 -7.975981384515762329e-02 5.738130211830139160e-02 8.321723341941833496e-02 2.031544297933578491e-01 -3.898510709404945374e-02 -3.261364102363586426e-01 7.213868666440248489e-03 -2.602697312831878662e-01 -1.123019382357597351e-01 -8.666493743658065796e-02 -1.163783371448516846e-01 1.134603172540664673e-01 2.031800895929336548e-01 -2.451005727052688599e-01 7.767934352159500122e-02 1.993710845708847046e-01 -1.820339113473892212e-01 -1.007944867014884949e-01 1.191388294100761414e-01 -1.737104207277297974e-01 -9.115578234195709229e-02 2.421575337648391724e-01 3.338029682636260986e-01 -4.152126982808113098e-02 2.707403339445590973e-02 -1.020590960979461670e-01 3.484458029270172119e-01 2.853520400822162628e-02 1.796219497919082642e-01 -6.890900433063507080e-02
2.791835069656372070e-01 3.905285615473985672e-03 1.005363240838050842e-01 1.993378698825836182e-01 -1.316623240709304810e-01 3.523254692554473877e-01 -2.915302515029907227e-01 8.544892072677612305e-02 1.873142272233963013e-01 -1.868906170129776001e-01 1.514309495687484741e-01 -3.505171462893486023e-02 -6.865020096302032471e-02 1.738085001707077026e-01 1.698129326105117798e-01 -2.426470071077346802e-02 6.230471283197402954e-02 2.203573733568191528e-01 -6.421959400177001953e-02 -1.062695756554603577e-01 1.973288953304290771e-01 3.432117402553558350e-02 4.764077439904212952e-02 3.819715976715087891e-01 3.202587068080902100e-01 1.556136459112167358e-01 -1.262147128582000732e-01 -1.652429699897766113e-01 1.753199398517608643e-01 1.214892342686653137e-01 8.380876481533050537e-02 -3.512747213244438171e-02
2.988540232181549072e-01 1.623926460742950439e-01 1.315198093652725220e-01 -1.582363098859786987e-01 3.291632980108261108e-02 1.888815909624099731e-01 -2.236324828118085861e-03 -1.245289444923400879e-01 -1.438436210155487061e-01 -9.418183565139770508e-02 8.984920382499694824e-02 1.913980841636657715e-01 1.175952050834894180e-02 -2.305063456296920776e-01 2.601461708545684814e-01 -8.998165279626846313e-02 8.696270734071731567e-02 1.379451900720596313e-01 -1.658716499805450439e-01 -3.402788564562797546e-02 2.314561605453491211e-02 5.783649161458015442e-02 9.211243689060211182e-02 4.910638630390167236e-01 1.610344052314758301e-01 2.461175024509429932e-01 2.627160549163818359e-01 -1.678619235754013062e-01 2.630152180790901184e-02 2.471191287040710449e-01 -1.578202545642852783e-01 -8.516541123390197754e-02
-1.307588517665863037e-01 -1.399538666009902954e-01 3.487841412425041199e-02 -3.743031993508338928e-02 4.452262446284294128e-02 3.921493887901306152e-01 -1.412181407213211060e-01 8.065609633922576904e-02 -2.179602235555648804e-01 1.717212796211242676e-01 -7.409804966300725937e-03 -8.362525701522827148e-02 -1.781179904937744141e-01 -1.113385856151580811e-01 2.636293768882751465e-01 -2.554946839809417725e-01 -2.461768835783004761e-01 -1.053934916853904724e-01 5.182596668601036072e-02 -2.433277517557144165e-01 2.015828639268875122e-01 -4.734499752521514893e-02 1.070808470249176025e-01 4.621079278877004981e-05 1.000354513525962830e-01 -1.045850440859794617e-01 2.008540779352188110e-01 -1.497638821601867676e-01 4.523541405797004700e-02 -1.902225427329540253e-02 -4.296234995126724243e-02 -4.895135760307312012e-01
3.956685215234756470e-02 -8.401922881603240967e-02 8.411292731761932373e-02 3.328323960304260254e-01 -9.253165125846862793e-02 3.590978309512138367e-02 -1.490082740783691406e-01 -2.114381194114685059e-01 9.236539155244827271e-02 -7.720350474119186401e-02 9.094688110053539276e-03 3.309005200862884521e-01 -6.850387901067733765e-02 2.085064798593521118e-01 2.956007122993469238e-01 -2.001828998327255249e-01 -3.828833345323801041e-03 2.010293453931808472e-01 1.707027703523635864e-01 -1.840213537216186523e-01 2.582548558712005615e-01 -8.801297843456268311e-02 2.705318331718444824e-01 -5.466723814606666565e-02 3.000471889972686768e-01 1.027505397796630859e-01 2.017886191606521606e-01 -2.119906395673751831e-01 7.770631462335586548e-02 1.876036375761032104e-01 -7.065845280885696411e-02 1.027225181460380554e-01
2.959413826465606689e-01 2.332814224064350128e-02 8.347646892070770264e-02 -2.227317243814468384e-01 7.788907736539840698e-02 3.048849999904632568e-01 -1.227327361702919006e-01 3.596225753426551819e-02 -2.558115124702453613e-01 -1.751991659402847290e-01 1.265492439270019531e-01 7.613058388233184814e-02 -7.090097665786743164e-02 -6.311884522438049316e-02 2.736952006816864014e-01 -1.646894663572311401e-01 -3.863565623760223389e-02 1.730240881443023682e-01 -2.398267835378646851e-01 1.722481101751327515e-01 -5.944058299064636230e-02 -2.739719487726688385e-02 1.078045889735221863e-01 4.331123232841491699e-01 1.136315688490867615e-01 6.907736510038375854e-02 1.870823204517364502e-01 -2.749231457710266113e-01 -1.276165712624788284e-02 1.778734624385833740e-01 -4.216835275292396545e-02 1.642452180385589600e-01
-4.954570531845092773e-02 -8.816024661064147949e-02 2.879971265792846680e-01 -1.452304515987634659e-02 1.731490902602672577e-02 3.507668673992156982e-01 -4.670937657356262207e-01 -1.062908992171287537e-01 -2.244915366172790527e-01 -2.491132915019989014e-01 1.083923801779747009e-01 -9.272570908069610596e-02 -2.276524752378463745e-01 1.692077368497848511e-01 2.544869482517242432e-01 -1.080399379134178162e-01 -9.024707973003387451e-02 4.725589230656623840e-02 -6.501491367816925049e-02 4.571231082081794739e-02 -6.015852466225624084e-02 -8.450531959533691406e-02 -1.570233143866062164e-02 2.921347320079803467e-01 1.262114942073822021e-01 1.968539804220199585e-01 1.981047391891479492e-01 -1.908792555332183838e-01 1.707896962761878967e-02 5.857264250516891479e-02 6.783110648393630981e-02 1.112924441695213318e-01
2.675255835056304932e-01 1.260306239128112793e-01 1.987392455339431763e-01 -2.338722161948680878e-02 1.392849534749984741e-01 9.456296265125274658e-02 6.533680856227874756e-02 -1.560936868190765381e-01 -2.316053025424480438e-02 1.204293817281723022e-01 -4.427704587578773499e-02 -8.209981769323348999e-02 -3.987244144082069397e-02 -5.323722586035728455e-02 2.809342145919799805e-01 -1.823391020298004150e-01 -2.069501280784606934e-01 2.245953083038330078e-01 -1.547751277685165405e-01 1.262275874614715576e-01 -1.026383787393569946e-01 2.932796999812126160e-02 1.475393027067184448e-01 4.245458543300628662e-01 -8.201604336500167847e-02 1.375032365322113037e-01 1.399060487747192383e-01 -1.971063613891601562e-01 2.256498038768768311e-01 1.550813168287277222e-01 -3.993728160858154297e-01 -1.005107760429382324e-01
1.365681290626525879e-01 3.830994293093681335e-02 3.222895786166191101e-02 4.643420875072479248e-02 1.338445842266082764e-01 4.591646417975425720e-02 -2.854801155626773834e-02 -2.761899530887603760e-01 -1.570627093315124512e-01 -2.943577617406845093e-02 -2.993343397974967957e-02 2.045005373656749725e-02 2.055928856134414673e-02 3.343135416507720947e-01 1.431267112493515015e-01 -6.570710241794586182e-02 -3.719322681427001953e-01 2.936834394931793213e-01 3.220240473747253418e-01 -8.633317798376083374e-02 9.142205864191055298e-02 -9.869862347841262817e-02 1.356058567762374878e-01 2.372540086507797241e-01 1.539676785469055176e-01 -1.586474776268005371e-01 3.022883832454681396e-01 -1.630778759717941284e-01 1.877805143594741821e-01 4.307161644101142883e-02 2.883273959159851074e-01 1.078827027231454849e-02
1.468041241168975830e-01 1.668412387371063232e-01 -3.085361095145344734e-03 6.936354096978902817e-03 -1.120953485369682312e-01 1.115261092782020569e-01 -4.815655648708343506e-01 -1.877173781394958496e-01 2.894120812416076660e-01 -1.818997710943222046e-01 1.408529728651046753e-01 1.261613965034484863e-01 1.323282569646835327e-01 -4.030498117208480835e-02 1.368649750947952271e-01 1.692127063870429993e-02 4.782301187515258789e-02 -4.204427823424339294e-02 -2.402729168534278870e-02 -2.298022508621215820e-01 7.400953769683837891e-02 1.587564684450626373e-02 1.164305880665779114e-01 2.972432971000671387e-01 1.271929591894149780e-01 1.267020851373672485e-01 -6.816154718399047852e-02 -2.916972041130065918e-01 8.690404891967773438e-02 2.092765718698501587e-01 1.929461807012557983e-01 -3.033631742000579834e-01
8.682847023010253906e-02 7.242645323276519775e-02 1.937350630760192871e-01 1.331741660833358765e-01 1.663869768381118774e-01 2.707666158676147461e-01 -2.123074373230338097e-03 -9.238952398300170898e-02 -2.550278306007385254e-01 1.407711654901504517e-01 -1.899078041315078735e-01 -1.797749698162078857e-01 -2.198329269886016846e-01 -3.880830714479088783e-03 8.260309696197509766e-02 -2.572304308414459229e-01 -3.916670083999633789e-01 1.639577597379684448e-01 2.190050631761550903e-01 -1.588049381971359253e-01 -1.259463280439376831e-01 -1.856460273265838623e-01 1.227538916282355785e-03 1.272846013307571411e-01 2.711625583469867706e-02 -8.027072995901107788e-02 4.160255938768386841e-02 -3.303053081035614014e-01 -7.173930108547210693e-02 1.407901048660278320e-01 2.907726168632507324e-01 -1.759741641581058502e-02
2.252056300640106201e-01 -1.498107612133026123e-01 7.960183173418045044e-02 3.266083896160125732e-01 -4.130759090185165405e-02 4.075010493397712708e-02 -2.983580827713012695e-01 -8.230445533990859985e-02 2.765398323535919189e-01 1.979111135005950928e-01 9.694567322731018066e-02 2.611106634140014648e-01 -9.489542245864868164e-02 -9.187243995256721973e-04 6.165206432342529297e-03 -4.174673184752464294e-02 -4.843068867921829224e-02 1.163453310728073120e-01 1.942741572856903076e-01 -3.942609205842018127e-02 -1.111979335546493530e-01 -2.351810224354267120e-02 2.573043704032897949e-01 3.735362887382507324e-01 2.968114018440246582e-01 6.643225997686386108e-02 2.892868518829345703e-01 -1.564703136682510376e-01 -9.912565350532531738e-03 2.972238510847091675e-02 -1.778581142425537109e-01 -5.947402119636535645e-02
1.679437011480331421e-01 -1.729146093130111694e-01 -2.098642140626907349e-01 -7.852653972804546356e-03 -1.419399119913578033e-02 8.739298582077026367e-02 -1.060421094298362732e-01 -4.655978679656982422e-01 -2.565163373947143555e-01 -3.055966692045331001e-03 -7.136374711990356445e-02 3.309475257992744446e-02 -2.528676986694335938e-01 -9.411072731018066406e-02 7.082126289606094360e-02 -1.430742442607879639e-01 2.428148090839385986e-01 1.973044723272323608e-01 -2.841787785291671753e-02 -4.324448481202125549e-02 2.444884926080703735e-01 -3.443785756826400757e-02 1.095333788543939590e-02 3.237355947494506836e-01 -1.519939978606998920e-04 2.279893681406974792e-02 2.029480040073394775e-01 -2.503522932529449463e-01 2.975076138973236084e-01 5.316247418522834778e-02 1.681377440690994263e-01 -3.464239835739135742e-02
-7.769280672073364258e-02 -2.977374475449323654e-03 3.887591511011123657e-02 2.230129241943359375e-01 7.617952674627304077e-02 4.777084887027740479e-01 -2.308589369058609009e-01 -1.646408438682556152e-01 1.339341998100280762e-01 -3.513815999031066895e-02 1.807592362165451050e-01 -1.009900346398353577e-01 -1.686128228902816772e-02 -1.611759513616561890e-01 6.279316544532775879e-02 -3.169413506984710693e-01 -1.435874104499816895e-01 -1.258579492568969727e-01 -2.072205841541290283e-01 1.011077407747507095e-02 -5.772757902741432190e-02 -3.067388832569122314e-01 2.237960323691368103e-02 1.300889346748590469e-02 -7.203708589076995850e-02 2.399160116910934448e-01 1.832687556743621826e-01 -3.042567372322082520e-01 1.793710589408874512e-01 1.507304906845092773e-01 1.159262061119079590e-01 2.761111408472061157e-02
-2.713526226580142975e-02 -3.881563618779182434e-02 3.641144186258316040e-02 4.626685678958892822e-01 -4.714253172278404236e-02 1.019192636013031006e-01 -2.464399188756942749e-01 -1.632738113403320312e-01 1.146654039621353149e-01 1.622692346572875977e-01 -9.913741797208786011e-02 -1.095481514930725098e-01 1.199733838438987732e-01 1.938129216432571411e-01 1.245176196098327637e-01 1.793281137943267822e-01 2.527793943881988525e-01 7.655556499958038330e-02 2.106616273522377014e-02 -2.193011939525604248e-01 -5.195773765444755554e-02 1.109679639339447021e-01 1.172441616654396057e-01 3.664290606975555420e-01 4.580281302332878113e-02 1.205824967473745346e-02 1.611084789037704468e-01 -3.643051087856292725e-01 -8.351667970418930054e-02 -1.857059448957443237e-01 -2.074877731502056122e-02 -1.931441724300384521e-01
-1.337643563747406006e-01 -1.682190150022506714e-01 2.342723011970520020e-01 4.129555821418762207e-02 2.601478993892669678e-01 5.186946690082550049e-02 -2.439565658569335938e-01 -1.949038207530975342e-01 2.014186382293701172e-01 -9.152873605489730835e-02 1.072018817067146301e-01 1.814648509025573730e-02 6.731067784130573273e-03 2.428071647882461548e-01 2.849749624729156494e-01 -2.181639522314071655e-02 -2.682461440563201904e-01 1.792711764574050903e-01 1.896400302648544312e-01 -1.570131033658981323e-01 1.828863918781280518e-01 6.386123597621917725e-02 3.649388551712036133e-01 -1.792149432003498077e-02 -6.477379798889160156e-02 3.088510222733020782e-02 2.084101140499114990e-01 -2.816336154937744141e-01 1.961136609315872192e-01 2.097046002745628357e-02 1.553753912448883057e-01 -3.483612090349197388e-02
9.182283282279968262e-02 -4.203573167324066162e-01 2.284100204706192017e-01 9.364625811576843262e-02 7.701592985540628433e-03 2.688226997852325439e-01 -2.569282427430152893e-02 1.008687540888786316e-01 -7.332977652549743652e-02 1.501775532960891724e-01 -1.721484214067459106e-01 1.489128172397613525e-01 1.847234219312667847e-01 -2.470056898891925812e-02 7.944305986166000366e-02 -2.268880158662796021e-01 -1.401736438274383545e-01 -7.328641600906848907e-03 -1.124511212110519409e-01 -4.948681965470314026e-02 1.428251117467880249e-01 -2.819834053516387939e-01 7.707265019416809082e-02 1.496564894914627075e-01 1.159729138016700745e-01 -5.718794837594032288e-02 3.215817511081695557e-01 -4.056333601474761963e-01 4.908358305692672729e-02 1.557803004980087280e-01 -1.289379298686981201e-01 -8.650127798318862915e-02
1.024098023772239685e-01 -2.419976890087127686e-01 -2.415704727172851562e-02 -2.772479690611362457e-02 -1.678691655397415161e-01 3.447979390621185303e-01 -1.361709982156753540e-01 -2.173681706190109253e-01 -2.243493199348449707e-01 -4.559226706624031067e-02 3.867364674806594849e-02 -4.152206331491470337e-02 -2.116706669330596924e-01 -1.246259808540344238e-01 2.419456690549850464e-01 2.026018947362899780e-01 1.605803072452545166e-01 2.935150861740112305e-01 -1.049855947494506836e-01 -9.764128923416137695e-02 2.896007336676120758e-02 -9.541083127260208130e-02 2.218221426010131836e-01 3.507714867591857910e-01 3.552435338497161865e-01 3.884905949234962463e-02 -6.828425079584121704e-02 -6.692034006118774414e-02 -3.129325434565544128e-02 -2.905400842428207397e-02 2.022358588874340057e-02 -2.177763730287551880e-01
2.908169627189636230e-01 1.999588310718536377e-01 1.478071212768554688e-01 9.361422061920166016e-02 1.022096425294876099e-01 3.288415670394897461e-01 -2.430178076028823853e-01 -3.933922573924064636e-02 -3.281312435865402222e-02 -6.691539287567138672e-02 -2.616530954837799072e-01 -2.520528137683868408e-01 -5.423644185066223145e-02 7.173839211463928223e-02 2.144879996776580811e-01 -2.921411395072937012e-01 -2.778139710426330566e-01 2.722001671791076660e-01 -7.365579903125762939e-02 -1.829722523689270020e-01 -4.968000948429107666e-02 -1.767748743295669556e-01 -2.595883011817932129e-01 5.057754367589950562e-02 1.320273727178573608e-01 -4.720083624124526978e-02 2.223762273788452148e-01 -3.867196291685104370e-02 -6.470114737749099731e-02 1.101381406188011169e-01 7.248580455780029297e-02 5.137982964515686035e-02
2.497239261865615845e-01 -1.036309078335762024e-01 -2.751019001007080078e-01 7.895942777395248413e-02 2.826745808124542236e-01 1.495231539011001587e-01 -4.960677027702331543e-01 1.324740052223205566e-02 -2.266762554645538330e-01 8.644173294305801392e-02 -1.099921856075525284e-02 7.832730561494827271e-02 -1.004307121038436890e-01 -4.396201111376285553e-04 -2.720011956989765167e-02 -1.544135510921478271e-01 -2.223078906536102295e-01 2.521695382893085480e-02 -4.371597245335578918e-02 -1.383034437894821167e-01 1.690365374088287354e-01 6.932931393384933472e-02 -8.567975461483001709e-02 7.084542512893676758e-02 1.446616798639297485e-01 1.768278330564498901e-01 2.267233580350875854e-01 -2.567048370838165283e-01 -8.199091255664825439e-02 2.455163151025772095e-01 -1.976313441991806030e-01 -6.550903618335723877e-02
-1.133136525750160217e-01 -1.921240426599979401e-02 3.688654303550720215e-02 3.603194355964660645e-01 3.363713389262557030e-03 2.561611831188201904e-01 -2.887723147869110107e-01 -5.546968430280685425e-02 9.669727832078933716e-02 2.522490322589874268e-01 8.979682624340057373e-02 1.695742309093475342e-01 8.750853687524795532e-02 2.875960171222686768e-01 9.320024400949478149e-02 3.168870508670806885e-02 3.159203333780169487e-03 2.413169741630554199e-01 7.634578645229339600e-02 -1.444444656372070312e-01 -8.659291267395019531e-02 -3.606133535504341125e-02 -3.337340429425239563e-02 3.827955722808837891e-01 2.770565152168273926e-01 6.891251541674137115e-03 2.113584131002426147e-01 -2.771503627300262451e-01 -1.134942099452018738e-01 -1.185311898589134216e-01 7.981596514582633972e-03 -1.642471849918365479e-01
-8.500063419342041016e-02 -2.284369468688964844e-01 1.167107373476028442e-01 1.234770491719245911e-01 -2.244191169738769531e-01 2.357055693864822388e-01 -2.900783717632293701e-01 9.471575170755386353e-02 -1.312098950147628784e-01 7.341524213552474976e-02 1.670943349599838257e-01 -6.565754115581512451e-02 2.103153169155120850e-01 -1.701670140027999878e-01 2.322510331869125366e-01 1.328267604112625122e-01 -3.057523071765899658e-01 2.978465855121612549e-01 -1.052822917699813843e-01 -7.148540765047073364e-02 -2.154467701911926270e-01 -5.863621458411216736e-02 1.312791258096694946e-01 1.662999838590621948e-01 2.191509157419204712e-01 5.332317575812339783e-02 2.642247676849365234e-01 -1.504795104265213013e-01 2.426465004682540894e-01 -9.460206329822540283e-02 -9.183253347873687744e-02 -1.869060657918453217e-02
-1.624649465084075928e-01 -1.178357675671577454e-01 -2.011735141277313232e-01 1.293283253908157349e-01 2.988570034503936768e-01 1.220881417393684387e-01 -3.901063799858093262e-01 -1.882350891828536987e-01 -1.523696184158325195e-01 -1.024574711918830872e-01 9.315939620137214661e-03 -5.639206245541572571e-02 1.407887786626815796e-02 -5.257535353302955627e-02 -1.301568299531936646e-01 -3.339223191142082214e-02 -1.908767223358154297e-01 2.274789810180664062e-01 4.561923444271087646e-02 -2.321786582469940186e-01 6.085164472460746765e-02 2.138966023921966553e-01 4.364940822124481201e-01 9.600594639778137207e-02 -1.620549522340297699e-02 5.869516730308532715e-02 3.470068871974945068e-01 -1.620012819766998291e-01 3.035522066056728363e-02 6.259865593165159225e-03 -4.282179474830627441e-02 -7.848631590604782104e-02
-1.569577306509017944e-02 5.441970657557249069e-03 9.445884078741073608e-02 -2.005418948829174042e-02 -1.203393712639808655e-01 1.564990431070327759e-01 -5.115388333797454834e-02 1.646949537098407745e-02 1.394186466932296753e-01 -1.675421185791492462e-02 2.556839212775230408e-02 -5.124573409557342529e-02 2.197202295064926147e-01 -1.752298176288604736e-01 2.509289085865020752e-01 1.681794784963130951e-02 -3.099386394023895264e-01 2.723682224750518799e-01 -9.873567521572113037e-02 -2.332974970340728760e-01 -2.067665904760360718e-01 -7.932034134864807129e-02 2.405235171318054199e-01 1.686514019966125488e-01 3.741883113980293274e-02 -9.135372936725616455e-03 3.219851255416870117e-01 -1.939330548048019409e-01 3.036645650863647461e-01 1.591987758874893188e-01 -2.504421770572662354e-01 -3.008345365524291992e-01
2.249004095792770386e-01 -9.493802487850189209e-02 -1.614273488521575928e-01 -6.320866290479898453e-03 -1.425605267286300659e-01 1.658303290605545044e-02 -4.671201407909393311e-01 -1.270559281110763550e-01 -1.646079421043395996e-01 1.051664948463439941e-01 3.289923369884490967e-01 -1.603331267833709717e-01 -1.705313026905059814e-01 1.097886785864830017e-01 2.092473357915878296e-01 -1.301598548889160156e-01 6.197826936841011047e-02 1.375802606344223022e-01 6.896327435970306396e-02 8.676427602767944336e-02 1.212130021303892136e-02 -1.387463063001632690e-01 -7.110763341188430786e-02 3.653957545757293701e-01 7.534655183553695679e-02 -3.107621334493160248e-02 2.786940336227416992e-01 6.197890639305114746e-02 2.635649740695953369e-01 5.339483171701431274e-02 1.945586502552032471e-02 -1.775780767202377319e-01
1.348900645971298218e-01 5.275432020425796509e-02 1.396014988422393799e-01 7.213315367698669434e-02 1.094373594969511032e-02 1.467167884111404419e-01 -1.810340434312820435e-01 -4.644353315234184265e-02 8.778094500303268433e-02 1.421992778778076172e-01 2.360282689332962036e-01 -1.894761063158512115e-02 -1.071732714772224426e-01 -1.052215602248907089e-02 9.490109235048294067e-02 -1.111745238304138184e-01 1.194700002670288086e-01 2.176389545202255249e-01 -2.471936494112014771e-02 -4.568894505500793457e-01 -7.038759440183639526e-02 -1.261189728975296021e-01 1.235913336277008057e-01 1.067633181810379028e-01 1.340556740760803223e-01 2.868800461292266846e-01 6.113393604755401611e-02 -3.674865961074829102e-01 -1.316597610712051392e-01 3.642821311950683594e-01 -2.704985439777374268e-01 -2.059026155620813370e-03
-7.571433484554290771e-02 -1.398817598819732666e-01 -1.167508810758590698e-01 3.446641862392425537e-01 2.722060084342956543e-01 2.107564508914947510e-01 -2.156327068805694580e-01 8.487007766962051392e-02 2.133870422840118408e-01 -8.391722291707992554e-02 2.157849669456481934e-01 -2.730371952056884766e-01 -1.296495497226715088e-01 5.009175837039947510e-02 3.068429529666900635e-01 -1.621786952018737793e-01 -4.123917967081069946e-02 1.025255471467971802e-01 -8.745435625314712524e-02 1.289162202738225460e-03 -5.913959816098213196e-02 -2.382619380950927734e-01 -1.896057650446891785e-02 3.018427193164825439e-01 8.679635822772979736e-02 2.018922120332717896e-01 1.620298475027084351e-01 4.217818751931190491e-02 -2.264710143208503723e-02 1.360389739274978638e-01 -2.491391301155090332e-01 -1.660923957824707031e-01
5.827989056706428528e-02 -1.829891502857208252e-01 7.298205047845840454e-03 -1.329400390386581421e-01 -1.724471151828765869e-01 2.145456671714782715e-01 -4.107239246368408203e-01 2.096429765224456787e-01 -6.278274208307266235e-02 -7.218800485134124756e-02 1.391950100660324097e-01 -2.194333970546722412e-01 -7.727959007024765015e-02 -8.457627892494201660e-02 2.503803968429565430e-01 5.845890939235687256e-02 9.165467321872711182e-02 2.474011629819869995e-01 -1.772813200950622559e-01 2.010167017579078674e-02 6.002684682607650757e-02 2.482541464269161224e-02 5.305327102541923523e-02 5.820159316062927246e-01 -7.082363124936819077e-03 -5.587647669017314911e-03 1.041954606771469116e-01 -1.412370502948760986e-01 2.777435816824436188e-02 -8.882792294025421143e-02 9.043703973293304443e-02 -7.825499027967453003e-02
-1.296377182006835938e-01 -4.540920630097389221e-02 8.909082412719726562e-02 7.016883045434951782e-02 3.420963287353515625e-01 1.726798415184020996e-01 -4.872302338480949402e-02 -1.676720529794692993e-01 1.918375194072723389e-01 -5.258715152740478516e-02 -1.589075289666652679e-02 -1.337149739265441895e-01 -2.233444154262542725e-01 6.849352270364761353e-02 3.887611329555511475e-01 -2.749053239822387695e-01 -3.542863130569458008e-01 9.190254658460617065e-02 -3.129086643457412720e-02 -1.282791644334793091e-01 -1.196351647377014160e-01 2.040468342602252960e-02 9.347701072692871094e-02 1.714679598808288574e-01 3.852734714746475220e-02 -1.114366352558135986e-01 1.287287473678588867e-01 -2.484119683504104614e-01 7.457947731018066406e-02 -3.728445246815681458e-02 3.370850980281829834e-01 -1.868833303451538086e-01
5.321126803755760193e-02 -2.305818796157836914e-01 1.546465158462524414e-01 3.872393369674682617e-01 4.834204912185668945e-03 -2.026192657649517059e-02 -1.541817337274551392e-01 -1.936521381139755249e-01 7.004606723785400391e-02 7.616165280342102051e-02 1.085908934473991394e-01 -3.718483448028564453e-02 -1.011491641402244568e-01 -9.537901729345321655e-02 1.790369004011154175e-01 -8.716308325529098511e-02 -1.801530420780181885e-01 2.830071449279785156e-01 2.259847819805145264e-01 -2.047208249568939209e-01 -1.818914711475372314e-01 1.182928010821342468e-01 3.103139400482177734e-01 2.165571153163909912e-01 3.039434254169464111e-01 5.090387165546417236e-02 2.644229829311370850e-01 1.222174335271120071e-02 1.150228679180145264e-01 1.715812832117080688e-01 -1.052247881889343262e-01 -1.047869995236396790e-01
-3.474254310131072998e-01 -1.740799695253372192e-01 1.565105766057968140e-01 1.152816563844680786e-01 -4.013047367334365845e-02 1.696415692567825317e-01 -2.290026843547821045e-01 1.519799232482910156e-01 1.300017237663269043e-01 -1.184136644005775452e-01 1.625719666481018066e-01 -9.422420710325241089e-02 9.831267409026622772e-03 -6.459352374076843262e-02 8.380240201950073242e-02 -1.003832146525382996e-01 -2.182713150978088379e-01 2.652189731597900391e-01 1.002635527402162552e-02 -2.358560711145401001e-01 -8.065837621688842773e-02 1.276502013206481934e-02 1.509294360876083374e-01 1.329971253871917725e-01 2.679014205932617188e-01 3.916788101196289062e-02 3.588256239891052246e-01 -2.216398268938064575e-01 3.366605937480926514e-01 3.036852926015853882e-02 -1.291100382804870605e-01 1.212955340743064880e-01
3.353322744369506836e-01 -1.622514873743057251e-01 4.050974966958165169e-04 -9.276808798313140869e-02 -8.225572854280471802e-02 3.849594295024871826e-01 -4.361887574195861816e-01 -1.722793579101562500e-01 3.114720582962036133e-01 7.012732326984405518e-03 2.493347600102424622e-02 -4.204018786549568176e-02 -2.754359506070613861e-02 5.620750412344932556e-02 7.385924458503723145e-02 -1.400294303894042969e-01 -1.659951545298099518e-02 3.845776319503784180e-01 4.535532370209693909e-02 4.474893212318420410e-03 -6.147603690624237061e-02 -4.012547060847282410e-02 -1.009784489870071411e-01 -4.944375902414321899e-02 4.044236242771148682e-02 -2.925188094377517700e-02 1.633652448654174805e-01 -9.102111309766769409e-02 2.308237552642822266e-01 -1.451687812805175781e-01 -1.695420742034912109e-01 -2.010972797870635986e-01
1.881135404109954834e-01 -1.035315915942192078e-01 -1.744434386491775513e-01 2.125694900751113892e-01 1.144610643386840820e-01 2.612530887126922607e-01 -4.303888082504272461e-01 5.925297737121582031e-02 -1.321390867233276367e-01 1.576244086027145386e-01 -1.556787639856338501e-01 7.649019360542297363e-02 -1.344946026802062988e-01 -1.028224378824234009e-01 -5.759001150727272034e-02 -1.362419426441192627e-01 -1.229870170354843140e-01 2.409475892782211304e-01 -9.787822514772415161e-02 -1.893436610698699951e-01 1.075683385133743286e-01 9.352420270442962646e-02 1.681231558322906494e-01 -8.554055541753768921e-02 -2.810043049976229668e-03 2.752420864999294281e-02 3.199248611927032471e-01 9.658045135438442230e-03 -2.286664582788944244e-02 2.187079638242721558e-01 -1.373794823884963989e-01 -3.745565414428710938e-01
1.843107938766479492e-01 7.091325242072343826e-03 7.567866146564483643e-02 1.004545986652374268e-01 -1.303142160177230835e-01 -7.975396513938903809e-02 -3.539013266563415527e-01 -4.319800734519958496e-01 1.329471915960311890e-01 -3.451282382011413574e-01 3.196855774149298668e-03 -1.395102310925722122e-02 -9.315570443868637085e-02 -2.893259003758430481e-02 6.471651792526245117e-02 -1.703748703002929688e-01 -3.852691501379013062e-02 5.468878149986267090e-02 -4.570963606238365173e-02 -9.430640935897827148e-02 1.518049538135528564e-01 -1.084541529417037964e-01 2.091394215822219849e-01 4.044816195964813232e-01 1.461526602506637573e-01 3.526781499385833740e-02 2.719032168388366699e-01 -6.087125092744827271e-02 9.589160978794097900e-02 -6.098033487796783447e-02 -1.808161586523056030e-01 1.782742440700531006e-01
1.313902735710144043e-01 -1.735848784446716309e-01 2.171784639358520508e-01 7.936784625053405762e-02 -2.905023982748389244e-03 3.108052909374237061e-01 -1.624165326356887817e-01 -2.350809872150421143e-01 -1.098974607884883881e-02 -2.028352767229080200e-01 -1.595028676092624664e-02 -7.790299504995346069e-02 -9.438378363847732544e-02 -1.820575147867202759e-01 1.466534435749053955e-01 -2.510395646095275879e-01 -2.514424324035644531e-01 -1.339786965399980545e-02 -4.178993701934814453e-01 -1.179154291749000549e-01 -1.646059751510620117e-01 -4.514488205313682556e-02 -5.155588686466217041e-02 9.026369452476501465e-02 -6.132429838180541992e-02 7.695014029741287231e-02 1.686353236436843872e-01 -2.847996354103088379e-01 1.629904359579086304e-01 3.236350715160369873e-01 6.068469583988189697e-02 -2.483527362346649170e-02
2.704401016235351562e-01 1.943514198064804077e-01 2.634195610880851746e-02 1.382558792829513550e-02 -7.128174882382154465e-03 3.541226387023925781e-01 -2.498598694801330566e-01 2.883098833262920380e-02 1.976923644542694092e-01 -1.398593783378601074e-01 6.194409355521202087e-02 1.540000736713409424e-01 2.528643012046813965e-01 3.149325549602508545e-01 7.604710757732391357e-02 -1.402808167040348053e-02 6.305832881480455399e-03 -1.229323912411928177e-02 9.745584800839424133e-03 -3.021538555622100830e-01 7.923158258199691772e-02 4.598500579595565796e-02 3.344102501869201660e-01 2.873415052890777588e-01 2.909250855445861816e-01 1.188503354787826538e-01 -8.471509814262390137e-02 -1.150062903761863708e-01 1.185419410467147827e-01 -4.053666815161705017e-02 1.162850335240364075e-01 -3.790912777185440063e-02
5.537268146872520447e-02 2.577126957476139069e-02 -1.995313763618469238e-01 -4.964199382811784744e-03 7.528863847255706787e-02 1.864562034606933594e-01 -1.426039785146713257e-01 -4.410603083670139313e-03 -1.297755986452102661e-01 2.762527763843536377e-01 1.640761643648147583e-01 -2.752348482608795166e-01 4.294469580054283142e-02 -1.836307048797607422e-01 5.581284686923027039e-02 -8.804403245449066162e-02 -1.409207656979560852e-02 4.734730813652276993e-03 -1.526337563991546631e-01 -1.094721406698226929e-01 1.239085942506790161e-01 -1.931060105562210083e-01 4.129213392734527588e-01 1.220492571592330933e-01 1.559541970491409302e-01 -4.687358811497688293e-02 -9.935218840837478638e-02 -4.864088892936706543e-01 1.798793077468872070e-01 -1.601963341236114502e-01 -5.078253522515296936e-02 -2.150620073080062866e-01
2.043028175830841064e-01 2.699341997504234314e-02 -8.512947708368301392e-02 -9.599757939577102661e-02 8.815285563468933105e-02 3.723789155483245850e-01 -3.444451987743377686e-01 -2.946658432483673096e-02 1.402116417884826660e-01 -1.361279636621475220e-01 -2.627648413181304932e-01 -1.169292628765106201e-01 8.114248514175415039e-02 -1.469734162092208862e-01 4.922933503985404968e-02 1.132357791066169739e-01 2.474619001150131226e-01 1.895861774682998657e-01 1.153410822153091431e-01 2.850494813174009323e-03 -1.296193301677703857e-01 5.342054367065429688e-02 9.108159691095352173e-02 2.057872414588928223e-01 2.797957062721252441e-01 -1.601675003767013550e-01 2.352651059627532959e-01 -3.930497765541076660e-01 3.053966164588928223e-02 1.172350123524665833e-01 -5.249924288364127278e-05 -3.921209648251533508e-02
-1.805396005511283875e-02 -9.376367926597595215e-02 -3.308689221739768982e-02 2.133095711469650269e-01 1.832281053066253662e-01 2.547191455960273743e-02 -1.470230668783187866e-01 -2.098469585180282593e-01 8.413875848054885864e-02 5.329554155468940735e-02 1.585495769977569580e-01 2.921126037836074829e-02 1.265030819922685623e-02 2.103934586048126221e-01 9.290546923875808716e-02 3.711165115237236023e-02 -2.059651464223861694e-01 1.751076281070709229e-01 1.994565278291702271e-01 -3.439423739910125732e-01 2.398219704627990723e-02 8.850145339965820312e-02 3.440712690353393555e-01 2.006807923316955566e-01 2.050562053918838501e-01 2.906732261180877686e-02 3.855735361576080322e-01 -3.302622735500335693e-01 4.998556151986122131e-02 1.643500775098800659e-01 1.384172141551971436e-01 -8.085618168115615845e-02
1.205561310052871704e-01 3.334778547286987305e-01 9.759884327650070190e-02 -1.942878402769565582e-02 2.541063167154788971e-02 5.866632983088493347e-02 -1.471606492996215820e-01 1.425294131040573120e-01 -2.913770265877246857e-02 2.596300840377807617e-02 -3.082361631095409393e-02 -2.021761387586593628e-01 1.051788032054901123e-02 -8.595825731754302979e-02 4.369626641273498535e-01 2.190553955733776093e-02 2.839017100632190704e-02 2.561551928520202637e-01 4.798463778570294380e-04 -6.435044109821319580e-03 8.570399880409240723e-02 -3.051563501358032227e-01 1.128358393907546997e-02 2.398684173822402954e-01 4.533446729183197021e-01 7.225574553012847900e-02 2.496229857206344604e-01 -1.751179248094558716e-01 1.282328367233276367e-01 1.708221733570098877e-01 -4.648418107535690069e-04 4.578300565481185913e-02
-1.161887273192405701e-01 1.555325686931610107e-01 8.661901950836181641e-02 6.297858804464340210e-02 7.533111423254013062e-02 -2.244523167610168457e-02 -2.129270434379577637e-01 -1.085911169648170471e-01 8.247458934783935547e-02 -1.036781072616577148e-01 1.569797992706298828e-01 -1.351663172245025635e-01 -2.761742472648620605e-02 -8.739402401261031628e-04 2.199718803167343140e-01 -4.353662952780723572e-02 1.442863047122955322e-01 7.311265915632247925e-02 -6.731868535280227661e-02 1.674140542745590210e-01 1.200536191463470459e-01 -1.368387043476104736e-01 3.478614389896392822e-01 1.568050235509872437e-01 3.287406265735626221e-01 1.428396254777908325e-01 4.091306030750274658e-01 -4.360598623752593994e-01 9.111188352108001709e-02 1.704262644052505493e-01 3.025048179551959038e-03 -1.232883632183074951e-01
-2.192651629447937012e-01 -3.781813010573387146e-02 9.641432762145996094e-02 -8.166068792343139648e-02 4.929219558835029602e-02 3.314926326274871826e-01 -2.652581930160522461e-01 -5.510896816849708557e-02 -2.378561794757843018e-01 8.822860568761825562e-02 7.546737045049667358e-02 -1.199453771114349365e-01 1.024334654211997986e-01 -1.516808867454528809e-01 1.360436156392097473e-02 -2.264626473188400269e-01 -2.586703598499298096e-01 1.834989041090011597e-01 1.992240250110626221e-01 -3.957473859190940857e-02 -6.010317802429199219e-02 1.803280264139175415e-01 2.752045094966888428e-01 3.154500946402549744e-02 2.460801601409912109e-01 -1.174566969275474548e-01 2.363097667694091797e-01 -3.184319138526916504e-01 2.899694740772247314e-01 -9.198045730590820312e-02 -4.218406509608030319e-03 2.335266210138797760e-02
2.302150875329971313e-01 -4.578189924359321594e-02 -2.157046943902969360e-01 2.354110777378082275e-01 1.046651005744934082e-01 6.337711215019226074e-02 -4.423266053199768066e-01 4.791195318102836609e-02 -2.488646507263183594e-01 -1.856671124696731567e-01 -9.176956117153167725e-02 -9.510762244462966919e-02 -5.050870031118392944e-02 4.428919777274131775e-02 -7.844275981187820435e-02 -1.954990476369857788e-01 -1.641212999820709229e-01 5.395683273673057556e-02 -1.369811743497848511e-01 -1.642237044870853424e-02 1.708374172449111938e-01 -3.413391113281250000e-02 1.937879174947738647e-01 1.763902902603149414e-01 -3.238246217370033264e-02 1.584722846746444702e-01 4.072703123092651367e-01 4.709373787045478821e-02 1.361773312091827393e-01 2.532740533351898193e-01 6.883056461811065674e-02 -1.941702961921691895e-01
1.230513602495193481e-01 -7.113681733608245850e-02 -1.708890944719314575e-01 2.129902541637420654e-01 -4.187982901930809021e-02 -3.896645829081535339e-02 -2.413112521171569824e-01 -3.594984486699104309e-02 -1.354896575212478638e-01 -7.702868431806564331e-02 -8.228731900453567505e-02 4.659458994865417480e-02 -1.678899824619293213e-01 9.331817179918289185e-02 3.266058862209320068e-01 -3.184694424271583557e-02 -1.872133165597915649e-01 2.775444090366363525e-01 -1.050499603152275085e-01 5.615199357271194458e-02 1.229085549712181091e-01 -3.105982244014739990e-01 3.752008974552154541e-01 1.874646097421646118e-01 -1.291930228471755981e-01 1.157307177782058716e-01 6.093887984752655029e-02 -3.492459058761596680e-01 6.347730010747909546e-02 -1.455003768205642700e-01 2.593770027160644531e-01 5.107401311397552490e-02
3.217112123966217041e-01 3.692956268787384033e-02 1.347114890813827515e-01 5.674560368061065674e-02 1.821366548538208008e-01 3.106198310852050781e-01 -1.353457719087600708e-01 -6.020122766494750977e-02 6.038298364728689194e-03 -1.799672245979309082e-01 -1.251399815082550049e-01 -2.997381687164306641e-01 1.872806698083877563e-01 -2.428334765136241913e-02 2.367404997348785400e-01 5.761849135160446167e-02 2.100407779216766357e-01 2.826894819736480713e-01 -1.332079172134399414e-01 -5.769120901823043823e-02 -2.235956490039825439e-01 -1.357057243585586548e-01 1.474667042493820190e-01 7.776933908462524414e-02 1.066645048558712006e-02 -1.523206233978271484e-01 1.681669503450393677e-01 -3.609869778156280518e-01 -1.652822643518447876e-01 -1.278284341096878052e-01 -1.445041745901107788e-01 3.816990554332733154e-02
1.391819566488265991e-01 -1.850210279226303101e-01 -2.018805891275405884e-01 2.177633643150329590e-01 2.988023459911346436e-01 1.260560452938079834e-01 -5.186731219291687012e-01 -1.848942041397094727e-02 -1.489184498786926270e-01 1.791913434863090515e-02 -1.167029589414596558e-01 -5.825205147266387939e-02 1.267927885055541992e-01 -2.261588163673877716e-02 -1.484939306974411011e-01 -1.800387352705001831e-02 -3.202717378735542297e-02 2.660044133663177490e-01 -1.958753764629364014e-01 -3.430438786745071411e-02 9.876487404108047485e-02 1.528097093105316162e-01 1.332684606313705444e-01 1.850815415382385254e-01 2.268156036734580994e-02 6.570868194103240967e-03 2.929536104202270508e-01 -2.588098943233489990e-01 4.890839383006095886e-02 1.734480410814285278e-01 -1.325751245021820068e-01 -7.311420142650604248e-02
7.806746754795312881e-03 -1.125861108303070068e-01 -1.793997362256050110e-02 1.396083533763885498e-01 -1.293435692787170410e-01 -6.705715507268905640e-02 -1.768719255924224854e-01 -8.784245699644088745e-02 6.214024871587753296e-02 -4.746707528829574585e-02 1.194858029484748840e-01 -1.538473963737487793e-01 1.387677639722824097e-01 1.456253603100776672e-02 1.757069826126098633e-01 1.345726698637008667e-01 2.268669605255126953e-01 1.017674505710601807e-01 -1.868796907365322113e-02 -2.706897854804992676e-01 1.429075282067060471e-02 1.219771057367324829e-02 2.018854767084121704e-01 3.102404773235321045e-01 8.360511809587478638e-02 7.645942736417055130e-03 3.003672957420349121e-01 -4.694468975067138672e-01 1.342504769563674927e-01 1.826581656932830811e-01 1.675499081611633301e-01 -3.532650470733642578e-01
-4.792222753167152405e-02 -6.784173846244812012e-02 3.652352094650268555e-01 1.476319879293441772e-01 5.416781455278396606e-02 2.571503818035125732e-01 -1.020595729351043701e-01 -1.459757685661315918e-01 1.754063516855239868e-01 2.808483690023422241e-02 -7.074864953756332397e-02 -6.152112782001495361e-02 -1.219216883182525635e-01 -2.672484815120697021e-01 2.668674588203430176e-01 -4.884133338928222656e-01 8.509705960750579834e-02 -4.089992493391036987e-02 2.287950366735458374e-02 -2.225910574197769165e-01 -1.876000761985778809e-01 -1.442901790142059326e-02 5.509413778781890869e-02 1.053391695022583008e-01 1.768481135368347168e-01 4.910036921501159668e-02 1.584683805704116821e-01 -2.155688703060150146e-01 -1.064566671848297119e-01 1.694494336843490601e-01 8.586902916431427002e-02 -1.987925469875335693e-01
1.158907935023307800e-01 7.526956498622894287e-02 -2.178476452827453613e-01 1.746062487363815308e-01 8.825716562569141388e-03 1.010319590568542480e-01 -1.868167221546173096e-01 -3.999432548880577087e-02 -2.484951168298721313e-02 2.684756219387054443e-01 1.223882213234901428e-01 -7.651791721582412720e-02 -7.482194155454635620e-02 -1.199862174689769745e-02 2.394069544970989227e-02 -2.335487753152847290e-01 -1.121731400489807129e-01 -2.042915076017379761e-01 -1.809294670820236206e-01 -3.269401788711547852e-01 -1.390118896961212158e-01 -1.436348706483840942e-01 4.108010828495025635e-01 -4.200373217463493347e-02 6.006446853280067444e-02 -3.118987940251827240e-02 3.346402198076248169e-02 -4.767024219036102295e-01 2.422279715538024902e-01 2.796763740479946136e-02 1.782056875526905060e-02 -6.813611835241317749e-02
5.419064685702323914e-02 -1.595847755670547485e-01 -4.365715757012367249e-02 7.087306585162878036e-03 -1.365909129381179810e-01 3.467724621295928955e-01 -1.256541758775711060e-01 -3.056920468807220459e-01 -3.209457397460937500e-01 -1.267264634370803833e-01 -1.905114650726318359e-01 -2.505970001220703125e-01 -4.161437973380088806e-02 1.808367371559143066e-01 1.009287759661674500e-01 1.985273137688636780e-02 1.526582688093185425e-01 5.715242028236389160e-02 -8.905588090419769287e-02 -2.092096060514450073e-01 2.405878901481628418e-02 -2.215489149093627930e-01 -5.277633294463157654e-02 2.318361997604370117e-01 2.438713312149047852e-01 2.791434228420257568e-01 1.144050434231758118e-01 -2.344835102558135986e-01 1.755804717540740967e-01 6.346931308507919312e-02 3.053518198430538177e-02 -1.805553138256072998e-01
1.417119950056076050e-01 -5.240310356020927429e-02 -7.981876283884048462e-02 1.676015704870223999e-01 -1.479134410619735718e-01 2.392097115516662598e-01 -4.021708071231842041e-01 2.136189304292201996e-02 -4.944590479135513306e-02 -1.845229417085647583e-01 3.711703047156333923e-02 -1.624509394168853760e-01 4.512058198451995850e-02 -1.554955691099166870e-01 3.435789644718170166e-01 -1.591767184436321259e-02 9.790387749671936035e-02 1.100856065750122070e-01 8.468450605869293213e-02 1.406940259039402008e-02 1.932209730148315430e-01 -5.297002568840980530e-02 1.324289590120315552e-01 4.389264285564422607e-01 1.488325595855712891e-01 1.660583913326263428e-02 -1.917008459568023682e-01 -4.023060202598571777e-02 7.442262768745422363e-02 2.510538697242736816e-01 2.366327941417694092e-01 -1.669517755508422852e-01
1.795482933521270752e-01 -4.354957863688468933e-02 -9.424836933612823486e-02 3.402117490768432617e-01 -7.463914342224597931e-03 -4.679355770349502563e-03 -2.589699029922485352e-01 5.285992100834846497e-02 -9.941437095403671265e-02 -1.640190333127975464e-01 -1.217622980475425720e-01 2.439236082136631012e-02 -1.816655695438385010e-01 1.187187880277633667e-01 2.913687229156494141e-01 -6.989080924540758133e-03 -1.631319224834442139e-01 3.864185214042663574e-01 7.682943344116210938e-02 -1.814575493335723877e-02 -2.367938682436943054e-02 -2.697657644748687744e-01 4.693771004676818848e-01 9.124563634395599365e-02 -1.867986470460891724e-02 1.260502040386199951e-01 -4.326160624623298645e-02 -2.318287193775177002e-01 1.763985678553581238e-02 -1.186826899647712708e-01 1.131772994995117188e-01 -6.210036948323249817e-02
1.812686212360858917e-02 -3.796524368226528168e-03 2.354550808668136597e-01 -3.632533550262451172e-02 -1.418882012367248535e-01 6.782104074954986572e-02 -1.482973247766494751e-01 -1.183359976857900620e-02 7.646724581718444824e-02 5.568690598011016846e-02 8.128348737955093384e-02 1.482755094766616821e-01 -9.653554111719131470e-02 2.192163169384002686e-01 2.476392686367034912e-01 -1.192999333143234253e-01 -5.214370414614677429e-02 3.476202487945556641e-01 8.670797944068908691e-02 -1.727651506662368774e-01 3.924684599041938782e-02 9.905842691659927368e-02 2.685458958148956299e-01 3.572122156620025635e-01 2.853286825120449066e-02 1.219834610819816589e-01 2.785331606864929199e-01 -4.378144443035125732e-02 -5.842749774456024170e-02 4.761230945587158203e-01 -1.644297391176223755e-01 -3.506920486688613892e-02
9.099365025758743286e-02 -1.511044800281524658e-01 -1.135592162609100342e-01 2.719639539718627930e-01 7.047655433416366577e-02 2.823867648839950562e-02 -2.225594967603683472e-01 6.123666465282440186e-02 -1.745474189519882202e-01 -2.017572969198226929e-01 2.203595079481601715e-02 1.750868260860443115e-01 -2.541290223598480225e-01 1.624892950057983398e-01 3.345724940299987793e-01 -3.609706088900566101e-02 1.043243985623121262e-02 2.870954275131225586e-01 -8.353383094072341919e-02 -1.327103972434997559e-01 7.582568377256393433e-02 -2.826468050479888916e-01 2.824459969997406006e-01 2.143558561801910400e-01 -1.225962638854980469e-01 1.255652010440826416e-01 9.738460928201675415e-02 -3.273283541202545166e-01 6.122108176350593567e-02 -1.143546029925346375e-01 1.767700165510177612e-01 4.958199337124824524e-02
1.909670680761337280e-01 -2.743848599493503571e-02 1.066588331013917923e-02 2.236228883266448975e-01 -9.816294163465499878e-02 3.221012279391288757e-02 -2.642401158809661865e-01 -2.663151919841766357e-01 4.346580803394317627e-02 2.611726708710193634e-02 -6.313445419073104858e-02 -5.072811618447303772e-02 -4.317091777920722961e-03 -1.668004095554351807e-01 2.235136032104492188e-01 1.547947525978088379e-01 -1.527781039476394653e-01 1.146595105528831482e-01 2.032131403684616089e-01 -2.670009434223175049e-01 9.149488061666488647e-02 1.991740018129348755e-01 1.734953820705413818e-01 3.072027564048767090e-01 3.967372328042984009e-02 1.838161647319793701e-01 2.987575903534889221e-02 -2.767966389656066895e-01 -1.062536835670471191e-01 2.827477157115936279e-01 3.135116696357727051e-01 -1.623590290546417236e-01
-1.224389299750328064e-02 6.171707808971405029e-02 1.119959726929664612e-02 6.667912751436233521e-02 1.231266465038061142e-02 1.234531402587890625e-01 -1.533687561750411987e-01 1.065496504306793213e-01 1.835432350635528564e-01 -1.161730065941810608e-01 -9.184489026665687561e-03 2.002019137144088745e-01 -5.423867702484130859e-02 2.780132293701171875e-01 1.894533187150955200e-01 -2.873869240283966064e-01 -2.035345733165740967e-01 7.409377576550468802e-05 2.187481522560119629e-01 -1.617237478494644165e-01 1.117995604872703552e-01 -1.644650399684906006e-01 2.632068097591400146e-01 2.306421846151351929e-01 3.562834560871124268e-01 -2.232132703065872192e-01 -1.986435502767562866e-01 -3.651927709579467773e-01 2.998116426169872284e-02 6.599035859107971191e-02 1.503992527723312378e-01 -1.490561570972204208e-02
4.149403274059295654e-01 -4.485851153731346130e-03 -8.334543555974960327e-02 5.451997369527816772e-02 -1.579373143613338470e-02 -2.440187521278858185e-02 -2.401490509510040283e-01 -3.296493291854858398e-01 1.154466643929481506e-01 -2.251162678003311157e-01 4.655773751437664032e-03 7.301698438823223114e-03 4.507629945874214172e-02 9.756430238485336304e-02 1.476337462663650513e-01 -2.532549500465393066e-01 -9.061205387115478516e-02 3.720846772193908691e-02 2.505143918097019196e-02 5.569064244627952576e-02 4.073895141482353210e-02 -2.766010761260986328e-01 2.159987390041351318e-01 2.855004966259002686e-01 1.840654909610748291e-01 2.934659132733941078e-03 3.974538445472717285e-01 -3.890924155712127686e-02 9.473209828138351440e-02 -8.940514922142028809e-02 1.536122406832873821e-03 2.431790828704833984e-01
2.526756525039672852e-01 -3.034907579421997070e-01 1.097755432128906250e-01 7.382263988256454468e-02 -7.116046547889709473e-02 3.583127856254577637e-01 -2.060212790966033936e-01 5.448726192116737366e-02 -1.995726823806762695e-01 7.730555720627307892e-03 9.718070179224014282e-02 2.266174182295799255e-02 -1.594257354736328125e-01 -9.164267778396606445e-02 1.428004801273345947e-01 -7.660584151744842529e-02 -3.627516329288482666e-01 -3.249057754874229431e-02 -6.963738705962896347e-03 -7.500298321247100830e-02 -1.129455640912055969e-01 -2.766651213169097900e-01 -8.665823191404342651e-02 -2.433311427012085915e-03 1.319536864757537842e-01 1.138081252574920654e-01 1.775373667478561401e-01 -9.992110729217529297e-02 3.284924030303955078e-01 3.131994903087615967e-01 1.572303175926208496e-01 -5.974522791802883148e-03
-3.261224832385778427e-03 6.384027749300003052e-02 -2.070565521717071533e-01 -4.437056928873062134e-02 1.503407955169677734e-01 5.383404716849327087e-02 -1.543025821447372437e-01 -1.659121736884117126e-02 -2.932699322700500488e-01 1.994202844798564911e-03 1.332899630069732666e-01 -2.228010892868041992e-01 -2.307875305414199829e-01 -1.251940131187438965e-01 2.944810688495635986e-01 -1.956613957881927490e-01 -2.947326377034187317e-02 -7.272128015756607056e-02 1.804631054401397705e-01 -1.566346287727355957e-01 7.758525758981704712e-02 -4.349130392074584961e-02 4.000320732593536377e-01 3.980220258235931396e-01 -1.530215442180633545e-01 -4.053554311394691467e-02 7.140875607728958130e-02 -2.985238730907440186e-01 -3.011203184723854065e-02 -2.846835367381572723e-02 6.962182372808456421e-02 -1.966607719659805298e-01
1.567140668630599976e-01 6.346955429762601852e-03 1.850159168243408203e-01 -2.156181074678897858e-02 1.348818391561508179e-01 3.633544743061065674e-01 -2.254767864942550659e-01 -6.399405747652053833e-02 1.203861832618713379e-01 -1.073167473077774048e-01 -3.451308310031890869e-01 -2.158529162406921387e-01 -3.810940682888031006e-02 1.473383456468582153e-01 3.916411697864532471e-01 -1.337930411100387573e-01 -1.699792891740798950e-01 3.118095695972442627e-01 3.270043060183525085e-02 -1.249856203794479370e-01 -1.568111926317214966e-01 -9.967237710952758789e-02 -1.028100308030843735e-02 -8.609127998352050781e-02 1.809524744749069214e-01 1.527522057294845581e-01 -2.242637611925601959e-02 -2.087828516960144043e-01 -1.433235257863998413e-01 -1.176051124930381775e-01 -1.506019979715347290e-01 8.552027493715286255e-02
1.293956637382507324e-01 7.245255261659622192e-02 9.161827713251113892e-02 2.325314432382583618e-01 1.763409674167633057e-01 2.333161234855651855e-01 -2.738654427230358124e-02 -1.848710328340530396e-01 -3.523286059498786926e-02 -1.285117417573928833e-01 -1.390440464019775391e-01 -1.244593411684036255e-02 -2.039088308811187744e-02 -7.452898472547531128e-02 1.490524411201477051e-01 -1.216050535440444946e-01 -2.826587557792663574e-01 1.789921969175338745e-01 9.557511657476425171e-02 -1.308913528919219971e-01 -2.814293205738067627e-01 1.928505003452301025e-01 3.816335499286651611e-01 3.357124282047152519e-03 2.030347585678100586e-01 -2.121092528104782104e-01 1.541756689548492432e-01 -2.125239223241806030e-01 1.726845204830169678e-01 7.054880261421203613e-02 2.929462492465972900e-01 -1.970995813608169556e-01
8.045569807291030884e-02 -1.248028948903083801e-01 -2.877988219261169434e-01 2.330186218023300171e-01 4.164642468094825745e-02 7.989636063575744629e-02 -2.291522026062011719e-01 1.206499636173248291e-01 -1.318643521517515182e-02 -1.510808467864990234e-01 -9.700547158718109131e-02 1.148331984877586365e-01 -8.729872852563858032e-02 8.806072175502777100e-02 4.080320596694946289e-01 -9.956501424312591553e-03 -7.279102504253387451e-02 3.431439697742462158e-01 1.336869131773710251e-02 2.672125585377216339e-02 7.021595258265733719e-03 -1.622208207845687866e-01 3.346883356571197510e-01 1.383354514837265015e-01 -5.218021199107170105e-02 1.454800218343734741e-01 -3.747443482279777527e-02 -4.126509726047515869e-01 -1.165650039911270142e-02 -1.785362064838409424e-01 1.480057388544082642e-01 8.445794880390167236e-02
1.337491422891616821e-01 -5.524934828281402588e-02 -1.108902916312217712e-01 4.349051415920257568e-02 -6.134508550167083740e-02 1.046061441302299500e-01 -1.753907501697540283e-01 -3.152186870574951172e-01 -7.772797346115112305e-02 -3.864845260977745056e-02 -3.205347061157226562e-01 -2.343006730079650879e-01 -2.015585005283355713e-01 5.733853578567504883e-02 5.670902878046035767e-02 1.079465597867965698e-01 -6.407892704010009766e-02 2.076766788959503174e-01 1.143923960626125336e-02 -2.347606122493743896e-01 2.468471974134445190e-01 -1.212761178612709045e-01 -5.579195171594619751e-02 4.967908263206481934e-01 2.322303503751754761e-01 1.322329789400100708e-01 3.763067349791526794e-02 -1.888666003942489624e-01 1.637389659881591797e-01 -6.400538980960845947e-02 1.674939841032028198e-01 2.417784184217453003e-02
5.375779420137405396e-02 6.501923501491546631e-02 -3.187044560909271240e-01 1.502343267202377319e-01 2.405391633510589600e-01 2.284512519836425781e-01 -3.464214801788330078e-01 -9.999480843544006348e-02 1.189868450164794922e-01 3.683920577168464661e-02 3.086179196834564209e-01 -1.217686086893081665e-01 -1.482257097959518433e-01 1.544782221317291260e-01 2.430324703454971313e-01 -2.796255424618721008e-02 -1.617414802312850952e-01 2.601907849311828613e-01 5.207029730081558228e-02 -1.737448573112487793e-02 -9.149244986474514008e-03 -1.523702293634414673e-01 2.153360843658447266e-01 -5.770746618509292603e-02 -3.938113804906606674e-03 6.602191925048828125e-02 -7.512006908655166626e-02 -3.114209473133087158e-01 -1.630903594195842743e-02 -3.771446645259857178e-02 2.766751348972320557e-01 -2.056806236505508423e-01
5.113459825515747070e-01 -6.399497389793395996e-03 1.230491138994693756e-02 1.255391240119934082e-01 -3.380285948514938354e-02 4.874826595187187195e-02 -8.433296531438827515e-02 -1.181682199239730835e-01 3.975396975874900818e-02 5.471011623740196228e-02 2.851615548133850098e-01 1.077869459986686707e-01 -3.053658828139305115e-02 6.194542348384857178e-02 1.270702946931123734e-02 -3.918264806270599365e-02 -2.079707831144332886e-01 -1.315332502126693726e-01 5.491117388010025024e-02 -9.594665467739105225e-02 -9.927316755056381226e-02 -1.680367439985275269e-01 5.473872646689414978e-03 1.966981142759323120e-01 3.960116505622863770e-01 -1.467753387987613678e-02 -7.082708179950714111e-02 -3.530117273330688477e-01 3.050642013549804688e-01 -1.755929887294769287e-01 9.510485082864761353e-02 -1.574832648038864136e-01
1.156429480761289597e-02 2.217407226562500000e-01 6.333322077989578247e-02 1.338646411895751953e-01 -8.538985997438430786e-02 -3.484373679384589195e-03 -2.143253386020660400e-01 -3.902819380164146423e-02 1.869394443929195404e-02 -7.256002724170684814e-02 1.650355905294418335e-01 -2.945147454738616943e-01 2.970479615032672882e-02 2.966855838894844055e-02 2.464122176170349121e-01 -2.082984149456024170e-02 -2.979268133640289307e-02 9.412675350904464722e-02 -2.169482707977294922e-01 7.597869634628295898e-02 2.018443495035171509e-01 -1.852930933237075806e-01 2.416222840547561646e-01 2.792129106819629669e-02 3.323620855808258057e-01 6.845457828603684902e-04 3.531014621257781982e-01 -3.758398294448852539e-01 1.283071488142013550e-01 1.759461313486099243e-01 4.144875705242156982e-02 -2.629401981830596924e-01
2.615830898284912109e-01 -8.062041364610195160e-03 9.699400514364242554e-02 9.550864249467849731e-02 1.215733066201210022e-01 3.964004218578338623e-01 -2.991191744804382324e-01 -3.956668972969055176e-01 -4.098572582006454468e-02 -3.802323341369628906e-02 1.624014824628829956e-01 -7.704935222864151001e-02 -1.533280313014984131e-01 5.903794243931770325e-02 -4.061603918671607971e-02 -1.654751151800155640e-01 -1.734338402748107910e-01 1.641590595245361328e-01 -2.126545310020446777e-01 -2.238004468381404877e-02 -2.449160367250442505e-01 -1.467774957418441772e-01 1.924356038216501474e-04 -1.299617290496826172e-01 4.413370415568351746e-02 1.442841738462448120e-01 -1.375544965267181396e-01 -3.386327922344207764e-01 2.118035107851028442e-01 1.072401530109345913e-03 2.707377821207046509e-02 2.137413993477821350e-02
1.706331819295883179e-01 1.628584414720535278e-01 1.823064684867858887e-01 3.017451241612434387e-02 -5.130356922745704651e-02 3.494757413864135742e-01 -1.929355263710021973e-01 -1.337686628103256226e-01 -3.060017526149749756e-02 -2.527182698249816895e-01 -3.821301832795143127e-02 -1.413639783859252930e-01 -1.587871909141540527e-01 2.301763147115707397e-01 3.095459043979644775e-01 -8.508680015802383423e-02 5.297911912202835083e-02 1.161787584424018860e-01 -1.007430925965309143e-01 -1.279883533716201782e-01 1.122819110751152039e-01 1.991969048976898193e-01 1.473247557878494263e-01 3.463071286678314209e-01 -4.700952023267745972e-02 2.721767723560333252e-01 -5.781740695238113403e-02 -8.719038963317871094e-02 -2.045273967087268829e-02 1.180195659399032593e-01 -3.273144662380218506e-01 -1.317606270313262939e-01
2.931917309761047363e-01 -3.449511528015136719e-02 -3.297743946313858032e-02 -8.887204527854919434e-02 -3.246168140321969986e-03 3.329115808010101318e-01 -3.786832988262176514e-01 -1.184783643111586571e-03 1.073972508311271667e-01 1.205328926444053650e-01 6.326701026409864426e-03 -7.087689638137817383e-02 -2.841050177812576294e-02 -5.729934945702552795e-02 3.073733448982238770e-01 2.412538081407546997e-01 1.194929704070091248e-01 2.226890325546264648e-01 5.412055552005767822e-02 -2.394629269838333130e-01 -2.297473996877670288e-01 1.235295757651329041e-01 2.191911824047565460e-02 4.144290834665298462e-02 1.977202594280242920e-01 3.481582552194595337e-02 5.941446870565414429e-02 -2.979131340980529785e-01 3.644141927361488342e-02 -3.246090412139892578e-01 -1.671040654182434082e-01 -1.137608196586370468e-02
-5.785420164465904236e-02 -2.026564627885818481e-01 -4.027201235294342041e-02 1.693421006202697754e-01 4.365875199437141418e-02 1.032321527600288391e-01 -1.283251494169235229e-01 -2.728126645088195801e-01 4.644829896278679371e-04 -2.219214290380477905e-01 -3.257993161678314209e-01 -2.122729867696762085e-01 9.310437366366386414e-03 -1.077548190951347351e-01 2.071766406297683716e-01 -6.318558007478713989e-02 -1.708286702632904053e-01 2.949399650096893311e-01 3.734980011358857155e-03 -1.864542812108993530e-01 2.268699407577514648e-01 1.331224739551544189e-01 -1.520062237977981567e-01 2.983506321907043457e-01 1.965323239564895630e-01 1.259482800960540771e-01 1.246365234255790710e-01 -1.892607510089874268e-01 2.714558243751525879e-01 1.391218602657318115e-01 -1.977572217583656311e-02 -1.767006218433380127e-01
4.271261394023895264e-03 1.903327368199825287e-02 6.009464338421821594e-02 5.175773426890373230e-02 3.860884532332420349e-02 2.733989357948303223e-01 -7.327841967344284058e-02 -2.810828685760498047e-01 -2.085445076227188110e-02 6.662416458129882812e-02 -6.983304768800735474e-02 5.295444279909133911e-02 -5.121797695755958557e-02 -1.000739336013793945e-01 -4.647674784064292908e-02 -2.120376974344253540e-01 -2.735491394996643066e-01 -7.283104956150054932e-02 -1.773013323545455933e-01 -2.358120679855346680e-01 -2.921675741672515869e-01 -2.275188118219375610e-01 2.643383145332336426e-01 2.515953779220581055e-01 2.120857834815979004e-01 1.572935283184051514e-01 5.386113747954368591e-02 -1.609311550855636597e-01 3.684617578983306885e-01 2.263307273387908936e-01 -1.772735267877578735e-01 -7.737116515636444092e-02
6.958951056003570557e-02 7.282810658216476440e-02 1.335957199335098267e-01 7.401356846094131470e-02 -7.996245473623275757e-02 -1.707410812377929688e-02 -1.907329410314559937e-01 -2.386849559843540192e-02 -6.492749601602554321e-02 8.570206910371780396e-02 1.428046971559524536e-01 -1.303454041481018066e-01 -1.522389650344848633e-01 -5.864166840910911560e-02 4.021488726139068604e-01 -1.559026241302490234e-01 2.102703154087066650e-01 3.707881867885589600e-01 -5.395115911960601807e-02 5.110117048025131226e-02 -1.659630388021469116e-01 -2.351686358451843262e-01 -1.202144101262092590e-01 4.736288189888000488e-01 2.494276165962219238e-01 9.036035835742950439e-02 1.942365169525146484e-01 -9.079411625862121582e-02 3.795659914612770081e-02 1.657303571701049805e-01 -1.399019360542297363e-02 -8.371328562498092651e-02
1.502656042575836182e-01 7.306259125471115112e-02 -2.394299507141113281e-01 -1.813135445117950439e-01 1.104811504483222961e-01 3.071382045745849609e-01 -2.366847991943359375e-01 -2.036773413419723511e-01 -1.905801743268966675e-01 1.166449487209320068e-01 1.959651708602905273e-01 -1.638345271348953247e-01 -2.645429968833923340e-02 -4.783751443028450012e-02 1.400464326143264771e-01 3.317068517208099365e-02 1.040671840310096741e-01 -9.963969141244888306e-02 1.445915102958679199e-01 -6.062982603907585144e-02 8.627900481224060059e-02 6.028767209500074387e-03 8.293341845273971558e-02 4.189310073852539062e-01 1.149364933371543884e-01 -1.072736606001853943e-01 2.449929863214492798e-01 -1.601801663637161255e-01 1.562452167272567749e-01 3.030578196048736572e-01 7.129351794719696045e-02 2.683750987052917480e-01
7.936330139636993408e-02 1.583365350961685181e-02 -2.264915853738784790e-01 1.800039112567901611e-01 8.350297808647155762e-02 7.723043859004974365e-02 -1.875650435686111450e-01 -1.048870757222175598e-01 -5.018755421042442322e-02 -1.448556184768676758e-01 -4.353445768356323242e-02 7.336073368787765503e-02 -1.817998737096786499e-01 1.219315081834793091e-01 3.511535823345184326e-01 -1.075347363948822021e-01 -2.054389417171478271e-01 3.891583085060119629e-01 -7.667642086744308472e-03 6.457135826349258423e-02 -1.536113489419221878e-02 -2.365360856056213379e-01 3.522124886512756348e-01 4.303875565528869629e-02 -1.421933323144912720e-01 1.040272638201713562e-01 5.439654365181922913e-02 -3.498350083827972412e-01 -9.145576506853103638e-03 -1.337075084447860718e-01 2.674942314624786377e-01 -1.058024466037750244e-01
3.042244613170623779e-01 -3.341176360845565796e-02 -4.650753363966941833e-02 -1.920780912041664124e-02 1.620756238698959351e-01 3.581124544143676758e-01 -1.494001299142837524e-01 -8.496334403753280640e-02 7.015075534582138062e-02 -3.098648600280284882e-02 6.435452401638031006e-02 -1.209258139133453369e-01 -3.800777494907379150e-01 -1.822598874568939209e-01 4.296544939279556274e-02 -4.414152726531028748e-02 -1.340641230344772339e-01 -1.615587621927261353e-01 1.018408462405204773e-01 -1.187715008854866028e-01 -2.844247594475746155e-02 1.798440665006637573e-01 2.449402511119842529e-01 2.878448069095611572e-01 1.724473088979721069e-01 -2.994760125875473022e-02 9.316946566104888916e-02 -2.705349624156951904e-01 -2.238042652606964111e-01 2.305777668952941895e-01 -7.261431217193603516e-02 -2.191827744245529175e-01
7.048107683658599854e-02 -1.044890061020851135e-01 3.021843433380126953e-01 8.521799743175506592e-02 2.246415317058563232e-01 4.285894632339477539e-01 -2.062003314495086670e-01 -2.482977807521820068e-01 1.439355611801147461e-01 3.042814731597900391e-01 -2.112306505441665649e-01 -8.314929902553558350e-02 -1.886644661426544189e-01 -7.765986770391464233e-02 2.533279955387115479e-01 -2.758780121803283691e-01 -2.689936757087707520e-02 1.081507727503776550e-01 1.265043616294860840e-01 1.783469170331954956e-01 9.076356887817382812e-02 5.405782908201217651e-02 1.204353421926498413e-01 1.189764887094497681e-01 9.087255224585533142e-03 -5.122945085167884827e-02 1.524466183036565781e-02 -1.950633823871612549e-01 1.845340803265571594e-02 1.412050426006317139e-01 1.199547499418258667e-01 1.573493778705596924e-01
2.215140163898468018e-01 -4.433546587824821472e-02 2.001242339611053467e-02 -1.682662218809127808e-01 1.922123879194259644e-01 1.880217641592025757e-01 -2.692030966281890869e-01 -2.963822893798351288e-02 -2.146736234426498413e-01 -1.145484223961830139e-01 -7.333457469940185547e-03 -5.182851478457450867e-02 3.107132017612457275e-02 -1.986237615346908569e-01 1.854656338691711426e-01 -2.726224660873413086e-01 -1.184446364641189575e-02 9.692797064781188965e-02 -1.916339695453643799e-01 6.744734942913055420e-02 -1.029535233974456787e-01 -6.917434930801391602e-02 7.578993588685989380e-02 4.632159769535064697e-01 2.355682402849197388e-01 1.044668629765510559e-01 2.093419134616851807e-01 -1.148761808872222900e-01 -6.953927874565124512e-02 3.826963603496551514e-01 -4.764031618833541870e-02 -5.318325944244861603e-03
2.743612527847290039e-01 -1.999061554670333862e-01 -2.610820829868316650e-01 3.124585449695587158e-01 -2.376083843410015106e-02 9.917224943637847900e-02 -2.456571608781814575e-01 -1.413392648100852966e-02 -5.755051597952842712e-02 -2.262660562992095947e-01 1.169557273387908936e-01 -2.151620239019393921e-01 7.527518272399902344e-02 -1.429915428161621094e-01 2.764872834086418152e-02 1.269605103880167007e-02 -1.110066547989845276e-01 1.402225047349929810e-01 -2.956017553806304932e-01 -8.149713277816772461e-02 2.452404052019119263e-01 -8.609888702630996704e-02 2.095612883567810059e-01 2.280796878039836884e-02 1.993998140096664429e-01 2.288244813680648804e-01 2.571317553520202637e-01 -1.226874291896820068e-01 5.553427711129188538e-02 1.405683010816574097e-01 1.806995719671249390e-01 -1.992921084165573120e-01
-5.094587057828903198e-02 9.127555787563323975e-02 -1.719512194395065308e-01 6.926287710666656494e-02 2.276859944686293602e-03 -3.855512943118810654e-03 -3.101076185703277588e-01 -2.970666289329528809e-01 1.745820194482803345e-01 1.316205561161041260e-01 4.639734327793121338e-02 4.341139271855354309e-02 1.181146949529647827e-01 1.974168419837951660e-01 2.764477133750915527e-01 -3.534366488456726074e-01 -2.625280916690826416e-01 2.080581635236740112e-01 3.828094154596328735e-02 -1.994667947292327881e-01 1.674132347106933594e-01 1.665809899568557739e-01 3.164023458957672119e-01 -2.161624655127525330e-02 2.257946692407131195e-02 1.914843916893005371e-02 1.632632017135620117e-01 -1.410123109817504883e-01 1.836660206317901611e-01 2.251158803701400757e-01 1.486203819513320923e-01 -2.092941477894783020e-02
1.260411143302917480e-01 4.354624077677726746e-02 -2.413704525679349899e-03 -1.829515397548675537e-01 1.859564930200576782e-01 3.119470775127410889e-01 -1.087956130504608154e-01 -7.840444147586822510e-02 -1.889224946498870850e-01 -1.000715866684913635e-01 1.993049122393131256e-02 -9.106573462486267090e-02 -3.326292335987091064e-02 2.646809071302413940e-02 3.527510762214660645e-01 -5.803238600492477417e-02 1.689450442790985107e-01 -6.722026504576206207e-03 1.600801795721054077e-01 -1.783306151628494263e-01 3.086957931518554688e-01 -1.969492249190807343e-02 3.393762558698654175e-02 4.795934557914733887e-01 2.463260293006896973e-01 -7.171267271041870117e-02 2.951910793781280518e-01 2.631606906652450562e-02 -4.479948058724403381e-02 2.098076790571212769e-01 -4.747902601957321167e-02 8.584280498325824738e-03
-6.767845153808593750e-02 -2.064733952283859253e-01 9.977012872695922852e-02 2.257954478263854980e-01 -1.722833812236785889e-01 2.209916263818740845e-01 -2.230014055967330933e-01 -2.061713933944702148e-01 1.870554536581039429e-01 -6.602931302040815353e-03 -1.382872555404901505e-02 -1.105170547962188721e-01 1.258438527584075928e-01 -2.130296975374221802e-01 2.226556688547134399e-01 -2.860703170299530029e-01 -1.348422765731811523e-01 -1.737245768308639526e-01 -3.151172697544097900e-01 -5.136505700647830963e-03 -2.046197056770324707e-01 -2.959432005882263184e-01 1.071588397026062012e-01 1.354407370090484619e-01 2.263437360525131226e-01 1.550889611244201660e-01 8.912089467048645020e-02 -2.216711044311523438e-01 1.980927772819995880e-02 1.365548837929964066e-02 1.775721311569213867e-01 -9.790101647377014160e-02
2.905231118202209473e-01 -7.276638597249984741e-02 -1.487911492586135864e-01 -1.072567924857139587e-01 1.375990658998489380e-01 1.037087067961692810e-01 -2.037865817546844482e-01 -8.715198375284671783e-03 5.949915573000907898e-02 2.918645925819873810e-02 9.797598421573638916e-02 -2.549570798873901367e-01 -2.237554639577865601e-01 -9.019506722688674927e-02 2.349398136138916016e-01 -2.072426490485668182e-02 -2.613722980022430420e-01 -6.473457813262939453e-02 3.846934065222740173e-02 -1.615635752677917480e-01 -1.660897023975849152e-02 2.921600639820098877e-01 2.457256466150283813e-01 3.198859989643096924e-01 1.657869219779968262e-01 -9.072793275117874146e-02 1.336047798395156860e-01 -2.883166670799255371e-01 -1.573927998542785645e-01 3.746801242232322693e-02 1.908228993415832520e-01 -2.546153366565704346e-01
2.911146357655525208e-02 3.623488917946815491e-02 -1.144300103187561035e-01 2.416953891515731812e-01 3.288939595222473145e-02 1.527801454067230225e-01 -3.408196568489074707e-01 -5.483278259634971619e-02 1.691875457763671875e-01 -6.571239978075027466e-02 -3.618168830871582031e-01 3.137748837471008301e-01 4.990688711404800415e-02 -1.090671345591545105e-01 3.065293729305267334e-01 -8.780215680599212646e-02 -1.594720184803009033e-01 1.708452254533767700e-01 3.033887147903442383e-01 -1.450057178735733032e-01 1.505006402730941772e-01 2.046892493963241577e-01 1.160454750061035156e-01 -2.239107619971036911e-03 3.465016605332493782e-03 1.195067763328552246e-01 1.940766423940658569e-01 -1.985690146684646606e-01 8.896496146917343140e-02 2.141010388731956482e-02 -1.109067723155021667e-02 -2.424462437629699707e-01
8.053672499954700470e-03 -1.277045905590057373e-02 1.212388798594474792e-01 -2.406608164310455322e-01 -4.276010021567344666e-02 2.778984904289245605e-01 -3.826083540916442871e-01 -1.078333854675292969e-01 -1.583302579820156097e-02 -3.600247800350189209e-01 -8.213315159082412720e-02 -7.297172397375106812e-02 -1.219544634222984314e-01 1.436304003000259399e-01 1.903381198644638062e-01 6.792072951793670654e-02 7.496899925172328949e-03 -4.065253213047981262e-02 -1.500816196203231812e-01 -3.989475220441818237e-02 -4.601796343922615051e-02 -6.455543916672468185e-03 7.936217635869979858e-02 2.544028759002685547e-01 1.230318620800971985e-01 2.742701470851898193e-01 3.083615005016326904e-01 -3.867930173873901367e-01 -8.641142398118972778e-03 -6.835388392210006714e-02 1.775159686803817749e-01 3.846941143274307251e-02
3.001243174076080322e-01 7.338771224021911621e-02 2.781664021313190460e-02 6.155119836330413818e-02 1.984739452600479126e-01 4.390198290348052979e-01 -1.282363086938858032e-01 -1.375506818294525146e-01 3.125653415918350220e-02 -3.948864340782165527e-02 -2.484808266162872314e-01 -2.412123680114746094e-01 9.625096572563052177e-04 -1.578865386545658112e-02 3.436546027660369873e-01 -3.595849275588989258e-01 -1.601362377405166626e-01 3.037964999675750732e-01 -6.070831045508384705e-02 -1.477015167474746704e-01 1.036347299814224243e-01 -1.093172729015350342e-01 -1.960583776235580444e-01 3.990998491644859314e-02 1.348381489515304565e-01 6.387820094823837280e-02 1.114196926355361938e-01 -1.153707653284072876e-01 -7.695938646793365479e-02 -3.378666564822196960e-02 -3.405059128999710083e-02 4.683611041400581598e-04
1.702361404895782471e-01 -2.458361983299255371e-01 -2.581153512001037598e-01 -3.498704731464385986e-02 1.732078194618225098e-01 1.161587461829185486e-01 -1.133048310875892639e-01 -1.240516174584627151e-02 -1.356437355279922485e-01 1.739340461790561676e-02 -2.818402647972106934e-02 -1.018127650022506714e-01 -2.642660439014434814e-01 -1.093240156769752502e-01 2.684829831123352051e-01 -1.901911050081253052e-01 -1.824889928102493286e-01 2.676575481891632080e-01 1.121361628174781799e-01 -2.854224145412445068e-01 -3.815864399075508118e-02 1.039699539542198181e-01 3.733257651329040527e-01 2.109539657831192017e-01 5.247000232338905334e-02 -2.756432890892028809e-01 3.630415350198745728e-02 -2.238093167543411255e-01 2.162753045558929443e-02 -6.049844250082969666e-02 3.887250088155269623e-03 -1.921930462121963501e-01
5.413411185145378113e-02 6.844226270914077759e-02 -7.342681288719177246e-02 1.151707619428634644e-01 1.351244151592254639e-01 3.780149817466735840e-01 1.441887915134429932e-01 -1.211100667715072632e-01 6.589732319116592407e-02 -4.824188724160194397e-02 2.002569437026977539e-01 1.880058646202087402e-01 -2.571915090084075928e-01 1.956433355808258057e-01 2.382263690233230591e-01 -1.319688409566879272e-01 -1.589455455541610718e-01 4.018018543720245361e-01 -3.519913926720619202e-02 -1.040937155485153198e-01 5.897717550396919250e-02 -2.785775437951087952e-02 1.336532086133956909e-01 1.057605072855949402e-01 -7.680223137140274048e-02 -9.549278020858764648e-02 1.881153434514999390e-01 -4.313686192035675049e-01 -3.265043720602989197e-02 1.167349293828010559e-01 1.787842512130737305e-01 3.436353057622909546e-02
2.248079031705856323e-01 1.264971196651458740e-01 9.388424456119537354e-02 7.101402431726455688e-02 -3.259172141551971436e-01 2.570215761661529541e-01 -1.790446788072586060e-01 1.057344377040863037e-01 -1.027410626411437988e-01 -1.387397795915603638e-01 -1.220087856054306030e-01 -1.196969971060752869e-01 1.141791325062513351e-02 6.758845597505569458e-02 4.214704930782318115e-01 -4.850035533308982849e-02 1.115608122199773788e-02 5.827078223228454590e-02 -1.058639883995056152e-01 -3.632531315088272095e-02 -1.287208348512649536e-01 6.869498640298843384e-02 2.341583669185638428e-01 2.665323913097381592e-01 -1.841574162244796753e-01 2.775503098964691162e-01 -4.062022641301155090e-02 -2.427250891923904419e-01 1.383325457572937012e-01 3.122071027755737305e-01 -9.488821029663085938e-02 -6.844663061201572418e-03
4.990229383111000061e-03 -1.242342665791511536e-01 -1.226749345660209656e-01 3.209261894226074219e-01 9.779752045869827271e-02 1.930926144123077393e-01 -1.096522435545921326e-01 -1.993371844291687012e-01 -6.256987154483795166e-02 6.589484214782714844e-02 -1.188283134251832962e-02 1.344772428274154663e-01 2.359953522682189941e-01 2.675934135913848877e-01 1.933526843786239624e-01 -1.501782238483428955e-01 -3.728805780410766602e-01 2.125073820352554321e-01 1.861897259950637817e-01 -2.723579704761505127e-01 -6.017518043518066406e-02 -6.909237056970596313e-02 2.327359616756439209e-01 2.168880403041839600e-01 1.882745772600173950e-01 -1.400677561759948730e-01 1.390136182308197021e-01 -1.067979559302330017e-01 -4.369625821709632874e-02 9.861610829830169678e-02 -4.106937348842620850e-02 -2.289210110902786255e-01
4.581235051155090332e-01 -3.336248695850372314e-01 1.108947843313217163e-01 8.191805332899093628e-02 -1.047536283731460571e-01 3.613780736923217773e-01 -5.043153837323188782e-02 -1.570870578289031982e-01 1.663947850465774536e-02 -7.996263355016708374e-02 1.299070417881011963e-01 -9.416496008634567261e-02 -1.889996528625488281e-01 3.581254929304122925e-02 2.319746911525726318e-01 1.527653932571411133e-01 1.332328170537948608e-01 1.936396807432174683e-01 7.734675705432891846e-02 -2.628843300044536591e-03 1.152051240205764771e-02 7.562257349491119385e-02 -9.131364524364471436e-02 1.521072834730148315e-01 7.562058418989181519e-02 -5.654120817780494690e-02 1.004353687167167664e-01 -1.704701781272888184e-01 2.865429222583770752e-01 4.634946584701538086e-02 -2.988450825214385986e-01 -1.557751297950744629e-01
2.584704458713531494e-01 1.274168938398361206e-01 2.402141243219375610e-01 -1.866434663534164429e-01 5.733453202992677689e-03 2.442636936902999878e-01 -7.154674828052520752e-02 -4.964336380362510681e-02 -1.207923069596290588e-01 -9.259623475372791290e-03 -1.579139083623886108e-01 7.350113242864608765e-02 -5.308197438716888428e-02 -4.006640240550041199e-02 4.643105864524841309e-01 -2.697399556636810303e-01 3.485640883445739746e-02 1.690150052309036255e-01 -7.130231242626905441e-03 6.299889087677001953e-02 -1.753440499305725098e-02 -1.795488148927688599e-01 -9.102844446897506714e-02 4.408424198627471924e-01 9.083674103021621704e-02 2.251078933477401733e-02 1.074780672788619995e-01 -1.695778816938400269e-01 1.123756095767021179e-01 1.644269675016403198e-01 -2.409481555223464966e-01 -5.995524674654006958e-02
7.538006454706192017e-02 -5.090257152915000916e-02 5.143214017152786255e-02 3.114784657955169678e-01 -4.884666204452514648e-02 -7.486640661954879761e-02 -2.934603691101074219e-01 -4.237523674964904785e-01 5.638186633586883545e-02 6.557474285364151001e-02 1.600636243820190430e-01 5.982403457164764404e-02 9.169958531856536865e-02 2.354900985956192017e-01 3.088859617710113525e-01 -9.548354893922805786e-02 -2.141520529985427856e-01 1.584235429763793945e-01 -6.788247078657150269e-02 -9.053595364093780518e-02 1.196983456611633301e-01 1.357969492673873901e-01 1.496933400630950928e-01 8.972521126270294189e-02 4.095105826854705811e-02 -1.425179392099380493e-01 9.667801856994628906e-02 -2.917033731937408447e-01 1.271916180849075317e-01 4.617642238736152649e-02 3.310523629188537598e-01 1.483026742935180664e-01
1.829715371131896973e-01 -2.947775833308696747e-02 -2.179238796234130859e-01 2.070042304694652557e-02 1.556782871484756470e-01 1.578211188316345215e-01 -1.086161509156227112e-01 -1.887334585189819336e-01 6.719439476728439331e-02 -1.639803946018218994e-01 3.207133337855339050e-02 4.730140790343284607e-02 -3.247664123773574829e-02 -2.943043708801269531e-01 2.237339913845062256e-01 3.111186921596527100e-01 -1.834182590246200562e-01 9.285760670900344849e-02 -2.847882807254791260e-01 -1.135459616780281067e-01 -1.503586582839488983e-02 3.251696750521659851e-02 3.276459276676177979e-01 4.179773628711700439e-01 1.621770113706588745e-01 -3.785814624279737473e-03 1.221723631024360657e-01 -9.005955606698989868e-02 1.656030416488647461e-01 7.246901839971542358e-02 2.183973640203475952e-01 5.149495601654052734e-02
2.477771192789077759e-01 3.864458575844764709e-02 -3.250002488493919373e-02 -3.502576947212219238e-01 2.021241039037704468e-01 1.510553807020187378e-01 -2.355505973100662231e-01 -3.180580213665962219e-02 -1.711385250091552734e-01 1.129170879721641541e-01 -2.896275222301483154e-01 -2.603684365749359131e-01 3.874840587377548218e-02 2.477530017495155334e-02 3.856618404388427734e-01 -4.211922362446784973e-02 -2.175575308501720428e-02 3.589488863945007324e-01 6.289593875408172607e-02 -1.458991765975952148e-01 -9.173585101962089539e-03 -1.336401104927062988e-01 -8.358600735664367676e-02 2.595865130424499512e-01 6.469047814607620239e-02 -1.828823238611221313e-02 9.040094912052154541e-03 -2.422038465738296509e-01 1.746901869773864746e-02 5.096811801195144653e-02 8.876851946115493774e-02 1.610832810401916504e-01
-1.198827102780342102e-01 1.859881356358528137e-02 4.882988706231117249e-02 1.632646918296813965e-01 1.150098070502281189e-01 -1.043685749173164368e-01 -2.686673589050769806e-02 -2.676416039466857910e-01 9.827332198619842529e-02 9.231518208980560303e-02 8.253295719623565674e-02 -8.930952847003936768e-02 -2.563018798828125000e-01 2.579849213361740112e-02 2.191329598426818848e-01 1.363770384341478348e-02 -2.267044782638549805e-01 2.166473716497421265e-01 9.780178219079971313e-02 -3.693866133689880371e-01 -1.065757945179939270e-01 7.365482300519943237e-02 2.984093427658081055e-01 1.587296724319458008e-01 2.490427196025848389e-01 9.032844752073287964e-02 3.869782388210296631e-01 -1.554018706083297729e-01 2.576080560684204102e-01 1.221924349665641785e-01 8.533085137605667114e-02 -6.490685045719146729e-02
-1.726039350032806396e-01 -1.360747516155242920e-01 1.002938076853752136e-01 7.471040356904268265e-03 9.947666525840759277e-02 5.363863706588745117e-01 -2.612723112106323242e-01 -1.346609145402908325e-01 -2.027612775564193726e-01 -2.094453424215316772e-01 -7.397428900003433228e-02 3.057486936450004578e-02 -1.718758195638656616e-01 5.559899285435676575e-02 3.132592439651489258e-01 -6.039102748036384583e-02 6.646502017974853516e-02 3.890730068087577820e-02 -4.677608236670494080e-02 3.159759566187858582e-02 -1.019822284579277039e-01 -8.497834950685501099e-02 -3.415951877832412720e-02 2.902885973453521729e-01 1.461431235074996948e-01 2.247653007507324219e-01 2.086920142173767090e-01 -3.124270737171173096e-01 5.000183731317520142e-02 5.529921501874923706e-02 2.643171697854995728e-02 1.747977361083030701e-02
6.016091257333755493e-02 -5.902112927287817001e-03 -5.406313017010688782e-02 3.112476468086242676e-01 -1.586975157260894775e-01 1.578115075826644897e-01 -2.027368992567062378e-01 9.414824098348617554e-02 4.968459531664848328e-02 -3.421623706817626953e-01 -1.626041904091835022e-02 1.424061972647905350e-02 -2.687309086322784424e-01 -1.418623141944408417e-03 1.668206453323364258e-01 -4.325098358094692230e-03 -2.083341926336288452e-01 3.263230025768280029e-01 -1.366592943668365479e-01 -1.571686714887619019e-01 -2.197029255330562592e-02 -1.174270138144493103e-01 5.073502063751220703e-01 1.105436459183692932e-01 -7.556146383285522461e-02 3.066920675337314606e-02 -6.230010092258453369e-02 -2.158966362476348877e-01 8.175588399171829224e-02 -7.219316810369491577e-02 1.732172816991806030e-01 1.445851661264896393e-02
2.691777944564819336e-01 -4.780725017189979553e-02 -5.214079841971397400e-02 -2.646812703460454941e-03 2.442502081394195557e-01 1.502756029367446899e-01 -1.155157908797264099e-01 1.609396375715732574e-02 -5.081301089376211166e-03 1.189238801598548889e-01 7.845038175582885742e-02 -1.645788103342056274e-01 -3.593399524688720703e-01 -6.451461464166641235e-02 2.467321790754795074e-02 1.396238431334495544e-02 -1.984800547361373901e-01 -2.173574268817901611e-02 -2.610217034816741943e-02 -3.103770315647125244e-01 6.650571525096893311e-02 1.098534315824508667e-01 2.541909217834472656e-01 2.070819884538650513e-01 1.611795872449874878e-01 -1.564248651266098022e-01 2.621008157730102539e-01 -3.461443781852722168e-01 -3.055754601955413818e-01 1.995695233345031738e-01 5.292278900742530823e-02 -9.671332687139511108e-02
1.423176229000091553e-01 2.339465171098709106e-01 -5.928115174174308777e-02 -1.427167374640703201e-02 -2.592633664608001709e-02 2.629006206989288330e-01 -5.344577133655548096e-02 -9.193737059831619263e-02 -1.583829373121261597e-01 -2.565532624721527100e-01 4.765046760439872742e-02 -1.846120804548263550e-01 -7.300412654876708984e-02 -3.738074796274304390e-03 1.503626108169555664e-01 -1.932741850614547729e-01 -5.785024911165237427e-02 1.369424909353256226e-01 -2.199851721525192261e-01 1.311058849096298218e-01 2.611331343650817871e-01 -1.883386671543121338e-01 5.523520708084106445e-02 1.465995758771896362e-01 2.933966517448425293e-01 5.062115192413330078e-02 2.584759294986724854e-01 -2.727512717247009277e-01 3.713762760162353516e-01 1.888847053050994873e-01 1.653907895088195801e-01 -3.080636635422706604e-02
-4.081151634454727173e-02 -3.124860525131225586e-01 1.647220849990844727e-01 3.452450335025787354e-01 -1.549480408430099487e-01 1.617805659770965576e-01 -1.543224453926086426e-01 1.572428047657012939e-01 -1.446429938077926636e-01 -2.512157522141933441e-02 2.008391916751861572e-01 -1.181693673133850098e-01 1.413839757442474365e-01 2.028324007987976074e-01 1.457390785217285156e-01 -7.704321295022964478e-02 -1.793578714132308960e-01 1.964277178049087524e-01 -3.076235204935073853e-02 -2.451361119747161865e-01 -3.851159289479255676e-02 -1.617162376642227173e-01 1.072839125990867615e-01 8.779605478048324585e-02 2.826086878776550293e-01 4.929250106215476990e-02 2.855685651302337646e-01 -1.626505255699157715e-01 3.379524052143096924e-01 -4.037537425756454468e-02 -2.950978465378284454e-02 7.628073543310165405e-02
2.578194439411163330e-01 8.690758049488067627e-02 -7.873626053333282471e-02 4.656995460391044617e-02 3.061295486986637115e-02 1.729250103235244751e-01 -8.255007863044738770e-02 -2.192513793706893921e-01 -2.601297199726104736e-02 -3.271901309490203857e-01 -6.756795197725296021e-02 -5.275639146566390991e-02 -2.154054641723632812e-01 -8.430549502372741699e-02 7.694419473409652710e-02 -2.795063555240631104e-01 1.145239919424057007e-01 2.523682117462158203e-01 -2.082427442073822021e-01 -2.286862879991531372e-01 8.290334045886993408e-02 -1.659677475690841675e-01 -4.505652934312820435e-02 2.272981703281402588e-01 2.574495971202850342e-01 1.051262244582176208e-01 6.164472177624702454e-02 -6.726414710283279419e-02 3.806223571300506592e-01 1.727767288684844971e-02 2.752489149570465088e-01 -1.099155992269515991e-01
-8.283316344022750854e-02 -8.002527803182601929e-02 1.251087039709091187e-01 -1.382300853729248047e-01 3.142450749874114990e-02 9.007435292005538940e-02 -8.446388691663742065e-02 -2.794561088085174561e-01 -1.225131973624229431e-01 -2.886494994163513184e-01 -1.790598928928375244e-01 -1.852042675018310547e-01 -5.695563182234764099e-02 1.885526068508625031e-02 1.535624414682388306e-01 -4.763142392039299011e-02 2.364036291837692261e-01 -1.040835008025169373e-01 -4.025553911924362183e-02 -1.904325187206268311e-01 -8.481708914041519165e-02 -7.873783260583877563e-02 2.490184158086776733e-01 1.677867323160171509e-01 1.824780255556106567e-01 2.150061130523681641e-01 2.506943941116333008e-01 -4.941635131835937500e-01 4.100596532225608826e-02 2.573980987071990967e-01 2.869855798780918121e-02 -3.506865119561553001e-03
1.537298262119293213e-01 3.346765786409378052e-02 -8.002022653818130493e-02 7.048572599887847900e-02 1.420259382575750351e-02 9.280584007501602173e-02 -3.757942616939544678e-01 4.685286432504653931e-02 -3.133453130722045898e-01 2.112442106008529663e-01 1.458367407321929932e-01 2.406898140907287598e-02 -1.899896711111068726e-01 6.964222341775894165e-02 1.214635521173477173e-01 -2.893058061599731445e-01 -2.769019454717636108e-02 5.939191207289695740e-02 -3.837745636701583862e-02 -3.725981712341308594e-01 1.154749318957328796e-01 -1.504154950380325317e-01 2.388362586498260498e-01 -3.201276436448097229e-02 -3.586808219552040100e-02 -1.903869584202766418e-02 -1.907842457294464111e-01 -3.972527682781219482e-01 1.325072050094604492e-01 9.613542817533016205e-03 -7.478441298007965088e-02 -2.233075201511383057e-01
-1.584511846303939819e-01 -1.654089689254760742e-01 2.371886670589447021e-01 4.748423025012016296e-02 2.209677398204803467e-01 8.870136737823486328e-02 -1.380083560943603516e-01 -1.802427023649215698e-01 1.331856846809387207e-01 -1.107961460947990417e-01 1.862721890211105347e-01 -1.663735508918762207e-02 -5.674332845956087112e-03 2.165664732456207275e-01 2.524378895759582520e-01 -4.965604841709136963e-02 -3.290893137454986572e-01 1.338798403739929199e-01 1.526579409837722778e-01 -2.386493533849716187e-01 2.297230660915374756e-01 2.197171561419963837e-02 3.244069814682006836e-01 -1.065479591488838196e-02 4.391598515212535858e-03 8.185988664627075195e-02 1.815076321363449097e-01 -3.260457217693328857e-01 2.782954871654510498e-01 2.687278576195240021e-02 1.151273474097251892e-01 -1.389787998050451279e-02
1.795973628759384155e-01 2.521439688280224800e-03 -1.640886217355728149e-01 2.141994833946228027e-01 2.603157982230186462e-02 2.312437593936920166e-01 -3.319614231586456299e-01 -2.112407684326171875e-01 -4.313363507390022278e-02 1.622667908668518066e-02 -5.004758760333061218e-02 -1.281614452600479126e-01 -1.247057877480983734e-02 -3.081557154655456543e-01 9.944316744804382324e-02 3.885217010974884033e-01 -1.759839951992034912e-01 3.069621697068214417e-02 -1.195703819394111633e-01 -1.342439502477645874e-01 8.986074477434158325e-02 3.589220717549324036e-02 1.835836768150329590e-01 2.504350543022155762e-01 3.009961843490600586e-01 -1.841562688350677490e-01 -2.308177761733531952e-02 -2.389017343521118164e-01 -5.066078901290893555e-02 1.479609757661819458e-01 7.396616786718368530e-02 -1.639759540557861328e-01
-1.183782815933227539e-01 -3.405840322375297546e-02 -9.666156023740768433e-02 -9.075868874788284302e-02 8.246866054832935333e-03 1.554807424545288086e-01 -2.083875536918640137e-01 -8.668214827775955200e-02 5.422700941562652588e-02 9.495191276073455811e-02 1.014217361807823181e-01 -2.051905393600463867e-01 1.949694193899631500e-02 1.573681682348251343e-01 7.745970040559768677e-02 -4.481621682643890381e-01 -2.808814942836761475e-01 3.899984657764434814e-01 6.760124117136001587e-02 -1.146359518170356750e-01 1.211437135934829712e-01 9.123395383358001709e-02 3.630032539367675781e-01 -3.344839438796043396e-03 -1.689503788948059082e-01 2.065334916114807129e-01 -9.700533002614974976e-03 -2.871592938899993896e-01 9.068899601697921753e-02 1.198017522692680359e-01 5.744261667132377625e-02 -1.122790351510047913e-01
1.494489163160324097e-01 -9.467437863349914551e-02 1.982357054948806763e-01 -9.339886903762817383e-02 7.643689215183258057e-02 3.105311095714569092e-01 -2.783783078193664551e-01 -1.508592665195465088e-01 -2.065935432910919189e-01 -1.056515797972679138e-02 -4.179114103317260742e-02 1.569053381681442261e-01 -2.721792757511138916e-01 -2.321886569261550903e-01 2.205532193183898926e-01 -1.146336644887924194e-01 1.625542938709259033e-01 5.701749399304389954e-02 1.157508119940757751e-01 -1.819447576999664307e-01 1.187757477164268494e-01 -3.975364938378334045e-02 3.392534255981445312e-01 -2.781143188476562500e-01 1.522248685359954834e-01 -1.379592567682266235e-01 3.118401169776916504e-01 -1.050774380564689636e-01 5.548076704144477844e-02 4.680712893605232239e-02 -1.383734941482543945e-01 2.708948682993650436e-03
4.107765257358551025e-01 1.933983713388442993e-01 1.676294207572937012e-02 4.288317263126373291e-02 -4.439586400985717773e-02 1.650998443365097046e-01 -1.324508935213088989e-01 3.624425083398818970e-02 -1.533860433846712112e-02 -1.715442351996898651e-02 1.487226337194442749e-01 -5.134544149041175842e-02 1.111932471394538879e-01 1.083663478493690491e-01 2.518321871757507324e-01 1.159545257687568665e-01 1.673066765069961548e-01 3.103921413421630859e-01 -2.105944603681564331e-01 -6.735577248036861420e-03 1.303365826606750488e-01 -1.794080436229705811e-01 1.003261357545852661e-01 3.816233873367309570e-01 3.511355444788932800e-02 -1.413562614470720291e-02 1.694183051586151123e-01 -3.030044436454772949e-01 7.279293984174728394e-02 2.657229006290435791e-01 2.114466428756713867e-01 3.502217680215835571e-02
2.531037330627441406e-01 2.402577847242355347e-01 1.298228502273559570e-01 1.244729161262512207e-01 1.447256952524185181e-01 -1.281546521931886673e-02 -4.003371596336364746e-01 -8.032152801752090454e-02 7.915452122688293457e-03 -6.573124229907989502e-02 -6.154022738337516785e-02 -1.271574050188064575e-01 3.605372738093137741e-03 1.339966952800750732e-01 1.266688257455825806e-01 1.398518532514572144e-01 -1.429567039012908936e-01 -3.100003004074096680e-01 1.599096506834030151e-01 -3.589680492877960205e-01 -5.020263791084289551e-02 -9.693362563848495483e-02 2.192309200763702393e-01 2.800990343093872070e-01 1.608728468418121338e-01 1.091355234384536743e-01 -1.014153882861137390e-01 -2.495208680629730225e-01 -7.691152393817901611e-02 7.575713098049163818e-02 -1.620020121335983276e-01 -1.499645709991455078e-01
8.053588122129440308e-02 4.233093932271003723e-02 -1.009303554892539978e-01 8.053371310234069824e-02 1.654367744922637939e-01 4.064569622278213501e-02 -5.410561710596084595e-02 -1.716881245374679565e-01 1.665643602609634399e-01 1.591119542717933655e-02 -3.241305649280548096e-01 -1.821036487817764282e-01 -1.227253898978233337e-01 -1.736379414796829224e-01 1.123424693942070007e-01 1.686312258243560791e-02 -1.096842288970947266e-01 1.806256324052810669e-01 -1.013425812125205994e-01 -1.654612421989440918e-01 1.039124876260757446e-01 4.847743362188339233e-02 1.959215998649597168e-01 4.365893080830574036e-02 2.555366754531860352e-01 1.544621139764785767e-01 2.141496539115905762e-01 -4.945808053016662598e-01 9.633382409811019897e-02 -2.197085469961166382e-01 3.065014779567718506e-01 -1.497390270233154297e-01
-1.643950641155242920e-01 1.799686849117279053e-01 7.090879231691360474e-02 1.958813667297363281e-01 9.217162430286407471e-02 7.377140223979949951e-02 -1.316590458154678345e-01 -3.018961101770401001e-02 1.939827054738998413e-01 1.725642979145050049e-01 2.194779664278030396e-01 -1.229476630687713623e-01 -8.014005422592163086e-02 -3.379780799150466919e-02 3.533152937889099121e-01 -1.737404912710189819e-01 -8.872012258507311344e-04 2.860259413719177246e-01 2.192012965679168701e-01 4.513728246092796326e-02 -1.933193802833557129e-01 -6.216612458229064941e-02 4.075907915830612183e-02 4.479833543300628662e-01 2.269030958414077759e-01 1.924104988574981689e-02 3.025240302085876465e-01 -1.104258298873901367e-01 5.465830489993095398e-02 7.706750184297561646e-02 -1.781718432903289795e-01 -5.463683046400547028e-04
-5.239721015095710754e-02 -1.284049078822135925e-02 8.601134270429611206e-02 3.904097480699419975e-03 -6.170849502086639404e-02 2.615495324134826660e-01 -3.423359692096710205e-01 -9.831851720809936523e-02 -4.158917963504791260e-01 2.601880207657814026e-02 -7.611209875904023647e-04 -1.908780485391616821e-01 -4.246344789862632751e-02 1.726632714271545410e-01 3.543481528759002686e-01 2.207398414611816406e-01 6.947416067123413086e-02 2.704051733016967773e-01 -2.007819265127182007e-01 -4.012558981776237488e-02 -1.104771438986063004e-02 -7.093711197376251221e-02 1.792121119797229767e-02 3.083963394165039062e-01 -3.367578610777854919e-02 1.334764212369918823e-01 1.062236428260803223e-01 -2.186366915702819824e-01 1.166232004761695862e-01 2.012510299682617188e-01 8.072214573621749878e-02 -1.245405673980712891e-01
3.740402162075042725e-01 1.148099377751350403e-01 4.007238149642944336e-02 1.296472698450088501e-01 3.364357352256774902e-02 3.247441649436950684e-01 -1.891330480575561523e-01 -8.368809521198272705e-02 -9.319306910037994385e-02 1.182146370410919189e-02 1.397461593151092529e-01 -2.123637795448303223e-01 -2.177346497774124146e-01 1.869011484086513519e-02 -1.996959373354911804e-02 6.323702633380889893e-02 -2.055071890354156494e-01 8.771064877510070801e-02 2.450159341096878052e-01 -2.793084979057312012e-01 2.785524353384971619e-02 5.296139419078826904e-02 -4.511067643761634827e-02 3.623447194695472717e-02 1.961296051740646362e-01 1.416124701499938965e-01 1.031194776296615601e-01 -3.232933878898620605e-01 1.752520650625228882e-01 -3.666156828403472900e-01 -9.657850116491317749e-02 1.024857535958290100e-01
2.333239652216434479e-03 -1.832172721624374390e-01 -9.873381257057189941e-02 2.663342356681823730e-01 5.627249181270599365e-02 3.280531466007232666e-01 -1.056247726082801819e-01 -3.319508135318756104e-01 -7.844813913106918335e-02 -4.929412156343460083e-02 -2.675653696060180664e-01 -6.193085759878158569e-02 -2.441807389259338379e-01 -1.464676409959793091e-01 4.250520467758178711e-02 -6.614214181900024414e-02 -6.715594232082366943e-02 1.930803507566452026e-01 1.439649909734725952e-01 -1.329838950186967850e-02 2.500085830688476562e-01 1.235457658767700195e-01 -7.210309058427810669e-02 2.402901798486709595e-01 3.437502682209014893e-01 1.137981042265892029e-01 2.337715327739715576e-01 -1.383339315652847290e-01 1.570761203765869141e-01 1.751409918069839478e-01 -1.359835416078567505e-01 -1.428099814802408218e-02
-3.812030702829360962e-02 -6.601611524820327759e-02 -1.124949008226394653e-01 7.575974613428115845e-02 1.311882585287094116e-01 2.273734658956527710e-01 -2.720271944999694824e-01 -3.174968659877777100e-01 5.518277361989021301e-02 6.682644784450531006e-02 2.795608639717102051e-01 7.637935876846313477e-02 1.545697003602981567e-01 1.261924356222152710e-01 1.692455857992172241e-01 -1.691242903470993042e-01 -1.473290026187896729e-01 3.031849265098571777e-01 2.223872989416122437e-01 -9.046381711959838867e-02 2.046307623386383057e-01 5.127149447798728943e-02 3.139596283435821533e-01 -5.736674368381500244e-02 1.954141706228256226e-01 -9.280732274055480957e-02 2.298854738473892212e-01 -2.828157544136047363e-01 7.201974280178546906e-03 1.953974962234497070e-01 8.423059433698654175e-02 3.049541264772415161e-02
-2.342474274337291718e-02 -2.907496504485607147e-02 1.549869682639837265e-02 6.346894800662994385e-02 -1.872965842485427856e-01 1.631040424108505249e-01 -2.275400012731552124e-01 -4.102705121040344238e-01 1.477343291044235229e-01 -6.501052528619766235e-02 1.324080079793930054e-01 -4.896113276481628418e-02 -2.481060661375522614e-02 2.135313898324966431e-01 6.234382465481758118e-02 -8.490176871418952942e-03 1.344667840749025345e-02 2.689967751502990723e-01 1.464311778545379639e-01 -2.895850688219070435e-02 -1.019542664289474487e-01 -2.811855077743530273e-02 -2.387329004704952240e-03 2.857702076435089111e-01 2.215834259986877441e-01 7.241752743721008301e-02 5.166781544685363770e-01 -1.146412640810012817e-01 3.019776344299316406e-01 -1.083953212946653366e-02 5.109313502907752991e-02 -1.923219487071037292e-02
8.737958036363124847e-03 -5.219451338052749634e-02 -6.287150830030441284e-02 -2.197596132755279541e-01 2.655493840575218201e-02 4.420752227306365967e-01 -2.606156170368194580e-01 -3.820223510265350342e-01 -2.881698608398437500e-01 -1.736527532339096069e-01 -6.210300140082836151e-03 -6.943136453628540039e-02 -1.870444267988204956e-01 3.340583667159080505e-02 1.453621536493301392e-01 -5.441974382847547531e-03 9.101942181587219238e-02 3.869428113102912903e-02 3.637767583131790161e-02 -6.325904279947280884e-02 5.593209341168403625e-02 -9.344059973955154419e-02 1.633715932257473469e-03 3.104289770126342773e-01 1.460598558187484741e-01 1.790331602096557617e-01 3.429172039031982422e-01 -1.796870976686477661e-01 -4.262475669384002686e-02 1.340438127517700195e-01 1.062670275568962097e-01 -4.425904899835586548e-02
4.775512218475341797e-02 1.963560730218887329e-01 1.448185145854949951e-01 2.639568597078323364e-02 1.011561006307601929e-01 8.212891221046447754e-02 -8.470972627401351929e-02 4.134345054626464844e-02 1.332709044218063354e-01 4.653478413820266724e-02 -7.293529808521270752e-02 1.027700975537300110e-01 -1.094299703836441040e-01 -1.826893389225006104e-01 2.688699066638946533e-01 -1.258470416069030762e-01 -9.837026149034500122e-02 3.056822419166564941e-01 7.241136580705642700e-02 -1.558308838866651058e-03 -2.183900326490402222e-01 -2.395470142364501953e-01 2.979615516960620880e-02 4.572446644306182861e-01 1.568989604711532593e-01 -2.450576517730951309e-03 1.921014189720153809e-01 -1.297087073326110840e-01 2.798037230968475342e-01 3.732409328222274780e-02 -2.683763802051544189e-01 -2.981342375278472900e-01
1.502997875213623047e-01 -4.987852647900581360e-02 -2.155101746320724487e-01 3.511579632759094238e-01 -3.725812211632728577e-02 1.193368956446647644e-01 -1.188823655247688293e-01 -8.701715618371963501e-02 -7.633354980498552322e-03 -3.422280251979827881e-01 -7.924952544271945953e-03 6.148691475391387939e-02 -4.439097270369529724e-02 8.604456484317779541e-02 3.300440609455108643e-01 -9.285507351160049438e-02 -8.830193430185317993e-02 3.293189704418182373e-01 -2.229398488998413086e-02 -5.383461713790893555e-02 -4.858199134469032288e-02 -5.770039930939674377e-02 4.120879769325256348e-01 7.773619145154953003e-02 -1.002604067325592041e-01 -7.157783955335617065e-02 -8.210394531488418579e-02 -3.759771287441253662e-01 5.704310536384582520e-02 -9.673445671796798706e-02 4.986361414194107056e-02 -2.007940262556076050e-01
-2.550595700740814209e-01 -2.343118637800216675e-01 1.775742173194885254e-01 1.183763965964317322e-01 -1.463138163089752197e-01 5.588851124048233032e-02 -2.170337885618209839e-01 -3.035211376845836639e-02 -1.125543043017387390e-01 2.811465971171855927e-02 1.033384129405021667e-01 -9.038109332323074341e-02 -6.753499060869216919e-02 4.852461442351341248e-02 1.740000545978546143e-01 -1.945416182279586792e-01 -1.480062454938888550e-01 2.314277589321136475e-01 -1.738446997478604317e-03 -1.804954707622528076e-01 -2.260702848434448242e-01 2.201479859650135040e-02 1.443892270326614380e-01 1.484576165676116943e-01 2.200710475444793701e-01 -1.041001304984092712e-01 3.710374534130096436e-01 -2.893958985805511475e-01 3.571846783161163330e-01 -2.470009028911590576e-02 -2.075855433940887451e-01 -9.993025101721286774e-03
4.507673159241676331e-02 -1.100436076521873474e-01 2.565206587314605713e-01 2.626109421253204346e-01 2.303701937198638916e-01 8.522771298885345459e-02 -2.289726436138153076e-01 -3.342165797948837280e-02 3.657779470086097717e-02 1.376385092735290527e-01 -9.863082319498062134e-03 -1.530912220478057861e-01 2.490202896296977997e-02 -2.487531006336212158e-01 1.437593996524810791e-01 -4.553403258323669434e-01 -1.974894478917121887e-02 3.703994303941726685e-02 8.287364989519119263e-02 -2.836734056472778320e-01 -2.078324556350708008e-01 -8.568967133760452271e-02 1.838886588811874390e-01 1.698542237281799316e-01 7.321150600910186768e-02 6.638361810473725200e-05 2.344503998756408691e-01 -5.813739076256752014e-02 -1.240566372871398926e-01 -6.509834527969360352e-02 1.835835278034210205e-01 -2.890574932098388672e-01
1.112838312983512878e-01 1.686035841703414917e-02 -3.146691620349884033e-02 -4.389594495296478271e-02 2.622661292552947998e-01 2.076698467135429382e-03 -2.735950350761413574e-01 -2.160438001155853271e-01 2.532626502215862274e-02 1.884503960609436035e-01 1.485699415206909180e-01 2.358151078224182129e-01 -1.768319904804229736e-01 2.146353386342525482e-02 1.750808209180831909e-01 -1.073858439922332764e-01 3.604780882596969604e-02 1.623776108026504517e-01 4.016695916652679443e-02 -2.993933856487274170e-01 -1.118343472480773926e-01 -1.107784658670425415e-01 3.073330521583557129e-01 1.642292141914367676e-01 2.283512353897094727e-01 2.960895895957946777e-01 -3.545433282852172852e-02 -2.155275344848632812e-01 -1.344734579324722290e-01 2.104463428258895874e-01 -3.022077381610870361e-01 1.851888024248182774e-03
3.513418138027191162e-02 -7.945694029331207275e-02 -3.961109220981597900e-01 1.402289122343063354e-01 1.852130889892578125e-01 1.481693685054779053e-01 -2.361026853322982788e-01 1.233022734522819519e-01 -1.264152228832244873e-01 -1.265640705823898315e-01 4.274835810065269470e-02 -1.571808904409408569e-01 -1.603237688541412354e-01 -4.485546052455902100e-02 2.344780713319778442e-01 -1.698005646467208862e-01 -1.692530363798141479e-01 3.067253530025482178e-01 -7.564767450094223022e-02 -1.144967526197433472e-01 1.384441405534744263e-01 -1.203019171953201294e-01 3.324109911918640137e-01 1.218464151024818420e-01 -6.881675124168395996e-02 1.348413676023483276e-01 7.342269271612167358e-02 -4.035540819168090820e-01 3.170893341302871704e-02 -1.603150516748428345e-01 -7.660664152354001999e-03 1.208185311406850815e-02
1.957012265920639038e-01 1.634016819298267365e-02 -6.602400541305541992e-02 1.054448410868644714e-01 1.017924770712852478e-01 2.736252546310424805e-01 -8.824799209833145142e-02 -1.742407381534576416e-01 -1.274667307734489441e-02 -2.421453446149826050e-01 -1.185503751039505005e-01 5.129034444689750671e-02 6.779354065656661987e-02 8.525993674993515015e-02 9.800688177347183228e-02 -9.590581059455871582e-02 1.077886447310447693e-01 3.318340331315994263e-02 2.643698751926422119e-01 -4.615897536277770996e-01 -3.835512325167655945e-02 1.324981600046157837e-01 -1.648947149515151978e-01 1.886356920003890991e-01 1.168808564543724060e-01 -1.211556643247604370e-01 3.624233603477478027e-01 -3.184791803359985352e-01 2.216919660568237305e-01 -1.045469269156455994e-01 2.338313497602939606e-02 -1.311703920364379883e-01
1.189563795924186707e-01 -5.319487303495407104e-02 3.757787123322486877e-02 2.627533674240112305e-01 1.027293652296066284e-01 5.309385806322097778e-02 -7.982304692268371582e-02 -4.799531400203704834e-01 -4.575100261718034744e-03 5.391925945878028870e-02 1.302006095647811890e-01 -2.973476648330688477e-01 -2.617202103137969971e-01 -3.188938498497009277e-01 6.870669126510620117e-02 2.148257382214069366e-02 -1.470829099416732788e-01 -3.096699714660644531e-02 -2.692363411188125610e-02 -4.008418917655944824e-01 7.759711891412734985e-02 3.349455818533897400e-02 1.409694105386734009e-01 9.663420915603637695e-02 1.805124580860137939e-01 3.748378157615661621e-02 1.630333364009857178e-01 -1.179553419351577759e-01 2.813322236761450768e-03 -4.551209136843681335e-02 2.222383618354797363e-01 -1.802857965230941772e-01
1.098993122577667236e-01 -2.031826376914978027e-01 -2.254222184419631958e-01 -5.417181551456451416e-02 8.639319241046905518e-02 5.809151008725166321e-02 -2.749439775943756104e-01 -4.379840493202209473e-01 -2.696322798728942871e-01 -1.496157199144363403e-01 -6.712140142917633057e-02 -1.272353678941726685e-01 -8.010941743850708008e-02 4.850589856505393982e-02 2.334074676036834717e-01 -3.335930034518241882e-02 1.567312479019165039e-01 7.982522249221801758e-02 -8.356273919343948364e-02 -1.747207641601562500e-01 3.284274786710739136e-02 1.784293912351131439e-02 -5.927595123648643494e-02 4.089201092720031738e-01 1.214673891663551331e-01 -4.850225523114204407e-02 5.822300538420677185e-02 -2.056610286235809326e-01 2.833920121192932129e-01 -7.810705900192260742e-02 1.783595681190490723e-01 1.135495826601982117e-01
3.021088242530822754e-01 -1.908880025148391724e-01 -4.199590682983398438e-01 5.379142612218856812e-02 1.751535087823867798e-01 1.868969798088073730e-01 -5.219595432281494141e-01 -5.523916333913803101e-02 -3.958554193377494812e-02 5.072079598903656006e-02 2.250711172819137573e-01 -3.979353234171867371e-02 3.880902752280235291e-02 -3.401190787553787231e-02 1.786032617092132568e-01 6.359246373176574707e-02 -1.893020351417362690e-03 -5.374216008931398392e-03 2.318185009062290192e-02 3.780335932970046997e-02 2.787962853908538818e-01 1.323578357696533203e-01 -3.857723250985145569e-02 2.985903322696685791e-01 2.020898163318634033e-01 -2.108038961887359619e-02 9.745326638221740723e-02 -1.354817673563957214e-02 6.104165688157081604e-02 9.012148529291152954e-02 -5.405895411968231201e-03 -7.881880551576614380e-02
2.238949202001094818e-02 6.340447068214416504e-02 -6.311630457639694214e-02 2.342359870672225952e-01 -9.613490849733352661e-02 1.210982352495193481e-02 -2.959424853324890137e-01 -4.911430478096008301e-01 2.469167858362197876e-02 1.180092170834541321e-01 1.673891544342041016e-01 1.802038401365280151e-02 1.676365137100219727e-01 1.963484436273574829e-01 2.417241781949996948e-01 -2.327620089054107666e-01 -1.670116931200027466e-01 1.809937506914138794e-01 1.274849027395248413e-01 -1.792529225349426270e-01 1.297499686479568481e-01 -6.701270490884780884e-02 8.750408887863159180e-02 2.170863933861255646e-02 1.562346071004867554e-01 -1.501601934432983398e-01 1.319731175899505615e-01 -3.216480314731597900e-01 1.677109003067016602e-01 -4.831501469016075134e-02 1.806164830923080444e-01 8.299622684717178345e-02
-3.136826679110527039e-03 -2.352058440446853638e-01 -6.396701931953430176e-02 1.681848466396331787e-01 -1.883784309029579163e-02 1.325400024652481079e-01 -8.966422826051712036e-02 -7.113955914974212646e-02 2.849345803260803223e-01 2.117301709949970245e-02 6.167860329151153564e-02 -1.363600045442581177e-01 -3.051299452781677246e-01 1.347261071205139160e-01 -1.080495566129684448e-01 -9.147132933139801025e-02 -1.006567552685737610e-01 -8.435258269309997559e-02 3.481045663356781006e-01 -1.944846957921981812e-01 1.051027998328208923e-01 -4.040275141596794128e-02 2.288582772016525269e-01 2.018788158893585205e-01 1.589554548263549805e-01 1.859872788190841675e-01 6.434399634599685669e-02 -3.379260301589965820e-01 2.946216762065887451e-01 2.279606908559799194e-01 7.044418156147003174e-02 -2.048313617706298828e-01
1.953943520784378052e-01 2.478473121300339699e-03 6.295584887266159058e-02 9.092239290475845337e-02 1.900716125965118408e-01 -9.327635914087295532e-02 3.004312980920076370e-03 -2.072533220052719116e-01 -5.776134133338928223e-02 -2.260919511318206787e-01 -4.841107875108718872e-02 8.881606906652450562e-02 3.099245578050613403e-02 5.101792141795158386e-02 1.921339035034179688e-01 -1.255057305097579956e-01 -2.942292094230651855e-01 1.887113749980926514e-01 3.155882060527801514e-01 -1.592881381511688232e-01 1.990301609039306641e-01 -1.862677037715911865e-01 9.760356694459915161e-02 3.086549937725067139e-01 1.889209300279617310e-01 -1.199904382228851318e-01 4.615673124790191650e-01 -1.220745295286178589e-01 1.435355693101882935e-01 -2.564401365816593170e-02 1.236853599548339844e-01 -5.442041438072919846e-03
1.622486487030982971e-02 -1.772692799568176270e-01 7.237587124109268188e-02 3.196381330490112305e-01 -3.110457770526409149e-02 2.681568637490272522e-02 -1.351374983787536621e-01 1.263431180268526077e-02 -5.695923790335655212e-02 6.299545615911483765e-02 1.413988620042800903e-01 4.589083045721054077e-02 -2.182099409401416779e-02 -3.041788004338741302e-02 2.313976585865020752e-01 -4.521013498306274414e-01 -4.674298316240310669e-02 3.052100837230682373e-01 1.863508969545364380e-01 -2.985391914844512939e-01 -1.070650592446327209e-01 -9.288668632507324219e-02 2.653637826442718506e-01 1.379725635051727295e-01 2.797062695026397705e-01 1.000806465744972229e-01 3.232231438159942627e-01 7.084509730339050293e-02 -1.241375133395195007e-01 -2.957537211477756500e-02 5.740432813763618469e-02 -7.799358665943145752e-02
1.836434453725814819e-01 1.007635071873664856e-01 -1.169130951166152954e-01 1.309295743703842163e-01 1.323328167200088501e-02 1.874385029077529907e-01 -2.695856988430023193e-01 -9.937726706266403198e-02 -5.909910798072814941e-02 -2.098036706447601318e-01 -2.357592135667800903e-01 3.357443213462829590e-02 1.086496040225028992e-01 1.750127226114273071e-01 2.131377905607223511e-02 -2.405720502138137817e-01 1.884293258190155029e-01 1.858879327774047852e-01 1.125072129070758820e-02 -2.677115797996520996e-01 1.495370566844940186e-01 -3.820811212062835693e-02 -1.212885677814483643e-01 5.238816142082214355e-02 1.937669366598129272e-01 -6.436355412006378174e-02 4.032732546329498291e-01 -2.927021086215972900e-01 2.309404015541076660e-01 -2.522708177566528320e-01 1.064696982502937317e-01 3.212821483612060547e-02
1.076916530728340149e-01 2.093426324427127838e-02 -2.618507742881774902e-01 3.052520453929901123e-01 4.948338493704795837e-02 5.182978510856628418e-02 -2.209760993719100952e-01 5.870466306805610657e-02 -1.577176749706268311e-01 -1.397082060575485229e-01 -8.452935516834259033e-02 2.872622944414615631e-02 -9.708116948604583740e-02 -3.664768859744071960e-02 2.646393775939941406e-01 -1.911873556673526764e-02 -1.504849344491958618e-01 3.944398462772369385e-01 1.083784550428390503e-02 -1.036697253584861755e-01 5.427605286240577698e-02 -3.100451231002807617e-01 3.495756685733795166e-01 2.102427035570144653e-01 -1.040805801749229431e-01 5.809932202100753784e-02 2.156008966267108917e-02 -2.372147589921951294e-01 2.252317219972610474e-01 -7.432329654693603516e-02 2.220116257667541504e-01 6.494722515344619751e-02
1.802088022232055664e-01 -5.755956470966339111e-02 -3.449282050132751465e-01 -1.536706537008285522e-01 1.248710677027702332e-01 3.045371174812316895e-01 -2.729628980159759521e-01 -4.927236586809158325e-02 -3.555441796779632568e-01 -5.305219814181327820e-02 8.450007438659667969e-02 -1.365568339824676514e-01 6.328190118074417114e-02 1.471630036830902100e-01 2.824145555496215820e-01 -4.730044677853584290e-02 -1.087038367986679077e-01 -6.332144141197204590e-02 -3.216435760259628296e-02 -6.512966006994247437e-02 4.261402040719985962e-02 -7.616141438484191895e-02 4.408687949180603027e-01 1.636585742235183716e-01 4.955812171101570129e-02 -9.783319383859634399e-02 6.643342971801757812e-02 -2.049395889043807983e-01 -8.035358786582946777e-02 -6.950515508651733398e-02 -7.920768111944198608e-02 -2.186491936445236206e-01
1.141686141490936279e-01 3.156269788742065430e-01 1.204455792903900146e-01 2.584699988365173340e-01 -1.794824898242950439e-01 1.902651041746139526e-01 -1.500955075025558472e-01 4.437365010380744934e-02 -6.093669682741165161e-02 -3.636763244867324829e-02 -2.237426638603210449e-01 -3.437814116477966309e-02 6.709345430135726929e-02 7.683648914098739624e-02 1.964259743690490723e-01 -2.913113497197628021e-02 -8.612267673015594482e-02 -1.093422025442123413e-01 -4.642526805400848389e-02 -2.915410883724689484e-02 1.249289587140083313e-01 -6.719426065683364868e-02 2.824878990650177002e-01 3.691504299640655518e-01 -1.321581937372684479e-02 3.265245258808135986e-01 6.763724237680435181e-02 -2.073660343885421753e-01 2.558746039867401123e-01 2.962604165077209473e-01 -1.122151464223861694e-01 -1.680136173963546753e-01
4.496309459209442139e-01 -1.924587190151214600e-01 -6.157891079783439636e-02 1.564481854438781738e-01 -1.572907567024230957e-01 3.021890819072723389e-01 -1.554386317729949951e-01 -3.055858612060546875e-01 -3.636032342910766602e-02 -5.801468156278133392e-03 3.631094843149185181e-02 4.558517783880233765e-02 -8.232239633798599243e-02 1.513366699218750000e-01 2.067916393280029297e-01 9.913387894630432129e-02 1.126810386776924133e-01 6.208604201674461365e-02 2.641668021678924561e-01 1.036001276224851608e-02 -1.442834734916687012e-01 1.443341374397277832e-01 1.760591566562652588e-02 1.442796140909194946e-01 4.381993040442466736e-02 -8.551030606031417847e-02 7.975602895021438599e-02 -2.294911295175552368e-01 3.178995847702026367e-01 7.493086904287338257e-02 -2.350986599922180176e-01 -1.802036762237548828e-01
1.707895398139953613e-01 -3.643110692501068115e-01 5.726498365402221680e-02 3.458504080772399902e-01 2.331982105970382690e-01 1.211491413414478302e-02 6.698993593454360962e-02 -3.453358635306358337e-02 -1.874177600257098675e-03 2.852929830551147461e-01 -6.833101809024810791e-02 -1.936156898736953735e-01 -6.702699512243270874e-02 -5.010721087455749512e-02 5.557926744222640991e-02 -2.228529751300811768e-01 5.910280346870422363e-02 -3.024935163557529449e-02 1.554150879383087158e-01 -6.224936619400978088e-02 2.312069833278656006e-01 -1.498827636241912842e-01 1.446708589792251587e-01 1.286368966102600098e-01 3.719244897365570068e-01 2.026280909776687622e-01 9.183553047478199005e-03 -3.030347526073455811e-01 1.995896548032760620e-01 6.726650148630142212e-02 3.133906424045562744e-02 -9.602870047092437744e-02
6.979370117187500000e-02 4.284664243459701538e-02 7.176671177148818970e-02 -1.106349304318428040e-01 1.036050170660018921e-01 2.801353111863136292e-02 -3.429948687553405762e-01 -9.038685262203216553e-02 1.293623149394989014e-01 3.337040916085243225e-02 1.487285643815994263e-01 -2.361776530742645264e-01 2.126952074468135834e-02 1.771853715181350708e-01 1.602521836757659912e-01 9.217834472656250000e-02 -1.997306644916534424e-01 8.866534382104873657e-02 -3.301372826099395752e-01 1.021080911159515381e-01 2.562850713729858398e-01 -1.736266165971755981e-01 2.481471449136734009e-01 1.272682100534439087e-01 3.018302023410797119e-01 1.200027763843536377e-01 3.505715727806091309e-01 -1.533520966768264771e-01 2.533380389213562012e-01 8.251378685235977173e-02 -8.507762849330902100e-02 7.665561139583587646e-02
-1.058115363121032715e-01 -8.620518445968627930e-02 7.627620548009872437e-02 3.097621202468872070e-01 -5.632716696709394455e-03 8.540906012058258057e-02 -3.129820525646209717e-01 -1.731161028146743774e-01 2.895917594432830811e-01 2.053150087594985962e-01 -1.064704135060310364e-01 -2.025235444307327271e-02 4.600016400218009949e-02 2.577480375766754150e-01 1.944464594125747681e-01 -4.859311506152153015e-02 2.088580839335918427e-02 2.165111154317855835e-01 1.178531572222709656e-01 -6.052309274673461914e-02 -1.452967524528503418e-01 -1.149950847029685974e-01 2.348084375262260437e-02 3.403337895870208740e-01 3.451273441314697266e-01 -1.042566299438476562e-01 1.731450706720352173e-01 -2.457998245954513550e-01 -1.248958110809326172e-01 -6.998523324728012085e-02 -1.304603666067123413e-01 -1.561693698167800903e-01
1.311933808028697968e-02 -6.485660374164581299e-02 -1.394981145858764648e-01 1.006785780191421509e-01 6.115888431668281555e-02 2.987534403800964355e-01 -1.019210144877433777e-01 -2.531570196151733398e-01 -5.169951543211936951e-02 -4.627262055873870850e-02 3.195661306381225586e-01 1.054731234908103943e-01 -6.156893819570541382e-02 1.056178063154220581e-01 2.406734675168991089e-01 -1.161394268274307251e-01 -2.321614623069763184e-01 4.411379992961883545e-01 1.028022617101669312e-01 -2.524142563343048096e-01 2.234963923692703247e-01 1.085914112627506256e-02 1.452423334121704102e-01 1.835065521299839020e-02 2.668937109410762787e-02 -1.069133505225181580e-01 1.871001720428466797e-01 -2.180181592702865601e-01 -1.616784781217575073e-01 1.386794298887252808e-01 2.116849720478057861e-01 -1.224293261766433716e-01
4.771431982517242432e-01 -2.591979205608367920e-01 8.395610749721527100e-02 -2.408138364553451538e-01 7.592584192752838135e-02 1.656123399734497070e-01 -2.408524304628372192e-01 -1.637684255838394165e-01 -1.620676964521408081e-01 2.067495882511138916e-01 -1.945069432258605957e-01 -2.605094574391841888e-02 -2.175974100828170776e-01 -1.979542663320899010e-03 1.455881595611572266e-01 -7.844524085521697998e-02 -1.167382821440696716e-01 -4.691199213266372681e-02 -1.104922518134117126e-01 -5.430404841899871826e-02 1.577420532703399658e-01 1.026082560420036316e-01 1.052405312657356262e-01 1.292298734188079834e-01 2.967565059661865234e-01 1.434757560491561890e-02 2.441835403442382812e-01 -1.515198051929473877e-01 -1.336781233549118042e-01 1.211728155612945557e-01 2.051358073949813843e-01 -1.425716839730739594e-02
1.450970321893692017e-01 2.792540192604064941e-01 -1.477205604314804077e-01 1.953673660755157471e-01 -1.529791392385959625e-02 4.868761450052261353e-02 -3.104842454195022583e-02 -1.303651183843612671e-01 -5.537173151969909668e-02 8.264256268739700317e-02 -5.245028808712959290e-02 -2.792455554008483887e-01 -2.611315250396728516e-01 -5.797929130494594574e-03 1.710765212774276733e-01 1.580982804298400879e-01 -5.653513222932815552e-02 2.050228863954544067e-01 7.352854311466217041e-02 -1.207091212272644043e-01 9.918955713510513306e-02 -1.941698938608169556e-01 3.623592257499694824e-01 1.341981738805770874e-01 1.996922492980957031e-01 -1.867750585079193115e-01 1.583568602800369263e-01 -2.088150531053543091e-01 3.545018434524536133e-01 2.099070698022842407e-02 2.496321648359298706e-01 -1.156181767582893372e-01
1.767568886280059814e-01 -5.434719473123550415e-02 2.918464839458465576e-01 1.826364896260201931e-03 -2.338030375540256500e-02 9.943950176239013672e-02 -3.114531338214874268e-01 -1.908722817897796631e-01 -2.109843119978904724e-02 1.146318539977073669e-01 -1.815047562122344971e-01 -1.186693385243415833e-01 -1.425523906946182251e-01 -3.020207285881042480e-01 5.168016552925109863e-01 -2.189953997731208801e-02 -1.390969157218933105e-01 -8.407545275986194611e-03 -9.243481792509555817e-03 8.096242696046829224e-02 -7.949532568454742432e-02 -2.800996899604797363e-01 1.423474168404936790e-03 1.500349938869476318e-01 1.749401539564132690e-01 1.144069135189056396e-01 1.548130065202713013e-02 -2.182434201240539551e-01 -1.572382636368274689e-02 -7.624018937349319458e-02 -1.783968955278396606e-01 1.850605458021163940e-01
3.796300888061523438e-01 2.838936820626258850e-02 -1.029964908957481384e-01 -2.901248075067996979e-02 1.603487879037857056e-01 1.917147338390350342e-01 -4.119727611541748047e-01 4.293622076511383057e-02 2.529065683484077454e-02 -1.262885183095932007e-01 -2.783496975898742676e-01 -6.437464803457260132e-02 1.074057742953300476e-01 -2.350045144557952881e-01 1.651164591312408447e-01 9.489509463310241699e-02 1.342803984880447388e-01 5.933657288551330566e-02 1.968082338571548462e-01 -1.182092074304819107e-02 -8.770433813333511353e-02 6.647645682096481323e-02 4.571383446455001831e-02 2.739633321762084961e-01 2.961567044258117676e-01 -4.843638092279434204e-02 1.348105370998382568e-01 -2.692585289478302002e-01 1.770932525396347046e-01 1.306427121162414551e-01 -6.226303800940513611e-02 -1.601061969995498657e-01
5.501226708292961121e-02 7.908796519041061401e-02 -3.346541430801153183e-03 2.412066012620925903e-01 -1.561173498630523682e-01 3.183508515357971191e-01 -1.424361467361450195e-01 2.093948572874069214e-01 -1.738090962171554565e-01 -2.790706232190132141e-02 -9.171772748231887817e-02 -2.399089187383651733e-01 -6.372237950563430786e-02 -1.975639350712299347e-02 2.223617732524871826e-01 -2.973744878545403481e-03 6.850648671388626099e-02 2.773923240602016449e-02 -1.468293275684118271e-02 -1.347085535526275635e-01 1.279636770486831665e-01 5.896662548184394836e-02 1.047582849860191345e-01 3.277667164802551270e-01 -2.138407975435256958e-01 2.939705550670623779e-01 4.537469521164894104e-02 -3.965574800968170166e-01 1.337132006883621216e-01 2.163680642843246460e-01 -2.435018122196197510e-01 -1.194956973195075989e-01
-1.022886782884597778e-01 -3.111938834190368652e-01 -5.714244209229946136e-03 1.001684516668319702e-01 -1.385070681571960449e-01 3.215778470039367676e-01 -3.363237977027893066e-01 1.525645852088928223e-01 -1.683730632066726685e-01 6.856017559766769409e-02 -4.438702389597892761e-02 -2.015971392393112183e-02 9.118235856294631958e-02 -4.819727316498756409e-02 1.095352321863174438e-01 6.740568578243255615e-02 -4.022466540336608887e-01 2.705605626106262207e-01 6.088689342141151428e-02 -9.981928160414099693e-04 -9.650646895170211792e-02 -3.134576231241226196e-02 1.078023985028266907e-01 2.298557013273239136e-01 7.340642064809799194e-02 -1.584531366825103760e-01 3.119012713432312012e-01 -1.325875073671340942e-01 2.715439796447753906e-01 2.415243943687528372e-04 -2.463120035827159882e-02 1.669498831033706665e-01
2.003047168254852295e-01 1.801839321851730347e-01 1.218133121728897095e-01 -1.335999071598052979e-01 -1.820120513439178467e-01 3.053865432739257812e-01 -1.589906513690948486e-01 1.322437375783920288e-01 2.534191310405731201e-01 -4.567339643836021423e-02 2.318013608455657959e-01 -7.508970331400632858e-03 -1.437526941299438477e-01 3.353629633784294128e-02 3.822724893689155579e-02 -1.380442678928375244e-01 -1.019268855452537537e-02 2.256015390157699585e-01 1.987728178501129150e-01 -3.220205605030059814e-01 1.138386726379394531e-01 9.343235939741134644e-02 1.718915849924087524e-01 3.435975611209869385e-01 2.594294846057891846e-01 1.995071172714233398e-01 -1.324534267187118530e-01 -1.135958582162857056e-01 2.142030447721481323e-01 3.172038495540618896e-02 9.451503306627273560e-02 -7.928723096847534180e-02
2.435885220766067505e-01 -1.645696014165878296e-01 -3.316747397184371948e-02 -3.633191809058189392e-02 -7.950787246227264404e-02 7.270767539739608765e-02 -9.824816137552261353e-02 -2.723464667797088623e-01 1.762508414685726166e-02 -1.838527619838714600e-01 2.091303169727325439e-01 3.156891791149973869e-03 2.105724960565567017e-01 1.377096981741487980e-03 3.160367012023925781e-01 2.132596075534820557e-01 3.120498657226562500e-01 9.708137065172195435e-02 -1.227081287652254105e-02 -2.519027888774871826e-01 1.043612584471702576e-01 -7.999002933502197266e-02 2.735235095024108887e-01 5.116714537143707275e-02 1.124538704752922058e-01 -3.512800484895706177e-02 7.652068138122558594e-02 -4.060927629470825195e-01 1.501100212335586548e-01 1.835441142320632935e-01 1.674220860004425049e-01 -1.189206540584564209e-01
8.757618814706802368e-02 -1.171276569366455078e-01 2.836368046700954437e-02 -1.253762990236282349e-01 -1.800598353147506714e-01 1.797425001859664917e-01 -3.242797553539276123e-01 -2.404635846614837646e-01 -3.407078087329864502e-01 -3.015052378177642822e-01 -4.628081247210502625e-02 -4.061621800065040588e-02 -1.017851755023002625e-01 -8.033580332994461060e-02 1.593887358903884888e-01 -6.264935433864593506e-02 9.727489203214645386e-02 8.214174211025238037e-02 -1.281701773405075073e-01 -7.151905447244644165e-02 -3.076128894463181496e-03 -1.974824368953704834e-01 -4.785146447829902172e-04 4.265531897544860840e-01 1.544279456138610840e-01 1.036164313554763794e-01 2.995272874832153320e-01 -1.667264401912689209e-01 1.354035735130310059e-01 -1.002450138330459595e-01 1.594677194952964783e-02 -1.949649304151535034e-01
2.485196590423583984e-01 -3.050207495689392090e-01 2.259451448917388916e-01 1.109970659017562866e-01 7.816322147846221924e-02 4.813173711299896240e-01 -1.934172213077545166e-01 -2.137192189693450928e-01 8.046664297580718994e-02 5.137189850211143494e-02 6.230467557907104492e-02 -1.169637739658355713e-01 -2.732160687446594238e-02 -1.808061152696609497e-01 4.971635341644287109e-02 -4.084361344575881958e-02 3.376800194382667542e-02 -4.967424646019935608e-02 9.315162897109985352e-02 -1.574473530054092407e-01 -1.025090552866458893e-02 1.368012130260467529e-01 -4.403276834636926651e-03 5.972839891910552979e-02 5.073677282780408859e-03 2.713283896446228027e-01 8.433743566274642944e-02 -3.161523640155792236e-01 1.489352136850357056e-01 -1.659155637025833130e-01 2.342949360609054565e-01 2.278556227684020996e-01
3.342709839344024658e-01 -2.351864278316497803e-01 -3.101295232772827148e-01 1.912007853388786316e-02 1.477536112070083618e-01 5.491732060909271240e-02 -3.592318594455718994e-01 -1.352421492338180542e-01 -1.225488185882568359e-01 5.790079478174448013e-03 -5.434991419315338135e-02 -1.618577539920806885e-01 1.440722942352294922e-01 3.354160115122795105e-02 2.555701509118080139e-02 6.494645029306411743e-02 -1.794262677431106567e-01 1.120423302054405212e-01 -1.571283489465713501e-01 -1.087449863553047180e-01 1.675518006086349487e-01 3.395219519734382629e-02 2.059358209371566772e-01 9.570982307195663452e-03 6.836174428462982178e-02 2.850705981254577637e-01 3.771778047084808350e-01 -1.557949632406234741e-01 1.254046708345413208e-01 2.646484673023223877e-01 -4.574436694383621216e-03 -4.487149789929389954e-02
-1.015220358967781067e-01 -2.205623127520084381e-02 1.917622685432434082e-01 9.207523614168167114e-02 1.556625813245773315e-01 4.609949886798858643e-01 -3.676609396934509277e-01 -1.652150005102157593e-01 -1.884172707796096802e-01 -6.673999875783920288e-02 -8.351650903932750225e-04 -9.853392094373703003e-02 -1.768908947706222534e-01 1.999219059944152832e-01 2.942333817481994629e-01 -6.220948696136474609e-02 1.619561314582824707e-01 -1.312553137540817261e-01 3.893671964760869741e-04 1.973646692931652069e-02 -1.747456490993499756e-01 -1.113807410001754761e-01 -9.941435605287551880e-02 2.832805514335632324e-01 1.315250843763351440e-01 2.319556176662445068e-01 2.147076278924942017e-01 -1.799852401018142700e-01 6.684259045869112015e-03 5.052352324128150940e-02 4.220259189605712891e-02 -4.976168274879455566e-02
7.562717795372009277e-02 -2.588846683502197266e-01 8.324820548295974731e-03 1.698868274688720703e-01 8.301820605993270874e-02 -2.855773200280964375e-04 -1.325226873159408569e-01 -1.715462207794189453e-01 1.391993612051010132e-01 -4.527433961629867554e-02 8.628628402948379517e-02 -1.033191382884979248e-01 -3.499083518981933594e-01 7.887510210275650024e-02 1.132902316749095917e-02 2.854355424642562866e-02 -1.062218397855758667e-01 -8.297541737556457520e-02 3.088086545467376709e-01 -2.713536322116851807e-01 1.611076295375823975e-01 -1.824305020272731781e-02 2.068992257118225098e-01 2.490089982748031616e-01 2.532932460308074951e-01 2.160769701004028320e-01 -3.467611595988273621e-02 -3.910937309265136719e-01 2.087731659412384033e-01 1.645615100860595703e-01 1.327339559793472290e-01 -6.120354309678077698e-02
3.928929194808006287e-02 -2.941384613513946533e-01 -1.087507009506225586e-01 9.964635968208312988e-02 -6.088282167911529541e-02 2.597461938858032227e-01 -1.594352908432483673e-02 -3.126615881919860840e-01 -3.460099101066589355e-01 -1.570162326097488403e-01 -1.968244761228561401e-01 3.110986575484275818e-02 -2.152464091777801514e-01 -1.710234768688678741e-02 2.524628043174743652e-01 1.017590388655662537e-01 3.763183206319808960e-02 2.018953412771224976e-01 -6.666243821382522583e-02 -6.301692873239517212e-02 7.576978951692581177e-02 -1.755674369633197784e-02 3.519069030880928040e-02 2.769390046596527100e-01 2.160931378602981567e-01 2.406704425811767578e-01 2.067953497171401978e-01 -2.636575400829315186e-01 -3.918765112757682800e-02 -6.177397444844245911e-02 -2.425376772880554199e-01 -2.336542122066020966e-02
1.291058063507080078e-01 9.741532616317272186e-03 5.918799713253974915e-02 -1.106737926602363586e-01 -9.511162340641021729e-02 1.330896317958831787e-01 -2.365657687187194824e-01 5.060049518942832947e-02 1.433430314064025879e-01 -2.330250889062881470e-01 -1.666073501110076904e-01 1.213648915290832520e-02 -1.537749916315078735e-01 -4.733584076166152954e-02 -2.820606529712677002e-02 -3.150835931301116943e-01 -3.209408000111579895e-02 2.080868184566497803e-01 -2.280441299080848694e-02 9.253293275833129883e-02 1.552444994449615479e-01 -2.966220080852508545e-01 8.844685554504394531e-02 3.292696475982666016e-01 1.561621278524398804e-01 4.344346374273300171e-02 3.047786355018615723e-01 -2.241825461387634277e-01 4.001059830188751221e-01 1.570417433977127075e-01 -4.700951650738716125e-02 1.239768266677856445e-01
1.092840060591697693e-01 -1.284735500812530518e-01 -2.257917672395706177e-01 3.310970962047576904e-02 -2.132555842399597168e-01 3.313270211219787598e-01 -8.012726157903671265e-02 -3.518861532211303711e-01 -1.383720785379409790e-01 4.220269247889518738e-02 -2.106346338987350464e-01 -3.335573971271514893e-01 -1.137027814984321594e-01 3.067640215158462524e-02 1.698234230279922485e-01 6.068560853600502014e-02 1.491802334785461426e-01 2.700264155864715576e-01 2.529167756438255310e-02 -2.048351466655731201e-01 1.663000285625457764e-01 -1.963866204023361206e-01 -1.111776605248451233e-01 1.876611858606338501e-01 6.321657449007034302e-02 1.588137894868850708e-01 1.629993915557861328e-01 -1.282513439655303955e-01 2.351187169551849365e-01 9.229899197816848755e-02 -1.655390299856662750e-02 -1.521524190902709961e-01
-2.271713316440582275e-01 -1.119011119008064270e-01 2.076477706432342529e-01 -1.221774518489837646e-02 1.316229850053787231e-01 4.303545951843261719e-01 -3.256949186325073242e-01 -2.753234803676605225e-01 -3.192610144615173340e-01 -9.920607507228851318e-02 5.459451116621494293e-03 6.197080388665199280e-02 -1.984665542840957642e-01 1.032750755548477173e-01 1.863775998353958130e-01 -1.631423383951187134e-01 1.111295893788337708e-01 -6.712672114372253418e-02 -6.052020192146301270e-02 -9.991475194692611694e-02 2.263281866908073425e-02 -4.595473781228065491e-02 -7.358741760253906250e-02 1.950854361057281494e-01 1.276319026947021484e-01 2.510583102703094482e-01 1.893303990364074707e-01 -1.971514075994491577e-01 1.200954094529151917e-01 4.888677597045898438e-02 5.565521493554115295e-02 -1.749394237995147705e-01
1.039623543620109558e-01 -2.402813583612442017e-01 -2.033335268497467041e-01 3.303074836730957031e-02 -9.485434740781784058e-02 2.172822952270507812e-01 -1.136574968695640564e-01 -3.393277823925018311e-01 -1.314035505056381226e-01 -1.350837647914886475e-01 -2.472699731588363647e-01 -3.095573484897613525e-01 -1.381398886442184448e-01 -7.806268334388732910e-02 1.167430505156517029e-01 -6.832298636436462402e-02 1.215505823493003845e-01 2.154705226421356201e-01 -7.742903381586074829e-02 -2.797807455062866211e-01 1.919869929552078247e-01 -2.060012519359588623e-01 -7.819429785013198853e-02 3.456462621688842773e-01 4.239193722605705261e-02 9.523717314004898071e-02 1.701659858226776123e-01 -6.384904682636260986e-02 2.083919048309326172e-01 4.583036899566650391e-02 5.650423094630241394e-02 -1.606807708740234375e-01
3.156004007905721664e-03 2.557847797870635986e-01 9.318147599697113037e-02 -1.309170573949813843e-01 -7.631538808345794678e-02 -3.438167646527290344e-02 -1.447532922029495239e-01 -6.634142994880676270e-02 7.999362796545028687e-02 3.190296143293380737e-02 1.940409392118453979e-01 -3.648872971534729004e-01 1.278444100171327591e-02 9.601075202226638794e-03 2.619216144084930420e-01 8.787406608462333679e-03 -8.194016665220260620e-02 1.554302722215652466e-01 -1.812423765659332275e-01 -7.577078044414520264e-02 1.410836726427078247e-01 -4.473800584673881531e-02 2.480822801589965820e-01 6.690999120473861694e-02 3.642682135105133057e-01 1.053616702556610107e-01 3.836732208728790283e-01 -3.372806608676910400e-01 7.455955445766448975e-02 1.666578054428100586e-01 5.566896498203277588e-02 -1.750845760107040405e-01
2.321441024541854858e-01 2.049229145050048828e-01 -1.634225994348526001e-02 -6.901907920837402344e-02 1.902412027120590210e-01 2.537325024604797363e-01 -2.927869856357574463e-01 1.329222917556762695e-01 7.885506749153137207e-02 -9.968796372413635254e-02 -2.501294314861297607e-01 -3.738919794559478760e-01 -1.295695453882217407e-01 -9.390402585268020630e-02 3.753787279129028320e-01 -2.246634960174560547e-01 -9.946729242801666260e-02 9.033231437206268311e-02 -9.320019930601119995e-02 -5.476285144686698914e-02 3.573518246412277222e-02 6.248188391327857971e-02 -1.015934646129608154e-01 1.646682061254978180e-02 1.911856085062026978e-01 3.045445084571838379e-01 1.385049074888229370e-01 -2.027641236782073975e-01 5.084322020411491394e-02 -1.398150175809860229e-01 6.734810885973274708e-04 4.871869459748268127e-02
1.957068033516407013e-02 -2.545683681964874268e-01 -5.940840765833854675e-02 -1.145731955766677856e-01 -9.956610947847366333e-02 1.693124324083328247e-01 -1.955445408821105957e-01 -1.007269546389579773e-01 -2.692115306854248047e-01 -1.197271123528480530e-01 2.877963781356811523e-01 -1.115226373076438904e-01 -3.097904324531555176e-01 2.851746603846549988e-02 3.107542693614959717e-01 -2.060106582939624786e-02 1.731013208627700806e-01 2.660915553569793701e-01 -9.340970963239669800e-02 -2.502502873539924622e-02 5.445182323455810547e-02 1.199798434972763062e-01 -2.030569687485694885e-02 4.421762228012084961e-01 1.304654479026794434e-01 1.261936128139495850e-01 1.481689605861902237e-02 -2.547987103462219238e-01 5.085876584053039551e-02 -5.832907184958457947e-02 -5.099290236830711365e-02 -1.589112132787704468e-01
-8.930505812168121338e-02 2.835432998836040497e-03 -3.583472967147827148e-02 6.047736853361129761e-02 9.272873401641845703e-02 1.759517341852188110e-01 -2.711128592491149902e-01 2.981213480234146118e-02 -2.431163936853408813e-02 2.214001119136810303e-02 1.323804706335067749e-01 -1.791848056018352509e-02 4.979486390948295593e-02 1.934866011142730713e-01 2.163798213005065918e-01 -3.728664517402648926e-01 -8.658606559038162231e-02 2.358688861131668091e-01 2.128818035125732422e-01 -3.471975326538085938e-01 -1.344489306211471558e-01 -7.231601513922214508e-03 1.926949322223663330e-01 -3.462274000048637390e-02 -2.343725971877574921e-02 2.867718040943145752e-01 4.397891461849212646e-01 -7.808890938758850098e-02 1.107066869735717773e-02 7.400942593812942505e-02 2.264090180397033691e-01 -6.178644299507141113e-02
5.353688076138496399e-02 -4.360630363225936890e-02 -1.601831614971160889e-02 -1.078058704733848572e-01 -1.360776871442794800e-01 3.534193933010101318e-01 -3.701470494270324707e-01 -6.127190589904785156e-02 -1.859006434679031372e-01 -1.664329767227172852e-01 1.505168080329895020e-01 -1.435484886169433594e-01 4.009849578142166138e-02 -9.844396263360977173e-02 4.740453064441680908e-01 -8.666944503784179688e-02 1.418994069099426270e-01 -7.881615310907363892e-02 1.097402274608612061e-01 -1.422068178653717041e-01 1.564082503318786621e-01 -1.333855539560317993e-01 -8.438223600387573242e-02 3.621210157871246338e-01 1.664219498634338379e-01 4.014033824205398560e-02 8.332283794879913330e-02 -6.167568266391754150e-02 -4.381754249334335327e-02 9.751103818416595459e-02 1.113803535699844360e-01 2.170479297637939453e-01
8.453916013240814209e-02 -2.032634913921356201e-01 -1.222875863313674927e-01 8.376467972993850708e-02 2.021166086196899414e-01 2.578794360160827637e-01 -3.933515399694442749e-02 -3.043580427765846252e-02 1.607338041067123413e-01 3.975603878498077393e-01 1.172067481093108654e-03 -2.438342273235321045e-01 -1.808183044195175171e-01 2.321420162916183472e-01 2.487951144576072693e-02 -2.615291774272918701e-01 9.317877143621444702e-02 9.953353554010391235e-02 -2.575806342065334320e-02 -2.788153588771820068e-01 -5.537940934300422668e-02 -5.372674763202667236e-02 1.846493631601333618e-01 2.773113250732421875e-01 1.087492108345031738e-01 1.695093959569931030e-01 1.234479993581771851e-01 -2.747983038425445557e-01 -7.181286811828613281e-02 2.390819042921066284e-01 -9.420406073331832886e-02 -6.592306494712829590e-02
-4.621567204594612122e-02 -1.574405841529369354e-02 -3.281592130661010742e-01 1.411674469709396362e-01 2.097281813621520996e-01 5.918054282665252686e-02 -2.509932816028594971e-01 -2.407364994287490845e-01 -1.469606906175613403e-01 7.584293931722640991e-02 3.271767199039459229e-01 -7.192227244377136230e-02 9.445625543594360352e-02 2.129570096731185913e-01 2.438104599714279175e-01 1.314967125654220581e-02 -2.238708287477493286e-01 1.192443519830703735e-01 1.055001169443130493e-01 -3.619820475578308105e-01 -1.433295011520385742e-01 -5.249044671654701233e-02 2.309598475694656372e-01 1.869223266839981079e-02 2.107164710760116577e-01 -5.413181334733963013e-02 3.596592694520950317e-02 -3.174014091491699219e-01 1.468022167682647705e-02 3.030818328261375427e-02 1.064522191882133484e-01 -5.271888151764869690e-02
1.615331918001174927e-01 8.237237110733985901e-03 9.052137611433863640e-04 -1.030473634600639343e-01 -2.268947102129459381e-02 3.236069083213806152e-01 -2.674274332821369171e-02 -1.339980810880661011e-01 2.764458954334259033e-01 -1.667350977659225464e-01 -9.009413421154022217e-02 8.233248954638838768e-04 1.887839287519454956e-02 -2.745932042598724365e-01 3.364148437976837158e-01 -8.217310160398483276e-02 -2.039019316434860229e-01 9.310579299926757812e-02 -9.512642025947570801e-02 2.825602144002914429e-02 -9.089426696300506592e-02 -1.065725693479180336e-03 -4.222892969846725464e-02 2.796033620834350586e-01 2.021888941526412964e-01 -1.039202362298965454e-01 2.203650325536727905e-01 -2.094224840402603149e-01 2.268479466438293457e-01 6.967080384492874146e-02 -3.874773383140563965e-01 -1.800544708967208862e-01
8.455649018287658691e-02 9.492995589971542358e-02 -7.522668689489364624e-02 7.148095220327377319e-02 1.110629066824913025e-01 1.961140930652618408e-01 -1.931699812412261963e-01 -2.182205021381378174e-01 -2.095299810171127319e-01 6.526939570903778076e-02 1.020221039652824402e-01 -1.515925228595733643e-01 2.502687089145183563e-02 5.956042557954788208e-02 2.395928800106048584e-01 -2.688421010971069336e-01 1.012330129742622375e-01 1.215732023119926453e-01 2.512453794479370117e-01 -2.261250764131546021e-01 1.734708547592163086e-01 -6.044781580567359924e-02 2.777214646339416504e-01 -1.256624162197113037e-01 -1.599067151546478271e-01 3.617016673088073730e-01 5.581269413232803345e-02 -2.043636441230773926e-01 -2.341842651367187500e-02 4.543554782867431641e-02 3.209051489830017090e-01 -2.216102182865142822e-01
8.315248787403106689e-02 -1.468566339462995529e-02 9.824098646640777588e-02 -1.004094928503036499e-01 9.116526693105697632e-02 3.618553578853607178e-01 -1.449706554412841797e-01 -4.198824763298034668e-01 4.712687805294990540e-02 -4.471391811966896057e-02 1.276083290576934814e-01 -1.363374888896942139e-01 -7.322651892900466919e-02 1.085696220397949219e-01 -1.280601173639297485e-01 -1.770913302898406982e-01 -1.909402906894683838e-01 -1.550001055002212524e-01 -1.839132010936737061e-01 -2.064860165119171143e-01 -8.528097718954086304e-02 -2.658218443393707275e-01 2.202620506286621094e-01 2.346728593111038208e-01 2.180227264761924744e-02 -4.235901683568954468e-02 -1.319924592971801758e-01 -1.612597852945327759e-01 2.707204520702362061e-01 2.251635491847991943e-01 -1.997937709093093872e-01 -6.707780063152313232e-02
2.109957933425903320e-01 -5.349718034267425537e-02 -2.456387430429458618e-01 -3.007400408387184143e-02 1.707240045070648193e-01 1.485088318586349487e-01 -2.545276582241058350e-01 1.319750398397445679e-01 4.604808986186981201e-02 7.217998802661895752e-02 -1.446365751326084137e-02 8.269996941089630127e-02 -2.731379270553588867e-01 -3.447939455509185791e-01 1.545944660902023315e-01 -1.415807902812957764e-01 -2.850199341773986816e-01 2.108616828918457031e-01 1.330867260694503784e-01 -2.505067884922027588e-01 8.541569858789443970e-02 -3.651986643671989441e-02 2.494060248136520386e-01 9.903008490800857544e-02 1.783477514982223511e-01 2.009017020463943481e-02 1.303827483206987381e-02 -2.438882291316986084e-01 -2.736922502517700195e-01 -4.559787921607494354e-03 1.619137972593307495e-01 -1.623277962207794189e-01
1.690652668476104736e-01 -2.112241238355636597e-01 3.611388429999351501e-02 2.312487512826919556e-01 2.528063654899597168e-01 2.895609736442565918e-01 -1.524646133184432983e-01 -1.340768188238143921e-01 -2.336300350725650787e-02 1.631729900836944580e-01 1.731710135936737061e-01 -1.642983406782150269e-01 -7.114660739898681641e-02 1.244542747735977173e-01 3.719266131520271301e-02 -4.007399380207061768e-01 -1.961710155010223389e-01 -1.254924535751342773e-01 1.360049992799758911e-01 -1.923463940620422363e-01 3.463159203529357910e-01 -5.014757066965103149e-02 1.196232140064239502e-01 1.608668714761734009e-01 7.980009913444519043e-02 -1.664624512195587158e-01 -4.040932655334472656e-02 -2.018512189388275146e-01 -7.613698393106460571e-02 2.531904540956020355e-02 1.132838726043701172e-01 -2.197122126817703247e-01
1.303107589483261108e-01 -1.496518105268478394e-01 2.333761155605316162e-01 9.759175777435302734e-02 -2.297335118055343628e-02 2.353222221136093140e-01 -2.881070673465728760e-01 -1.687207221984863281e-01 -1.242038458585739136e-01 -1.635292321443557739e-01 5.783396214246749878e-02 -9.090721607208251953e-02 -2.058130800724029541e-01 2.600117027759552002e-01 2.860730588436126709e-01 1.802424639463424683e-01 -2.109539657831192017e-01 2.693747878074645996e-01 -3.350082784891128540e-02 -6.868658214807510376e-02 -1.692162640392780304e-02 7.912585884332656860e-02 -7.615760434418916702e-03 4.020780622959136963e-01 2.080717086791992188e-01 2.290837317705154419e-01 -2.232881635427474976e-02 -8.701508492231369019e-02 -4.794326052069664001e-02 1.684951931238174438e-01 -1.566502898931503296e-01 -3.069957159459590912e-02
5.834763497114181519e-02 1.776765584945678711e-01 1.419531833380460739e-02 -7.189647108316421509e-02 -5.520429462194442749e-02 9.607464820146560669e-02 -3.301212489604949951e-01 -2.154007852077484131e-01 -1.755725145339965820e-01 4.203405976295471191e-02 -1.694102026522159576e-02 -1.758426874876022339e-01 -8.929917216300964355e-02 2.132621854543685913e-01 8.126000314950942993e-02 -2.252288162708282471e-01 2.387415468692779541e-01 -1.634355187416076660e-01 -1.877214945852756500e-02 -2.820475399494171143e-01 -6.951636075973510742e-02 2.155285328626632690e-02 1.483228653669357300e-01 4.850504100322723389e-01 6.815371662378311157e-02 3.833783790469169617e-02 3.708152472972869873e-01 -1.000268682837486267e-01 1.277146637439727783e-01 1.701118540950119495e-03 -9.713804721832275391e-02 1.088947206735610962e-01
2.459305077791213989e-01 -8.469662070274353027e-02 2.302922159433364868e-01 1.846927404403686523e-02 -2.645379006862640381e-01 1.871819794178009033e-01 2.927920082584023476e-03 9.520560503005981445e-02 7.172166556119918823e-02 1.931469589471817017e-01 1.845170259475708008e-01 -8.619725704193115234e-02 -1.857235878705978394e-01 -9.620334208011627197e-02 1.023626402020454407e-01 -1.061418280005455017e-01 -3.092580139636993408e-01 -8.683046698570251465e-02 -2.273746579885482788e-01 -2.076422721147537231e-01 -1.470797806978225708e-01 -2.228938788175582886e-01 1.672071218490600586e-01 2.639405131340026855e-01 1.167422756552696228e-01 1.334387958049774170e-01 8.210596442222595215e-02 -1.434600055217742920e-01 2.722306549549102783e-01 7.590560615062713623e-02 3.042772412300109863e-01 -1.315908133983612061e-01
4.462150335311889648e-01 -1.577661484479904175e-01 7.139687240123748779e-02 4.222203791141510010e-02 -1.515836119651794434e-01 -5.238137021660804749e-02 -7.309615612030029297e-02 5.828563007526099682e-04 1.136121898889541626e-01 2.704375684261322021e-01 2.024775445461273193e-01 -5.248410254716873169e-02 -2.676493823528289795e-01 -2.659671939909458160e-02 -1.529140165075659752e-03 -2.685973346233367920e-01 -1.849582642316818237e-01 2.496894262731075287e-02 -2.260416001081466675e-01 -1.123854443430900574e-01 -1.427652984857559204e-01 -1.192601174116134644e-01 1.274266541004180908e-01 1.977660655975341797e-01 1.904971897602081299e-01 3.780319914221763611e-02 6.189942359924316406e-02 -4.265346527099609375e-01 2.123982608318328857e-01 -4.641676787286996841e-03 3.019212000072002411e-02 -7.570153474807739258e-02
-4.322686418890953064e-02 -1.358683854341506958e-01 9.890302270650863647e-02 -9.069789946079254150e-02 -7.532073557376861572e-02 3.529323935508728027e-01 -2.552971839904785156e-01 -5.079219341278076172e-01 -3.408159911632537842e-01 1.744348555803298950e-02 3.144769370555877686e-02 -1.073481515049934387e-01 -9.538085013628005981e-02 -3.949317708611488342e-02 2.764326930046081543e-01 1.822430789470672607e-01 1.346143335103988647e-01 1.041645556688308716e-01 -6.578862667083740234e-02 -1.292046308517456055e-01 2.869116328656673431e-02 -1.876864433288574219e-01 3.570974245667457581e-02 2.067418843507766724e-01 9.882472455501556396e-02 1.064235791563987732e-01 1.636688709259033203e-01 -2.385693341493606567e-01 -6.642068177461624146e-02 -8.411128818988800049e-02 -5.822233483195304871e-02 9.632680565118789673e-02
-1.471693068742752075e-01 -1.357730384916067123e-02 -1.370487641543149948e-02 1.691119074821472168e-01 8.534887433052062988e-02 3.412208557128906250e-01 5.155435949563980103e-02 -8.426909893751144409e-02 7.585309911519289017e-03 1.287537217140197754e-01 3.620226085186004639e-01 -1.805432736873626709e-01 9.791771322488784790e-02 -2.403815044090151787e-03 3.177023231983184814e-01 7.002332061529159546e-02 -2.233591228723526001e-01 -4.978277161717414856e-02 -2.270792722702026367e-01 -2.504951655864715576e-01 3.845082968473434448e-02 -1.963343024253845215e-01 2.649910748004913330e-01 2.191174626350402832e-01 1.048242747783660889e-01 2.089866623282432556e-02 3.407577872276306152e-01 -8.851289004087448120e-02 1.973953098058700562e-02 -1.864734143018722534e-01 -7.986669242382049561e-02 -1.353414952754974365e-01
3.556944429874420166e-01 -5.937338247895240784e-02 -4.817678034305572510e-02 1.256338804960250854e-01 -9.204895794391632080e-02 6.305283308029174805e-02 -4.072300493717193604e-01 -3.832746446132659912e-01 9.249112010002136230e-02 -1.758371591567993164e-01 -1.088514328002929688e-01 -7.097488641738891602e-02 6.242163106799125671e-02 7.717326283454895020e-02 -5.552916228771209717e-02 -2.521740272641181946e-02 -2.208261005580425262e-02 1.391424685716629028e-01 2.412144392728805542e-01 2.420361712574958801e-02 1.032142266631126404e-01 -2.066003829240798950e-01 1.370246559381484985e-01 1.571615636348724365e-01 7.729729264974594116e-02 -5.391477793455123901e-02 3.832781910896301270e-01 -1.858418136835098267e-01 6.324322521686553955e-02 -6.955298781394958496e-02 -2.140259742736816406e-01 1.906303018331527710e-01
3.326385319232940674e-01 -1.252309083938598633e-01 1.762163043022155762e-01 -1.820358783006668091e-01 1.851717084646224976e-01 3.290484249591827393e-01 -4.136646687984466553e-01 -3.275990784168243408e-01 1.251112073659896851e-01 1.683143228292465210e-01 2.207427285611629486e-02 -2.761516906321048737e-02 -2.831118702888488770e-01 1.840176880359649658e-01 8.054184168577194214e-02 -9.601113200187683105e-02 -8.277606219053268433e-02 7.411859463900327682e-03 -6.569116562604904175e-02 -2.677934765815734863e-01 -2.060057371854782104e-01 -4.783207178115844727e-02 -2.073680423200130463e-02 -3.830729983747005463e-03 -1.053357869386672974e-01 -2.091410383582115173e-02 1.343334615230560303e-01 -9.524622559547424316e-02 1.684838086366653442e-01 -1.264297813177108765e-01 4.716792609542608261e-04 -4.896777495741844177e-02
1.988268047571182251e-01 1.659975945949554443e-01 1.426711678504943848e-01 3.111238777637481689e-02 3.569638729095458984e-01 2.869670987129211426e-01 -1.607259511947631836e-01 1.850481145083904266e-02 -2.732229530811309814e-01 -2.388630360364913940e-01 -1.549959927797317505e-01 -2.665271759033203125e-01 1.349309831857681274e-01 -9.813637286424636841e-02 3.595204055309295654e-01 4.097319021821022034e-02 1.539303064346313477e-01 2.786942422389984131e-01 -9.133825078606605530e-03 -5.424704030156135559e-02 -4.270182549953460693e-02 -1.422087699174880981e-01 1.686199568212032318e-02 1.580385714769363403e-01 4.247641190886497498e-02 -2.145985513925552368e-01 2.214495837688446045e-02 -2.961471676826477051e-01 3.765120869502425194e-03 -9.695756249129772186e-03 -4.733743146061897278e-02 -2.374902134761214256e-03
2.939423024654388428e-01 8.366394042968750000e-02 8.351591229438781738e-02 -1.530066877603530884e-01 6.204683706164360046e-02 2.684049606323242188e-01 -3.344092071056365967e-01 -1.987374126911163330e-01 -2.107070088386535645e-01 -1.631923019886016846e-01 -2.815238833427429199e-01 3.658900037407875061e-02 -1.367851160466670990e-02 -8.502326160669326782e-02 1.358325332403182983e-01 -1.427631676197052002e-01 1.430248618125915527e-01 -8.823167532682418823e-02 -2.211804687976837158e-01 1.528818458318710327e-01 -4.733141884207725525e-02 1.149397715926170349e-02 1.420650333166122437e-01 4.106851816177368164e-01 2.070782780647277832e-01 6.027949601411819458e-02 1.796927750110626221e-01 -2.107231914997100830e-01 1.196643412113189697e-01 1.194715127348899841e-01 -8.502487838268280029e-02 1.846502721309661865e-02
2.006627321243286133e-01 -7.333367131650447845e-03 -9.135895222425460815e-02 6.899925321340560913e-02 2.193429768085479736e-01 2.149773389101028442e-01 -2.201446145772933960e-01 -1.208476647734642029e-01 -1.557632386684417725e-01 2.200207859277725220e-02 4.395952448248863220e-02 -1.214020326733589172e-01 2.295223623514175415e-01 5.158128589391708374e-02 1.481812000274658203e-01 7.056442648172378540e-02 2.327321320772171021e-01 1.915297359228134155e-01 -1.257733702659606934e-01 1.129454281181097031e-02 1.500838398933410645e-01 1.842586323618888855e-02 1.851695030927658081e-01 1.200773566961288452e-01 1.399144530296325684e-01 7.545476406812667847e-02 3.178920149803161621e-01 -2.798188626766204834e-01 2.101706573739647865e-03 5.193907618522644043e-01 1.041079983115196228e-01 -4.341820999979972839e-02
1.742824912071228027e-01 5.348893348127603531e-03 1.206617057323455811e-01 -5.319746583700180054e-02 -1.556698828935623169e-01 2.020567208528518677e-01 -1.602702438831329346e-01 1.964386254549026489e-01 1.765609234571456909e-01 -8.385489135980606079e-02 -4.336873069405555725e-02 -3.982236236333847046e-02 -1.826370656490325928e-01 1.286508515477180481e-03 1.336225867271423340e-02 -2.031231522560119629e-01 9.689447283744812012e-02 1.484183073043823242e-01 1.039533987641334534e-01 1.339653134346008301e-01 1.288141906261444092e-01 -2.328669130802154541e-01 9.752638638019561768e-02 4.515221714973449707e-01 2.032877355813980103e-01 1.034537404775619507e-01 2.606070339679718018e-01 -2.061982601881027222e-01 4.175346791744232178e-01 1.275098174810409546e-01 -9.386722743511199951e-02 -1.283662021160125732e-02
-2.125537991523742676e-01 1.333900541067123413e-01 9.428435564041137695e-02 3.259813040494918823e-02 -2.736106216907501221e-01 2.119943797588348389e-01 -2.513554692268371582e-01 -1.284566521644592285e-01 2.236147783696651459e-02 2.869187295436859131e-02 6.533864140510559082e-02 -1.581148505210876465e-01 1.067070141434669495e-01 2.064421474933624268e-01 2.092637866735458374e-01 -7.846931926906108856e-03 -2.224849164485931396e-01 2.577632963657379150e-01 1.498820539563894272e-02 1.875472515821456909e-01 2.567014098167419434e-01 1.131199952214956284e-02 1.905719041824340820e-01 3.284113109111785889e-01 -3.187895566225051880e-02 1.993060708045959473e-01 1.538742035627365112e-01 -2.115875929594039917e-01 1.241826564073562622e-01 3.264650106430053711e-01 -7.325651496648788452e-02 3.243342414498329163e-02
1.282994169741868973e-02 -2.550429105758666992e-02 7.278153300285339355e-02 -1.499292254447937012e-01 -1.136231496930122375e-01 9.149669110774993896e-02 -1.247790381312370300e-01 2.433713153004646301e-02 1.744796782732009888e-01 -1.014079004526138306e-01 -2.235210966318845749e-03 3.273291885852813721e-02 2.643545269966125488e-01 -2.884160578250885010e-01 4.556934833526611328e-01 -1.150737330317497253e-01 -2.359405905008316040e-01 1.978897750377655029e-01 -1.570880860090255737e-01 -2.713221907615661621e-01 -2.108037769794464111e-01 -3.530826047062873840e-02 1.480575948953628540e-01 1.489593982696533203e-01 2.329732626676559448e-01 9.968000650405883789e-02 2.936880588531494141e-01 -6.236497685313224792e-02 1.695510596036911011e-01 1.131083369255065918e-01 -1.019416153430938721e-01 -1.702721565961837769e-01
3.687720596790313721e-01 -2.013698667287826538e-01 2.330629527568817139e-02 -1.477530151605606079e-01 8.619230240583419800e-02 4.574537277221679688e-01 -3.155472874641418457e-01 -4.221192374825477600e-02 2.140782177448272705e-01 -8.194517344236373901e-02 5.349494516849517822e-03 3.978552762418985367e-03 -2.143639326095581055e-02 1.657138466835021973e-01 6.121053546667098999e-02 -1.067718788981437683e-01 6.925389915704727173e-02 2.953822314739227295e-01 -2.944930456578731537e-02 -1.313318163156509399e-01 1.158082764595746994e-02 1.380560826510190964e-02 -1.666118353605270386e-01 5.282824393361806870e-03 -1.273936033248901367e-02 4.398657754063606262e-02 2.271928340196609497e-01 -1.769742220640182495e-01 2.339079380035400391e-01 -3.543473035097122192e-02 -2.575799636542797089e-02 -3.277833461761474609e-01
1.973578892648220062e-02 -5.828912183642387390e-02 -2.015064805746078491e-01 2.236083447933197021e-01 1.145129799842834473e-01 -8.246279507875442505e-02 -1.945621371269226074e-01 3.906998410820960999e-02 9.437307715415954590e-02 -2.634698748588562012e-01 5.614614859223365784e-02 -3.797568008303642273e-02 -1.778354197740554810e-01 7.081597577780485153e-04 2.871074080467224121e-01 -8.397908508777618408e-02 -2.204152196645736694e-01 3.483571112155914307e-01 -4.507714509963989258e-02 -5.059589818120002747e-02 1.258783638477325439e-01 -2.527143657207489014e-01 3.763435781002044678e-01 2.939008772373199463e-01 -1.150916516780853271e-01 3.783219307661056519e-02 -2.349857427179813385e-02 -2.971056401729583740e-01 4.543395712971687317e-02 -1.773128099739551544e-02 2.195909619331359863e-01 -7.705315202474594116e-02
1.519504636526107788e-01 -1.218330413103103638e-01 1.286874264478683472e-01 -4.900046437978744507e-02 6.862965971231460571e-02 2.347298115491867065e-01 -2.862472832202911377e-01 -2.644318342208862305e-01 -1.809228360652923584e-01 -1.896284073591232300e-01 -3.615600988268852234e-02 -5.338973924517631531e-02 -1.971345394849777222e-01 2.348541766405105591e-01 2.947883307933807373e-01 2.501873075962066650e-01 5.692597106099128723e-02 1.937528699636459351e-01 -4.848485067486763000e-02 -2.221581041812896729e-01 1.923074424266815186e-01 -5.977603793144226074e-02 -1.082187369465827942e-01 4.243079423904418945e-01 1.090207025408744812e-01 1.632203757762908936e-01 2.645009662955999374e-03 -1.280097663402557373e-01 -9.475683420896530151e-02 5.839612334966659546e-03 -1.616540849208831787e-01 -1.482108794152736664e-02
2.204549610614776611e-01 9.630916640162467957e-03 -5.162370204925537109e-02 1.220206394791603088e-01 1.546834856271743774e-01 3.054691553115844727e-01 9.826908260583877563e-02 -1.841209828853607178e-01 -1.717886030673980713e-01 -2.051380723714828491e-01 7.800865173339843750e-02 -6.247238814830780029e-02 1.417339127510786057e-02 1.182413697242736816e-01 1.468402915634214878e-03 -3.595684841275215149e-02 -9.395033121109008789e-03 1.236313357949256897e-01 9.391627460718154907e-02 -4.980814456939697266e-01 6.900478620082139969e-03 9.953866153955459595e-02 -7.451196666806936264e-03 2.191496267914772034e-02 8.889692276716232300e-02 -2.858551964163780212e-02 3.981938362121582031e-01 -2.705738246440887451e-01 3.214755356311798096e-01 -1.574975103139877319e-01 -8.148439973592758179e-02 -1.336015015840530396e-01
5.879145115613937378e-02 -1.961051076650619507e-01 2.671502530574798584e-01 -1.315334439277648926e-01 1.513290554285049438e-01 3.188093602657318115e-01 -3.608275949954986572e-01 -3.487775623798370361e-01 1.155848577618598938e-01 1.491723302751779556e-02 -3.618314862251281738e-02 -6.979019194841384888e-02 -3.312328159809112549e-01 2.782907187938690186e-01 2.473343163728713989e-01 4.219538718461990356e-02 -9.629340469837188721e-02 7.529097795486450195e-02 1.635893480852246284e-03 -8.334452658891677856e-02 -1.551016271114349365e-01 -9.974055923521518707e-03 1.878709793090820312e-01 -1.845327205955982208e-02 1.312093064188957214e-02 -1.047938913106918335e-01 -9.306791424751281738e-02 5.090584047138690948e-03 3.320477902889251709e-01 2.960585057735443115e-03 2.231764234602451324e-02 -1.042584925889968872e-01
1.438698824495077133e-02 -9.280786663293838501e-02 5.789739266037940979e-02 -6.408189237117767334e-02 -3.212091699242591858e-02 3.109439909458160400e-01 -2.617181837558746338e-01 -1.584720313549041748e-01 -4.138287603855133057e-01 4.458919540047645569e-02 2.283262275159358978e-02 -1.055827736854553223e-01 -1.015374064445495605e-01 1.583554446697235107e-01 2.894582450389862061e-01 1.992787718772888184e-01 -3.574392944574356079e-02 2.264354825019836426e-01 -2.612582445144653320e-01 3.527437895536422729e-02 5.350633990019559860e-03 -7.010157406330108643e-02 6.817977875471115112e-02 2.644233107566833496e-01 -3.326820582151412964e-02 1.397158950567245483e-01 3.136966377496719360e-02 -2.484836429357528687e-01 2.898328304290771484e-01 2.738677561283111572e-01 6.833017617464065552e-02 2.122680423781275749e-03
-9.831669740378856659e-03 -1.333390921354293823e-01 1.141099035739898682e-01 3.161136507987976074e-01 -1.054392661899328232e-02 3.853900730609893799e-01 -1.863248646259307861e-01 -2.524413168430328369e-01 1.031766012310981750e-01 -9.736844897270202637e-02 -5.003960337489843369e-03 -5.668929591774940491e-02 -5.615536868572235107e-02 -1.442621201276779175e-01 1.934588402509689331e-01 -3.674731850624084473e-01 -1.333967447280883789e-01 -1.731588393449783325e-01 -3.221376836299896240e-01 -1.618633717298507690e-01 -1.046389937400817871e-01 -2.288847565650939941e-01 1.674231588840484619e-01 -4.830998927354812622e-02 3.339425101876258850e-02 2.051816135644912720e-02 1.113325878977775574e-01 -1.609832495450973511e-01 6.938447058200836182e-02 2.455900311470031738e-01 1.589250564575195312e-01 2.483327127993106842e-02
9.055308997631072998e-02 2.003151774406433105e-01 6.554722040891647339e-02 1.157178431749343872e-01 -1.653643250465393066e-01 8.312451839447021484e-02 -1.341305524110794067e-01 -3.369502350687980652e-02 1.518287062644958496e-01 -8.177337795495986938e-02 -2.075447142124176025e-02 -3.853401243686676025e-01 -7.946115732192993164e-02 1.118055880069732666e-01 6.946039944887161255e-02 1.109517216682434082e-01 -4.660163447260856628e-02 1.124740466475486755e-01 -1.629743129014968872e-01 -1.328997313976287842e-01 2.671290934085845947e-01 -1.475310623645782471e-01 4.315310716629028320e-01 4.616316780447959900e-02 1.387309432029724121e-01 -1.890198886394500732e-01 2.853912711143493652e-01 -2.585262656211853027e-01 1.803352236747741699e-01 -3.412753716111183167e-02 1.954497992992401123e-01 -2.243564426898956299e-01
2.870975732803344727e-01 -2.269338369369506836e-01 -9.840672463178634644e-02 -4.868347942829132080e-02 3.843044862151145935e-02 3.611795306205749512e-01 -2.901264131069183350e-01 -1.084134206175804138e-01 2.411956489086151123e-01 -2.372324764728546143e-01 -5.291284620761871338e-02 -9.062206000089645386e-02 -2.829715609550476074e-02 5.195682123303413391e-02 1.045373007655143738e-01 -1.674342453479766846e-01 4.533443972468376160e-02 2.099167257547378540e-01 1.751418113708496094e-01 -1.804562509059906006e-01 -2.774428017437458038e-02 9.146499633789062500e-02 -1.843852996826171875e-01 6.730094086378812790e-03 -1.193214282393455505e-01 -2.483365871012210846e-02 4.143177270889282227e-01 -1.922173351049423218e-01 1.287050694227218628e-01 -9.095309674739837646e-02 -1.674393713474273682e-01 -1.713649779558181763e-01
3.220535516738891602e-01 -6.229425780475139618e-03 -9.493703953921794891e-03 -5.068612471222877502e-02 1.899505220353603363e-02 2.141391038894653320e-01 -3.826951086521148682e-01 -5.285332724452018738e-02 9.494495391845703125e-02 -1.246652230620384216e-01 -1.501397490501403809e-01 -8.284493535757064819e-02 1.838424503803253174e-01 -2.340856045484542847e-01 2.635361254215240479e-01 2.243256419897079468e-01 5.945933610200881958e-02 7.800069451332092285e-02 3.929956555366516113e-01 -3.688518702983856201e-02 1.880939304828643799e-02 4.425252228975296021e-02 1.447878926992416382e-01 2.074156403541564941e-01 2.166313529014587402e-01 -1.173856109380722046e-01 7.974769920110702515e-03 -3.363726735115051270e-01 2.185587398707866669e-02 1.623053401708602905e-01 -5.751980841159820557e-02 -4.377312958240509033e-03
1.304123997688293457e-01 6.282190233469009399e-02 -1.300055682659149170e-01 2.463318556547164917e-01 -1.074249818921089172e-01 2.533765137195587158e-02 -4.369914829730987549e-01 -3.860284984111785889e-01 -2.316820062696933746e-02 -1.283035427331924438e-01 -2.207665443420410156e-01 -1.003884151577949524e-01 -1.764521300792694092e-01 -7.301153987646102905e-02 -4.784683138132095337e-02 -4.951288457959890366e-03 -7.618356496095657349e-03 7.360164821147918701e-02 1.441335678100585938e-01 3.839301690459251404e-02 1.160553842782974243e-01 -2.317840456962585449e-01 1.656912118196487427e-01 2.540077269077301025e-01 3.340449929237365723e-01 -1.045417338609695435e-01 2.822269499301910400e-01 -1.276486068964004517e-01 -1.132809892296791077e-01 -1.168783530592918396e-01 -4.775333218276500702e-03 5.331211537122726440e-02
2.819541692733764648e-01 -7.417489588260650635e-02 5.351856350898742676e-03 -5.402839928865432739e-02 5.294256377965211868e-03 1.160299777984619141e-01 -1.893675774335861206e-01 -2.967805266380310059e-01 -1.157289370894432068e-01 -3.536638617515563965e-01 -1.618103981018066406e-01 -7.562737446278333664e-03 -2.695773541927337646e-01 -9.154839813709259033e-02 -8.655214309692382812e-02 -2.340929061174392700e-01 -2.332030385732650757e-01 1.569204777479171753e-01 -1.229516491293907166e-01 -7.238463312387466431e-02 1.900981813669204712e-01 -1.459244191646575928e-01 1.264726626686751842e-03 3.336110413074493408e-01 3.216887116432189941e-01 1.111437603831291199e-01 4.133741185069084167e-02 -1.890294551849365234e-01 1.762878000736236572e-01 6.342150270938873291e-03 -1.728456118144094944e-03 1.186424791812896729e-01
1.870597749948501587e-01 -1.854251027107238770e-01 -3.177475333213806152e-01 1.927513927221298218e-01 2.877384051680564880e-02 -8.311037905514240265e-03 -2.941269576549530029e-01 1.116629242897033691e-01 -1.582214832305908203e-01 -1.153679564595222473e-01 4.344743490219116211e-02 -1.837712973356246948e-01 -1.581108421087265015e-01 3.126718848943710327e-02 3.247745335102081299e-01 -1.070720255374908447e-01 -2.275149971246719360e-01 2.535282373428344727e-01 2.360806427896022797e-02 -7.833195477724075317e-02 3.272469714283943176e-02 -1.817220896482467651e-01 3.735447824001312256e-01 1.318076550960540771e-01 -3.055454604327678680e-02 9.055969864130020142e-02 4.291399940848350525e-02 -3.534847795963287354e-01 -5.183028057217597961e-02 -1.406536698341369629e-01 -5.930440500378608704e-02 -7.762230467051267624e-03
3.439651057124137878e-02 -4.560722410678863525e-02 -8.555094152688980103e-02 -6.022538989782333374e-02 -7.040211558341979980e-02 1.240502372384071350e-01 -3.033363521099090576e-01 3.249781206250190735e-02 -1.980275362730026245e-01 2.054226584732532501e-02 4.442675411701202393e-02 3.300509229302406311e-02 5.802240595221519470e-02 -4.725622385740280151e-02 1.010502204298973083e-01 -4.367584288120269775e-01 -9.946560859680175781e-02 7.933714985847473145e-02 -2.009949237108230591e-01 -3.292383253574371338e-01 5.155001953244209290e-02 -6.836490333080291748e-02 3.986171185970306396e-01 2.357219904661178589e-01 -7.163116335868835449e-02 -1.479762494564056396e-01 -7.695303857326507568e-02 -2.994550168514251709e-01 -1.892370916903018951e-02 -2.116703689098358154e-01 -2.325388044118881226e-02 -2.607788443565368652e-01
3.268084824085235596e-01 -6.662873178720474243e-02 2.305199205875396729e-01 1.844833791255950928e-02 1.923689395189285278e-01 2.763536572456359863e-01 -3.913493156433105469e-01 1.073699146509170532e-01 2.771079242229461670e-01 1.704052090644836426e-02 -1.077619642019271851e-01 -7.735059410333633423e-02 -1.368248928338289261e-02 3.107893653213977814e-02 3.622002005577087402e-01 -5.885812267661094666e-02 -1.099946796894073486e-01 2.188313603401184082e-01 -6.903486698865890503e-02 -1.909273117780685425e-01 -1.137393638491630554e-01 -8.085900545120239258e-02 3.255900740623474121e-02 -3.127866610884666443e-02 1.823544204235076904e-01 1.986828893423080444e-01 6.123404577374458313e-02 -1.053259074687957764e-01 -8.676764369010925293e-02 -3.069070577621459961e-01 -9.216119349002838135e-02 -7.894492149353027344e-02
-1.679227352142333984e-01 2.239405363798141479e-01 1.844393461942672729e-01 7.795851677656173706e-02 -8.023943752050399780e-02 7.503693550825119019e-02 -1.394414156675338745e-01 2.678278274834156036e-02 2.077997475862503052e-01 -7.742287125438451767e-03 2.110570967197418213e-01 -2.074755430221557617e-01 -4.181777592748403549e-03 1.082342118024826050e-01 2.947727143764495850e-01 -2.074531018733978271e-01 2.237545512616634369e-02 2.017295658588409424e-01 -6.528064608573913574e-02 2.115512192249298096e-01 9.984461963176727295e-02 -6.818100064992904663e-02 2.565092146396636963e-01 2.343544065952301025e-01 2.270270287990570068e-01 1.898028999567031860e-01 2.383564114570617676e-01 -2.088487595319747925e-01 2.782881259918212891e-01 2.500159144401550293e-01 1.321143060922622681e-01 -7.670348137617111206e-02
8.717924356460571289e-02 -3.454659134149551392e-02 1.025040671229362488e-01 -2.651598453521728516e-01 1.200973466038703918e-01 2.657876014709472656e-01 -1.464529186487197876e-01 1.449564397335052490e-01 -6.033614650368690491e-02 1.377859860658645630e-01 -1.027418822050094604e-01 -4.048155546188354492e-01 -4.261503461748361588e-03 -1.145468503236770630e-01 4.390011131763458252e-01 -8.393290638923645020e-02 -1.731114834547042847e-01 1.941549032926559448e-01 2.793920040130615234e-01 -1.426459569483995438e-02 -1.521954387426376343e-01 -1.320025920867919922e-01 -4.328009486198425293e-02 1.387051194906234741e-01 1.520646363496780396e-01 1.772144138813018799e-01 3.667530789971351624e-02 -2.142065614461898804e-01 1.513655781745910645e-01 1.749059110879898071e-01 -4.885942116379737854e-02 8.730925619602203369e-02
-8.110447227954864502e-02 -6.265353411436080933e-02 -6.307116150856018066e-02 1.156945750117301941e-01 5.585597082972526550e-02 1.814240366220474243e-01 -2.222424745559692383e-01 -2.946116626262664795e-01 3.659182041883468628e-02 -1.849631220102310181e-01 2.782638967037200928e-01 1.433123201131820679e-01 -8.843310177326202393e-02 2.740521915256977081e-02 1.950887888669967651e-01 -1.838468462228775024e-01 -8.328292518854141235e-02 2.022885829210281372e-01 1.935625523328781128e-01 -2.344020903110504150e-01 2.670660912990570068e-01 4.463476315140724182e-02 3.003093004226684570e-01 -9.100854396820068359e-02 -1.732693053781986237e-02 -2.174429036676883698e-02 1.754910349845886230e-01 -2.938491404056549072e-01 -6.422843039035797119e-02 2.682937383651733398e-01 1.080675423145294189e-01 -2.611618638038635254e-01
1.201747208833694458e-01 8.847493678331375122e-02 -1.265062540769577026e-01 3.211775422096252441e-02 -4.238184541463851929e-02 1.900362819433212280e-01 -2.248902916908264160e-01 -2.357843518257141113e-02 -2.097711339592933655e-02 2.026821672916412354e-01 -2.394044585525989532e-02 -1.688263267278671265e-01 5.017820373177528381e-02 1.281948685646057129e-01 1.269456595182418823e-01 -2.911179065704345703e-01 -2.469186298549175262e-02 1.595470681786537170e-02 2.878135740756988525e-01 -4.290835857391357422e-01 2.974307239055633545e-01 -1.814561188220977783e-01 2.367243766784667969e-01 -6.113743036985397339e-02 -5.836677178740501404e-02 2.968877851963043213e-01 6.251315772533416748e-02 -1.799448281526565552e-01 -1.391163915395736694e-01 -3.413000702857971191e-02 2.593272924423217773e-01 -1.290494352579116821e-01
3.141655027866363525e-01 -1.309551149606704712e-01 1.276157498359680176e-01 2.461169846355915070e-02 -6.598825752735137939e-02 3.326666355133056641e-01 -3.636301159858703613e-01 -1.528628468513488770e-01 1.771632581949234009e-02 -2.041155397891998291e-01 -2.593474388122558594e-01 -2.111609280109405518e-02 -1.334936320781707764e-01 -2.571291327476501465e-01 2.583484649658203125e-01 -1.400133818387985229e-01 -1.759420633316040039e-01 -1.437804400920867920e-01 -1.102923154830932617e-01 1.292734593152999878e-01 2.392485551536083221e-02 4.611679166555404663e-02 -6.786014139652252197e-02 3.721563816070556641e-01 6.233827769756317139e-02 7.925086468458175659e-02 2.811801061034202576e-02 -2.143310904502868652e-01 6.788580864667892456e-02 1.632045358419418335e-01 4.719971120357513428e-02 -7.419866597047075629e-05
1.643299460411071777e-01 -9.951952099800109863e-02 2.796381525695323944e-02 8.922401815652847290e-02 9.242727607488632202e-02 3.034450411796569824e-01 2.689086645841598511e-02 -1.523848772048950195e-01 8.101398125290870667e-04 1.136427298188209534e-01 9.828731417655944824e-03 -3.244279026985168457e-01 2.725226432085037231e-02 5.998190119862556458e-02 1.755096018314361572e-01 -5.513370037078857422e-03 -1.596043258905410767e-01 1.434293836355209351e-01 2.309082150459289551e-01 -4.115911722183227539e-01 -7.583010941743850708e-02 1.530945599079132080e-01 -7.178647816181182861e-02 1.894186139106750488e-01 1.172186583280563354e-01 -1.289288885891437531e-02 4.147287011146545410e-01 -2.283602207899093628e-01 -1.755528897047042847e-02 -2.951291799545288086e-01 5.346668511629104614e-02 -9.501370042562484741e-02
4.241843149065971375e-02 -8.410502225160598755e-02 1.072552353143692017e-01 2.845300734043121338e-01 -3.029907494783401489e-02 -4.460607469081878662e-02 -2.035589665174484253e-01 -1.546562910079956055e-01 9.540492296218872070e-02 -1.011766027659177780e-02 4.806254431605339050e-02 1.319439709186553955e-01 -9.675846248865127563e-02 1.073604598641395569e-01 5.500274524092674255e-02 -6.702259927988052368e-02 -1.049541234970092773e-01 1.492187380790710449e-01 2.408074885606765747e-01 -2.550330460071563721e-01 -1.694717854261398315e-01 1.032024994492530823e-01 3.395982086658477783e-01 3.289591670036315918e-01 4.231179952621459961e-01 8.465576916933059692e-02 3.564762175083160400e-01 -1.107225269079208374e-01 9.254052489995956421e-02 1.089512258768081665e-01 -7.919592410326004028e-02 4.016902297735214233e-02
3.343619778752326965e-02 -3.372280299663543701e-02 -2.026424258947372437e-01 1.910577416419982910e-01 -1.355190426111221313e-01 8.803575485944747925e-02 -4.462590813636779785e-01 -6.305317394435405731e-03 -1.110645160079002380e-01 3.312717378139495850e-02 -1.034390646964311600e-02 -1.873274594545364380e-01 -5.890005081892013550e-02 -2.063599079847335815e-01 2.600007057189941406e-01 1.083222031593322754e-01 1.308530420064926147e-01 2.335466444492340088e-02 9.922222048044204712e-02 9.606410562992095947e-02 1.795349121093750000e-01 -5.171629413962364197e-02 1.696154177188873291e-01 3.794747591018676758e-01 2.049305588006973267e-01 1.428699940443038940e-01 -1.961673498153686523e-01 -3.121092319488525391e-01 9.970489889383316040e-02 2.486224323511123657e-01 3.135978057980537415e-02 -7.346537709236145020e-02
1.498730033636093140e-01 4.785678908228874207e-02 1.784029044210910797e-02 1.102792844176292419e-01 -6.198016181588172913e-02 1.498780101537704468e-01 -1.155100762844085693e-01 -2.455215752124786377e-01 -4.634591564536094666e-02 -1.939191818237304688e-01 -2.886015474796295166e-01 -3.147291485220193863e-03 1.120494753122329712e-01 2.178060561418533325e-01 -1.069208309054374695e-01 -7.701202481985092163e-02 -9.972681105136871338e-02 1.336351633071899414e-01 6.472969055175781250e-02 -3.750962316989898682e-01 1.659100800752639771e-01 4.150419682264328003e-02 1.333069205284118652e-01 2.909858226776123047e-01 8.786652982234954834e-02 -8.983547985553741455e-02 4.082630276679992676e-01 -1.259951293468475342e-01 2.341385781764984131e-01 -9.633730351924896240e-02 2.810626327991485596e-01 -1.288537383079528809e-01
1.821407973766326904e-01 -1.317111104726791382e-01 -7.746959105134010315e-03 -1.631737202405929565e-01 9.363704174757003784e-02 6.251271069049835205e-02 -2.295722961425781250e-01 -3.569300100207328796e-02 9.869711101055145264e-02 -1.733094602823257446e-01 1.602171510457992554e-01 -9.153058379888534546e-02 -1.861222386360168457e-01 -1.392763555049896240e-01 1.540077105164527893e-02 9.607531130313873291e-02 -1.428396403789520264e-01 1.478580236434936523e-01 1.198530569672584534e-01 4.427498579025268555e-02 1.496330499649047852e-01 -6.539473310112953186e-03 2.753418087959289551e-01 2.062809467315673828e-01 2.434163391590118408e-01 8.857797086238861084e-02 1.146479547023773193e-01 -4.879764616489410400e-01 -1.322768926620483398e-01 3.419449627399444580e-01 2.485469579696655273e-01 -6.968856602907180786e-02
2.723491489887237549e-01 -1.113664880394935608e-01 2.008628472685813904e-02 5.262054502964019775e-02 6.431800127029418945e-02 1.734149158000946045e-01 -1.201867908239364624e-01 -2.157025597989559174e-02 7.359803654253482819e-03 4.894963502883911133e-01 3.657830879092216492e-02 -1.292762458324432373e-01 -1.040126234292984009e-01 8.817240595817565918e-02 1.219783648848533630e-01 -2.259205877780914307e-01 -4.620260372757911682e-02 2.453185170888900757e-01 -1.160153895616531372e-01 -2.606649100780487061e-01 -2.322756685316562653e-02 2.673950791358947754e-02 1.429212093353271484e-01 1.976752728223800659e-01 2.285930216312408447e-01 1.921957582235336304e-01 1.564154177904129028e-01 -2.188243567943572998e-01 -2.262880653142929077e-01 2.838062345981597900e-01 -1.442093104124069214e-01 -1.838245987892150879e-02
-1.698779016733169556e-01 -5.543877929449081421e-02 3.464875742793083191e-02 -1.603892743587493896e-01 1.074599549174308777e-01 4.697733223438262939e-01 -2.803580164909362793e-01 -3.100672960281372070e-01 -2.844204604625701904e-01 -1.449516229331493378e-02 -1.757409423589706421e-02 3.238620981574058533e-02 -1.759429425001144409e-01 -2.635239064693450928e-02 2.132886201143264771e-01 -6.423025578260421753e-02 1.408343762159347534e-01 1.409414559602737427e-01 -2.815221995115280151e-02 -2.029721289873123169e-01 1.061658933758735657e-01 -4.446995258331298828e-02 -1.560370028018951416e-01 2.202794253826141357e-01 9.241507202386856079e-02 2.491871118545532227e-01 3.220492899417877197e-01 -1.246993541717529297e-01 3.422867506742477417e-02 1.809761673212051392e-02 -5.322809889912605286e-02 -9.161908924579620361e-02
3.467417135834693909e-02 -2.313251234591007233e-02 2.964088134467601776e-02 3.893995285034179688e-01 -1.007035821676254272e-01 -2.503120340406894684e-02 -2.940742671489715576e-01 -1.067564263939857483e-01 -6.067465525120496750e-03 1.947589516639709473e-01 1.352426260709762573e-01 1.001640781760215759e-02 2.026386559009552002e-01 9.842185676097869873e-02 9.254864603281021118e-02 1.025193650275468826e-02 -1.015660464763641357e-01 1.726520359516143799e-01 8.379326760768890381e-02 -3.284816443920135498e-01 -1.381186097860336304e-01 3.883432224392890930e-02 4.456605017185211182e-02 4.186212420463562012e-01 2.245744615793228149e-01 -3.457007557153701782e-02 2.444151341915130615e-01 -2.379171699285507202e-01 -1.415001749992370605e-01 -1.286180615425109863e-01 1.113141304813325405e-03 -2.528445422649383545e-01
2.683123946189880371e-01 -9.096932411193847656e-02 2.065322548151016235e-01 6.474029272794723511e-02 5.492660775780677795e-02 3.895916640758514404e-01 -1.745845377445220947e-01 -2.452521584928035736e-02 1.003431528806686401e-01 4.111528992652893066e-01 -1.944088190793991089e-01 1.049671322107315063e-02 -2.421486675739288330e-01 -9.908797591924667358e-02 1.340538263320922852e-01 -2.891368269920349121e-01 9.351431578397750854e-02 3.403235971927642822e-01 1.144258901476860046e-01 2.040956541895866394e-02 1.684596091508865356e-01 -1.628349721431732178e-01 1.662636548280715942e-01 -1.366080832667648792e-03 8.869189769029617310e-02 -9.831390529870986938e-02 1.958307027816772461e-01 -8.160243928432464600e-02 -1.024115309119224548e-01 -3.791785240173339844e-02 5.680292844772338867e-03 -6.962826102972030640e-02
2.500365376472473145e-01 -2.370039075613021851e-01 -3.101004958152770996e-01 2.033816417679190636e-03 2.608264982700347900e-01 1.798555850982666016e-01 -8.691819757223129272e-02 -6.530951708555221558e-02 -8.060750365257263184e-02 -1.494029611349105835e-01 4.808356240391731262e-02 -1.313197165727615356e-01 -2.077188491821289062e-01 1.631766371428966522e-02 4.075661599636077881e-01 -2.283616513013839722e-01 -1.817848384380340576e-01 2.357742190361022949e-01 1.097656711935997009e-01 -8.566578477621078491e-02 -4.569787159562110901e-02 -9.242115542292594910e-03 3.343927264213562012e-01 1.672647297382354736e-01 -7.685989886522293091e-02 -1.987852007150650024e-01 1.464820466935634613e-02 -1.655419766902923584e-01 4.403132572770118713e-02 3.772350773215293884e-02 -1.617253422737121582e-01 -1.017209291458129883e-01
1.397754848003387451e-01 2.388429194688796997e-01 7.268515974283218384e-02 -1.015319898724555969e-01 -3.916560113430023193e-02 3.094381392002105713e-01 -3.725166320800781250e-01 2.605098066851496696e-03 2.213138639926910400e-01 -4.466161876916885376e-02 1.135290637612342834e-01 4.835136979818344116e-02 9.078293293714523315e-02 2.272557467222213745e-01 1.692920178174972534e-01 3.351315110921859741e-02 -1.724593490362167358e-01 -1.299474537372589111e-01 2.051878720521926880e-01 -2.523370385169982910e-01 2.364223077893257141e-02 5.867853388190269470e-02 2.699147462844848633e-01 2.081113755702972412e-01 3.038251996040344238e-01 2.352336645126342773e-01 -1.116915643215179443e-01 -1.841883808374404907e-01 1.933840215206146240e-01 1.087958142161369324e-01 -3.695303341373801231e-03 -5.416315514594316483e-03
-2.929195575416088104e-02 -2.531568333506584167e-02 3.211608231067657471e-01 -2.126729115843772888e-02 3.226824849843978882e-02 4.045166969299316406e-01 -4.534007906913757324e-01 -9.339760988950729370e-02 -2.184944599866867065e-01 -1.326145082712173462e-01 -1.150157209485769272e-02 -8.417797833681106567e-02 -2.355236113071441650e-01 8.141128718852996826e-02 2.739256620407104492e-01 -7.067628670483827591e-03 1.919347234070301056e-02 2.062767930328845978e-02 -5.791143327951431274e-02 1.003893613815307617e-01 -3.210092335939407349e-02 -1.199545785784721375e-01 -5.548067763447761536e-02 2.718797922134399414e-01 8.339025825262069702e-02 2.505766451358795166e-01 2.273789942264556885e-01 -2.025842070579528809e-01 1.552471071481704712e-01 6.972273439168930054e-02 4.666306450963020325e-02 7.706239819526672363e-02
1.201327517628669739e-01 -6.079199910163879395e-02 8.403473347425460815e-02 -8.456955850124359131e-02 -1.686890237033367157e-02 3.793199062347412109e-01 -4.057367146015167236e-01 1.329366490244865417e-02 -2.630938291549682617e-01 -8.084584027528762817e-02 1.651088446378707886e-01 -1.765595972537994385e-01 -2.939750254154205322e-02 -5.823181942105293274e-02 3.572808802127838135e-01 -2.892223000526428223e-02 1.121885553002357483e-01 -1.504037827253341675e-01 4.821835830807685852e-02 -1.712364852428436279e-01 1.006444171071052551e-01 -5.432024598121643066e-02 -1.323716640472412109e-01 3.360060453414916992e-01 1.235879883170127869e-01 4.754428565502166748e-02 2.356956899166107178e-01 -1.329836547374725342e-01 -2.205620706081390381e-02 2.323682010173797607e-01 9.019727259874343872e-02 1.673800796270370483e-01
2.828440666198730469e-01 -7.300142198801040649e-02 -1.254840791225433350e-01 1.008388474583625793e-01 -6.759941577911376953e-02 2.188242971897125244e-01 -2.406080663204193115e-01 -7.249037176370620728e-02 1.933601796627044678e-01 -8.182445168495178223e-02 5.223608016967773438e-02 -8.572068065404891968e-02 8.761151134967803955e-02 8.387132734060287476e-02 3.788893818855285645e-01 1.683217734098434448e-01 2.483527064323425293e-01 2.026286423206329346e-01 -1.815270483493804932e-01 -1.048277784138917923e-02 1.031560301780700684e-01 -1.391635239124298096e-01 7.453781366348266602e-02 2.200853228569030762e-01 -1.401465982198715210e-01 -7.409068197011947632e-02 2.552375197410583496e-01 -3.534725010395050049e-01 -5.116508156061172485e-02 2.401408851146697998e-01 1.921388059854507446e-01 -1.311392523348331451e-02
1.954482048749923706e-01 1.595178693532943726e-01 5.127357318997383118e-02 6.783715635538101196e-02 9.469708800315856934e-02 2.087668478488922119e-01 -1.967661231756210327e-01 -2.745629549026489258e-01 -1.106984987854957581e-01 -2.109422683715820312e-01 7.243654225021600723e-03 9.479531645774841309e-02 -1.360216438770294189e-01 1.631235927343368530e-01 -2.832079865038394928e-02 -2.043792158365249634e-01 -1.630873531103134155e-01 3.017993569374084473e-01 1.722051352262496948e-01 -4.213504865765571594e-02 -2.157467901706695557e-01 -2.404341101646423340e-01 2.010617405176162720e-01 2.300812900066375732e-01 1.528640985488891602e-01 -1.876582503318786621e-01 2.774867117404937744e-01 1.942333951592445374e-02 -1.483693532645702362e-02 8.509714901447296143e-02 1.087144166231155396e-01 -3.269991576671600342e-01
1.073469296097755432e-01 -2.442078292369842529e-02 2.730341851711273193e-01 -4.587496072053909302e-02 2.167186141014099121e-01 3.935770988464355469e-01 -2.297602742910385132e-01 -3.048179745674133301e-01 3.961125761270523071e-02 3.581159934401512146e-02 -9.879356622695922852e-02 -7.818401604890823364e-02 -3.449903726577758789e-01 3.284899294376373291e-01 3.959075734019279480e-02 4.551541060209274292e-02 -9.589846245944499969e-03 1.917414665222167969e-01 6.735050678253173828e-02 -6.797927618026733398e-02 -1.959895789623260498e-01 -6.391365081071853638e-02 7.224673032760620117e-02 1.947297342121601105e-02 -2.133612334728240967e-02 -3.519189730286598206e-02 -8.066751807928085327e-02 -3.591023981571197510e-01 2.412534505128860474e-01 -9.247253090143203735e-02 -3.975160047411918640e-02 -1.215202882885932922e-01
-1.110461950302124023e-01 -3.130559623241424561e-02 1.541384607553482056e-01 3.420681357383728027e-01 -1.429435312747955322e-01 -8.909312635660171509e-02 -2.206073999404907227e-01 -8.629456907510757446e-02 1.439544409513473511e-01 -1.320719718933105469e-01 1.408828049898147583e-02 -1.920961439609527588e-01 -1.548645738512277603e-02 -2.490331418812274933e-02 1.908360868692398071e-01 -2.512712031602859497e-02 -7.614596188068389893e-02 1.627692431211471558e-01 2.427733242511749268e-01 -3.343944549560546875e-01 6.480146199464797974e-03 1.811608821153640747e-01 2.735355794429779053e-01 2.207068949937820435e-01 1.305015981197357178e-01 2.609758079051971436e-01 1.913586705923080444e-01 -1.537726223468780518e-01 1.891402900218963623e-01 7.845909148454666138e-02 -1.203430965542793274e-01 -2.949555516242980957e-01
1.202059164643287659e-01 -5.766951665282249451e-02 -6.409849505871534348e-03 2.055162489414215088e-01 2.057762593030929565e-01 8.605912327766418457e-02 -4.063978493213653564e-01 -7.851863279938697815e-03 -2.349707037210464478e-01 1.401158720254898071e-01 -7.246733456850051880e-02 -1.134542301297187805e-01 -2.211205363273620605e-01 -1.331848092377185822e-02 1.845975220203399658e-01 -2.276187092065811157e-01 -6.409159302711486816e-02 -5.171480029821395874e-02 7.318500429391860962e-02 -1.341745406389236450e-01 -1.035065054893493652e-01 -1.059656031429767609e-02 1.748507022857666016e-01 -9.401916712522506714e-02 1.208556070923805237e-01 -1.169011965394020081e-01 1.580773591995239258e-01 -1.793001294136047363e-01 -3.872101753950119019e-02 1.321269571781158447e-01 1.409512311220169067e-01 -5.407757163047790527e-01
2.595147192478179932e-01 -1.610070765018463135e-01 -1.300656944513320923e-01 -1.444655060768127441e-01 4.650872945785522461e-02 4.516062885522842407e-02 -2.467498369514942169e-02 -1.525377482175827026e-01 8.461338281631469727e-02 -5.849413946270942688e-02 1.831820979714393616e-02 -6.372444331645965576e-03 -8.511118590831756592e-02 -2.531730830669403076e-01 1.672632396221160889e-01 9.877189248800277710e-02 1.137255690991878510e-02 2.586808986961841583e-02 -1.787593811750411987e-01 -1.011450961232185364e-01 9.885724633932113647e-02 -1.251473128795623779e-01 2.180138826370239258e-01 3.983928263187408447e-01 2.690341472625732422e-01 1.146736890077590942e-01 2.540719807147979736e-01 -3.926435112953186035e-01 6.343405693769454956e-02 1.988278180360794067e-01 3.040491044521331787e-01 -7.689929753541946411e-02
9.666351228952407837e-02 -6.692215055227279663e-02 5.866333842277526855e-02 -2.399785816669464111e-02 1.163096651434898376e-01 9.444239735603332520e-02 -5.473610386252403259e-02 -3.479031324386596680e-01 1.205660775303840637e-01 1.061297357082366943e-01 1.302251815795898438e-01 7.622142136096954346e-02 2.555490434169769287e-01 1.928097009658813477e-01 2.006091475486755371e-01 -3.042327761650085449e-01 -2.290987074375152588e-01 3.635316789150238037e-01 6.400509923696517944e-02 -2.354946136474609375e-01 1.200183853507041931e-01 1.094847172498703003e-01 3.282355368137359619e-01 1.344369500875473022e-01 1.255792677402496338e-01 -6.926485896110534668e-02 2.233223468065261841e-01 -1.980051100254058838e-01 1.961210370063781738e-02 -1.253556311130523682e-01 1.614568680524826050e-01 -6.014354154467582703e-02
3.143883943557739258e-01 -2.102747708559036255e-01 3.024773597717285156e-01 1.735554188489913940e-01 6.745845824480056763e-02 1.464724391698837280e-01 -1.593870967626571655e-01 1.107597649097442627e-01 3.227355331182479858e-02 4.061291217803955078e-01 -1.003262028098106384e-01 -5.998704209923744202e-02 -1.770911514759063721e-01 -1.076535806059837341e-01 2.918043434619903564e-01 -2.351368814706802368e-01 -3.428123518824577332e-02 -6.200859323143959045e-02 -1.482541207224130630e-02 -8.796265721321105957e-02 -4.427634924650192261e-02 -2.444125860929489136e-01 1.291612833738327026e-01 8.506782352924346924e-02 8.713444322347640991e-02 -2.131708152592182159e-02 2.220291495323181152e-01 -1.711514294147491455e-01 -1.458808928728103638e-01 -1.176990419626235962e-01 5.023261159658432007e-02 -2.927950918674468994e-01
-2.590760774910449982e-02 -6.174824759364128113e-02 -1.033915951848030090e-01 -4.584581777453422546e-02 8.540677279233932495e-02 1.887561827898025513e-01 -1.779626458883285522e-01 -1.824543476104736328e-01 5.881601478904485703e-03 1.058505773544311523e-01 6.307527422904968262e-02 -9.835406672209501266e-04 -1.964720338582992554e-02 2.444344907999038696e-01 2.069165557622909546e-01 -3.515165746212005615e-01 -2.329162806272506714e-01 3.208479285240173340e-01 -1.615505432710051537e-03 -1.211945489048957825e-01 1.168229058384895325e-01 6.603030115365982056e-02 4.340027868747711182e-01 -4.700897727161645889e-03 -2.130025923252105713e-01 2.518035769462585449e-01 2.389555238187313080e-02 -2.753149569034576416e-01 1.613564193248748779e-01 9.017226099967956543e-02 7.086363434791564941e-02 -1.746551990509033203e-01
7.595208287239074707e-02 -6.151149049401283264e-03 3.663904070854187012e-01 -1.561712007969617844e-02 4.229516908526420593e-02 4.349911510944366455e-01 -3.559007942676544189e-01 -5.542067438364028931e-02 -1.188194006681442261e-01 -9.422744065523147583e-02 5.345153436064720154e-02 3.225834807381033897e-04 -1.914190500974655151e-01 2.234642207622528076e-01 3.173432648181915283e-01 3.238761052489280701e-02 -5.972689762711524963e-02 4.189263284206390381e-02 -1.124072372913360596e-01 2.208743803203105927e-02 -2.871976047754287720e-02 -3.732344508171081543e-02 -1.312068402767181396e-01 3.416685163974761963e-01 1.602544188499450684e-01 2.951591014862060547e-01 8.993798494338989258e-02 -1.793770790100097656e-01 7.315026223659515381e-02 -2.110276557505130768e-02 -1.052226275205612183e-01 1.509958598762750626e-02
1.290978789329528809e-01 3.528842702507972717e-02 3.890977799892425537e-01 2.830213904380798340e-01 1.517557203769683838e-01 2.160883843898773193e-01 -2.806864082813262939e-01 1.014081165194511414e-01 -2.360163629055023193e-02 2.306106537580490112e-01 4.582433402538299561e-02 -5.135387927293777466e-02 -1.634903252124786377e-01 -1.474647521972656250e-01 1.157144159078598022e-01 -2.631302475929260254e-01 7.498100399971008301e-02 -1.126224920153617859e-01 9.507482498884201050e-02 -1.678012907505035400e-01 -3.063446283340454102e-02 -1.595653295516967773e-01 2.588832974433898926e-01 1.491075307130813599e-01 2.477376349270343781e-02 -1.313082426786422729e-01 2.040740698575973511e-01 -1.724624186754226685e-01 -1.245304867625236511e-01 -8.992064744234085083e-02 -1.532020047307014465e-02 -3.434984385967254639e-01
1.473478525876998901e-01 2.117965072393417358e-01 1.278966516256332397e-01 1.810173876583576202e-02 -8.283710479736328125e-02 -2.694574743509292603e-02 -8.416409045457839966e-02 -4.277800768613815308e-02 8.652081340551376343e-02 2.456410555168986320e-03 -4.418695345520973206e-02 -1.789245605468750000e-01 9.832677990198135376e-02 1.457987129688262939e-01 8.452274650335311890e-02 -1.631981134414672852e-01 -5.150647461414337158e-02 2.063946127891540527e-01 -1.952993869781494141e-01 3.522878885269165039e-02 2.159184217453002930e-01 -1.171339228749275208e-01 4.158434569835662842e-01 9.584012627601623535e-02 3.625829517841339111e-01 4.415684193372726440e-02 3.728011250495910645e-01 -3.658395409584045410e-01 7.310053706169128418e-02 1.349011361598968506e-01 6.217525806277990341e-04 -1.929191797971725464e-01
1.717230528593063354e-01 2.546720504760742188e-01 9.438762068748474121e-02 -1.892667263746261597e-02 5.117750540375709534e-02 1.355312913656234741e-01 -4.432729631662368774e-02 1.050943136215209961e-01 3.086998127400875092e-02 7.646791636943817139e-02 3.864542767405509949e-02 -6.815994530916213989e-02 3.696424886584281921e-02 -6.016188487410545349e-02 5.882426500320434570e-01 1.936516463756561279e-01 7.721345871686935425e-02 2.463724464178085327e-01 -5.983635783195495605e-02 -1.655719429254531860e-02 -4.932658374309539795e-02 -1.950006783008575439e-01 4.972237348556518555e-02 2.558724582195281982e-01 2.983437478542327881e-01 9.515214711427688599e-02 2.066526859998703003e-01 -1.723518967628479004e-01 -4.123427346348762512e-02 3.021583557128906250e-01 1.141179502010345459e-01 -7.429167628288269043e-02
1.137558445334434509e-01 -1.754464060068130493e-01 -6.305925548076629639e-02 1.744155138731002808e-01 2.420613020658493042e-01 4.701821133494377136e-02 -2.785499989986419678e-01 4.556180536746978760e-02 -5.791624262928962708e-02 2.020202577114105225e-01 -1.037597879767417908e-01 -9.798964485526084900e-03 -5.647230520844459534e-02 6.839327514171600342e-02 -5.605932697653770447e-02 -7.776908576488494873e-02 -1.112929359078407288e-01 2.144681215286254883e-01 -2.159170210361480713e-01 -4.035001695156097412e-01 -1.615850478410720825e-01 1.454093158245086670e-01 2.789012789726257324e-01 2.056137025356292725e-01 3.531836718320846558e-02 1.683696657419204712e-01 8.837547898292541504e-02 -2.987402379512786865e-01 -1.293478459119796753e-01 3.084228038787841797e-01 -1.851982176303863525e-01 -3.724638000130653381e-02
1.023286953568458557e-01 5.647527799010276794e-02 -1.651187241077423096e-01 1.665539443492889404e-01 1.241559460759162903e-01 2.411514073610305786e-01 -3.491605222225189209e-01 -6.202785763889551163e-03 3.491627275943756104e-01 8.182149380445480347e-03 1.342732012271881104e-01 4.047542065382003784e-02 1.169386878609657288e-01 1.893488764762878418e-01 8.546420186758041382e-02 -6.542542576789855957e-02 -5.902194604277610779e-02 1.609427481889724731e-02 2.541060447692871094e-01 -3.096508681774139404e-01 -1.942156106233596802e-01 -7.509607821702957153e-02 -3.438317030668258667e-02 1.340464055538177490e-01 3.239239156246185303e-01 1.820001192390918732e-02 -5.035541579127311707e-02 -3.272943794727325439e-01 2.266917824745178223e-01 -1.930304467678070068e-01 -3.993057832121849060e-02 3.446617349982261658e-02
2.088782489299774170e-01 2.246743887662887573e-01 4.829470440745353699e-02 -6.946334149688482285e-03 -1.430513262748718262e-01 1.852222084999084473e-01 -1.384033858776092529e-01 -1.171977669000625610e-01 2.615185268223285675e-02 -2.010857015848159790e-01 1.663418412208557129e-01 -8.077426999807357788e-02 -1.512510925531387329e-01 -6.965140253305435181e-02 1.925240457057952881e-01 -6.971592456102371216e-02 8.235213905572891235e-02 9.480548650026321411e-02 -1.762525290250778198e-01 -4.474573209881782532e-02 3.027736544609069824e-01 -2.036786824464797974e-01 1.018221825361251831e-01 8.297728747129440308e-02 2.423098236322402954e-01 -2.527977824211120605e-01 2.663945257663726807e-01 -2.604281604290008545e-01 3.663687705993652344e-01 4.067435115575790405e-02 1.654007136821746826e-01 -2.167652249336242676e-01
1.461824178695678711e-01 3.155133500695228577e-02 4.783356189727783203e-02 -1.317995488643646240e-01 2.107673436403274536e-01 2.794850617647171021e-02 -2.539527714252471924e-01 -3.527405560016632080e-01 2.798520773649215698e-02 -3.201131522655487061e-02 1.042507495731115341e-02 1.335633993148803711e-01 1.482120454311370850e-01 1.683525294065475464e-01 6.181718781590461731e-02 -5.133979022502899170e-02 2.041186019778251648e-02 2.265863269567489624e-01 2.602563202381134033e-01 -1.073452010750770569e-01 1.224306076765060425e-01 -3.762934803962707520e-01 1.384095400571823120e-01 2.007633149623870850e-01 5.210710316896438599e-02 -2.732850052416324615e-02 4.621224403381347656e-01 -1.477488875389099121e-01 1.127021685242652893e-01 2.978072315454483032e-02 1.034393310546875000e-01 1.926945745944976807e-01
1.295558810234069824e-01 1.502489745616912842e-01 9.150128066539764404e-02 -2.582814544439315796e-02 -2.142031937837600708e-01 4.002389311790466309e-01 -4.222621917724609375e-01 -8.812915533781051636e-02 8.170470595359802246e-02 -1.104467809200286865e-01 5.024297535419464111e-02 -1.310137212276458740e-01 -2.898621931672096252e-02 2.127769291400909424e-01 2.736683785915374756e-01 -1.922650188207626343e-01 -1.007406488060951233e-01 1.062317341566085815e-01 -1.425619702786207199e-02 -8.847150206565856934e-02 1.696860641241073608e-01 1.344989687204360962e-01 1.088877469301223755e-01 3.353003859519958496e-01 -3.354981541633605957e-02 2.516836225986480713e-01 -8.584693819284439087e-02 -7.682178169488906860e-02 -1.092418581247329712e-01 1.846269369125366211e-01 -1.865142434835433960e-01 6.112791225314140320e-02
-9.240762144327163696e-02 -2.697199769318103790e-02 3.244641125202178955e-01 -7.862428575754165649e-02 4.248846322298049927e-02 4.422458708286285400e-01 -3.151638507843017578e-01 -2.006576359272003174e-01 -1.134707629680633545e-01 -3.048864379525184631e-02 -1.436499040573835373e-02 1.476756203919649124e-02 -1.371310502290725708e-01 1.852638125419616699e-01 3.294548094272613525e-01 -6.406830158084630966e-03 3.977096348535269499e-04 -6.689926236867904663e-02 -9.691014885902404785e-02 7.333240658044815063e-02 -2.961267717182636261e-02 -1.175877451896667480e-01 -1.733071170747280121e-02 2.693204581737518311e-01 8.136678487062454224e-02 2.740002274513244629e-01 3.099519908428192139e-01 -2.142122834920883179e-01 1.436394453048706055e-01 3.670785203576087952e-02 1.012339666485786438e-01 6.076949462294578552e-02
-3.017541393637657166e-02 -2.888632118701934814e-01 1.288921851664781570e-02 -7.549379020929336548e-02 -1.888064742088317871e-01 2.603700459003448486e-01 -1.604900211095809937e-01 -1.196760386228561401e-01 -7.712578028440475464e-02 2.914916276931762695e-01 -3.425826877355575562e-02 1.837983727455139160e-01 2.693322300910949707e-02 1.873229444026947021e-02 3.105843663215637207e-01 -9.512079507112503052e-02 -3.031797409057617188e-01 -5.832600407302379608e-03 1.894766651093959808e-02 -3.246718645095825195e-02 2.251365333795547485e-01 -5.732885003089904785e-02 1.322818547487258911e-01 3.568965494632720947e-01 1.773507148027420044e-01 -1.895238528959453106e-03 1.582859754562377930e-01 2.392240241169929504e-02 2.445002496242523193e-01 -2.842248976230621338e-01 -1.786142736673355103e-01 -1.097334846854209900e-01
-1.927519962191581726e-02 9.303866326808929443e-02 8.641440072096884251e-04 9.357152134180068970e-02 2.692887187004089355e-01 7.136322557926177979e-02 -2.073351442813873291e-01 -1.602845937013626099e-01 6.843615323305130005e-02 1.776504218578338623e-01 6.316608190536499023e-02 1.865143477916717529e-01 -2.345979362726211548e-01 1.421220153570175171e-01 1.832672953605651855e-01 -3.976801037788391113e-02 -1.009691059589385986e-01 1.267045289278030396e-01 -1.747591346502304077e-01 -4.447436630725860596e-01 1.206798106431961060e-01 -1.596274971961975098e-01 2.876405715942382812e-01 2.897409908473491669e-02 1.825208663940429688e-01 1.727300286293029785e-01 2.002857923507690430e-01 -1.143655553460121155e-01 -1.461302023380994797e-02 1.616493165493011475e-01 -3.265312314033508301e-01 -1.516117006540298462e-01
-1.609761267900466919e-01 1.762571930885314941e-02 7.927534729242324829e-02 2.861583046615123749e-02 2.877292037010192871e-01 2.673313915729522705e-01 -8.048906922340393066e-02 -1.647349148988723755e-01 2.342030256986618042e-01 5.760901048779487610e-02 -1.111851781606674194e-01 -1.402732878923416138e-01 -1.251172721385955811e-01 7.587294559925794601e-03 2.409431487321853638e-01 -2.109047472476959229e-01 -3.441246747970581055e-01 1.373752504587173462e-01 8.105242624878883362e-03 -1.932186484336853027e-01 -1.865218877792358398e-01 -4.249749705195426941e-02 1.810361891984939575e-01 1.295120567083358765e-01 -4.038099944591522217e-02 -2.440548501908779144e-02 1.591958999633789062e-01 -3.736727535724639893e-01 -2.572070993483066559e-02 -4.464535415172576904e-02 2.796472907066345215e-01 -2.478957623243331909e-01
1.011311709880828857e-01 -6.078142672777175903e-02 -4.117386415600776672e-02 8.683926612138748169e-02 3.368495777249336243e-02 2.563885748386383057e-01 -3.131837844848632812e-01 -2.732289023697376251e-02 -2.839506864547729492e-01 -6.552644819021224976e-02 1.380287557840347290e-01 9.962727874517440796e-02 -2.557399217039346695e-03 7.998658716678619385e-02 9.291635826230049133e-03 -1.962418854236602783e-01 2.444568835198879242e-02 2.550560049712657928e-02 1.544340252876281738e-01 -5.036212131381034851e-02 -1.205853819847106934e-01 -2.653175592422485352e-01 4.628592431545257568e-01 1.039790883660316467e-01 1.289903670549392700e-01 2.013681530952453613e-01 1.988500803709030151e-01 1.360904574394226074e-01 1.918053030967712402e-01 3.996885418891906738e-01 1.482072938233613968e-02 5.110887438058853149e-02
-1.332655400037765503e-01 -1.509602218866348267e-01 5.684991553425788879e-02 1.069868281483650208e-01 1.268569380044937134e-01 3.058887124061584473e-01 8.696736767888069153e-03 -1.529545336961746216e-02 -1.290813833475112915e-01 -6.382788717746734619e-02 1.457199454307556152e-01 1.294181495904922485e-02 1.149051487445831299e-01 -3.118085302412509918e-02 3.198741376399993896e-01 3.660187358036637306e-03 -2.156808078289031982e-01 -1.438562870025634766e-01 -1.948359757661819458e-01 -2.887633740901947021e-01 1.947400271892547607e-01 -1.114623323082923889e-01 2.771923840045928955e-01 2.546886801719665527e-01 7.880719006061553955e-02 4.155024513602256775e-02 3.056223988533020020e-01 -1.364925354719161987e-01 9.247459471225738525e-02 -3.553557395935058594e-01 -6.956768035888671875e-02 -1.894944012165069580e-01
1.838565021753311157e-01 8.131610602140426636e-02 1.201873719692230225e-01 1.669638007879257202e-01 -1.370819807052612305e-01 1.583265811204910278e-01 -9.447454661130905151e-02 -1.616325676441192627e-01 2.687793970108032227e-01 8.028574287891387939e-02 3.475111722946166992e-02 -1.362851262092590332e-01 -3.290690481662750244e-01 1.486141979694366455e-01 -5.043240729719400406e-03 2.026910483837127686e-01 -8.176799863576889038e-03 1.676619648933410645e-01 1.237510219216346741e-01 1.079228073358535767e-01 2.336128801107406616e-01 -1.685771904885768890e-02 3.577121794223785400e-01 1.759812086820602417e-01 -4.433917254209518433e-02 -1.135691180825233459e-01 2.141891419887542725e-01 -3.686985075473785400e-01 2.316057682037353516e-01 -7.495436072349548340e-02 2.079294621944427490e-01 -1.740974374115467072e-02
3.339895606040954590e-01 2.038860507309436798e-02 4.171008616685867310e-02 -1.276796124875545502e-02 1.716588884592056274e-01 3.395570516586303711e-01 -1.543096303939819336e-01 -1.399512737989425659e-01 7.702986896038055420e-02 -7.157896459102630615e-02 -2.691406905651092529e-01 -2.918178439140319824e-01 -2.285127714276313782e-02 -1.679080910980701447e-02 3.050122261047363281e-01 -3.681960105895996094e-01 -1.231060549616813660e-01 2.735064029693603516e-01 -6.804348528385162354e-02 -1.720319837331771851e-01 -2.638576552271842957e-02 -3.071279264986515045e-02 -1.298142373561859131e-01 3.160446509718894958e-02 3.315569758415222168e-01 1.309118717908859253e-01 -1.530831120908260345e-02 -1.030760332942008972e-01 2.099863998591899872e-02 1.060715243220329285e-01 -6.529009342193603516e-02 4.852395877242088318e-02
1.552881151437759399e-01 -2.543799579143524170e-02 -1.830979250371456146e-02 7.873979955911636353e-02 -1.123722791671752930e-01 3.363723158836364746e-01 -2.805892825126647949e-01 -4.477908089756965637e-02 1.973329037427902222e-01 -2.263946980237960815e-01 7.180635631084442139e-02 -1.884124130010604858e-01 -1.561732403934001923e-02 1.085187420248985291e-01 1.002807393670082092e-01 -4.544207453727722168e-02 1.431493163108825684e-01 1.991796642541885376e-01 1.277076601982116699e-01 -7.340835779905319214e-02 5.715105682611465454e-02 1.180123984813690186e-01 1.730328351259231567e-01 4.386426806449890137e-01 3.101096451282501221e-01 2.316504567861557007e-01 -2.412096709012985229e-01 -2.329854071140289307e-01 4.626486334018409252e-04 1.373941600322723389e-01 2.249615453183650970e-02 -6.419779360294342041e-02
-2.840903773903846741e-02 5.401629954576492310e-02 5.162518098950386047e-02 3.696239888668060303e-01 1.375186592340469360e-01 -1.015402525663375854e-01 -2.678963840007781982e-01 -2.194444239139556885e-01 2.496972978115081787e-01 -8.915322273969650269e-02 1.063946858048439026e-01 6.711102277040481567e-02 -1.315316855907440186e-01 1.118660047650337219e-01 1.848936080932617188e-01 9.688413143157958984e-02 -1.205612719058990479e-01 2.136365473270416260e-01 -8.183800615370273590e-03 -2.187894135713577271e-01 2.003954052925109863e-01 1.264435350894927979e-01 3.085906505584716797e-01 2.688529789447784424e-01 -4.122982546687126160e-02 9.050322324037551880e-02 -8.944854140281677246e-02 -3.847446739673614502e-01 -1.355972490273416042e-03 1.741207242012023926e-01 7.450424134731292725e-02 -1.215557083487510681e-01
6.492020934820175171e-02 2.354945242404937744e-01 5.580240488052368164e-02 7.086668163537979126e-02 7.950740307569503784e-02 2.296983897686004639e-01 -7.000097632408142090e-02 -2.090236693620681763e-01 5.531778931617736816e-02 8.705276995897293091e-02 -6.219863146543502808e-02 -2.512513101100921631e-01 -1.453544348478317261e-01 -4.009334370493888855e-02 -3.275530040264129639e-02 2.700609862804412842e-01 1.443445086479187012e-01 3.080645203590393066e-01 9.674059599637985229e-02 -4.206029698252677917e-02 2.403395948931574821e-03 3.403561934828758240e-02 4.323486089706420898e-01 2.255884557962417603e-01 9.356389637105166912e-04 -3.814689815044403076e-02 1.506978422403335571e-01 -2.127430886030197144e-01 3.793759644031524658e-01 -8.177056908607482910e-02 9.726752340793609619e-02 -2.340876311063766479e-01
2.088224887847900391e-01 -9.835635870695114136e-02 -3.603255748748779297e-02 -1.640810966491699219e-01 -3.544890508055686951e-02 3.930977880954742432e-01 -2.542564868927001953e-01 -3.022376298904418945e-01 1.546161621809005737e-01 -1.301609873771667480e-01 -1.279072314500808716e-01 1.137728057801723480e-02 6.230890378355979919e-02 -3.727446496486663818e-02 1.249881908297538757e-01 -1.901341080665588379e-01 7.846534252166748047e-02 2.716607153415679932e-01 5.576664209365844727e-02 -2.036195695400238037e-01 4.355876520276069641e-02 -3.282218426465988159e-02 -3.494280099403113127e-04 -2.600242942571640015e-02 -1.793181002140045166e-01 -2.502390742301940918e-01 2.817991077899932861e-01 -1.289751231670379639e-01 3.104510903358459473e-01 -1.155108511447906494e-01 -5.935081467032432556e-02 -2.451450377702713013e-01
2.702097594738006592e-01 8.835403621196746826e-02 1.260639401152729988e-03 4.308939352631568909e-02 -2.304422110319137573e-01 2.934251427650451660e-01 -3.683292865753173828e-01 1.700391471385955811e-01 2.700251638889312744e-01 -2.407559305429458618e-01 1.965318918228149414e-01 -4.645130038261413574e-02 -9.194475412368774414e-02 1.658782958984375000e-01 2.118633687496185303e-01 -9.418074041604995728e-02 3.416570648550987244e-02 1.572509258985519409e-01 1.939707621932029724e-02 -2.956421114504337311e-02 7.092654705047607422e-02 1.800142042338848114e-02 1.011515408754348755e-01 3.394896686077117920e-01 8.728818595409393311e-02 1.723616272211074829e-01 -1.447197496891021729e-01 -2.422333359718322754e-01 1.633425354957580566e-01 1.330824196338653564e-01 1.443929374217987061e-01 -1.094558238983154297e-01
-2.256793081760406494e-01 6.292233243584632874e-03 1.654665172100067139e-01 -1.493965983390808105e-01 -5.523634701967239380e-02 1.824562549591064453e-01 -3.639201223850250244e-01 -2.313429713249206543e-01 -1.195461228489875793e-01 -2.089702188968658447e-01 -1.760580837726593018e-01 -8.796508610248565674e-02 -3.469295427203178406e-02 3.259095922112464905e-02 6.118904054164886475e-02 4.594587720930576324e-03 -1.884881407022476196e-02 2.826688624918460846e-02 -1.481595933437347412e-01 -1.654724478721618652e-01 3.055263869464397430e-02 -9.465821087360382080e-02 4.068431258201599121e-02 1.647619903087615967e-01 1.833190768957138062e-01 2.409230023622512817e-01 3.104657530784606934e-01 -4.634622037410736084e-01 -4.492207244038581848e-02 1.919644325971603394e-01 1.070066019892692566e-01 -1.788017451763153076e-01
-4.798051435500383377e-03 8.562135696411132812e-02 -1.005655452609062195e-01 1.457970589399337769e-01 1.526529788970947266e-01 5.040731281042098999e-03 -3.157418668270111084e-01 3.740623127669095993e-03 -5.595738440752029419e-02 -1.054993569850921631e-01 4.388618841767311096e-02 1.001664623618125916e-01 -2.304729819297790527e-01 1.155720576643943787e-01 4.319453537464141846e-01 -6.770312041044235229e-02 -1.623000055551528931e-01 1.912241429090499878e-01 -9.941861033439636230e-02 -1.898838877677917480e-01 9.654240310192108154e-02 -1.965076774358749390e-01 2.945732176303863525e-01 8.652944862842559814e-02 -1.918298155069351196e-01 5.541897937655448914e-02 -1.231410652399063110e-01 -4.317563772201538086e-01 -1.794264838099479675e-02 -2.336130663752555847e-02 2.240836024284362793e-01 -1.039798185229301453e-01
5.576150864362716675e-02 2.166305482387542725e-01 7.325411308556795120e-03 -2.370361611247062683e-02 2.121574990451335907e-02 4.379699006676673889e-02 -2.374154180288314819e-01 -1.642992645502090454e-01 -5.113622173666954041e-02 -8.012513071298599243e-02 1.023845002055168152e-01 -2.493668943643569946e-01 -7.388027012348175049e-02 1.329303681850433350e-01 1.126061975955963135e-01 -5.389950796961784363e-02 -9.266193956136703491e-02 1.773067563772201538e-01 -1.881270706653594971e-01 5.922727286815643311e-03 3.615784347057342529e-01 -3.689865171909332275e-01 1.350741535425186157e-01 2.143359743058681488e-02 4.062948822975158691e-01 5.335970968008041382e-02 2.666349709033966064e-01 -2.060202956199645996e-01 2.552416920661926270e-01 1.029931083321571350e-01 -1.193372830748558044e-01 -1.034333407878875732e-01
-2.660802304744720459e-01 -1.865311861038208008e-01 1.486725360155105591e-01 3.545889863744378090e-03 1.625663936138153076e-01 1.326531916856765747e-01 -2.810813486576080322e-01 -1.497605443000793457e-01 1.044884324073791504e-01 -1.563749611377716064e-01 3.173048794269561768e-01 -1.773219369351863861e-02 -1.101895719766616821e-01 9.108920395374298096e-02 1.874016970396041870e-01 1.307021379470825195e-01 -2.555665969848632812e-01 1.422317773103713989e-01 1.609710156917572021e-01 -2.902490198612213135e-01 3.534812331199645996e-01 -9.420721232891082764e-02 2.238957732915878296e-01 8.492919616401195526e-03 -6.486346479505300522e-03 2.438673377037048340e-02 1.886476576328277588e-01 -2.119158357381820679e-01 4.498707130551338196e-02 1.431394517421722412e-01 1.611539870500564575e-01 9.208942949771881104e-02
-4.865438118577003479e-02 2.089350111782550812e-02 -2.064288258552551270e-01 4.083666950464248657e-02 1.998095363378524780e-01 9.640506654977798462e-02 3.198013454675674438e-02 -5.615726858377456665e-02 1.159003376960754395e-01 -2.378619313240051270e-01 -5.170684307813644409e-02 1.308024674654006958e-01 -1.029127463698387146e-01 2.274357229471206665e-01 2.492757141590118408e-01 -1.588164269924163818e-01 -4.814667999744415283e-02 1.065481081604957581e-01 1.774144172668457031e-01 -2.747673988342285156e-01 -6.222542747855186462e-02 -4.992732405662536621e-02 1.881291717290878296e-01 1.918628364801406860e-01 4.170613288879394531e-01 6.676197052001953125e-02 -1.504989117383956909e-01 -4.397116303443908691e-01 1.155424043536186218e-01 -1.375509947538375854e-01 1.720600575208663940e-01 6.758365780115127563e-02
[truncated: 3,268,419 more chars]
