# Supplementary material for: The Language of Innovation
Source: PLoS One. 2020 Apr 30;15(4):e0230107. doi: 10.1371/journal.pone.0230107 (PMC7194493; doi:10.1371/journal.pone.0230107)
Supplement: S23 File — (GZ) [file pone.0230107.s023.tar.gz › 2001-2005/V2Run_0_VS_4500_embeddings2001-2005ED32.txt]

-2.061760425567626953e-01 -9.060745686292648315e-02 9.975522756576538086e-02 -8.914005011320114136e-02 1.178419291973114014e-01 -3.033901751041412354e-01 4.415547102689743042e-02 7.143142074346542358e-02 -1.665452867746353149e-01 2.244467437267303467e-01 -1.341171842068433762e-02 -1.178371086716651917e-01 1.310654580593109131e-01 4.229491576552391052e-02 3.590686246752738953e-03 -5.086579546332359314e-02 -2.589136175811290741e-02 -3.047397918999195099e-02 -2.882719933986663818e-01 -6.324180401861667633e-03 -3.681478500366210938e-01 6.408188492059707642e-02 -4.763432592153549194e-02 5.157684162259101868e-02 -3.362580537796020508e-01 3.012774288654327393e-01 1.415468007326126099e-02 -3.487162590026855469e-01 1.299856156110763550e-01 2.888391315937042236e-01 -4.769568145275115967e-02 2.170376479625701904e-01
-1.383834630250930786e-01 -2.854955494403839111e-01 7.820424437522888184e-02 -1.406598538160324097e-01 2.588253617286682129e-01 5.594252143055200577e-03 1.940921843051910400e-01 3.018966317176818848e-01 -1.161081623286008835e-02 1.343791466206312180e-02 2.081456184387207031e-01 2.293480783700942993e-01 3.861494362354278564e-02 8.095891028642654419e-02 -5.706992745399475098e-02 2.060716971755027771e-03 -1.191061642020940781e-02 7.839330285787582397e-02 -3.002179414033889771e-02 -2.371566891670227051e-01 -1.233560740947723389e-01 -1.193793714046478271e-01 2.537228167057037354e-01 -1.778577268123626709e-01 -3.073386549949645996e-01 2.235294431447982788e-01 -6.854585558176040649e-02 -1.443906575441360474e-01 2.486308217048645020e-01 2.555667161941528320e-01 2.278696149587631226e-01 -1.792326867580413818e-01
-1.466252505779266357e-01 -9.229777753353118896e-02 1.487830579280853271e-01 -3.173689842224121094e-01 1.545187085866928101e-01 -7.946329563856124878e-02 1.419765204191207886e-01 -3.786936402320861816e-02 4.006404057145118713e-02 9.466465562582015991e-02 -9.457314759492874146e-02 2.573758065700531006e-01 -1.454900652170181274e-01 -1.079567000269889832e-01 -6.406397372484207153e-02 -3.152792751789093018e-01 -2.553341984748840332e-01 2.627989044412970543e-03 -2.212474197149276733e-01 1.429617106914520264e-01 -6.165481731295585632e-02 -1.690332144498825073e-01 2.953921258449554443e-02 2.087453901767730713e-01 -1.112413331866264343e-01 1.996614634990692139e-01 7.347255945205688477e-02 -8.673515915870666504e-02 2.361304610967636108e-01 4.008803367614746094e-01 2.753495872020721436e-01 6.639622896909713745e-02
-1.059605404734611511e-01 -6.018262729048728943e-02 -1.700840294361114502e-01 -3.184453845024108887e-01 -4.773621261119842529e-02 -2.613213360309600830e-01 6.220232695341110229e-02 -1.642263829708099365e-01 2.324784733355045319e-02 -2.874939441680908203e-01 1.337629407644271851e-01 -1.242372095584869385e-01 7.120530307292938232e-02 4.419673234224319458e-03 -1.040851399302482605e-01 -2.680070325732231140e-02 -3.577595055103302002e-01 -1.916204113513231277e-03 -1.729350239038467407e-01 -1.623357534408569336e-01 -3.834939301013946533e-01 8.712919801473617554e-02 -4.515355452895164490e-02 1.593854129314422607e-01 -8.668317645788192749e-02 4.850327223539352417e-02 1.478337589651346207e-02 -2.715787291526794434e-01 2.361854910850524902e-01 1.529606282711029053e-01 1.988079547882080078e-01 2.265904694795608521e-01
-5.642782151699066162e-02 -3.181546628475189209e-01 2.734417561441659927e-03 -3.760267794132232666e-02 1.727057397365570068e-01 -5.713038519024848938e-02 -3.600817918777465820e-02 -1.139947548508644104e-01 -3.115981221199035645e-01 9.673012793064117432e-02 1.764430664479732513e-02 -5.166393890976905823e-02 2.198253124952316284e-01 5.209734663367271423e-03 -4.786297678947448730e-02 -2.877275943756103516e-01 -1.489838361740112305e-01 1.172987651079893112e-02 -1.236129701137542725e-01 3.021459281444549561e-01 -1.499784737825393677e-01 -1.674160361289978027e-01 -1.608079820871353149e-01 -6.933630444109439850e-03 -2.360428124666213989e-01 3.751383125782012939e-01 1.884733289480209351e-01 -2.779127955436706543e-01 1.642971485853195190e-01 1.502235680818557739e-01 4.109165817499160767e-02 1.953042894601821899e-01
-3.023891150951385498e-02 -1.495644152164459229e-01 3.345483541488647461e-01 -1.890964955091476440e-01 4.037368595600128174e-01 -1.473223567008972168e-01 6.757703423500061035e-02 -1.158337295055389404e-01 -1.921001821756362915e-02 9.883468598127365112e-02 6.628079712390899658e-02 2.142499014735221863e-02 -1.008430644869804382e-01 8.632946759462356567e-02 1.249343156814575195e-02 -2.590791583061218262e-01 -1.280411928892135620e-01 1.068404316902160645e-01 1.155646331608295441e-02 1.223865002393722534e-01 -2.243122458457946777e-01 -2.882764935493469238e-01 -6.729042530059814453e-02 -2.200126200914382935e-01 -1.473102569580078125e-01 1.062200516462326050e-01 4.556009173393249512e-02 -1.773232817649841309e-01 4.229981601238250732e-01 1.999391764402389526e-01 7.263754308223724365e-02 8.061638474464416504e-02
-5.037439521402120590e-03 -1.191941872239112854e-01 2.160152345895767212e-01 -1.337061971426010132e-01 1.537692174315452576e-02 -1.277745217084884644e-01 -3.800206631422042847e-02 -1.510399729013442993e-01 -1.787789911031723022e-01 -6.074717640876770020e-02 -7.687473203986883163e-03 -9.445829316973686218e-03 -4.879070445895195007e-02 2.032231837511062622e-01 -3.947272151708602905e-02 -1.925712227821350098e-01 -2.426414042711257935e-01 -1.816905885934829712e-01 1.974597275257110596e-01 -6.890621781349182129e-02 -3.258247077465057373e-01 -2.108362019062042236e-01 -8.042020350694656372e-02 -1.438442021608352661e-01 -2.103563249111175537e-01 1.708550751209259033e-01 2.006882876157760620e-01 -3.507325425744056702e-02 1.384980082511901855e-01 3.490426838397979736e-01 4.225468337535858154e-01 1.199275627732276917e-01
-8.559653908014297485e-02 -1.770629137754440308e-01 -2.800781130790710449e-01 -1.130539551377296448e-01 5.553458258509635925e-02 -7.251520454883575439e-02 2.475890517234802246e-01 5.123493820428848267e-02 2.167587541043758392e-02 -8.934339275583624840e-04 -8.735469728708267212e-02 7.921440899372100830e-02 1.050385460257530212e-02 1.277076452970504761e-01 -1.457258611917495728e-01 -7.451172173023223877e-02 -3.148891776800155640e-02 1.824616342782974243e-01 7.360269129276275635e-02 3.555383533239364624e-03 -4.359578788280487061e-01 -3.474615514278411865e-01 9.702686965465545654e-02 1.285292804241180420e-01 -5.776843801140785217e-02 1.971002221107482910e-01 -1.958098709583282471e-01 -1.244804412126541138e-01 2.088895887136459351e-01 2.975361645221710205e-01 3.668351471424102783e-01 3.248411044478416443e-02
-2.054316103458404541e-01 -3.590725660324096680e-01 1.363676041364669800e-01 6.675007194280624390e-02 -4.723176360130310059e-02 -1.199360191822052002e-01 1.834075003862380981e-01 -1.306599676609039307e-01 -2.987530529499053955e-01 2.696204930543899536e-02 3.130356669425964355e-01 8.983019739389419556e-02 -4.032712057232856750e-02 -5.988590791821479797e-02 -6.031844764947891235e-02 -1.899705529212951660e-01 -9.551050141453742981e-03 1.245184913277626038e-01 1.925004869699478149e-01 2.405237108469009399e-01 -4.030708968639373779e-01 -3.615693375468254089e-02 -1.415213495492935181e-01 4.820312932133674622e-02 -2.306894212961196899e-01 1.159561425447463989e-01 1.167794913053512573e-01 6.345199048519134521e-02 2.154136747121810913e-01 1.119598224759101868e-01 1.848239004611968994e-01 1.531397402286529541e-01
-1.075113657861948013e-02 -2.529526650905609131e-01 1.325414180755615234e-01 -1.491158008575439453e-01 1.165496334433555603e-01 -1.291352510452270508e-01 1.606763601303100586e-01 -2.961041592061519623e-02 2.312318533658981323e-01 -4.190393164753913879e-02 -1.189059391617774963e-01 1.108057200908660889e-01 4.625849798321723938e-02 -2.748008072376251221e-01 8.839823305606842041e-02 -3.783486485481262207e-01 -1.727629750967025757e-01 1.978102177381515503e-01 1.159249246120452881e-01 1.355394870042800903e-01 -3.036140501499176025e-01 -2.530016601085662842e-01 -8.997060358524322510e-02 -9.924810379743576050e-02 -3.553099632263183594e-01 1.143414452672004700e-01 1.013145592878572643e-04 -1.716349571943283081e-01 7.436487823724746704e-02 2.214317023754119873e-01 1.069715470075607300e-01 1.384950280189514160e-01
-6.464873999357223511e-02 -2.285218089818954468e-01 8.995500952005386353e-02 1.275491118431091309e-01 1.242437213659286499e-01 -1.310853939503431320e-02 2.842668890953063965e-01 -1.079044770449399948e-03 -1.541608124971389771e-01 1.929617077112197876e-01 -1.617073714733123779e-01 8.646147698163986206e-02 1.877480447292327881e-01 2.259420007467269897e-01 3.071695566177368164e-02 9.010444395244121552e-03 -2.364598810672760010e-01 3.053083457052707672e-02 -1.712544858455657959e-01 1.747132539749145508e-01 -1.118922010064125061e-01 -5.830877274274826050e-02 4.265851341187953949e-03 1.448669582605361938e-01 -3.552896380424499512e-01 1.573240756988525391e-02 -2.844153642654418945e-01 8.554855361580848694e-03 3.838092982769012451e-01 1.946994662284851074e-01 3.062650561332702637e-01 -2.810948714613914490e-02
-2.797424197196960449e-01 -1.222556233406066895e-01 1.762722134590148926e-01 -5.798909813165664673e-02 3.340981304645538330e-01 -1.731224209070205688e-01 2.146193943917751312e-02 -2.465440630912780762e-01 -6.636223196983337402e-02 -3.097225539386272430e-02 -1.493243277072906494e-01 -7.047732174396514893e-02 -2.337046116590499878e-01 -3.941203653812408447e-02 -4.352046176791191101e-02 -3.130799829959869385e-01 -1.942703723907470703e-01 -6.951367855072021484e-02 -1.371926665306091309e-01 6.912618875503540039e-02 -2.738003432750701904e-01 -1.071562096476554871e-01 -1.482369750738143921e-01 -4.766014963388442993e-02 -2.593299746513366699e-01 3.506801426410675049e-01 -1.488650292158126831e-01 3.822601959109306335e-02 1.181488335132598877e-01 1.891396343708038330e-01 1.994358897209167480e-01 -2.422679588198661804e-02
5.402001366019248962e-02 -5.117796659469604492e-01 -2.846017293632030487e-02 -4.707609489560127258e-02 -9.845675528049468994e-02 -1.153234615921974182e-01 1.618126630783081055e-01 -1.116030439734458923e-01 -1.125818565487861633e-01 -1.802896857261657715e-01 1.444229185581207275e-01 -2.280084639787673950e-01 -5.376920104026794434e-03 7.675554603338241577e-02 1.805310510098934174e-02 -3.217665106058120728e-02 -2.091276049613952637e-01 2.401002198457717896e-01 1.655914485454559326e-01 -1.773410439491271973e-01 -1.430021822452545166e-01 1.536575257778167725e-01 7.408314943313598633e-02 -7.717143744230270386e-02 -1.992998123168945312e-01 3.946392238140106201e-01 4.283417761325836182e-02 -1.169480085372924805e-01 2.905794382095336914e-01 -3.118680231273174286e-02 1.779765784740447998e-01 3.722129762172698975e-02
-2.293254807591438293e-02 -1.866813898086547852e-01 -4.896204918622970581e-02 -7.940466701984405518e-02 4.585035890340805054e-02 -1.649529635906219482e-01 2.640545070171356201e-01 -1.854288578033447266e-01 -1.886085271835327148e-01 -2.081138789653778076e-01 1.317574977874755859e-01 -2.554793059825897217e-01 1.185639351606369019e-01 5.202725529670715332e-02 6.646537035703659058e-02 -7.235086988657712936e-03 -2.442707270383834839e-01 1.274956315755844116e-01 -2.368741184473037720e-01 -1.555696427822113037e-01 -2.340176403522491455e-01 4.467981308698654175e-02 1.125476732850074768e-01 -4.032144322991371155e-02 -3.009351491928100586e-01 2.944499254226684570e-01 1.464534848928451538e-01 -4.221108183264732361e-02 4.049013555049896240e-02 -4.544935002923011780e-02 4.481892287731170654e-01 8.598370105028152466e-02
-2.308895289897918701e-01 -2.172951698303222656e-01 1.318098306655883789e-01 -2.845830619335174561e-01 2.672748863697052002e-01 1.722658723592758179e-01 1.142368465662002563e-01 -2.378489971160888672e-01 -4.574155434966087341e-02 -1.295944768935441971e-02 1.021446958184242249e-01 -7.960936054587364197e-03 1.443381011486053467e-01 7.433312386274337769e-02 2.788994647562503815e-02 -1.438954025506973267e-01 -2.689581513404846191e-01 4.518320038914680481e-02 1.408547163009643555e-01 1.949122399091720581e-01 -3.560849130153656006e-01 -1.809047311544418335e-01 -1.704932451248168945e-01 -1.035997271537780762e-01 -2.147676050662994385e-01 1.876436471939086914e-01 2.882631309330463409e-02 -1.648274213075637817e-01 1.893506497144699097e-01 1.634363830089569092e-01 2.116648703813552856e-01 1.467714607715606689e-01
-1.516787260770797729e-01 -2.846505641937255859e-01 1.769983470439910889e-01 -1.330936849117279053e-01 1.505343914031982422e-01 3.466606140136718750e-02 -3.670343011617660522e-02 -1.285941600799560547e-01 -5.964085459709167480e-03 1.226946040987968445e-01 2.268666326999664307e-01 1.455608457326889038e-01 3.657572716474533081e-02 6.709487736225128174e-02 -7.639524340629577637e-02 -1.475477069616317749e-01 -2.675550580024719238e-01 -6.464628130197525024e-02 -1.763217523694038391e-02 -2.511223964393138885e-02 -4.004270732402801514e-01 -1.337725371122360229e-01 -2.667353153228759766e-01 -1.394346356391906738e-01 -2.298438102006912231e-01 1.346557438373565674e-01 -5.320635437965393066e-02 -1.545949131250381470e-01 2.235539108514785767e-01 3.521918952465057373e-01 1.523479521274566650e-01 2.086576670408248901e-01
-1.235723793506622314e-01 -2.645390927791595459e-01 -1.543288230895996094e-01 2.260414958000183105e-01 1.350928843021392822e-01 -9.166172891855239868e-02 1.879570484161376953e-01 1.421812176704406738e-01 4.532875318545848131e-04 -2.178931385278701782e-01 1.471937894821166992e-01 -1.832821220159530640e-02 3.608916103839874268e-01 5.437161028385162354e-02 2.017899602651596069e-02 -1.332107931375503540e-01 6.052037328481674194e-02 2.701191604137420654e-02 -2.503276057541370392e-02 -1.370296925306320190e-01 -3.096095919609069824e-01 -1.866226345300674438e-01 1.943548209965229034e-02 5.482157319784164429e-02 -2.749810516834259033e-01 -6.615515053272247314e-02 8.835425972938537598e-02 5.048645287752151489e-02 3.734441697597503662e-01 3.285855352878570557e-01 1.792864203453063965e-01 9.500566869974136353e-02
-9.429646283388137817e-02 -1.887381225824356079e-01 3.050027489662170410e-01 -1.193068474531173706e-01 1.040491238236427307e-01 1.116478294134140015e-01 -3.204651549458503723e-02 -4.054175689816474915e-02 -5.317794531583786011e-02 -9.407319128513336182e-02 1.053718402981758118e-01 9.768965840339660645e-02 8.865287899971008301e-02 1.083445549011230469e-01 3.225003555417060852e-02 -2.106821984052658081e-01 3.539784520398825407e-04 -1.078903004527091980e-01 1.245488971471786499e-02 1.498361378908157349e-01 -4.503507316112518311e-01 -1.542538311332464218e-02 -2.273317128419876099e-01 4.499727487564086914e-02 -3.072044253349304199e-01 2.056564837694168091e-01 5.502465739846229553e-02 -7.293254137039184570e-02 2.447456121444702148e-01 2.616263926029205322e-01 3.867726325988769531e-01 1.046507209539413452e-01
-1.086622625589370728e-01 -3.478039503097534180e-01 6.997476518154144287e-02 9.644786268472671509e-02 2.406288832426071167e-01 1.329678297042846680e-01 9.030132740736007690e-02 2.191361971199512482e-02 -1.006639823317527771e-01 -1.668389588594436646e-01 -6.204578280448913574e-02 -1.209782063961029053e-01 1.854346692562103271e-01 3.243698179721832275e-02 -2.452119253575801849e-02 2.239753492176532745e-03 -1.893845945596694946e-01 -3.287408873438835144e-02 -3.365186154842376709e-01 -7.323806732892990112e-02 -5.322191491723060608e-02 -6.740958243608474731e-02 3.250586986541748047e-02 1.003667861223220825e-01 -3.920127451419830322e-02 9.660583734512329102e-02 -2.541578412055969238e-01 -8.674257993698120117e-02 4.652742743492126465e-01 2.861720323562622070e-01 3.130581974983215332e-01 1.512550413608551025e-01
-1.137057989835739136e-01 -2.045189589262008667e-01 -1.963917762041091919e-01 -1.956572085618972778e-01 -3.299392387270927429e-02 -2.129913866519927979e-01 1.679289638996124268e-01 1.770318672060966492e-02 -1.949736922979354858e-01 -1.800764799118041992e-01 9.705887734889984131e-02 -2.215172797441482544e-01 -1.208618134260177612e-01 -2.514688670635223389e-01 -4.193486571311950684e-01 6.181475892663002014e-02 -2.090224921703338623e-01 6.320098042488098145e-02 -1.147020515054464340e-02 -6.271746754646301270e-02 -3.608070015907287598e-01 2.422379702329635620e-02 -9.391935169696807861e-02 -2.012999728322029114e-02 -2.444532364606857300e-01 1.131293848156929016e-01 2.282189205288887024e-02 -3.396822884678840637e-02 2.433782070875167847e-01 -1.412779837846755981e-01 9.275132417678833008e-02 2.306579500436782837e-01
-7.254546880722045898e-02 -2.344050705432891846e-01 8.220580965280532837e-02 5.246560554951429367e-03 2.079972773790359497e-01 -6.445606052875518799e-02 1.200074404478073120e-01 5.546348541975021362e-02 5.649311840534210205e-02 2.567874826490879059e-02 -2.526183724403381348e-01 1.061737909913063049e-01 1.196818333119153976e-02 1.461717039346694946e-01 -1.672475188970565796e-01 -1.555671840906143188e-01 -3.482554256916046143e-01 -2.118314653635025024e-01 -5.699364468455314636e-02 1.399485915899276733e-01 -4.201613962650299072e-01 -8.308584243059158325e-02 -1.107508540153503418e-01 5.488643422722816467e-03 -9.865508973598480225e-02 2.257232367992401123e-01 1.582612395286560059e-01 1.704201102256774902e-01 3.211299777030944824e-01 1.842235177755355835e-01 1.791185736656188965e-01 2.164392918348312378e-01
-6.326298415660858154e-02 -3.797440528869628906e-01 1.943148225545883179e-01 -2.341478317975997925e-01 2.440459430217742920e-01 -1.279879510402679443e-01 -4.960285872220993042e-02 -7.609311491250991821e-02 7.265703380107879639e-02 8.161101490259170532e-02 -8.455431461334228516e-02 -1.336952596902847290e-01 -1.098778247833251953e-01 4.775663837790489197e-02 -1.472310721874237061e-01 -2.751961648464202881e-01 -1.543263494968414307e-01 -3.001821041107177734e-01 -5.752697959542274475e-02 1.290954202413558960e-01 -1.969056129455566406e-01 7.383651286363601685e-02 -3.056401014328002930e-02 1.327927708625793457e-01 -1.734072417020797729e-01 -1.506879180669784546e-01 6.741791963577270508e-02 -7.698773592710494995e-02 1.157286614179611206e-01 3.625943064689636230e-01 2.918343544006347656e-01 1.905647069215774536e-01
-2.265811711549758911e-01 -3.712693750858306885e-01 1.936232447624206543e-01 7.985788397490978241e-03 1.531237661838531494e-01 -1.479893922805786133e-02 6.246456503868103027e-02 -2.151651829481124878e-01 -1.536629050970077515e-01 7.840234041213989258e-02 2.201442718505859375e-01 8.806933462619781494e-02 -1.317297071218490601e-01 -1.166105866432189941e-01 -1.390469726175069809e-02 -2.105013281106948853e-01 -4.143864288926124573e-02 3.655233234167098999e-02 4.669721052050590515e-02 1.277144998311996460e-01 -1.290674358606338501e-01 5.496462062001228333e-02 -1.274652034044265747e-01 -8.256342262029647827e-02 -1.858014315366744995e-01 3.082230985164642334e-01 2.343048304319381714e-01 -2.831274867057800293e-01 1.195084378123283386e-01 1.536370664834976196e-01 3.476509749889373779e-01 2.243855148553848267e-01
-4.460734128952026367e-02 -2.315901815891265869e-01 1.835571974515914917e-01 2.454965189099311829e-02 3.114796243607997894e-02 -1.398768872022628784e-01 1.569650769233703613e-01 -2.086533159017562866e-01 -1.483341455459594727e-01 2.010616660118103027e-01 2.084898501634597778e-01 1.701792627573013306e-01 -4.667946137487888336e-03 -1.288687437772750854e-02 5.555263906717300415e-02 -1.592193692922592163e-01 -2.177811264991760254e-01 -8.018883317708969116e-02 1.221954897046089172e-01 2.302867472171783447e-01 -2.714433073997497559e-01 -7.066587358713150024e-02 -1.037713810801506042e-01 -1.348198652267456055e-01 -1.773793101310729980e-01 8.989714086055755615e-02 -8.232568204402923584e-02 -3.523328304290771484e-01 5.858304724097251892e-02 2.179838567972183228e-01 4.194939732551574707e-01 1.762396246194839478e-01
-1.928213685750961304e-01 -1.123221814632415771e-01 1.572053283452987671e-01 -3.778484836220741272e-02 1.379208564758300781e-01 2.629862166941165924e-02 -2.247543931007385254e-01 -1.202552765607833862e-02 -6.550753861665725708e-02 5.655914917588233948e-02 -2.082712799310684204e-01 9.488866478204727173e-02 -7.132139988243579865e-03 -7.232184708118438721e-02 1.321531236171722412e-01 -2.049845755100250244e-01 -2.619381546974182129e-01 -2.354108691215515137e-01 7.964751869440078735e-02 1.798304319381713867e-01 -4.725719988346099854e-01 -1.840835250914096832e-02 -3.786281123757362366e-02 -1.416872143745422363e-01 -9.736974537372589111e-02 7.239978760480880737e-02 6.469269096851348877e-02 -1.189465597271919250e-01 2.891078591346740723e-01 2.242944985628128052e-01 3.538498580455780029e-01 1.703299582004547119e-01
2.212294749915599823e-02 -2.165047824382781982e-01 3.499011695384979248e-02 -1.995305567979812622e-01 -7.399857789278030396e-02 -2.394270710647106171e-02 -6.101110205054283142e-02 -8.671525120735168457e-02 6.870621442794799805e-02 1.777579486370086670e-01 2.382787875831127167e-02 -1.479608416557312012e-01 5.532060936093330383e-02 -1.577881574630737305e-01 -8.284978568553924561e-02 -2.122424691915512085e-01 -4.945454373955726624e-02 7.105208933353424072e-02 2.958540916442871094e-01 -3.367645740509033203e-01 -1.817308962345123291e-01 -2.068940103054046631e-01 -6.431696563959121704e-02 -2.571986019611358643e-01 -1.893696486949920654e-01 8.557461947202682495e-02 9.176203608512878418e-02 -1.783032715320587158e-01 3.877673745155334473e-01 3.396136164665222168e-01 -8.909244090318679810e-02 2.099370509386062622e-01
-3.224425762891769409e-02 -4.292496144771575928e-01 -9.292944520711898804e-02 -5.890406295657157898e-02 -1.353575289249420166e-01 -2.877781093120574951e-01 2.913803458213806152e-01 -1.471709311008453369e-01 -2.722375094890594482e-01 -2.194447517395019531e-01 6.377698481082916260e-02 -9.049221128225326538e-02 -1.034089946188032627e-03 -1.289722602814435959e-02 1.270010694861412048e-02 -9.428903460502624512e-02 -2.800887525081634521e-01 1.509190816432237625e-02 -7.402173429727554321e-02 7.676036655902862549e-02 -4.136582836508750916e-02 1.580263972282409668e-01 -4.423141106963157654e-02 8.928568661212921143e-02 -3.157021701335906982e-01 1.887594312429428101e-01 -3.751612501218914986e-03 -1.799955964088439941e-01 9.529457241296768188e-02 4.734801128506660461e-02 3.784481585025787354e-01 -4.730908572673797607e-02
-6.577817257493734360e-03 -1.694292277097702026e-01 4.041437059640884399e-02 -1.327227801084518433e-01 5.870748311281204224e-02 -3.626760244369506836e-01 2.166960239410400391e-01 -7.384276948869228363e-03 -1.587568223476409912e-01 -3.290547132492065430e-01 1.164645105600357056e-01 -2.023883312940597534e-01 -2.286697179079055786e-02 5.543867498636245728e-02 -1.217432916164398193e-01 4.147039726376533508e-02 -3.016235232353210449e-01 6.023019924759864807e-02 -1.806205213069915771e-01 -1.027833223342895508e-01 -1.999776810407638550e-01 3.322116658091545105e-02 5.473604053258895874e-02 3.932137414813041687e-02 -2.241984456777572632e-01 3.506426513195037842e-01 2.130866609513759613e-02 -3.105637431144714355e-01 8.699329942464828491e-02 6.707245111465454102e-02 8.327449858188629150e-02 2.988584637641906738e-01
6.757655646651983261e-03 -2.539900243282318115e-01 9.375415742397308350e-02 -2.170888334512710571e-01 5.444234982132911682e-02 -6.821867078542709351e-02 -2.196291647851467133e-02 -9.883157163858413696e-02 1.054160594940185547e-01 2.613181173801422119e-01 -6.956984847784042358e-02 9.392231702804565430e-02 -2.181751653552055359e-02 -2.076358646154403687e-01 -7.741059362888336182e-02 2.031248211860656738e-01 1.060194894671440125e-01 1.498228311538696289e-01 1.574185639619827271e-01 -3.731234744191169739e-02 -1.065781041979789734e-01 -9.925387799739837646e-02 8.631560206413269043e-02 -5.013177543878555298e-02 -4.848546087741851807e-01 1.106941401958465576e-01 -1.148309186100959778e-01 -1.871997117996215820e-01 4.037030935287475586e-01 2.115418463945388794e-01 2.819650173187255859e-01 6.265170127153396606e-02
-1.053463369607925415e-01 -2.595027983188629150e-01 2.635469734668731689e-01 -4.701066389679908752e-02 1.551848351955413818e-01 6.330226548016071320e-03 2.260334342718124390e-01 -2.275061607360839844e-01 9.803646802902221680e-02 2.685026638209819794e-02 2.251033298671245575e-02 -4.414593428373336792e-02 8.533982187509536743e-02 2.896078824996948242e-01 -2.438503205776214600e-01 -1.872736662626266479e-01 -2.697475850582122803e-01 -7.690815720707178116e-03 4.660349711775779724e-02 2.166670113801956177e-01 -1.374347507953643799e-01 -8.306098729372024536e-02 -2.220580279827117920e-01 -7.558988779783248901e-02 -2.806961238384246826e-01 1.306789219379425049e-01 1.410771440714597702e-02 -1.615976095199584961e-01 1.516566425561904907e-01 3.424352109432220459e-01 2.431059628725051880e-01 -1.227475795894861221e-02
-1.024906113743782043e-01 -2.678850889205932617e-01 1.464955806732177734e-01 -9.854384511709213257e-02 1.113636642694473267e-01 -3.890698030591011047e-02 5.852178484201431274e-02 -1.472405940294265747e-01 -1.455838084220886230e-01 3.691396862268447876e-02 1.571479439735412598e-01 -5.539179220795631409e-02 1.115824580192565918e-01 1.208264008164405823e-01 -3.672330826520919800e-02 -1.312541216611862183e-01 -1.524525731801986694e-01 -4.732250235974788666e-03 -8.333628624677658081e-02 2.399345934391021729e-01 -1.499279290437698364e-01 -2.412786632776260376e-01 -2.351462841033935547e-01 -1.241652891039848328e-01 -4.888616204261779785e-01 8.144896477460861206e-02 1.042072102427482605e-01 -4.451556503772735596e-02 2.271216362714767456e-01 1.916798204183578491e-01 3.714829087257385254e-01 1.662126928567886353e-01
-1.749455034732818604e-01 -1.700402349233627319e-01 2.065885514020919800e-01 -9.022942185401916504e-02 1.727677881717681885e-01 -7.669272273778915405e-02 -1.105739083141088486e-02 -2.010957151651382446e-02 1.903463751077651978e-01 3.077996075153350830e-01 -1.440768875181674957e-02 1.307260692119598389e-01 8.729146420955657959e-02 3.070218563079833984e-01 -1.805723607540130615e-01 -2.210414111614227295e-01 -1.039681434631347656e-01 -8.935791440308094025e-03 -1.614508777856826782e-01 2.666986584663391113e-01 -2.545244991779327393e-01 -3.182884678244590759e-02 1.772353351116180420e-01 -7.455044239759445190e-02 -2.961414754390716553e-01 1.305725127458572388e-01 1.709565073251724243e-01 -9.625900536775588989e-02 9.398274868726730347e-02 2.146047800779342651e-01 2.753507196903228760e-01 1.923260837793350220e-01
1.044834870845079422e-02 -1.572645455598831177e-01 3.469479456543922424e-02 -1.492749303579330444e-01 -1.837627887725830078e-01 -3.451365530490875244e-01 1.005964949727058411e-01 1.537142228335142136e-02 -8.465216308832168579e-02 -2.923483252525329590e-01 1.007151231169700623e-01 -1.583581119775772095e-01 -4.797996208071708679e-02 -4.277797415852546692e-02 6.140788272023200989e-02 -1.793550550937652588e-01 -3.086874485015869141e-01 1.684048026800155640e-01 -2.840146422386169434e-01 5.089285597205162048e-02 -3.598551452159881592e-01 3.132820501923561096e-02 1.087187975645065308e-01 -9.780868142843246460e-02 -3.180055320262908936e-01 2.203891724348068237e-01 1.295731961727142334e-01 -1.338004618883132935e-01 1.390257775783538818e-01 -1.711735688149929047e-02 2.388858497142791748e-01 2.565556205809116364e-02
-1.602008044719696045e-01 -1.005577594041824341e-01 2.979608625173568726e-02 -9.534306079149246216e-02 7.790175825357437134e-02 -1.082622334361076355e-01 1.290834844112396240e-01 -1.426896899938583374e-01 6.725327670574188232e-02 -2.162947058677673340e-01 5.105260014533996582e-02 7.227439433336257935e-03 -2.704242467880249023e-01 -2.825388610363006592e-01 -1.793893128633499146e-01 1.376722007989883423e-01 -3.258504867553710938e-01 2.140982598066329956e-01 -1.144495531916618347e-01 -2.150969356298446655e-01 -1.379015892744064331e-01 -5.154769495129585266e-02 -1.134755313396453857e-01 5.234256759285926819e-02 -1.038457229733467102e-01 1.423692405223846436e-01 2.171306461095809937e-01 -3.085746467113494873e-01 4.018587470054626465e-01 -2.953799255192279816e-02 2.148019522428512573e-01 -1.038487106561660767e-01
-5.844124034047126770e-02 -1.823207437992095947e-01 -2.448856458067893982e-02 -2.480100542306900024e-01 -1.283568795770406723e-02 -2.339352667331695557e-01 1.044733971357345581e-01 -8.396421372890472412e-02 -8.429046720266342163e-02 -3.419759869575500488e-01 9.928257018327713013e-02 -1.346189081668853760e-01 1.187151670455932617e-01 -8.852522075176239014e-02 -2.318634986877441406e-01 -6.974441558122634888e-02 -4.358921647071838379e-01 -7.292655110359191895e-02 -5.474855005741119385e-02 -7.230754941701889038e-02 -3.577415645122528076e-01 -3.279139101505279541e-02 7.967078685760498047e-02 -2.526784688234329224e-02 -2.261224389076232910e-01 1.487390249967575073e-01 1.792615465819835663e-02 -2.813752293586730957e-01 2.006487995386123657e-01 -7.310933619737625122e-02 1.993116289377212524e-01 1.346442848443984985e-01
-6.990855932235717773e-02 -6.502982974052429199e-02 1.072306768037378788e-03 -1.970381289720535278e-01 -1.387831270694732666e-01 -1.796624809503555298e-01 6.124967709183692932e-02 -1.190045699477195740e-01 -7.012996077537536621e-02 2.045488916337490082e-02 1.228427365422248840e-01 -1.648645699024200439e-01 -3.346729576587677002e-01 6.405116990208625793e-03 -3.207473158836364746e-01 2.056697309017181396e-01 6.319563835859298706e-02 -1.743003278970718384e-01 -8.690106123685836792e-02 -4.919438809156417847e-02 -4.050776362419128418e-01 9.882098436355590820e-02 2.313409596681594849e-01 1.089362651109695435e-01 -1.239290982484817505e-01 2.400594502687454224e-01 1.398259848356246948e-01 -1.367400735616683960e-01 2.049271613359451294e-01 7.630486786365509033e-02 3.674332499504089355e-01 -1.124406419694423676e-02
5.978512577712535858e-03 7.038412243127822876e-02 -2.058748155832290649e-01 -1.336832493543624878e-01 1.792754828929901123e-01 1.909896582365036011e-01 2.351330518722534180e-01 1.293152384459972382e-02 2.982870489358901978e-02 -1.714443415403366089e-01 -1.436895728111267090e-01 5.793067440390586853e-02 2.071151137351989746e-01 -9.461823850870132446e-02 1.935112848877906799e-02 -7.446137722581624985e-03 -5.620082467794418335e-02 1.628384888172149658e-01 -2.801544964313507080e-02 3.148089349269866943e-02 -1.852577030658721924e-01 -1.595582626760005951e-02 1.472682356834411621e-01 -1.397124528884887695e-01 -3.115282952785491943e-01 4.292530715465545654e-01 -1.322887488640844822e-03 -1.616200357675552368e-01 4.008975028991699219e-01 2.816976904869079590e-01 1.691187173128128052e-01 1.441549956798553467e-01
-4.070739448070526123e-02 -1.061165779829025269e-01 2.815323509275913239e-02 -1.454624235630035400e-01 1.323970854282379150e-01 -6.614761054515838623e-02 1.962764412164688110e-01 -1.977225393056869507e-01 -4.515444859862327576e-02 1.260116696357727051e-01 2.246415708214044571e-03 6.047969684004783630e-02 -2.254492193460464478e-01 3.718363493680953979e-02 1.445687413215637207e-01 -1.972145140171051025e-01 -1.089884415268898010e-01 2.575625181198120117e-01 -8.797622472047805786e-02 1.544761806726455688e-01 -2.947477102279663086e-01 1.742289029061794281e-02 -1.330631673336029053e-01 3.999073058366775513e-03 -3.257385492324829102e-01 4.492655098438262939e-01 -2.179405838251113892e-02 -9.947801381349563599e-02 2.955413460731506348e-01 3.224752247333526611e-01 -5.050124600529670715e-02 7.141507416963577271e-02
1.035926640033721924e-01 -1.325540393590927124e-01 -2.448675036430358887e-01 1.042225491255521774e-02 4.479452967643737793e-02 -3.060458004474639893e-01 8.084855973720550537e-02 -8.413255959749221802e-02 -4.773662984371185303e-02 3.542995452880859375e-02 -2.320908159017562866e-01 9.305839193984866142e-04 3.857477009296417236e-02 -6.750600039958953857e-02 -1.120665296912193298e-01 -2.107747495174407959e-01 3.290422633290290833e-02 -9.336730837821960449e-02 9.165465831756591797e-03 -7.939627766609191895e-02 -1.000882014632225037e-01 -1.180729791522026062e-01 1.876568347215652466e-01 -3.765359893441200256e-02 -4.797312244772911072e-02 2.067700326442718506e-01 -1.251715421676635742e-01 -4.679855704307556152e-01 4.087028801441192627e-01 3.393636047840118408e-01 2.021142989397048950e-01 -4.841140657663345337e-02
1.850206963717937469e-02 -2.849359512329101562e-01 9.412083029747009277e-02 2.937062829732894897e-02 1.093950942158699036e-01 -4.577675834298133850e-02 3.744658231735229492e-01 1.404896527528762817e-01 -4.928212985396385193e-02 -1.237880066037178040e-01 -1.789420694112777710e-01 5.744684115052223206e-02 2.451537549495697021e-01 1.103149950504302979e-01 7.925958931446075439e-02 -9.916523098945617676e-02 9.064100682735443115e-02 4.256824776530265808e-02 3.084927611052989960e-02 9.976405650377273560e-02 -1.377514153718948364e-01 1.789491996169090271e-02 1.692738533020019531e-01 -1.770038902759552002e-01 -1.688337475061416626e-01 -5.750484298914670944e-03 1.903110295534133911e-01 -1.691213846206665039e-01 2.701354026794433594e-01 4.329348802566528320e-01 2.691556513309478760e-01 -2.585423290729522705e-01
-5.528916046023368835e-02 -1.058672070503234863e-01 5.268358066678047180e-02 -2.896291911602020264e-01 -3.831789270043373108e-02 -2.850713431835174561e-01 1.446948349475860596e-01 -1.919033080339431763e-01 -1.452786326408386230e-01 -3.361857533454895020e-01 1.147092282772064209e-01 -2.332342118024826050e-01 1.042463779449462891e-01 4.626149684190750122e-02 -1.345334202051162720e-01 2.124655619263648987e-02 -3.352342247962951660e-01 -6.012141332030296326e-02 -2.775810658931732178e-02 -1.365980505943298340e-02 -3.192517459392547607e-01 7.821635901927947998e-02 6.451408378779888153e-03 -1.614111103117465973e-02 -2.840971052646636963e-01 2.273923903703689575e-01 -1.875471509993076324e-02 -2.578787505626678467e-01 2.148744314908981323e-01 4.458748176693916321e-02 2.247146368026733398e-01 -4.597295448184013367e-02
-1.886301189661026001e-01 -2.666406631469726562e-01 -1.540812999010086060e-01 -1.764802038669586182e-01 -2.409555204212665558e-02 -2.308974415063858032e-01 4.354903474450111389e-02 -9.040752053260803223e-02 -6.087678298354148865e-02 1.599347889423370361e-01 -7.733139395713806152e-02 -1.220633015036582947e-01 1.440652608871459961e-01 -4.689791426062583923e-02 4.064568504691123962e-02 -2.442122399806976318e-01 3.125872462987899780e-02 1.523641943931579590e-01 -1.364418417215347290e-01 1.378521621227264404e-01 -1.731867529451847076e-02 1.489094942808151245e-01 1.049875989556312561e-01 3.976829815655946732e-03 -4.166417419910430908e-01 5.290442109107971191e-01 -1.087850108742713928e-01 -8.674710988998413086e-03 2.421549409627914429e-01 6.293686479330062866e-02 1.293918341398239136e-01 2.576990285888314247e-03
-2.351052612066268921e-01 4.766981117427349091e-03 -5.457187071442604065e-02 -4.254348576068878174e-01 -2.134860306978225708e-02 -2.301086634397506714e-01 3.207976743578910828e-02 3.384502977132797241e-02 2.086860500276088715e-02 -7.879264652729034424e-02 1.216269955039024353e-01 3.483009710907936096e-02 -2.554083801805973053e-02 -1.028264611959457397e-01 -2.019132673740386963e-01 3.407429903745651245e-02 -2.060057818889617920e-01 -9.840213507413864136e-02 -1.152418833225965500e-02 -1.529385745525360107e-01 -2.336463034152984619e-01 1.200614944100379944e-01 1.994265010580420494e-03 2.461559921503067017e-01 -2.567606568336486816e-01 2.729225158691406250e-01 3.365691006183624268e-01 -2.767772376537322998e-01 1.055147498846054077e-01 -4.398305714130401611e-02 2.005598694086074829e-01 2.012661993503570557e-01
-1.730346530675888062e-01 -1.284251064062118530e-01 8.502224087715148926e-02 -3.358031809329986572e-01 -9.471774846315383911e-02 -1.819672286510467529e-01 9.793915599584579468e-02 -9.118590503931045532e-02 9.636119008064270020e-02 3.204378187656402588e-01 4.917589575052261353e-02 -1.754123531281948090e-02 -2.793006785213947296e-02 -6.036254763603210449e-02 1.589810848236083984e-02 3.295760974287986755e-02 -1.549790352582931519e-01 2.411091625690460205e-01 2.933354675769805908e-01 -7.419921457767486572e-02 -2.085737884044647217e-01 -2.750299572944641113e-01 2.962468937039375305e-02 -1.948902755975723267e-02 -1.428764760494232178e-01 1.311115920543670654e-01 5.813033506274223328e-02 -1.695664077997207642e-01 7.516749948263168335e-02 5.107890963554382324e-01 7.218317687511444092e-02 1.323677301406860352e-01
5.675681307911872864e-02 -4.089908301830291748e-01 1.180263310670852661e-01 -3.079372346401214600e-01 1.367546319961547852e-01 -2.198853343725204468e-01 5.722390115261077881e-02 -1.324237138032913208e-01 -7.924062758684158325e-02 1.007649675011634827e-01 1.048050820827484131e-01 -6.662017107009887695e-02 4.333201050758361816e-02 -1.538367718458175659e-01 5.314041674137115479e-02 -4.945271834731101990e-02 -5.127891898155212402e-01 7.672541588544845581e-02 -1.688492894172668457e-01 -5.457755178213119507e-02 -2.445829808712005615e-01 1.045201867818832397e-01 -1.544412523508071899e-01 -7.174172997474670410e-02 -1.085487827658653259e-01 1.557845771312713623e-01 -1.595861762762069702e-01 1.071993336081504822e-01 -2.529483474791049957e-02 2.809803485870361328e-01 1.324570178985595703e-01 1.195023069158196449e-03
-3.035570383071899414e-01 -2.757744789123535156e-01 5.005592480301856995e-02 1.616532355546951294e-02 -1.270228773355484009e-01 2.068519443273544312e-01 1.565800160169601440e-01 1.197225823998451233e-01 1.132096946239471436e-01 -5.992035940289497375e-02 5.357838794589042664e-02 -5.399326607584953308e-02 2.853623591363430023e-02 -2.366077750921249390e-01 -9.780826419591903687e-02 7.077108323574066162e-02 -3.398137390613555908e-01 -4.914544150233268738e-02 6.306052953004837036e-02 -2.420918643474578857e-01 -1.010427176952362061e-01 3.830198347568511963e-01 -5.607587471604347229e-02 9.056244790554046631e-02 -2.343559712171554565e-01 2.122904211282730103e-01 -6.592797487974166870e-02 -1.658468395471572876e-01 -6.955421064049005508e-03 2.791325151920318604e-01 2.672751545906066895e-01 8.787084370851516724e-02
-3.283161297440528870e-02 -5.491551756858825684e-02 -1.018868684768676758e-01 -2.739310562610626221e-01 5.132217891514301300e-03 -1.977957040071487427e-01 5.713918805122375488e-02 -8.134996145963668823e-02 1.070003286004066467e-01 -7.136097550392150879e-02 -1.330677270889282227e-01 7.476150989532470703e-02 2.105202227830886841e-01 -1.061084195971488953e-01 1.485666632652282715e-02 -1.866042912006378174e-01 1.072474867105484009e-01 -1.835738718509674072e-01 -7.506006956100463867e-02 -1.234249919652938843e-01 -2.191311120986938477e-01 -2.120094373822212219e-02 1.894680410623550415e-01 -5.566472187638282776e-02 -1.026698574423789978e-01 1.112796068191528320e-01 -3.501799702644348145e-02 9.541382640600204468e-02 4.399177432060241699e-01 3.565952479839324951e-01 4.364911913871765137e-01 -1.816510856151580811e-01
-1.395637840032577515e-01 -1.845958530902862549e-01 1.416556984186172485e-01 -6.280602514743804932e-02 -5.673177167773246765e-02 9.238756448030471802e-02 7.769533246755599976e-02 -3.039712011814117432e-01 1.928425729274749756e-01 1.919195801019668579e-01 -7.222332060337066650e-02 -1.553201228380203247e-01 -4.045734927058219910e-02 -1.029635742306709290e-01 8.478083647787570953e-03 -2.728915512561798096e-01 -1.001407355070114136e-01 8.820211142301559448e-02 5.167982354760169983e-02 2.232566922903060913e-01 -2.707048356533050537e-01 -9.318993240594863892e-02 3.755835071206092834e-02 -2.537544667720794678e-01 -3.794574141502380371e-01 -3.444190695881843567e-02 6.064550951123237610e-02 -1.551766097545623779e-01 1.861635595560073853e-01 4.121028184890747070e-01 9.328849613666534424e-02 1.337715834379196167e-01
-1.761174201965332031e-01 -1.729232445359230042e-02 -9.328899532556533813e-02 2.105645276606082916e-02 2.364524155855178833e-01 -1.585116088390350342e-01 2.029658704996109009e-01 -2.591650187969207764e-02 -1.509017962962388992e-02 1.804606467485427856e-01 2.160299010574817657e-02 -1.537301391363143921e-01 -1.931988820433616638e-02 -1.194354817271232605e-01 -2.471247464418411255e-01 -9.044193476438522339e-02 -3.561131656169891357e-02 3.375813364982604980e-01 -1.799302697181701660e-01 -9.441190212965011597e-02 -2.534477114677429199e-01 2.621787786483764648e-01 1.723884195089340210e-01 -1.904205381870269775e-01 -2.845871448516845703e-02 -6.910979002714157104e-02 1.395558118820190430e-01 -1.800337731838226318e-01 3.535438179969787598e-01 3.191235363483428955e-01 2.159752547740936279e-01 9.711705893278121948e-02
-1.354824602603912354e-01 -1.282978504896163940e-01 1.014209389686584473e-01 -5.144143477082252502e-02 1.915688961744308472e-01 -1.256195902824401855e-01 9.213227778673171997e-02 -3.367395102977752686e-01 4.513249546289443970e-02 2.756241522729396820e-02 3.599845245480537415e-02 4.707789793610572815e-02 1.451560705900192261e-01 1.524435132741928101e-01 3.864568192511796951e-03 -2.071089744567871094e-01 -2.132238149642944336e-01 5.165770184248685837e-03 3.776038810610771179e-02 7.618570327758789062e-02 -1.381815671920776367e-01 1.854492910206317902e-02 -4.040896594524383545e-01 -1.404523551464080811e-01 -2.933024764060974121e-01 1.487720906734466553e-01 2.198380529880523682e-01 -1.525539308786392212e-01 2.988676428794860840e-01 2.666800022125244141e-01 1.492106467485427856e-01 2.583105564117431641e-01
-8.645530045032501221e-02 -1.705160588026046753e-01 6.618706136941909790e-02 -2.938062548637390137e-01 -5.832050368189811707e-02 -1.668622195720672607e-01 6.392297148704528809e-02 -9.001296758651733398e-02 -1.140360608696937561e-01 -2.548645734786987305e-01 8.895394951105117798e-02 -2.465757131576538086e-01 1.268171705305576324e-02 2.915934473276138306e-02 -1.652047932147979736e-01 1.168112233281135559e-01 -4.929647743701934814e-01 -2.478462457656860352e-02 -3.539441525936126709e-02 3.176001459360122681e-02 -2.925369739532470703e-01 -2.800364233553409576e-02 1.046966686844825745e-01 1.085865646600723267e-01 -1.660752296447753906e-01 1.655418872833251953e-01 -1.079071406275033951e-02 -3.334419131278991699e-01 2.107892781496047974e-01 9.800064377486705780e-03 2.513453066349029541e-01 1.081696599721908569e-01
-1.523837298154830933e-01 -1.385702192783355713e-01 7.486040890216827393e-02 -2.922748923301696777e-01 -1.399992853403091431e-01 -3.756338953971862793e-01 1.869935840368270874e-01 -1.049472168087959290e-01 -4.619017988443374634e-02 -2.765066921710968018e-01 7.108129560947418213e-02 -2.201124131679534912e-01 1.139986217021942139e-01 3.576990962028503418e-02 -2.197819650173187256e-01 3.481694683432579041e-02 -3.625131249427795410e-01 5.079266801476478577e-02 -4.269371926784515381e-02 -9.008713811635971069e-02 -2.840726673603057861e-01 -7.925323396921157837e-02 -4.201127216219902039e-03 4.612845182418823242e-02 -2.176288962364196777e-01 1.916761845350265503e-01 -7.874745130538940430e-02 -2.618817687034606934e-01 6.802432239055633545e-02 -5.130722653120756149e-03 2.340346127748489380e-01 -1.123193651437759399e-01
2.194815576076507568e-01 -2.507752478122711182e-01 -4.965274035930633545e-02 1.079226434230804443e-01 2.035662978887557983e-01 -1.701590977609157562e-02 3.986387327313423157e-02 -1.003361344337463379e-01 3.796171024441719055e-02 2.462454885244369507e-01 -2.205474376678466797e-01 7.982359081506729126e-02 5.669187754392623901e-02 5.738990381360054016e-02 -1.037874966859817505e-01 -1.195033416152000427e-01 -2.223127633333206177e-01 7.771839946508407593e-02 -9.994882345199584961e-02 -4.621100425720214844e-02 -1.752950251102447510e-01 -2.350441515445709229e-01 7.624000310897827148e-02 9.045843780040740967e-02 -2.681024670600891113e-01 1.724102497100830078e-01 1.164832636713981628e-01 -2.926011383533477783e-01 3.512699604034423828e-01 7.804679870605468750e-02 4.105614423751831055e-01 8.001279085874557495e-02
-1.179599091410636902e-01 -4.967343434691429138e-02 1.051004230976104736e-01 -2.883011698722839355e-01 -3.118709847331047058e-02 -2.031680047512054443e-01 1.675282716751098633e-01 -1.909764707088470459e-01 -2.914079464972019196e-02 -3.514619469642639160e-01 6.444238871335983276e-02 -2.644688189029693604e-01 1.106964796781539917e-01 1.173724979162216187e-01 -2.432325184345245361e-01 8.075276389718055725e-03 -3.709993958473205566e-01 -8.549918979406356812e-02 -2.093307673931121826e-02 1.069861557334661484e-02 -2.724587023258209229e-01 1.282228082418441772e-01 2.671071328222751617e-02 3.176956251263618469e-02 -2.169300615787506104e-01 1.431787014007568359e-01 -6.145138759166002274e-03 -2.489185631275177002e-01 3.233674466609954834e-01 -4.620143026113510132e-02 1.552652567625045776e-01 2.592247538268566132e-02
-3.100265860557556152e-01 -3.123906254768371582e-01 2.334346026182174683e-01 -1.069472506642341614e-01 1.624625772237777710e-01 1.127849519252777100e-01 4.591322038322687149e-03 2.181039005517959595e-02 7.581431418657302856e-02 -1.666857600212097168e-01 -1.130200624465942383e-01 -1.999547481536865234e-01 1.537899225950241089e-01 4.768303409218788147e-02 -2.883445704355835915e-03 -1.252477318048477173e-01 -1.943760067224502563e-01 1.962904930114746094e-01 -2.477293014526367188e-01 1.093650534749031067e-01 -1.001880317926406860e-01 -2.007986754179000854e-01 3.183394670486450195e-02 -2.091884911060333252e-01 -4.190204665064811707e-02 2.708016037940979004e-01 4.769720137119293213e-02 2.279621809720993042e-01 2.666577696800231934e-01 1.451484113931655884e-01 3.264059722423553467e-01 -5.234374199062585831e-03
-2.143900394439697266e-01 -1.999856680631637573e-01 1.598396599292755127e-01 -1.005175188183784485e-01 2.102480679750442505e-01 -2.328908741474151611e-01 3.319545462727546692e-02 -2.114819735288619995e-01 1.563436090946197510e-01 1.287784427404403687e-01 1.555413901805877686e-01 1.342771351337432861e-01 1.082267910242080688e-01 7.237985730171203613e-02 -3.146522864699363708e-02 -1.223647445440292358e-01 -2.530536651611328125e-01 -1.575673371553421021e-01 1.242191717028617859e-01 9.884192794561386108e-02 -1.880552470684051514e-01 -4.317642375826835632e-02 -2.037798613309860229e-01 -1.015873402357101440e-01 -2.867660820484161377e-01 3.650877475738525391e-01 6.825281679630279541e-02 -1.280322372913360596e-01 2.784406542778015137e-01 1.315731275826692581e-02 2.829335927963256836e-01 1.431369930505752563e-01
-2.673515975475311279e-01 -1.274015605449676514e-01 1.090373098850250244e-01 -1.057442948222160339e-01 1.645957827568054199e-01 1.367913838475942612e-02 6.187707651406526566e-03 4.446563124656677246e-02 -8.012491464614868164e-02 -4.014907777309417725e-02 7.934773713350296021e-02 4.183927923440933228e-02 2.412465810775756836e-01 2.709775269031524658e-01 2.831798233091831207e-02 -2.425386160612106323e-01 -1.409776210784912109e-01 1.365949809551239014e-01 3.758340328931808472e-02 9.315628558397293091e-02 -2.583345472812652588e-01 -7.464145869016647339e-02 -2.300118505954742432e-01 -1.138149499893188477e-01 -2.773621380329132080e-01 3.696891069412231445e-01 9.297189861536026001e-02 -1.667959243059158325e-01 -1.630891859531402588e-02 4.096499681472778320e-01 1.902851462364196777e-01 1.070037484169006348e-01
-1.141685843467712402e-01 -1.091832295060157776e-01 3.713189363479614258e-01 -1.050774753093719482e-01 1.812126040458679199e-01 -1.595737785100936890e-02 5.672015249729156494e-02 -7.784920930862426758e-02 -1.794445067644119263e-01 2.601018249988555908e-01 -3.192410618066787720e-02 -3.581597656011581421e-02 -8.083549141883850098e-02 1.652360707521438599e-02 5.425251647830009460e-02 -2.276565283536911011e-01 -1.397979110479354858e-01 -2.358489781618118286e-01 1.654706299304962158e-01 1.013287454843521118e-01 -3.606709539890289307e-01 -4.528773203492164612e-02 -1.775713860988616943e-01 2.000605687499046326e-02 -1.901146471500396729e-01 2.716875374317169189e-01 9.290953725576400757e-02 8.994597941637039185e-02 2.314534336328506470e-01 2.001948356628417969e-01 3.101094067096710205e-01 1.632247269153594971e-01
-3.949260711669921875e-01 -2.135500013828277588e-01 6.772722303867340088e-02 -1.217104494571685791e-01 1.312089413404464722e-01 -1.664128303527832031e-01 5.895981192588806152e-02 -5.366763472557067871e-02 -2.787464857101440430e-02 -3.735045716166496277e-02 -2.353519201278686523e-01 1.933190226554870605e-01 -7.760119438171386719e-02 1.441648304462432861e-01 -1.832807958126068115e-01 -1.247518509626388550e-01 -3.436408936977386475e-01 -1.118431240320205688e-01 1.349028050899505615e-01 2.365600913763046265e-01 -2.446206510066986084e-01 -1.726437360048294067e-02 -1.194057762622833252e-01 -1.481063067913055420e-01 -3.266369104385375977e-01 5.625798925757408142e-02 9.344941354356706142e-04 -2.391988933086395264e-01 9.597382694482803345e-02 2.507875263690948486e-01 -1.241081133484840393e-01 -3.462787717580795288e-02
7.608056813478469849e-02 -1.292764302343130112e-02 -1.682847552001476288e-02 1.976773701608181000e-02 -9.834156930446624756e-02 -4.371163547039031982e-01 1.799229234457015991e-01 -8.211641013622283936e-02 -2.037214934825897217e-01 -2.626475691795349121e-01 7.707860786467790604e-03 -3.176536262035369873e-01 1.317148096859455109e-02 -1.102394089102745056e-01 1.290044635534286499e-01 -1.730942539870738983e-02 -2.906675338745117188e-01 1.063164323568344116e-01 -1.082549151033163071e-02 -2.174665778875350952e-02 -1.460920423269271851e-01 3.379802033305168152e-02 3.779074177145957947e-02 1.262231767177581787e-01 -3.262390196323394775e-01 3.065781891345977783e-01 2.226527780294418335e-01 -1.001604497432708740e-01 1.394456177949905396e-01 1.139180436730384827e-01 2.568561434745788574e-01 1.346987783908843994e-01
-2.913845181465148926e-01 8.575854450464248657e-02 -9.093189984560012817e-02 -1.046155244112014771e-01 1.605727076530456543e-01 -1.609670370817184448e-01 8.610938675701618195e-03 2.195415794849395752e-01 -1.978429108858108521e-01 -1.716441959142684937e-01 -7.571141421794891357e-02 -1.190858334302902222e-01 -6.249878089874982834e-03 -1.028488650918006897e-01 -6.489599496126174927e-02 -2.128079235553741455e-01 -2.553650178015232086e-02 3.924722373485565186e-01 -1.554757058620452881e-01 -4.933930002152919769e-03 -2.644542157649993896e-01 7.093206793069839478e-02 1.032614056020975113e-02 9.563704580068588257e-02 -1.723213493824005127e-01 -1.092902570962905884e-01 1.072296500205993652e-01 -3.604809939861297607e-01 3.408833444118499756e-01 2.356951534748077393e-01 1.416867971420288086e-01 -4.371969029307365417e-02
-7.186769973486661911e-03 -2.474934905767440796e-01 4.902199283242225647e-02 -1.152490973472595215e-01 3.122108429670333862e-02 -1.346922107040882111e-02 1.838733404874801636e-01 -1.839791387319564819e-01 -2.825266718864440918e-01 8.636130392551422119e-02 2.754446566104888916e-01 -5.192803218960762024e-02 1.216069310903549194e-01 1.473312377929687500e-01 1.854607015848159790e-01 -8.245714008808135986e-02 -1.872285306453704834e-01 1.098145470023155212e-01 -3.386643230915069580e-01 2.717996835708618164e-01 -2.287786453962326050e-01 -9.240461140871047974e-02 -1.377052515745162964e-01 -9.796389937400817871e-02 -2.494703680276870728e-01 3.302638232707977295e-01 1.237717568874359131e-01 -9.026995301246643066e-02 1.260973066091537476e-01 1.607257872819900513e-01 9.781776368618011475e-02 1.986471414566040039e-01
-2.730334103107452393e-01 -2.307621687650680542e-01 -1.853826828300952911e-02 4.986244067549705505e-02 -3.770323097705841064e-01 7.918080687522888184e-02 2.999329864978790283e-01 1.933922022581100464e-01 -1.882194727659225464e-01 1.829867064952850342e-01 7.964641600847244263e-02 -3.444699645042419434e-01 -7.450450211763381958e-02 1.388418823480606079e-01 -1.935135014355182648e-02 2.848547510802745819e-02 -2.441269755363464355e-01 1.513408720493316650e-01 4.845391586422920227e-02 -5.100344121456146240e-02 -1.392634063959121704e-01 1.155006438493728638e-01 1.723128743469715118e-02 3.287259638309478760e-01 -1.631632000207901001e-01 9.433879703283309937e-02 -1.366496644914150238e-02 -2.090006470680236816e-01 1.534238010644912720e-01 2.001732438802719116e-01 3.388231247663497925e-02 3.115987218916416168e-02
3.539003804326057434e-02 -1.787536740303039551e-01 -1.120836809277534485e-01 1.808358877897262573e-01 2.815477550029754639e-01 -2.341696321964263916e-01 3.600495308637619019e-02 -1.021424029022455215e-02 4.187269136309623718e-02 2.302276492118835449e-01 -2.555977553129196167e-02 -8.721236884593963623e-02 9.410258382558822632e-02 -3.879860742017626762e-03 -9.561302512884140015e-02 -2.984025478363037109e-01 -1.164445206522941589e-01 2.231226712465286255e-01 -2.257378399372100830e-01 5.244053155183792114e-02 -3.050613701343536377e-01 -2.231397777795791626e-01 1.658258438110351562e-01 1.138865575194358826e-01 -2.064207345247268677e-01 6.805246323347091675e-02 4.447086527943611145e-02 -1.551738530397415161e-01 3.360964953899383545e-01 2.537176012992858887e-01 2.548331618309020996e-01 -2.838703338056802750e-03
4.869443178176879883e-02 -2.677371203899383545e-01 7.319667190313339233e-02 -1.000818237662315369e-01 1.060226112604141235e-01 -1.757351011037826538e-01 2.668521702289581299e-01 -2.067767977714538574e-01 -4.783102869987487793e-02 1.058212891221046448e-01 -4.753784835338592529e-02 7.156983017921447754e-02 -1.085156202316284180e-01 4.150656983256340027e-02 7.802765071392059326e-02 -7.913490384817123413e-02 -1.956227272748947144e-01 1.502185016870498657e-01 2.932459115982055664e-02 3.282123804092407227e-01 -2.682982683181762695e-01 -5.729085952043533325e-02 -1.217942461371421814e-01 1.841528341174125671e-02 -3.380124866962432861e-01 4.577482938766479492e-01 7.123501971364021301e-03 3.112978488206863403e-02 2.713803350925445557e-01 1.771550178527832031e-01 1.224549114704132080e-01 5.545821040868759155e-02
-3.817141056060791016e-01 -2.449450641870498657e-02 7.931514410302042961e-04 -1.205868050456047058e-01 1.781700551509857178e-01 -1.237306892871856689e-01 -4.632327705621719360e-02 3.368240296840667725e-01 -6.641995161771774292e-02 -8.651733398437500000e-02 -5.429013445973396301e-02 -1.889878958463668823e-01 -9.689630940556526184e-03 -9.726420789957046509e-02 -9.412028640508651733e-02 -2.732788771390914917e-02 -1.674386300146579742e-02 4.194093942642211914e-01 3.407927975058555603e-02 -1.691915541887283325e-01 -1.822913140058517456e-01 2.152219228446483612e-02 3.852828964591026306e-02 7.067543268203735352e-02 -1.196430847048759460e-01 -8.447035402059555054e-02 9.114617109298706055e-02 -3.440149724483489990e-01 3.106731176376342773e-01 1.965010464191436768e-01 2.555429935455322266e-01 1.100052073597908020e-01
-3.880285099148750305e-02 -1.302784532308578491e-01 -1.585025042295455933e-01 -1.279473304748535156e-01 8.858637884259223938e-03 -5.804970115423202515e-02 6.865752488374710083e-02 -8.506344258785247803e-02 -5.673095956444740295e-02 5.897415056824684143e-02 6.843389477580785751e-03 9.731491096317768097e-03 1.516114324331283569e-01 2.724346518516540527e-01 -1.145454123616218567e-01 -9.178792685270309448e-02 -1.946505010128021240e-01 2.260960489511489868e-01 -2.436801493167877197e-01 -6.761970371007919312e-02 -1.812754422426223755e-01 -2.238259911537170410e-01 1.641327142715454102e-01 1.055957600474357605e-01 -9.749033302068710327e-02 -6.955444812774658203e-02 -1.780760437250137329e-01 -2.442090213298797607e-01 5.277410149574279785e-01 2.462704628705978394e-01 1.186961755156517029e-01 2.570815682411193848e-01
-9.759174287319183350e-02 -3.812529444694519043e-01 -1.439575571566820145e-02 -3.292597830295562744e-02 4.076467826962471008e-02 -5.173669755458831787e-02 1.813752204179763794e-01 -2.187541723251342773e-01 -1.384499073028564453e-01 1.059193238615989685e-01 -1.721298247575759888e-01 -1.886160820722579956e-01 -1.750320047140121460e-01 -1.036783084273338318e-01 9.018364548683166504e-02 -1.841421425342559814e-01 -3.011414706707000732e-01 2.604235708713531494e-02 -3.407593071460723877e-02 1.754307001829147339e-01 -7.786481082439422607e-02 -1.128519698977470398e-01 -3.966438770294189453e-01 1.364239305257797241e-01 1.910884827375411987e-01 1.381908059120178223e-01 -3.323337994515895844e-03 -6.243484094738960266e-02 2.372724413871765137e-01 9.065416455268859863e-02 2.880550920963287354e-01 2.338215857744216919e-01
1.288921758532524109e-02 -3.003548681735992432e-01 -5.049831815995275974e-04 -1.014499068260192871e-01 1.382833272218704224e-01 8.963080495595932007e-02 3.218887001276016235e-02 -1.188211068511009216e-01 5.637661367654800415e-02 1.553274840116500854e-01 -2.720239758491516113e-02 -2.124328166246414185e-02 -1.335859596729278564e-01 -6.667736917734146118e-02 -2.251134999096393585e-02 -3.303653895854949951e-01 -2.840541899204254150e-01 6.525684893131256104e-02 -1.399687975645065308e-01 1.865839213132858276e-01 -3.550127446651458740e-01 -2.519113719463348389e-01 -8.757570385932922363e-02 -1.814400893636047840e-03 -2.768082320690155029e-01 3.681421652436256409e-02 -3.917346149682998657e-02 -1.084827482700347900e-01 4.136437475681304932e-01 1.872766315937042236e-01 2.084567397832870483e-01 -1.384097486734390259e-01
-8.904750645160675049e-02 -1.839080303907394409e-01 9.039969183504581451e-03 -3.861072957515716553e-01 4.413805529475212097e-02 -9.513363242149353027e-02 4.477038234472274780e-02 -8.805391192436218262e-02 -3.867341205477714539e-02 -3.170675933361053467e-01 8.269985765218734741e-02 -2.848713397979736328e-01 3.579135611653327942e-02 -1.100631803274154663e-01 -1.602634191513061523e-01 8.446880429983139038e-02 -3.152301609516143799e-01 -1.020406037569046021e-01 -6.454252451658248901e-02 2.395595982670783997e-02 -3.422440588474273682e-01 7.422868907451629639e-02 -1.490499731153249741e-02 1.289855092763900757e-01 -2.972539961338043213e-01 2.110823988914489746e-01 1.820166967809200287e-02 -2.700164616107940674e-01 1.951278746128082275e-01 7.612292468547821045e-02 1.907712817192077637e-01 1.079686060547828674e-01
-4.534842073917388916e-01 -1.931641250848770142e-01 -1.216631829738616943e-01 -1.389695107936859131e-01 1.517570018768310547e-02 -2.790748141705989838e-02 2.249529771506786346e-02 -2.539154589176177979e-01 -2.276384085416793823e-01 1.257642954587936401e-01 -1.404830366373062134e-01 3.256385913118720055e-03 1.548102200031280518e-01 1.660310924053192139e-01 1.077460944652557373e-01 1.266274452209472656e-01 -2.674137055873870850e-01 6.935485452413558960e-02 -2.906725928187370300e-02 -3.733890056610107422e-01 -2.037784755229949951e-01 -6.778365373611450195e-02 -1.150527149438858032e-01 -4.434321820735931396e-02 -1.167116537690162659e-01 -1.662944555282592773e-01 1.199540421366691589e-01 -2.880029566586017609e-02 1.012047529220581055e-01 2.625354528427124023e-01 2.760649323463439941e-01 2.444714866578578949e-02
-7.906021177768707275e-02 -1.538317799568176270e-01 3.542036563158035278e-02 -4.026268720626831055e-01 1.420631073415279388e-02 -2.872629761695861816e-01 2.040247619152069092e-02 8.624079823493957520e-02 -1.293176561594009399e-01 -1.833472251892089844e-01 2.007438093423843384e-01 -4.018761962652206421e-02 -2.627908624708652496e-02 3.882339224219322205e-02 -1.666365861892700195e-01 1.348371207714080811e-01 -3.203074932098388672e-01 2.016068547964096069e-01 6.367227435111999512e-02 -1.513456553220748901e-01 -3.343819677829742432e-01 9.140486270189285278e-02 6.717269867658615112e-02 -1.801170967519283295e-02 -2.305352687835693359e-01 2.293168157339096069e-01 8.768047392368316650e-02 -2.796763777732849121e-01 1.566051393747329712e-01 2.959881164133548737e-02 2.447442859411239624e-01 6.002235785126686096e-02
-2.170444726943969727e-01 -5.350420251488685608e-02 -1.158787235617637634e-01 -1.226199492812156677e-01 4.895170405507087708e-02 -1.472469270229339600e-01 1.007708907127380371e-01 1.013159751892089844e-02 2.558968961238861084e-01 -1.744873449206352234e-02 -2.059405893087387085e-01 3.501943349838256836e-01 1.082376018166542053e-01 4.752519726753234863e-02 -2.745567262172698975e-01 2.543398551642894745e-02 -4.169872030615806580e-02 9.249684400856494904e-03 -1.285943835973739624e-01 4.639307409524917603e-02 -6.795414537191390991e-02 9.432043135166168213e-02 -2.901166677474975586e-01 -1.044974401593208313e-01 -3.190478086471557617e-01 1.666385680437088013e-01 -8.975709229707717896e-02 -1.930404752492904663e-01 3.405899107456207275e-01 3.017143309116363525e-01 2.323610633611679077e-01 -3.704391419887542725e-02
-2.551733255386352539e-01 -2.782988846302032471e-01 -1.075359284877777100e-01 9.444072097539901733e-02 3.066345751285552979e-01 -2.340220510959625244e-01 5.418622121214866638e-02 1.195388883352279663e-01 6.781101971864700317e-02 -2.569382637739181519e-02 -2.555940747261047363e-01 -1.399957388639450073e-01 2.158544510602951050e-01 2.128296494483947754e-01 -4.429476708173751831e-02 5.006037652492523193e-02 1.822503209114074707e-01 6.303126364946365356e-02 -2.532186172902584076e-02 -3.086693398654460907e-02 -2.522487938404083252e-01 -1.482786536216735840e-01 7.623595744371414185e-02 -6.077244505286216736e-02 -2.207679301500320435e-01 1.097879335284233093e-01 1.569841504096984863e-01 -6.723873317241668701e-02 3.569250404834747314e-01 2.799343466758728027e-01 2.332678586244583130e-01 1.898244395852088928e-02
-3.137630224227905273e-02 -2.601189613342285156e-01 2.776249945163726807e-01 -9.106788039207458496e-02 2.446315735578536987e-01 9.583154320716857910e-02 3.557671234011650085e-02 -6.632114201784133911e-02 -2.264457941055297852e-01 1.797094754874706268e-02 -4.016909748315811157e-02 7.651875913143157959e-02 9.969703853130340576e-02 -1.418304145336151123e-01 8.464828878641128540e-02 -1.698237806558609009e-01 -1.570052653551101685e-01 -2.984500825405120850e-01 1.773347705602645874e-01 -1.008176282048225403e-01 -3.201670050621032715e-01 -1.414190530776977539e-01 -2.057922035455703735e-01 -8.409317582845687866e-02 -1.654613167047500610e-01 3.299663215875625610e-02 1.426137536764144897e-01 -6.539883464574813843e-02 3.182727396488189697e-01 1.543237715959548950e-01 3.743058145046234131e-01 2.446742169559001923e-02
-1.930147260427474976e-01 -4.682760685682296753e-02 5.348886549472808838e-02 -3.045296370983123779e-01 1.292513590306043625e-02 -1.927606612443923950e-01 7.515276968479156494e-02 -2.275742888450622559e-01 -1.235877573490142822e-01 -2.653105854988098145e-01 1.643804311752319336e-01 -2.168300300836563110e-01 8.654662221670150757e-02 8.480306714773178101e-02 -2.116328775882720947e-01 -2.989450655877590179e-02 -3.043038547039031982e-01 -1.990137994289398193e-01 -2.077586501836776733e-01 -7.059195637702941895e-02 -3.611452877521514893e-01 8.093021810054779053e-02 4.689178615808486938e-02 6.179089657962322235e-03 -2.365312576293945312e-01 1.683336347341537476e-01 5.734647437930107117e-02 -2.413811385631561279e-01 2.639540433883666992e-01 -2.536940760910511017e-02 1.200172603130340576e-01 2.150641754269599915e-03
5.697665736079216003e-02 -1.510528773069381714e-01 -1.450394932180643082e-02 -5.960758402943611145e-02 -2.169597297906875610e-01 -1.785313040018081665e-01 6.942847371101379395e-02 2.891594357788562775e-02 -6.740862131118774414e-02 -1.086111664772033691e-01 1.250844597816467285e-01 -6.079550087451934814e-02 1.172077655792236328e-01 4.373117908835411072e-02 4.258199408650398254e-02 9.579671919345855713e-02 -9.712103754281997681e-02 -1.141150854527950287e-02 -3.353844210505485535e-02 -1.549937874078750610e-01 -4.063483178615570068e-01 1.998366415500640869e-01 4.861121997237205505e-02 5.233318358659744263e-02 -5.594052672386169434e-01 3.372730016708374023e-01 5.138364806771278381e-02 -1.734129488468170166e-01 5.684990435838699341e-02 -1.068646181374788284e-02 3.359855413436889648e-01 5.244799703359603882e-02
-3.218879401683807373e-01 -2.121035754680633545e-01 -8.918596059083938599e-02 -9.864421933889389038e-02 2.586799263954162598e-01 9.545730054378509521e-02 2.698225677013397217e-01 1.013797596096992493e-01 1.670335382223129272e-01 2.265182137489318848e-01 5.810650810599327087e-02 -1.740558445453643799e-01 -5.321060121059417725e-02 2.225366681814193726e-01 1.242508068680763245e-01 -2.131971567869186401e-01 6.097460165619850159e-02 -5.095412582159042358e-02 2.510633133351802826e-02 2.160255610942840576e-01 -1.303252130746841431e-01 -7.588018663227558136e-03 7.169720530509948730e-02 1.458137780427932739e-01 -2.196851521730422974e-01 -6.366579234600067139e-02 2.582381069660186768e-01 -4.976138100028038025e-02 3.961820006370544434e-01 7.791627943515777588e-02 2.297107279300689697e-01 1.189370453357696533e-01
-2.653753161430358887e-01 -2.356557697057723999e-01 -4.458593577146530151e-02 2.262102514505386353e-01 5.929430574178695679e-02 -1.829712241888046265e-01 2.334186732769012451e-01 -6.167813390493392944e-02 -1.115888655185699463e-01 1.513019111007452011e-02 -1.768533438444137573e-01 1.504850834608078003e-01 1.992258876562118530e-01 1.215623691678047180e-01 2.247982919216156006e-01 -3.013466298580169678e-01 -1.928048133850097656e-01 9.496582299470901489e-02 3.687547892332077026e-02 -1.571346372365951538e-01 -7.221347093582153320e-02 -6.018345430493354797e-02 1.690325289964675903e-01 6.127210333943367004e-02 -9.315063804388046265e-02 6.162197887897491455e-02 -2.789041697978973389e-01 -1.672664433717727661e-01 2.283600121736526489e-01 3.560855090618133545e-01 2.016507089138031006e-01 1.092240437865257263e-01
-6.064431741833686829e-02 -1.450818330049514771e-01 4.920812323689460754e-02 -3.630532622337341309e-01 -1.370235066860914230e-02 -2.134977579116821289e-01 1.101652383804321289e-01 -9.891013801097869873e-02 -1.545394062995910645e-01 -2.132453322410583496e-01 1.224199011921882629e-01 -2.755779922008514404e-01 3.592756763100624084e-02 1.565568894147872925e-02 -1.801578700542449951e-01 -5.635898560285568237e-02 -2.713012993335723877e-01 1.292658299207687378e-01 -2.256633639335632324e-01 -8.788673207163810730e-03 -3.010377585887908936e-01 5.944900587201118469e-02 -1.580130122601985931e-02 9.646844863891601562e-02 -2.385066598653793335e-01 2.759925723075866699e-01 2.426493912935256958e-02 -3.195595145225524902e-01 2.236255705356597900e-01 -8.189293742179870605e-02 1.645418852567672729e-01 1.063894033432006836e-01
-3.041328676044940948e-02 -9.577785432338714600e-02 2.802549116313457489e-02 -3.479586839675903320e-01 1.663287868723273277e-03 -9.335006028413772583e-02 1.037625297904014587e-01 -2.274193428456783295e-02 1.923308736877515912e-04 -3.430281877517700195e-01 -4.692176356911659241e-02 -6.738086044788360596e-02 -7.898329198360443115e-02 -4.001227393746376038e-02 -2.381287813186645508e-01 -3.570038080215454102e-02 -3.511826395988464355e-01 -2.822015061974525452e-02 -6.064921617507934570e-02 -2.073785364627838135e-01 -3.909574151039123535e-01 6.461985409259796143e-02 -1.739693246781826019e-02 5.188577994704246521e-02 -1.208591833710670471e-01 3.424467742443084717e-01 6.006895750761032104e-02 -3.067787885665893555e-01 2.749501764774322510e-01 -3.126510232686996460e-02 8.591679483652114868e-02 1.158774942159652710e-01
-2.315594106912612915e-01 -2.898842990398406982e-01 -9.624040126800537109e-02 -2.707971930503845215e-01 8.092685043811798096e-02 -6.463309377431869507e-02 2.491309940814971924e-01 7.200184464454650879e-02 2.434522509574890137e-01 3.687137365341186523e-02 -1.335675269365310669e-01 -1.173383519053459167e-01 1.717346906661987305e-01 2.912742793560028076e-01 3.613035380840301514e-02 -1.073177531361579895e-01 -9.461580216884613037e-02 6.963654607534408569e-02 2.323639988899230957e-01 4.899402707815170288e-02 -3.897180557250976562e-01 -9.102303534746170044e-03 5.139446631073951721e-02 -7.349386066198348999e-02 -4.701227694749832153e-02 7.675065100193023682e-02 3.409604728221893311e-01 8.190901577472686768e-02 2.495670169591903687e-01 1.019915044307708740e-01 2.197194844484329224e-01 1.250911597162485123e-02
-5.381527170538902283e-02 -2.530898153781890869e-01 -3.186773508787155151e-02 3.447114676237106323e-02 9.121618419885635376e-02 -2.859750390052795410e-02 1.642699837684631348e-01 -1.477452665567398071e-01 1.304439008235931396e-01 5.406256765127182007e-02 4.720840230584144592e-02 5.848367884755134583e-02 1.212587952613830566e-01 1.128037944436073303e-01 2.989719808101654053e-02 4.011793062090873718e-02 -1.427241265773773193e-01 1.632242053747177124e-01 -1.488573700189590454e-01 -6.224690377712249756e-02 -3.715357780456542969e-01 -1.128221005201339722e-01 2.758479714393615723e-01 2.755033373832702637e-01 2.202526666224002838e-02 5.035101249814033508e-02 -1.853825151920318604e-01 -3.433442413806915283e-01 2.605790495872497559e-01 3.966418504714965820e-01 2.070168554782867432e-01 1.349568367004394531e-01
-1.328237205743789673e-01 -2.827596962451934814e-01 1.365344971418380737e-01 -3.240212798118591309e-02 8.683137595653533936e-02 -6.910218298435211182e-02 1.265550851821899414e-01 -1.266296207904815674e-01 2.992063015699386597e-02 -1.410813778638839722e-01 1.232760101556777954e-01 6.030482053756713867e-02 1.580700278282165527e-02 2.472541779279708862e-01 1.292979717254638672e-01 -4.195172712206840515e-02 -3.017902076244354248e-01 1.871977299451828003e-01 -5.977435782551765442e-02 2.640515565872192383e-01 -3.007895946502685547e-01 -1.754827797412872314e-01 -3.345090448856353760e-01 -1.860760152339935303e-01 -2.526846230030059814e-01 2.057161927223205566e-01 4.373398795723915100e-02 -1.645415872335433960e-01 1.348497718572616577e-01 1.707605272531509399e-01 2.058784067630767822e-01 1.635895818471908569e-01
-1.416008025407791138e-01 -1.662761121988296509e-01 8.403288573026657104e-02 -3.500420451164245605e-01 -1.919081783853471279e-03 -1.393749564886093140e-01 2.155670523643493652e-01 -3.770761191844940186e-02 -1.852499507367610931e-02 -4.153794944286346436e-01 1.438047885894775391e-01 -1.224185898900032043e-01 1.097309682518243790e-02 -5.779078695923089981e-03 -1.831736266613006592e-01 -7.195116579532623291e-02 -4.097585380077362061e-01 -1.263390779495239258e-01 -7.805468142032623291e-02 -3.646237775683403015e-02 -3.427347540855407715e-01 -9.010596200823783875e-03 9.951132535934448242e-02 1.179679855704307556e-01 -2.017861604690551758e-01 8.430519700050354004e-02 -1.110921613872051239e-03 -2.220637500286102295e-01 1.899423003196716309e-01 4.641470313072204590e-02 1.859270930290222168e-01 7.324437052011489868e-02
-1.038351505994796753e-01 -1.166131123900413513e-01 9.629981219768524170e-02 -2.248052358627319336e-01 3.443768247961997986e-02 -3.041011989116668701e-01 8.872927725315093994e-02 -1.470030248165130615e-01 -2.294501475989818573e-02 -2.627363502979278564e-01 -2.344325743615627289e-02 -1.976905763149261475e-01 -4.642008617520332336e-02 -3.253346076235175133e-03 1.821735873818397522e-03 -9.325096011161804199e-02 -4.202721416950225830e-01 1.363950669765472412e-01 -1.220792308449745178e-01 -1.671864390373229980e-01 -1.989555507898330688e-01 2.044142484664916992e-01 -4.113232344388961792e-02 -1.198419183492660522e-02 -4.011493623256683350e-01 2.453138530254364014e-01 -9.935403615236282349e-02 -1.903045028448104858e-01 3.000283800065517426e-02 -2.668717876076698303e-02 2.300869077444076538e-01 1.719884127378463745e-01
-3.474448323249816895e-01 -1.796557009220123291e-02 -2.174415886402130127e-01 -9.908270090818405151e-02 1.578415334224700928e-01 -7.127052545547485352e-02 1.091512218117713928e-01 1.407962292432785034e-01 -5.403970554471015930e-02 -7.096552848815917969e-02 -1.037719752639532089e-02 -2.038623243570327759e-01 1.349633485078811646e-01 -1.724235862493515015e-01 -1.415139436721801758e-01 -1.368073970079421997e-01 -1.282215565443038940e-01 3.510407507419586182e-01 -8.434583246707916260e-02 -7.325643301010131836e-02 -2.955344319343566895e-01 1.361833363771438599e-01 4.167343303561210632e-02 -1.202146187424659729e-01 -8.239833265542984009e-02 -1.170060634613037109e-01 1.498620063066482544e-01 -1.892299652099609375e-01 1.980090588331222534e-01 3.695321679115295410e-01 3.075108826160430908e-01 -2.285084500908851624e-02
-3.866645395755767822e-01 -2.462253570556640625e-01 -5.316902697086334229e-02 -3.018996864557266235e-02 -8.582594245672225952e-02 1.754578202962875366e-02 -1.402858644723892212e-02 -1.424141377210617065e-01 -1.851676106452941895e-01 1.715245991945266724e-01 4.481080453842878342e-03 -1.070466637611389160e-01 -8.022513985633850098e-02 -3.798392601311206818e-03 2.259107530117034912e-01 -3.397583961486816406e-02 -1.244708895683288574e-01 -5.250875651836395264e-02 -1.623071134090423584e-01 -3.661730587482452393e-01 9.062088280916213989e-02 3.064291365444660187e-02 1.345324516296386719e-01 -1.391441673040390015e-01 -1.942287981510162354e-01 -1.349720805883407593e-01 2.398171424865722656e-01 -3.485044538974761963e-01 2.066418528556823730e-01 3.217190802097320557e-01 1.331381350755691528e-01 4.246124066412448883e-03
-2.052367031574249268e-01 4.255855083465576172e-02 2.705930471420288086e-01 2.009761482477188110e-01 2.389076501131057739e-01 -1.827245801687240601e-01 3.963200151920318604e-01 4.323339089751243591e-02 -6.568524986505508423e-02 8.299565315246582031e-02 -4.813819378614425659e-02 -9.843897074460983276e-02 -1.505857557058334351e-01 -1.629900932312011719e-01 7.271008938550949097e-02 -1.309215277433395386e-01 -1.770266741514205933e-01 1.005708500742912292e-01 1.359549015760421753e-01 -3.060918450355529785e-01 -2.786017358303070068e-01 1.515356153249740601e-01 -1.264185458421707153e-01 -2.500396687537431717e-03 -1.695743203163146973e-01 -3.021232187747955322e-01 4.677444696426391602e-02 6.300755590200424194e-02 7.887648046016693115e-02 2.964707314968109131e-01 7.433935999870300293e-02 4.623991250991821289e-02
2.608611285686492920e-01 1.016210578382015228e-02 2.926916815340518951e-02 -2.470804154872894287e-01 7.913742959499359131e-02 -3.681915998458862305e-01 3.397994935512542725e-01 2.156772613525390625e-01 -2.357495278120040894e-01 -2.377784810960292816e-02 1.490696668624877930e-01 -1.200720369815826416e-01 3.743829205632209778e-02 -4.211955517530441284e-02 -4.799348115921020508e-02 1.399767212569713593e-02 -3.146980404853820801e-01 1.081093098036944866e-03 1.233067587018013000e-01 8.449102938175201416e-02 -3.296387195587158203e-01 9.027501195669174194e-02 -4.580856859683990479e-02 4.333210736513137817e-02 -2.468680143356323242e-01 7.315892726182937622e-02 -6.604974716901779175e-02 2.294686883687973022e-01 2.526332437992095947e-01 1.549738943576812744e-01 1.191140636801719666e-01 1.294739637523889542e-02
3.066338971257209778e-02 -2.543215155601501465e-01 -7.310510426759719849e-02 -2.245692908763885498e-01 -7.457538694143295288e-02 -2.516206502914428711e-01 7.159940898418426514e-02 2.227129638195037842e-01 -5.140985175967216492e-02 -2.102285921573638916e-01 1.416145563125610352e-01 -2.460834830999374390e-01 5.038512498140335083e-02 2.255342528223991394e-02 -1.943481415510177612e-01 1.517476048320531845e-02 -2.888206243515014648e-01 -4.542457312345504761e-02 -2.319029718637466431e-01 -1.961526870727539062e-01 -2.999519705772399902e-01 1.598716080188751221e-01 -1.176583021879196167e-01 1.256707310676574707e-01 -2.399065643548965454e-01 2.231809198856353760e-01 7.137174159288406372e-02 -2.048593461513519287e-01 1.152262166142463684e-01 -9.533306211233139038e-02 2.837413549423217773e-01 7.937297970056533813e-02
-1.250348687171936035e-01 -1.220093518495559692e-01 3.702240437269210815e-02 -2.922722101211547852e-01 2.403445774689316750e-03 -2.955628931522369385e-01 1.418560445308685303e-01 -8.178605139255523682e-02 -1.479608565568923950e-02 -4.157644808292388916e-01 1.816009730100631714e-01 -1.793867349624633789e-01 1.579388827085494995e-01 -6.682612746953964233e-02 -1.158420220017433167e-01 -2.906650863587856293e-02 -3.007345795631408691e-01 -6.269367784261703491e-02 -7.780019193887710571e-02 -1.705339364707469940e-02 -2.965532541275024414e-01 9.235330671072006226e-02 -7.442884892225265503e-02 2.304499410092830658e-02 -2.103740125894546509e-01 1.899735182523727417e-01 3.065542783588171005e-03 -3.230266571044921875e-01 2.011248469352722168e-01 -6.181555986404418945e-02 2.214930206537246704e-01 7.283784449100494385e-02
-2.621457874774932861e-01 -3.057944476604461670e-01 1.664772629737854004e-02 5.328426137566566467e-02 2.883823513984680176e-01 -2.373106479644775391e-01 -6.924469769001007080e-02 -2.406335026025772095e-01 4.379404708743095398e-02 1.079382449388504028e-01 -1.684018969535827637e-02 5.803828686475753784e-02 1.767345219850540161e-01 2.381267584860324860e-02 -4.564389213919639587e-02 -1.231892555952072144e-01 -9.217223525047302246e-02 1.268423814326524734e-02 -4.340749233961105347e-02 2.967204749584197998e-01 -2.483408749103546143e-01 1.561121046543121338e-01 -5.574169568717479706e-03 -1.884257048368453979e-01 -6.901368498802185059e-02 1.313217133283615112e-01 1.210911870002746582e-01 -1.415434479713439941e-01 2.770213782787322998e-01 3.959911465644836426e-01 2.277460843324661255e-01 6.248091533780097961e-02
-9.073060750961303711e-02 -1.910005062818527222e-01 3.461193144321441650e-01 -8.722290396690368652e-02 1.943314522504806519e-01 -9.096860885620117188e-02 -6.622876971960067749e-02 -7.618392258882522583e-02 -1.130217835307121277e-01 3.394715115427970886e-02 -9.845778346061706543e-02 1.060397401452064514e-01 -2.155190333724021912e-02 -1.040293425321578979e-01 5.919726938009262085e-02 -1.951155513525009155e-01 -1.575153321027755737e-01 -5.662569776177406311e-02 3.610867261886596680e-02 7.028700411319732666e-02 -3.809413611888885498e-01 -9.731114655733108521e-02 -1.270434409379959106e-01 9.065785445272922516e-03 -7.266387343406677246e-02 1.976499706506729126e-01 1.467381268739700317e-01 -4.810391739010810852e-02 1.688938438892364502e-01 6.170980632305145264e-02 4.837414920330047607e-01 3.799002170562744141e-01
6.811671424657106400e-03 -2.447629570960998535e-01 6.476057320833206177e-02 -1.467359997332096100e-02 -1.479280441999435425e-01 -5.716904252767562866e-02 2.022845894098281860e-01 2.012321650981903076e-01 -9.602181613445281982e-02 2.185141891241073608e-01 -7.631853967905044556e-02 -4.992536455392837524e-02 -2.015906423330307007e-01 1.822109222412109375e-01 5.207109451293945312e-02 1.414898484945297241e-01 -2.152134776115417480e-01 6.365087628364562988e-02 -2.235150523483753204e-02 -4.190820455551147461e-02 -4.636016115546226501e-02 -1.760656833648681641e-01 -1.805268041789531708e-02 -2.883195579051971436e-01 -1.465120911598205566e-01 3.408345282077789307e-01 4.170960485935211182e-01 -2.407321929931640625e-01 2.580478787422180176e-01 -6.708513945341110229e-03 1.270361989736557007e-01 2.136852443218231201e-01
5.792187899351119995e-02 -6.782530993223190308e-02 1.150074899196624756e-01 4.172085225582122803e-02 -1.297396272420883179e-01 -2.858396470546722412e-01 -4.432300850749015808e-02 -1.182198375463485718e-01 -1.841650009155273438e-01 -1.558628529310226440e-01 6.362460553646087646e-02 -1.153181195259094238e-01 -3.238434728700667620e-04 -4.111629724502563477e-02 7.485489547252655029e-02 -4.728443920612335205e-02 -2.678824067115783691e-01 5.002232268452644348e-02 -3.070441186428070068e-01 -1.068833842873573303e-01 -2.922545075416564941e-01 1.509407609701156616e-01 6.280019879341125488e-02 2.214459329843521118e-02 -3.148472607135772705e-01 3.274835050106048584e-01 1.203327253460884094e-01 -2.752884030342102051e-01 2.676133513450622559e-01 -8.116840571165084839e-02 3.280406594276428223e-01 -4.967046901583671570e-02
-4.522506296634674072e-01 -3.695871531963348389e-01 -2.910804934799671173e-02 -1.436471939086914062e-01 -2.002834379673004150e-01 1.479902188293635845e-03 2.861213982105255127e-01 -3.624412789940834045e-02 -3.633494973182678223e-01 -5.513631552457809448e-02 -2.254312336444854736e-01 -3.907416947185993195e-03 -5.004335567355155945e-02 -7.974533736705780029e-02 -1.451520472764968872e-01 -7.922326214611530304e-03 -1.555256098508834839e-01 5.623137950897216797e-02 8.217850327491760254e-02 -3.714097291231155396e-02 3.188191680237650871e-03 -9.515462070703506470e-02 1.092157438397407532e-01 -1.478499919176101685e-02 -8.934127166867256165e-03 -1.678546965122222900e-01 6.472686678171157837e-02 -1.562669128179550171e-01 7.058370858430862427e-02 3.238953351974487305e-01 2.508002519607543945e-01 1.088857054710388184e-01
-3.678668737411499023e-01 2.681362628936767578e-01 -7.458862662315368652e-02 -4.172516614198684692e-02 5.395125970244407654e-02 -6.838601827621459961e-02 6.109080277383327484e-03 -4.269164800643920898e-02 -1.402513980865478516e-01 1.914324164390563965e-01 1.791860759258270264e-01 -2.309989929199218750e-01 4.705011099576950073e-02 -3.047772310674190521e-02 -2.869519293308258057e-01 -2.254585474729537964e-01 -3.429305553436279297e-02 1.102343201637268066e-02 -1.112701669335365295e-01 2.101280391216278076e-01 -4.678766429424285889e-02 1.883787065744400024e-01 -1.093508899211883545e-01 1.526444125920534134e-02 -1.168072074651718140e-01 2.276937663555145264e-01 1.495092809200286865e-01 -7.746310532093048096e-02 4.066529572010040283e-01 2.907042801380157471e-01 2.070000022649765015e-01 -6.049336493015289307e-02
-6.969390809535980225e-02 -1.373691558837890625e-01 1.373143792152404785e-01 -1.443102657794952393e-01 3.016367256641387939e-01 -2.018227055668830872e-02 -1.412104815244674683e-01 -1.340368986129760742e-01 -1.546408683061599731e-01 8.565098792314529419e-02 -1.443859748542308807e-02 3.344430029392242432e-02 3.724779700860381126e-03 1.541232410818338394e-02 -1.614186726510524750e-02 -1.970455795526504517e-01 -1.634566038846969604e-01 -2.761989831924438477e-01 -6.529254466295242310e-02 2.658746391534805298e-02 -5.079396963119506836e-01 1.904951967298984528e-02 -7.913692295551300049e-02 -1.923317089676856995e-02 -7.526382058858871460e-02 9.851972758769989014e-02 1.664972305297851562e-01 -7.603135704994201660e-02 1.506841480731964111e-01 1.555916219949722290e-01 4.707794487476348877e-01 2.120967209339141846e-01
-2.327941805124282837e-01 1.329786479473114014e-01 1.366193592548370361e-01 -1.975669413805007935e-01 -6.353268865495920181e-03 -2.381757944822311401e-01 7.081814110279083252e-02 4.998233914375305176e-02 -1.186476126313209534e-01 -3.026720285415649414e-01 7.095794379711151123e-02 -1.342242211103439331e-02 -1.562216281890869141e-01 -2.045696824789047241e-01 -1.353787481784820557e-01 2.023829221725463867e-01 -1.988544911146163940e-01 1.296797841787338257e-01 -1.722809523344039917e-01 -2.421418875455856323e-01 -3.582852184772491455e-01 4.225279670208692551e-03 -1.343390792608261108e-01 2.087429761886596680e-01 -1.945463418960571289e-01 2.065232545137405396e-01 -6.943961232900619507e-02 -6.169170886278152466e-02 3.345305025577545166e-01 1.359416544437408447e-02 1.821599006652832031e-01 -2.481639571487903595e-02
-3.223269581794738770e-01 -8.748172968626022339e-02 -7.790265232324600220e-02 -7.463628798723220825e-02 1.596883237361907959e-01 -2.894095480442047119e-01 4.755569621920585632e-02 1.089174523949623108e-01 -4.597464203834533691e-02 -9.853980690240859985e-02 -3.504037484526634216e-02 -1.762522011995315552e-01 1.346629261970520020e-01 -1.462767720222473145e-01 -1.110409796237945557e-01 -7.153630256652832031e-03 -5.529558286070823669e-02 4.461878240108489990e-01 -1.295359879732131958e-01 -2.131426632404327393e-01 -2.890667617321014404e-01 1.147839128971099854e-01 1.032602265477180481e-01 -4.865818191319704056e-03 -1.498917043209075928e-01 -6.368555873632431030e-02 1.520465314388275146e-01 -1.955817490816116333e-01 2.839400470256805420e-01 2.241588234901428223e-01 2.258044481277465820e-01 -1.260125190019607544e-01
-9.195309877395629883e-02 -1.439600884914398193e-01 1.659163385629653931e-01 7.087268400937318802e-03 6.744618713855743408e-02 -2.268822640180587769e-01 1.949677765369415283e-01 -2.200961560010910034e-01 -9.361635893583297729e-03 -2.238885313272476196e-01 -1.519037336111068726e-01 -1.674181967973709106e-01 -8.175536990165710449e-02 -8.058848232030868530e-02 -2.637670338153839111e-01 5.895839631557464600e-02 4.618567228317260742e-02 9.483948349952697754e-02 9.872063249349594116e-02 7.774792611598968506e-02 -2.411242127418518066e-01 -5.220497399568557739e-02 -2.184207178652286530e-02 -1.390398293733596802e-01 -1.801625788211822510e-01 -5.784002318978309631e-02 -3.233819901943206787e-01 -2.815797328948974609e-01 3.046553134918212891e-01 4.323932528495788574e-01 -2.079419046640396118e-02 -7.579942047595977783e-02
-2.142584025859832764e-01 -3.448883816599845886e-02 1.005264651030302048e-02 7.159598171710968018e-04 -5.973212420940399170e-02 -1.482905149459838867e-01 2.787722051143646240e-01 6.730534136295318604e-02 -8.714260160923004150e-02 9.783300757408142090e-02 -4.008147120475769043e-02 -2.624571137130260468e-02 2.373990416526794434e-01 -6.934498995542526245e-02 -9.487070143222808838e-02 2.481051906943321228e-02 -3.423866629600524902e-01 -6.316145509481430054e-02 -1.128998845815658569e-01 -3.809940069913864136e-02 7.903580367565155029e-02 -7.950826734304428101e-02 3.926854729652404785e-01 -5.705604702234268188e-02 -3.272806853055953979e-02 2.018248289823532104e-01 -1.239780932664871216e-01 -8.965762704610824585e-02 5.188354849815368652e-01 2.986325025558471680e-01 1.382803022861480713e-01 8.129428327083587646e-02
-8.212408050894737244e-03 -2.616406381130218506e-01 3.416413068771362305e-02 -1.289024651050567627e-01 -1.562808305025100708e-01 -3.602653145790100098e-01 2.446976304054260254e-01 -1.263588666915893555e-01 -1.821442879736423492e-02 -2.098682522773742676e-01 8.032955974340438843e-02 -2.194975912570953369e-01 -6.036178767681121826e-02 -3.164591500535607338e-03 8.639968931674957275e-02 2.536346763372421265e-02 -2.181022167205810547e-01 4.369123652577400208e-02 -2.100108563899993896e-01 6.823347415775060654e-03 -2.187551558017730713e-01 1.603092998266220093e-01 1.002134904265403748e-01 -1.541815847158432007e-01 -2.339381873607635498e-01 2.699404954910278320e-01 7.256316393613815308e-02 -3.257893919944763184e-01 9.342720359563827515e-02 -5.701199918985366821e-02 3.303833305835723877e-01 1.083395779132843018e-01
-8.747448027133941650e-02 -2.333993464708328247e-01 1.107475459575653076e-01 5.442997440695762634e-02 -1.049829944968223572e-01 -2.991832196712493896e-01 1.176871359348297119e-01 -2.217554003000259399e-01 -1.954124420881271362e-01 -1.664616316556930542e-01 1.557276844978332520e-01 -2.568989396095275879e-01 5.177154392004013062e-02 9.916758164763450623e-03 1.599540561437606812e-01 4.344931617379188538e-02 -1.900120377540588379e-01 1.769825071096420288e-01 -1.815357953310012817e-01 -1.574408859014511108e-01 -2.389384061098098755e-01 1.581210270524024963e-02 -2.208672231063246727e-03 8.004213869571685791e-02 -4.060468971729278564e-01 2.237443178892135620e-01 -3.817621618509292603e-02 -1.731662452220916748e-01 1.992503255605697632e-01 -9.043975919485092163e-02 2.991409897804260254e-01 -4.879022948443889618e-03
-1.423651725053787231e-01 -2.516656517982482910e-01 -7.575152069330215454e-02 -2.667431831359863281e-01 -1.304347962141036987e-01 -1.985120773315429688e-01 2.109541594982147217e-01 -1.676479354500770569e-02 -1.851163804531097412e-01 3.591035902500152588e-01 -1.788898110389709473e-01 1.277132481336593628e-01 -2.039433568716049194e-01 2.745151519775390625e-01 5.683340132236480713e-03 1.122086718678474426e-01 -9.226299822330474854e-02 1.699355542659759521e-01 -1.385681778192520142e-01 1.389131788164377213e-02 -3.752097785472869873e-01 2.474703360348939896e-03 -3.139924407005310059e-01 1.720456406474113464e-02 1.960327848792076111e-02 4.337003827095031738e-02 -1.658990085124969482e-01 -7.491296529769897461e-02 8.948812633752822876e-02 1.918483823537826538e-01 1.296545714139938354e-01 6.090094149112701416e-02
-1.085321232676506042e-01 -4.755395650863647461e-01 8.609003573656082153e-02 -1.141812056303024292e-01 -2.722545564174652100e-01 -2.245873510837554932e-01 8.240733295679092407e-02 -3.183460235595703125e-02 -1.495939046144485474e-01 1.219304502010345459e-01 -5.520647764205932617e-02 -7.846070826053619385e-02 1.272305399179458618e-01 2.198570072650909424e-01 -8.267375640571117401e-03 4.378109425306320190e-02 -1.123725175857543945e-01 2.331655919551849365e-01 -1.967335790395736694e-01 -5.217324942350387573e-02 -1.110831126570701599e-01 2.468708753585815430e-01 1.819684356451034546e-01 -7.608743757009506226e-02 -2.743235826492309570e-01 3.200365900993347168e-01 2.877002349123358727e-03 8.368836343288421631e-02 1.561352163553237915e-01 1.988327056169509888e-01 1.022617518901824951e-01 1.290072500705718994e-01
5.738573148846626282e-02 -3.276018202304840088e-01 -1.464050263166427612e-01 -1.896551698446273804e-01 1.468614395707845688e-02 -9.348372370004653931e-02 3.596853911876678467e-01 -5.581900943070650101e-03 -1.931364536285400391e-01 1.110288128256797791e-01 -1.923057436943054199e-01 -6.657668203115463257e-02 9.764733910560607910e-02 -1.065938323736190796e-01 7.427930086851119995e-02 -2.611289918422698975e-01 -6.434850394725799561e-02 2.314496040344238281e-02 -1.188310980796813965e-01 2.352161556482315063e-01 -1.256616860628128052e-01 -1.827818304300308228e-01 -1.035590916872024536e-01 -2.304923683404922485e-01 -1.372201740741729736e-01 4.056164920330047607e-01 -7.372922450304031372e-02 -5.513824522495269775e-02 2.807336449623107910e-01 1.928226649761199951e-01 8.749635517597198486e-02 -7.295065373182296753e-02
-6.239047646522521973e-02 -1.345885992050170898e-01 2.008743584156036377e-02 -7.524299621582031250e-02 -1.305889934301376343e-01 -2.569483518600463867e-01 1.433085054159164429e-01 -4.299880191683769226e-02 -2.369418740272521973e-01 -2.754597365856170654e-01 1.508125364780426025e-01 -1.990065574645996094e-01 2.051744377240538597e-03 1.486691981554031372e-01 9.857676923274993896e-02 -1.789549142122268677e-01 -3.051227033138275146e-01 -5.188475176692008972e-02 -1.842336207628250122e-01 -1.131524667143821716e-01 -3.375750780105590820e-01 2.217619270086288452e-01 1.558343041688203812e-02 -2.635776065289974213e-02 -2.486711889505386353e-01 3.134438991546630859e-01 1.400198414921760559e-02 -2.389841079711914062e-01 2.020455151796340942e-02 -4.837847780436277390e-03 2.545432448387145996e-01 1.379189938306808472e-01
-2.584173716604709625e-02 -3.206102848052978516e-01 5.511330440640449524e-02 -1.905231624841690063e-01 1.404668837785720825e-01 -1.617016643285751343e-01 2.382581084966659546e-01 -2.387062162160873413e-01 -2.239701002836227417e-01 3.216202557086944580e-02 -9.680511057376861572e-02 8.355873078107833862e-02 -5.898354947566986084e-02 -9.342127293348312378e-02 2.275683581829071045e-01 -1.130773723125457764e-01 -1.878341473639011383e-02 8.088041096925735474e-02 -1.333579141646623611e-02 1.079542338848114014e-01 -2.836732566356658936e-01 -4.172211885452270508e-02 -2.157015204429626465e-01 9.301903843879699707e-02 -2.711275517940521240e-01 4.221400022506713867e-01 1.663471572101116180e-02 -4.487447068095207214e-02 2.660689055919647217e-01 2.026142477989196777e-01 6.585335731506347656e-02 -1.641526967287063599e-01
-3.642126023769378662e-01 -1.573686450719833374e-01 2.348449230194091797e-01 -2.766404999420046806e-03 2.114534229040145874e-01 -3.302386701107025146e-01 4.006806388497352600e-02 -2.740892469882965088e-01 6.163416430354118347e-02 1.830466091632843018e-01 1.406161785125732422e-01 -1.316591259092092514e-02 7.017751783132553101e-02 6.034714356064796448e-02 1.619682461023330688e-01 -7.030299305915832520e-02 -6.158822402358055115e-02 -1.988333277404308319e-02 -8.649310469627380371e-02 3.005698919296264648e-01 -2.834371030330657959e-01 1.194682791829109192e-01 -3.688396885991096497e-02 3.016247972846031189e-02 -8.432521671056747437e-02 1.057244613766670227e-01 3.526870533823966980e-02 3.077606670558452606e-02 1.906984448432922363e-01 4.071053266525268555e-01 1.850302964448928833e-01 6.498184800148010254e-02
-6.753180921077728271e-02 -9.640666842460632324e-02 -4.786212369799613953e-02 -2.924380302429199219e-01 -7.522577885538339615e-03 -2.492778748273849487e-01 2.120575867593288422e-02 -9.355013072490692139e-02 1.904826238751411438e-02 -3.161618113517761230e-01 -7.897272706031799316e-02 -3.443419933319091797e-01 1.376439779996871948e-01 1.299415435642004013e-02 -1.236315593123435974e-01 1.425569206476211548e-01 -3.768793344497680664e-01 -9.453537315130233765e-02 -4.681542888283729553e-02 -6.005527079105377197e-02 -2.683991193771362305e-01 1.533217728137969971e-02 -1.142523717135190964e-03 6.194900348782539368e-02 -2.554427087306976318e-01 1.465069502592086792e-01 1.478941831737756729e-02 -3.353658318519592285e-01 2.410416454076766968e-01 -6.118431314826011658e-02 2.204507291316986084e-01 6.597773730754852295e-02
2.059672623872756958e-01 -1.929210126399993896e-01 -5.240323022007942200e-02 -4.072751402854919434e-01 3.270676732063293457e-01 -2.187927514314651489e-01 2.359535843133926392e-01 1.438318639993667603e-01 -1.579019576311111450e-01 3.512757271528244019e-02 1.080017834901809692e-01 -3.784849047660827637e-01 -6.495145708322525024e-02 -2.218593209981918335e-01 -4.680464416742324829e-02 -8.299823105335235596e-02 -1.178465485572814941e-01 4.890546947717666626e-02 -9.725348651409149170e-02 -2.525143921375274658e-01 -2.173357009887695312e-01 1.336573809385299683e-01 1.274083405733108521e-01 2.691714838147163391e-02 -1.652320027351379395e-01 1.180771514773368835e-01 8.869448304176330566e-02 -1.547312289476394653e-01 1.351144164800643921e-01 1.028717234730720520e-01 4.764923080801963806e-02 3.484188392758369446e-02
-2.480803728103637695e-01 -1.487277448177337646e-01 -7.785591483116149902e-02 -1.377535760402679443e-01 1.334920674562454224e-01 -1.642218232154846191e-01 1.482271403074264526e-01 1.309931874275207520e-01 -3.357880562543869019e-02 -5.707193538546562195e-02 -1.596362888813018799e-02 2.027329504489898682e-01 9.627317637205123901e-02 -8.857902139425277710e-02 -2.205527573823928833e-01 1.638788878917694092e-01 -6.682325899600982666e-02 -1.356418728828430176e-01 2.491855435073375702e-02 -2.513252012431621552e-02 -5.139407142996788025e-02 -7.277751713991165161e-02 -3.265264630317687988e-01 -5.554318800568580627e-02 -3.813376426696777344e-01 7.368162274360656738e-02 -3.770741447806358337e-02 -5.778015032410621643e-02 3.670758605003356934e-01 4.542270600795745850e-01 -5.018409714102745056e-02 -1.675475090742111206e-01
-1.517571806907653809e-01 -3.417893052101135254e-01 1.740716993808746338e-01 -1.102154329419136047e-01 7.093966007232666016e-02 -4.666318371891975403e-02 -1.324072573333978653e-02 -1.827266812324523926e-01 -2.405899763107299805e-01 7.590701431035995483e-02 -2.841294184327125549e-02 -3.183983266353607178e-03 -3.072344362735748291e-01 -7.682510465383529663e-02 1.846199035644531250e-01 1.661426015198230743e-02 -6.862808763980865479e-02 -5.241052061319351196e-02 -2.996720075607299805e-01 1.030106469988822937e-01 -3.837949335575103760e-01 -2.257986515760421753e-01 -1.945111304521560669e-01 1.089061498641967773e-01 -1.452492326498031616e-01 7.311193645000457764e-02 -2.631052769720554352e-02 -8.177301287651062012e-02 2.239282578229904175e-01 7.765726745128631592e-02 3.074731230735778809e-01 1.934493631124496460e-01
3.356647491455078125e-02 -2.237404137849807739e-01 1.978490799665451050e-01 -1.921894848346710205e-01 2.198480814695358276e-01 -1.402315944433212280e-01 1.449965536594390869e-01 -1.069466620683670044e-01 1.085786148905754089e-01 -3.596368432044982910e-02 -2.451635897159576416e-01 1.189640909433364868e-01 -7.875294983386993408e-02 -4.610553383827209473e-02 -2.139191925525665283e-01 -2.831245958805084229e-01 -1.552325785160064697e-01 2.042206563055515289e-02 -9.044097363948822021e-02 -1.238829866051673889e-01 -2.174350321292877197e-01 -2.134337127208709717e-01 -1.806393265724182129e-01 1.087863743305206299e-01 -1.913462281227111816e-01 2.375439554452896118e-01 -1.397145688533782959e-01 -8.054444193840026855e-02 4.135742485523223877e-01 2.658864259719848633e-01 5.924687907099723816e-02 -3.238059952855110168e-02
-1.289367824792861938e-01 -2.231625169515609741e-01 1.426437646150588989e-01 -3.130767345428466797e-01 -1.162683032453060150e-02 -2.504222393035888672e-01 6.217633932828903198e-02 -1.263321042060852051e-01 -9.666260331869125366e-02 -3.264640271663665771e-01 1.295502781867980957e-01 -2.724501490592956543e-01 7.862728834152221680e-02 -6.333629041910171509e-02 -2.403807342052459717e-01 5.787583068013191223e-02 -3.642105460166931152e-01 -7.728016376495361328e-02 -3.820128738880157471e-02 -8.799277245998382568e-02 -3.203557431697845459e-01 9.620729088783264160e-02 8.557422459125518799e-02 1.374391559511423111e-02 -1.914233267307281494e-01 7.120430469512939453e-02 3.870088234543800354e-02 -2.219616919755935669e-01 2.090610712766647339e-01 9.654887020587921143e-02 1.505506634712219238e-01 1.374253779649734497e-01
-2.083908319473266602e-01 -1.519514620304107666e-01 -5.762398988008499146e-02 -1.488347202539443970e-01 3.069798648357391357e-01 1.632784679532051086e-02 2.157278805971145630e-01 -3.323332592844963074e-02 -1.112864762544631958e-01 4.241257440298795700e-03 -1.060713604092597961e-01 2.028598785400390625e-01 -2.097198069095611572e-01 1.510281413793563843e-01 -2.824981808662414551e-01 -6.659245491027832031e-02 -1.957274377346038818e-01 -1.332848966121673584e-01 -1.026469841599464417e-02 7.132151722908020020e-02 -1.197243630886077881e-01 2.347263321280479431e-02 -2.750295996665954590e-01 -1.182480826973915100e-01 -4.644383490085601807e-01 1.403749883174896240e-01 6.632705777883529663e-02 -2.544319629669189453e-01 1.233839914202690125e-01 2.392843514680862427e-01 1.550969481468200684e-02 8.359825611114501953e-02
-1.122894883155822754e-01 -1.819476336240768433e-01 1.343836486339569092e-01 -1.656122058629989624e-01 3.028487563133239746e-01 -6.866059452295303345e-02 -5.867946147918701172e-02 -6.710868328809738159e-02 -7.651703059673309326e-02 -2.644722349941730499e-02 -5.199447646737098694e-02 2.397438511252403259e-02 -5.709672346711158752e-02 -2.381228283047676086e-02 1.057361289858818054e-01 -2.232263833284378052e-01 -1.761922091245651245e-01 -2.253288179636001587e-01 -1.431291550397872925e-01 2.146230340003967285e-01 -4.065063893795013428e-01 -1.152011305093765259e-01 -1.048319786787033081e-01 -6.658396683633327484e-03 -1.356273591518402100e-01 2.324595302343368530e-01 2.048926800489425659e-01 9.988616220653057098e-03 2.296527028083801270e-01 2.116539925336837769e-01 4.049107432365417480e-01 1.258150041103363037e-01
-1.651575267314910889e-01 -2.838978767395019531e-01 2.773731052875518799e-01 -6.038007885217666626e-02 1.561814248561859131e-01 1.226423010230064392e-01 2.844339311122894287e-01 -4.593907296657562256e-02 4.125160723924636841e-02 2.332088053226470947e-01 1.646969318389892578e-01 -1.157144457101821899e-01 2.684585452079772949e-01 9.825509786605834961e-02 1.816650331020355225e-01 -3.071537017822265625e-01 -2.023380994796752930e-01 -4.745316877961158752e-02 -1.459358483552932739e-01 1.395735740661621094e-01 -1.288801431655883789e-01 -1.534654647111892700e-01 -1.732963472604751587e-01 -2.395965009927749634e-01 -1.164626609534025192e-02 3.123552799224853516e-01 -4.149726033210754395e-02 -1.297693401575088501e-01 7.318981736898422241e-02 1.732349693775177002e-01 1.412032544612884521e-01 1.686242781579494476e-02
-7.118694018572568893e-03 -2.239104509353637695e-01 -3.150256574153900146e-01 -1.236530616879463196e-01 1.932000368833541870e-01 -9.973224252462387085e-02 2.399399578571319580e-01 -8.394014835357666016e-02 4.992121830582618713e-02 -6.175057031214237213e-03 -1.436184942722320557e-01 -1.067529916763305664e-01 -1.796335428953170776e-01 -9.540519118309020996e-02 -3.258500248193740845e-02 -1.862598806619644165e-01 -3.418778628110885620e-02 -2.688991092145442963e-02 -4.864023253321647644e-02 1.836500130593776703e-02 -9.517391771078109741e-02 -2.791709303855895996e-01 -8.146894723176956177e-02 7.305282354354858398e-02 -2.764242589473724365e-01 2.148582786321640015e-01 -2.302765697240829468e-01 -1.723147034645080566e-01 3.517371416091918945e-01 1.837808489799499512e-01 3.725643754005432129e-01 -8.098462969064712524e-02
-1.368335187435150146e-01 -9.896638244390487671e-02 2.657970786094665527e-01 -2.222668081521987915e-01 1.623521745204925537e-01 -6.297426298260688782e-03 -8.633872121572494507e-02 -5.990072712302207947e-02 -1.231414899230003357e-01 -1.484415084123611450e-01 -9.481464326381683350e-02 -9.092515707015991211e-02 1.069232150912284851e-01 2.730370163917541504e-01 8.036996424198150635e-02 -2.492346800863742828e-02 -3.454454839229583740e-01 -3.312264382839202881e-01 4.960596561431884766e-02 -5.197485443204641342e-03 -3.193963766098022461e-01 -3.139453753829002380e-02 -2.052682787179946899e-01 3.296062350273132324e-02 -2.011581212282180786e-01 2.587754130363464355e-01 -1.169234514236450195e-01 -4.464845359325408936e-02 2.732845842838287354e-01 2.568477392196655273e-01 9.882013499736785889e-02 1.233135163784027100e-01
-2.141012698411941528e-01 1.707520186901092529e-01 -1.879551634192466736e-02 1.377244386821985245e-02 1.754333376884460449e-01 -1.741964668035507202e-01 -1.905942335724830627e-02 3.161951899528503418e-02 -1.188717111945152283e-01 2.473586648702621460e-01 2.118890881538391113e-01 -2.651406526565551758e-01 -1.532212197780609131e-01 9.061557240784168243e-03 -3.476740419864654541e-01 1.968364045023918152e-02 -6.243497878313064575e-02 1.085342541337013245e-01 -1.875896006822586060e-01 -1.594640314579010010e-01 -1.884862035512924194e-01 9.451507776975631714e-02 -1.895295269787311554e-02 -1.295852065086364746e-01 -2.570018172264099121e-01 2.603113949298858643e-01 -3.902621567249298096e-03 8.013829588890075684e-02 4.234261512756347656e-01 1.765713691711425781e-01 1.949458718299865723e-01 3.448302624747157097e-03
-1.503454148769378662e-01 -2.454336918890476227e-02 1.162389814853668213e-01 -6.333515793085098267e-02 1.191639378666877747e-01 3.000673279166221619e-02 2.713290452957153320e-01 -3.499686345458030701e-02 -2.491194903850555420e-01 -1.237145736813545227e-01 -1.477810591459274292e-01 -1.348248571157455444e-01 -1.054017096757888794e-01 5.640185624361038208e-02 -1.965429931879043579e-01 -3.510823100805282593e-02 6.084848940372467041e-02 2.618969380855560303e-01 1.187304928898811340e-01 -2.078692764043807983e-01 -8.465235680341720581e-02 1.306190490722656250e-01 3.550633788108825684e-02 1.303927004337310791e-01 -2.448637336492538452e-01 -7.951468229293823242e-02 1.760856807231903076e-01 -2.908180952072143555e-01 4.964329600334167480e-01 2.228289842605590820e-01 2.101549655199050903e-01 -5.979993566870689392e-02
-3.088833987712860107e-01 -2.664250731468200684e-01 -1.157401278614997864e-01 -2.199356630444526672e-02 -7.928383350372314453e-02 -1.934935599565505981e-01 5.276343971490859985e-02 3.728959336876869202e-02 5.448700860142707825e-02 1.066749840974807739e-01 2.710866183042526245e-02 9.410531818866729736e-02 2.484082281589508057e-01 9.809893369674682617e-02 7.252424955368041992e-02 -1.691678464412689209e-01 1.445874106138944626e-02 1.440307945013046265e-01 -8.862386457622051239e-03 2.054800838232040405e-02 -1.319749802350997925e-01 -8.337070047855377197e-02 3.947363421320915222e-02 3.848779499530792236e-01 -3.613583371043205261e-02 8.239628374576568604e-02 -1.507870703935623169e-01 -1.928462535142898560e-01 5.012893676757812500e-01 2.087337672710418701e-01 2.858028411865234375e-01 -5.103803798556327820e-02
2.300426177680492401e-02 -1.889901459217071533e-01 1.152300015091896057e-01 -2.655282020568847656e-01 -7.367020100355148315e-02 -3.540444672107696533e-01 1.995276510715484619e-01 -1.065842360258102417e-01 -6.597010046243667603e-02 -2.363759577274322510e-01 1.201499477028846741e-01 -3.198145925998687744e-01 -7.792419195175170898e-02 -3.779880329966545105e-02 8.386757969856262207e-02 -1.647761464118957520e-01 -1.374572813510894775e-01 8.360403776168823242e-02 -2.867400273680686951e-02 -1.432731747627258301e-01 -2.728524506092071533e-01 1.809618771076202393e-01 5.093574523925781250e-02 7.279845327138900757e-02 -3.528733253479003906e-01 2.204337418079376221e-01 5.009683221578598022e-02 -3.112161755561828613e-01 6.315939873456954956e-02 2.493309602141380310e-02 1.928523480892181396e-01 5.285070836544036865e-02
-1.177588552236557007e-01 -1.869702488183975220e-01 1.692062765359878540e-01 -9.246376901865005493e-02 2.103938311338424683e-01 -5.734579637646675110e-02 3.939883410930633545e-01 -7.632377743721008301e-02 -9.064301848411560059e-02 2.183537781238555908e-01 -1.383678466081619263e-01 -1.519177109003067017e-01 2.542423903942108154e-01 -7.811709493398666382e-02 -1.674924194812774658e-01 -1.114705519285053015e-04 -3.328219354152679443e-01 8.997379988431930542e-02 -1.565607041120529175e-01 -1.272644400596618652e-01 1.510037947446107864e-02 -6.046208087354898453e-03 3.533268272876739502e-01 -7.618019729852676392e-02 -7.216180115938186646e-02 2.412994578480720520e-02 -1.521681547164916992e-01 -3.482072055339813232e-02 3.733676373958587646e-01 2.198696583509445190e-01 8.892710320651531219e-03 3.219560487195849419e-03
-2.261327952146530151e-01 -8.059667795896530151e-02 -2.213428914546966553e-01 -1.307134181261062622e-01 5.859812349081039429e-02 -1.739330142736434937e-01 2.366099208593368530e-01 2.052194625139236450e-01 5.733893811702728271e-02 1.806106567382812500e-01 -2.203771285712718964e-02 -3.070784807205200195e-01 2.419413924217224121e-01 -2.880477346479892731e-02 -8.650714159011840820e-02 -3.235026299953460693e-01 2.163759991526603699e-02 1.831267923116683960e-01 -1.758789271116256714e-01 1.743983477354049683e-02 5.821947008371353149e-02 -2.992331795394420624e-02 -1.877864897251129150e-01 -1.954185962677001953e-01 -7.243145257234573364e-02 8.793678134679794312e-02 1.788640767335891724e-01 -2.361934632062911987e-01 2.500476241111755371e-01 1.842684149742126465e-01 3.190785944461822510e-01 -1.683354191482067108e-02
-1.665194332599639893e-01 -2.435313314199447632e-01 -5.923220887780189514e-02 -1.391573846340179443e-01 1.484514176845550537e-01 3.566254302859306335e-02 -1.972272843122482300e-01 1.000218912959098816e-01 1.708849072456359863e-01 -7.680238224565982819e-03 -2.095622122287750244e-01 -2.429693192243576050e-02 5.586045607924461365e-02 -1.040738075971603394e-01 -2.948947437107563019e-02 -2.703061103820800781e-01 -2.875148952007293701e-01 -1.327431201934814453e-01 1.049741283059120178e-01 -6.977677345275878906e-02 -1.873414516448974609e-01 3.109422884881496429e-02 -1.737364083528518677e-01 1.913999393582344055e-02 -1.589465886354446411e-01 1.696931421756744385e-01 -8.117127418518066406e-02 1.250225007534027100e-01 4.377789199352264404e-01 1.436452269554138184e-01 4.079954922199249268e-01 -1.356896311044692993e-01
-5.105101689696311951e-02 -2.053191661834716797e-01 -7.847230881452560425e-02 -1.614651381969451904e-01 3.107950091361999512e-01 -2.298278212547302246e-01 4.640280306339263916e-01 -1.853397488594055176e-02 3.368391096591949463e-02 -8.200120925903320312e-02 -1.990561634302139282e-01 -9.253520518541336060e-02 -7.675439119338989258e-02 -8.099125325679779053e-02 9.144302457571029663e-02 -3.410608768463134766e-01 -1.568801887333393097e-02 -8.668907731771469116e-02 -5.432523041963577271e-02 -1.198225319385528564e-01 -4.916614387184381485e-03 -1.515647321939468384e-01 -1.260103732347488403e-01 1.414800137281417847e-01 -1.736843585968017578e-01 2.210729420185089111e-01 -2.026370912790298462e-01 -6.160645559430122375e-02 2.349240183830261230e-01 2.739791274070739746e-01 8.508666604757308960e-02 1.392756551504135132e-01
-5.775045230984687805e-02 -1.004929542541503906e-01 -4.773971438407897949e-02 -1.381908543407917023e-02 1.478622555732727051e-01 -2.260621935129165649e-01 2.700762450695037842e-01 -1.066029965877532959e-01 -1.290547698736190796e-01 1.345320045948028564e-01 -2.072473317384719849e-01 1.029531657695770264e-01 -2.388200312852859497e-01 -1.498269438743591309e-01 -8.164551109075546265e-02 -3.005546927452087402e-01 -1.896958947181701660e-01 -6.028744578361511230e-02 -1.098814681172370911e-01 -1.037620157003402710e-01 -1.251796633005142212e-01 -2.984546124935150146e-01 -4.072830826044082642e-02 -4.042220488190650940e-02 -3.878983557224273682e-01 1.536324769258499146e-01 5.097735673189163208e-02 -3.939460590481758118e-02 1.184613257646560669e-01 4.035387635231018066e-01 5.279058963060379028e-02 1.834575384855270386e-01
-7.639075070619583130e-02 -2.148543447256088257e-01 1.375556439161300659e-01 -1.111294478178024292e-01 -3.649612367153167725e-01 2.121720835566520691e-02 3.351418673992156982e-01 1.789449751377105713e-01 -1.760903149843215942e-01 2.499436587095260620e-01 -4.570963606238365173e-02 5.866663064807653427e-03 -9.477540850639343262e-02 1.308423876762390137e-01 -6.302931904792785645e-02 7.052297145128250122e-02 -3.963458240032196045e-01 -9.665162861347198486e-02 -2.134759277105331421e-01 2.307402901351451874e-02 -1.064020842313766479e-01 1.603305786848068237e-01 -4.777334164828062057e-03 2.050355076789855957e-02 2.005966380238533020e-02 -5.046185478568077087e-02 3.543571531772613525e-01 -2.047433704137802124e-01 1.907036602497100830e-01 1.915061026811599731e-01 1.174907535314559937e-01 -2.828616835176944733e-02
-2.616984546184539795e-01 -2.960531413555145264e-01 -1.039128527045249939e-01 1.015306860208511353e-01 -3.025593161582946777e-01 3.997587785124778748e-02 2.029290646314620972e-01 3.839712589979171753e-02 -6.764446943998336792e-02 7.539895013906061649e-04 1.462784558534622192e-01 -2.503322064876556396e-01 1.178994625806808472e-01 -1.039758026599884033e-01 4.681824240833520889e-03 -8.524809032678604126e-02 -1.748606711626052856e-01 3.886344656348228455e-02 -2.229615300893783569e-01 -1.148726046085357666e-01 -1.614406406879425049e-01 8.619349449872970581e-02 2.446416765451431274e-01 -3.214308246970176697e-02 -2.798394858837127686e-01 1.758118122816085815e-01 -9.638781100511550903e-02 -2.007082700729370117e-01 3.153845369815826416e-01 3.348909914493560791e-01 -3.166150674223899841e-02 -7.442744821310043335e-02
-9.771423041820526123e-02 -1.503598596900701523e-02 3.714662790298461914e-02 -6.252131611108779907e-02 3.543330729007720947e-01 -2.456177175045013428e-01 1.662149429321289062e-01 -8.629810810089111328e-02 -9.438251703977584839e-02 1.057070419192314148e-01 -1.478853672742843628e-01 8.631944656372070312e-02 6.476458907127380371e-02 1.760328710079193115e-01 3.061405122280120850e-01 -4.849909991025924683e-02 -4.162349179387092590e-02 -2.414920330047607422e-01 -1.500961482524871826e-01 7.429002970457077026e-02 -3.151717782020568848e-01 1.997419893741607666e-01 5.795740708708763123e-02 2.476526238024234772e-02 6.062502413988113403e-02 5.602512042969465256e-03 1.102780774235725403e-01 -1.063971742987632751e-01 3.688543140888214111e-01 2.601173520088195801e-01 2.328054308891296387e-01 2.586900591850280762e-01
-2.138659805059432983e-01 -1.401259303092956543e-01 7.572620175778865814e-03 -1.406950801610946655e-01 -1.864693909883499146e-01 1.640714406967163086e-01 1.897864937782287598e-01 -1.752333939075469971e-01 -1.945473998785018921e-01 -2.222293615341186523e-01 5.857675150036811829e-02 1.667593256570398808e-03 -9.022192098200321198e-03 -2.865128777921199799e-02 2.847821824252605438e-02 -1.822377741336822510e-01 -2.599550783634185791e-01 -1.017684303224086761e-02 -1.048849150538444519e-02 7.717277854681015015e-02 -1.838465631008148193e-01 5.780104547739028931e-02 1.371688544750213623e-01 -1.295160222798585892e-02 -2.100191265344619751e-01 -1.301692575216293335e-01 -6.894156336784362793e-02 -4.707872867584228516e-01 3.809969723224639893e-01 2.328740060329437256e-02 2.907784283161163330e-01 -1.148786917328834534e-01
-9.371215105056762695e-02 -1.226132065057754517e-01 5.023686960339546204e-02 -1.388016492128372192e-01 8.744738250970840454e-02 1.897545158863067627e-02 -6.874253600835800171e-02 1.946057230234146118e-01 -1.032171696424484253e-01 -8.453243970870971680e-02 -6.695231795310974121e-02 -2.647364325821399689e-02 7.788556069135665894e-02 2.644367516040802002e-01 -6.031540781259536743e-02 -2.522874772548675537e-01 -1.655164957046508789e-01 -3.331145644187927246e-01 1.504456102848052979e-01 2.449601329863071442e-02 -2.666182518005371094e-01 -1.740905344486236572e-01 -2.582027614116668701e-01 -5.346405133605003357e-02 -2.586585581302642822e-01 2.935839891433715820e-01 -1.026673913002014160e-01 -1.434759348630905151e-01 2.430712729692459106e-01 1.775277554988861084e-01 3.026335835456848145e-01 1.964796632528305054e-01
-2.338228933513164520e-02 -1.371122002601623535e-01 -1.133115775883197784e-02 -2.323683649301528931e-01 1.853553056716918945e-01 -3.489926159381866455e-01 3.090250492095947266e-01 -1.522006094455718994e-01 -9.476907551288604736e-02 1.882872283458709717e-01 -4.293946549296379089e-02 1.855221688747406006e-01 -2.178788483142852783e-01 3.722943365573883057e-02 -2.109175920486450195e-02 -2.380468696355819702e-01 1.644072867929935455e-02 -1.217438876628875732e-01 -1.921101957559585571e-01 -1.747550368309020996e-01 -2.334973365068435669e-01 -2.397528886795043945e-01 1.000982895493507385e-01 -4.607883468270301819e-02 -2.901696860790252686e-01 -2.038722671568393707e-02 -2.834511175751686096e-02 -1.434516310691833496e-01 1.963269338011741638e-02 3.625200092792510986e-01 1.031599044799804688e-01 9.962618350982666016e-02
-1.843712180852890015e-01 -2.168685495853424072e-01 -9.000403806567192078e-03 8.330604434013366699e-02 6.344030797481536865e-02 -1.346362233161926270e-01 2.611300945281982422e-01 4.039255976676940918e-01 3.944809362292289734e-02 6.889179814606904984e-03 -3.542622923851013184e-01 -2.289676815271377563e-01 7.114998251199722290e-02 -1.484811604022979736e-01 -9.042868763208389282e-02 8.809991925954818726e-02 -3.671384751796722412e-01 7.620176672935485840e-02 -9.779813885688781738e-02 -1.490401923656463623e-01 -7.366756349802017212e-02 -1.168437022715806961e-02 1.522276401519775391e-01 1.460753828287124634e-01 -2.245534509420394897e-01 -1.447990536689758301e-01 -9.921741671860218048e-03 -7.075181603431701660e-02 2.813199162483215332e-01 2.028942555189132690e-01 -2.209770120680332184e-02 1.270362585783004761e-01
-4.999381899833679199e-01 -1.342186927795410156e-01 5.029289796948432922e-02 3.366268053650856018e-02 1.508083790540695190e-01 -4.630837216973304749e-02 1.159603521227836609e-01 -2.470903098583221436e-01 -2.350746840238571167e-01 -2.420696616172790527e-02 -1.817868947982788086e-01 -3.450236916542053223e-01 -2.254288271069526672e-02 -2.892720885574817657e-02 -1.166043654084205627e-01 -3.267690539360046387e-02 -3.178405342623591423e-03 7.892768830060958862e-02 -2.157621979713439941e-01 -1.648735553026199341e-01 -1.316625475883483887e-01 -1.907465159893035889e-01 4.481581505388021469e-03 -1.217528134584426880e-01 -9.414004534482955933e-02 -9.465363621711730957e-02 8.417868614196777344e-02 1.119390800595283508e-01 1.033696457743644714e-01 3.729132413864135742e-01 2.562302947044372559e-01 -6.059980392456054688e-02
-1.415826678276062012e-01 -2.748094499111175537e-01 1.051710397005081177e-01 5.524646490812301636e-03 -2.179308682680130005e-01 5.181670933961868286e-02 1.605880111455917358e-01 1.298460513353347778e-01 -7.441833615303039551e-02 1.071642264723777771e-01 -1.645591855049133301e-01 2.065139636397361755e-02 5.237434804439544678e-02 1.633835434913635254e-01 6.016720831394195557e-02 -1.503839194774627686e-01 -3.231557607650756836e-01 1.143234297633171082e-01 -1.325703710317611694e-01 7.122726738452911377e-02 -1.877412386238574982e-02 -7.203619182109832764e-02 -1.476910561323165894e-01 -2.322079688310623169e-01 -4.360395949333906174e-03 2.016745656728744507e-01 4.110299944877624512e-01 -2.788256108760833740e-01 3.177145123481750488e-01 -7.226487994194030762e-02 1.579806953668594360e-01 2.457396388053894043e-01
-2.060445994138717651e-01 -1.853728592395782471e-01 4.716968908905982971e-02 1.354550868272781372e-01 -1.003041118383407593e-01 5.156216770410537720e-02 -1.635567992925643921e-01 2.436554282903671265e-01 -3.599883522838354111e-03 1.540800184011459351e-01 -6.680633872747421265e-02 -1.457279324531555176e-01 3.431066498160362244e-02 -1.741657406091690063e-01 -3.918531164526939392e-02 -2.314731180667877197e-01 -2.352801263332366943e-01 -2.599785476922988892e-02 -9.573154151439666748e-02 -9.564153105020523071e-02 -3.490159511566162109e-01 3.204042613506317139e-01 1.263555437326431274e-01 1.520196646451950073e-01 -3.604110777378082275e-01 1.539879739284515381e-01 1.155919060111045837e-01 -2.699183523654937744e-01 -3.942410647869110107e-02 2.696568369865417480e-01 1.061123386025428772e-01 -6.667704135179519653e-02
-5.172424018383026123e-02 -1.100973859429359436e-01 -1.020826473832130432e-01 -2.295732796192169189e-01 3.399616479873657227e-02 -1.651049852371215820e-01 2.157400697469711304e-01 -5.172903090715408325e-02 1.369110494852066040e-01 4.840848222374916077e-02 -6.865301728248596191e-02 -8.417472243309020996e-02 -2.188348621129989624e-01 -8.858098834753036499e-02 1.972139030694961548e-01 -1.687767207622528076e-01 1.342259068042039871e-02 -3.820144385099411011e-02 7.560303807258605957e-02 1.151298135519027710e-01 -5.515197291970252991e-02 -1.476050913333892822e-01 1.084015816450119019e-01 -2.628273703157901764e-02 -1.489493250846862793e-01 1.109719872474670410e-01 -3.227312564849853516e-01 -1.238905042409896851e-01 6.258151531219482422e-01 2.738119065761566162e-01 8.355014026165008545e-02 5.439173057675361633e-02
1.402284204959869385e-01 -1.389066129922866821e-01 -7.526275515556335449e-02 -6.990262866020202637e-02 1.366739571094512939e-01 -1.246969252824783325e-01 1.254284679889678955e-01 9.980837814509868622e-03 3.032172918319702148e-01 1.593446135520935059e-01 -1.853649616241455078e-01 6.382366269826889038e-02 -3.082590177655220032e-02 1.346065290272235870e-02 -1.401679366827011108e-01 -3.490319550037384033e-01 -5.763810873031616211e-02 2.396495081484317780e-03 -1.722018420696258545e-01 -2.212229929864406586e-02 -3.172235786914825439e-01 -7.152570784091949463e-02 -3.732174262404441833e-02 1.145777627825737000e-01 -3.272078633308410645e-01 8.907281607389450073e-02 -2.470639348030090332e-01 -2.975114881992340088e-01 1.878211349248886108e-01 1.695637255907058716e-01 3.406683504581451416e-01 -6.072558835148811340e-02
-2.066933959722518921e-01 -1.180193349719047546e-01 1.962543465197086334e-02 1.142266299575567245e-02 7.711388170719146729e-02 3.647647053003311157e-02 4.003804177045822144e-02 1.122771948575973511e-01 -1.824332624673843384e-01 6.601297110319137573e-02 -1.363294851034879684e-02 1.015111729502677917e-01 1.514246016740798950e-01 9.770487993955612183e-02 -1.380279064178466797e-01 -2.676032297313213348e-02 -5.533478856086730957e-01 1.242357566952705383e-01 6.671642512083053589e-02 1.950586214661598206e-02 5.015347152948379517e-02 -1.845632642507553101e-01 -3.525428473949432373e-02 -6.804367154836654663e-02 -1.809211075305938721e-01 6.454333662986755371e-02 4.668813198804855347e-02 3.316956106573343277e-03 3.535584509372711182e-01 4.611786007881164551e-01 2.556812167167663574e-01 9.955428540706634521e-02
-3.948518931865692139e-01 -6.942788022570312023e-04 7.459309417754411697e-03 -5.467025190591812134e-02 8.899040520191192627e-02 -3.246984779834747314e-01 -6.686007976531982422e-02 1.640573441982269287e-01 -1.868723779916763306e-01 6.706271320581436157e-02 -5.075694993138313293e-02 -1.615307629108428955e-01 -1.855215057730674744e-02 -7.400996983051300049e-02 -1.487471908330917358e-01 5.405703186988830566e-02 -1.538832038640975952e-01 3.000197708606719971e-01 1.533245146274566650e-01 -1.498671174049377441e-01 -3.358137309551239014e-01 -2.758686896413564682e-03 8.805618435144424438e-02 -1.767522841691970825e-01 4.759846627712249756e-02 -4.131092876195907593e-02 1.495377123355865479e-01 -2.352106571197509766e-01 2.021508216857910156e-01 1.675845980644226074e-01 3.496583402156829834e-01 -1.142560839653015137e-01
-3.484617546200752258e-02 -5.669458582997322083e-02 -1.458335015922784805e-02 -3.161151409149169922e-01 -2.153898477554321289e-01 -2.351315617561340332e-01 2.398503422737121582e-01 1.110370233654975891e-01 -1.034449934959411621e-01 -7.446637004613876343e-02 -5.906740203499794006e-02 7.792627811431884766e-02 2.514728903770446777e-01 -1.511558145284652710e-01 4.086574912071228027e-02 -1.950037432834506035e-03 1.049031689763069153e-01 -2.668258845806121826e-01 -8.694387972354888916e-03 -5.650506541132926941e-02 -1.852673590183258057e-01 -1.197249740362167358e-01 -1.007382273674011230e-01 -1.508768200874328613e-01 -1.363328397274017334e-01 -1.653890162706375122e-01 1.512607373297214508e-02 -1.549103111028671265e-01 4.343992173671722412e-01 2.378186136484146118e-01 1.195705085992813110e-01 3.369898200035095215e-01
-1.333516538143157959e-01 -2.072416245937347412e-01 -2.676704525947570801e-02 7.572331279516220093e-02 2.630721926689147949e-01 -3.969146907329559326e-01 9.179222583770751953e-02 -2.545434236526489258e-01 1.888537593185901642e-02 1.364829540252685547e-01 -1.733316108584403992e-02 -2.608063444495201111e-02 1.560324281454086304e-01 -5.137289315462112427e-02 -9.162054955959320068e-02 -7.229454815387725830e-02 -1.424912214279174805e-01 1.872563362121582031e-01 9.461323171854019165e-02 2.423726767301559448e-01 -3.398653352633118629e-03 1.648092716932296753e-01 -1.365614682435989380e-01 -5.830675363540649414e-02 -9.593462944030761719e-02 9.043946862220764160e-02 2.055612057447433472e-01 -1.167402863502502441e-01 2.881095707416534424e-01 4.117681384086608887e-01 2.453482896089553833e-01 1.181980669498443604e-01
-2.307697087526321411e-01 -1.006899029016494751e-01 7.360830903053283691e-02 -5.546885728836059570e-02 1.121608316898345947e-01 -4.554666206240653992e-02 1.824861392378807068e-02 1.656460016965866089e-01 -2.202620357275009155e-02 -2.999091744422912598e-01 -5.518201366066932678e-02 1.161056458950042725e-01 -1.815014630556106567e-01 1.347954869270324707e-01 1.677466332912445068e-01 -1.188278645277023315e-01 -2.215212285518646240e-01 -2.981677949428558350e-01 -5.069031938910484314e-02 4.811014235019683838e-02 -4.039920568466186523e-01 -1.586901843547821045e-01 -3.403414413332939148e-02 7.019746303558349609e-02 -2.964617609977722168e-01 2.823762893676757812e-01 1.056783124804496765e-01 -6.472897529602050781e-02 2.735853493213653564e-01 1.936784088611602783e-01 1.371993422508239746e-01 1.839901357889175415e-01
5.861719604581594467e-03 4.243373870849609375e-03 8.096095919609069824e-02 -2.050653658807277679e-02 1.451457142829895020e-01 -8.186847716569900513e-02 3.831226229667663574e-01 1.839048974215984344e-02 -1.691642701625823975e-01 7.292494922876358032e-02 -5.580240394920110703e-03 -1.446606218814849854e-01 -5.864707380533218384e-02 -9.098709374666213989e-02 -1.491352617740631104e-01 5.567261949181556702e-02 1.098319441080093384e-01 1.942856907844543457e-01 -7.320150732994079590e-02 -1.782135069370269775e-01 -1.408830401487648487e-03 8.152707666158676147e-02 2.272126972675323486e-01 6.600655615329742432e-03 -2.501353323459625244e-01 -3.721957281231880188e-02 7.449101656675338745e-02 -3.015266954898834229e-01 4.364089369773864746e-01 4.008150994777679443e-01 2.077156603336334229e-01 1.619025915861129761e-01
-1.742696315050125122e-01 -2.228630036115646362e-01 -7.068193983286619186e-03 -1.969850808382034302e-01 9.817753732204437256e-02 -2.118433266878128052e-01 3.202773258090019226e-02 1.835951209068298340e-01 -1.676895655691623688e-02 1.061649173498153687e-01 -5.779528990387916565e-02 -1.179133802652359009e-01 2.833520472049713135e-01 -5.932675674557685852e-02 3.177496790885925293e-02 -1.677511930465698242e-01 -7.586092501878738403e-02 -1.648463159799575806e-01 1.141589656472206116e-01 5.983379483222961426e-02 -7.918858528137207031e-02 -7.843995466828346252e-03 2.054645866155624390e-01 1.693469882011413574e-01 -2.214451581239700317e-01 9.784492105245590210e-02 -4.491088986396789551e-01 -6.614092737436294556e-02 2.630411386489868164e-01 3.788176476955413818e-01 2.134362012147903442e-01 -2.010104432702064514e-02
-4.079953432083129883e-01 -1.863675266504287720e-01 1.245025768876075745e-01 -4.867240041494369507e-02 1.254646629095077515e-01 -1.143778301775455475e-02 -1.400853227823972702e-02 -6.920790672302246094e-02 -2.906981706619262695e-01 2.076278775930404663e-01 -1.280581951141357422e-01 -1.552210897207260132e-01 -3.114889748394489288e-02 1.180591657757759094e-01 1.853498667478561401e-01 -1.366139352321624756e-01 -6.071839481592178345e-03 7.270146161317825317e-02 -2.039792537689208984e-01 -1.642641276121139526e-01 -6.500281393527984619e-02 -2.761488854885101318e-01 1.796611770987510681e-02 6.791302561759948730e-02 -1.859431564807891846e-01 9.906841814517974854e-02 2.703726589679718018e-01 1.580485329031944275e-02 3.622861579060554504e-02 3.062241673469543457e-01 3.466452956199645996e-01 1.781156361103057861e-01
-3.225202262401580811e-01 1.509772986173629761e-01 -1.099060550332069397e-01 -3.849168494343757629e-02 -1.141080865636467934e-03 -1.374062895774841309e-01 3.397826552391052246e-01 2.107851803302764893e-01 -1.247207373380661011e-01 -1.385518163442611694e-01 -8.425837755203247070e-02 -4.373120889067649841e-02 1.474562734365463257e-01 -5.002448707818984985e-02 -2.531241774559020996e-01 -1.637789458036422729e-01 -7.672592252492904663e-02 3.249873816967010498e-01 -1.109735965728759766e-01 -3.642912209033966064e-02 -1.733652204275131226e-01 6.591939181089401245e-02 4.765023477375507355e-03 2.039980590343475342e-01 -2.762716710567474365e-01 2.715400047600269318e-02 2.017058879137039185e-01 -1.217390149831771851e-01 3.508495688438415527e-01 2.266042530536651611e-01 6.894772499799728394e-02 -9.488846361637115479e-02
-1.656327098608016968e-01 -1.364345550537109375e-01 -1.716343760490417480e-01 4.610389843583106995e-02 1.507883518934249878e-01 -3.078713119029998779e-01 3.809572756290435791e-01 7.782959938049316406e-02 -1.001636832952499390e-01 2.658534646034240723e-01 -1.063351333141326904e-01 -2.672622799873352051e-01 2.765929326415061951e-02 -1.161262914538383484e-01 -2.191482484340667725e-01 1.215430349111557007e-01 -9.399884194135665894e-02 2.981575727462768555e-01 -1.607404649257659912e-01 -3.325535356998443604e-02 -2.168396860361099243e-01 1.956193298101425171e-01 -4.753486439585685730e-02 6.674060225486755371e-02 1.116237137466669083e-02 2.567350398749113083e-03 1.622474491596221924e-01 -1.475080400705337524e-01 1.196140795946121216e-01 3.218417465686798096e-01 1.716934144496917725e-01 3.006484918296337128e-02
-3.266408443450927734e-01 -3.198677301406860352e-01 1.748255044221878052e-01 -2.477566003799438477e-01 -4.292275756597518921e-02 -3.052311390638351440e-02 -1.841477118432521820e-02 1.142302975058555603e-01 2.751426957547664642e-02 2.074570655822753906e-01 -2.623502016067504883e-01 -1.342159956693649292e-01 -2.192696928977966309e-01 3.172150850296020508e-01 2.001738362014293671e-02 -1.540282517671585083e-01 5.884562432765960693e-02 2.414603717625141144e-03 -8.741445094347000122e-02 9.202526509761810303e-02 -2.628048956394195557e-01 -1.021511331200599670e-01 -1.725509166717529297e-01 -1.020241603255271912e-01 3.731930628418922424e-02 -2.715487964451313019e-02 1.139568910002708435e-01 -6.852284818887710571e-02 2.474347651004791260e-01 3.075152337551116943e-01 2.488625347614288330e-01 5.116703361272811890e-02
-2.009921222925186157e-01 -1.461977213621139526e-01 -1.398076564073562622e-01 -9.307993948459625244e-02 2.885835468769073486e-01 -7.642695307731628418e-02 3.649890720844268799e-01 8.705919235944747925e-02 -7.829621434211730957e-02 8.030859380960464478e-02 9.047199040651321411e-03 -1.658146083354949951e-01 8.057764917612075806e-02 -1.269872784614562988e-01 -1.753916591405868530e-01 1.178691685199737549e-01 1.335600465536117554e-01 8.190573751926422119e-02 -9.352293610572814941e-02 -6.742651015520095825e-02 -1.931509524583816528e-01 1.184893622994422913e-01 1.578980982303619385e-01 -8.567863702774047852e-02 -1.670336164534091949e-02 -1.698639690876007080e-01 2.474664449691772461e-01 -1.060370728373527527e-01 4.319421052932739258e-01 3.111865818500518799e-01 2.134454995393753052e-01 1.436132490634918213e-01
2.058508805930614471e-02 -4.089449644088745117e-01 -1.486767232418060303e-01 4.185810685157775879e-02 -1.721489131450653076e-01 -1.414432823657989502e-01 1.108157783746719360e-01 -1.240828707814216614e-01 -5.710700899362564087e-02 -6.130819395184516907e-02 1.146276965737342834e-01 -3.379587531089782715e-01 5.816168710589408875e-02 -1.536127328872680664e-01 3.498562052845954895e-02 -2.134231775999069214e-01 -1.165273636579513550e-01 6.080397963523864746e-02 -2.071745395660400391e-01 -1.364071518182754517e-01 -1.136808320879936218e-01 2.320224195718765259e-01 5.088676884770393372e-02 5.178875848650932312e-02 -4.004250168800354004e-01 3.155189156532287598e-01 3.260191529989242554e-02 -1.571991294622421265e-01 1.441034227609634399e-01 2.352187484502792358e-01 1.015001460909843445e-01 1.186407729983329773e-02
-1.479910016059875488e-01 -8.400770276784896851e-02 -1.163736283779144287e-01 -1.536359190940856934e-01 6.888064742088317871e-02 6.012789905071258545e-02 1.499918997287750244e-01 9.862832725048065186e-02 -3.294470012187957764e-01 -8.189685642719268799e-02 -2.263939678668975830e-01 -1.414218693971633911e-01 -4.331449046730995178e-02 -4.276541620492935181e-02 -2.495023012161254883e-01 -1.171553656458854675e-01 -8.074326813220977783e-02 3.712720870971679688e-01 1.015978381037712097e-01 -7.813759148120880127e-02 -1.659180372953414917e-01 7.389938086271286011e-02 1.881770044565200806e-01 -1.619290709495544434e-01 -1.865669190883636475e-01 2.191689610481262207e-01 -1.101854220032691956e-01 -3.147573173046112061e-01 3.239063620567321777e-01 7.831729203462600708e-02 2.522171437740325928e-01 5.478673428297042847e-02
-2.194246090948581696e-02 -2.988837659358978271e-01 7.769589871168136597e-02 -1.284881532192230225e-01 -1.817971467971801758e-01 -2.155777066946029663e-01 1.587350666522979736e-01 -3.087898658122867346e-04 -4.720775410532951355e-02 5.021744593977928162e-02 9.276016615331172943e-03 -2.631205618381500244e-01 8.238246291875839233e-02 -1.173724830150604248e-01 1.011162251234054565e-01 -1.536025255918502808e-01 -2.433252781629562378e-01 7.397384196519851685e-02 -9.974975883960723877e-02 1.020178496837615967e-01 1.178978309035301208e-01 3.434184789657592773e-01 1.965863257646560669e-01 -1.049012243747711182e-01 -2.403703331947326660e-01 4.046842455863952637e-01 -6.366649642586708069e-03 -1.072154939174652100e-01 2.309052944183349609e-01 2.920104265213012695e-01 1.268671602010726929e-01 -1.345389988273382187e-02
-9.921245276927947998e-02 -1.377806365489959717e-01 1.838675886392593384e-01 -6.678897887468338013e-02 1.756043881177902222e-01 7.315583527088165283e-02 8.089575171470642090e-02 -5.631555989384651184e-02 1.261731982231140137e-01 1.006794050335884094e-01 -1.384311616420745850e-01 -1.537059396505355835e-01 3.306532045826315880e-03 -7.462612539529800415e-02 1.596722751855850220e-01 -4.295511245727539062e-01 4.417859390377998352e-02 7.510552555322647095e-02 5.790479015558958054e-03 -2.762364447116851807e-01 -3.117428123950958252e-01 -1.927277818322181702e-02 3.136967867612838745e-02 2.616012096405029297e-01 -9.705064445734024048e-02 8.714764565229415894e-02 -1.746090501546859741e-01 -2.056868970394134521e-01 3.165108263492584229e-01 9.860301017761230469e-02 3.328512907028198242e-01 -2.028781324625015259e-01
-2.079556584358215332e-01 -1.177764832973480225e-01 1.775484085083007812e-01 8.838777244091033936e-02 7.909890264272689819e-02 -1.671651452779769897e-01 2.133487761020660400e-01 -3.239375948905944824e-01 -6.646896153688430786e-02 -7.660844177007675171e-02 1.123561784625053406e-01 1.273328214883804321e-01 9.450177848339080811e-02 -2.550778687000274658e-01 4.496609792113304138e-02 -2.126992940902709961e-01 -1.875678002834320068e-01 -1.401974558830261230e-01 7.893989793956279755e-03 2.426181882619857788e-01 -2.817484736442565918e-01 -6.750089675188064575e-02 -1.166272237896919250e-01 -2.260618805885314941e-01 -8.253228664398193359e-02 1.592999547719955444e-01 2.440659403800964355e-01 -2.763947248458862305e-01 2.100979983806610107e-01 1.526050716638565063e-01 2.008344829082489014e-01 1.420877724885940552e-01
-3.369660302996635437e-02 -4.806822538375854492e-02 -3.420249372720718384e-02 -3.272342681884765625e-01 -9.575837850570678711e-02 -2.002802640199661255e-01 1.923034638166427612e-01 -1.444301754236221313e-01 -7.154250890016555786e-02 -2.530455589294433594e-01 1.345600336790084839e-01 -2.243574857711791992e-01 5.116598680615425110e-02 3.339778631925582886e-02 -2.197495102882385254e-01 1.142039429396390915e-03 -3.907300531864166260e-01 -5.225881189107894897e-02 -7.804297655820846558e-02 -2.033044211566448212e-02 -3.149155676364898682e-01 6.041239574551582336e-02 6.418924778699874878e-02 -1.731381565332412720e-02 -3.467530012130737305e-01 1.543963402509689331e-01 7.142509520053863525e-02 -2.109508067369461060e-01 3.040758669376373291e-01 2.960761450231075287e-02 1.533823013305664062e-01 1.089617908000946045e-01
-4.454501438885927200e-03 -1.202399730682373047e-01 9.004644304513931274e-02 1.206794381141662598e-02 9.361209720373153687e-02 -1.469087749719619751e-01 4.443350434303283691e-01 8.750637620687484741e-02 -8.066261559724807739e-02 1.368440985679626465e-01 -1.485189888626337051e-02 -2.972243726253509521e-01 -7.669967412948608398e-02 -5.641885101795196533e-02 -1.150013804435729980e-01 1.203727200627326965e-01 -1.447698567062616348e-02 3.203352093696594238e-01 -1.832378469407558441e-02 7.024973630905151367e-03 1.016604751348495483e-01 -6.778214871883392334e-02 2.674317955970764160e-01 -7.604694925248622894e-03 -1.475166976451873779e-01 9.298711270093917847e-02 -8.799257688224315643e-03 -2.939111888408660889e-01 3.425080776214599609e-01 3.128682672977447510e-01 1.962388008832931519e-01 1.759618669748306274e-01
-2.033396810293197632e-01 -1.112013980746269226e-01 1.050944551825523376e-01 -2.199288606643676758e-01 1.409676969051361084e-01 -2.473921328783035278e-01 1.588803380727767944e-01 -2.820885777473449707e-01 8.210998028516769409e-02 -1.287362128496170044e-01 -1.455107331275939941e-01 -1.669999063014984131e-01 1.832910031080245972e-01 -2.161489985883235931e-02 -1.605625301599502563e-01 5.233847722411155701e-02 -2.974997162818908691e-01 7.802996039390563965e-02 9.322531521320343018e-03 2.607169188559055328e-02 -3.897939026355743408e-01 5.903363693505525589e-03 2.296078652143478394e-01 1.408367007970809937e-01 -1.425960958003997803e-01 -1.466991193592548370e-02 -8.785930462181568146e-03 -3.038034141063690186e-01 1.798986494541168213e-01 -1.067492142319679260e-01 2.226527035236358643e-01 1.996906250715255737e-01
-6.081743910908699036e-02 1.306555867195129395e-01 1.969811320304870605e-01 -2.315784245729446411e-01 -9.210259467363357544e-02 7.971204817295074463e-03 6.217868626117706299e-02 -8.688754588365554810e-02 -1.738144159317016602e-01 -2.716505527496337891e-01 -1.090037673711776733e-01 1.138085126876831055e-01 -6.159503012895584106e-02 -1.827468872070312500e-01 -2.493681311607360840e-01 1.185665428638458252e-01 -2.531365156173706055e-01 1.163402944803237915e-01 -2.322904318571090698e-01 -2.392714768648147583e-01 -1.898918151855468750e-01 -1.114772409200668335e-01 -1.025518551468849182e-01 3.216405212879180908e-02 -4.454969987273216248e-02 1.975871324539184570e-01 2.793828956782817841e-02 -1.864373832941055298e-01 4.034845232963562012e-01 8.125079423189163208e-02 3.565754592418670654e-01 5.092117562890052795e-02
-5.424166470766067505e-02 -2.562316954135894775e-01 2.689445316791534424e-01 -1.542202830314636230e-01 -7.362099736928939819e-02 -5.214733257889747620e-02 2.287939786911010742e-01 3.731502592563629150e-01 1.153874024748802185e-01 -2.001979202032089233e-01 3.458602353930473328e-02 -3.314350843429565430e-01 -1.765133142471313477e-01 5.665623024106025696e-02 -3.489986807107925415e-02 -2.664383649826049805e-01 -1.687117815017700195e-01 5.234721302986145020e-02 -1.348488926887512207e-01 7.913731038570404053e-03 1.931753940880298615e-02 -1.347378194332122803e-01 8.373037911951541901e-03 -2.427567243576049805e-01 -3.540460467338562012e-01 5.505298823118209839e-02 1.855570375919342041e-01 8.041306398808956146e-03 5.719150975346565247e-02 1.525766104459762573e-01 1.379189044237136841e-01 1.706495136022567749e-01
-1.378044933080673218e-01 -1.368792653083801270e-01 6.642331182956695557e-02 -2.984485626220703125e-01 -6.831368803977966309e-02 -2.261876910924911499e-01 1.316425800323486328e-01 -2.748722583055496216e-02 -7.704757736064493656e-04 -3.575816750526428223e-01 8.034977316856384277e-02 -2.769984304904937744e-01 1.729631572961807251e-01 2.258354239165782928e-02 -2.023003995418548584e-01 -4.374485928565263748e-03 -3.464182615280151367e-01 -6.511741131544113159e-02 -8.133246749639511108e-02 1.269106101244688034e-02 -3.664921522140502930e-01 -8.596890605986118317e-03 2.692469023168087006e-02 1.274731606245040894e-01 -2.024538964033126831e-01 1.599815934896469116e-01 3.727737069129943848e-02 -2.002685815095901489e-01 2.539983987808227539e-01 -3.412020951509475708e-02 1.588016450405120850e-01 1.763359606266021729e-01
-3.715996742248535156e-01 2.828682661056518555e-01 6.410698592662811279e-02 -1.482489146292209625e-02 -1.779260188341140747e-01 -2.649939358234405518e-01 2.050562798976898193e-01 4.521504417061805725e-02 1.892260164022445679e-01 -6.175823882222175598e-02 1.996232941746711731e-02 -8.574070036411285400e-02 1.913350224494934082e-01 1.020896956324577332e-01 7.709089666604995728e-02 -3.489826321601867676e-01 -2.331531345844268799e-01 -8.480177074670791626e-02 -1.462297141551971436e-01 -2.327638715505599976e-01 -6.239226087927818298e-02 -1.882176548242568970e-01 -2.404413186013698578e-02 -9.775529615581035614e-03 -1.165902614593505859e-01 1.271834783256053925e-02 1.487972438335418701e-01 -9.987308830022811890e-02 2.416454255580902100e-01 2.489809840917587280e-01 -5.253947153687477112e-02 2.516805231571197510e-01
-3.611040711402893066e-01 -1.529080420732498169e-01 3.241600096225738525e-02 8.901340514421463013e-02 -2.569558024406433105e-01 2.321003824472427368e-01 2.675860226154327393e-01 -1.855690404772758484e-02 -2.255366295576095581e-01 5.276967771351337433e-03 -1.033847928047180176e-01 -1.086645126342773438e-01 1.985265128314495087e-02 -3.325328603386878967e-02 -9.742207080125808716e-02 4.886287078261375427e-02 -3.743299245834350586e-01 5.915718153119087219e-02 -7.112810760736465454e-02 -1.262263953685760498e-01 -2.460415363311767578e-01 7.450790703296661377e-02 1.790510304272174835e-02 -1.234209239482879639e-01 -2.344538718461990356e-01 -7.201421260833740234e-02 -5.931035429239273071e-02 -2.717916965484619141e-01 3.997141122817993164e-01 -3.172640223056077957e-03 -4.783218726515769958e-02 1.129915788769721985e-01
2.013385593891143799e-01 -6.530713289976119995e-02 -2.732859738171100616e-02 -2.899151146411895752e-01 2.297424525022506714e-01 -2.733026742935180664e-01 1.901771575212478638e-01 1.216456517577171326e-01 -1.931684911251068115e-01 3.458585143089294434e-01 2.457268983125686646e-01 -1.825531721115112305e-01 -5.125851184129714966e-02 1.523845922201871872e-02 4.166206717491149902e-02 -1.093426868319511414e-01 -3.130229711532592773e-01 1.450516730546951294e-01 -8.868888020515441895e-03 -1.005712002515792847e-01 -1.755244880914688110e-01 3.099627234041690826e-02 -3.023753501474857330e-02 1.129507422447204590e-01 -2.108036875724792480e-01 3.537896275520324707e-01 -1.270475685596466064e-01 -1.509040314704179764e-02 5.452471226453781128e-02 2.163790613412857056e-01 8.649105578660964966e-02 8.284033089876174927e-02
-5.772515758872032166e-02 -1.088810861110687256e-01 2.234103828668594360e-01 -7.294216752052307129e-02 -5.508725345134735107e-02 -2.757991850376129150e-01 3.928664326667785645e-02 -1.727225482463836670e-01 7.408080995082855225e-02 -1.524315178394317627e-01 -2.831182479858398438e-01 -7.845368981361389160e-02 5.496411770582199097e-02 -1.430192776024341583e-02 -1.444139480590820312e-01 -4.393212869763374329e-02 1.042336151003837585e-01 3.987724184989929199e-01 -4.534749686717987061e-02 -5.988157168030738831e-02 -1.328609436750411987e-01 9.212166815996170044e-02 -3.921399265527725220e-02 -2.211034111678600311e-02 -2.541063725948333740e-01 7.577752321958541870e-02 -6.771426647901535034e-02 -4.001733362674713135e-01 3.791562020778656006e-01 2.915098369121551514e-01 -1.509144343435764313e-02 1.018122434616088867e-01
6.804461777210235596e-02 5.856378003954887390e-02 -7.451271265745162964e-02 -1.923480629920959473e-01 2.516848146915435791e-01 -2.516874670982360840e-01 1.283963024616241455e-01 1.553854346275329590e-01 -2.252211868762969971e-01 8.076209574937820435e-02 5.167697742581367493e-02 -1.800483316183090210e-01 -7.634039223194122314e-02 -2.095119953155517578e-01 -1.390307694673538208e-01 2.549003660678863525e-01 -2.522499859333038330e-01 2.243558317422866821e-01 -1.933256983757019043e-01 7.291527837514877319e-02 -2.791724205017089844e-01 2.638039588928222656e-01 -1.678058877587318420e-02 -2.035735920071601868e-02 -7.897266745567321777e-02 2.283430844545364380e-01 2.337152212858200073e-01 -8.049009740352630615e-02 1.147542893886566162e-01 2.758060395717620850e-01 1.691524386405944824e-01 1.161664351820945740e-01
-3.301632031798362732e-02 -2.492776960134506226e-01 1.154011189937591553e-01 -2.085882276296615601e-01 1.374596357345581055e-01 -9.943753480911254883e-02 2.204729616641998291e-01 -2.732189595699310303e-01 2.037258632481098175e-02 3.690369799733161926e-02 -1.574732214212417603e-01 -6.653594970703125000e-02 -2.083164155483245850e-01 -3.401017189025878906e-02 1.575808078050613403e-01 -2.007111907005310059e-01 -2.289959937334060669e-01 1.867777407169342041e-01 -7.236533612012863159e-02 1.841498613357543945e-01 -2.814625203609466553e-01 -6.075768172740936279e-02 -2.250069566071033478e-02 4.386013001203536987e-02 -2.616496980190277100e-01 3.317838013172149658e-01 -7.504095882177352905e-02 -1.329657286405563354e-01 3.695574998855590820e-01 1.719300001859664917e-01 -8.214236795902252197e-02 2.617928013205528259e-02
-1.092742905020713806e-01 -2.791191637516021729e-01 7.194932550191879272e-02 -2.408988028764724731e-01 6.935793906450271606e-02 -3.816217184066772461e-02 1.122528091073036194e-01 -2.854212746024131775e-02 4.069184884428977966e-02 9.389137476682662964e-02 -1.153296977281570435e-01 -2.840803861618041992e-01 3.352832049131393433e-03 1.520288586616516113e-01 -6.174151226878166199e-02 -4.808866381645202637e-01 1.476611793041229248e-01 1.395417153835296631e-01 5.812256713397800922e-04 -2.250834107398986816e-01 -2.270693033933639526e-01 3.501778095960617065e-02 -4.288909956812858582e-02 3.219656944274902344e-01 -1.288523226976394653e-01 2.905595116317272186e-02 -4.739820584654808044e-02 -1.992426514625549316e-01 2.383966296911239624e-01 -4.475462064146995544e-02 3.086729645729064941e-01 2.941729873418807983e-02
3.143613040447235107e-02 -3.772796690464019775e-02 -3.822832703590393066e-01 -1.775465458631515503e-01 1.935327053070068359e-01 -8.378813415765762329e-02 2.933804690837860107e-01 -8.891188539564609528e-03 -6.756538152694702148e-02 7.091420143842697144e-02 -1.889113187789916992e-01 1.658062078058719635e-02 -2.996489219367504120e-02 -4.319047927856445312e-02 -1.312707960605621338e-01 -5.766844004392623901e-02 -9.993449598550796509e-02 2.767799794673919678e-02 2.169931307435035706e-02 -2.785069346427917480e-01 -1.438955366611480713e-01 -1.024776473641395569e-01 9.392058104276657104e-02 5.775430239737033844e-03 -9.916970133781433105e-02 9.912646561861038208e-02 -1.194770783185958862e-01 -3.136684894561767578e-01 4.292499721050262451e-01 3.407635390758514404e-01 2.425475865602493286e-01 6.428308319300413132e-03
-1.028023362159729004e-01 -1.319739371538162231e-01 5.914708226919174194e-02 -3.247092366218566895e-01 -2.113469690084457397e-02 -2.556734979152679443e-01 1.509761214256286621e-01 -1.936376988887786865e-01 -1.243881415575742722e-03 -2.859658002853393555e-01 9.973534196615219116e-02 -2.264397889375686646e-01 5.352164432406425476e-02 -1.526461821049451828e-02 -1.221657544374465942e-01 1.518670320510864258e-01 -4.938580393791198730e-01 -8.038578927516937256e-02 -1.464439183473587036e-02 -2.753216959536075592e-02 -3.357514739036560059e-01 7.882349938154220581e-02 1.064422447234392166e-02 4.445565119385719299e-02 -2.057386189699172974e-01 1.908372491598129272e-01 4.615090042352676392e-02 -1.952103823423385620e-01 2.114495933055877686e-01 6.026583164930343628e-02 1.011580154299736023e-01 5.447355285286903381e-02
-2.687065899372100830e-01 -3.207745552062988281e-01 2.035471946001052856e-01 -3.329716622829437256e-01 8.309412747621536255e-02 5.801162682473659515e-03 2.583711147308349609e-01 2.949725389480590820e-01 6.740678846836090088e-02 2.615519985556602478e-02 -1.711470782756805420e-01 3.538382053375244141e-02 2.107103615999221802e-01 -1.389450579881668091e-01 -6.214081496000289917e-02 2.926490902900695801e-01 -1.197737753391265869e-01 -8.390919864177703857e-02 -1.015909612178802490e-01 2.846910152584314346e-03 -2.182712852954864502e-01 -2.341567538678646088e-02 3.656919300556182861e-02 3.970948606729507446e-02 -9.297758340835571289e-03 -1.602777838706970215e-01 5.632452294230461121e-02 -2.784369885921478271e-01 1.009027808904647827e-01 1.381126195192337036e-01 1.503597050905227661e-01 2.859299778938293457e-01
2.307597734034061432e-02 -3.275005221366882324e-01 2.082181870937347412e-01 -3.253884017467498779e-01 3.281828761100769043e-01 -9.206256270408630371e-02 2.141524255275726318e-01 -1.268708407878875732e-01 -1.411824822425842285e-01 6.760891526937484741e-02 7.238630205392837524e-02 1.966204680502414703e-02 2.010667324066162109e-02 -2.006392478942871094e-01 1.163282543420791626e-01 -2.969177067279815674e-01 -1.958774030208587646e-01 9.139571338891983032e-02 -2.128716111183166504e-01 -9.596994519233703613e-02 -2.598301470279693604e-01 6.856061518192291260e-02 4.822110384702682495e-02 5.755073204636573792e-02 -2.122955173254013062e-01 1.813435852527618408e-01 -1.097604185342788696e-01 -3.366081044077873230e-02 2.827452123165130615e-01 6.785674486309289932e-03 -2.043127268552780151e-01 -1.984159275889396667e-02
-2.027305364608764648e-01 -6.423034239560365677e-03 -8.954955637454986572e-02 -1.346584111452102661e-01 -2.885673753917217255e-02 -1.216628849506378174e-01 -4.624771326780319214e-02 1.905689388513565063e-01 -2.484505921602249146e-01 -6.089137122035026550e-02 -2.649304829537868500e-02 -2.117080837488174438e-01 9.631080925464630127e-02 -1.594440490007400513e-01 -1.292784959077835083e-01 -1.065612658858299255e-01 -4.538828879594802856e-02 4.121423065662384033e-01 -4.807308316230773926e-02 -1.910427212715148926e-01 -2.664134204387664795e-01 3.696685656905174255e-02 1.156867220997810364e-01 -5.676975101232528687e-02 -1.824123710393905640e-01 1.251409798860549927e-01 1.384547948837280273e-01 -3.503216207027435303e-01 2.973275780677795410e-01 2.831019163131713867e-01 2.139434069395065308e-01 7.929759100079536438e-03
-1.030951663851737976e-01 -1.318967193365097046e-01 -4.848463460803031921e-02 -3.262373805046081543e-01 9.726632386445999146e-02 -2.536387145519256592e-01 1.942836642265319824e-01 -6.266490370035171509e-02 9.801750630140304565e-02 -2.789598703384399414e-01 1.217683702707290649e-01 -1.970159858465194702e-01 7.187239080667495728e-02 -9.419298917055130005e-02 -2.413157075643539429e-01 6.132462993264198303e-03 -4.142659306526184082e-01 -2.061432972550392151e-02 2.826386317610740662e-02 -3.729264065623283386e-02 -2.973227500915527344e-01 7.107420265674591064e-02 3.593853116035461426e-02 8.394180238246917725e-02 -2.851596176624298096e-01 6.514689326286315918e-02 -3.240139782428741455e-02 -2.677549421787261963e-01 2.238123565912246704e-01 -5.750794708728790283e-02 2.071911394596099854e-01 6.081075221300125122e-02
-2.534507513046264648e-01 -1.221476197242736816e-01 3.688927739858627319e-02 -1.104212999343872070e-01 2.913458347320556641e-01 -1.196742728352546692e-01 1.610946655273437500e-01 1.057277396321296692e-01 1.660937964916229248e-01 3.417400121688842773e-01 1.545973494648933411e-02 -3.840937279164791107e-03 -5.697634071111679077e-02 1.739733964204788208e-01 1.170794665813446045e-01 -3.339238464832305908e-01 1.058561056852340698e-01 -1.830327138304710388e-02 -2.375551033765077591e-03 2.824930287897586823e-02 -3.087581992149353027e-01 -4.388342425227165222e-02 3.497643768787384033e-02 -7.133723236620426178e-03 -2.092590183019638062e-01 -8.458457887172698975e-02 2.972277700901031494e-01 -8.964408189058303833e-02 3.039035797119140625e-01 2.848387956619262695e-01 1.847911179065704346e-01 4.199474677443504333e-02
-2.108132541179656982e-01 -2.452127039432525635e-01 3.781152144074440002e-02 -7.842084765434265137e-02 4.508324898779392242e-03 -1.844627857208251953e-01 1.085973307490348816e-01 -3.767070174217224121e-01 -8.649885654449462891e-02 -3.339997678995132446e-02 3.410167694091796875e-01 1.064446270465850830e-01 1.474418342113494873e-01 -1.596032828092575073e-01 2.104085534811019897e-01 -5.074163898825645447e-02 -4.298778995871543884e-02 -3.748098388314247131e-02 1.849252916872501373e-02 1.829754188656806946e-02 -2.837350070476531982e-01 -1.417667865753173828e-01 -2.329985797405242920e-01 -9.607471525669097900e-02 -4.915844649076461792e-02 2.378456443548202515e-01 7.392895221710205078e-02 -2.579297423362731934e-01 2.204235941171646118e-01 1.898119896650314331e-01 2.763890624046325684e-01 9.891084581613540649e-02
-7.367151975631713867e-02 -1.303304284811019897e-01 -7.838260382413864136e-02 -3.359949961304664612e-02 3.434577882289886475e-01 -2.226913422346115112e-01 2.914860546588897705e-01 5.364969000220298767e-02 -2.918890304863452911e-02 2.798104584217071533e-01 -8.817540854215621948e-02 -1.261567771434783936e-01 -1.801874674856662750e-02 -1.093401312828063965e-01 -3.355104625225067139e-01 -5.738602951169013977e-03 1.103925611823797226e-02 2.139157801866531372e-01 -1.524602472782135010e-01 -3.185640275478363037e-02 -2.748246192932128906e-01 1.591051220893859863e-01 1.251139491796493530e-01 -3.882753103971481323e-02 3.227790445089340210e-02 -1.447477191686630249e-02 4.145566746592521667e-02 -1.009051725268363953e-01 2.904585897922515869e-01 3.911394774913787842e-01 2.183538973331451416e-01 2.947589382529258728e-02
-1.860321015119552612e-01 -1.202039420604705811e-01 -4.336415976285934448e-02 -7.944741286337375641e-03 -7.939743995666503906e-02 -4.551921486854553223e-01 1.537871807813644409e-01 1.363406479358673096e-01 1.470073908567428589e-01 9.634183347225189209e-02 -3.367910534143447876e-02 -1.190447807312011719e-01 -1.458806991577148438e-01 -3.491486981511116028e-02 6.749720126390457153e-02 -7.089102268218994141e-02 -2.312908172607421875e-01 -1.016713958233594894e-02 -1.603249013423919678e-01 5.606776475906372070e-02 -4.685123860836029053e-01 -6.670584529638290405e-02 -3.843008279800415039e-01 -1.497502923011779785e-01 1.475572586059570312e-01 2.484243828803300858e-03 -7.897378504276275635e-02 8.368317037820816040e-03 2.766911983489990234e-01 7.547750324010848999e-02 5.072119086980819702e-02 -1.598436385393142700e-01
-2.755287587642669678e-01 -7.498561590909957886e-02 -1.955191642045974731e-01 -5.181880295276641846e-02 -3.559448122978210449e-01 -1.545856744050979614e-01 1.960481405258178711e-01 -4.270355775952339172e-02 -2.123467028141021729e-01 1.453328430652618408e-01 -7.239926606416702271e-02 -1.641894690692424774e-02 -3.020669147372245789e-02 -1.690244525671005249e-01 -1.357470452785491943e-01 -1.283005774021148682e-01 -3.528641462326049805e-01 2.382839918136596680e-01 -2.663162164390087128e-02 -1.965476721525192261e-01 -2.117571085691452026e-01 3.054372072219848633e-01 8.759888261556625366e-02 -2.483947901055216789e-03 -1.241558566689491272e-01 1.738885790109634399e-01 1.573550701141357422e-01 -1.666484177112579346e-01 2.457681149244308472e-01 1.215698868036270142e-01 -2.448239596560597420e-03 1.038537025451660156e-01
-1.992454528808593750e-01 -1.709631830453872681e-01 1.951833069324493408e-01 -1.070414856076240540e-01 5.683487281203269958e-02 -4.314767718315124512e-01 3.027327060699462891e-01 1.594053208827972412e-01 -1.974378712475299835e-02 1.737193167209625244e-01 -1.727834194898605347e-01 -7.948676496744155884e-02 -7.312967628240585327e-02 -1.253261715173721313e-01 1.931655257940292358e-01 -1.986083239316940308e-01 2.527067065238952637e-01 1.188605278730392456e-01 3.158095106482505798e-02 -2.032317407429218292e-02 1.069171167910099030e-02 4.518173262476921082e-02 -3.073332086205482483e-02 4.520727694034576416e-02 -1.740280240774154663e-01 -7.640494965016841888e-03 2.720369696617126465e-01 -2.996900975704193115e-01 2.292315363883972168e-01 -7.840968668460845947e-02 4.334157705307006836e-02 2.668834328651428223e-01
-1.805160641670227051e-01 5.869764368981122971e-03 1.119688153266906738e-01 2.574016340076923370e-02 -7.644163817167282104e-02 4.078724235296249390e-02 2.586977779865264893e-01 -7.189709693193435669e-03 -2.562451642006635666e-03 1.202082708477973938e-01 1.503646969795227051e-01 -1.177240759134292603e-01 -1.722037643194198608e-01 1.588792651891708374e-01 -3.488044440746307373e-01 -1.851921677589416504e-01 -5.175542235374450684e-01 2.093757688999176025e-01 -1.197688095271587372e-02 -2.177523076534271240e-01 -2.427958399057388306e-01 1.837146133184432983e-01 3.808866068720817566e-02 1.206197515130043030e-01 -6.373495608568191528e-02 2.187313139438629150e-01 -1.521965954452753067e-03 -1.431791186332702637e-01 1.228160709142684937e-01 1.769571602344512939e-01 2.121306722983717918e-03 -1.764746159315109253e-01
-3.202966749668121338e-01 -8.142133243381977081e-03 1.510538607835769653e-01 -3.279622793197631836e-01 -7.329352945089340210e-02 -2.485951036214828491e-01 1.110289916396141052e-01 1.170363835990428925e-02 6.156913563609123230e-02 1.579121947288513184e-01 -2.083385288715362549e-01 -5.293194204568862915e-02 1.233050823211669922e-01 -1.206021681427955627e-01 9.067059308290481567e-02 -1.163128241896629333e-01 -4.646500200033187866e-02 -1.293889135122299194e-01 -1.016357690095901489e-01 -1.627888232469558716e-01 -2.496390044689178467e-02 -2.103843539953231812e-01 -2.264319658279418945e-01 6.690587848424911499e-02 -3.227649331092834473e-01 3.264050930738449097e-02 7.757692784070968628e-02 8.946173638105392456e-02 3.153880238533020020e-01 1.248776167631149292e-01 1.134543940424919128e-01 3.966552019119262695e-01
-1.255246400833129883e-01 -1.589741557836532593e-01 1.806814074516296387e-01 -1.205879375338554382e-01 2.555392682552337646e-01 2.515344880521297455e-02 -3.959020227193832397e-02 -2.347789891064167023e-02 -8.091926574707031250e-02 -2.172714285552501678e-02 -5.467595998197793961e-03 2.065010555088520050e-02 4.822029545903205872e-02 -6.087158247828483582e-02 4.123894870281219482e-02 -9.043665975332260132e-02 -1.644502133131027222e-01 -2.321401983499526978e-01 1.322734504938125610e-01 -3.948793560266494751e-02 -4.136981964111328125e-01 5.159791186451911926e-02 -2.634305953979492188e-01 -8.076439052820205688e-02 -5.019295960664749146e-02 2.460365593433380127e-01 9.917518496513366699e-02 -1.043420284986495972e-01 1.767829060554504395e-01 2.404835075139999390e-01 3.429638445377349854e-01 4.244349598884582520e-01
2.162061184644699097e-01 -2.046673893928527832e-01 -4.918940737843513489e-02 -3.380833864212036133e-01 1.076508685946464539e-01 -1.024460941553115845e-01 3.259673118591308594e-01 8.460933715105056763e-02 -2.132964581251144409e-01 2.148539274930953979e-01 1.408356130123138428e-01 -4.272187128663063049e-02 -4.395661875605583191e-02 -3.414466604590415955e-02 -5.907690897583961487e-02 -4.434787034988403320e-01 -3.090078234672546387e-01 -6.639946997165679932e-02 1.041796728968620300e-01 -1.799464225769042969e-01 -2.122707962989807129e-01 1.472880558139877394e-05 4.363747686147689819e-02 9.496505558490753174e-02 -2.890561223030090332e-01 1.423908919095993042e-01 -9.068667888641357422e-02 2.190709486603736877e-02 1.514682024717330933e-01 8.211416751146316528e-02 -3.215996548533439636e-02 -1.440280582755804062e-02
-7.867687195539474487e-02 -6.821920722723007202e-02 3.023207187652587891e-01 -7.762266695499420166e-02 -5.236640572547912598e-02 -1.712790727615356445e-01 1.987808942794799805e-01 -2.334513515233993530e-01 2.082031406462192535e-02 -2.136301994323730469e-01 4.369911551475524902e-02 -3.716646227985620499e-03 2.059558182954788208e-01 -1.046570390462875366e-02 -3.065684437751770020e-01 -9.427318722009658813e-02 -2.412124425172805786e-01 1.593404859304428101e-01 1.585488062119111419e-04 -1.782139688730239868e-01 -4.484195709228515625e-01 1.359175741672515869e-01 6.516159325838088989e-02 -1.784090138971805573e-02 -2.756224870681762695e-01 3.788328543305397034e-02 -2.067665942013263702e-02 -3.354831039905548096e-01 -2.413017302751541138e-02 3.521640598773956299e-02 2.001376301050186157e-01 -2.322373539209365845e-02
-1.840216964483261108e-01 -3.731129318475723267e-02 -5.921225249767303467e-02 1.434807032346725464e-01 -2.540173940360546112e-02 -1.202418506145477295e-01 3.838889896869659424e-01 6.383445113897323608e-02 2.358904667198657990e-02 -3.965541720390319824e-01 -3.407607972621917725e-02 2.487710565328598022e-01 -1.276883780956268311e-01 -6.744822859764099121e-02 -1.200060918927192688e-01 6.511408835649490356e-02 -2.002549469470977783e-01 1.235676109790802002e-01 -1.731860935688018799e-01 -1.537795215845108032e-01 -2.675146758556365967e-01 4.800562933087348938e-02 -1.080396398901939392e-01 5.870947241783142090e-02 -2.273723483085632324e-01 3.306085169315338135e-01 -3.253067284822463989e-02 -2.738860845565795898e-01 4.211590439081192017e-02 2.123569101095199585e-01 1.745478361845016479e-01 -3.658811002969741821e-02
-2.602892741560935974e-02 -1.286558061838150024e-01 3.206173777580261230e-01 -2.426999211311340332e-01 -7.350603491067886353e-02 -1.544085741043090820e-01 -7.113099098205566406e-02 9.094337373971939087e-02 -1.799778267741203308e-02 1.638816148042678833e-01 -9.758775681257247925e-02 -2.347167283296585083e-01 1.458813399076461792e-01 1.062562838196754456e-01 1.896067857742309570e-01 1.077947467565536499e-01 -1.721017956733703613e-01 3.747929260134696960e-02 -1.260341256856918335e-01 7.338253408670425415e-02 -7.066472619771957397e-02 -4.718453064560890198e-02 -2.762031853199005127e-01 -1.473206430673599243e-01 -2.315971106290817261e-01 -5.371509492397308350e-02 1.152368709444999695e-01 -1.958571076393127441e-01 3.002210855484008789e-01 -2.365137040615081787e-01 4.413357973098754883e-01 6.465833634138107300e-03
1.380386669188737869e-02 -2.046975791454315186e-01 1.304907649755477905e-01 -7.837518304586410522e-02 -1.024445071816444397e-01 -1.721183359622955322e-01 7.509680092334747314e-02 -1.399282068014144897e-01 -9.484517574310302734e-02 7.315935194492340088e-02 -1.177404895424842834e-01 1.896875798702239990e-01 2.688521742820739746e-01 -5.709958076477050781e-02 -1.879594624042510986e-01 -2.744596600532531738e-01 -1.712112277746200562e-01 2.030184566974639893e-01 -1.117379814386367798e-01 -1.282187253236770630e-01 -2.824414968490600586e-01 -1.955693215131759644e-02 4.186331629753112793e-01 8.832606673240661621e-02 -1.619229018688201904e-01 -7.692147791385650635e-02 -1.515032947063446045e-01 -2.172878980636596680e-01 2.784439921379089355e-01 1.240124180912971497e-01 1.659291684627532959e-01 1.832924187183380127e-01
1.099563091993331909e-01 -3.566155433654785156e-01 2.184811979532241821e-02 -4.965951293706893921e-02 -3.370733931660652161e-02 1.024452596902847290e-01 3.369052708148956299e-01 1.044193059206008911e-01 5.898014828562736511e-02 1.589601784944534302e-01 -1.332694739103317261e-01 1.113974973559379578e-01 1.550977081060409546e-01 -4.748471826314926147e-02 -3.040413558483123779e-01 -2.792845666408538818e-01 -8.340474963188171387e-02 1.344225108623504639e-01 1.907666400074958801e-02 -3.157543018460273743e-02 -2.012974768877029419e-01 -1.038708984851837158e-01 2.485617548227310181e-01 5.059217661619186401e-02 -1.258352696895599365e-01 1.904768794775009155e-01 5.710909888148307800e-02 -2.000295966863632202e-01 4.281278252601623535e-01 9.860645979642868042e-02 8.638744056224822998e-02 1.678573191165924072e-01
-2.386921942234039307e-01 -3.249104619026184082e-01 5.831459909677505493e-02 -1.043397262692451477e-01 2.515335977077484131e-01 -2.507595419883728027e-01 1.343208104372024536e-01 -3.467538952827453613e-01 1.419343948364257812e-01 9.284741431474685669e-02 4.114104434847831726e-02 -7.085031270980834961e-02 7.498931884765625000e-02 -1.016975939273834229e-01 8.494736254215240479e-02 -1.322087049484252930e-01 -1.501567214727401733e-01 1.345859491266310215e-03 1.035119686275720596e-02 2.487491965293884277e-01 -1.037593036890029907e-01 9.990487992763519287e-02 -1.248328760266304016e-01 -7.673353701829910278e-02 -8.569230884313583374e-02 1.714716255664825439e-01 9.383263066411018372e-03 8.200415968894958496e-02 2.251240015029907227e-01 4.038212299346923828e-01 2.974263727664947510e-01 1.003942936658859253e-01
-2.175666540861129761e-01 2.664515972137451172e-01 1.980398595333099365e-01 -1.731986999511718750e-01 8.702871948480606079e-02 -2.233670502901077271e-01 1.369389146566390991e-01 1.947328262031078339e-02 6.064976751804351807e-02 1.181105151772499084e-01 3.735419511795043945e-01 -1.425584405660629272e-01 -2.489047050476074219e-01 -1.664814352989196777e-01 -1.057855337858200073e-01 -8.828070014715194702e-03 -1.782560944557189941e-01 2.894798815250396729e-01 -1.462469547986984253e-01 1.784167289733886719e-01 -8.874668180942535400e-02 7.761057466268539429e-02 4.679319635033607483e-02 -1.561385691165924072e-01 -2.255945950746536255e-01 8.033134043216705322e-02 -3.694865480065345764e-02 -8.939795196056365967e-02 3.169186413288116455e-01 1.407533437013626099e-01 2.381620258092880249e-01 6.703156232833862305e-02
-2.128144651651382446e-01 -4.303076267242431641e-01 2.099086940288543701e-01 7.282426208257675171e-02 6.152069196105003357e-02 -3.925192356109619141e-02 1.590446680784225464e-01 2.204031683504581451e-03 5.914602801203727722e-02 1.782930344343185425e-01 -1.974601857364177704e-02 2.793553471565246582e-02 -2.308961153030395508e-01 1.884356737136840820e-01 7.552327960729598999e-02 -4.824026525020599365e-01 -1.439552158117294312e-01 -2.120697796344757080e-01 1.559945046901702881e-01 -1.759927161037921906e-02 -2.523040771484375000e-01 -1.040314510464668274e-01 -4.402055963873863220e-02 -7.986190170049667358e-02 -1.534182131290435791e-01 1.697626262903213501e-01 -2.822811715304851532e-03 -1.136899217963218689e-01 1.271320283412933350e-01 3.766782581806182861e-02 2.496760934591293335e-01 8.668760955333709717e-02
-6.433806568384170532e-02 -2.514519095420837402e-01 4.331862181425094604e-02 -1.397598087787628174e-01 1.909317970275878906e-01 3.243687003850936890e-02 9.582354128360748291e-02 -1.976491659879684448e-01 -3.258321285247802734e-01 6.644002348184585571e-02 -1.377172768115997314e-01 5.711792036890983582e-02 -3.043642938137054443e-01 -1.894622594118118286e-01 6.759297102689743042e-02 -1.229525953531265259e-01 -9.491115063428878784e-02 2.255687266588211060e-01 -3.394075110554695129e-02 1.338212639093399048e-01 -2.927957773208618164e-01 -1.271713292226195335e-03 -2.819491922855377197e-01 -9.960677474737167358e-02 -1.644342988729476929e-01 -1.524987537413835526e-02 6.567732989788055420e-02 -2.072204500436782837e-01 1.914682537317276001e-01 1.099465116858482361e-01 3.788351416587829590e-01 1.534698605537414551e-01
8.632025867700576782e-02 -9.224984794855117798e-02 9.394889324903488159e-02 -2.746191620826721191e-02 4.555262625217437744e-02 -1.378182917833328247e-01 4.194004237651824951e-01 4.033326730132102966e-02 -6.071417033672332764e-02 5.170660838484764099e-02 3.580902516841888428e-02 -2.299169450998306274e-01 9.531226009130477905e-02 -4.721130430698394775e-02 -1.255622208118438721e-01 7.935933768749237061e-02 1.180888968519866467e-03 3.318502306938171387e-01 3.649431839585304260e-02 -2.106813192367553711e-01 6.518282741308212280e-02 -5.658450350165367126e-02 3.344698250293731689e-01 5.153728276491165161e-02 -2.268953621387481689e-01 1.809663176536560059e-01 -5.632768850773572922e-03 -2.344650775194168091e-01 3.369579613208770752e-01 3.566283285617828369e-01 1.276504695415496826e-01 8.893106877803802490e-02
-1.792987436056137085e-01 -4.422363340854644775e-01 8.063086867332458496e-02 2.204862795770168304e-02 1.850136816501617432e-01 -6.518056988716125488e-02 1.174781098961830139e-01 2.692810595035552979e-01 -3.200782090425491333e-02 1.396889332681894302e-02 -3.613467887043952942e-02 -9.416538476943969727e-02 2.794220447540283203e-01 9.847425669431686401e-02 1.006226763129234314e-01 -2.022188752889633179e-01 6.788825243711471558e-02 4.362486302852630615e-02 -1.604638099670410156e-01 1.877022236585617065e-01 -1.314523667097091675e-01 -8.445999771356582642e-02 1.175571605563163757e-01 2.258000820875167847e-01 -2.335339784622192383e-01 4.590735211968421936e-02 -3.899052366614341736e-02 -6.628929078578948975e-02 2.197007536888122559e-01 2.940526306629180908e-01 3.648086488246917725e-01 5.677755922079086304e-02
-1.244856417179107666e-01 -1.181279867887496948e-01 1.111290156841278076e-01 8.221855014562606812e-02 -1.246400624513626099e-01 -2.431809753179550171e-01 1.141730919480323792e-01 -1.506070345640182495e-01 5.527808796614408493e-03 -1.178600341081619263e-01 2.183789312839508057e-01 -2.257042825222015381e-01 -5.218761414289474487e-02 3.580427542328834534e-02 1.144540384411811829e-01 1.571709811687469482e-01 -1.230007037520408630e-01 -1.155091263353824615e-02 -2.496649026870727539e-01 -2.421501651406288147e-02 -4.129410088062286377e-01 2.988853454589843750e-01 1.584625989198684692e-01 6.776597350835800171e-02 -3.439794182777404785e-01 2.241359353065490723e-01 1.320398151874542236e-01 -2.518263757228851318e-01 4.616098478436470032e-02 1.609196327626705170e-02 2.583159804344177246e-01 2.060542628169059753e-02
-1.314093321561813354e-01 2.409555390477180481e-02 -1.259901076555252075e-01 9.211611002683639526e-03 3.419658541679382324e-02 -3.744941949844360352e-01 4.196176230907440186e-01 -4.629047960042953491e-02 -2.002170234918594360e-01 -7.822194695472717285e-02 -3.010562434792518616e-02 7.493162900209426880e-02 5.184858106076717377e-03 -1.597601324319839478e-01 3.294829279184341431e-02 -5.648683384060859680e-02 -1.713825762271881104e-02 4.410757720470428467e-01 5.619128048419952393e-02 -1.205809190869331360e-01 -1.638420522212982178e-01 7.434743642807006836e-02 5.838694423437118530e-02 -1.297973543405532837e-01 -2.047997117042541504e-01 -3.968888521194458008e-02 2.094902247190475464e-01 -2.253095656633377075e-01 3.201954066753387451e-01 7.039282470941543579e-02 2.286769449710845947e-01 2.988660708069801331e-02
-1.965545266866683960e-01 -3.751455573365092278e-03 1.348994076251983643e-01 2.761211395263671875e-01 -3.388120234012603760e-02 -6.960543990135192871e-02 4.143514037132263184e-01 1.421133577823638916e-01 2.796805500984191895e-01 1.758507639169692993e-01 -4.025274887681007385e-02 -2.472076267004013062e-01 -7.829335331916809082e-02 1.791795492172241211e-01 -7.697803527116775513e-02 -2.230087816715240479e-01 -3.156186938285827637e-01 -2.140480838716030121e-02 -2.214232981204986572e-01 -8.392533659934997559e-02 -3.865979015827178955e-01 -1.311590336263179779e-02 8.312982320785522461e-02 7.716027088463306427e-03 -1.092897653579711914e-01 -7.173065096139907837e-02 -1.715689338743686676e-02 -1.209866162389516830e-02 9.480677545070648193e-02 1.530945599079132080e-01 2.021504193544387817e-02 2.003864198923110962e-01
-1.820034384727478027e-01 -6.302360445261001587e-02 2.022549957036972046e-01 2.528848359361290932e-03 2.286934256553649902e-01 -1.277900785207748413e-01 -7.196482270956039429e-02 1.914077997207641602e-02 -1.337672024965286255e-01 3.726260364055633545e-02 6.117948330938816071e-03 5.062591657042503357e-02 2.566772699356079102e-01 2.248063087463378906e-01 -1.736809462308883667e-01 -1.021451726555824280e-01 -4.378976225852966309e-01 1.335287243127822876e-01 -4.704478755593299866e-02 8.087513595819473267e-02 -9.902298450469970703e-02 -9.030617028474807739e-02 -9.870135784149169922e-02 2.857531979680061340e-02 -4.028105139732360840e-01 7.330715656280517578e-02 -2.429819665849208832e-02 1.991734653711318970e-02 2.129686623811721802e-01 3.397711515426635742e-01 3.039781749248504639e-01 1.526107452809810638e-02
-2.850810289382934570e-01 -1.420802474021911621e-01 -4.938291385769844055e-02 1.578320562839508057e-01 -1.157236285507678986e-02 -1.458647698163986206e-01 3.656854927539825439e-01 4.787919670343399048e-02 1.765752397477626801e-02 1.244400590658187866e-01 -2.781598269939422607e-01 -1.840903908014297485e-01 -4.659913107752799988e-02 1.929356344044208527e-02 1.394871473312377930e-01 -1.467670947313308716e-01 1.319016516208648682e-01 -4.167722165584564209e-02 -3.643630743026733398e-01 1.017284467816352844e-01 -2.927836775779724121e-01 1.054603606462478638e-02 -3.018691539764404297e-01 -1.602584719657897949e-01 -6.355973333120346069e-02 -1.847058236598968506e-01 6.063786149024963379e-02 -2.560087740421295166e-01 1.510277539491653442e-01 3.982202708721160889e-02 2.154091447591781616e-01 -1.039893180131912231e-02
-2.429970055818557739e-01 -2.822183072566986084e-01 2.599877119064331055e-01 -2.584830522537231445e-01 -1.928932964801788330e-01 -3.198910877108573914e-02 3.705408424139022827e-02 -2.559371851384639740e-02 7.885420322418212891e-02 1.835235059261322021e-01 -2.466870397329330444e-01 -2.347295135259628296e-01 -1.204665154218673706e-01 -2.560047805309295654e-02 1.639359742403030396e-01 1.569945961236953735e-01 -1.590016335248947144e-01 3.750499710440635681e-02 -1.881125420331954956e-01 1.314491927623748779e-01 -1.273832470178604126e-01 -1.797555536031723022e-01 -2.237534821033477783e-01 -3.539309650659561157e-02 -8.102562278509140015e-02 1.571078151464462280e-01 2.127421498298645020e-01 -2.840415239334106445e-01 1.466063857078552246e-01 -6.427417695522308350e-02 2.722340524196624756e-01 1.672269254922866821e-01
-1.982094794511795044e-01 -4.001234844326972961e-02 2.203396111726760864e-01 -4.163762181997299194e-02 8.080735057592391968e-02 -1.929552853107452393e-01 2.792494893074035645e-01 9.806846082210540771e-02 2.890416681766510010e-01 5.498343333601951599e-02 -2.056032419204711914e-01 -2.111728787422180176e-01 -5.430513061583042145e-03 5.201048776507377625e-02 1.528836488723754883e-01 -3.699863851070404053e-01 -1.556385010480880737e-01 1.613316535949707031e-01 2.037563174962997437e-02 -8.413740247488021851e-02 -2.860995233058929443e-01 -4.603412002325057983e-02 1.722855609841644764e-03 -1.105383262038230896e-01 5.039212852716445923e-02 -1.260353028774261475e-01 2.321103066205978394e-01 9.784782677888870239e-02 1.229829862713813782e-01 2.736653685569763184e-01 2.852946221828460693e-01 -1.838833242654800415e-01
-2.409170418977737427e-01 -1.072291359305381775e-01 -1.406204104423522949e-01 1.398932188749313354e-01 -2.793667316436767578e-01 6.951352953910827637e-02 4.599840939044952393e-01 -4.614407196640968323e-02 -1.538899838924407959e-01 2.183082103729248047e-01 -6.288240104913711548e-02 -1.542064696550369263e-01 -9.453636407852172852e-02 -2.847036719322204590e-02 -1.350752711296081543e-01 1.637668535113334656e-02 -1.911671757698059082e-01 1.500659137964248657e-01 -9.898875653743743896e-02 -1.509338617324829102e-01 -1.959987133741378784e-01 6.802549213171005249e-02 9.736783802509307861e-02 1.001037359237670898e-01 -1.466996520757675171e-01 -3.345015458762645721e-03 8.827443420886993408e-02 -2.901152670383453369e-01 4.451989233493804932e-01 1.454599853605031967e-02 -9.035093709826469421e-03 3.183115273714065552e-02
-1.684681773185729980e-01 -1.403913646936416626e-01 2.147603966295719147e-02 -2.819295823574066162e-01 4.380426183342933655e-02 -1.935412883758544922e-01 1.449398994445800781e-01 1.185088232159614563e-02 -9.791642427444458008e-02 -2.054902166128158569e-01 1.121643409132957458e-01 -1.287809610366821289e-01 -4.988285526633262634e-02 -1.680173724889755249e-01 -3.274506330490112305e-01 1.406571716070175171e-01 -4.635176062583923340e-01 5.157011374831199646e-02 -2.049244241788983345e-03 -1.793236285448074341e-01 -3.262004554271697998e-01 1.601263135671615601e-01 1.515888329595327377e-02 1.211454570293426514e-01 -2.194537520408630371e-01 1.720812916755676270e-01 1.100920513272285461e-01 -6.056420877575874329e-02 1.971569657325744629e-01 3.615657985210418701e-02 1.508226096630096436e-01 1.400865614414215088e-01
5.619258433580398560e-02 -3.208715319633483887e-01 -1.198582127690315247e-01 -1.171520203351974487e-01 2.773625850677490234e-01 -1.171717718243598938e-01 9.458078444004058838e-02 -7.580380141735076904e-02 -7.628031075000762939e-02 1.851880848407745361e-01 2.236763536930084229e-01 6.759586930274963379e-02 1.267500873655080795e-02 -1.559482067823410034e-01 -7.141190767288208008e-02 -1.551930904388427734e-01 -2.000020891427993774e-01 -3.630194813013076782e-02 -1.295733749866485596e-01 7.538186013698577881e-02 -2.641938328742980957e-01 -1.646920889616012573e-01 -2.935729622840881348e-01 3.740990068763494492e-03 -2.277026176452636719e-01 9.805450588464736938e-02 2.823480367660522461e-01 -2.567500770092010498e-01 3.658135607838630676e-02 6.328956782817840576e-02 3.751413524150848389e-01 -1.094230487942695618e-01
-9.338552504777908325e-02 4.664371162652969360e-02 1.838000118732452393e-01 1.600641608238220215e-01 -4.359593987464904785e-02 6.625360250473022461e-02 3.725549578666687012e-01 1.962770968675613403e-01 1.317786425352096558e-01 4.422357678413391113e-02 -7.227956666611135006e-05 -2.445513941347599030e-02 8.976510167121887207e-02 -2.523117065429687500e-01 -1.638356745243072510e-01 2.136458642780780792e-03 -7.417456060647964478e-02 9.109803289175033569e-02 -2.705306112766265869e-01 5.184543132781982422e-02 -1.093750819563865662e-02 -7.775706797838211060e-02 8.063414692878723145e-02 3.640706837177276611e-02 -3.210345804691314697e-01 4.769096076488494873e-01 -1.163865327835083008e-01 -1.118703112006187439e-01 2.250113934278488159e-01 1.277630031108856201e-01 3.167175948619842529e-01 -1.021978724747896194e-02
1.096112877130508423e-01 -1.177732273936271667e-01 2.238270267844200134e-02 -1.650085449218750000e-01 1.958478540182113647e-01 -1.918004453182220459e-01 1.418526768684387207e-01 1.935613155364990234e-01 -1.938668489456176758e-01 1.551920473575592041e-01 3.157372027635574341e-02 -2.903210818767547607e-01 1.128864474594593048e-02 -2.542259097099304199e-01 -6.491486728191375732e-02 2.338753268122673035e-02 -2.405110597610473633e-01 2.432230561971664429e-01 8.782324939966201782e-02 -9.733176976442337036e-02 -3.480010628700256348e-01 1.709987670183181763e-01 -1.394096016883850098e-01 -2.205578610301017761e-02 1.905962079763412476e-01 3.374449312686920166e-01 1.382903307676315308e-01 -1.656618416309356689e-01 1.796556711196899414e-01 7.599910348653793335e-02 -2.285664714872837067e-02 2.395583987236022949e-01
-3.268398642539978027e-01 -7.919104397296905518e-02 -1.870559155941009521e-01 -1.817030161619186401e-01 7.033509761095046997e-02 -1.957827955484390259e-01 4.972150176763534546e-02 1.104563251137733459e-01 -7.226114720106124878e-02 -1.447072625160217285e-01 4.651401564478874207e-02 -1.555286198854446411e-01 1.634601503610610962e-02 -7.334676384925842285e-02 -2.840951643884181976e-02 -9.244791418313980103e-02 1.306550949811935425e-01 2.741133272647857666e-01 -1.438779104501008987e-02 -1.833142191171646118e-01 -3.193810582160949707e-01 1.923595666885375977e-01 5.687147378921508789e-03 -1.678882688283920288e-01 -4.141942784190177917e-02 7.653108239173889160e-02 1.962142288684844971e-01 -3.763858675956726074e-01 2.121066451072692871e-01 2.606090307235717773e-01 3.139919936656951904e-01 -3.084173239767551422e-02
-8.964913338422775269e-02 -2.070627659559249878e-01 9.713617712259292603e-02 -3.094918727874755859e-01 2.027630954980850220e-01 -2.271602600812911987e-01 8.778471499681472778e-03 2.655347622931003571e-02 -2.737450301647186279e-01 1.951325833797454834e-01 -4.207180067896842957e-02 -2.220869623124599457e-02 -1.769588328897953033e-03 6.852501630783081055e-02 1.982288360595703125e-01 3.830367326736450195e-02 -3.892321586608886719e-01 1.637578606605529785e-01 -2.980805188417434692e-02 1.085957959294319153e-01 1.250185072422027588e-01 1.535634398460388184e-01 -9.996775537729263306e-03 7.598016411066055298e-02 -2.237759679555892944e-01 1.256805211305618286e-01 7.273931801319122314e-02 -2.118032611906528473e-02 4.884128570556640625e-01 2.057966738939285278e-01 -1.351742725819349289e-02 2.926400303840637207e-02
-1.649525910615921021e-01 -2.538552284240722656e-01 -2.871579863131046295e-02 -1.205227896571159363e-01 6.057403236627578735e-02 5.817214772105216980e-02 4.316509366035461426e-01 5.996005609631538391e-02 -1.456519812345504761e-01 8.713428676128387451e-02 1.697169616818428040e-02 1.022669002413749695e-01 1.471143066883087158e-01 4.692415148019790649e-02 6.001297011971473694e-02 1.900417916476726532e-02 -7.733272761106491089e-02 -1.672893576323986053e-02 -2.686083018779754639e-01 -1.568425074219703674e-02 -9.462587535381317139e-02 2.127426210790872574e-03 1.343270242214202881e-01 3.260469064116477966e-02 -4.343530163168907166e-02 4.911212623119354248e-01 -2.048006653785705566e-01 -1.945630460977554321e-01 4.345573782920837402e-01 6.344567984342575073e-02 -7.072895020246505737e-02 3.451386466622352600e-02
7.838006317615509033e-02 -4.212430119514465332e-01 -1.244867220520973206e-01 -1.379174888134002686e-01 1.811674535274505615e-01 -8.955891430377960205e-02 4.052455127239227295e-01 1.778739094734191895e-01 1.614321470260620117e-01 9.999625384807586670e-02 6.068760994821786880e-03 -1.646580845117568970e-01 3.471137285232543945e-01 -2.393622100353240967e-01 5.539323668926954269e-03 4.985017329454421997e-02 6.492815911769866943e-02 -1.115459352731704712e-01 1.077221557497978210e-01 6.277919560670852661e-02 -1.986157447099685669e-01 -9.748782962560653687e-02 1.993805542588233948e-02 -1.267123967409133911e-02 -5.397086963057518005e-02 9.627076983451843262e-02 -1.548847407102584839e-01 -1.356160342693328857e-01 3.017762005329132080e-01 2.264946252107620239e-01 1.473900377750396729e-01 3.622817993164062500e-02
-2.701134383678436279e-01 -4.912263154983520508e-02 2.254770994186401367e-01 -2.969662845134735107e-01 9.246898442506790161e-02 -4.567202925682067871e-02 9.826023876667022705e-02 -2.699930919334292412e-03 4.542475193738937378e-02 -5.692292004823684692e-02 -4.351945966482162476e-02 -2.039433643221855164e-02 8.872015774250030518e-02 -2.987705171108245850e-01 2.230555713176727295e-01 2.170490100979804993e-02 -6.940834969282150269e-02 -2.834669128060340881e-02 -1.028223559260368347e-01 -1.440233439207077026e-01 3.849602490663528442e-02 -9.596094489097595215e-02 -1.700803190469741821e-01 1.302005499601364136e-01 -3.063176870346069336e-01 4.421185329556465149e-02 3.434281945228576660e-01 4.105742648243904114e-02 4.563612341880798340e-01 9.393651038408279419e-02 1.121760904788970947e-01 2.678272426128387451e-01
-8.521588891744613647e-02 -3.301948606967926025e-01 1.788163185119628906e-01 1.481881737709045410e-01 1.576189696788787842e-01 -9.030375629663467407e-02 4.070950672030448914e-02 1.224570274353027344e-01 1.645241677761077881e-01 1.942023485898971558e-01 2.172729931771755219e-02 -1.147845983505249023e-01 2.010784111917018890e-02 1.694822609424591064e-01 1.399638056755065918e-01 -2.175010591745376587e-01 -3.595109581947326660e-01 1.174095273017883301e-01 -1.368618309497833252e-01 5.164101347327232361e-02 -1.073286309838294983e-01 -2.673431634902954102e-01 -2.939463593065738678e-02 4.419463127851486206e-02 -2.832602560520172119e-01 1.965955048799514771e-01 6.938908249139785767e-03 1.059402525424957275e-01 3.451933562755584717e-01 1.547302603721618652e-01 2.813537120819091797e-01 5.486366525292396545e-02
-1.793355792760848999e-01 1.396107226610183716e-01 -8.227229118347167969e-02 5.262642726302146912e-02 9.058669954538345337e-02 -2.414526939392089844e-01 2.826843410730361938e-02 1.020339727401733398e-01 -2.346496880054473877e-01 1.091915369033813477e-01 1.400641202926635742e-01 -2.053430676460266113e-01 2.740980312228202820e-02 -2.286029607057571411e-02 -4.571321904659271240e-01 8.113112300634384155e-02 -5.298130586743354797e-02 1.092887371778488159e-01 -1.716949492692947388e-01 -3.221394866704940796e-02 -2.480853646993637085e-01 1.342540234327316284e-01 -7.140025496482849121e-02 -1.199334114789962769e-01 -7.425333559513092041e-02 1.568977162241935730e-02 3.114779666066169739e-02 -1.510421037673950195e-01 2.549820542335510254e-01 4.593312740325927734e-01 2.471870929002761841e-01 -6.733754277229309082e-02
-1.982553005218505859e-01 5.486684292554855347e-02 1.210620105266571045e-01 4.625304415822029114e-02 3.336237743496894836e-02 -2.224086523056030273e-01 9.142748266458511353e-02 -7.766247726976871490e-03 -1.062484551221132278e-02 2.025396078824996948e-01 2.560580670833587646e-01 -1.891749352216720581e-01 -1.486725807189941406e-01 -1.307425945997238159e-01 -3.095937073230743408e-01 -4.565527662634849548e-02 -2.953762933611869812e-02 1.962991803884506226e-02 -9.905131161212921143e-02 3.386225551366806030e-02 -2.303534373641014099e-02 9.383680671453475952e-02 -1.151891499757766724e-01 -1.860587596893310547e-01 -4.256161674857139587e-02 1.441971659660339355e-01 1.073151477612555027e-03 -1.802396401762962341e-02 4.609304070472717285e-01 3.233750164508819580e-01 4.357275962829589844e-01 -5.493783578276634216e-02
9.319888800382614136e-02 -3.894576728343963623e-01 7.363007217645645142e-02 -1.351640075445175171e-01 9.872644208371639252e-03 9.852702170610427856e-02 2.961536645889282227e-01 2.864729166030883789e-01 8.607733994722366333e-03 3.540404140949249268e-03 -2.824596166610717773e-01 7.418522983789443970e-02 1.733033061027526855e-01 1.810037493705749512e-01 1.352260261774063110e-01 2.123384736478328705e-02 -7.767354696989059448e-02 8.874203264713287354e-02 5.292255803942680359e-02 -9.557712078094482422e-02 -1.520218849182128906e-01 1.035785973072052002e-01 -6.155857816338539124e-02 6.065460294485092163e-02 -2.416253089904785156e-01 1.550811529159545898e-02 -1.784451454877853394e-01 -1.055481582880020142e-01 1.740644276142120361e-01 3.920971155166625977e-01 -2.863617055118083954e-02 3.403578996658325195e-01
-2.439258694648742676e-01 -1.390674114227294922e-01 -2.465839385986328125e-01 8.719727396965026855e-02 1.909630186855792999e-02 -1.553426533937454224e-01 1.496203988790512085e-01 1.923096477985382080e-01 2.266287356615066528e-01 3.958430290222167969e-01 2.355189621448516846e-01 -1.464477479457855225e-01 1.839418858289718628e-01 -1.246418803930282593e-01 2.065503746271133423e-01 -1.111520826816558838e-01 -1.965181976556777954e-01 2.108584344387054443e-01 2.002267632633447647e-03 -1.521051768213510513e-02 -1.646241843700408936e-01 -7.434330880641937256e-02 2.850343845784664154e-02 1.962786912918090820e-01 -3.475552890449762344e-03 1.007509902119636536e-01 1.909563541412353516e-01 -1.123023405671119690e-01 3.886691331863403320e-01 7.332742959260940552e-02 5.255301669239997864e-02 7.621285319328308105e-02
-7.984905689954757690e-02 -1.772007793188095093e-01 -1.296998858451843262e-01 -1.852127611637115479e-01 7.701272517442703247e-02 -1.905094087123870850e-01 1.382501274347305298e-01 -6.966657936573028564e-02 2.152619659900665283e-01 4.174090921878814697e-02 -1.438400745391845703e-01 -2.792441286146640778e-02 1.237287223339080811e-01 -2.906409464776515961e-02 9.383843839168548584e-02 -9.913564659655094147e-03 -1.514645814895629883e-01 -1.990588605403900146e-01 1.053771898150444031e-01 -2.947837859392166138e-02 -5.720951035618782043e-02 -1.384234875440597534e-01 1.597073227167129517e-01 2.233776077628135681e-02 -7.570708543062210083e-02 2.848367989063262939e-01 -2.416417300701141357e-01 -1.533479392528533936e-01 5.836751461029052734e-01 7.726535946130752563e-02 2.865554094314575195e-01 -1.725990027189254761e-01
-4.379945620894432068e-02 1.458512991666793823e-01 2.261985540390014648e-01 -1.088680699467658997e-01 -1.836230158805847168e-01 -6.311425566673278809e-02 2.703292667865753174e-01 -2.191287279129028320e-01 -3.870656713843345642e-03 -1.211683005094528198e-01 6.912750750780105591e-02 -6.319176405668258667e-02 1.010555215179920197e-02 -8.434699475765228271e-02 -2.656503021717071533e-01 -1.781390607357025146e-02 -2.137091159820556641e-01 2.553353309631347656e-01 -2.351094409823417664e-02 -2.234663665294647217e-01 -5.705714821815490723e-01 1.254008561372756958e-01 7.466750219464302063e-03 -8.100643754005432129e-03 -1.920005977153778076e-01 9.598413109779357910e-02 1.256602406501770020e-01 -1.207286342978477478e-01 1.818862557411193848e-02 2.211457490921020508e-01 1.568937003612518311e-01 -1.926132664084434509e-02
-1.136867403984069824e-01 -3.138752281665802002e-02 -1.900224536657333374e-01 2.321738190948963165e-02 -1.829915679991245270e-02 -1.269859820604324341e-01 1.286662220954895020e-01 2.327751815319061279e-01 3.096794337034225464e-02 1.323068886995315552e-01 6.316779181361198425e-03 -3.737465441226959229e-01 1.988840252161026001e-01 -6.383518874645233154e-02 -8.550378680229187012e-02 -3.895673900842666626e-02 -1.265683919191360474e-01 2.770884931087493896e-01 -4.401968419551849365e-02 -1.077778190374374390e-01 -3.844963014125823975e-01 -8.071124553680419922e-02 3.452491387724876404e-02 -1.874958127737045288e-01 -8.959323912858963013e-02 -1.245531141757965088e-01 4.611836746335029602e-02 -2.652909159660339355e-01 6.211287900805473328e-02 3.248889148235321045e-01 3.857407569885253906e-01 1.706258021295070648e-02
-3.617853522300720215e-01 -3.327760398387908936e-01 6.505358219146728516e-02 8.805815875530242920e-02 -1.264916509389877319e-01 -2.941542863845825195e-01 2.685714364051818848e-01 3.622232750058174133e-02 2.384963184595108032e-01 1.689955890178680420e-01 2.768485806882381439e-02 -2.356073856353759766e-01 -2.636516094207763672e-01 3.459980785846710205e-01 1.577790267765522003e-02 -1.106522008776664734e-01 -1.515981703996658325e-01 4.740636423230171204e-02 -9.497149288654327393e-02 -2.711997926235198975e-02 -1.019670516252517700e-01 -9.053043276071548462e-02 -5.696387216448783875e-02 -1.391938328742980957e-01 3.441088274121284485e-02 -9.540226310491561890e-02 -3.398836404085159302e-02 -1.544015556573867798e-01 2.730662524700164795e-01 -1.879242807626724243e-02 3.108788654208183289e-02 1.990373283624649048e-01
-1.650939732789993286e-01 -2.375304102897644043e-01 3.011380434036254883e-01 -9.102208167314529419e-02 -1.989889889955520630e-01 -4.516618326306343079e-02 -8.789517730474472046e-02 1.838038116693496704e-01 -8.959631621837615967e-02 2.067454755306243896e-01 -1.984636783599853516e-01 -1.826611608266830444e-01 -1.854713112115859985e-01 8.816055953502655029e-03 1.115073040127754211e-01 -6.031800527125597000e-03 -1.300692558288574219e-01 1.409846842288970947e-01 -2.344096899032592773e-01 1.191117838025093079e-01 -2.001043558120727539e-01 -1.814096719026565552e-01 -1.915017962455749512e-01 -9.769321978092193604e-02 -1.509326100349426270e-01 2.140069603919982910e-01 3.077403903007507324e-01 -1.853945404291152954e-01 2.099840044975280762e-01 -1.504120677709579468e-01 2.152705639600753784e-01 1.671072095632553101e-01
-2.136352062225341797e-01 -1.573030650615692139e-01 1.255795508623123169e-01 6.971643120050430298e-02 -3.458356857299804688e-01 3.663121908903121948e-02 -2.350559085607528687e-02 3.136643469333648682e-01 -5.759239569306373596e-02 1.191802993416786194e-01 -9.375405311584472656e-02 -4.589776694774627686e-02 2.580409683287143707e-02 -1.870146244764328003e-01 -4.586216062307357788e-02 -1.227865815162658691e-01 -1.805546432733535767e-01 1.133927553892135620e-01 1.407623440027236938e-01 -4.277203977108001709e-02 -3.936369121074676514e-01 2.660558521747589111e-01 1.136651635169982910e-01 9.880449622869491577e-02 -3.537538945674896240e-01 2.396220117807388306e-01 1.575915701687335968e-02 -1.076046079397201538e-01 -3.773599490523338318e-02 1.090574413537979126e-01 2.632313668727874756e-01 1.238973215222358704e-01
-4.030686318874359131e-01 -2.895344495773315430e-01 2.413667142391204834e-01 8.791754022240638733e-03 1.673510521650314331e-01 -2.269668504595756531e-02 1.286258362233638763e-02 4.205144941806793213e-02 2.577345967292785645e-01 2.684107124805450439e-01 -8.307337015867233276e-02 -1.684799231588840485e-02 1.103505641222000122e-01 8.593175560235977173e-02 2.813384830951690674e-01 -2.123314142227172852e-02 -2.173671424388885498e-01 8.609872311353683472e-02 4.058205708861351013e-02 -2.109119445085525513e-01 -1.206526681780815125e-01 -2.300693690776824951e-01 1.715352535247802734e-01 -6.235824432224035263e-03 -1.441129297018051147e-01 1.866947114467620850e-01 1.465522646903991699e-01 -1.429115980863571167e-01 2.685052156448364258e-01 -1.017063483595848083e-02 1.850252449512481689e-01 1.356198340654373169e-01
-2.859971821308135986e-01 4.846356436610221863e-02 3.078229911625385284e-02 -1.944692432880401611e-01 -1.338740140199661255e-01 -2.919700145721435547e-01 3.256473243236541748e-01 3.225517868995666504e-01 2.484597451984882355e-02 2.150388620793819427e-02 6.073274835944175720e-02 -7.300909608602523804e-02 7.689291238784790039e-02 8.035863935947418213e-02 1.378758996725082397e-01 8.675423450767993927e-03 1.795713454484939575e-01 1.143000349402427673e-01 -1.431707292795181274e-01 -2.241602838039398193e-01 -2.110058814287185669e-01 2.506652101874351501e-02 1.043988093733787537e-01 -2.500209510326385498e-01 -8.767255395650863647e-02 1.375671359710395336e-03 5.736961588263511658e-02 1.930427551269531250e-02 3.753206729888916016e-01 3.221403807401657104e-02 1.747857034206390381e-01 3.222723901271820068e-01
-1.737663149833679199e-01 -1.696139425039291382e-01 9.699668735265731812e-02 9.086223319172859192e-03 1.188853681087493896e-01 -9.708809107542037964e-02 3.728470504283905029e-01 -1.047926396131515503e-01 -9.409236907958984375e-02 1.532179564237594604e-01 -4.017907753586769104e-02 -2.071521282196044922e-01 -6.375432759523391724e-02 2.728054486215114594e-02 -1.510597467422485352e-01 7.701915502548217773e-02 -8.388643153011798859e-03 4.211692214012145996e-01 -1.498500853776931763e-01 -1.422338187694549561e-01 8.443000912666320801e-02 -2.812538994476199150e-03 1.636515110731124878e-01 9.475785493850708008e-02 -2.902663648128509521e-01 4.690842702984809875e-03 2.865990810096263885e-02 -1.537711322307586670e-01 3.304528594017028809e-01 3.738096952438354492e-01 1.242730692028999329e-01 1.068521067500114441e-01
-7.975840009748935699e-03 -1.924848854541778564e-01 7.433813810348510742e-02 -1.662215739488601685e-01 1.513582468032836914e-01 -1.361210942268371582e-01 1.923442482948303223e-01 -2.289251238107681274e-01 -9.002895653247833252e-02 1.148945838212966919e-01 -7.172939926385879517e-02 6.922033615410327911e-03 -3.092916011810302734e-01 -1.120733469724655151e-01 2.201260998845100403e-02 -1.960494369268417358e-01 -1.647437512874603271e-01 2.512336671352386475e-01 1.579896546900272369e-03 2.829861827194690704e-02 -3.214119970798492432e-01 -2.229153960943222046e-01 -2.016542106866836548e-01 5.034172162413597107e-02 -2.912797331809997559e-01 2.892181575298309326e-01 2.305914461612701416e-02 -5.515457689762115479e-02 3.283990621566772461e-01 2.340716868638992310e-01 -4.170622676610946655e-02 3.938005864620208740e-02
-1.907177269458770752e-01 1.267926543951034546e-01 -1.394539140164852142e-03 -2.857233770191669464e-02 4.868052899837493896e-03 -1.649255156517028809e-01 8.649197965860366821e-02 9.498003870248794556e-02 -1.070648804306983948e-01 1.712342491373419762e-03 2.091131806373596191e-01 -1.936518549919128418e-01 -2.800108632072806358e-03 -1.255349069833755493e-01 -3.023720383644104004e-01 -5.684907361865043640e-02 -4.340593516826629639e-02 6.091058999300003052e-02 -7.171680033206939697e-02 -4.759190604090690613e-02 -7.367249578237533569e-02 1.249392405152320862e-01 -9.004895389080047607e-02 -4.232941567897796631e-01 -4.135648533701896667e-02 -3.787790238857269287e-02 5.041110888123512268e-02 -7.336987555027008057e-02 5.149322748184204102e-01 2.279204577207565308e-01 3.683343231678009033e-01 -1.213010326027870178e-01
-1.221716552972793579e-01 -9.017439186573028564e-02 2.404100000858306885e-01 9.632166475057601929e-02 1.578304767608642578e-01 -7.390417903661727905e-02 -3.255787864327430725e-02 1.496278643608093262e-01 -2.188548445701599121e-02 -2.049295306205749512e-01 -9.463972598314285278e-02 -8.316283673048019409e-02 -1.073267683386802673e-01 2.716883420944213867e-01 8.460107445716857910e-02 -1.833820939064025879e-01 -3.762774169445037842e-01 -1.639108061790466309e-01 6.219318136572837830e-03 1.182957813143730164e-01 -1.914556175470352173e-01 -1.639664471149444580e-01 -1.405510306358337402e-01 6.456055492162704468e-02 -2.268623411655426025e-01 1.890361011028289795e-01 1.063615456223487854e-02 -8.406930603086948395e-03 4.267193078994750977e-01 1.675211340188980103e-01 3.221153020858764648e-01 1.833817921578884125e-02
-4.961182177066802979e-01 -3.411145880818367004e-02 -1.074421480298042297e-01 -2.210713922977447510e-01 3.669154047966003418e-01 -1.507640033960342407e-01 1.639706045389175415e-01 -2.596885338425636292e-02 1.897422224283218384e-01 3.781682997941970825e-02 -4.649049788713455200e-02 -5.823114886879920959e-02 -1.201546639204025269e-01 8.929627388715744019e-02 -2.396644949913024902e-01 -1.726324409246444702e-01 1.102615799754858017e-02 -3.322672098875045776e-02 -9.682844579219818115e-02 5.316319689154624939e-02 -1.604000926017761230e-01 -5.868150666356086731e-02 -2.592860460281372070e-01 -1.623944640159606934e-01 -2.126521170139312744e-01 -6.047393754124641418e-02 8.173315972089767456e-02 -1.799801550805568695e-02 2.268568128347396851e-01 2.988808453083038330e-01 6.682944297790527344e-02 1.318713426589965820e-01
-8.737384527921676636e-02 -6.609003245830535889e-02 9.326740354299545288e-02 -1.199736669659614563e-01 -9.018255025148391724e-02 -1.115965619683265686e-01 3.316864967346191406e-01 -2.210884168744087219e-02 7.987567782402038574e-02 1.034491211175918579e-01 2.812094986438751221e-01 -1.377867609262466431e-01 -8.674775809049606323e-02 -2.126231491565704346e-01 -3.044053614139556885e-01 -1.106838583946228027e-01 -1.996974647045135498e-01 2.643187940120697021e-01 -1.723724156618118286e-01 -9.170034527778625488e-02 -4.075180888175964355e-01 1.327449679374694824e-01 1.157303974032402039e-01 1.329871565103530884e-01 -1.353254169225692749e-01 3.183736801147460938e-01 2.367411507293581963e-03 1.676619797945022583e-01 1.316704005002975464e-01 9.207311272621154785e-02 7.712840288877487183e-02 -1.372247636318206787e-01
-1.646846979856491089e-01 1.712108850479125977e-01 1.333521911874413490e-03 -1.636359840631484985e-02 3.016919828951358795e-02 -1.705744713544845581e-01 1.717078685760498047e-02 5.053294077515602112e-02 -6.355652958154678345e-02 1.479208171367645264e-01 1.904912590980529785e-01 -2.229349017143249512e-01 -1.200059726834297180e-01 3.431863337755203247e-02 -4.426040649414062500e-01 1.787333935499191284e-02 -1.296999901533126831e-01 2.911719027906656265e-03 2.442964166402816772e-02 7.845722883939743042e-02 -1.487112641334533691e-01 9.482706338167190552e-02 -1.518147140741348267e-01 -1.582953333854675293e-01 -1.173617541790008545e-01 1.984818875789642334e-01 -7.133271545171737671e-02 -6.316106882877647877e-04 3.733532130718231201e-01 3.286431431770324707e-01 4.087983369827270508e-01 1.056889519095420837e-01
-3.445472717285156250e-01 -2.940317690372467041e-01 3.127645850181579590e-01 1.122223809361457825e-01 1.955420970916748047e-01 -2.017755992710590363e-03 -3.846859186887741089e-02 1.599881611764431000e-02 4.014249145984649658e-02 2.806195318698883057e-01 -9.863980859518051147e-02 -1.268177777528762817e-01 4.738043993711471558e-02 3.990682959556579590e-02 2.203776836395263672e-01 -1.264500431716442108e-02 -2.768622338771820068e-01 1.217280328273773193e-01 -9.663135558366775513e-02 -6.193928420543670654e-02 -1.773410141468048096e-01 -3.242007195949554443e-01 5.248756334185600281e-02 1.866446137428283691e-01 -2.059349417686462402e-01 3.485529497265815735e-02 -8.485850691795349121e-02 -1.767328009009361267e-02 3.302707374095916748e-01 7.626919448375701904e-02 1.170584931969642639e-01 1.648572087287902832e-01
-1.183634102344512939e-01 -3.010804057121276855e-01 2.048443108797073364e-01 -1.643907874822616577e-01 1.351326406002044678e-01 -3.840729221701622009e-02 8.515905588865280151e-02 -2.161947637796401978e-01 1.273212432861328125e-01 1.864174902439117432e-01 -4.987208917737007141e-02 -1.443042010068893433e-01 2.292376942932605743e-02 -1.477571725845336914e-01 -1.064832787960767746e-02 -1.480467915534973145e-01 3.840040648356080055e-03 1.321485638618469238e-01 4.298158735036849976e-02 1.764918118715286255e-01 -3.920207023620605469e-01 -2.133213877677917480e-01 -1.928359717130661011e-01 -4.509563744068145752e-02 -2.916659414768218994e-01 7.817696034908294678e-02 3.735202550888061523e-02 -2.668737471103668213e-01 2.352249324321746826e-01 3.444873690605163574e-01 3.104801662266254425e-02 7.950400561094284058e-02
-1.812678277492523193e-01 -2.357067465782165527e-01 1.213500276207923889e-01 -6.783473491668701172e-02 5.519892275333404541e-02 -1.589523404836654663e-01 1.626162379980087280e-01 -2.051953226327896118e-01 -1.747568696737289429e-02 2.306371182203292847e-01 -8.299695700407028198e-02 1.867358386516571045e-01 -4.589344561100006104e-02 6.527989357709884644e-02 9.212719649076461792e-02 -3.039469718933105469e-01 -1.966378837823867798e-01 -6.474605947732925415e-02 6.501042097806930542e-02 9.029552340507507324e-02 -2.842211425304412842e-01 3.304046392440795898e-01 -1.739646345376968384e-01 -1.224223710596561432e-02 -1.099763158708810806e-02 1.454702019691467285e-01 -1.469667768105864525e-03 1.549233049154281616e-01 4.482296407222747803e-01 2.296636551618576050e-01 1.203840151429176331e-01 6.216536834836006165e-02
-3.312003910541534424e-01 -1.528732031583786011e-01 1.011435613036155701e-01 2.048874199390411377e-01 -2.219346463680267334e-01 -1.755846850574016571e-02 -3.964747488498687744e-02 7.271168380975723267e-02 -7.417540997266769409e-02 -1.597969681024551392e-01 -5.535507574677467346e-02 -1.438053101301193237e-01 -1.610851585865020752e-01 -3.228198289871215820e-01 7.535049226135015488e-03 -1.633637696504592896e-01 -3.429313004016876221e-01 9.394414722919464111e-02 1.034796014428138733e-01 -1.555794626474380493e-01 -2.354502528905868530e-01 2.176521420478820801e-01 1.150156557559967041e-01 -3.672567754983901978e-02 -1.982249766588211060e-01 2.776097059249877930e-01 2.762214839458465576e-02 1.584397442638874054e-02 1.034839749336242676e-01 8.496373891830444336e-02 3.576394617557525635e-01 6.843463331460952759e-02
-5.172798410058021545e-02 -4.849105700850486755e-02 -5.500771477818489075e-02 1.462140828371047974e-01 1.887438893318176270e-01 -3.297765254974365234e-01 2.162273675203323364e-01 1.070212349295616150e-01 -1.414004415273666382e-01 -3.088357113301753998e-02 -2.024911344051361084e-01 -7.366407662630081177e-02 7.323824614286422729e-02 7.093080133199691772e-02 -4.321985840797424316e-01 -4.121670499444007874e-02 -1.127245649695396423e-01 2.316092252731323242e-01 -3.834892064332962036e-02 1.023564338684082031e-01 -2.602408826351165771e-01 -4.399816319346427917e-02 6.935552693903446198e-03 -1.627735793590545654e-01 4.111423715949058533e-02 1.970754861831665039e-01 2.013820558786392212e-01 7.563280523754656315e-04 3.594936430454254150e-01 3.262730836868286133e-01 1.019573360681533813e-01 -6.809144746512174606e-03
-2.302269488573074341e-01 -3.239851891994476318e-01 2.231432050466537476e-01 -1.848077476024627686e-01 7.676250487565994263e-02 -1.430809646844863892e-01 8.542009443044662476e-02 -1.095766052603721619e-01 -1.308764368295669556e-01 1.570636928081512451e-01 -7.956444472074508667e-02 1.243399530649185181e-01 -2.397415786981582642e-01 8.747676387429237366e-03 4.258700087666511536e-02 -4.313008785247802734e-01 -2.090892493724822998e-01 -8.072096854448318481e-02 4.979682341217994690e-02 -5.752626061439514160e-02 -3.233192563056945801e-01 1.825795024633407593e-01 -5.519941076636314392e-02 -1.176320239901542664e-01 -5.195733159780502319e-02 1.817520558834075928e-01 2.027562409639358521e-01 1.314527243375778198e-01 1.902063786983489990e-01 6.962756812572479248e-02 2.396771907806396484e-01 8.123147301375865936e-03
-1.769155263900756836e-01 -1.571313738822937012e-01 1.939000934362411499e-01 -1.569323688745498657e-01 2.336019724607467651e-01 -4.454546794295310974e-02 -1.424946933984756470e-01 -9.321478009223937988e-02 -5.178633332252502441e-02 6.565683335065841675e-02 -8.659927174448966980e-03 -3.326752781867980957e-02 9.564110077917575836e-03 -4.764338582754135132e-02 -4.952957853674888611e-02 -5.870132148265838623e-02 -1.592955440282821655e-01 -2.216252237558364868e-01 3.359286114573478699e-02 -3.081794595345854759e-03 -4.731550216674804688e-01 5.533128976821899414e-02 -2.489677965641021729e-01 -9.825306385755538940e-02 -1.897531598806381226e-01 8.159267902374267578e-02 2.312842160463333130e-01 -3.842808678746223450e-02 1.409122198820114136e-01 1.159053668379783630e-01 3.958958983421325684e-01 3.434232473373413086e-01
-8.522316813468933105e-02 -1.604035049676895142e-01 2.950406074523925781e-01 5.851673707365989685e-02 6.496464833617210388e-03 -8.515422046184539795e-02 3.058617115020751953e-01 -1.901774257421493530e-01 1.617670059204101562e-01 2.926689982414245605e-01 -8.018673956394195557e-02 -2.719379961490631104e-01 2.859056927263736725e-02 1.841461658477783203e-02 -6.548963487148284912e-02 -1.831026375293731689e-01 1.780127175152301788e-02 -2.105198800563812256e-01 -2.895691618323326111e-02 -1.401094999164342880e-02 -2.799681425094604492e-01 1.595993936061859131e-01 -3.568626344203948975e-01 -1.534599959850311279e-01 2.997211925685405731e-02 1.808926016092300415e-01 1.290799379348754883e-01 -1.821406371891498566e-02 3.724153935909271240e-01 -4.082830250263214111e-02 1.301562190055847168e-01 -2.517836401239037514e-03
-2.426291406154632568e-01 -3.560375273227691650e-01 -8.556713908910751343e-02 -1.225184500217437744e-01 -2.370245940983295441e-02 -7.224779576063156128e-02 1.901918798685073853e-01 5.446343496441841125e-02 -1.816073954105377197e-01 -1.616232693195343018e-01 -2.471207827329635620e-01 -8.355343341827392578e-02 4.797441139817237854e-02 -1.026027873158454895e-01 -1.525616198778152466e-01 1.648717373609542847e-02 -1.017436385154724121e-01 2.804812788963317871e-01 -1.329887509346008301e-01 -8.146636188030242920e-02 -3.332477211952209473e-01 -8.281161636114120483e-02 2.779048681259155273e-01 -1.393536180257797241e-01 -7.855860888957977295e-02 -1.502569317817687988e-01 1.354233175516128540e-01 3.841805830597877502e-02 3.284626603126525879e-01 3.042358756065368652e-01 7.978125661611557007e-02 -1.741748861968517303e-02
-7.586242258548736572e-02 -1.318265795707702637e-01 -1.071341242641210556e-02 -1.573010087013244629e-01 7.683098316192626953e-02 1.675251312553882599e-02 2.930810749530792236e-01 -1.494563370943069458e-01 -1.268173903226852417e-01 1.500581502914428711e-01 3.437520191073417664e-02 -6.274001300334930420e-02 6.107774004340171814e-02 -3.786497116088867188e-01 2.161906659603118896e-02 -2.353352010250091553e-01 1.349834203720092773e-01 -1.105227787047624588e-02 -4.563144594430923462e-02 1.547330468893051147e-01 -1.519316434860229492e-01 -2.281032800674438477e-01 7.111195474863052368e-03 -5.176431965082883835e-03 -2.865818142890930176e-01 2.565739452838897705e-01 -1.873994171619415283e-01 -1.943690478801727295e-01 4.165439903736114502e-01 2.693971097469329834e-01 1.335781998932361603e-02 -6.510332226753234863e-02
-4.087679982185363770e-01 -4.282529950141906738e-01 7.908237725496292114e-02 -1.214194670319557190e-01 -2.848500907421112061e-01 -4.797299206256866455e-02 2.273569107055664062e-01 2.343826144933700562e-01 -3.611592352390289307e-01 3.597825765609741211e-02 4.306974261999130249e-02 -1.222367063164710999e-01 -9.586311131715774536e-02 -1.900887787342071533e-01 1.020403765141963959e-02 1.602286100387573242e-01 -2.491654008626937866e-01 -7.323388010263442993e-02 -1.180828199721872807e-03 -3.650822862982749939e-02 -1.286755055189132690e-01 8.745326101779937744e-02 1.393156945705413818e-01 -1.387645453214645386e-01 -1.178084388375282288e-01 -6.869275122880935669e-02 -1.318494230508804321e-02 -1.868481040000915527e-01 1.254114955663681030e-01 5.808453634381294250e-02 9.864362329244613647e-02 -6.818574666976928711e-02
5.240617785602807999e-03 -1.841502785682678223e-01 -2.064026594161987305e-01 -2.213681302964687347e-02 1.149899065494537354e-01 -1.599346995353698730e-01 3.650728464126586914e-01 3.291441798210144043e-01 2.694771997630596161e-02 2.650620043277740479e-01 5.763960257172584534e-02 -4.278231263160705566e-01 6.074554100632667542e-02 3.945161029696464539e-02 -1.378368139266967773e-01 -1.357418894767761230e-01 -2.588382363319396973e-02 9.809359163045883179e-02 3.654351830482482910e-02 3.823783993721008301e-02 -1.159069016575813293e-01 1.000834032893180847e-01 -8.397344499826431274e-02 -2.521967887878417969e-01 -4.050650075078010559e-02 6.816517561674118042e-04 1.121182441711425781e-01 -2.126031666994094849e-01 2.878422737121582031e-01 2.451413273811340332e-01 1.725672036409378052e-01 -5.664563551545143127e-02
-2.865817397832870483e-02 -1.836526840925216675e-01 2.953361868858337402e-01 9.739885479211807251e-02 1.267185211181640625e-01 -8.327202498912811279e-02 4.016968235373497009e-02 2.784237861633300781e-01 -4.052485153079032898e-02 9.341125190258026123e-02 -1.543508749455213547e-02 9.688431024551391602e-02 -8.072390407323837280e-02 1.266256272792816162e-01 1.815965026617050171e-01 -2.702116221189498901e-02 -2.823545634746551514e-01 -2.223969995975494385e-01 1.588534563779830933e-02 1.032867282629013062e-01 -1.697636097669601440e-01 -1.621974557638168335e-01 1.302662044763565063e-01 2.721568942070007324e-01 -2.239066660404205322e-01 2.055236697196960449e-01 -9.609535336494445801e-02 -8.591445535421371460e-02 4.235623776912689209e-01 2.362118959426879883e-01 2.282921969890594482e-01 -8.823326975107192993e-02
-4.187983870506286621e-01 -1.276068985462188721e-01 2.907076291739940643e-02 1.731938868761062622e-01 -7.714416831731796265e-02 -1.380194276571273804e-01 4.125233292579650879e-01 2.792878448963165283e-01 1.831991076469421387e-01 1.231778040528297424e-01 1.636024564504623413e-01 -1.377263963222503662e-01 -1.773885339498519897e-01 6.993906944990158081e-02 3.237381577491760254e-02 -1.092434208840131760e-02 -2.460366189479827881e-01 2.237520180642604828e-02 4.281925782561302185e-02 4.232601821422576904e-02 -3.467482030391693115e-01 1.202026829123497009e-01 5.757487565279006958e-02 -7.373049855232238770e-02 -1.977903693914413452e-01 9.456106275320053101e-02 8.341534063220024109e-03 3.536196798086166382e-02 7.875139266252517700e-02 1.994705945253372192e-01 -1.146027445793151855e-01 2.360298186540603638e-01
-6.759760528802871704e-02 -7.905928045511245728e-02 -1.916291862726211548e-01 -1.360080242156982422e-01 1.538632810115814209e-01 -5.080179125070571899e-02 3.662685155868530273e-01 1.839599311351776123e-01 1.866558007895946503e-02 1.536459326744079590e-01 2.830701880156993866e-02 -1.892589479684829712e-01 3.561322093009948730e-01 -1.680181324481964111e-01 -1.633006781339645386e-01 -2.467988580465316772e-01 -1.997878104448318481e-01 1.667417883872985840e-01 -7.024274021387100220e-02 -5.004526674747467041e-02 -1.681861095130443573e-02 -1.121954545378684998e-01 -2.409238666296005249e-01 -2.631178796291351318e-01 -1.408605575561523438e-01 -1.196967661380767822e-01 2.084563300013542175e-02 -2.366384118795394897e-01 1.618997156620025635e-01 4.095170274376869202e-02 3.148809373378753662e-01 -5.963456630706787109e-02
-1.794070899486541748e-01 -2.506898529827594757e-02 6.723182648420333862e-02 -1.270943088456988335e-03 -7.232266664505004883e-02 -2.041071951389312744e-01 3.217079043388366699e-01 -3.662136569619178772e-02 -2.143881320953369141e-01 -9.315776079893112183e-02 -1.556521952152252197e-01 5.516070872545242310e-03 -1.361225694417953491e-01 6.602389365434646606e-02 -2.890225350856781006e-01 1.078685522079467773e-01 8.227920532226562500e-02 2.030969411134719849e-01 1.426356881856918335e-01 -1.462629288434982300e-01 -1.990021169185638428e-01 4.379847086966037750e-03 8.427991718053817749e-02 1.605154126882553101e-01 -3.005707859992980957e-01 8.957998827099800110e-03 1.069888100028038025e-01 -2.325348258018493652e-01 3.942332267761230469e-01 3.470077812671661377e-01 1.409899443387985229e-01 -8.870520628988742828e-03
-5.181660875678062439e-02 -1.455181688070297241e-01 3.691468834877014160e-01 -4.640170931816101074e-02 -4.202613607048988342e-02 -2.881024591624736786e-02 3.373214304447174072e-01 9.113740175962448120e-02 3.492885529994964600e-01 -2.262264303863048553e-02 1.388370096683502197e-01 -1.808305978775024414e-01 -9.892186522483825684e-02 -1.256130188703536987e-01 -7.776837795972824097e-02 -3.905843198299407959e-01 5.249140411615371704e-02 3.023043274879455566e-02 -7.584889419376850128e-03 -1.563387215137481689e-01 -1.511685848236083984e-01 2.314884364604949951e-01 2.132461071014404297e-01 -6.366870552301406860e-02 -2.239262871444225311e-02 7.024956494569778442e-02 1.101129949092864990e-01 -5.337839201092720032e-02 1.187035962939262390e-01 4.785132408142089844e-02 3.875994682312011719e-01 1.149429306387901306e-01
-1.087008267641067505e-01 -1.414778083562850952e-01 1.647813469171524048e-01 -1.924057602882385254e-01 1.212280392646789551e-01 -4.036894813179969788e-02 5.694612860679626465e-02 -7.438469678163528442e-02 -3.406405448913574219e-02 -8.328314870595932007e-02 -1.526501774787902832e-01 1.090709194540977478e-01 -2.962860763072967529e-01 1.281415671110153198e-01 -1.660266146063804626e-02 4.430497065186500549e-03 -3.473599553108215332e-01 -4.026335477828979492e-02 2.252209633588790894e-01 -1.099330652505159378e-02 -2.329720258712768555e-01 -8.565016835927963257e-02 -1.914723366498947144e-01 9.329245984554290771e-02 -3.630607426166534424e-01 3.619800508022308350e-01 1.304380744695663452e-01 -6.528037041425704956e-02 2.964477539062500000e-01 2.703737616539001465e-01 -2.087861485779285431e-02 -7.387463003396987915e-02
-4.095976352691650391e-01 -2.997316420078277588e-01 2.537776231765747070e-01 -5.420117825269699097e-02 -1.871111690998077393e-01 -1.937266290187835693e-01 1.744066327810287476e-01 -3.973659127950668335e-02 -1.995142102241516113e-01 2.319843322038650513e-01 -2.131158858537673950e-01 -1.164231747388839722e-01 2.133777178823947906e-02 2.414881251752376556e-02 2.344887107610702515e-01 1.622729450464248657e-01 -2.733256220817565918e-01 1.332449018955230713e-01 -3.952909633517265320e-02 -5.552685353904962540e-03 -6.172847375273704529e-02 -2.180166095495223999e-01 -1.176387220621109009e-01 -1.345671564340591431e-01 -1.192802861332893372e-01 -8.001458644866943359e-02 1.453482210636138916e-01 2.666047960519790649e-02 6.875016540288925171e-02 3.361544758081436157e-02 2.975200116634368896e-01 1.462054699659347534e-01
1.106136664748191833e-01 -2.120088934898376465e-01 1.821899712085723877e-01 -4.259656965732574463e-01 8.777793496847152710e-02 -1.378830522298812866e-01 6.287560332566499710e-03 2.057991027832031250e-01 -1.225972399115562439e-01 2.106748968362808228e-01 2.600803077220916748e-01 -2.639867961406707764e-01 -3.117818199098110199e-02 -4.262165166437625885e-03 -1.494909971952438354e-01 -1.415157169103622437e-01 -2.584205865859985352e-01 2.476282119750976562e-01 -6.347709149122238159e-02 -1.057627573609352112e-01 -1.841414719820022583e-01 2.026666849851608276e-01 -2.215215563774108887e-02 -5.863843113183975220e-02 -2.773430943489074707e-01 7.150062918663024902e-02 -1.118655800819396973e-01 6.639141589403152466e-02 1.381730586290359497e-01 8.599425852298736572e-02 2.310041189193725586e-01 1.338960826396942139e-01
-1.526529192924499512e-01 2.005782537162303925e-02 -2.406215220689773560e-01 -1.226020976901054382e-03 3.737764805555343628e-02 -2.853375375270843506e-01 2.829765379428863525e-01 1.097578406333923340e-01 1.205451115965843201e-01 1.729226410388946533e-01 -7.403826713562011719e-02 -1.891962438821792603e-01 1.849909424781799316e-01 -1.445598453283309937e-01 -4.810662940144538879e-02 -1.702662408351898193e-01 -1.510664820671081543e-01 2.298501580953598022e-01 -2.089470066130161285e-02 -1.098084524273872375e-01 -2.284431904554367065e-01 -1.031478419899940491e-01 -1.138772964477539062e-01 -3.686280548572540283e-01 2.790629630908370018e-03 -6.256874650716781616e-02 1.185676231980323792e-01 -3.818510770797729492e-01 1.667021661996841431e-01 1.078026294708251953e-01 2.602006793022155762e-01 -2.428116276860237122e-02
-1.699488610029220581e-01 -2.799507044255733490e-02 -3.795375302433967590e-02 -6.347476039081811905e-03 1.517348736524581909e-01 7.851926237344741821e-02 4.420397877693176270e-01 6.353809684514999390e-02 -8.033576607704162598e-02 2.099014222621917725e-01 -6.641568243503570557e-02 -1.543469280004501343e-01 -4.149722517468035221e-04 -3.025943972170352936e-02 -1.246715243905782700e-02 -1.340665072202682495e-01 -2.085441164672374725e-02 -7.703727483749389648e-02 2.460875958204269409e-01 -2.287549227476119995e-01 -2.859513759613037109e-01 2.368845194578170776e-01 -2.809754014015197754e-01 2.295862436294555664e-01 -2.220677733421325684e-01 -8.022845536470413208e-02 -3.260270226746797562e-03 -9.616464376449584961e-02 -1.665548421442508698e-02 2.704448103904724121e-01 3.015269339084625244e-01 1.558649241924285889e-01
2.934350669384002686e-01 -1.482864022254943848e-01 -1.451279371976852417e-01 -1.451269388198852539e-01 4.417152702808380127e-02 -2.720760703086853027e-01 2.243094593286514282e-01 -3.250510664656758308e-03 -2.997363805770874023e-01 -2.146427519619464874e-02 -3.210837952792644501e-03 -2.208302319049835205e-01 8.929113298654556274e-02 -2.131997048854827881e-01 -1.289841383695602417e-01 7.467099279165267944e-02 -3.827639222145080566e-01 9.361971169710159302e-02 -5.106347426772117615e-02 -3.808071613311767578e-01 -1.874404847621917725e-01 -9.490250051021575928e-02 7.325517386198043823e-02 -3.663181141018867493e-02 -2.764908373355865479e-01 -4.198124632239341736e-02 5.380974709987640381e-02 -1.233703568577766418e-01 1.075143292546272278e-01 1.620928496122360229e-01 1.251367628574371338e-01 7.212419062852859497e-02
-6.449039094150066376e-03 -1.042769849300384521e-01 -9.720875322818756104e-02 8.451597392559051514e-02 3.355960547924041748e-02 -3.763701394200325012e-02 5.137494802474975586e-01 -7.441611588001251221e-02 1.733163297176361084e-01 1.201649308204650879e-01 -8.464042842388153076e-02 -4.578847065567970276e-02 9.618780575692653656e-03 5.905392765998840332e-02 -1.390814632177352905e-01 -8.982491493225097656e-02 2.819757349789142609e-02 -6.787920743227005005e-02 2.695266604423522949e-01 -3.035682439804077148e-01 -4.381338059902191162e-01 1.541877388954162598e-01 -2.816479802131652832e-01 -3.666811436414718628e-02 -3.967651724815368652e-02 2.836896292865276337e-02 -6.292857974767684937e-02 -9.421883150935173035e-03 3.074754476547241211e-01 3.401973471045494080e-02 1.864135563373565674e-01 1.107246503233909607e-01
-1.946570910513401031e-02 -2.941373288631439209e-01 9.183941036462783813e-02 -1.894265413284301758e-01 5.111082196235656738e-01 -9.800204634666442871e-02 1.649431139230728149e-01 1.540874242782592773e-01 1.260959357023239136e-01 2.979473769664764404e-01 -1.494337171316146851e-01 -1.995440945029258728e-02 -2.452292144298553467e-01 3.587581589818000793e-02 1.360844969749450684e-01 7.399262487888336182e-02 -1.447601914405822754e-01 -2.113020122051239014e-01 9.660042822360992432e-02 -7.196494191884994507e-02 -2.947500944137573242e-01 5.953109264373779297e-02 -1.823252588510513306e-01 5.040390044450759888e-02 -8.757700771093368530e-02 4.787439480423927307e-02 3.383404389023780823e-02 -1.438547372817993164e-01 1.630712598562240601e-01 1.732863187789916992e-01 1.862068176269531250e-01 -6.905817240476608276e-02
-2.144502550363540649e-01 1.688675880432128906e-01 2.715529501438140869e-02 3.183863125741481781e-03 2.212491184473037720e-01 -2.003371119499206543e-01 6.917791813611984253e-02 -4.522306472063064575e-02 -1.553793251514434814e-01 6.548096239566802979e-02 3.064864277839660645e-01 -2.993827164173126221e-01 -1.827908009290695190e-01 -2.991963410750031471e-03 -1.403095573186874390e-01 -2.458709664642810822e-02 5.362870544195175171e-02 -6.231320276856422424e-02 -3.463535383343696594e-02 1.316429302096366882e-02 -5.328691005706787109e-02 1.174271553754806519e-01 -2.070980072021484375e-01 -2.482294291257858276e-01 -4.451339319348335266e-02 1.588499248027801514e-01 9.253037720918655396e-02 -2.703600823879241943e-01 3.749515414237976074e-01 3.465363681316375732e-01 2.534315288066864014e-01 8.978725410997867584e-03
1.373329609632492065e-01 5.531236156821250916e-02 1.091316789388656616e-01 5.527705699205398560e-02 -9.702713042497634888e-02 -3.151212334632873535e-01 1.715078763663768768e-02 2.219947576522827148e-01 -4.522774368524551392e-02 3.683591187000274658e-01 -3.610073775053024292e-02 4.459883272647857666e-02 -1.112211346626281738e-01 6.662981957197189331e-02 -6.710818037390708923e-03 -5.892185121774673462e-02 -3.353437781333923340e-01 -7.540554553270339966e-02 -8.802997320890426636e-02 -1.452859491109848022e-01 -4.496013224124908447e-01 -2.112858742475509644e-02 -2.336971014738082886e-01 -5.247333273291587830e-02 9.750495105981826782e-02 4.185494035482406616e-02 -1.482844501733779907e-01 -1.495405733585357666e-01 3.948276042938232422e-01 1.066294847987592220e-03 1.064284816384315491e-01 -1.170023009181022644e-01
-1.161346286535263062e-01 -3.497585058212280273e-01 2.838183343410491943e-01 -3.943438455462455750e-02 2.553208470344543457e-01 -1.487324237823486328e-01 1.986310184001922607e-01 5.079726502299308777e-02 -1.268937811255455017e-02 3.603094443678855896e-02 -7.358486950397491455e-02 5.120787024497985840e-02 -2.010724693536758423e-01 -9.361440688371658325e-02 -8.429630659520626068e-03 -5.369753763079643250e-02 -2.448418736457824707e-01 7.104118913412094116e-02 -9.529931098222732544e-02 1.565134525299072266e-01 -4.209693372249603271e-01 -1.982851773500442505e-01 -3.532243669033050537e-01 3.649908304214477539e-02 -2.043658494949340820e-01 1.333925426006317139e-01 1.221736893057823181e-01 2.054431242868304253e-03 -1.045867577195167542e-01 1.918059289455413818e-01 1.659217327833175659e-01 1.150358468294143677e-02
-3.096025586128234863e-01 -1.200188025832176208e-01 -2.091776728630065918e-01 3.987124562263488770e-02 -2.770641446113586426e-01 1.577807217836380005e-01 3.383590877056121826e-01 -3.569346293807029724e-02 -2.298207134008407593e-01 -1.797043718397617340e-02 -9.136656671762466431e-02 -1.158014684915542603e-01 -1.808999804779887199e-03 5.574769154191017151e-02 -9.504304826259613037e-02 1.125606000423431396e-01 -2.383279502391815186e-01 -2.646107040345668793e-02 5.523169878870248795e-03 -1.378208100795745850e-01 -2.510592043399810791e-01 8.768450468778610229e-02 5.017238110303878784e-02 -9.310900419950485229e-02 -1.656557768583297729e-01 -5.010788142681121826e-02 -2.925194613635540009e-02 -3.354840576648712158e-01 4.543477892875671387e-01 1.351759880781173706e-01 -1.167719718068838120e-02 2.517813257873058319e-02
-2.067061811685562134e-01 -1.407977044582366943e-01 -2.236432284116744995e-01 7.170660048723220825e-02 2.731613218784332275e-01 -1.678488403558731079e-01 3.576602637767791748e-01 5.050230771303176880e-02 -5.811379477381706238e-02 2.715901732444763184e-01 -1.126404777169227600e-01 -3.097209632396697998e-01 2.596826106309890747e-02 4.271134734153747559e-03 -3.050002753734588623e-01 -3.715834766626358032e-02 -8.769496530294418335e-02 2.073168456554412842e-01 -9.419391304254531860e-02 6.565174460411071777e-02 -1.019285097718238831e-01 2.248356789350509644e-01 -5.464846640825271606e-02 -2.411582507193088531e-02 -4.717619344592094421e-02 -7.678464800119400024e-02 3.326440975069999695e-02 -2.112338840961456299e-01 1.989029347896575928e-01 3.514190316200256348e-01 1.016444340348243713e-01 1.121516376733779907e-01
2.782111801207065582e-02 -1.158870607614517212e-01 1.140004321932792664e-01 2.621644139289855957e-01 1.513287574052810669e-01 -1.389028578996658325e-01 4.926188886165618896e-01 -9.163694083690643311e-02 -5.979877430945634842e-03 1.502436995506286621e-01 -8.174443989992141724e-02 -2.508425712585449219e-01 7.392074167728424072e-02 1.310373749583959579e-02 -1.374908238649368286e-01 4.493011534214019775e-02 -7.126352190971374512e-02 1.835696548223495483e-01 2.373811155557632446e-01 -2.257300913333892822e-01 -2.696771919727325439e-01 3.673302382230758667e-02 1.961668021976947784e-02 1.352750957012176514e-01 -9.311583638191223145e-02 -1.390783786773681641e-01 3.030618419870734215e-03 -1.528289169073104858e-01 9.636519104242324829e-02 2.343308031558990479e-01 3.508388996124267578e-01 1.205393150448799133e-01
-3.154477179050445557e-01 4.605295136570930481e-02 1.723233163356781006e-01 -2.036139369010925293e-01 -1.129007190465927124e-01 -2.117941081523895264e-01 1.082157194614410400e-01 -1.222524326294660568e-02 1.466399431228637695e-01 1.749435998499393463e-02 -2.368469089269638062e-01 -6.632909178733825684e-02 1.241868585348129272e-01 -4.790666326880455017e-02 1.883167773485183716e-01 -3.207073081284761429e-03 1.871282160282135010e-01 -1.380097717046737671e-01 -2.015565037727355957e-01 -1.956879794597625732e-01 -1.464099138975143433e-01 -1.446767598390579224e-01 -1.209220290184020996e-01 4.791110754013061523e-02 -3.126366436481475830e-01 1.244819983839988708e-01 7.635862380266189575e-02 8.224256336688995361e-02 3.721077144145965576e-01 2.286396324634552002e-01 7.103926688432693481e-02 3.291994333267211914e-01
9.894466958940029144e-03 -7.473824918270111084e-02 6.220298260450363159e-02 -3.239046037197113037e-01 -2.707217819988727570e-03 -2.251713722944259644e-02 2.011322528123855591e-01 1.885249838232994080e-02 -2.132305502891540527e-02 8.331602066755294800e-02 1.229818761348724365e-01 -4.306003153324127197e-01 4.888490587472915649e-02 -3.491174876689910889e-01 1.212771385908126831e-01 4.145199432969093323e-02 -4.502699077129364014e-01 6.541762501001358032e-02 -4.223253577947616577e-02 -2.836305648088455200e-02 -6.447747349739074707e-02 3.302395045757293701e-01 1.783942617475986481e-02 6.415062234736979008e-04 -1.033296510577201843e-01 1.124352216720581055e-01 -1.664812676608562469e-02 7.291806489229202271e-02 2.846937775611877441e-01 -1.619491353631019592e-02 1.701521277427673340e-01 1.823467016220092773e-01
-6.447414308786392212e-02 -2.351209521293640137e-01 -1.187995541840791702e-02 -1.640844047069549561e-01 9.244877099990844727e-02 -1.337177008390426636e-01 1.502250283956527710e-01 8.199480175971984863e-02 2.469857186079025269e-01 -4.044061526656150818e-02 6.221349909901618958e-02 -1.067623496055603027e-01 1.804614663124084473e-01 2.298726141452789307e-01 2.501311525702476501e-02 -3.820149600505828857e-02 7.262857258319854736e-02 -7.170502841472625732e-02 -4.325441271066665649e-02 7.739779353141784668e-02 -3.596107065677642822e-01 9.354734420776367188e-02 -6.072320393286645412e-04 7.960960268974304199e-02 -9.383815526962280273e-02 1.143592149019241333e-01 3.957372009754180908e-01 7.403258234262466431e-02 3.944842517375946045e-01 3.744879364967346191e-01 1.447850167751312256e-01 -1.699959486722946167e-01
-2.757316231727600098e-01 -3.000079989433288574e-01 2.531056106090545654e-01 1.438384801149368286e-01 -7.041864097118377686e-02 -9.975134581327438354e-02 2.497356534004211426e-01 8.395477198064327240e-03 1.467967927455902100e-01 2.401798516511917114e-01 1.668918132781982422e-01 -5.021093413233757019e-02 -1.426881402730941772e-01 2.724272012710571289e-01 -6.881405133754014969e-03 -2.716864049434661865e-01 -2.828370630741119385e-01 -1.159065738320350647e-01 -1.394459009170532227e-01 -1.371587216854095459e-01 -1.677520871162414551e-01 1.245406456291675568e-03 4.236288741230964661e-02 -3.153782710433006287e-02 -1.690205633640289307e-01 1.709497720003128052e-01 -9.721280634403228760e-02 -1.037744507193565369e-01 -2.004016190767288208e-02 3.039576113224029541e-01 -1.446859166026115417e-02 2.453325241804122925e-01
-1.262240707874298096e-01 -4.700528830289840698e-02 3.906184062361717224e-02 -1.139813959598541260e-01 -5.450100079178810120e-02 -1.415639668703079224e-01 2.431379854679107666e-01 -1.254258304834365845e-01 6.434489786624908447e-02 1.426999121904373169e-01 -1.558074541389942169e-02 -9.747471660375595093e-02 -4.230794683098793030e-02 -2.611517906188964844e-01 1.703539341688156128e-01 -6.530105136334896088e-03 3.846249356865882874e-02 9.258463047444820404e-03 2.493925392627716064e-01 5.801828950643539429e-02 -2.805920243263244629e-01 -2.700445950031280518e-01 1.991802453994750977e-02 -3.371938467025756836e-01 -3.289671838283538818e-01 1.920612752437591553e-01 -1.674412786960601807e-01 -3.773277997970581055e-01 1.916334182024002075e-01 2.119490653276443481e-01 -6.815052777528762817e-02 3.861058503389358521e-02
-3.338604867458343506e-01 1.394741795957088470e-02 1.363560259342193604e-01 8.958391845226287842e-02 -1.283251643180847168e-01 -2.692929804325103760e-01 -1.564194411039352417e-01 -1.194601282477378845e-01 -1.020783856511116028e-01 -6.192137300968170166e-02 1.263377964496612549e-01 -7.235745340585708618e-02 -2.822436392307281494e-02 4.734070971608161926e-02 -4.343774169683456421e-02 3.492937088012695312e-01 -6.901624798774719238e-02 -2.037721499800682068e-02 -1.824877560138702393e-01 -4.286797344684600830e-02 -4.376166164875030518e-01 1.188585460186004639e-01 7.169052958488464355e-02 1.286250073462724686e-02 -3.209339082241058350e-01 2.895796298980712891e-01 7.447791844606399536e-02 -5.670284852385520935e-02 1.272928994148969650e-02 2.205968797206878662e-01 2.362783104181289673e-01 1.417417377233505249e-01
-3.693993017077445984e-02 -2.562134265899658203e-01 1.351363211870193481e-01 -3.380075097084045410e-01 3.918688744306564331e-02 -1.338666826486587524e-01 -8.000829257071018219e-03 2.965527772903442383e-01 -1.549753732979297638e-02 4.822583869099617004e-02 -5.004289001226425171e-02 -2.745869569480419159e-02 -1.034934446215629578e-02 -3.083335235714912415e-03 1.934505403041839600e-01 -5.074232444167137146e-02 2.694129012525081635e-02 1.499592214822769165e-01 -1.871305555105209351e-01 -1.492034196853637695e-01 -1.525232195854187012e-01 -1.549165993928909302e-01 -2.795623540878295898e-01 -1.313626319169998169e-01 -1.811497509479522705e-01 2.660520374774932861e-01 -1.249737069010734558e-01 1.661395281553268433e-01 4.821681976318359375e-01 1.458479911088943481e-01 1.482404768466949463e-01 3.684528172016143799e-02
-1.537305414676666260e-01 3.836418315768241882e-02 -1.204161792993545532e-01 -1.076629757881164551e-01 2.086106389760971069e-01 -1.461972743272781372e-01 2.103621065616607666e-01 9.126710146665573120e-02 -1.605855971574783325e-01 9.306237101554870605e-02 -3.457459062337875366e-02 -2.366511076688766479e-01 -7.229413837194442749e-02 -3.491277247667312622e-02 -1.850323826074600220e-01 -2.113421261310577393e-02 -5.963031575083732605e-02 3.757853507995605469e-01 -7.423471659421920776e-02 -1.591124832630157471e-01 -1.335992515087127686e-01 9.409504383802413940e-02 2.358687967061996460e-01 -5.695589631795883179e-02 -1.389613449573516846e-01 1.246764790266752243e-02 1.933646388351917267e-02 -2.878725528717041016e-01 3.895633518695831299e-01 3.906550407409667969e-01 1.701186001300811768e-01 -3.678529709577560425e-02
-9.651973843574523926e-02 -3.662737905979156494e-01 1.165111139416694641e-01 -1.475685387849807739e-01 -7.807673513889312744e-02 -1.777327060699462891e-02 1.472995579242706299e-01 -1.760062645189464092e-03 7.296463474631309509e-03 1.934024393558502197e-01 -2.445630282163619995e-01 -1.227870583534240723e-01 -1.415409892797470093e-01 1.154758110642433167e-01 1.379127949476242065e-01 -3.032962679862976074e-01 9.125235676765441895e-02 1.488420665264129639e-01 -1.517789214849472046e-01 -1.220308989286422729e-01 -3.029080033302307129e-01 -1.382706165313720703e-01 -3.032150566577911377e-01 2.139855027198791504e-01 2.021200023591518402e-03 8.034168928861618042e-02 -1.347029805183410645e-01 -2.036791145801544189e-01 2.138726860284805298e-01 -8.348888950422406197e-04 3.024745881557464600e-01 -1.265262067317962646e-01
4.142955690622329712e-02 -2.650640606880187988e-01 -6.918992847204208374e-02 -1.261696070432662964e-01 7.631672173738479614e-02 -2.277377061545848846e-02 7.014287263154983521e-02 3.731393069028854370e-02 1.110119670629501343e-01 1.438363194465637207e-01 -2.348651438951492310e-01 -3.826284706592559814e-01 -1.714311423711478710e-03 -4.289528727531433105e-02 -1.544540971517562866e-01 -3.455697596073150635e-01 -6.885316222906112671e-02 -2.630835212767124176e-02 -1.250816136598587036e-02 -5.284825712442398071e-02 -2.184046208858489990e-01 -1.259147189557552338e-02 -2.993080578744411469e-02 1.543983668088912964e-01 3.338394314050674438e-02 -3.970274701714515686e-03 -1.748481392860412598e-01 -1.863484978675842285e-01 3.803488016128540039e-01 1.099363714456558228e-01 4.080868363380432129e-01 -2.104212045669555664e-01
-9.974648058414459229e-02 2.564447373151779175e-02 6.627642363309860229e-02 2.489162981510162354e-01 -4.406020417809486389e-02 -1.825025677680969238e-01 1.881221681833267212e-01 4.162752535194158554e-03 2.412636065855622292e-03 -1.879849284887313843e-02 -4.650135338306427002e-01 -3.480938076972961426e-02 1.007818132638931274e-01 -7.635744661092758179e-02 -7.194519042968750000e-02 -1.984484642744064331e-01 -3.015448153018951416e-01 4.967736825346946716e-02 4.346289858222007751e-02 -6.986936181783676147e-02 -8.697830885648727417e-02 2.423736900091171265e-01 1.242710556834936142e-02 1.414912939071655273e-01 -2.928213477134704590e-01 -1.662279292941093445e-02 3.113541901111602783e-01 -2.882003188133239746e-01 1.077113896608352661e-01 1.708361804485321045e-01 2.803887724876403809e-01 4.419253021478652954e-02
-3.517994657158851624e-02 -2.792607545852661133e-01 8.123395033180713654e-03 -3.250272572040557861e-01 3.231852054595947266e-01 -1.635240912437438965e-01 2.298455871641635895e-02 1.521026045083999634e-01 -9.240791201591491699e-02 1.611092984676361084e-01 2.680550217628479004e-01 -1.075401902198791504e-01 3.598928079009056091e-02 4.407548159360885620e-02 -4.173388704657554626e-02 -5.682132765650749207e-02 -4.153129458427429199e-01 1.519682556390762329e-01 8.052340894937515259e-02 -1.266544163227081299e-01 -2.141606062650680542e-01 1.952986270189285278e-01 -1.909532211720943451e-02 2.325336337089538574e-01 -1.040617823600769043e-01 1.381793171167373657e-01 9.448188543319702148e-02 5.631680786609649658e-02 3.442828357219696045e-01 5.586463212966918945e-02 8.411467820405960083e-02 8.244797587394714355e-02
-1.270281672477722168e-01 -1.695235520601272583e-01 5.474288389086723328e-02 -2.259291112422943115e-01 9.598979726433753967e-03 -1.855266243219375610e-01 3.005816936492919922e-01 -2.484221756458282471e-01 -3.378443047404289246e-02 -3.328513801097869873e-01 -1.035814583301544189e-01 -1.948821246623992920e-01 1.369006633758544922e-01 -1.275445222854614258e-01 -1.558375209569931030e-01 -8.655215613543987274e-03 -1.345096230506896973e-01 -5.057527683675289154e-03 3.671152889728546143e-02 5.746779590845108032e-02 -3.642958700656890869e-01 -1.162823289632797241e-01 1.804261952638626099e-01 2.057555019855499268e-01 -1.632442176342010498e-01 -2.353157661855220795e-02 -8.471605926752090454e-02 -2.798569202423095703e-01 1.731220036745071411e-01 -5.918502062559127808e-02 2.846524715423583984e-01 1.530019491910934448e-01
-2.594384849071502686e-01 -1.218350306153297424e-01 1.106762364506721497e-01 -2.038167566061019897e-01 -1.221544891595840454e-01 -2.210264205932617188e-01 1.473126234486699104e-03 2.921933531761169434e-01 -1.618513017892837524e-01 1.085298433899879456e-01 4.279807675629854202e-03 -3.542837798595428467e-01 6.192581355571746826e-02 1.330787688493728638e-01 2.803025543689727783e-01 7.830511895008385181e-04 3.875330090522766113e-02 2.344660274684429169e-02 1.352117359638214111e-01 1.002428308129310608e-01 -1.109463870525360107e-01 -1.733822524547576904e-01 -3.492488861083984375e-01 9.688671678304672241e-02 -2.217654585838317871e-01 3.563935309648513794e-02 -1.879273205995559692e-01 1.717668212950229645e-02 3.075305223464965820e-01 -2.820080332458019257e-02 2.553797960281372070e-01 2.266010642051696777e-02
1.764505654573440552e-01 -9.864647686481475830e-02 6.140017881989479065e-03 -2.280764579772949219e-01 2.000035941600799561e-01 -3.371356427669525146e-01 1.882091015577316284e-01 1.914388090372085571e-01 -7.819174975156784058e-02 1.697875708341598511e-01 1.335051208734512329e-01 -3.812132477760314941e-01 1.056217178702354431e-01 4.197398666292428970e-03 -4.822266101837158203e-02 -1.682555079460144043e-01 -3.263605237007141113e-01 1.913602501153945923e-01 9.822457283735275269e-02 -3.475217893719673157e-02 -2.753402590751647949e-01 1.333940029144287109e-01 -4.392420127987861633e-02 -8.016515523195266724e-02 -3.008044362068176270e-01 1.239318586885929108e-02 -1.184972673654556274e-01 1.876232586801052094e-02 1.134464442729949951e-01 8.833527565002441406e-02 -5.826412513852119446e-02 2.374872714281082153e-01
-1.218180768773891032e-04 -9.044604003429412842e-02 -3.256830871105194092e-01 -1.194397136569023132e-01 1.743894815444946289e-01 -2.382112890481948853e-01 3.373270928859710693e-01 6.972854956984519958e-03 3.449822962284088135e-02 4.216814041137695312e-02 -1.744947135448455811e-01 8.973636478185653687e-02 9.174084663391113281e-02 -2.092355638742446899e-01 -1.044624224305152893e-01 -3.191116154193878174e-01 -6.050512194633483887e-02 -4.764069616794586182e-02 -1.700572483241558075e-02 -1.626553386449813843e-01 -6.761077046394348145e-02 -2.904222309589385986e-01 1.189217250794172287e-02 -2.016775496304035187e-02 -1.370622962713241577e-01 1.726983934640884399e-01 -1.197176724672317505e-01 -3.044533431529998779e-01 2.727429866790771484e-01 2.245163470506668091e-01 2.447903901338577271e-01 -3.981794044375419617e-02
-9.374012798070907593e-02 -1.455829739570617676e-01 6.112227961421012878e-02 1.024516373872756958e-01 -4.563010334968566895e-01 1.034461781382560730e-01 3.827251791954040527e-01 9.354884177446365356e-02 1.078405231237411499e-01 2.087962925434112549e-01 1.533874869346618652e-02 -2.018690705299377441e-01 -3.083107993006706238e-02 5.036060884594917297e-02 1.021408066153526306e-01 -2.976071648299694061e-02 -3.194471895694732666e-01 8.791443705558776855e-02 -2.069994062185287476e-02 -2.089156061410903931e-01 -2.821259200572967529e-01 4.451842233538627625e-02 -1.046020835638046265e-01 3.970075026154518127e-02 -3.219313547015190125e-02 1.729467362165451050e-01 9.300599992275238037e-02 -1.819092929363250732e-01 1.723455637693405151e-01 3.247305750846862793e-01 -6.114160642027854919e-02 1.053746119141578674e-01
-2.771954536437988281e-01 -1.085112020373344421e-01 1.085295807570219040e-02 9.440492838621139526e-02 -3.861334919929504395e-02 -1.866328865289688110e-01 -2.466031536459922791e-02 -8.611042052507400513e-02 4.547751694917678833e-02 2.607616223394870758e-02 2.870316207408905029e-01 -5.440040957182645798e-03 -7.033786922693252563e-02 4.167469742242246866e-04 -3.655716478824615479e-01 7.494887709617614746e-02 -1.439855992794036865e-01 -2.839183900505304337e-03 -1.265044212341308594e-01 -3.552025258541107178e-01 -4.490322172641754150e-01 5.989555269479751587e-02 1.061175242066383362e-01 2.085856720805168152e-02 -2.083495259284973145e-01 2.441966980695724487e-01 -7.837256044149398804e-02 -5.715205892920494080e-02 4.771890863776206970e-02 2.536152005195617676e-01 2.640996873378753662e-01 -4.163364879786968231e-03
-2.756752669811248779e-01 -7.102711591869592667e-03 5.881084874272346497e-02 -1.769395172595977783e-01 1.319330781698226929e-01 1.029978543519973755e-01 -1.186788175255060196e-02 -2.332119271159172058e-02 1.759879663586616516e-02 -1.138493046164512634e-01 -1.023510172963142395e-01 -7.607436180114746094e-02 -4.646934941411018372e-02 1.905183494091033936e-01 3.257092460989952087e-02 -1.651916056871414185e-01 -4.406776130199432373e-01 -2.544520199298858643e-01 2.930126339197158813e-02 1.973006576299667358e-01 -1.611073464155197144e-01 -2.449832260608673096e-01 -1.185172423720359802e-01 1.747664064168930054e-01 -2.425612062215805054e-01 1.219836622476577759e-01 -1.428739074617624283e-02 -9.777027368545532227e-02 2.979507446289062500e-01 2.393461018800735474e-01 2.906525731086730957e-01 1.443499773740768433e-01
9.214685112237930298e-02 -3.011085987091064453e-01 1.510877907276153564e-01 -1.116404160857200623e-01 2.164718508720397949e-01 4.991507157683372498e-02 1.056871041655540466e-01 -2.288152724504470825e-01 -1.979918628931045532e-01 7.504780590534210205e-02 3.303544363006949425e-03 -6.138155236840248108e-02 -1.717706918716430664e-01 -1.548444479703903198e-01 1.661327481269836426e-02 -2.859824523329734802e-02 -1.252834498882293701e-01 2.443971633911132812e-01 -1.916908174753189087e-01 2.333348840475082397e-01 -3.820535242557525635e-01 -1.457087695598602295e-01 -1.353498399257659912e-01 4.209440201520919800e-03 -1.982021480798721313e-01 3.011894524097442627e-01 3.979663364589214325e-03 -5.804345384240150452e-02 2.643430531024932861e-01 2.648544907569885254e-01 1.336102187633514404e-01 7.794716209173202515e-02
-2.221222668886184692e-01 -1.440271288156509399e-01 1.515492051839828491e-01 -2.300795912742614746e-01 5.972938984632492065e-02 -2.394280731678009033e-01 1.882902830839157104e-01 -2.467631995677947998e-01 7.440096884965896606e-02 -2.512028217315673828e-01 -5.919321253895759583e-02 -1.430418193340301514e-01 5.922408029437065125e-02 -7.446295116096735001e-03 -2.774182856082916260e-01 -1.292221546173095703e-01 -2.109604626893997192e-01 1.368384808301925659e-01 -6.992258876562118530e-02 3.291993960738182068e-02 -3.523450791835784912e-01 -1.009501144289970398e-01 1.406559497117996216e-01 1.135152280330657959e-01 -2.439693063497543335e-01 -1.684490218758583069e-02 -8.086170256137847900e-02 -2.885044515132904053e-01 1.577713787555694580e-01 -1.064711585640907288e-01 1.606547385454177856e-01 2.431545853614807129e-01
-1.593359410762786865e-01 -1.205990985035896301e-01 5.629177019000053406e-02 4.992917925119400024e-02 2.661727666854858398e-01 -3.515645861625671387e-01 1.981664635241031647e-02 -2.255183309316635132e-01 1.918168552219867706e-02 2.202467918395996094e-01 1.068785786628723145e-01 -1.221479475498199463e-01 5.869745090603828430e-02 -6.453068554401397705e-02 -1.650537252426147461e-01 -5.558833107352256775e-02 -3.253403306007385254e-02 2.218944132328033447e-01 3.416663780808448792e-02 2.798197045922279358e-02 -1.952014565467834473e-01 1.704370379447937012e-01 -1.813046038150787354e-01 -2.161355316638946533e-01 -1.543764211237430573e-02 -3.634838387370109558e-02 -2.974429167807102203e-02 -1.282840035855770111e-02 4.192936420440673828e-01 3.828716576099395752e-01 2.362410873174667358e-01 1.254852861166000366e-01
-2.100241333246231079e-01 -1.519565135240554810e-01 1.939266473054885864e-01 -1.470783650875091553e-01 6.533566117286682129e-02 -1.723316460847854614e-01 1.346258223056793213e-01 -9.988783299922943115e-02 2.366405539214611053e-02 -3.780175745487213135e-01 -6.066893041133880615e-02 -2.745488286018371582e-01 2.366502285003662109e-01 -2.426337078213691711e-02 -1.516846716403961182e-01 -1.408597528934478760e-01 -2.043579965829849243e-01 1.123031228780746460e-01 -4.213341698050498962e-02 1.367780715227127075e-01 -3.388566076755523682e-01 -9.976394474506378174e-02 1.201441437005996704e-01 2.261370569467544556e-01 -1.685916632413864136e-01 1.060123182833194733e-02 4.903326928615570068e-02 -2.968051135540008545e-01 1.911241114139556885e-01 -9.567826986312866211e-02 1.701668947935104370e-01 1.750843971967697144e-01
-5.437628366053104401e-03 -1.826005429029464722e-01 -1.087592691183090210e-01 -3.337986022233963013e-02 2.172971516847610474e-01 1.817690283060073853e-01 4.137850403785705566e-01 -4.287609830498695374e-02 -7.565360516309738159e-02 -4.702031984925270081e-02 -1.078580133616924286e-02 3.611839190125465393e-02 1.099256332963705063e-02 -1.016795635223388672e-01 -5.965086817741394043e-02 2.950699441134929657e-02 -1.428796499967575073e-01 1.714852750301361084e-01 -2.425308376550674438e-01 1.628963649272918701e-01 -1.170330643653869629e-01 -9.732622653245925903e-02 -5.158209800720214844e-02 -2.979358732700347900e-01 -1.796911358833312988e-01 2.980002164840698242e-01 -1.251778006553649902e-01 -9.785860776901245117e-02 4.512360990047454834e-01 1.564840376377105713e-01 2.017770707607269287e-01 -1.058239489793777466e-01
-1.063246950507164001e-01 4.317531734704971313e-02 1.406553685665130615e-01 -2.430530041456222534e-01 -1.727361828088760376e-01 1.409964635968208313e-03 -5.580446869134902954e-02 -3.410621359944343567e-02 1.501322910189628601e-02 1.080249994993209839e-01 5.635406076908111572e-02 -8.599221706390380859e-02 1.484732776880264282e-01 -2.989574670791625977e-01 1.197105944156646729e-01 -1.031569554470479488e-03 -1.099636629223823547e-01 3.492021858692169189e-01 2.503102421760559082e-01 -5.746801942586898804e-02 -2.453237920999526978e-01 1.271011075004935265e-03 1.655562520027160645e-01 -8.032442629337310791e-02 -4.000079929828643799e-01 -3.784359991550445557e-02 -3.165858611464500427e-02 -1.389432847499847412e-01 3.955738544464111328e-01 2.383573204278945923e-01 1.910306215286254883e-01 8.279802277684211731e-03
-1.949603706598281860e-01 -2.553128004074096680e-01 1.454970985651016235e-01 -3.111027181148529053e-01 1.700361967086791992e-01 -1.359306722879409790e-01 2.383246719837188721e-01 7.198880612850189209e-02 1.292695403099060059e-01 2.860731445252895355e-03 -1.369310915470123291e-01 -2.202064841985702515e-01 1.255954056978225708e-01 2.606946229934692383e-01 1.223620921373367310e-01 -1.047799065709114075e-01 4.472484812140464783e-02 4.339637979865074158e-02 -3.006256185472011566e-03 -1.270945221185684204e-01 -3.545465767383575439e-01 1.532595008611679077e-01 1.631931066513061523e-01 9.058051556348800659e-02 -7.447174191474914551e-02 7.627955824136734009e-02 3.064149618148803711e-01 1.588283032178878784e-01 2.282438278198242188e-01 2.796287536621093750e-01 9.527499973773956299e-02 -4.374710470438003540e-02
-3.445295095443725586e-01 -4.248073697090148926e-01 4.058969914913177490e-01 5.393172800540924072e-02 -9.173537790775299072e-02 -1.968628913164138794e-01 5.328540131449699402e-02 1.611077636480331421e-01 1.368118971586227417e-01 9.283067286014556885e-02 1.703015714883804321e-01 -6.864204257726669312e-02 -5.807992443442344666e-02 -1.744897365570068359e-01 -2.532616257667541504e-01 -2.343265712261199951e-01 -2.457929402589797974e-01 -2.349958270788192749e-01 1.323916669934988022e-02 -2.145753949880599976e-01 -8.851824700832366943e-02 -9.158150851726531982e-02 9.614607691764831543e-02 -4.863028973340988159e-02 1.031803898513317108e-02 1.708415336906909943e-02 -1.086604520678520203e-01 -4.949242621660232544e-02 2.236779965460300446e-02 9.196884185075759888e-02 1.705772578716278076e-01 2.991922199726104736e-02
-3.825910761952400208e-02 -1.429449915885925293e-01 -6.383667886257171631e-02 -8.993636816740036011e-03 -9.523282200098037720e-02 -1.514180749654769897e-01 1.695099286735057831e-02 -1.556296944618225098e-01 -1.913196444511413574e-01 -1.834595054388046265e-01 1.306427419185638428e-01 -1.348021179437637329e-01 1.201337873935699463e-01 1.909899339079856873e-02 5.000088736414909363e-02 -1.509731411933898926e-01 -6.551686208695173264e-03 6.161828711628913879e-02 -2.552506029605865479e-01 -1.105223149061203003e-01 -2.947135865688323975e-01 1.221187785267829895e-01 1.510986536741256714e-01 5.593789741396903992e-02 -3.289881348609924316e-01 4.140593707561492920e-01 2.612726688385009766e-01 -3.302214145660400391e-01 2.077024132013320923e-01 1.065178886055946350e-01 2.239217460155487061e-01 -3.606441617012023926e-02
-3.225334286689758301e-01 -1.594369411468505859e-01 2.166763544082641602e-01 -1.612347513437271118e-01 -2.260157167911529541e-01 -3.118106126785278320e-01 5.601656064391136169e-02 1.176361963152885437e-01 1.171598117798566818e-02 9.422653168439865112e-02 -1.824290156364440918e-01 -2.359628528356552124e-01 3.611985128372907639e-03 -1.431289315223693848e-01 2.313051968812942505e-01 1.563462466001510620e-01 -1.736726611852645874e-02 4.227684810757637024e-03 -2.620791085064411163e-02 -6.146519444882869720e-03 -1.605954617261886597e-01 -6.940893828868865967e-02 -3.720838427543640137e-01 -1.309940814971923828e-01 -1.803760379552841187e-01 -1.499655004590749741e-02 1.339839994907379150e-01 -2.055231481790542603e-01 1.083832606673240662e-01 -1.635848581790924072e-01 3.397848606109619141e-01 4.160211980342864990e-02
-2.920350730419158936e-01 -4.079636633396148682e-01 -1.777440160512924194e-01 7.263942062854766846e-02 -2.550091408193111420e-02 5.767651647329330444e-02 1.139390021562576294e-01 1.341302990913391113e-01 -3.491081893444061279e-01 1.172333508729934692e-01 -9.739038348197937012e-02 -9.755238890647888184e-02 2.900035679340362549e-02 -1.261041164398193359e-01 -2.113068252801895142e-01 1.188409850001335144e-01 -1.836322546005249023e-01 1.473943144083023071e-01 -3.341148197650909424e-01 -1.232873499393463135e-01 -2.254316508769989014e-01 -1.832932606339454651e-02 2.010007947683334351e-01 1.331248879432678223e-01 -1.525856554508209229e-01 7.037380337715148926e-02 5.718658119440078735e-02 -1.734331250190734863e-01 2.732814252376556396e-01 1.016461625695228577e-01 5.906650424003601074e-02 6.839855015277862549e-02
-1.624694764614105225e-01 -1.470272541046142578e-01 2.093155682086944580e-01 -1.805980950593948364e-01 -3.979108110070228577e-02 -2.642908990383148193e-01 3.218402266502380371e-01 -2.094153314828872681e-01 8.283683657646179199e-02 -2.226058989763259888e-01 -9.184966981410980225e-02 -2.458826452493667603e-02 1.810554414987564087e-01 2.205586247146129608e-02 -1.905930340290069580e-01 -2.199049852788448334e-02 -2.880688309669494629e-01 1.137154623866081238e-01 1.394794285297393799e-01 1.653299480676651001e-01 -2.903263270854949951e-01 7.110649347305297852e-02 1.890634447336196899e-01 1.071975529193878174e-01 -2.631402947008609772e-02 3.563740849494934082e-02 4.186095669865608215e-02 -3.073724806308746338e-01 1.769449710845947266e-01 -5.630945414304733276e-02 2.568902075290679932e-01 2.078587710857391357e-01
-1.349983811378479004e-01 -1.981273740530014038e-01 2.472237199544906616e-01 1.083628684282302856e-01 8.449926972389221191e-02 8.288218826055526733e-02 -5.940904468297958374e-02 1.804848760366439819e-02 5.061016976833343506e-02 -3.688412532210350037e-02 -2.668754011392593384e-02 -9.039576351642608643e-02 1.083260178565979004e-01 1.790493875741958618e-01 1.436645686626434326e-01 -7.164834532886743546e-03 -3.741624951362609863e-01 7.326027005910873413e-02 -1.145405545830726624e-01 1.440587788820266724e-01 -1.850847005844116211e-01 -3.478104472160339355e-01 -1.796457171440124512e-02 6.106418371200561523e-02 -2.323331236839294434e-01 1.827427446842193604e-01 7.495263218879699707e-02 -9.105047583580017090e-02 3.828132450580596924e-01 3.688707947731018066e-01 2.206870317459106445e-01 -5.823662877082824707e-02
-6.523288786411285400e-02 -9.496177732944488525e-02 -1.898760646581649780e-01 -1.533354073762893677e-01 -6.824249867349863052e-03 1.724539101123809814e-01 2.594733536243438721e-01 -5.531702935695648193e-02 -1.907324939966201782e-01 -2.377091944217681885e-01 7.276759296655654907e-02 7.603636384010314941e-02 1.697887629270553589e-01 -1.804611682891845703e-01 -4.241997748613357544e-02 5.833932757377624512e-02 5.511212162673473358e-03 -3.452180698513984680e-02 -2.409266680479049683e-02 -8.320849388837814331e-02 -3.487661778926849365e-01 1.558000296354293823e-01 1.186360195279121399e-01 3.709337487816810608e-02 -3.186470866203308105e-01 -2.164736762642860413e-02 -3.942755237221717834e-02 -3.494483232498168945e-01 3.738776743412017822e-01 -5.603161454200744629e-02 3.300258517265319824e-01 9.395648539066314697e-02
-2.907903492450714111e-01 -6.780135631561279297e-02 -2.089061290025711060e-01 -7.104691863059997559e-02 3.624258190393447876e-02 -4.987931251525878906e-02 8.373254537582397461e-02 1.231254190206527710e-01 1.194651275873184204e-01 4.645253717899322510e-01 1.847055703401565552e-01 -1.040583699941635132e-01 2.201651185750961304e-01 -1.970144063234329224e-01 1.069432497024536133e-01 8.680652827024459839e-02 -1.172095984220504761e-01 7.339918613433837891e-02 3.726866841316223145e-02 -9.703738987445831299e-02 -2.093332260847091675e-01 -2.955267429351806641e-01 1.699272096157073975e-01 1.379759758710861206e-01 -8.381421118974685669e-02 2.016273140907287598e-01 2.215494513511657715e-01 -2.293253988027572632e-01 2.267373800277709961e-01 7.944764941930770874e-02 1.093243435025215149e-01 1.640009880065917969e-01
-1.922691613435745239e-02 -2.709129750728607178e-01 2.638010866940021515e-02 -1.351075321435928345e-01 1.487966924905776978e-01 -5.383536964654922485e-02 1.067789569497108459e-01 -6.330832093954086304e-02 1.668658405542373657e-01 1.803931444883346558e-01 -8.350148797035217285e-02 -2.063847482204437256e-01 1.025824695825576782e-01 -6.578715890645980835e-02 -8.048424124717712402e-02 -4.582971930503845215e-01 2.557654678821563721e-02 5.333825573325157166e-02 7.559075206518173218e-02 -1.864988207817077637e-01 -2.621609568595886230e-01 -7.949700951576232910e-02 6.286148726940155029e-02 3.358566164970397949e-01 -1.035707890987396240e-01 1.357601433992385864e-01 -3.017803095281124115e-02 -1.817915290594100952e-01 3.530784547328948975e-01 2.031406853348016739e-03 3.064425885677337646e-01 -8.962978422641754150e-02
-3.586165606975555420e-01 -1.495399773120880127e-01 1.661490201950073242e-01 1.636152714490890503e-01 -8.175963908433914185e-02 -5.535543709993362427e-02 3.460873365402221680e-01 -1.998050697147846222e-02 1.344828307628631592e-01 4.833555966615676880e-02 2.230231612920761108e-01 -1.230307742953300476e-01 -2.473186105489730835e-01 5.974417179822921753e-02 7.526785600930452347e-03 1.950599066913127899e-02 -1.980828493833541870e-01 -2.308832257986068726e-01 -5.602523311972618103e-02 6.620369106531143188e-02 -2.392034679651260376e-01 -2.350949794054031372e-01 3.607698902487754822e-02 4.393424093723297119e-02 -4.188752174377441406e-01 -2.114455699920654297e-01 -1.263615209609270096e-02 -1.365521550178527832e-01 2.022437900304794312e-01 6.094044446945190430e-02 1.010940745472908020e-01 6.831915676593780518e-02
-2.176135927438735962e-01 -1.688051819801330566e-01 5.802755802869796753e-02 -3.570510819554328918e-02 1.349241435527801514e-01 -2.306578010320663452e-01 1.558060199022293091e-01 -3.834407329559326172e-01 1.320277452468872070e-01 8.152008056640625000e-02 3.284828960895538330e-01 1.706289798021316528e-01 9.342078119516372681e-02 -1.325434744358062744e-01 6.122805923223495483e-02 -2.459055557847023010e-02 -8.692909777164459229e-02 -1.483300477266311646e-01 -4.376362264156341553e-02 8.763216435909271240e-02 -2.625948190689086914e-01 -3.604045882821083069e-02 -6.288084387779235840e-02 -1.204797029495239258e-01 -1.745440512895584106e-01 1.549775153398513794e-01 2.203670144081115723e-01 -9.737911075353622437e-02 2.814939022064208984e-01 2.126835286617279053e-01 3.019116222858428955e-01 1.703736931085586548e-01
-1.155486032366752625e-01 -1.358821392059326172e-01 2.900022864341735840e-01 -3.879525065422058105e-01 6.357318162918090820e-02 -3.369763791561126709e-01 2.296631932258605957e-01 2.157088816165924072e-01 -2.914331853389739990e-02 -8.419739454984664917e-02 -1.215050444006919861e-01 -1.376465260982513428e-01 1.080309040844440460e-02 -3.053459525108337402e-01 1.113226637244224548e-01 -8.074115030467510223e-03 -7.691597193479537964e-02 -1.916950941085815430e-01 -9.187398850917816162e-02 -8.318660780787467957e-03 -1.296986788511276245e-01 -1.777384430170059204e-01 -9.061293303966522217e-02 -2.941871881484985352e-01 -4.931154660880565643e-03 -1.706296056509017944e-01 -8.701496571302413940e-02 -1.999519765377044678e-02 2.600797116756439209e-01 1.633416265249252319e-01 4.288258031010627747e-02 2.040411978960037231e-01
-1.433494836091995239e-01 -9.262916445732116699e-02 2.128072381019592285e-01 2.116796822519972920e-04 -5.384350079111754894e-04 -1.115803569555282593e-01 8.837844431400299072e-02 7.425038516521453857e-02 -3.395969793200492859e-02 6.225694715976715088e-02 5.938436090946197510e-02 2.119596302509307861e-01 3.683844506740570068e-01 1.349691152572631836e-01 -5.205950513482093811e-02 -5.660506337881088257e-02 -4.469569325447082520e-01 1.292441934347152710e-01 8.549151569604873657e-02 9.585112566128373146e-04 -6.803108006715774536e-02 -1.458355039358139038e-01 -3.745920956134796143e-02 -3.642567247152328491e-02 -2.735940217971801758e-01 6.740067899227142334e-02 -5.504416674375534058e-02 1.953101344406604767e-02 2.193368524312973022e-01 4.949692785739898682e-01 2.073630392551422119e-01 1.231570541858673096e-01
-2.292180508375167847e-01 -1.035817340016365051e-01 -2.773295342922210693e-02 1.724430769681930542e-01 1.470571607351303101e-01 -6.585923582315444946e-02 2.782089114189147949e-01 -1.729653775691986084e-01 7.436745613813400269e-02 1.777055412530899048e-01 3.057301044464111328e-01 -2.412562966346740723e-01 -2.866562008857727051e-01 1.838031709194183350e-01 1.544881053268909454e-02 -9.896598057821393013e-04 -2.819725312292575836e-02 -1.697178483009338379e-01 -1.744190752506256104e-01 -2.477521300315856934e-01 -4.240988492965698242e-01 6.612830609083175659e-02 9.263131767511367798e-02 -6.752929091453552246e-02 -1.111331582069396973e-01 2.830963768064975739e-02 -7.457678020000457764e-02 3.517844155430793762e-02 3.064983487129211426e-01 1.247153654694557190e-01 1.128684505820274353e-01 8.367712050676345825e-02
-1.285052299499511719e-01 -1.789319962263107300e-01 4.353633895516395569e-02 -2.461782656610012054e-02 1.226172894239425659e-01 -2.270588129758834839e-01 1.716322302818298340e-01 1.106813028454780579e-01 4.568473435938358307e-03 2.466446757316589355e-01 -2.469254583120346069e-01 7.510959357023239136e-02 -3.002548813819885254e-01 1.800738275051116943e-01 -6.901158392429351807e-02 -3.160347640514373779e-01 -2.780280634760856628e-02 -4.236209020018577576e-02 -1.647785753011703491e-01 2.482676506042480469e-01 -2.794907689094543457e-01 -9.252027422189712524e-02 -2.434656620025634766e-01 2.075404045172035694e-04 3.779545426368713379e-02 1.544607710093259811e-02 1.436423808336257935e-01 -1.050371155142784119e-01 3.115015923976898193e-01 1.022197380661964417e-01 3.270998895168304443e-01 -2.941142208874225616e-02
3.870881348848342896e-02 -2.647637724876403809e-01 -1.644975394010543823e-01 -1.247853413224220276e-01 9.546162933111190796e-02 -1.006390377879142761e-01 1.042904183268547058e-01 1.304156482219696045e-01 -1.955723948776721954e-02 8.761007338762283325e-02 -3.722297847270965576e-01 1.218628063797950745e-01 -3.856859728693962097e-02 -4.660531878471374512e-02 4.327812790870666504e-01 -1.739196032285690308e-01 -3.513464927673339844e-01 -3.491247072815895081e-02 -5.908385664224624634e-02 8.158913999795913696e-02 -3.022866249084472656e-01 2.443788796663284302e-01 -3.486701101064682007e-02 -1.422386988997459412e-02 -1.387014985084533691e-01 9.111540019512176514e-02 6.984537839889526367e-02 -6.193007901310920715e-02 1.358672678470611572e-01 2.447363287210464478e-01 1.403059363365173340e-01 1.853422522544860840e-01
-1.771160513162612915e-01 -1.844823211431503296e-01 1.452379114925861359e-02 -1.394683271646499634e-01 -2.373492531478404999e-02 -8.845628052949905396e-02 2.299196124076843262e-01 -2.187020182609558105e-01 -7.374901324510574341e-03 -1.599247753620147705e-01 -1.253019422292709351e-01 -1.210151538252830505e-01 1.657025963068008423e-01 -3.367264941334724426e-02 -2.174617350101470947e-01 -3.544446453452110291e-02 -2.346559315919876099e-01 1.289907693862915039e-01 -5.336921289563179016e-02 3.373158723115921021e-02 -3.156651258468627930e-01 6.757131963968276978e-02 1.833260059356689453e-01 1.672665029764175415e-01 -2.150802314281463623e-01 -2.122045680880546570e-02 -2.659484930336475372e-02 -4.372375309467315674e-01 2.547748982906341553e-01 -1.361871808767318726e-01 2.960632145404815674e-01 1.468004137277603149e-01
-5.153604969382286072e-02 -4.397251904010772705e-01 4.073460027575492859e-02 -1.269287616014480591e-01 -2.436603605747222900e-01 -1.407843083143234253e-01 1.743478924036026001e-01 -1.603301763534545898e-01 -1.025829762220382690e-01 -4.427032545208930969e-02 2.173456698656082153e-01 -1.546267420053482056e-01 2.161072939634323120e-02 -1.782527267932891846e-01 4.106498882174491882e-02 -1.238519921898841858e-01 -6.085408106446266174e-02 -2.393927983939647675e-02 -6.263086199760437012e-02 -1.835375465452671051e-02 1.443599909543991089e-01 2.596050500869750977e-01 9.386947005987167358e-02 -1.393303126096725464e-01 -1.535050272941589355e-01 2.606490254402160645e-01 -5.486512184143066406e-02 -7.191907614469528198e-02 3.210626542568206787e-01 3.575179278850555420e-01 2.136809229850769043e-01 1.295563131570816040e-01
-1.045481562614440918e-01 -2.158137410879135132e-01 2.328816950321197510e-01 3.894986584782600403e-02 -3.802818059921264648e-01 -1.905369013547897339e-01 2.337489426136016846e-01 1.957533061504364014e-01 9.865128435194492340e-03 1.434838771820068359e-01 5.788669735193252563e-02 2.329735644161701202e-02 -4.173645749688148499e-02 1.526131033897399902e-01 9.695476037450134754e-04 -7.087816298007965088e-02 -1.227183789014816284e-01 3.894492983818054199e-02 -1.553979516029357910e-01 -6.856814771890640259e-02 4.922560229897499084e-02 2.376559562981128693e-02 -3.480985760688781738e-02 -1.616338640451431274e-01 -1.717728972434997559e-01 8.009761571884155273e-02 3.619298934936523438e-01 -4.492810964584350586e-01 2.129168808460235596e-01 1.572700738906860352e-01 2.089090943336486816e-01 4.081314837094396353e-04
-1.913414746522903442e-01 -3.332516849040985107e-01 -4.424782469868659973e-03 -2.273793220520019531e-01 6.216974183917045593e-02 -9.603617340326309204e-02 -2.812313288450241089e-02 -6.321173161268234253e-02 -1.078559681773185730e-01 2.510641217231750488e-01 7.349418103694915771e-02 -1.152737662196159363e-01 -1.456060111522674561e-01 7.422970980405807495e-02 2.068344950675964355e-01 -3.912792503833770752e-01 -3.167733848094940186e-01 7.492154836654663086e-02 -2.418390102684497833e-02 -1.490282118320465088e-01 -2.244274765253067017e-01 1.610164344310760498e-01 -1.835102736949920654e-01 -2.094978280365467072e-02 -4.086787998676300049e-02 1.769034862518310547e-01 1.093386933207511902e-01 1.873189508914947510e-01 2.446809709072113037e-01 1.512374728918075562e-01 1.875828504562377930e-01 1.723094135522842407e-01
1.459257677197456360e-02 -2.095012664794921875e-01 7.001794409006834030e-03 -2.716269493103027344e-01 2.514984309673309326e-01 -1.771297007799148560e-01 1.715620756149291992e-01 1.384808123111724854e-01 1.002744808793067932e-01 5.311591550707817078e-02 1.910437643527984619e-01 -3.433432802557945251e-02 4.387500509619712830e-02 -1.697894632816314697e-01 7.175670564174652100e-02 -7.097720354795455933e-02 -3.490580618381500244e-01 1.237088888883590698e-01 -5.401937663555145264e-02 -8.447212725877761841e-02 -4.427679777145385742e-01 9.104835987091064453e-02 1.305173337459564209e-01 2.466750293970108032e-01 -6.257846951484680176e-02 3.072948455810546875e-01 -1.258833706378936768e-01 1.627602428197860718e-02 2.946938574314117432e-01 -1.164897978305816650e-01 1.227867789566516876e-02 -5.383016169071197510e-02
-3.072691261768341064e-01 3.689405694603919983e-02 -1.130638346076011658e-01 -1.698716282844543457e-01 1.860776394605636597e-01 -1.193371191620826721e-01 1.605822592973709106e-01 2.344714403152465820e-01 -1.877539306879043579e-01 -2.015162408351898193e-01 -5.516212061047554016e-02 -2.930073998868465424e-03 -5.235707759857177734e-02 -2.235079705715179443e-01 -1.311739087104797363e-01 -1.009209007024765015e-01 5.432350933551788330e-02 2.120249867439270020e-01 -1.299191862344741821e-01 -3.054548203945159912e-01 -2.423674613237380981e-01 -3.450116515159606934e-02 6.112997606396675110e-02 2.226127833127975464e-01 -4.509798437356948853e-02 1.090644076466560364e-01 1.222316622734069824e-01 -2.682700157165527344e-01 4.027582108974456787e-01 1.388025283813476562e-01 1.376121491193771362e-01 -3.722805902361869812e-02
-7.552257925271987915e-02 -2.685510218143463135e-01 -4.231159016489982605e-02 -6.387020647525787354e-02 1.455525215715169907e-02 -1.554011106491088867e-01 3.809189796447753906e-02 -1.677794903516769409e-01 -1.507726609706878662e-01 1.482998877763748169e-01 -3.205313086509704590e-01 -7.189927995204925537e-02 -2.315961420536041260e-01 9.836786985397338867e-02 3.236897587776184082e-01 -1.451380103826522827e-01 -2.674233317375183105e-01 -1.155068911612033844e-02 -2.053102850914001465e-02 2.302644699811935425e-01 -2.719916701316833496e-01 1.217597723007202148e-01 6.735669821500778198e-02 -7.847811281681060791e-02 1.444636471569538116e-02 2.808397710323333740e-01 6.154600158333778381e-02 -3.643950819969177246e-02 3.203823268413543701e-01 1.365942806005477905e-01 1.787454187870025635e-01 2.419003397226333618e-01
-3.529551327228546143e-01 -1.530232131481170654e-01 -8.689751848578453064e-03 2.260262072086334229e-01 -3.306132182478904724e-02 -3.846451267600059509e-02 4.385995268821716309e-01 9.971318393945693970e-02 1.379317492246627808e-01 2.183577120304107666e-01 5.110013484954833984e-02 -2.255974858999252319e-01 -9.054821729660034180e-02 6.707396358251571655e-02 -1.436768472194671631e-02 -1.636537462472915649e-01 -2.814530432224273682e-01 -3.794091194868087769e-02 3.086915239691734314e-02 4.038873594254255295e-03 -2.901980578899383545e-01 1.467776298522949219e-01 1.578248888254165649e-01 7.947102189064025879e-02 5.109425261616706848e-02 2.534229457378387451e-01 -3.597253933548927307e-02 1.542751304805278778e-02 6.292742490768432617e-02 1.780432611703872681e-01 -6.847320497035980225e-02 3.297565579414367676e-01
-5.064749717712402344e-02 -4.610100090503692627e-01 -6.541820615530014038e-02 -5.102155357599258423e-02 -2.323939204216003418e-01 -1.721300929784774780e-01 6.225267052650451660e-02 -3.973164409399032593e-02 -1.802589893341064453e-01 -1.149054244160652161e-01 7.732646167278289795e-02 -1.956803053617477417e-01 1.015532687306404114e-01 -1.020535528659820557e-01 5.522243678569793701e-02 -1.288100704550743103e-02 -1.612050086259841919e-01 1.076900511980056763e-01 -6.976076215505599976e-02 2.917179139330983162e-03 9.378775954246520996e-02 2.168786078691482544e-01 4.177543893456459045e-02 -7.081112265586853027e-02 -2.901887297630310059e-01 3.176142275333404541e-01 -9.306009858846664429e-02 -1.866215318441390991e-01 3.494177460670471191e-01 2.018236219882965088e-01 2.802692353725433350e-01 -4.304737783968448639e-03
-4.537965059280395508e-01 2.969888597726821899e-02 1.396954953670501709e-01 -2.953883633017539978e-02 2.496870458126068115e-01 2.849796414375305176e-02 3.251724243164062500e-01 1.386326998472213745e-01 -9.529725648462772369e-03 -1.245231553912162781e-01 8.418037556111812592e-03 1.714670471847057343e-02 3.880296349525451660e-01 -2.362253516912460327e-01 -6.553269177675247192e-02 -1.171960867941379547e-02 -1.666742861270904541e-01 1.962499320507049561e-01 6.803120672702789307e-02 -2.344068326056003571e-02 4.260037466883659363e-02 1.624334454536437988e-01 -1.625222563743591309e-01 5.076507851481437683e-02 -1.073649749159812927e-01 2.058815062046051025e-01 5.930390208959579468e-02 2.310722693800926208e-02 1.987050324678421021e-01 2.114298790693283081e-01 2.740225791931152344e-01 -1.096465736627578735e-01
-1.371222883462905884e-01 -1.234164088964462280e-01 2.968021333217620850e-01 -1.925937682390213013e-01 2.182383649051189423e-02 -1.374700516462326050e-01 -1.101467385888099670e-01 6.318440288305282593e-02 4.527603089809417725e-02 5.268431454896926880e-02 1.947507378645241261e-03 -8.674030005931854248e-02 1.676169335842132568e-01 -1.847767680883407593e-01 2.766533195972442627e-02 -2.875484824180603027e-01 -1.519737690687179565e-01 -1.698048859834671021e-01 1.886299252510070801e-01 8.014341443777084351e-02 -3.024840354919433594e-01 -2.304027974605560303e-01 -8.942566812038421631e-02 -1.099218148738145828e-02 -1.999671757221221924e-01 2.311013340950012207e-01 -3.578186780214309692e-02 1.087020188570022583e-01 1.348042339086532593e-01 2.008461058139801025e-01 4.765802323818206787e-01 9.207358956336975098e-02
-3.470530509948730469e-01 -2.630834579467773438e-01 1.581627130508422852e-01 -8.620913326740264893e-02 -1.475104838609695435e-01 -1.824617385864257812e-01 3.009484894573688507e-02 1.512599363923072815e-02 3.148834034800529480e-02 1.871020495891571045e-01 -9.477239847183227539e-02 -2.321824431419372559e-01 3.332067653536796570e-02 1.541035715490579605e-02 1.532747745513916016e-01 2.109923213720321655e-01 -1.720439344644546509e-01 1.248326301574707031e-01 -1.384032815694808960e-01 3.457100689411163330e-02 -7.889771461486816406e-02 -1.372267752885818481e-01 -3.339402973651885986e-01 -1.242685094475746155e-01 -1.490252763032913208e-01 2.733031287789344788e-02 3.133738338947296143e-01 -1.141532287001609802e-01 1.330781877040863037e-01 6.087995320558547974e-02 3.151811957359313965e-01 2.845472693443298340e-01
-1.610824316740036011e-01 -1.597264558076858521e-01 -1.407981663942337036e-01 -1.675602644681930542e-01 -8.308938145637512207e-02 -9.272067993879318237e-02 2.357805967330932617e-01 -1.099122166633605957e-01 -2.166329324245452881e-01 -3.201572299003601074e-01 1.284462362527847290e-01 -2.536390125751495361e-01 -1.321559846401214600e-01 1.697593368589878082e-03 1.901715993881225586e-01 5.556859448552131653e-02 -3.545572459697723389e-01 9.877832978963851929e-02 -1.505229175090789795e-01 -7.954665273427963257e-02 -9.080377221107482910e-02 1.731446757912635803e-02 6.260541826486587524e-02 -1.112318634986877441e-01 -2.965586185455322266e-01 3.192923069000244141e-01 -1.567531935870647430e-02 -2.932810783386230469e-01 1.390905529260635376e-01 5.173533409833908081e-02 1.762703955173492432e-01 1.092917621135711670e-01
-2.077176719903945923e-01 -2.731142379343509674e-02 -1.929076574742794037e-02 -1.859183162450790405e-01 2.052442170679569244e-02 1.007273495197296143e-01 8.509603142738342285e-02 -3.312942385673522949e-02 -4.851103723049163818e-01 4.771994892507791519e-03 -8.775330334901809692e-02 -1.455168798565864563e-02 1.796204000711441040e-01 -2.184769138693809509e-02 -1.086441129446029663e-01 -6.595907360315322876e-02 -1.093096435070037842e-01 1.577317714691162109e-01 1.423830538988113403e-01 -1.929880119860172272e-02 -3.666761517524719238e-01 2.185898423194885254e-01 2.470493316650390625e-01 -1.588327735662460327e-01 -5.911354348063468933e-02 -9.281483478844165802e-03 -1.726936846971511841e-01 -2.004371881484985352e-01 2.554252445697784424e-01 3.937981650233268738e-02 3.607673943042755127e-01 -1.166587695479393005e-01
4.604870080947875977e-02 -2.591615021228790283e-01 9.323730319738388062e-02 2.121337652206420898e-01 1.244753003120422363e-01 -1.149960234761238098e-01 2.245996296405792236e-01 -2.572808563709259033e-01 7.893101125955581665e-02 6.802193820476531982e-02 2.283505201339721680e-01 -1.453021634370088577e-02 -9.822884947061538696e-02 -2.073236554861068726e-01 7.474297285079956055e-02 -1.848075240850448608e-01 -6.456715613603591919e-02 -2.410635948181152344e-01 -9.242082387208938599e-02 9.940734505653381348e-02 -1.653039306402206421e-01 -1.942911557853221893e-02 -3.842916786670684814e-01 8.595555089414119720e-03 -2.494366168975830078e-01 1.186176165938377380e-01 1.494777798652648926e-01 -2.355658560991287231e-01 2.739612758159637451e-01 2.431126683950424194e-01 1.752500683069229126e-01 3.039981983602046967e-02
-2.772811949253082275e-01 6.726430729031562805e-03 -1.921673864126205444e-01 -1.177138313651084900e-01 1.228499934077262878e-01 -3.693893924355506897e-02 1.945760399103164673e-01 2.726189792156219482e-01 -2.296593934297561646e-01 7.013725489377975464e-02 5.772937089204788208e-02 -1.166669204831123352e-01 -2.856666781008243561e-02 -1.630888581275939941e-01 -3.230510652065277100e-02 -2.480465546250343323e-02 -1.319739520549774170e-01 4.420889019966125488e-01 -7.110214233398437500e-02 -2.829323112964630127e-01 -3.097820580005645752e-01 2.993411757051944733e-02 -1.397040672600269318e-02 -9.771755337715148926e-02 -1.662814319133758545e-01 -1.219211295247077942e-01 8.733405917882919312e-02 -1.059499308466911316e-01 1.413394212722778320e-01 3.200413584709167480e-01 2.270437777042388916e-01 -8.838227950036525726e-03
-3.924626410007476807e-01 -1.085018068552017212e-01 1.405297778546810150e-02 -3.144649863243103027e-01 2.035234570503234863e-01 -2.062474638223648071e-01 1.042823493480682373e-01 -1.143512409180402756e-02 7.739769667387008667e-02 4.195246472954750061e-02 7.541243452578783035e-03 -3.066310845315456390e-02 2.143988013267517090e-02 2.714777179062366486e-02 -8.686618506908416748e-02 -2.051697969436645508e-01 -6.090789660811424255e-02 -1.877611279487609863e-01 -4.574318975210189819e-02 4.841786358156241477e-05 -2.075359458103775978e-03 -1.365571618080139160e-01 -3.921916186809539795e-01 5.505697429180145264e-02 -3.962924778461456299e-01 8.112778887152671814e-03 -5.537625774741172791e-02 -1.467119008302688599e-01 3.523881435394287109e-01 1.610103398561477661e-01 -1.653815805912017822e-01 6.966673582792282104e-02
-1.594984978437423706e-01 -3.377985358238220215e-01 2.568445205688476562e-01 -8.095760643482208252e-02 -6.822343170642852783e-02 -3.317110538482666016e-01 1.431275308132171631e-01 -1.725862026214599609e-01 -5.950088053941726685e-02 2.196605205535888672e-01 -1.277569085359573364e-01 2.828208357095718384e-02 -1.536519825458526611e-01 1.620607823133468628e-01 6.954997032880783081e-02 -1.825329959392547607e-01 4.305129125714302063e-02 -1.657002121210098267e-01 -1.570283472537994385e-01 3.156079351902008057e-02 -2.846674621105194092e-01 3.620448708534240723e-02 -2.552564144134521484e-01 -5.584494397044181824e-02 9.741310030221939087e-03 1.554437130689620972e-01 2.473268657922744751e-01 1.010221466422080994e-01 2.504303157329559326e-01 5.454931873828172684e-03 2.886636555194854736e-01 1.368936896324157715e-01
-1.833336502313613892e-01 -1.367248743772506714e-01 -1.040237322449684143e-01 -4.196436703205108643e-02 1.788112521171569824e-01 -1.558603644371032715e-01 1.173831149935722351e-01 2.730539739131927490e-01 -1.330772191286087036e-01 -2.409239262342453003e-01 -1.022160649299621582e-01 9.821188449859619141e-02 1.038728356361389160e-01 -1.042664051055908203e-01 -3.511455282568931580e-02 -8.881266415119171143e-02 1.315583586692810059e-01 1.441963016986846924e-01 -5.287763196974992752e-03 5.096506327390670776e-02 -1.604572087526321411e-01 1.253520697355270386e-01 2.757517695426940918e-01 -9.796406328678131104e-02 -2.037523239850997925e-01 -2.709521353244781494e-02 2.008267194032669067e-01 -3.876640200614929199e-01 3.809222579002380371e-01 1.416885107755661011e-01 3.104549348354339600e-01 4.044330865144729614e-02
-1.724996268749237061e-01 -3.364089727401733398e-01 6.084356456995010376e-02 -9.812486171722412109e-02 1.383499056100845337e-01 -1.351208984851837158e-01 1.514440625905990601e-01 -1.441719979047775269e-01 -1.417447030544281006e-01 3.058578073978424072e-02 -3.030361421406269073e-02 2.849316000938415527e-01 5.698946490883827209e-02 -1.338823884725570679e-01 1.900321990251541138e-01 -1.374606639146804810e-01 -2.584189474582672119e-01 1.180210188031196594e-01 -2.844180725514888763e-02 -1.412824541330337524e-01 -3.820731341838836670e-01 1.057659909129142761e-01 2.078214585781097412e-01 2.142868489027023315e-01 -2.112683951854705811e-01 1.933919042348861694e-01 -1.499637812376022339e-01 5.426674336194992065e-02 3.100472986698150635e-01 1.302646398544311523e-01 -1.125500276684761047e-01 4.820204898715019226e-02
-2.047740817070007324e-01 -1.074525862932205200e-01 -1.083726286888122559e-01 -3.792398273944854736e-01 -1.191843003034591675e-01 -7.048809528350830078e-02 1.062903925776481628e-01 1.457737535238265991e-01 -2.065091729164123535e-01 -1.059324964880943298e-01 -3.422705456614494324e-02 -2.046911269426345825e-01 -1.043791323900222778e-01 2.466669827699661255e-01 2.864756882190704346e-01 -1.140775438398122787e-02 -1.674907207489013672e-01 6.986179947853088379e-02 -1.495266407728195190e-01 3.516352921724319458e-02 -1.382810771465301514e-01 -1.158096417784690857e-01 -4.303929507732391357e-01 -5.721695348620414734e-02 -1.873452812433242798e-01 -3.566180169582366943e-02 9.116756170988082886e-02 -7.143619656562805176e-02 1.515020728111267090e-01 9.514567255973815918e-02 3.483701050281524658e-01 8.735796809196472168e-02
-2.020248323678970337e-01 -9.056326746940612793e-02 -1.388224512338638306e-01 -6.302369292825460434e-03 1.857924610376358032e-01 -2.656347751617431641e-01 2.507719099521636963e-01 -7.018414139747619629e-02 -1.496113836765289307e-01 2.890894412994384766e-01 -8.096237666904926300e-03 -7.999679446220397949e-02 -1.379045937210321426e-02 -4.101463034749031067e-02 -2.993458509445190430e-01 8.986750990152359009e-02 -1.084311977028846741e-01 1.150706857442855835e-01 -1.744620651006698608e-01 -1.603400558233261108e-01 -1.493127346038818359e-01 1.066467389464378357e-01 2.508848905563354492e-01 5.764038860797882080e-02 -3.603495657444000244e-02 -4.724882170557975769e-02 3.963913768529891968e-03 -1.931532174348831177e-01 4.196017384529113770e-01 3.466387987136840820e-01 1.691882461309432983e-01 -4.536220338195562363e-03
-1.168349310755729675e-01 -1.284799277782440186e-01 1.622963249683380127e-01 -2.083024382591247559e-01 1.979548782110214233e-01 -4.303567111492156982e-02 -1.139172688126564026e-01 6.635023653507232666e-02 4.730303306132555008e-03 -1.390332728624343872e-01 -1.617209240794181824e-02 4.082994069904088974e-03 -3.827181831002235413e-02 8.638212829828262329e-02 -7.135804276913404465e-03 -1.538679748773574829e-01 -1.949567496776580811e-01 -2.789701223373413086e-01 1.194225624203681946e-01 4.618790373206138611e-02 -4.161217510700225830e-01 1.576136052608489990e-02 -1.506271660327911377e-01 -1.750582307577133179e-01 -4.079548642039299011e-02 2.144709527492523193e-01 2.279963716864585876e-02 -2.354362905025482178e-01 1.034855321049690247e-01 1.631045192480087280e-01 3.873634040355682373e-01 3.734556436538696289e-01
-1.905668675899505615e-01 -1.715367138385772705e-01 1.359303742647171021e-01 -2.649374008178710938e-01 2.796292304992675781e-02 -2.336872965097427368e-01 1.524961143732070923e-01 -1.940570175647735596e-01 4.917456954717636108e-02 -1.621289849281311035e-01 -1.030070483684539795e-01 -1.827671378850936890e-01 2.668593525886535645e-01 -3.799429535865783691e-02 -1.527380347251892090e-01 -5.455688014626502991e-02 -2.075179964303970337e-01 1.240482851862907410e-01 8.342388272285461426e-02 5.716584157198667526e-03 -2.011548429727554321e-01 8.191570639610290527e-02 1.192998960614204407e-01 1.721457988023757935e-01 -1.801806539297103882e-01 9.572064131498336792e-02 -6.393910944461822510e-02 -3.595189452171325684e-01 2.494488805532455444e-01 -2.053344547748565674e-01 2.419034987688064575e-01 2.514890134334564209e-01
-5.759214609861373901e-02 -3.803802132606506348e-01 -4.149680212140083313e-02 -6.893364340066909790e-02 -1.683307439088821411e-01 -2.673608958721160889e-01 9.644857048988342285e-02 -5.909872800111770630e-02 -2.908831648528575897e-02 5.889177322387695312e-02 1.397953331470489502e-01 -3.212829530239105225e-01 9.973018616437911987e-02 -1.973551064729690552e-01 1.978748710826039314e-03 -9.502196311950683594e-02 -1.860573440790176392e-01 1.890589669346809387e-02 -4.560471698641777039e-02 -1.307891756296157837e-01 2.008230239152908325e-01 2.252966314554214478e-01 1.074085012078285217e-01 -1.925958544015884399e-01 -3.128409087657928467e-01 2.273872047662734985e-01 -1.624044179916381836e-01 -1.646782904863357544e-01 2.321523427963256836e-01 1.830295324325561523e-01 2.478940635919570923e-01 4.590183496475219727e-02
-5.548060685396194458e-02 -2.384372055530548096e-01 2.966627180576324463e-01 -8.168675005435943604e-02 7.100982964038848877e-02 -4.857077077031135559e-02 -6.251373142004013062e-02 -8.384954929351806641e-02 4.953749012202024460e-03 3.608451187610626221e-01 -5.540295690298080444e-02 -1.422856003046035767e-01 3.765419498085975647e-02 8.478990197181701660e-02 -1.460714638233184814e-02 -3.665933907032012939e-01 -1.483019590377807617e-01 5.796189070679247379e-04 -1.571592688560485840e-01 -2.128803730010986328e-01 -2.211284786462783813e-01 -2.798124849796295166e-01 1.719550341367721558e-01 1.396185755729675293e-01 -1.165544465184211731e-01 1.983952224254608154e-01 -1.957388073205947876e-01 -4.069570824503898621e-02 2.738204896450042725e-01 -1.769580878317356110e-02 2.820332646369934082e-01 1.194722428917884827e-01
-1.063877195119857788e-01 -1.299679577350616455e-01 3.790050372481346130e-02 2.526345252990722656e-01 1.944381296634674072e-01 -1.761833578348159790e-01 2.510970234870910645e-01 1.036413311958312988e-01 1.628165096044540405e-01 2.004164010286331177e-01 7.356370985507965088e-02 -1.359342485666275024e-01 -7.955085486173629761e-02 -5.466564372181892395e-02 2.154873497784137726e-02 8.942724019289016724e-02 2.682374231517314911e-02 1.795003563165664673e-01 1.957614719867706299e-01 -3.922708034515380859e-01 -2.812024950981140137e-01 7.527893781661987305e-02 -1.612173020839691162e-01 2.156914621591567993e-01 -9.886539727449417114e-02 -5.762540549039840698e-02 -5.281982012093067169e-03 -2.163145393133163452e-01 4.729007929563522339e-02 3.319422006607055664e-01 2.933324873447418213e-01 1.215405836701393127e-01
-3.045511245727539062e-01 -3.073724508285522461e-01 2.240077257156372070e-01 1.869352906942367554e-01 1.646146476268768311e-01 9.787592105567455292e-03 5.011992529034614563e-02 2.867859415709972382e-02 6.027476117014884949e-02 1.762789040803909302e-01 -1.297317445278167725e-01 -1.099235564470291138e-01 6.461107730865478516e-02 1.275756508111953735e-01 1.961413323879241943e-01 -1.691227406263351440e-01 -4.078414440155029297e-01 1.222198605537414551e-01 9.537748247385025024e-02 -1.294658035039901733e-01 -7.484386861324310303e-02 -3.520857989788055420e-01 3.808850049972534180e-02 5.670346319675445557e-02 -1.599958389997482300e-01 1.238509267568588257e-01 -5.706062167882919312e-02 -1.139882579445838928e-01 2.613659203052520752e-01 1.183618828654289246e-01 2.257973998785018921e-01 1.188170462846755981e-01
-9.627754986286163330e-02 -1.173047274351119995e-01 1.710417494177818298e-02 -1.236246302723884583e-01 6.883686780929565430e-02 -9.321589767932891846e-02 -7.768912613391876221e-02 4.051662236452102661e-02 2.594659924507141113e-01 -1.165789663791656494e-01 -2.334914356470108032e-01 -3.818302974104881287e-02 1.013669073581695557e-01 -6.726432591676712036e-02 4.201892018318176270e-02 -1.925867497920989990e-01 -2.380262017250061035e-01 -1.836640089750289917e-01 9.663930535316467285e-02 1.013944111764431000e-02 -2.001427859067916870e-01 -6.329173594713211060e-02 -1.063256785273551941e-01 -5.102666094899177551e-02 -3.147727996110916138e-02 1.760294884443283081e-01 -2.910891771316528320e-01 -5.708280205726623535e-02 2.531021535396575928e-01 2.401423156261444092e-01 5.855610370635986328e-01 -8.581088483333587646e-02
-3.796922862529754639e-01 6.927394866943359375e-02 -1.424298733472824097e-01 -2.133291810750961304e-01 -1.461125910282135010e-01 1.757339946925640106e-02 9.054876863956451416e-02 6.789704412221908569e-02 -1.042577028274536133e-01 -1.233966127038002014e-01 1.434294879436492920e-01 -1.829760074615478516e-01 -2.168921679258346558e-01 1.843418576754629612e-03 -2.872777879238128662e-01 8.403715491294860840e-02 -2.319819778203964233e-01 -9.070981293916702271e-02 -1.624986380338668823e-01 3.889035806059837341e-02 -3.319013118743896484e-01 3.011905029416084290e-02 5.043609999120235443e-04 1.744553595781326294e-01 -2.741030752658843994e-01 2.602420449256896973e-01 1.449570506811141968e-01 -2.560790255665779114e-02 1.355681866407394409e-01 3.681283816695213318e-02 3.435308933258056641e-01 1.583025045692920685e-02
-1.259291619062423706e-01 1.189468242228031158e-02 1.772035211324691772e-01 -1.168505027890205383e-01 9.340573847293853760e-02 -1.369898170232772827e-01 3.591490387916564941e-01 -8.496299386024475098e-02 -2.179377675056457520e-01 -4.370530322194099426e-02 -1.923100799322128296e-01 -6.739936023950576782e-02 -1.565539836883544922e-01 1.185835059732198715e-02 -2.450134307146072388e-01 -3.713361918926239014e-02 1.316504627466201782e-01 2.148262858390808105e-01 7.356209307909011841e-02 -1.627342253923416138e-01 -1.528268009424209595e-01 1.310292780399322510e-01 2.496668100357055664e-01 1.040480583906173706e-01 -1.473001837730407715e-01 4.387455061078071594e-02 1.658874899148941040e-01 -3.331853449344635010e-01 3.487939834594726562e-01 3.137131333351135254e-01 3.837583214044570923e-02 7.412659376859664917e-02
-8.312629535794258118e-03 -2.399498373270034790e-01 2.233258076012134552e-02 -6.642515212297439575e-02 1.013045608997344971e-01 7.699666894041001797e-04 3.268850445747375488e-01 -1.954036355018615723e-01 -2.402049601078033447e-01 8.125386387109756470e-02 -8.893318474292755127e-02 6.132424622774124146e-02 6.350319832563400269e-02 -1.922275424003601074e-01 2.633058130741119385e-01 1.875115372240543365e-02 -3.447988033294677734e-01 1.602226644754409790e-01 -2.343168854713439941e-01 -5.689711868762969971e-02 -1.620021760463714600e-01 -5.516900494694709778e-02 1.378664076328277588e-01 -8.081047236919403076e-02 -2.294358015060424805e-01 3.844970464706420898e-01 -2.505963295698165894e-02 9.396631270647048950e-02 3.337346315383911133e-01 1.010579094290733337e-01 5.151764303445816040e-02 -6.165713071823120117e-02
-7.527458667755126953e-02 -4.555068444460630417e-03 1.410163342952728271e-01 -2.076942473649978638e-01 -9.427175670862197876e-02 -1.981868594884872437e-01 -1.061967015266418457e-02 -1.059872284531593323e-01 -2.227122038602828979e-01 -1.701744347810745239e-01 -2.442094683647155762e-02 1.153690442442893982e-01 -1.082865074276924133e-01 -2.395782172679901123e-01 -3.269059658050537109e-01 -4.112812876701354980e-02 -2.258661389350891113e-01 5.304639786481857300e-02 -1.262778192758560181e-01 -3.398668467998504639e-01 -2.029030472040176392e-01 -8.443393558263778687e-02 -1.061617285013198853e-01 1.664120256900787354e-01 -5.325056146830320358e-03 1.668654382228851318e-01 1.049562320113182068e-01 -2.764301002025604248e-01 3.779209256172180176e-01 1.168057024478912354e-01 2.390299290418624878e-01 -1.334891654551029205e-02
-1.754108518362045288e-01 -7.996188849210739136e-02 2.077532410621643066e-01 2.708155289292335510e-02 -2.208648175001144409e-01 -1.481189131736755371e-01 1.619697511196136475e-01 4.613234102725982666e-02 2.374218553304672241e-01 -1.442877948284149170e-01 -3.440054059028625488e-01 -1.841600686311721802e-01 7.519732415676116943e-02 -5.511333793401718140e-02 1.723090559244155884e-01 3.972179442644119263e-02 -1.505358815193176270e-01 -1.581682115793228149e-01 1.299910098314285278e-01 1.380668021738529205e-02 -1.323562860488891602e-01 1.109358742833137512e-01 1.543103456497192383e-01 -3.169740140438079834e-01 -2.529669702053070068e-01 2.644048035144805908e-01 3.280000016093254089e-02 -1.119120717048645020e-01 3.701357245445251465e-01 -1.143402904272079468e-01 1.825800836086273193e-01 -2.585998550057411194e-02
5.414550006389617920e-02 -1.211873963475227356e-01 -3.210308030247688293e-03 -8.765485882759094238e-02 1.317138373851776123e-01 -2.307669222354888916e-01 3.619975149631500244e-01 -1.370782107114791870e-01 9.490899741649627686e-02 1.850273758172988892e-01 -3.258020877838134766e-01 -2.394098788499832153e-03 -5.353585258126258850e-02 4.543671011924743652e-02 1.095758900046348572e-01 -3.869987130165100098e-01 -4.118232429027557373e-02 -6.970395147800445557e-02 -1.436576694250106812e-01 -9.518822282552719116e-02 -2.026640623807907104e-01 -1.682864576578140259e-01 -6.586910784244537354e-02 1.495292931795120239e-01 -2.186616659164428711e-01 3.502019345760345459e-01 2.337183058261871338e-02 -1.836710423231124878e-01 4.528972879052162170e-02 2.900883853435516357e-01 1.195969507098197937e-01 2.382001653313636780e-02
-2.401162385940551758e-01 -1.291867792606353760e-01 6.074504926800727844e-02 2.694272249937057495e-02 -1.351546645164489746e-01 -1.458112746477127075e-01 2.418816983699798584e-01 6.405272334814071655e-02 -2.731642425060272217e-01 4.042819887399673462e-02 1.002189591526985168e-01 -2.139771729707717896e-01 1.355459094047546387e-01 -1.182234734296798706e-01 -1.152145490050315857e-01 -4.241016134619712830e-02 1.323672086000442505e-01 -4.822557792067527771e-02 2.898262739181518555e-01 2.095416784286499023e-01 -1.747898310422897339e-01 -1.133181378245353699e-01 -7.832608185708522797e-03 -2.788615226745605469e-01 -1.660666018724441528e-01 4.667966365814208984e-01 -1.889495551586151123e-01 -2.812271565198898315e-02 8.213717490434646606e-02 1.691234856843948364e-01 2.283664792776107788e-01 -3.397512808442115784e-02
-1.552020460367202759e-01 -1.336892545223236084e-01 3.288378193974494934e-02 -1.509271264076232910e-01 7.811845839023590088e-02 4.760807380080223083e-02 9.866042435169219971e-02 9.487330913543701172e-02 -1.006281599402427673e-01 5.052819848060607910e-02 -7.386261969804763794e-02 8.674815297126770020e-02 3.386509418487548828e-01 -2.119964361190795898e-01 5.558887496590614319e-02 4.161216318607330322e-02 -2.300623059272766113e-01 -2.192583680152893066e-02 -3.802364692091941833e-02 -1.956257522106170654e-01 -1.929316520690917969e-01 1.707431972026824951e-01 2.775471806526184082e-01 1.550220251083374023e-01 -1.870010495185852051e-01 8.639823645353317261e-02 -2.172231525182723999e-01 9.480817615985870361e-02 4.094706773757934570e-01 3.001255393028259277e-01 1.702372282743453979e-01 2.665912806987762451e-01
-9.132643043994903564e-02 -1.093090176582336426e-01 -6.530812382698059082e-02 6.474305689334869385e-02 1.853307485580444336e-01 -1.609593182802200317e-01 2.574849426746368408e-01 5.924803018569946289e-02 -1.215163543820381165e-01 2.913751006126403809e-01 -2.408875972032546997e-01 -2.337430864572525024e-01 -1.769370287656784058e-01 1.871851086616516113e-01 5.114621296525001526e-02 -1.687405407428741455e-01 1.387219759635627270e-03 1.381776481866836548e-01 -1.956971734762191772e-01 -1.192806884646415710e-01 -3.247656524181365967e-01 6.121923401951789856e-02 -2.717911601066589355e-01 -1.142024174332618713e-01 1.741477996110916138e-01 -1.072432398796081543e-01 5.078975111246109009e-02 -2.730019092559814453e-01 2.257818281650543213e-01 2.948263585567474365e-01 8.224864304065704346e-02 -8.428604342043399811e-03
-1.261293292045593262e-01 -1.239464357495307922e-01 9.795577824115753174e-02 -5.338680744171142578e-02 1.592897027730941772e-01 -6.219293922185897827e-02 9.818042069673538208e-02 -1.087322235107421875e-01 -2.992626428604125977e-01 -1.292725652456283569e-01 -4.574543610215187073e-02 1.867579966783523560e-01 -2.077028602361679077e-01 1.100226864218711853e-01 -7.350286096334457397e-02 -2.090985625982284546e-01 -1.830824315547943115e-01 -4.109479784965515137e-01 -1.027553901076316833e-01 1.302374899387359619e-01 -3.873703479766845703e-01 -1.291304230690002441e-01 -6.387663632631301880e-02 7.140752673149108887e-02 -1.093085184693336487e-01 2.121770083904266357e-01 -2.522041462361812592e-02 -2.705357968807220459e-01 1.403540521860122681e-01 2.350638210773468018e-01 2.137138843536376953e-01 -2.683547325432300568e-02
-2.693334221839904785e-01 -1.826740056276321411e-01 1.638520359992980957e-01 -3.479133248329162598e-01 4.859117791056632996e-02 1.137455850839614868e-01 2.855132222175598145e-01 2.275857627391815186e-01 -9.898006170988082886e-02 1.509839445352554321e-01 -5.776885151863098145e-02 2.032032050192356110e-02 2.113867551088333130e-01 -3.410075604915618896e-01 -1.461156159639358521e-01 -5.128049757331609726e-03 -6.020781025290489197e-02 -1.952905952930450439e-01 2.298013493418693542e-02 -1.634808629751205444e-02 -1.922471672296524048e-01 -1.801825612783432007e-01 6.726495176553726196e-02 -3.870687261223793030e-02 1.044376417994499207e-01 -7.286899536848068237e-02 1.202384755015373230e-01 -2.163636982440948486e-01 3.402786552906036377e-01 -9.282411634922027588e-02 1.532199531793594360e-01 1.884681284427642822e-01
-1.584654301404953003e-01 3.539860015735030174e-03 9.535677731037139893e-02 -1.281497776508331299e-01 9.567500650882720947e-02 1.120975241065025330e-01 -4.903482645750045776e-02 -4.463325440883636475e-02 -9.701771289110183716e-02 -4.140362888574600220e-02 -4.296027868986129761e-02 3.854706510901451111e-02 2.499547302722930908e-01 3.240351974964141846e-01 -4.310005903244018555e-02 -1.155346632003784180e-02 -3.739359378814697266e-01 4.494461044669151306e-02 -1.049551591277122498e-01 -7.678233087062835693e-02 -4.205544013530015945e-03 2.866678871214389801e-02 -9.682675451040267944e-02 -1.397121697664260864e-01 -3.341691493988037109e-01 2.154338657855987549e-01 4.617518186569213867e-02 -3.295244276523590088e-02 3.717916905879974365e-01 4.567626714706420898e-01 2.065220922231674194e-01 -3.819331061094999313e-03
-1.544894278049468994e-01 -1.120201796293258667e-01 -1.247849874198436737e-02 -5.445683747529983521e-02 2.210712134838104248e-01 -9.109640121459960938e-02 7.734903693199157715e-02 1.703979969024658203e-01 -1.502736955881118774e-01 -1.549279838800430298e-01 -2.658492326736450195e-01 -9.943170100450515747e-02 4.934189841151237488e-02 -2.386113107204437256e-01 -2.159918099641799927e-01 -9.762971848249435425e-02 4.026206675916910172e-03 4.041870534420013428e-01 -9.330611675977706909e-03 -2.058890610933303833e-01 -3.127130568027496338e-01 8.840442448854446411e-02 3.506366536021232605e-02 -7.093575596809387207e-02 -9.745866805315017700e-02 9.401949495077133179e-02 3.024449944496154785e-02 -2.628772556781768799e-01 3.102009594440460205e-01 2.081062793731689453e-01 2.797814309597015381e-01 -4.096351563930511475e-02
-2.562873363494873047e-01 -2.265385091304779053e-01 -1.003715395927429199e-01 -7.739116251468658447e-02 4.088242650032043457e-01 -6.535614281892776489e-02 1.307263523340225220e-01 8.350039273500442505e-02 7.893192023038864136e-02 1.308009773492813110e-01 -1.484944075345993042e-01 -6.688486784696578979e-02 2.242778427898883820e-02 -3.003097372129559517e-03 -1.240464951843023300e-02 -8.663801103830337524e-02 3.953271359205245972e-02 -2.844515815377235413e-02 -5.183639470487833023e-03 -3.077742829918861389e-02 -3.076156973838806152e-01 3.348290547728538513e-02 1.022708564996719360e-01 2.694944441318511963e-01 -3.063404699787497520e-03 -1.553472131490707397e-01 2.357698380947113037e-01 -2.515175193548202515e-02 3.346765935420989990e-01 4.136924445629119873e-01 9.597010165452957153e-02 2.419176697731018066e-01
-4.606648162007331848e-02 -2.992759943008422852e-01 1.266128718852996826e-01 -1.749793142080307007e-01 1.296537667512893677e-01 -3.496474400162696838e-02 -6.206650286912918091e-02 1.363003104925155640e-01 -1.133768036961555481e-01 -1.430526003241539001e-02 -1.980528235435485840e-01 -4.828845709562301636e-02 -6.241262704133987427e-02 1.174434497952461243e-01 8.239966630935668945e-02 -1.395621001720428467e-01 -1.477043926715850830e-01 -3.785769045352935791e-01 5.999480932950973511e-02 1.196519434452056885e-01 -2.672119438648223877e-01 -4.019989445805549622e-02 1.040829718112945557e-01 1.309821102768182755e-02 -1.677891016006469727e-01 4.022242724895477295e-01 8.162088692188262939e-02 -2.691296394914388657e-03 2.019674032926559448e-01 1.587098687887191772e-01 3.940242230892181396e-01 1.941954791545867920e-01
-1.711822301149368286e-01 -1.504478156566619873e-01 7.071554427966475487e-04 2.328983321785926819e-02 4.224311094731092453e-03 -1.666947752237319946e-01 3.399745523929595947e-01 -9.695745259523391724e-02 -2.461318112909793854e-02 1.862965673208236694e-01 -1.959709078073501587e-01 -1.030877903103828430e-01 -1.510560661554336548e-01 1.270399689674377441e-01 2.174403145909309387e-02 -5.838928371667861938e-02 1.297458410263061523e-01 -1.609143912792205811e-01 -9.171016514301300049e-02 -2.361792922019958496e-01 -3.901688158512115479e-01 2.798871882259845734e-02 -4.027926027774810791e-01 -1.130923852324485779e-01 3.622242715209722519e-03 -9.249688684940338135e-02 7.650986313819885254e-02 1.712921634316444397e-02 4.555698335170745850e-01 4.565870389342308044e-02 7.413613796234130859e-02 -5.235925689339637756e-02
-2.023868262767791748e-01 -1.377203166484832764e-01 7.933077961206436157e-02 -2.018779069185256958e-01 -5.965505260974168777e-03 -2.925926744937896729e-01 2.108156979084014893e-01 -3.293549418449401855e-01 1.465463265776634216e-02 -1.193765401840209961e-01 2.660467103123664856e-02 -1.536192148923873901e-01 2.100298106670379639e-01 -1.271598786115646362e-01 -1.746347695589065552e-01 -1.857844181358814240e-02 -1.648149639368057251e-01 1.772633194923400879e-01 6.980351358652114868e-02 -5.673332605510950089e-03 -3.354866504669189453e-01 -4.409865289926528931e-02 2.498750686645507812e-01 1.422280669212341309e-01 -1.787823736667633057e-01 1.144816055893898010e-01 -1.298253685235977173e-01 -1.763671636581420898e-01 3.241672813892364502e-01 -1.312505751848220825e-01 1.304051429033279419e-01 1.776647418737411499e-01
-1.384560763835906982e-01 -6.779698282480239868e-02 -1.016861125826835632e-01 2.763297855854034424e-01 7.411464303731918335e-02 -1.076539754867553711e-01 4.128675162792205811e-01 3.185484558343887329e-02 -2.623375505208969116e-02 3.298462927341461182e-01 -2.033852338790893555e-01 -9.814357757568359375e-02 -8.933801949024200439e-02 -1.618877053260803223e-01 -2.116316929459571838e-02 -2.333252131938934326e-02 -8.237937837839126587e-02 -6.383962929248809814e-02 2.050168812274932861e-01 -2.823457419872283936e-01 -2.316855788230895996e-01 1.123291999101638794e-01 -9.309104084968566895e-02 2.126567624509334564e-02 -1.239725425839424133e-01 -1.314623355865478516e-01 8.511509001255035400e-02 -2.033138275146484375e-01 1.475225389003753662e-01 2.787221968173980713e-01 3.257768452167510986e-01 1.023407429456710815e-01
-2.108214795589447021e-01 -6.241157278418540955e-02 -1.212537139654159546e-01 5.853084102272987366e-02 -3.463969826698303223e-01 1.011003255844116211e-01 3.284900188446044922e-01 8.616708964109420776e-02 5.486655980348587036e-02 1.440166980028152466e-01 -1.623784005641937256e-01 -2.633518576622009277e-01 6.959564983844757080e-02 -3.857154026627540588e-02 -1.270592212677001953e-01 1.039155051112174988e-01 -3.256579637527465820e-01 1.207500249147415161e-01 -1.468583196401596069e-01 -2.036657333374023438e-01 -1.140243932604789734e-01 2.525098323822021484e-01 -1.576522737741470337e-01 4.106672713533043861e-04 -8.048997819423675537e-02 1.720408201217651367e-01 1.381715685129165649e-01 -1.507452130317687988e-01 7.631022483110427856e-02 3.621897101402282715e-01 1.051807776093482971e-01 1.548700779676437378e-01
-1.750837415456771851e-01 1.042541265487670898e-01 2.391019016504287720e-01 -6.152715161442756653e-02 1.517556160688400269e-01 -2.848145663738250732e-01 -1.484524086117744446e-02 4.781216382980346680e-03 -1.797229945659637451e-01 1.525611579418182373e-01 2.679480016231536865e-01 -4.042482078075408936e-01 1.281874906271696091e-02 1.222525462508201599e-01 -3.150267601013183594e-01 -1.171950921416282654e-01 -8.511684089899063110e-02 4.365992173552513123e-02 -1.079179942607879639e-01 -2.946052141487598419e-02 -1.900258809328079224e-01 1.967958658933639526e-01 -1.205867994576692581e-02 -1.469301879405975342e-01 2.485711127519607544e-02 9.135722368955612183e-02 -3.546038269996643066e-02 -8.338267356157302856e-02 1.317024528980255127e-01 4.165191948413848877e-01 1.385277509689331055e-01 1.697622388601303101e-01
-1.968736946582794189e-02 -1.255402266979217529e-01 5.082055926322937012e-02 -3.442664444446563721e-01 -3.560934215784072876e-02 -1.787129938602447510e-01 7.494636625051498413e-02 -1.052374690771102905e-01 2.622823696583509445e-03 -3.040933609008789062e-01 6.886534392833709717e-02 -2.487978637218475342e-01 5.105967819690704346e-02 -1.353907864540815353e-02 -1.469158679246902466e-01 -5.761398747563362122e-02 -3.064920902252197266e-01 -2.646347135305404663e-02 -1.705387532711029053e-01 7.742329034954309464e-03 -2.279785573482513428e-01 3.832217305898666382e-02 6.631718575954437256e-02 9.772733598947525024e-02 -3.034133017063140869e-01 1.835110038518905640e-01 1.242680028080940247e-01 -3.310472667217254639e-01 3.338694274425506592e-01 -5.884918943047523499e-02 2.425909936428070068e-01 1.015358492732048035e-01
-1.544323265552520752e-01 -4.105530381202697754e-01 9.502334147691726685e-02 -1.305313259363174438e-01 1.904578208923339844e-01 -8.142233639955520630e-02 2.702844887971878052e-02 1.724098324775695801e-01 -1.648198366165161133e-01 8.636932075023651123e-02 -1.255619376897811890e-01 -1.422456651926040649e-01 2.556787729263305664e-01 -1.374514251947402954e-01 -1.931890286505222321e-02 1.378167420625686646e-01 -1.464700400829315186e-01 -3.107688389718532562e-02 5.229852348566055298e-02 9.014553390443325043e-03 8.891902863979339600e-02 -6.472853571176528931e-02 -1.540093868970870972e-01 1.421515047550201416e-01 -2.550145387649536133e-01 -2.416551299393177032e-02 1.998050659894943237e-01 -1.567347049713134766e-01 4.593523740768432617e-01 3.015081882476806641e-01 -8.755618333816528320e-02 1.139005720615386963e-01
-2.038186937570571899e-01 -1.698148548603057861e-01 4.779823869466781616e-02 1.739190518856048584e-01 7.266641408205032349e-02 5.873787682503461838e-03 2.734062671661376953e-01 7.327419519424438477e-02 -8.215509355068206787e-02 2.055430561304092407e-01 3.474038839340209961e-02 -1.407913267612457275e-01 1.969709694385528564e-01 -1.352805644273757935e-01 1.436647474765777588e-01 1.491881012916564941e-01 -1.631489396095275879e-01 -6.528563797473907471e-02 -1.694592386484146118e-01 -2.013290524482727051e-01 -1.020838394761085510e-01 5.537732690572738647e-02 2.932015955448150635e-01 -2.622991055250167847e-02 -7.958695292472839355e-03 3.455747663974761963e-01 -1.477638930082321167e-01 -1.327935904264450073e-01 5.202126502990722656e-01 8.322936296463012695e-02 1.932657696306705475e-02 6.696180254220962524e-02
-8.046474307775497437e-02 -2.492002546787261963e-01 1.034934520721435547e-01 1.319409906864166260e-01 2.253059297800064087e-01 -3.831186890602111816e-02 -1.022041067481040955e-01 3.061959743499755859e-01 5.585661530494689941e-02 1.806232891976833344e-02 -8.717470616102218628e-02 2.173588983714580536e-02 -1.253593619912862778e-02 -2.355868741869926453e-02 2.496375292539596558e-01 -8.591567724943161011e-02 -3.686216771602630615e-01 -1.894697993993759155e-01 -1.456070542335510254e-01 -5.422129295766353607e-03 -1.753380149602890015e-01 -6.243360787630081177e-02 -1.030177548527717590e-01 2.439716607332229614e-01 -3.038361072540283203e-01 2.305964529514312744e-01 1.044381856918334961e-01 -8.290345966815948486e-02 3.518805205821990967e-01 2.282588481903076172e-01 1.657684892416000366e-01 2.195377461612224579e-02
2.511197924613952637e-01 -2.863802909851074219e-01 6.873080134391784668e-02 -3.373289406299591064e-01 2.155273109674453735e-01 -1.397051066160202026e-01 2.242539227008819580e-01 -1.385696604847908020e-02 -1.708869785070419312e-01 2.982006967067718506e-01 -1.770629435777664185e-01 -1.361250579357147217e-01 -3.440662845969200134e-02 -9.461076930165290833e-03 1.645722389221191406e-01 9.187074005603790283e-02 -3.449454307556152344e-01 3.687744960188865662e-02 -1.928082294762134552e-02 1.633907258510589600e-01 -2.035475820302963257e-01 1.682924479246139526e-01 -1.397989690303802490e-02 1.231771931052207947e-01 -3.307061493396759033e-01 1.808617413043975830e-01 -3.213395178318023682e-02 2.992873080074787140e-03 1.797447800636291504e-01 -1.801923499442636967e-03 6.462731212377548218e-02 -5.485835671424865723e-02
-2.758738994598388672e-01 -5.468520522117614746e-02 -4.713082313537597656e-02 7.045926153659820557e-02 2.396644502878189087e-01 -1.847885847091674805e-01 2.714841440320014954e-02 3.297503590583801270e-01 -1.118017435073852539e-01 -2.087643295526504517e-01 -7.709041982889175415e-02 4.482873529195785522e-02 1.361126303672790527e-01 4.501755535602569580e-02 1.347302552312612534e-02 -7.152621168643236160e-03 8.613103628158569336e-02 2.583651840686798096e-01 -2.629026770591735840e-02 -1.101205646991729736e-01 -2.989605367183685303e-01 5.672144889831542969e-02 9.513117372989654541e-02 -5.331676453351974487e-02 -2.484200894832611084e-01 -2.209360525012016296e-02 1.437612324953079224e-01 -3.166026175022125244e-01 4.423585236072540283e-01 8.840415626764297485e-02 2.147521674633026123e-01 -6.035064905881881714e-02
1.107355430722236633e-01 -7.024601846933364868e-02 2.205823659896850586e-01 5.217508971691131592e-02 8.532644808292388916e-02 -4.715457931160926819e-02 2.643379867076873779e-01 6.764752417802810669e-02 8.730167895555496216e-02 6.454341858625411987e-02 6.565154343843460083e-02 -3.806710541248321533e-01 -6.133518740534782410e-02 -4.770621657371520996e-02 -8.912708610296249390e-02 5.598674528300762177e-03 1.436699181795120239e-02 2.951788306236267090e-01 -1.334033906459808350e-01 -2.264301478862762451e-02 1.320379823446273804e-01 -1.444225162267684937e-01 1.526396721601486206e-01 7.908911257982254028e-02 -2.417152971029281616e-01 1.913133710622787476e-01 -1.194601878523826599e-01 -3.056501448154449463e-01 3.750598132610321045e-01 3.350659906864166260e-01 1.254656463861465454e-01 1.660002619028091431e-01
-2.397587299346923828e-01 -2.377979010343551636e-01 9.733087569475173950e-02 -2.456482946872711182e-01 -9.191107004880905151e-02 -2.170340120792388916e-01 9.856804460287094116e-02 3.759297309443354607e-03 -1.771329939365386963e-01 5.549613758921623230e-02 -2.467797249555587769e-01 -1.667682230472564697e-01 9.226682037115097046e-02 5.781099945306777954e-02 -5.289939790964126587e-02 6.423141807317733765e-02 7.616426050662994385e-02 1.131775081157684326e-01 -1.748865842819213867e-02 -8.121430873870849609e-02 -2.907125353813171387e-01 2.574731037020683289e-02 3.293406367301940918e-01 -8.401959389448165894e-02 2.711210586130619049e-02 9.412650018930435181e-03 8.793069049715995789e-03 7.609847933053970337e-02 4.309720993041992188e-01 3.999305963516235352e-01 5.085990577936172485e-02 -1.665842533111572266e-01
-6.592499464750289917e-02 4.486076068133115768e-03 -2.779330126941204071e-02 2.029963023960590363e-02 1.242382731288671494e-02 -1.497070938348770142e-01 4.433183073997497559e-01 1.135805174708366394e-01 -1.594558209180831909e-01 1.009820550680160522e-01 -1.018555089831352234e-01 -1.595960855484008789e-01 -6.703109014779329300e-03 -1.966213732957839966e-01 -7.902879267930984497e-02 1.523896902799606323e-01 -2.504946887493133545e-01 2.243808954954147339e-01 -1.241585239768028259e-01 -6.434214860200881958e-02 -2.833796143531799316e-01 2.870222032070159912e-01 -1.342664286494255066e-02 -5.595491826534271240e-02 2.113260030746459961e-01 1.218924596905708313e-01 2.502674758434295654e-01 -1.783113181591033936e-01 4.518589749932289124e-02 3.431293368339538574e-01 2.245538383722305298e-01 3.638946451246738434e-03
-1.070927828550338745e-01 -4.192806482315063477e-01 2.744695842266082764e-01 4.347277060151100159e-02 6.537538766860961914e-02 -2.637442350387573242e-01 -4.852388799190521240e-02 1.294558644294738770e-01 1.577845960855484009e-02 -3.286494314670562744e-02 -2.674832344055175781e-01 -2.130137681961059570e-01 1.866144239902496338e-01 -6.769637018442153931e-02 5.977590568363666534e-03 1.002970337867736816e-01 -1.619923114776611328e-01 -1.061161458492279053e-01 6.664105504751205444e-02 -3.782500978559255600e-03 -2.535348944365978241e-02 -2.392506301403045654e-01 8.092178031802177429e-03 1.345404386520385742e-01 -1.662839353084564209e-01 -3.581611067056655884e-02 2.958025038242340088e-01 -7.142437249422073364e-02 4.021583199501037598e-01 2.477868944406509399e-01 1.022314876317977905e-01 -4.106779396533966064e-02
-9.361248463392257690e-02 -9.077057987451553345e-02 1.597780436277389526e-01 -1.232448816299438477e-01 -5.203608423471450806e-02 -2.637119889259338379e-01 1.410978883504867554e-01 -1.795819848775863647e-01 3.624973073601722717e-02 -2.670070230960845947e-01 -1.112021505832672119e-01 -8.579073101282119751e-02 3.095617592334747314e-01 1.536909956485033035e-03 -2.597261667251586914e-01 -8.704770356416702271e-02 -1.590372920036315918e-01 8.639734238386154175e-02 -2.375705912709236145e-02 1.725165098905563354e-01 -3.502584397792816162e-01 -7.501465082168579102e-02 1.875539869070053101e-01 1.604579389095306396e-01 -1.705752760171890259e-01 -1.080083195120096207e-02 6.081267073750495911e-02 -3.176325559616088867e-01 2.819398641586303711e-01 -9.972056746482849121e-02 2.137912362813949585e-01 1.827923953533172607e-01
1.598851978778839111e-01 -9.433107823133468628e-02 7.571367174386978149e-02 -5.221612751483917236e-02 -1.081717386841773987e-01 -2.738728523254394531e-01 1.776966303586959839e-01 -1.469195187091827393e-01 -1.091880053281784058e-01 -4.949432983994483948e-02 1.330609172582626343e-01 -5.431609973311424255e-02 7.049663364887237549e-02 9.550248086452484131e-02 -1.001395285129547119e-01 -5.950793623924255371e-02 -3.199498057365417480e-01 -2.581269666552543640e-02 -2.051677256822586060e-01 1.093918085098266602e-02 -2.829850912094116211e-01 3.674941062927246094e-01 -1.659560501575469971e-01 3.972748294472694397e-02 -3.789400756359100342e-01 2.804113328456878662e-01 1.205388158559799194e-01 -1.977154612541198730e-01 1.857999861240386963e-01 -8.431369811296463013e-02 1.523137539625167847e-01 1.560343950986862183e-01
1.277089118957519531e-01 -2.251938730478286743e-01 -3.945079073309898376e-02 1.026003621518611908e-02 2.490264028310775757e-01 1.414221990853548050e-02 2.272855937480926514e-01 -2.109647840261459351e-01 6.246304512023925781e-02 2.516672611236572266e-01 2.064986824989318848e-01 -5.575797334313392639e-02 1.214691251516342163e-01 -2.141298353672027588e-01 -9.180759638547897339e-02 -6.691837310791015625e-02 -1.675330847501754761e-01 -1.721353232860565186e-01 2.423306368291378021e-02 -8.972568809986114502e-02 -2.192135751247406006e-01 -1.928709633648395538e-02 -3.748849928379058838e-01 -5.854134634137153625e-02 -6.232129782438278198e-02 1.787042319774627686e-01 2.706745266914367676e-01 -2.020888179540634155e-01 3.292562663555145264e-01 2.465157806873321533e-01 8.501763641834259033e-02 -3.709639236330986023e-02
-4.070262610912322998e-01 -2.618581056594848633e-01 5.887098237872123718e-02 -3.341204226016998291e-01 2.814677357673645020e-01 -1.619390100240707397e-01 1.684536337852478027e-01 1.383352279663085938e-01 7.071454823017120361e-02 -1.678473316133022308e-02 -1.283472478389739990e-01 -3.707067295908927917e-02 -1.109009608626365662e-03 -1.123511139303445816e-02 -1.838239282369613647e-01 -3.738608211278915405e-02 2.228994853794574738e-02 -1.769960373640060425e-01 -3.787860041484236717e-03 1.398483365774154663e-01 6.324297189712524414e-02 2.104357257485389709e-02 -2.604503631591796875e-01 -3.843991458415985107e-02 -3.425236642360687256e-01 1.363431662321090698e-01 -5.872508045285940170e-03 -1.342552155256271362e-01 3.661964833736419678e-01 1.150570139288902283e-01 -9.883292019367218018e-02 5.497889593243598938e-02
-7.229804247617721558e-02 -5.387560650706291199e-02 3.737326562404632568e-01 7.524466142058372498e-03 2.317147701978683472e-02 9.607909619808197021e-02 3.340365290641784668e-01 3.420083820819854736e-01 1.974031776189804077e-01 4.304657503962516785e-02 2.304212898015975952e-01 -7.527896761894226074e-02 -7.959254086017608643e-02 -9.771369397640228271e-02 -9.232617169618606567e-02 2.626099064946174622e-02 -1.773980706930160522e-01 2.221215367317199707e-01 -3.491660952568054199e-02 -3.112158365547657013e-02 1.326291263103485107e-01 2.216098457574844360e-02 6.248691584914922714e-03 1.453410182148218155e-02 -2.049901485443115234e-01 1.556016206741333008e-01 -1.118877306580543518e-01 -3.311438858509063721e-01 2.584587335586547852e-01 2.110560834407806396e-01 1.467537730932235718e-01 2.579205334186553955e-01
-1.190263777971267700e-01 -1.235958263278007507e-01 2.051343172788619995e-01 -1.857217252254486084e-01 1.309002637863159180e-01 -6.733632832765579224e-02 1.474169343709945679e-01 7.145836204290390015e-02 -3.240811452269554138e-02 2.161595672369003296e-01 2.193891629576683044e-02 -4.098147749900817871e-01 8.961813151836395264e-02 1.601741909980773926e-01 3.222669288516044617e-02 -3.905496597290039062e-01 1.313407719135284424e-01 -6.426315009593963623e-02 3.451457247138023376e-02 -3.779113665223121643e-02 -3.676695227622985840e-01 -1.433616969734430313e-02 8.707954734563827515e-02 3.728730380535125732e-01 -3.086085990071296692e-02 1.549791395664215088e-01 -8.778033405542373657e-02 -1.171823367476463318e-01 1.413610875606536865e-01 1.211150735616683960e-01 2.321742475032806396e-01 -3.239667043089866638e-02
-1.625877320766448975e-01 -5.283777043223381042e-02 -2.226381450891494751e-01 -6.386283785104751587e-02 1.390034854412078857e-01 -1.450838297605514526e-01 3.308337032794952393e-01 1.835028529167175293e-01 9.824325144290924072e-02 2.267541438341140747e-01 -8.745816349983215332e-02 -2.581409215927124023e-01 1.849950700998306274e-01 -1.692830473184585571e-01 -3.741864487528800964e-02 -1.967261433601379395e-01 -1.103121936321258545e-01 2.509362995624542236e-01 -1.270672380924224854e-01 -4.855081439018249512e-02 -1.714807301759719849e-01 -9.823577105998992920e-02 -1.984091103076934814e-01 -3.888692855834960938e-01 1.024865359067916870e-02 -9.123410284519195557e-02 1.064268425107002258e-01 -1.842300742864608765e-01 2.534335851669311523e-01 1.562241464853286743e-01 1.497589349746704102e-01 8.517386019229888916e-02
-2.384664118289947510e-01 -3.433508053421974182e-02 -3.119652904570102692e-02 -1.802135854959487915e-01 6.802097707986831665e-02 5.455267429351806641e-02 9.307711571455001831e-02 5.077722296118736267e-02 -4.060884714126586914e-01 -1.372182071208953857e-01 -2.092413753271102905e-01 -8.063068985939025879e-02 3.112424537539482117e-02 -1.935167461633682251e-01 -2.024092525243759155e-01 -1.304170787334442139e-01 -8.227868378162384033e-02 3.490402102470397949e-01 -5.474487692117691040e-02 -1.114707719534635544e-02 -3.006769120693206787e-01 1.153673231601715088e-01 1.875082552433013916e-01 -1.678487956523895264e-01 -1.289215087890625000e-01 5.902059841901063919e-03 -3.297410905361175537e-02 -2.162862122058868408e-01 3.706138730049133301e-01 9.145152568817138672e-02 2.199063897132873535e-01 -4.331776127219200134e-02
9.925170801579952240e-03 -4.357373118400573730e-01 1.268570870161056519e-01 6.130285188555717468e-02 9.227271191775798798e-03 7.130886614322662354e-02 6.806078553199768066e-02 2.216477394104003906e-01 3.059039637446403503e-02 3.049984388053417206e-02 6.165612954646348953e-03 -9.489846229553222656e-02 -9.704230725765228271e-02 2.910513617098331451e-02 1.830312609672546387e-02 -1.881464421749114990e-01 -2.133808135986328125e-01 -3.456688299775123596e-02 -3.564423322677612305e-01 -1.340001728385686874e-02 -8.725826628506183624e-03 2.918034493923187256e-01 -1.103655472397804260e-01 -3.243302702903747559e-01 -2.317466437816619873e-01 2.740271985530853271e-01 2.296921983361244202e-02 -9.211894869804382324e-02 2.453879117965698242e-01 9.987814724445343018e-02 4.523877054452896118e-02 2.962163984775543213e-01
6.344036664813756943e-03 -3.006299436092376709e-01 1.084810495376586914e-01 -2.214108780026435852e-02 -2.751127071678638458e-02 5.963549390435218811e-02 1.778669804334640503e-01 1.027296185493469238e-01 3.636398538947105408e-02 8.232647925615310669e-02 -6.784418970346450806e-02 1.386462002992630005e-01 2.073252350091934204e-01 2.040178328752517700e-02 -2.149557769298553467e-01 -2.213557511568069458e-01 -2.403335869312286377e-01 2.278550118207931519e-01 -1.310789734125137329e-01 -1.295367777347564697e-01 -3.525922894477844238e-01 -1.014226824045181274e-01 2.657252252101898193e-01 4.517013207077980042e-02 -1.176194623112678528e-01 7.752374280244112015e-03 -1.159130483865737915e-01 -1.082134693861007690e-01 4.998906552791595459e-01 -2.057973295450210571e-02 7.634934037923812866e-02 1.849545985460281372e-01
-1.121612712740898132e-01 -1.461303085088729858e-01 3.466404080390930176e-01 -1.742957383394241333e-01 -1.450226157903671265e-01 -1.278205867856740952e-02 1.631077378988265991e-01 6.988900899887084961e-02 -3.703618794679641724e-02 2.109038978815078735e-01 -2.634881138801574707e-01 -1.188685223460197449e-01 -4.186344146728515625e-01 1.920372396707534790e-01 1.569041162729263306e-01 -1.365676075220108032e-01 6.405998021364212036e-02 -2.528505325317382812e-01 -1.649486422538757324e-01 1.151899341493844986e-03 -1.788853406906127930e-01 2.286676503717899323e-02 -1.745179146528244019e-01 -1.079315468668937683e-01 -1.882970482110977173e-01 -4.944749549031257629e-02 -1.545426622033119202e-02 -2.418732792139053345e-01 1.789420992136001587e-01 3.933314606547355652e-02 2.116329222917556763e-01 1.820980906486511230e-01
-2.536098286509513855e-02 -3.758437037467956543e-01 5.456591397523880005e-02 -2.536825537681579590e-01 8.405441790819168091e-02 -1.655379235744476318e-01 1.515694856643676758e-01 3.041189908981323242e-01 -1.708931624889373779e-01 1.596967875957489014e-01 -7.824059575796127319e-02 -9.645508974790573120e-02 1.830028146505355835e-01 -3.319121152162551880e-02 2.690203487873077393e-01 -1.369969546794891357e-01 -1.087459921836853027e-01 1.067976355552673340e-01 -2.274007201194763184e-01 7.989607006311416626e-02 -6.937624514102935791e-02 -7.832569628953933716e-02 -2.491414546966552734e-01 -1.563424468040466309e-01 -3.273125886917114258e-01 2.040350288152694702e-01 6.059533730149269104e-02 1.178298145532608032e-01 2.521444857120513916e-01 1.773580163717269897e-01 5.729184299707412720e-02 3.935682773590087891e-02
8.375113457441329956e-02 -2.762165963649749756e-01 1.158371195197105408e-02 -6.762230396270751953e-02 2.678731679916381836e-01 -1.241906881332397461e-01 1.199728325009346008e-01 -1.627945899963378906e-01 -1.257050931453704834e-01 -5.276345089077949524e-02 2.813353836536407471e-01 -3.914279490709304810e-02 5.007851123809814453e-02 -1.174205020070075989e-01 -1.769584603607654572e-02 -8.454605937004089355e-02 -1.804130226373672485e-01 -1.536677032709121704e-01 -1.256998330354690552e-01 3.676034137606620789e-02 -3.268590569496154785e-01 6.614735722541809082e-02 -2.718237340450286865e-01 -4.029175266623497009e-02 -5.998944118618965149e-02 -9.440087527036666870e-02 2.213129550218582153e-01 -2.812466025352478027e-01 1.672130972146987915e-01 2.260592728853225708e-01 2.407659292221069336e-01 -3.510347008705139160e-01
-2.626338899135589600e-01 1.879278868436813354e-01 1.169632971286773682e-01 6.361889839172363281e-02 1.526446789503097534e-01 -1.061700191348791122e-02 4.250658154487609863e-01 -8.681008219718933105e-02 -8.802213519811630249e-02 6.139346584677696228e-02 -1.489496231079101562e-01 -2.434498071670532227e-01 -3.010842017829418182e-02 -1.554269343614578247e-01 5.142140761017799377e-02 -1.119593977928161621e-01 -8.251065015792846680e-02 -8.768948167562484741e-02 1.900096237659454346e-02 -2.514953613281250000e-01 -2.172731012105941772e-01 1.875516399741172791e-02 -1.332740932703018188e-01 2.076586037874221802e-01 -1.214367821812629700e-01 -1.236885040998458862e-01 6.956376135349273682e-02 -1.717962920665740967e-01 -1.307142376899719238e-01 1.733304262161254883e-01 4.848237037658691406e-01 -6.416983669623732567e-04
-1.531964391469955444e-01 -1.870948374271392822e-01 1.799778044223785400e-01 -7.178404927253723145e-02 1.012672632932662964e-01 -5.159524455666542053e-02 3.689693287014961243e-02 -9.395929425954818726e-02 2.330206334590911865e-01 4.027621448040008545e-02 -7.720511406660079956e-02 -2.040087580680847168e-01 -1.410669684410095215e-01 -1.748489439487457275e-01 1.207483261823654175e-01 7.219409197568893433e-02 1.727786362171173096e-01 2.376993559300899506e-02 1.940770149230957031e-01 2.344311326742172241e-01 -2.191621363162994385e-01 7.027122192084789276e-03 -1.036685034632682800e-01 -1.091885790228843689e-01 -2.799129188060760498e-01 1.149092912673950195e-01 -8.723424375057220459e-02 -4.186637699604034424e-01 2.256339341402053833e-01 3.873797655105590820e-01 9.929475933313369751e-02 1.674505621194839478e-01
6.742552667856216431e-02 -5.132919549942016602e-02 -1.190298125147819519e-01 -2.279103994369506836e-01 2.058799564838409424e-01 -2.631790935993194580e-01 3.821082413196563721e-01 9.143578261137008667e-02 -1.324285864830017090e-01 4.830396920442581177e-02 -2.346390038728713989e-01 4.314885009080171585e-03 -3.057577461004257202e-02 -1.214760020375251770e-01 -6.686758249998092651e-02 -3.528587818145751953e-01 -3.108216077089309692e-02 1.526718586683273315e-02 5.989591777324676514e-02 -2.958184480667114258e-02 -3.912787511944770813e-02 -1.715240031480789185e-01 -4.271003231406211853e-02 1.186130419373512268e-01 -2.078305184841156006e-01 2.599784135818481445e-01 -2.064598351716995239e-01 -2.598513662815093994e-01 2.446016818284988403e-01 2.946075201034545898e-01 8.245208859443664551e-02 1.192275956273078918e-01
-2.381229996681213379e-01 -2.312988638877868652e-01 2.921979129314422607e-01 -7.782183587551116943e-02 2.457691431045532227e-01 -7.794655393809080124e-03 1.515672635287046432e-02 1.595346629619598389e-01 -2.597984485328197479e-02 4.213368520140647888e-02 -1.140400320291519165e-01 -9.759902954101562500e-02 1.745825260877609253e-02 1.525308787822723389e-01 9.201486408710479736e-02 -2.094869613647460938e-01 -3.019777536392211914e-01 -2.956608235836029053e-01 7.178542017936706543e-02 7.039100676774978638e-02 -3.824844062328338623e-01 -2.111329287290573120e-01 -1.241823211312294006e-01 2.620460931211709976e-03 -1.135926544666290283e-01 2.512534558773040771e-01 6.385689228773117065e-02 1.158902049064636230e-01 2.547726631164550781e-01 1.661034673452377319e-01 1.610329896211624146e-01 -6.581024080514907837e-02
-2.463110834360122681e-01 -1.107726320624351501e-01 2.427592277526855469e-01 -5.136433988809585571e-02 -1.296725422143936157e-01 -3.361128270626068115e-01 3.300773203372955322e-01 2.106910049915313721e-01 -2.374649941921234131e-01 1.132882311940193176e-01 1.546575427055358887e-01 2.807483077049255371e-03 2.448293864727020264e-01 -2.822228334844112396e-02 1.450005769729614258e-01 -1.768861413002014160e-01 -1.474565416574478149e-01 -2.274341732263565063e-01 -5.278413183987140656e-03 -5.674621835350990295e-02 2.233750186860561371e-02 6.673501431941986084e-02 1.621709913015365601e-01 -7.516437768936157227e-02 -1.899139136075973511e-01 6.008337065577507019e-02 2.227421849966049194e-01 -2.271741330623626709e-01 1.515195816755294800e-01 2.367337346076965332e-01 -1.054440736770629883e-01 1.775410324335098267e-01
9.115564823150634766e-02 -1.500332653522491455e-01 -8.079334348440170288e-02 -3.654968142509460449e-01 3.450379669666290283e-01 -1.495126783847808838e-01 1.333945840597152710e-01 5.728244036436080933e-02 2.877047657966613770e-02 1.143700182437896729e-01 6.368563976138830185e-03 -3.022971749305725098e-01 2.187326364219188690e-02 -1.212908700108528137e-01 6.282433122396469116e-02 -1.376296281814575195e-01 -3.910151422023773193e-01 -4.805263504385948181e-02 1.519930083304643631e-02 -2.025693058967590332e-01 -3.045478761196136475e-01 1.662740558385848999e-01 -2.000902034342288971e-02 2.377882599830627441e-01 -1.346695125102996826e-01 2.332857996225357056e-01 -1.149347946047782898e-01 5.249848216772079468e-02 1.878498345613479614e-01 1.576892137527465820e-01 -5.314195528626441956e-03 2.569177746772766113e-02
-7.410267740488052368e-02 -1.787522286176681519e-01 1.883213967084884644e-01 -1.039875969290733337e-01 1.757649332284927368e-01 -2.369856834411621094e-02 -1.238259226083755493e-01 4.458597302436828613e-02 5.888540670275688171e-02 4.323191195726394653e-02 -1.484145969152450562e-01 -1.354566216468811035e-01 -9.095373004674911499e-02 -2.000999823212623596e-02 -4.063461720943450928e-02 1.816988550126552582e-02 -1.446425169706344604e-01 -4.042689800262451172e-01 4.424917697906494141e-02 -2.743062796071171761e-03 -2.903870046138763428e-01 2.846390008926391602e-02 -2.059720903635025024e-01 -8.356455713510513306e-02 -9.126459807157516479e-02 2.622972428798675537e-01 1.847656257450580597e-02 -1.845168024301528931e-01 2.365507632493972778e-01 1.522209048271179199e-01 4.296721518039703369e-01 3.391327261924743652e-01
8.926977217197418213e-02 -7.377202063798904419e-02 1.669304370880126953e-01 2.948420494794845581e-02 7.398135960102081299e-02 -1.558679938316345215e-01 4.001882076263427734e-01 8.334127813577651978e-02 1.762903854250907898e-02 3.079767711460590363e-02 6.290064007043838501e-02 -2.430463582277297974e-01 1.634221337735652924e-02 -1.117189228534698486e-01 -1.239000186324119568e-01 1.593594253063201904e-02 -1.702980324625968933e-02 2.420856058597564697e-01 -6.330328434705734253e-02 7.673826068639755249e-02 1.954258084297180176e-01 -1.629557460546493530e-01 1.738364696502685547e-01 -2.898523025214672089e-02 -2.743937075138092041e-01 1.909974217414855957e-01 -1.622421443462371826e-01 -2.480638027191162109e-01 3.490864634513854980e-01 3.279242515563964844e-01 1.969493329524993896e-01 1.895709335803985596e-01
-1.381771415472030640e-01 -3.001294098794460297e-02 1.619841009378433228e-01 -1.766517758369445801e-01 1.492423266172409058e-01 4.165539890527725220e-02 5.259384214878082275e-02 3.369129821658134460e-02 -4.941536858677864075e-02 -3.142341971397399902e-01 -4.506722465157508850e-02 4.329914809204638004e-04 -1.081843301653862000e-01 2.679171860218048096e-01 -1.061102822422981262e-01 -1.576592773199081421e-01 -2.634519934654235840e-01 -2.924221456050872803e-01 4.903577640652656555e-02 1.544352173805236816e-01 -1.126169189810752869e-01 4.717081412672996521e-02 -1.478126794099807739e-01 -1.844743490219116211e-01 -3.208993971347808838e-01 2.946394979953765869e-01 8.671168237924575806e-02 -5.994523316621780396e-02 4.164389967918395996e-01 1.946001201868057251e-01 8.765994012355804443e-02 -9.420252754352986813e-04
-1.920450478792190552e-02 -2.620707750320434570e-01 1.144864857196807861e-01 -2.550473809242248535e-01 9.981282055377960205e-02 -2.897232770919799805e-02 1.593785732984542847e-01 -3.446083888411521912e-02 6.868383288383483887e-02 2.441489100456237793e-01 2.230604924261569977e-02 -1.461472660303115845e-01 -1.638922393321990967e-01 2.350468784570693970e-01 -1.852163113653659821e-02 -1.840703338384628296e-01 -5.677062273025512695e-02 -2.749093808233737946e-03 -2.358454167842864990e-01 -2.584391534328460693e-01 -4.003206491470336914e-01 -3.038941025733947754e-01 5.937650427222251892e-02 -4.630433768033981323e-02 -1.899826675653457642e-01 4.712376371026039124e-02 2.274062484502792358e-01 6.864319741725921631e-02 2.210637331008911133e-01 1.489620506763458252e-01 1.501242071390151978e-01 -2.015679031610488892e-01
-1.079321801662445068e-01 3.262644261121749878e-02 4.942183382809162140e-03 -1.417913138866424561e-01 3.404943346977233887e-01 1.342553794384002686e-01 1.394292116165161133e-01 9.570629894733428955e-02 9.637933224439620972e-02 -1.148260235786437988e-01 -9.497207403182983398e-02 -4.022203385829925537e-02 1.758628757670521736e-03 3.484679162502288818e-01 2.073845714330673218e-01 -5.473372340202331543e-02 -3.903559148311614990e-01 -3.438802808523178101e-02 5.315290763974189758e-02 7.529299706220626831e-02 -1.210497021675109863e-01 -1.707502156496047974e-01 -4.398516193032264709e-02 1.131854876875877380e-01 -2.994715571403503418e-01 1.691058427095413208e-01 -7.706873118877410889e-02 -2.000751197338104248e-01 2.585718631744384766e-01 2.702690958976745605e-01 1.728848218917846680e-01 2.222496718168258667e-01
-1.781744211912155151e-01 -8.472850173711776733e-02 1.859280169010162354e-01 -8.829551190137863159e-02 1.145492494106292725e-01 4.374385997653007507e-02 -1.390727311372756958e-01 1.361091434955596924e-01 -9.714307636022567749e-02 -2.431976422667503357e-02 -3.367118537425994873e-02 -5.183735862374305725e-02 -4.211157932877540588e-02 1.211285218596458435e-01 9.025460109114646912e-03 1.709994487464427948e-02 -2.291018366813659668e-01 -3.855312764644622803e-01 7.811520248651504517e-02 3.737256675958633423e-02 -4.024505317211151123e-01 3.322120010852813721e-02 -1.420526951551437378e-01 -4.288696870207786560e-02 -1.024719625711441040e-01 2.106083482503890991e-01 7.465169299393892288e-03 -1.305035650730133057e-01 1.737984120845794678e-01 2.825751602649688721e-01 3.790994584560394287e-01 3.401704132556915283e-01
-1.502729058265686035e-01 -9.486968070268630981e-02 -1.657438464462757111e-02 5.577469989657402039e-02 1.955182105302810669e-01 8.217088133096694946e-02 -2.696162275969982147e-02 8.420276641845703125e-02 4.245222359895706177e-02 -5.205626040697097778e-02 2.169341780245304108e-02 -1.513101905584335327e-01 7.183064520359039307e-02 2.338757961988449097e-01 2.395519763231277466e-01 -7.498085498809814453e-02 -4.680059552192687988e-01 -1.486226543784141541e-02 7.402446120977401733e-02 7.272049039602279663e-02 -2.094976454973220825e-01 -2.477201521396636963e-01 -5.651765689253807068e-02 1.616018116474151611e-01 -3.981311321258544922e-01 1.665225178003311157e-01 -2.897660061717033386e-02 -4.956654831767082214e-02 2.953906059265136719e-01 2.657322585582733154e-01 2.009388506412506104e-01 9.555769711732864380e-02
-4.788601770997047424e-02 -1.359871476888656616e-01 -5.700547248125076294e-02 -1.417511105537414551e-01 3.016295470297336578e-02 6.623301655054092407e-02 1.247616633772850037e-01 -6.790158897638320923e-02 3.063975833356380463e-02 1.066035255789756775e-01 -1.367852091789245605e-01 -2.741070985794067383e-01 5.515028908848762512e-02 -1.091173738241195679e-01 -2.934387698769569397e-02 -4.615415930747985840e-01 7.432446628808975220e-02 -2.259211055934429169e-02 -6.067638471722602844e-02 -2.307289093732833862e-01 -2.921490669250488281e-01 -7.151266187429428101e-02 -5.740637425333261490e-03 2.752896845340728760e-01 -1.597720235586166382e-01 1.303330361843109131e-01 -7.646945118904113770e-02 -2.064391523599624634e-01 3.939740657806396484e-01 1.574943214654922485e-01 2.672547996044158936e-01 -1.541514247655868530e-01
-1.366161108016967773e-01 -2.789595127105712891e-01 1.556414961814880371e-01 -4.375085234642028809e-01 -2.188880294561386108e-01 -1.671226471662521362e-01 2.093691565096378326e-02 -1.502789463847875595e-02 7.498552650213241577e-02 1.191790252923965454e-01 -4.095041006803512573e-02 -2.665359154343605042e-02 -3.740685060620307922e-02 3.476051986217498779e-02 1.029760316014289856e-01 8.795244991779327393e-02 -2.170333266258239746e-01 4.780405014753341675e-02 -2.270289957523345947e-01 2.589480765163898468e-02 -3.432099223136901855e-01 -6.822503358125686646e-02 -2.342452257871627808e-01 -3.542643189430236816e-01 -1.335767954587936401e-01 -3.885591402649879456e-02 1.991608142852783203e-01 -1.843997687101364136e-01 1.951567977666854858e-01 -1.011196300387382507e-01 1.346873939037322998e-01 6.569971144199371338e-02
-1.431293934583663940e-01 -1.940037608146667480e-01 2.673379778861999512e-01 8.528860285878181458e-03 2.812621295452117920e-01 -2.287639118731021881e-02 1.327859610319137573e-01 1.458454690873622894e-02 -5.409083515405654907e-02 -4.024530760943889618e-03 -2.077758908271789551e-01 1.475367546081542969e-01 -8.413176238536834717e-02 -9.909513592720031738e-02 -7.124554831534624100e-03 -8.179663121700286865e-02 -3.138935565948486328e-01 -2.340400516986846924e-01 9.028568863868713379e-03 1.099094301462173462e-01 -1.730821877717971802e-01 -2.023098915815353394e-01 -3.024055063724517822e-01 -7.475856691598892212e-02 -3.141792416572570801e-01 1.947800815105438232e-01 1.605857908725738525e-01 -2.551366388797760010e-01 3.079759143292903900e-02 2.300381511449813843e-01 2.190616279840469360e-01 -1.362487822771072388e-01
-2.060826569795608521e-01 3.414412587881088257e-02 3.210340440273284912e-02 -3.445898368954658508e-02 5.588240176439285278e-02 -1.117455065250396729e-01 3.795299828052520752e-01 1.151116117835044861e-01 -1.904050111770629883e-01 -1.581963896751403809e-01 -1.037841960787773132e-01 9.941508760675787926e-04 -5.181182548403739929e-02 -1.443599760532379150e-01 1.310625695623457432e-03 1.338051557540893555e-01 -1.317185908555984497e-01 3.827533423900604248e-01 -9.024235606193542480e-02 -3.778458014130592346e-02 -1.964523792266845703e-01 1.975050866603851318e-01 -1.509418040513992310e-01 1.740442365407943726e-01 1.894728988409042358e-01 9.132520109415054321e-02 7.484382390975952148e-02 -3.419105708599090576e-01 2.303657233715057373e-01 2.606191039085388184e-01 2.714470326900482178e-01 -4.736760258674621582e-02
-1.090139150619506836e-01 -2.619663774967193604e-01 6.283514201641082764e-02 -1.315519362688064575e-01 6.550572067499160767e-02 -5.118437111377716064e-02 3.433115780353546143e-02 -1.270952075719833374e-01 -2.500108182430267334e-01 -8.053132146596908569e-02 -2.686184942722320557e-01 -9.481465071439743042e-02 -2.756583988666534424e-01 -1.467258781194686890e-01 2.888850569725036621e-01 -1.103748679161071777e-01 -2.374184876680374146e-01 -6.274206936359405518e-02 -5.675786361098289490e-02 2.328252792358398438e-01 -3.611147105693817139e-01 -2.190429158508777618e-02 -1.201617270708084106e-01 -2.138635888695716858e-02 -7.629176229238510132e-02 4.657073691487312317e-02 4.399098083376884460e-02 4.097690433263778687e-02 2.309082895517349243e-01 1.873950213193893433e-01 2.538002133369445801e-01 3.205251693725585938e-01
-6.731960922479629517e-02 2.545307874679565430e-01 9.433255344629287720e-02 -7.655039429664611816e-02 4.847219213843345642e-02 -2.845420837402343750e-01 1.388453133404254913e-02 1.233136504888534546e-01 8.526264131069183350e-02 1.186497136950492859e-01 2.592965066432952881e-01 -2.159983962774276733e-01 -2.352031022310256958e-01 -9.693489968776702881e-02 -1.479916274547576904e-01 -2.110277488827705383e-02 -2.388848960399627686e-01 8.701664395630359650e-03 -1.396858692169189453e-01 -6.584342569112777710e-02 1.520203519612550735e-02 5.452597513794898987e-02 -8.538267761468887329e-02 -2.243412435054779053e-01 -2.184448540210723877e-01 -3.094832040369510651e-02 -1.845507323741912842e-01 -1.586213111877441406e-01 4.136016368865966797e-01 1.027570068836212158e-01 3.893968164920806885e-01 1.092987209558486938e-01
-1.623538732528686523e-01 8.069483190774917603e-02 -2.412149161100387573e-01 -1.217726692557334900e-01 -5.940688773989677429e-02 -2.134093940258026123e-01 9.505023807287216187e-02 1.323153357952833176e-02 -7.090394198894500732e-02 -1.575933098793029785e-01 8.814113587141036987e-02 -1.597985476255416870e-01 9.457213431596755981e-02 -5.538767576217651367e-02 8.042550832033157349e-02 1.051288619637489319e-01 -2.702038176357746124e-02 3.074994981288909912e-01 2.301338128745555878e-02 -7.911489158868789673e-02 -2.408287674188613892e-01 2.152802348136901855e-01 9.148826450109481812e-02 -9.551893919706344604e-02 -1.101729050278663635e-01 1.115028373897075653e-02 1.269034594297409058e-01 -3.831981122493743896e-01 4.048916697502136230e-01 2.612898349761962891e-01 3.304181098937988281e-01 -5.126602575182914734e-02
-2.423665672540664673e-01 -1.487561166286468506e-01 -2.835357189178466797e-02 -1.799195706844329834e-01 -4.082252085208892822e-02 -1.039371192455291748e-01 2.504234015941619873e-01 -1.993787735700607300e-01 4.871544986963272095e-02 3.592336475849151611e-01 -2.259674668312072754e-02 -2.122220769524574280e-02 6.051276251673698425e-02 1.434103250503540039e-01 2.776425480842590332e-01 -1.064591035246849060e-01 3.720251470804214478e-02 -8.824913203716278076e-02 2.323402091860771179e-02 -3.181796967983245850e-01 -3.038235902786254883e-01 1.654887646436691284e-01 -4.135571420192718506e-01 -5.730621889233589172e-02 -1.199157908558845520e-01 9.694691747426986694e-02 -3.110558912158012390e-02 1.677982136607170105e-02 2.779905796051025391e-01 6.140439584851264954e-02 5.425020679831504822e-02 1.096021756529808044e-01
-6.144522875547409058e-02 -3.587686270475387573e-02 7.778616249561309814e-02 9.994263201951980591e-02 2.741881832480430603e-02 -3.757387772202491760e-02 3.822703063488006592e-01 1.505807936191558838e-01 -1.864806935191154480e-02 -2.606756091117858887e-01 -6.594786047935485840e-02 2.376835197210311890e-01 -3.644707053899765015e-02 -2.020227462053298950e-01 -2.316779941320419312e-01 -8.094561053439974785e-04 -2.074298262596130371e-01 1.185742318630218506e-01 -3.276372849941253662e-01 -2.688158154487609863e-01 -3.657890856266021729e-01 5.796199291944503784e-02 -8.603191003203392029e-03 8.430125564336776733e-02 -1.540235280990600586e-01 1.486453264951705933e-01 -3.311210498213768005e-02 -2.424352616071701050e-01 1.617659926414489746e-01 7.182518485933542252e-03 2.347633689641952515e-01 -1.221043244004249573e-01
-4.147500395774841309e-01 -8.650702238082885742e-02 1.599700748920440674e-01 6.861774623394012451e-02 -2.084296755492687225e-02 -2.105865776538848877e-01 2.080154120922088623e-01 -1.689910739660263062e-01 3.598199784755706787e-02 4.368042945861816406e-02 3.116186559200286865e-01 -2.987769991159439087e-02 -3.166821300983428955e-01 2.268981337547302246e-01 1.790455356240272522e-02 4.783482477068901062e-02 -4.756882414221763611e-02 -3.249527812004089355e-01 9.890209138393402100e-02 -1.679237633943557739e-01 -2.462862432003021240e-01 8.552946895360946655e-02 1.173663362860679626e-01 2.276366204023361206e-02 -1.742068529129028320e-01 8.626370690762996674e-03 6.261120550334453583e-03 -1.628897897899150848e-02 2.388205230236053467e-01 2.111794799566268921e-01 2.398558109998703003e-01 -4.244028590619564056e-03
-2.153318822383880615e-01 -3.545624613761901855e-01 -1.661375463008880615e-01 -1.971816122531890869e-01 -1.744109988212585449e-01 1.456677448004484177e-02 2.043390572071075439e-01 8.478905074298381805e-03 -1.916718333959579468e-01 -1.142378300428390503e-01 -1.191592682152986526e-02 -1.912009268999099731e-01 5.534868687391281128e-02 8.798769116401672363e-02 -6.488619744777679443e-02 1.113813593983650208e-01 -3.449168205261230469e-01 9.063656628131866455e-02 -1.634337007999420166e-01 -7.165785133838653564e-02 2.604964002966880798e-02 3.136763274669647217e-01 -8.764543384313583374e-02 -7.977560162544250488e-02 -1.769232749938964844e-01 4.046762883663177490e-01 -1.389596890658140182e-02 -1.346687674522399902e-01 2.459457963705062866e-01 8.599783480167388916e-02 1.363257616758346558e-01 -5.531385168433189392e-02
-1.914698332548141479e-01 -1.664981842041015625e-01 -7.910914719104766846e-03 -1.370266079902648926e-02 -4.608517587184906006e-01 -5.831734836101531982e-02 -3.458454972133040428e-03 2.420178949832916260e-01 6.941775977611541748e-02 -4.404899105429649353e-02 1.236428841948509216e-01 -6.743493676185607910e-02 -1.261603683233261108e-01 -2.204061299562454224e-01 -9.427887946367263794e-02 -1.672270707786083221e-02 -1.263286024332046509e-01 1.716957688331604004e-01 1.665728166699409485e-02 -3.764748573303222656e-02 -1.661792248487472534e-01 1.768926829099655151e-01 1.315424293279647827e-01 5.949332565069198608e-02 -2.354831695556640625e-01 1.579403281211853027e-01 -1.194800958037376404e-01 -1.957913041114807129e-01 2.091810554265975952e-01 3.298053443431854248e-01 3.172405958175659180e-01 2.183581441640853882e-01
-1.367423534393310547e-01 -9.776785969734191895e-02 2.398204952478408813e-01 1.504566753283143044e-03 1.530271768569946289e-01 -3.983813524246215820e-02 1.833726316690444946e-01 -4.099235832691192627e-01 2.513553202152252197e-02 4.342380911111831665e-02 -1.748358644545078278e-02 1.510170400142669678e-01 1.843046098947525024e-01 8.813498914241790771e-02 -3.479571267962455750e-02 6.456016749143600464e-02 -1.489408165216445923e-01 -1.328575760126113892e-01 -1.732363179326057434e-02 1.735276132822036743e-01 -2.831834256649017334e-01 -1.221972182393074036e-01 -2.022567093372344971e-01 -2.835307829082012177e-02 -3.165424168109893799e-01 2.534244358539581299e-01 1.287377476692199707e-01 -2.442122697830200195e-01 2.224042266607284546e-01 1.672395020723342896e-01 2.049063146114349365e-01 2.183507382869720459e-01
-1.382615268230438232e-01 -1.812523454427719116e-01 1.216969266533851624e-01 -1.114327311515808105e-01 2.869903743267059326e-01 -3.756572604179382324e-01 1.771099716424942017e-01 1.665476858615875244e-01 -1.567120254039764404e-01 -1.241280790418386459e-02 -1.058022975921630859e-01 1.606774516403675079e-02 4.879001155495643616e-02 1.960905268788337708e-02 2.643332183361053467e-01 -9.425261989235877991e-03 -2.776914834976196289e-01 -1.992980390787124634e-01 -6.057084351778030396e-02 1.952280551195144653e-01 -2.847517132759094238e-01 3.418745473027229309e-02 1.997726559638977051e-01 -8.120618760585784912e-02 1.593629270792007446e-01 1.235230937600135803e-01 1.542161852121353149e-01 8.154173940420150757e-02 2.359626889228820801e-01 1.499821841716766357e-01 2.924560606479644775e-01 8.464296907186508179e-02
-1.216100901365280151e-01 3.297092393040657043e-02 -1.819863170385360718e-02 6.041644886136054993e-02 -3.160576149821281433e-02 -1.397805362939834595e-01 2.151179760694503784e-01 1.594487428665161133e-01 1.332631856203079224e-01 3.613746762275695801e-01 7.677692174911499023e-02 -1.145054176449775696e-01 -9.756816178560256958e-02 -1.677697757259011269e-03 -2.322389483451843262e-01 -1.657179594039916992e-01 -2.138306796550750732e-01 -2.096864581108093262e-01 1.303899586200714111e-01 -1.902886629104614258e-01 -3.518593609333038330e-01 -2.853275239467620850e-01 8.668483048677444458e-02 4.020407795906066895e-02 -1.009144708514213562e-01 3.287818133831024170e-01 2.684175372123718262e-01 -1.696928218007087708e-02 2.779180407524108887e-01 -4.844300821423530579e-02 3.758690506219863892e-02 -2.761853858828544617e-02
-2.156450748443603516e-01 -1.104375943541526794e-01 -1.336447447538375854e-01 7.706929743289947510e-02 -6.064312160015106201e-02 -6.272798031568527222e-02 8.761996030807495117e-02 2.054382711648941040e-01 3.987720236182212830e-02 6.171332672238349915e-02 3.657469749450683594e-01 -2.461040914058685303e-01 1.416561193764209747e-02 -3.679348155856132507e-02 -3.034828603267669678e-01 -9.616664052009582520e-02 -1.834226399660110474e-02 -9.048513323068618774e-02 8.497619070112705231e-03 -2.159612327814102173e-01 -2.279661148786544800e-01 -2.710703611373901367e-01 -1.157509088516235352e-01 1.871361769735813141e-02 -1.249180957674980164e-01 2.046683728694915771e-01 2.869409024715423584e-01 7.567796856164932251e-02 3.880752623081207275e-01 3.856351226568222046e-02 2.553993463516235352e-01 -7.647173479199409485e-03
2.716567367315292358e-03 1.745212078094482422e-02 1.080634221434593201e-01 7.991550490260124207e-03 2.550429403781890869e-01 -1.247519180178642273e-01 -4.255440086126327515e-02 1.382060497999191284e-01 -7.439012825489044189e-02 -3.175106346607208252e-01 -1.331547498703002930e-01 -6.080915778875350952e-02 -5.577470734715461731e-02 1.128307878971099854e-01 1.722437143325805664e-01 -1.915884166955947876e-01 -2.524127960205078125e-01 -2.493143230676651001e-01 1.448698341846466064e-01 1.922587747685611248e-03 -3.810285329818725586e-01 -5.133693665266036987e-02 -1.733254939317703247e-01 9.045474976301193237e-02 -1.935877054929733276e-01 3.083990514278411865e-01 7.229230552911758423e-02 -1.085940822958946228e-01 2.410034239292144775e-01 2.197212576866149902e-01 1.536872684955596924e-01 2.528765201568603516e-01
-1.560457646846771240e-01 7.018431276082992554e-02 1.513327956199645996e-01 3.434223830699920654e-01 4.791731014847755432e-02 -9.636843949556350708e-02 9.685663878917694092e-02 1.902058720588684082e-02 -7.439352571964263916e-02 -1.556225419044494629e-01 1.497365683317184448e-01 -3.510456383228302002e-01 9.232189506292343140e-03 -7.266038656234741211e-02 -4.594752565026283264e-02 -7.832737267017364502e-02 8.096790313720703125e-02 8.590364456176757812e-02 2.644579112529754639e-01 -1.661852151155471802e-01 -3.463982343673706055e-01 2.614976167678833008e-01 -2.929359674453735352e-01 4.029702767729759216e-02 -1.438914239406585693e-01 7.969033718109130859e-02 -5.822892766445875168e-03 -5.248879641294479370e-02 3.436154723167419434e-01 1.515337377786636353e-01 1.258227229118347168e-01 2.133800834417343140e-01
-1.970589756965637207e-01 -1.836030632257461548e-01 1.082555428147315979e-01 -2.719919681549072266e-01 4.026757180690765381e-02 -8.314971625804901123e-02 2.159571200609207153e-01 9.754355251789093018e-02 1.412027776241302490e-01 -3.301432728767395020e-02 -1.533261239528656006e-01 -2.502498626708984375e-01 2.398257255554199219e-01 2.409193068742752075e-01 1.376194059848785400e-01 4.170959442853927612e-02 1.297549605369567871e-01 3.114576824009418488e-02 -1.079162433743476868e-01 7.350923027843236923e-03 -3.184677362442016602e-01 3.272559866309165955e-02 4.641652479767799377e-02 -1.438174098730087280e-01 -1.216462105512619019e-01 6.808315217494964600e-02 1.907349973917007446e-01 8.682695031166076660e-02 3.287415802478790283e-01 4.008526206016540527e-01 8.056518435478210449e-02 -2.005954533815383911e-01
-2.580695152282714844e-01 1.240393370389938354e-01 2.899978458881378174e-01 -9.700035303831100464e-02 -6.821323931217193604e-02 -7.568632066249847412e-02 3.707929253578186035e-01 -3.214147314429283142e-02 9.136972576379776001e-02 -1.007716730237007141e-01 -9.797608479857444763e-03 -2.559717893600463867e-01 -8.331213891506195068e-02 1.076592653989791870e-01 1.801292449235916138e-01 -4.900414124131202698e-02 -1.812728196382522583e-01 -1.798408031463623047e-01 -2.632044851779937744e-01 -1.236953511834144592e-01 -3.734604269266128540e-02 -2.973377332091331482e-02 -5.850395932793617249e-02 -6.544735282659530640e-02 -3.755075633525848389e-01 -2.370362281799316406e-01 5.141622573137283325e-02 -9.328869730234146118e-02 3.517910838127136230e-01 1.385888159275054932e-01 -8.910987526178359985e-02 1.374654918909072876e-01
-3.198386132717132568e-01 -1.188650205731391907e-01 -2.825398743152618408e-02 -2.553452551364898682e-01 2.140806615352630615e-02 -1.272236853837966919e-01 4.714288190007209778e-02 2.798967063426971436e-01 -1.350860744714736938e-01 1.137221530079841614e-01 3.560413792729377747e-02 -2.032765448093414307e-01 -2.114281207323074341e-01 1.875937879085540771e-01 3.395725488662719727e-01 6.978337466716766357e-02 -1.326005607843399048e-01 1.439871639013290405e-02 -2.701978012919425964e-02 1.370906084775924683e-01 -2.157007455825805664e-01 -2.553461194038391113e-01 -2.929179072380065918e-01 -4.438913613557815552e-02 -8.214613050222396851e-02 1.621882468461990356e-01 -1.306626051664352417e-01 -3.227284848690032959e-01 1.866525411605834961e-01 -4.171155020594596863e-02 9.309495985507965088e-02 1.009172126650810242e-01
-1.218188926577568054e-01 -3.979676961898803711e-01 2.591205835342407227e-01 -1.559145748615264893e-01 1.635746061801910400e-01 -1.492336094379425049e-01 -1.543976087123155594e-02 5.260304361581802368e-02 -4.012248665094375610e-02 3.496545180678367615e-02 8.564706891775131226e-02 4.578530043363571167e-02 6.376268342137336731e-03 1.145836263895034790e-01 2.477205693721771240e-01 -3.166030347347259521e-01 -1.496378779411315918e-01 -1.879499405622482300e-01 -1.374436020851135254e-01 -9.539828449487686157e-02 -2.411082237958908081e-01 -4.199120029807090759e-02 -1.367963403463363647e-01 -2.137310951948165894e-01 9.624704718589782715e-02 1.906607002019882202e-01 -4.564157873392105103e-02 7.474640849977731705e-03 3.705655336380004883e-01 1.505261063575744629e-01 1.944625824689865112e-01 2.017761319875717163e-01
2.490754574537277222e-01 -2.392883226275444031e-02 -1.343171894550323486e-01 -2.052019238471984863e-01 3.129317611455917358e-02 -3.169029057025909424e-01 2.726081311702728271e-01 1.974996030330657959e-01 1.404522452503442764e-02 4.569287225604057312e-02 -1.015269383788108826e-01 -9.444902837276458740e-02 -3.369214013218879700e-02 1.393022537231445312e-01 -3.911752253770828247e-02 -2.881399691104888916e-01 -8.339516818523406982e-02 1.325628347694873810e-02 -1.439538449048995972e-01 1.171584129333496094e-01 -3.688134253025054932e-01 -9.553253650665283203e-03 -9.510494023561477661e-02 1.831191480159759521e-01 -3.168902695178985596e-01 3.109302818775177002e-01 -1.507064700126647949e-01 -4.999822936952114105e-03 7.801733165979385376e-02 2.458975464105606079e-01 8.818900585174560547e-02 -1.465183198451995850e-01
-2.708104625344276428e-02 -2.500624358654022217e-01 -9.080380946397781372e-02 -2.568020224571228027e-01 1.240828707814216614e-01 -4.248088225722312927e-02 1.185617446899414062e-01 -1.589373648166656494e-01 1.318277716636657715e-01 3.542168438434600830e-01 -8.626763522624969482e-02 -1.427682638168334961e-01 -1.236472576856613159e-01 2.128435298800468445e-02 -4.628314450383186340e-02 -4.142724722623825073e-02 -1.371909230947494507e-01 2.872567996382713318e-02 -2.617489397525787354e-01 -8.578728139400482178e-02 -4.713349342346191406e-01 -2.525579035282135010e-01 -7.997373491525650024e-02 -1.910430192947387695e-01 -9.804382175207138062e-02 -4.030459746718406677e-02 1.897424012422561646e-01 3.877074271440505981e-02 1.175938695669174194e-01 2.890142500400543213e-01 1.945339888334274292e-01 -8.633317053318023682e-02
-1.763962209224700928e-02 -2.432619482278823853e-01 1.276914924383163452e-01 1.515361070632934570e-01 2.828129529953002930e-01 -1.319279372692108154e-01 8.239988982677459717e-02 -2.818933725357055664e-01 -1.019961610436439514e-01 7.656430453062057495e-02 1.447307467460632324e-01 -5.106178671121597290e-02 -1.060003116726875305e-01 -1.443077176809310913e-01 -1.143788918852806091e-01 -3.783087134361267090e-01 -6.561549752950668335e-02 1.687226146459579468e-01 6.989533454179763794e-02 -4.905208945274353027e-02 -2.906773686408996582e-01 -1.526819765567779541e-01 -1.562592685222625732e-01 4.064779356122016907e-02 6.035467237234115601e-02 6.122723966836929321e-02 -7.074368745088577271e-02 -2.350257933139801025e-01 2.226683348417282104e-01 2.165593206882476807e-01 3.804261982440948486e-01 8.214113861322402954e-02
-1.456255465745925903e-01 -1.026470512151718140e-01 -4.692927002906799316e-02 4.259142652153968811e-02 6.992144882678985596e-02 -9.662456065416336060e-02 4.854936897754669189e-01 -1.525552123785018921e-01 -2.732432633638381958e-02 8.369638770818710327e-02 -8.734464645385742188e-02 3.364214301109313965e-02 -5.359032377600669861e-02 9.911441802978515625e-02 7.285276800394058228e-02 -3.639710545539855957e-01 6.055270135402679443e-02 -4.997521266341209412e-02 1.414044648408889771e-01 -3.310238718986511230e-01 -2.102486938238143921e-01 2.356945872306823730e-01 -3.261640667915344238e-01 1.674579642713069916e-02 -1.132889389991760254e-01 1.710346043109893799e-01 9.142496436834335327e-02 -1.618537753820419312e-01 2.971959710121154785e-01 1.215807497501373291e-01 2.915689721703529358e-02 -3.593525663018226624e-02
-3.365045785903930664e-01 6.759530398994684219e-03 1.035826727747917175e-01 -1.785456240177154541e-01 5.179460346698760986e-02 -2.785780429840087891e-01 7.959098368883132935e-02 -7.798942178487777710e-02 -7.694764435291290283e-02 6.502309441566467285e-02 -1.845268756151199341e-01 -1.629291027784347534e-01 1.296726018190383911e-01 -1.765962988138198853e-01 9.575755149126052856e-02 -8.775636553764343262e-02 -7.504097372293472290e-02 -1.048557087779045105e-01 -9.311743825674057007e-02 -1.884631067514419556e-01 5.376663431525230408e-02 -1.437715888023376465e-01 -2.332820743322372437e-01 5.063958466053009033e-02 -4.145801961421966553e-01 2.154974937438964844e-01 1.726170070469379425e-02 6.854399293661117554e-02 3.106341361999511719e-01 1.028746739029884338e-01 -3.288665041327476501e-02 3.780966103076934814e-01
-2.130661606788635254e-01 -1.103771179914474487e-01 8.243774995207786560e-03 -2.213159054517745972e-01 8.180091530084609985e-02 -1.385987997055053711e-01 1.610231399536132812e-01 -2.565126717090606689e-01 1.845023408532142639e-02 -1.178703233599662781e-01 4.302040487527847290e-02 -2.451859563589096069e-01 1.422787308692932129e-01 -1.078618504106998444e-02 -1.595840156078338623e-01 -1.423349231481552124e-01 -1.164790242910385132e-01 1.231294572353363037e-01 7.788860052824020386e-02 4.582032188773155212e-02 -2.571547329425811768e-01 1.726916059851646423e-02 2.800059914588928223e-01 1.545874178409576416e-01 -1.950096487998962402e-01 3.689562156796455383e-02 -3.781159967184066772e-02 -4.287345111370086670e-01 3.174897432327270508e-01 -1.128778681159019470e-01 1.818702518939971924e-01 2.378727793693542480e-01
-5.279405042529106140e-02 -1.091327145695686340e-01 1.653706431388854980e-01 -8.673921972513198853e-02 2.129443883895874023e-01 -2.831156179308891296e-02 1.936563290655612946e-02 -2.988912761211395264e-01 4.670495539903640747e-02 -1.660069972276687622e-01 -4.151125997304916382e-02 9.522117674350738525e-02 1.606442332267761230e-01 1.241394579410552979e-01 1.615990549325942993e-01 -7.811770588159561157e-02 -2.565796077251434326e-01 -2.454478740692138672e-01 2.918499521911144257e-02 1.551569998264312744e-01 -2.517322599887847900e-01 2.696134615689516068e-03 -4.277033358812332153e-02 4.361191391944885254e-02 -2.286058813333511353e-01 3.772403895854949951e-01 2.531194686889648438e-01 -2.319323271512985229e-01 3.017883002758026123e-01 2.164576500654220581e-01 1.632309406995773315e-01 7.410548627376556396e-02
-2.273667901754379272e-01 -3.025836944580078125e-01 -2.175525948405265808e-02 -2.092090398073196411e-01 1.022396758198738098e-01 -2.054774016141891479e-02 4.434186220169067383e-02 6.167058274149894714e-02 -4.956283420324325562e-02 5.565825104713439941e-02 -2.545558512210845947e-01 -4.335365071892738342e-02 2.499920278787612915e-01 -1.989601850509643555e-01 -1.176358014345169067e-01 1.978525817394256592e-01 -1.905609667301177979e-01 1.582731725648045540e-03 -4.465068876743316650e-02 4.007929936051368713e-02 -7.353156059980392456e-02 8.140458911657333374e-02 -1.963860541582107544e-01 2.265309393405914307e-01 -6.930179893970489502e-02 -1.128074899315834045e-01 2.771207988262176514e-01 -1.320619881153106689e-01 4.854753911495208740e-01 2.128700613975524902e-01 -3.621607273817062378e-02 1.807042807340621948e-01
-3.802676126360893250e-02 -1.220157444477081299e-01 3.352662324905395508e-01 6.407883018255233765e-02 -2.232224345207214355e-01 -7.254883646965026855e-02 3.569676578044891357e-01 -1.712721884250640869e-01 1.282368451356887817e-01 2.571597322821617126e-02 -6.500754505395889282e-02 -2.102267742156982422e-01 1.301878541707992554e-01 -3.851979970932006836e-02 1.529552936553955078e-01 2.057247757911682129e-01 -2.587229311466217041e-01 -1.772458702325820923e-01 -2.021073549985885620e-01 9.532367438077926636e-02 -2.096855044364929199e-01 -2.204141467809677124e-01 2.675291709601879120e-02 -2.534426376223564148e-02 -2.502162158489227295e-01 -2.063753306865692139e-01 -1.267096251249313354e-01 -7.526049762964248657e-02 2.633114755153656006e-01 1.068456843495368958e-01 1.248644590377807617e-01 2.004306316375732422e-01
-1.383231878280639648e-01 -1.449478566646575928e-01 2.113014012575149536e-01 -3.409934416413307190e-02 1.860312521457672119e-01 -2.272587716579437256e-01 1.071756184101104736e-01 -3.045994602143764496e-02 -3.060059845447540283e-01 -1.179627925157546997e-01 -1.061370074748992920e-01 2.619090378284454346e-01 -1.578216999769210815e-01 3.342015668749809265e-02 -8.641013503074645996e-02 -1.662635356187820435e-01 -3.185226917266845703e-01 -2.193103730678558350e-01 6.249261647462844849e-02 1.114088147878646851e-01 -3.468086421489715576e-01 -1.506096720695495605e-01 -1.011899635195732117e-01 6.391875445842742920e-02 -1.093199476599693298e-01 1.686789244413375854e-01 -1.390833258628845215e-01 -2.150575369596481323e-01 1.043823137879371643e-01 2.956546247005462646e-01 1.689752191305160522e-01 1.039858981966972351e-01
-3.295924961566925049e-01 -1.673158407211303711e-01 1.927770860493183136e-02 2.085903286933898926e-01 -1.754403263330459595e-01 -8.351396024227142334e-02 3.910086154937744141e-01 6.224536150693893433e-02 2.187236100435256958e-01 2.039736211299896240e-01 1.110602915287017822e-01 -4.013278707861900330e-02 -1.785975098609924316e-01 6.819412857294082642e-02 -1.253532618284225464e-01 -5.511005967855453491e-02 -3.710995018482208252e-01 -1.224587205797433853e-03 -4.195777326822280884e-02 -2.061400003731250763e-02 -3.567135334014892578e-01 1.480130553245544434e-01 1.619659066200256348e-01 -3.853408852592110634e-03 -5.810678377747535706e-02 1.109726503491401672e-01 2.024261094629764557e-02 -4.550909250974655151e-02 1.035495623946189880e-01 2.065175473690032959e-01 -9.158985316753387451e-02 2.665585875511169434e-01
-8.745004981756210327e-02 -1.155843064188957214e-01 7.440698146820068359e-02 -1.211263462901115417e-01 2.503065206110477448e-02 7.526115328073501587e-02 1.342598497867584229e-01 -1.939291134476661682e-02 2.620293498039245605e-01 2.945695221424102783e-01 -1.533898115158081055e-01 -6.852398067712783813e-02 1.351575553417205811e-01 2.334442175924777985e-02 -1.810078024864196777e-01 -1.449924856424331665e-01 3.163963556289672852e-02 -2.330296672880649567e-03 -1.712134033441543579e-01 -1.150244250893592834e-01 -3.222833573818206787e-01 -3.987861424684524536e-02 1.425801068544387817e-01 3.562937378883361816e-01 -1.880733817815780640e-01 2.809179425239562988e-01 -5.242901295423507690e-02 -1.373172402381896973e-01 4.796918630599975586e-01 -1.120628714561462402e-01 3.892157599329948425e-02 3.856883943080902100e-02
-1.753438562154769897e-01 -5.577174201607704163e-02 1.176400259137153625e-01 -3.380184173583984375e-01 9.684467315673828125e-02 -6.298089027404785156e-02 1.523506045341491699e-01 2.398206293582916260e-02 -5.184191837906837463e-02 6.969284266233444214e-02 -1.449380069971084595e-01 -6.815519928932189941e-02 2.279196530580520630e-01 4.509948194026947021e-03 2.586542963981628418e-01 2.308676391839981079e-01 -2.285961620509624481e-02 -1.484171748161315918e-01 5.410442501306533813e-02 -2.435366362333297729e-01 -3.159522265195846558e-02 -1.016628146171569824e-01 -2.106376886367797852e-01 3.130372986197471619e-02 -3.026558756828308105e-01 6.366686522960662842e-02 1.895257979631423950e-01 -1.182408705353736877e-01 5.017581582069396973e-01 2.287827134132385254e-01 -3.583535552024841309e-02 5.603087320923805237e-02
-2.325530536472797394e-02 -1.911022663116455078e-01 1.087001431733369827e-02 -2.802423536777496338e-01 6.025765836238861084e-02 -5.234144162386655807e-03 3.075452446937561035e-01 1.747932136058807373e-01 -2.171406149864196777e-01 1.027593016624450684e-01 -6.457331031560897827e-02 -1.365305576473474503e-02 7.716739922761917114e-02 -1.906375028192996979e-02 2.732476592063903809e-01 -1.749782264232635498e-01 1.104641146957874298e-02 2.067459821701049805e-01 -9.136126190423965454e-02 1.731781959533691406e-01 -8.941092342138290405e-02 -4.859420657157897949e-02 -3.210774064064025879e-01 -1.981647908687591553e-01 -1.666999757289886475e-01 3.753028810024261475e-01 -9.257274866104125977e-02 1.529195718467235565e-02 3.345026969909667969e-01 1.540298163890838623e-01 1.863193213939666748e-01 -1.133360154926776886e-02
-9.799029678106307983e-02 -1.782252639532089233e-01 1.067645102739334106e-01 -1.076062023639678955e-01 4.706291481852531433e-03 6.086850538849830627e-02 -1.072823908179998398e-02 1.405915915966033936e-01 -8.599805086851119995e-02 7.757652201689779758e-04 -2.141003608703613281e-01 -2.624890804290771484e-01 3.050008118152618408e-01 2.669860422611236572e-01 5.724468827247619629e-02 1.737893000245094299e-02 1.155697740614414215e-02 1.008867546916007996e-01 -8.567182719707489014e-02 4.722240567207336426e-02 -1.529844850301742554e-01 -2.675474062561988831e-02 -2.850338071584701538e-02 -1.172000356018543243e-02 -2.563919723033905029e-01 3.618694245815277100e-01 1.237059980630874634e-01 7.011535018682479858e-02 2.454552650451660156e-01 4.064115285873413086e-01 2.726067304611206055e-01 -2.458372116088867188e-01
-2.658314406871795654e-01 -3.290238976478576660e-01 3.942192494869232178e-01 -1.588951610028743744e-02 8.439650386571884155e-02 1.746821254491806030e-01 4.131781682372093201e-02 -1.620194166898727417e-01 -1.779970712959766388e-02 6.293453276157379150e-02 -3.158125909976661205e-04 -1.749079376459121704e-01 7.010699808597564697e-02 2.205527275800704956e-01 1.503162533044815063e-01 -6.199491769075393677e-02 -1.760968565940856934e-01 -1.098684072494506836e-01 -1.291448622941970825e-01 -1.974231749773025513e-01 -7.561123371124267578e-02 -2.687187194824218750e-01 3.577864542603492737e-02 -3.043762035667896271e-02 -1.824473142623901367e-01 2.165829837322235107e-01 5.587355792522430420e-02 -3.610027208924293518e-02 2.768787145614624023e-01 2.825684547424316406e-01 2.400509119033813477e-01 -8.563894778490066528e-02
-1.020320802927017212e-01 -1.671688109636306763e-01 7.730492856353521347e-03 -2.507064938545227051e-01 -5.172070115804672241e-02 -2.506650090217590332e-01 1.804876476526260376e-01 -1.491775363683700562e-01 -8.554470539093017578e-02 -3.490947484970092773e-01 7.765623927116394043e-02 -1.851309090852737427e-01 -9.018910117447376251e-03 -2.622146159410476685e-02 -9.662143886089324951e-02 -9.324902296066284180e-02 -3.932214975357055664e-01 -1.507149636745452881e-01 -1.005614995956420898e-01 4.685310274362564087e-02 -3.294859230518341064e-01 -5.407427437603473663e-03 1.147164925932884216e-01 5.392929539084434509e-02 -3.009975552558898926e-01 4.295579344034194946e-02 1.007182896137237549e-01 -2.761428356170654297e-01 1.988031566143035889e-01 1.032602973282337189e-03 1.672283411026000977e-01 1.716583669185638428e-01
-1.090796738862991333e-01 -1.108537986874580383e-01 5.522466078400611877e-02 7.116796076297760010e-02 -1.830158084630966187e-01 -2.075501233339309692e-01 -9.495445340871810913e-02 7.425191812217235565e-03 -1.932723671197891235e-01 -1.213214546442031860e-02 6.721579283475875854e-02 -1.648470163345336914e-01 -2.003728896379470825e-01 1.810029381886124611e-03 -2.983094751834869385e-01 1.454744189977645874e-01 -2.444199025630950928e-01 -4.797591641545295715e-02 -2.047716081142425537e-02 -1.228607967495918274e-01 -4.440722465515136719e-01 1.532297581434249878e-01 5.253874883055686951e-02 1.253904998302459717e-01 -2.134123444557189941e-01 3.583186566829681396e-01 8.691853284835815430e-02 -1.607561558485031128e-01 7.558356225490570068e-02 -2.581458911299705505e-02 3.355898857116699219e-01 1.396549940109252930e-01
-2.455203980207443237e-01 -9.292945265769958496e-02 3.153893947601318359e-01 -2.376410365104675293e-01 -3.288903236389160156e-01 -3.076887428760528564e-01 1.065175905823707581e-01 1.872664690017700195e-01 1.103876233100891113e-01 4.985178261995315552e-02 -6.743042916059494019e-02 -6.628829985857009888e-02 2.612565457820892334e-01 -1.983758360147476196e-01 1.468502283096313477e-01 1.018380299210548401e-01 5.504385381937026978e-02 -9.967376536224037409e-05 -7.912934571504592896e-02 1.381554454565048218e-01 -2.313368022441864014e-01 -2.259779721498489380e-02 -2.146686911582946777e-01 -1.690738499164581299e-01 -1.792505085468292236e-01 -1.208358034491539001e-01 9.206357598304748535e-02 -3.379582241177558899e-02 2.039195150136947632e-01 4.969013109803199768e-02 2.987858057022094727e-01 1.264092922210693359e-01
-4.830460995435714722e-02 -3.275470435619354248e-01 6.958144903182983398e-02 2.048064395785331726e-02 1.558931916952133179e-01 -1.095881760120391846e-01 2.004637010395526886e-02 -2.098658680915832520e-01 3.854577243328094482e-02 3.330034613609313965e-01 -2.028519287705421448e-02 -5.578588694334030151e-02 -4.294648766517639160e-02 -3.059399314224720001e-02 -3.131423890590667725e-02 -2.196277976036071777e-01 5.050659924745559692e-02 2.309010177850723267e-01 2.777081355452537537e-02 -1.109842956066131592e-01 -3.397370278835296631e-01 -8.411146700382232666e-02 -1.230021007359027863e-02 1.397088617086410522e-01 4.358872398734092712e-02 -1.063726842403411865e-01 -6.035134941339492798e-02 -2.449216842651367188e-01 3.108924627304077148e-01 1.956640481948852539e-01 4.614977538585662842e-01 -2.406768128275871277e-02
-1.695061475038528442e-01 -7.170464843511581421e-02 -1.104857698082923889e-01 -3.664318919181823730e-01 -2.075787186622619629e-01 -2.240929454565048218e-01 9.491928666830062866e-02 6.227267161011695862e-02 -2.263152003288269043e-01 1.416266113519668579e-01 -1.188828796148300171e-01 -9.952442348003387451e-02 -2.689926326274871826e-01 2.109891623258590698e-01 1.648043990135192871e-01 6.321006268262863159e-02 -9.602472931146621704e-02 -2.168789878487586975e-02 -2.846358120441436768e-01 2.102445513010025024e-01 -2.795267105102539062e-01 -4.748718440532684326e-02 -3.009286522865295410e-01 -6.168738752603530884e-02 -8.479987084865570068e-02 8.868860453367233276e-02 2.781117260456085205e-01 -1.661987751722335815e-01 1.713447570800781250e-01 4.495788365602493286e-02 8.669495582580566406e-02 3.901344537734985352e-02
-6.944429874420166016e-02 5.889794230461120605e-02 -7.511126808822154999e-03 -2.117094583809375763e-02 7.290809601545333862e-02 -4.651029035449028015e-02 1.758223026990890503e-01 3.169914707541465759e-02 -3.204355239868164062e-01 -1.864934414625167847e-01 -3.526981472969055176e-01 7.391040562652051449e-04 6.305334717035293579e-02 -1.671065390110015869e-01 -2.109051793813705444e-01 -2.092559933662414551e-01 -1.215012148022651672e-01 3.334440588951110840e-01 -7.147122174501419067e-02 5.530272144824266434e-03 -1.218656674027442932e-01 2.268740087747573853e-01 6.431690603494644165e-02 -3.889499232172966003e-02 -9.643685072660446167e-02 2.728255689144134521e-01 -7.674776017665863037e-02 -2.605943679809570312e-01 3.795038759708404541e-01 1.177610754966735840e-01 2.222222536802291870e-01 -4.377265274524688721e-02
-1.534931361675262451e-01 3.407569602131843567e-02 8.176836371421813965e-02 2.708915434777736664e-02 -2.735276520252227783e-02 -3.611936420202255249e-02 3.485714197158813477e-01 1.962871104478836060e-01 4.148834571242332458e-02 -1.080485135316848755e-01 1.108437925577163696e-01 2.222520709037780762e-01 -1.166099235415458679e-01 -2.190920114517211914e-01 -2.194851934909820557e-01 1.971786767244338989e-01 -1.868423074483871460e-01 2.285434305667877197e-01 -1.940050721168518066e-01 -1.240298002958297729e-01 -2.797425687313079834e-01 2.802497334778308868e-02 -1.925844103097915649e-01 -6.503008306026458740e-02 -1.330969780683517456e-01 1.867150664329528809e-01 -1.084475219249725342e-01 -2.587283253669738770e-01 1.175125911831855774e-01 6.310099363327026367e-02 3.907541334629058838e-01 -1.405851989984512329e-01
-1.980991065502166748e-01 -3.886176645755767822e-01 2.650132477283477783e-01 -1.057581678032875061e-01 -1.327667832374572754e-01 1.398490369319915771e-01 2.218334972858428955e-01 -7.634585350751876831e-02 -2.755331099033355713e-01 1.747912168502807617e-01 9.496600180864334106e-02 -3.242347761988639832e-02 1.272514164447784424e-01 1.970701217651367188e-01 6.257636100053787231e-02 -2.686511874198913574e-01 -1.903199851512908936e-01 -6.039617955684661865e-02 -8.288338035345077515e-02 4.179384931921958923e-02 -1.880477517843246460e-01 -1.194918453693389893e-01 -1.754483580589294434e-01 -1.394201666116714478e-01 -8.750403672456741333e-02 2.668156921863555908e-01 -1.426632609218358994e-02 -1.029486209154129028e-02 4.176430776715278625e-02 2.997568547725677490e-01 1.595627814531326294e-01 2.094558179378509521e-01
-2.947464399039745331e-02 -3.408602178096771240e-01 6.868690252304077148e-02 -2.278818041086196899e-01 8.667903393507003784e-02 2.861370146274566650e-02 1.357295364141464233e-01 2.050095349550247192e-01 -7.611402869224548340e-02 1.196298748254776001e-01 -2.652311325073242188e-01 -2.882152497768402100e-01 2.277622222900390625e-01 -1.855462640523910522e-01 -2.110039442777633667e-01 2.215765267610549927e-01 -2.250442951917648315e-01 -2.102880179882049561e-01 -1.242533102631568909e-01 -2.582013905048370361e-01 3.071155166253447533e-03 9.774713544175028801e-04 -1.027134880423545837e-01 -3.931820392608642578e-02 -1.058775782585144043e-01 -1.485354155302047729e-01 4.039461538195610046e-02 -2.315892428159713745e-01 3.019651472568511963e-01 1.560554355382919312e-01 1.015177741646766663e-01 -2.474870160222053528e-02
-5.628997087478637695e-02 -1.854691058397293091e-01 -1.509380340576171875e-01 8.599483966827392578e-02 2.929517924785614014e-01 -1.334082484245300293e-01 3.305090367794036865e-01 1.500498801469802856e-01 -4.879054613411426544e-04 3.038608133792877197e-01 -8.592087030410766602e-02 -3.523488044738769531e-01 1.593249440193176270e-01 8.378113619983196259e-03 -1.924560219049453735e-01 8.451306819915771484e-02 -1.645972486585378647e-03 2.033775448799133301e-01 -4.244713485240936279e-02 -1.323930104263126850e-03 -3.042362928390502930e-01 9.916368126869201660e-02 4.411434289067983627e-03 -1.898660957813262939e-01 -6.421225517988204956e-02 4.179593548178672791e-02 -2.531046606600284576e-02 -8.114830404520034790e-02 1.319246590137481689e-01 3.872859776020050049e-01 1.267193555831909180e-01 1.587666571140289307e-01
2.646092772483825684e-01 -2.229546755552291870e-01 1.432974189519882202e-01 -1.307293027639389038e-01 2.568476796150207520e-01 -1.264291256666183472e-01 9.033796191215515137e-02 -1.332800984382629395e-01 -1.729487031698226929e-01 9.007801860570907593e-02 -4.903969541192054749e-02 -7.150077074766159058e-02 -1.785393357276916504e-01 -4.865030944347381592e-02 -1.257886085659265518e-02 -9.071841835975646973e-02 -2.630630135536193848e-01 2.466693818569183350e-01 -5.986138805747032166e-02 1.607653498649597168e-02 -3.148955702781677246e-01 -1.898458153009414673e-01 -2.584062814712524414e-01 2.593860588967800140e-02 -2.875663340091705322e-01 2.760929763317108154e-01 2.708838880062103271e-02 -8.566263318061828613e-02 2.638336718082427979e-01 1.089170724153518677e-01 1.853002011775970459e-01 -1.650987565517425537e-01
-1.401090770959854126e-01 -4.172138571739196777e-01 -2.023637294769287109e-02 2.117194086313247681e-01 9.368353523313999176e-03 -1.759542226791381836e-01 9.010551124811172485e-02 1.577722728252410889e-01 -8.737138658761978149e-02 -1.088673323392868042e-01 -3.872952163219451904e-01 -3.380674123764038086e-02 2.275550365447998047e-01 7.319332659244537354e-02 -3.435862809419631958e-02 1.416478157043457031e-01 -4.741341620683670044e-02 3.184500336647033691e-02 -8.589313179254531860e-02 -1.011002585291862488e-01 -1.784142106771469116e-01 -1.391420606523752213e-02 4.462477564811706543e-02 2.032027766108512878e-02 -3.018682301044464111e-01 -1.139483600854873657e-01 1.667028963565826416e-01 3.982007130980491638e-02 4.199478924274444580e-01 2.417725026607513428e-01 1.485224217176437378e-01 -4.853337258100509644e-02
1.145106181502342224e-01 -3.399003148078918457e-01 -1.356618404388427734e-01 -2.372280657291412354e-01 -5.855382233858108521e-02 -6.899283081293106079e-02 1.770560443401336670e-01 -1.720839291810989380e-01 -8.891842514276504517e-02 3.752906620502471924e-02 -1.851981580257415771e-01 -7.183919101953506470e-02 -6.566823273897171021e-02 2.124742977321147919e-02 -1.395689602941274643e-02 -1.359980851411819458e-01 -1.632555723190307617e-01 1.633390486240386963e-01 3.753685578703880310e-02 -1.022458523511886597e-01 -7.465203851461410522e-02 3.502047061920166016e-02 6.877821683883666992e-02 3.690476715564727783e-02 -8.572168648242950439e-02 4.196960031986236572e-01 -2.503296732902526855e-01 -1.119562014937400818e-01 3.676102757453918457e-01 3.750608861446380615e-01 1.999000757932662964e-01 -5.242320895195007324e-02
-1.732562333345413208e-01 1.625737547874450684e-01 -1.921672746539115906e-02 -1.686619818210601807e-01 -8.060227334499359131e-02 -2.513393163681030273e-01 7.743065059185028076e-02 -5.014412105083465576e-02 5.685859825462102890e-03 1.445918828248977661e-01 1.865605264902114868e-01 -1.813245266675949097e-01 -3.217081725597381592e-02 -1.204211562871932983e-01 -2.935877144336700439e-01 -1.437321752309799194e-01 -1.608061790466308594e-01 -5.485961958765983582e-02 -1.444630622863769531e-01 3.150954097509384155e-02 6.225625053048133850e-02 1.045854538679122925e-01 -1.422059535980224609e-01 -2.329025715589523315e-01 -1.885974109172821045e-01 -4.536362364888191223e-02 9.173744916915893555e-02 -2.404045686125755310e-02 3.807260692119598389e-01 1.870723813772201538e-01 5.062126517295837402e-01 5.210942029953002930e-02
-1.493643596768379211e-02 -6.119320169091224670e-02 8.909249305725097656e-02 -1.872871071100234985e-01 2.009761184453964233e-01 -1.049833372235298157e-01 -1.856886744499206543e-01 2.116195857524871826e-01 4.992454499006271362e-02 -8.776450902223587036e-02 -6.756161153316497803e-02 -9.304986894130706787e-02 -1.228439360857009888e-01 8.451646566390991211e-02 2.210901081562042236e-01 -2.918642200529575348e-02 -2.734199464321136475e-01 -2.855477631092071533e-01 5.885637179017066956e-02 -1.969438418745994568e-02 -3.009913265705108643e-01 -1.850991137325763702e-02 -1.071167886257171631e-01 8.158341795206069946e-02 -1.775818318128585815e-01 2.748391628265380859e-01 8.132816851139068604e-02 -1.003293916583061218e-01 2.584621012210845947e-01 2.889050245285034180e-01 2.830911278724670410e-01 3.218390345573425293e-01
-6.108898296952247620e-02 -8.663149923086166382e-02 -2.461442053318023682e-01 5.460137873888015747e-02 9.621347486972808838e-02 -1.762082129716873169e-01 2.530949115753173828e-01 2.501913309097290039e-01 -1.324124820530414581e-02 3.168978393077850342e-01 -8.875947445631027222e-02 -2.728149294853210449e-01 3.339189589023590088e-01 -2.194246053695678711e-01 -7.353349775075912476e-02 -1.458419561386108398e-01 -1.035486161708831787e-01 1.445521861314773560e-01 -1.594993472099304199e-01 9.841300779953598976e-04 -1.905910968780517578e-01 2.501729503273963928e-02 -1.380160301923751831e-01 -2.118396908044815063e-01 -1.669701933860778809e-01 -4.807161167263984680e-02 5.133116617798805237e-02 -2.742311060428619385e-01 8.059662580490112305e-02 1.740185469388961792e-01 2.920842170715332031e-01 3.083776868879795074e-02
-1.277304533869028091e-02 7.639385294169187546e-03 4.228856265544891357e-01 -2.616488188505172729e-02 -2.720084488391876221e-01 -4.849171265959739685e-02 2.154374867677688599e-01 1.441806256771087646e-01 3.480092063546180725e-02 4.421591758728027344e-02 -1.453005075454711914e-01 -7.956340909004211426e-02 -8.180706202983856201e-02 -8.663699775934219360e-02 1.944756656885147095e-01 -1.121747419238090515e-01 -2.482515722513198853e-01 -8.955168537795543671e-03 -7.707729190587997437e-02 -1.886284202337265015e-01 7.410192489624023438e-02 1.446433067321777344e-01 -4.184233769774436951e-02 -1.541605889797210693e-01 2.730498090386390686e-02 3.293855115771293640e-02 3.075951337814331055e-01 -1.361882686614990234e-01 5.025943517684936523e-01 9.902328997850418091e-02 2.024299651384353638e-01 8.928762376308441162e-02
-5.164704099297523499e-02 1.784377382136881351e-03 -1.125476136803627014e-02 -3.124591112136840820e-01 -1.734681576490402222e-01 -1.989078074693679810e-01 2.278632521629333496e-01 -1.489686667919158936e-01 -1.540329009294509888e-01 -2.741909623146057129e-01 1.361915320158004761e-01 -2.147886157035827637e-01 -7.137417048215866089e-02 -9.154355525970458984e-02 9.696944057941436768e-02 -1.832766234874725342e-01 -2.364636510610580444e-01 6.628394126892089844e-02 -1.189730688929557800e-01 -1.212368234992027283e-01 -1.690950393676757812e-01 7.642461359500885010e-02 8.600165694952011108e-02 -1.430524289608001709e-01 -2.118009179830551147e-01 2.788335978984832764e-01 -3.274901583790779114e-02 -3.063554465770721436e-01 1.740811318159103394e-01 -9.991147369146347046e-02 2.970127761363983154e-01 1.955848038196563721e-01
-2.168654948472976685e-01 -1.103824377059936523e-01 1.865187585353851318e-01 -1.185335442423820496e-01 4.814484342932701111e-02 -5.649625789374113083e-03 2.078941166400909424e-01 -1.736579984426498413e-01 1.413421481847763062e-01 1.420576125383377075e-01 2.523257164284586906e-03 -2.790730595588684082e-01 -1.321675837971270084e-03 -3.558292686939239502e-01 1.522585600614547729e-01 -5.217098072171211243e-02 -4.471224173903465271e-02 -4.416890442371368408e-02 3.338771164417266846e-01 1.315277516841888428e-01 -1.258619129657745361e-01 -1.160972714424133301e-01 -2.713337913155555725e-02 -2.086773216724395752e-01 -2.309575080871582031e-01 2.033513635396957397e-01 -3.959390521049499512e-02 -3.883467018604278564e-01 1.961060911417007446e-01 2.083575129508972168e-01 4.755220725201070309e-04 -1.018896773457527161e-01
-1.758424043655395508e-01 -1.899877190589904785e-01 1.460131853818893433e-01 -1.564314067363739014e-01 1.166429892182350159e-01 3.927864879369735718e-02 -2.779445797204971313e-02 -1.974138617515563965e-02 -5.698824301362037659e-02 9.680788218975067139e-02 -6.522642076015472412e-02 9.334613382816314697e-02 -1.384054720401763916e-01 -3.110368363559246063e-02 -3.546484559774398804e-02 -8.231832087039947510e-02 -3.158330917358398438e-02 -3.186593651771545410e-01 8.735327422618865967e-02 -8.339061168953776360e-04 -3.354434370994567871e-01 -6.147737428545951843e-02 -7.769632339477539062e-02 -1.334943026304244995e-01 -1.553312689065933228e-01 1.478878110647201538e-01 1.766368299722671509e-01 -1.080304682254791260e-01 2.184837758541107178e-01 1.376394480466842651e-01 5.081761479377746582e-01 3.911694586277008057e-01
-6.490561366081237793e-02 -3.410411179065704346e-01 5.522315856069326401e-03 -1.827291399240493774e-01 2.434511035680770874e-01 3.819501772522926331e-02 7.892668992280960083e-02 -1.218057796359062195e-01 -2.914551794528961182e-01 -3.786002844572067261e-02 -2.375945597887039185e-01 -8.059015125036239624e-02 -1.047605872154235840e-01 -6.532699614763259888e-02 1.164906173944473267e-01 -5.429469048976898193e-02 -1.526457816362380981e-01 -1.560177803039550781e-01 -1.248256117105484009e-01 2.502483725547790527e-01 -4.012701213359832764e-01 1.090689077973365784e-01 -1.590876728296279907e-01 -8.992253243923187256e-02 -1.590551882982254028e-01 1.438095569610595703e-01 4.059832170605659485e-02 1.110918372869491577e-01 1.910308450460433960e-01 5.622430704534053802e-03 2.788521647453308105e-01 2.770735323429107666e-01
1.056974306702613831e-01 -9.868990629911422729e-02 -6.943007558584213257e-02 -2.128056138753890991e-01 1.126724407076835632e-01 -1.774202585220336914e-01 3.621772229671478271e-01 -7.391055673360824585e-02 -6.465502083301544189e-03 3.189074620604515076e-02 -3.196276426315307617e-01 2.613987773656845093e-02 -1.717811524868011475e-01 4.198831319808959961e-02 -8.145469240844249725e-03 -2.633121311664581299e-01 -1.230503022670745850e-01 -1.877030432224273682e-01 -3.284147083759307861e-01 -1.032201051712036133e-01 -1.264255344867706299e-01 -1.324816346168518066e-01 3.343553841114044189e-02 -7.865053415298461914e-02 -2.137362807989120483e-01 1.270494312047958374e-01 -1.597941517829895020e-01 -1.672000288963317871e-01 3.341655433177947998e-02 4.007411301136016846e-01 1.729542315006256104e-01 1.641247570514678955e-01
-4.611431360244750977e-01 -2.301644235849380493e-01 2.580985426902770996e-02 -1.578422188758850098e-01 1.562379300594329834e-01 2.807166241109371185e-02 1.425434350967407227e-01 -1.344017684459686279e-01 -3.232664465904235840e-01 5.633964203298091888e-03 -2.587675750255584717e-01 -4.492967203259468079e-02 -7.762748748064041138e-02 8.103099465370178223e-02 3.906016424298286438e-02 -1.358565837144851685e-01 -9.126035124063491821e-02 7.719958573579788208e-02 -6.039334088563919067e-02 -3.608263731002807617e-01 -5.681065097451210022e-02 -9.598787128925323486e-02 1.294169872999191284e-01 -1.007296517491340637e-01 -3.288432657718658447e-01 -1.439848244190216064e-01 1.270806193351745605e-01 -1.607920527458190918e-01 1.041208282113075256e-01 1.545500457286834717e-01 2.125580161809921265e-01 -2.957616746425628662e-02
-2.318082153797149658e-01 -2.398539893329143524e-02 2.014858722686767578e-01 -1.627154350280761719e-01 -1.910591125488281250e-01 -2.210557609796524048e-01 4.258823990821838379e-01 -2.039922475814819336e-01 8.323477953672409058e-02 5.365729331970214844e-03 3.663000534288585186e-04 -1.034716665744781494e-01 -4.710808396339416504e-02 4.952628165483474731e-02 1.667715013027191162e-01 5.099445953965187073e-02 -1.860016137361526489e-01 -2.094643115997314453e-01 -2.043634653091430664e-01 3.502764552831649780e-02 -1.776169538497924805e-01 -3.338859975337982178e-01 2.220389842987060547e-01 -1.824810951948165894e-01 -1.546298712491989136e-01 -5.160515382885932922e-02 -4.707512259483337402e-02 -1.014219000935554504e-01 3.014099597930908203e-01 1.318001374602317810e-02 -1.880267076194286346e-02 1.999192237854003906e-01
-1.865616440773010254e-01 -2.350808829069137573e-01 -2.598181739449501038e-02 2.064394354820251465e-01 2.895756363868713379e-01 -2.561329007148742676e-01 4.076700806617736816e-01 -1.734288334846496582e-01 -7.403252646327018738e-03 1.760424375534057617e-01 -2.599893137812614441e-02 -1.648389548063278198e-01 2.192321717739105225e-01 -2.414535731077194214e-02 -2.177278101444244385e-01 7.067871093750000000e-02 6.402120739221572876e-02 1.389215141534805298e-01 -3.981425613164901733e-02 -4.351245984435081482e-02 1.597060449421405792e-02 4.242609441280364990e-02 -1.384385675191879272e-01 6.493198126554489136e-02 -3.070252835750579834e-01 1.688133329153060913e-01 -7.810530066490173340e-02 -1.156839877367019653e-01 1.868190765380859375e-01 3.005770146846771240e-01 1.905688494443893433e-01 -6.961275637149810791e-02
-3.882371485233306885e-01 -1.340823918581008911e-01 -1.723226606845855713e-01 -1.411408632993698120e-01 -2.428096532821655273e-01 7.948700338602066040e-02 3.169602155685424805e-01 6.011046096682548523e-02 -5.763037502765655518e-02 -1.215602830052375793e-01 7.313477247953414917e-02 -2.679079771041870117e-01 -3.645818307995796204e-02 -3.171832263469696045e-01 1.623143814504146576e-02 1.106728683225810528e-03 -2.285049706697463989e-01 1.464619338512420654e-01 -1.034583151340484619e-01 -1.968657225370407104e-01 -1.229226589202880859e-01 1.137791052460670471e-01 2.438086457550525665e-02 7.302159070968627930e-02 -2.646186053752899170e-01 2.247580140829086304e-01 6.844014674425125122e-02 9.736345708370208740e-02 1.351501196622848511e-01 1.318015605211257935e-01 2.357246726751327515e-01 1.785828322172164917e-01
-9.532637894153594971e-02 -3.007570505142211914e-01 -1.109716445207595825e-01 -1.221297383308410645e-01 -3.294945135712623596e-02 -1.218474656343460083e-01 1.379757374525070190e-01 -8.825442939996719360e-02 4.446982219815254211e-02 1.634802669286727905e-01 -1.031520515680313110e-01 8.524372428655624390e-02 6.561415642499923706e-02 1.092570461332798004e-02 1.311756819486618042e-01 -3.332727849483489990e-01 -2.704959809780120850e-01 4.624077118933200836e-03 -2.542535662651062012e-01 -1.890671998262405396e-01 -2.025816440582275391e-01 -1.716511696577072144e-02 7.681245356798171997e-02 -4.022475704550743103e-02 -8.193497359752655029e-02 2.817667722702026367e-01 -2.789106070995330811e-01 1.066197603940963745e-01 3.477634191513061523e-01 3.191286921501159668e-01 1.711976081132888794e-01 -3.698359057307243347e-02
-3.113743960857391357e-01 -1.120333373546600342e-01 6.296261399984359741e-02 -1.414627581834793091e-01 4.969912022352218628e-02 -1.354694068431854248e-01 6.762814708054065704e-03 2.214718461036682129e-01 -1.595536470413208008e-01 -1.180602014064788818e-01 -1.063948795199394226e-01 -1.347885727882385254e-01 -3.227032721042633057e-02 -2.023848891258239746e-01 -9.550106525421142578e-02 -1.285409629344940186e-01 6.091873720288276672e-02 4.216849207878112793e-01 -5.021439492702484131e-02 -1.895957589149475098e-01 -2.504491209983825684e-01 9.454967081546783447e-02 8.346111327409744263e-02 1.606234014034271240e-01 -1.298743784427642822e-01 -2.137025631964206696e-02 1.559236943721771240e-01 -3.175567686557769775e-01 2.792058587074279785e-01 3.253009617328643799e-01 5.519573763012886047e-02 -7.965137809514999390e-02
-8.073054999113082886e-02 -2.258773893117904663e-02 1.887832209467887878e-02 -3.169352188706398010e-02 -3.863343000411987305e-01 1.634801477193832397e-01 2.596990466117858887e-01 1.116535067558288574e-01 6.639771908521652222e-02 1.583864688873291016e-01 -8.647575974464416504e-02 -2.040311098098754883e-01 -4.659212753176689148e-02 -1.538447290658950806e-01 -1.074963957071304321e-01 -7.038703560829162598e-02 -1.981668323278427124e-01 2.670270018279552460e-02 -4.183860868215560913e-02 -2.780336141586303711e-01 -1.163729280233383179e-01 8.737826719880104065e-03 3.032040968537330627e-02 -5.385889858007431030e-02 -2.511304914951324463e-01 2.260484546422958374e-01 1.287971884012222290e-01 1.270647346973419189e-01 2.116660475730895996e-01 6.733068078756332397e-02 4.759319126605987549e-01 2.356901913881301880e-01
-2.154278904199600220e-01 -1.203547120094299316e-01 1.512947082519531250e-01 -2.109079957008361816e-01 1.066783536225557327e-02 5.680733174085617065e-02 1.388927400112152100e-01 1.102427020668983459e-02 -2.476144582033157349e-01 -3.266617357730865479e-01 4.452558979392051697e-02 5.892400164157152176e-03 -8.080366998910903931e-02 -9.709145873785018921e-02 -2.979837357997894287e-01 -7.573659718036651611e-02 -2.680467367172241211e-01 1.940738707780838013e-01 -5.089290812611579895e-02 -3.930929303169250488e-01 -2.955972850322723389e-01 -4.124455526471138000e-02 -9.138759225606918335e-02 1.943175196647644043e-01 -3.121431916952133179e-02 1.395805776119232178e-01 8.512819558382034302e-02 -2.210416346788406372e-01 1.891690194606781006e-01 4.201205074787139893e-02 2.268566787242889404e-01 -3.259478881955146790e-02
-1.154814437031745911e-01 -1.235326603055000305e-01 2.368979603052139282e-01 -1.261500418186187744e-01 1.700312793254852295e-01 -1.331960707902908325e-01 2.232621051371097565e-02 -2.391883432865142822e-01 9.422344714403152466e-02 5.879041552543640137e-02 -1.256442535668611526e-02 1.211527213454246521e-01 5.889774113893508911e-02 -1.746570318937301636e-02 -2.038732636719942093e-03 -1.425820169970393181e-03 -1.981535553932189941e-01 -1.985227912664413452e-01 6.430972367525100708e-03 8.679971843957901001e-02 -4.743269085884094238e-01 4.321352019906044006e-02 -1.302673518657684326e-01 -1.251725703477859497e-01 -2.534863650798797607e-01 6.172480434179306030e-02 1.312814354896545410e-01 -4.908467829227447510e-02 1.318657398223876953e-01 1.369944363832473755e-01 4.074293375015258789e-01 3.583997189998626709e-01
-1.701268255710601807e-01 -1.875682361423969269e-02 -8.150193095207214355e-02 -3.069479018449783325e-02 -3.893570005893707275e-01 2.061059623956680298e-01 1.688288450241088867e-01 6.267337501049041748e-02 1.412477046251296997e-01 6.331624090671539307e-02 -1.281795799732208252e-01 -3.581044673919677734e-01 8.389214426279067993e-02 -8.434579521417617798e-02 -1.297052651643753052e-01 -7.579807192087173462e-02 -1.669692993164062500e-01 6.372165679931640625e-02 1.054844930768013000e-01 -1.754008978605270386e-01 -1.912513971328735352e-01 8.482431620359420776e-02 -2.229791693389415741e-02 -9.641175717115402222e-02 -1.640973240137100220e-01 2.896757423877716064e-01 1.911050677299499512e-01 2.408369677141308784e-03 1.064067408442497253e-01 2.959177494049072266e-01 3.483926653861999512e-01 1.903439164161682129e-01
-4.130510240793228149e-02 -1.121112406253814697e-01 8.829486370086669922e-02 -1.049184054136276245e-01 1.516134291887283325e-01 1.418344527482986450e-01 6.592719256877899170e-02 -1.899874024093151093e-02 2.386232912540435791e-01 1.996261030435562134e-01 -2.680597901344299316e-01 -2.171211987733840942e-01 1.951568126678466797e-01 -4.161802306771278381e-02 -2.354247123003005981e-02 -3.533075153827667236e-01 -3.119786269962787628e-02 -4.475595196709036827e-04 3.241994976997375488e-02 -2.036308944225311279e-01 -3.615159392356872559e-01 8.283106982707977295e-02 3.054343536496162415e-02 1.774368584156036377e-01 -4.059601947665214539e-02 1.253409683704376221e-01 -1.327839940786361694e-01 -2.759080231189727783e-01 1.932023018598556519e-01 1.429654806852340698e-01 3.825613856315612793e-01 -9.708731621503829956e-02
-1.214246377348899841e-01 -1.272213160991668701e-01 -1.370681673288345337e-01 -2.940961420536041260e-01 -1.087641995400190353e-02 -9.651573747396469116e-02 1.608670800924301147e-01 -6.675226241350173950e-02 -2.674693055450916290e-02 3.283983170986175537e-01 -3.049694299697875977e-01 1.104788407683372498e-01 -2.964982390403747559e-01 7.016500830650329590e-02 1.254884749650955200e-01 -2.300127595663070679e-01 -5.719006061553955078e-02 4.034737125039100647e-02 -1.536271125078201294e-01 1.289881393313407898e-02 -2.488754838705062866e-01 -5.452784150838851929e-02 -3.290680050849914551e-01 1.377803385257720947e-01 -8.172873407602310181e-02 1.202116832137107849e-01 -3.791065514087677002e-02 -9.726713597774505615e-02 3.619989156723022461e-01 1.653475761413574219e-01 1.609522551298141479e-01 -1.076912879943847656e-01
-3.525082021951675415e-02 2.290592342615127563e-02 -9.888090938329696655e-02 -3.103429973125457764e-01 -4.098040238022804260e-02 -3.301285803318023682e-01 3.082738257944583893e-02 -3.888252750039100647e-02 -4.978381469845771790e-02 1.212160959839820862e-01 3.262813687324523926e-01 -2.741523981094360352e-01 -7.438411563634872437e-02 -1.080343127250671387e-01 -2.719987630844116211e-01 -1.552200168371200562e-01 -2.092202901840209961e-01 1.006393581628799438e-01 -4.127320647239685059e-02 2.417915314435958862e-02 -2.024395018815994263e-01 1.878719031810760498e-01 3.939058631658554077e-02 -2.376963198184967041e-01 -8.951683342456817627e-02 5.583524331450462341e-02 -4.877953603863716125e-02 -1.375120412558317184e-02 3.664781749248504639e-01 2.488002330064773560e-01 9.706497937440872192e-02 2.347280532121658325e-01
-1.810445636510848999e-01 1.571842879056930542e-01 8.756032912060618401e-04 -2.291841059923171997e-01 -2.459105104207992554e-02 -2.520814239978790283e-01 2.464335113763809204e-01 1.627521663904190063e-01 -3.407763689756393433e-02 1.782817840576171875e-01 -2.013700082898139954e-02 -7.586065679788589478e-02 5.104858800768852234e-02 -3.306491076946258545e-01 1.016703024506568909e-01 6.237925961613655090e-02 5.778961256146430969e-02 1.926928311586380005e-01 6.333225220441818237e-02 -1.014011725783348083e-01 -1.936161220073699951e-01 -3.041750192642211914e-01 -1.975749246776103973e-02 -2.958225905895233154e-01 -1.746886074542999268e-01 5.811595171689987183e-02 1.124451383948326111e-01 -2.459966242313385010e-01 3.464384078979492188e-01 2.533429861068725586e-01 -9.112419188022613525e-02 3.348736837506294250e-02
-1.040477454662322998e-01 -3.913612365722656250e-01 2.231425642967224121e-01 -2.672043256461620331e-02 1.566716879606246948e-01 -2.161969617009162903e-02 4.422741010785102844e-02 8.320031315088272095e-02 1.817629933357238770e-01 3.010906577110290527e-01 -2.358161658048629761e-01 -1.943063288927078247e-01 -3.821598738431930542e-02 5.632990226149559021e-02 -7.098085246980190277e-03 -1.653086245059967041e-01 -1.215063333511352539e-01 9.083770960569381714e-02 -1.068644598126411438e-01 -1.903411448001861572e-01 -1.486317068338394165e-01 -2.077912688255310059e-01 1.369031369686126709e-01 4.167701900005340576e-01 -1.075887903571128845e-01 2.447758466005325317e-01 -1.850337162613868713e-02 -1.279921382665634155e-01 1.323738098144531250e-01 1.436540931463241577e-01 1.639811098575592041e-01 1.445893049240112305e-01
-2.209598571062088013e-01 -9.596351534128189087e-02 9.707205742597579956e-02 -2.464060634374618530e-01 1.113122925162315369e-01 -2.965022027492523193e-01 -6.262559443712234497e-03 1.498836427927017212e-01 -1.378554105758666992e-01 4.979512654244899750e-03 -1.861439943313598633e-01 -1.475587040185928345e-01 -1.916289515793323517e-02 1.431096345186233521e-01 1.041782572865486145e-01 -1.054413095116615295e-01 -9.597407281398773193e-02 1.548490375280380249e-01 1.183077469468116760e-01 -2.372668683528900146e-01 -3.456967771053314209e-01 -7.105223089456558228e-02 1.344558894634246826e-01 -7.590142637491226196e-02 1.157431975007057190e-01 -6.185057759284973145e-02 1.863303035497665405e-01 9.252095222473144531e-02 4.661888480186462402e-01 2.587597966194152832e-01 5.360680446028709412e-02 -1.766657084226608276e-01
-1.311712116003036499e-01 -2.299728542566299438e-01 1.029743626713752747e-01 1.002214699983596802e-01 7.789811585098505020e-03 -8.959709852933883667e-02 1.101943403482437134e-01 -3.547371625900268555e-01 -2.192890085279941559e-02 6.277779489755630493e-02 2.780618369579315186e-01 9.715963900089263916e-02 -5.115174874663352966e-02 -1.921818852424621582e-01 1.257888674736022949e-01 -1.187411546707153320e-01 -9.982296079397201538e-02 -1.163916196674108505e-02 6.980220787227153778e-03 7.487898226827383041e-03 -3.984293341636657715e-01 -1.351813822984695435e-01 -6.486568599939346313e-02 -2.256488949060440063e-01 1.053682900965213776e-02 1.514672338962554932e-01 1.679752320051193237e-01 -1.418543308973312378e-01 2.243183553218841553e-01 3.499224781990051270e-01 2.504373788833618164e-01 2.308916151523590088e-01
-4.440202564001083374e-02 -1.154548898339271545e-01 1.834749281406402588e-01 -1.850357502698898315e-01 2.048834264278411865e-01 -1.368175745010375977e-01 -1.030883491039276123e-01 1.213686615228652954e-01 -5.393264070153236389e-02 1.017449349164962769e-01 -3.863156586885452271e-02 2.572838589549064636e-02 -2.724616043269634247e-02 -2.825435064733028412e-02 -4.802368581295013428e-03 1.428674999624490738e-02 -1.707912385463714600e-01 -3.303775191307067871e-01 6.758894771337509155e-02 8.825049549341201782e-02 -4.593057930469512939e-01 -3.137220069766044617e-02 -1.444298326969146729e-01 -1.206084489822387695e-01 -1.746056675910949707e-01 9.667578339576721191e-02 2.396365813910961151e-02 -2.381066605448722839e-02 1.505840122699737549e-01 1.061748266220092773e-01 4.249292016029357910e-01 4.000562131404876709e-01
-1.541152447462081909e-01 6.067639961838722229e-02 1.673253327608108521e-01 7.790381461381912231e-02 3.012829460203647614e-02 -9.301509708166122437e-02 1.321149170398712158e-01 -5.558849126100540161e-02 -5.683680623769760132e-02 1.326031088829040527e-01 -3.320111334323883057e-01 -2.107414789497852325e-02 -1.229409649968147278e-01 -5.594955757260322571e-02 -1.521024107933044434e-01 -1.750774532556533813e-01 -1.125271096825599670e-01 -9.844082593917846680e-02 1.560019552707672119e-01 -2.761147022247314453e-01 -2.655441462993621826e-01 3.081824481487274170e-01 1.912307925522327423e-03 -2.744086086750030518e-01 -2.218169718980789185e-01 -1.351800747215747833e-02 2.176277637481689453e-01 8.735962957143783569e-02 1.174035519361495972e-01 3.128005564212799072e-02 4.154997766017913818e-01 2.221954762935638428e-01
-6.668526679277420044e-02 1.117588728666305542e-01 1.157212480902671814e-01 2.656912244856357574e-02 1.801357120275497437e-01 -1.418651342391967773e-01 1.993461698293685913e-02 1.168693229556083679e-01 -2.910565733909606934e-01 2.036129683256149292e-01 2.433474510908126831e-01 -3.060868978500366211e-01 -9.736093133687973022e-02 -1.625994406640529633e-02 -3.450945913791656494e-01 2.789013460278511047e-02 -1.519000083208084106e-01 3.422637656331062317e-02 -7.849550992250442505e-02 6.969797611236572266e-02 -2.317718565464019775e-01 2.415658831596374512e-01 1.213749218732118607e-02 -2.401913553476333618e-01 -9.153015911579132080e-02 1.900964975357055664e-02 1.635255962610244751e-01 -2.820858955383300781e-01 1.234281584620475769e-01 2.729810178279876709e-01 2.516588568687438965e-01 1.425865441560745239e-01
-2.910928726196289062e-01 -1.211782470345497131e-01 -1.246000677347183228e-01 1.568839699029922485e-01 -3.227054178714752197e-01 1.294056922197341919e-01 3.208806514739990234e-01 -9.969953447580337524e-02 -2.961220741271972656e-01 5.568081513047218323e-02 -6.229852512478828430e-02 -5.035982653498649597e-02 8.731545531190931797e-04 -6.183687597513198853e-02 -9.065163135528564453e-02 1.813258081674575806e-01 -2.607247233390808105e-01 -2.294199354946613312e-02 9.169226139783859253e-02 -1.066051796078681946e-01 -2.513294816017150879e-01 4.918327182531356812e-02 3.645867481827735901e-02 -1.671245135366916656e-02 -2.743491530418395996e-01 -5.455351993441581726e-02 3.724868595600128174e-02 -2.153883576393127441e-01 4.170324206352233887e-01 1.530533730983734131e-01 -2.649381058290600777e-03 7.540246844291687012e-02
-5.441552028059959412e-02 -7.081736624240875244e-02 -4.761603847146034241e-02 -9.454588592052459717e-02 3.156402409076690674e-01 -7.874462753534317017e-02 -3.738650679588317871e-02 1.229580044746398926e-01 -9.556446969509124756e-02 2.278882116079330444e-01 -4.731918871402740479e-02 -2.891359925270080566e-01 -1.159943193197250366e-01 4.001645371317863464e-02 5.337218940258026123e-02 2.202557921409606934e-01 -2.274228483438491821e-01 2.427005767822265625e-01 -5.822823196649551392e-02 -8.034376055002212524e-02 -4.744881987571716309e-01 2.690022587776184082e-01 -1.158616021275520325e-01 1.941002011299133301e-01 4.663958773016929626e-02 2.620347440242767334e-01 4.017838090658187866e-02 -1.867955178022384644e-02 1.693442612886428833e-01 4.342152550816535950e-02 2.508139014244079590e-01 9.903912246227264404e-02
-1.276964098215103149e-01 -6.100986618548631668e-03 8.088489621877670288e-02 3.615812659263610840e-01 -4.787597805261611938e-02 -2.419729232788085938e-01 1.499157696962356567e-01 1.829741708934307098e-02 -3.334422409534454346e-02 -2.192971110343933105e-01 6.342094391584396362e-02 -2.580342590808868408e-01 4.072313383221626282e-02 -3.503782674670219421e-03 -1.034946367144584656e-01 -1.514441817998886108e-01 -6.273901462554931641e-02 7.900030910968780518e-02 1.609477996826171875e-01 -6.204714067280292511e-03 -3.172641098499298096e-01 4.069634377956390381e-01 -1.756427884101867676e-01 2.285367809236049652e-02 -2.719931900501251221e-01 8.239382505416870117e-02 2.780863344669342041e-01 -1.001513190567493439e-02 2.184578180313110352e-01 1.143455728888511658e-01 1.715287417173385620e-01 1.593921333551406860e-01
3.060071356594562531e-02 -5.866414681077003479e-02 -3.385562449693679810e-02 -3.880156576633453369e-02 1.868907958269119263e-01 4.109667986631393433e-02 2.220776230096817017e-01 2.567725777626037598e-01 1.557488739490509033e-01 1.254975199699401855e-01 -1.375142186880111694e-01 1.625342518091201782e-01 -2.962261065840721130e-02 9.085243195295333862e-02 -2.582191824913024902e-01 -4.862633720040321350e-02 -4.018217697739601135e-02 1.070712804794311523e-01 -8.754578232765197754e-02 1.001358218491077423e-02 -4.621251225471496582e-01 -6.829361617565155029e-02 1.360768675804138184e-01 1.698016822338104248e-01 -7.705300301313400269e-02 1.300911605358123779e-01 -1.099582836031913757e-01 -2.487917989492416382e-01 4.888981282711029053e-01 1.033729463815689087e-01 -5.143822357058525085e-02 2.048793584108352661e-01
-2.799183428287506104e-01 -1.580125987529754639e-01 3.182792067527770996e-01 -1.516287773847579956e-01 -1.337172687053680420e-01 -1.516182869672775269e-01 -7.036767899990081787e-02 2.810914255678653717e-02 -7.902556657791137695e-02 3.228153288364410400e-01 -2.273935377597808838e-01 -3.025332689285278320e-01 5.019799247384071350e-02 9.791079908609390259e-02 1.424629539251327515e-01 1.515330970287322998e-01 -2.647899091243743896e-01 1.330591589212417603e-01 -1.795539632439613342e-02 -4.466244205832481384e-02 -1.389846801757812500e-01 -1.412234157323837280e-01 -2.071743458509445190e-01 -1.291183978319168091e-01 -1.541226059198379517e-01 5.089028179645538330e-02 1.980738937854766846e-01 -2.266167551279067993e-01 5.299432948231697083e-02 6.592898815870285034e-02 2.361143082380294800e-01 2.188496440649032593e-01
1.042171288281679153e-02 -3.050447702407836914e-01 2.020193934440612793e-01 -8.831535279750823975e-02 -8.176180534064769745e-03 -7.402291893959045410e-02 6.377556174993515015e-02 -2.268195301294326782e-01 1.703967154026031494e-01 1.264472305774688721e-01 2.612643130123615265e-02 -6.990478932857513428e-02 4.097886756062507629e-02 -1.466320604085922241e-01 1.762248948216438293e-02 -1.632339209318161011e-01 -6.277478486299514771e-02 1.306916475296020508e-01 7.200437039136886597e-02 2.403160035610198975e-01 -2.714497745037078857e-01 -1.546938717365264893e-01 -1.979286968708038330e-01 -4.571359977126121521e-02 -2.835858166217803955e-01 2.044423520565032959e-01 -4.208434373140335083e-02 -2.166014164686203003e-01 3.552928566932678223e-01 3.868276774883270264e-01 1.099788248538970947e-01 1.213700100779533386e-01
1.577360369265079498e-02 3.706778213381767273e-02 -1.950005814433097839e-02 3.687260206788778305e-03 1.511880904436111450e-01 -1.388220395892858505e-02 2.803722620010375977e-01 -1.425460726022720337e-01 1.564078775118105114e-05 -1.689760684967041016e-01 1.956969313323497772e-02 1.151870601461268961e-04 1.363806426525115967e-01 -5.398543179035186768e-02 -2.994548976421356201e-01 -1.373582798987627029e-02 1.989786140620708466e-02 1.789470762014389038e-01 8.922697603702545166e-02 1.863913424313068390e-02 -2.110808044672012329e-01 -3.935114294290542603e-02 -2.291800640523433685e-02 -1.983589231967926025e-01 -2.119497507810592651e-01 3.321847915649414062e-01 -2.974177300930023193e-01 -3.134229183197021484e-01 4.755990207195281982e-01 1.493081301450729370e-01 6.442337483167648315e-02 1.199692264199256897e-01
-1.433542184531688690e-02 -2.498214989900588989e-01 3.506270004436373711e-03 9.924423880875110626e-03 1.062866076827049255e-01 1.348143965005874634e-01 3.563924729824066162e-01 4.818991571664810181e-02 8.142823725938796997e-02 1.493878662586212158e-01 -3.003018796443939209e-01 1.558436155319213867e-01 2.809319831430912018e-02 -6.794833391904830933e-02 -2.973302900791168213e-01 -2.266200631856918335e-02 -2.868852019309997559e-01 -1.512476708739995956e-02 -1.888369470834732056e-01 1.035012006759643555e-01 -2.833092212677001953e-01 -7.436522096395492554e-02 3.521979972720146179e-02 1.220782473683357239e-01 -8.821266144514083862e-02 3.472570702433586121e-02 -1.358428150415420532e-01 -1.594183295965194702e-01 4.767175316810607910e-01 -1.138810068368911743e-01 2.484443411231040955e-02 1.272027641534805298e-01
-2.529265582561492920e-01 -4.024580493569374084e-02 1.506098061800003052e-01 -2.549520134925842285e-01 3.944961726665496826e-02 -1.619630306959152222e-01 2.542984858155250549e-02 2.852242626249790192e-02 -8.652444928884506226e-02 6.605695933103561401e-02 -2.490042746067047119e-01 -1.663280129432678223e-01 1.342589408159255981e-01 -1.207278594374656677e-01 3.457770049571990967e-01 1.436663717031478882e-01 6.450501084327697754e-02 -8.320109546184539795e-02 3.802658617496490479e-02 -1.657097190618515015e-01 -3.958075121045112610e-02 -6.744053959846496582e-02 -6.266559660434722900e-02 1.645956784486770630e-01 -3.498863279819488525e-01 1.522151529788970947e-01 1.768840700387954712e-01 4.987960308790206909e-02 4.669571518898010254e-01 1.319249719381332397e-01 9.752350300550460815e-02 2.042127847671508789e-01
-6.423071026802062988e-02 -2.029744833707809448e-01 5.770808830857276917e-02 -2.382931709289550781e-01 2.177972644567489624e-01 -4.387284070253372192e-02 1.389475166797637939e-01 -2.534328997135162354e-01 7.903422415256500244e-02 2.192759662866592407e-01 3.374234586954116821e-02 -1.080460026860237122e-01 5.207323469221591949e-03 -1.678292155265808105e-01 2.314678579568862915e-02 -7.999428361654281616e-02 4.642438143491744995e-02 4.762860387563705444e-02 -1.048348098993301392e-01 1.792567968368530273e-01 -4.321986436843872070e-01 -1.655831038951873779e-01 -1.608267277479171753e-01 -1.353014260530471802e-01 -3.379341363906860352e-01 -1.117078214883804321e-02 -8.698975294828414917e-02 -2.947115302085876465e-01 1.488016396760940552e-01 3.275919258594512939e-01 3.242329135537147522e-02 1.192022189497947693e-01
-1.303859502077102661e-01 -1.905226409435272217e-01 1.261271536350250244e-01 -2.641572058200836182e-01 7.042402774095535278e-02 9.296429157257080078e-02 -1.108901575207710266e-01 1.229342818260192871e-01 1.038854867219924927e-01 -3.722346946597099304e-02 -8.146490901708602905e-02 -1.583714783191680908e-01 1.440927684307098389e-01 -4.518523812294006348e-02 5.551284179091453552e-03 -3.145500719547271729e-01 -2.939476370811462402e-01 -2.334345281124114990e-01 2.215997129678726196e-01 1.043061958625912666e-03 -3.312104642391204834e-01 -1.437689810991287231e-01 -5.014605075120925903e-02 1.321914605796337128e-02 -1.620034575462341309e-01 2.286978363990783691e-01 -1.643647104501724243e-01 9.503306820988655090e-03 1.372124105691909790e-01 2.681722939014434814e-01 3.655187487602233887e-01 -3.555415570735931396e-02
-2.204681187868118286e-01 -1.814699172973632812e-01 -2.384050376713275909e-02 -1.185296028852462769e-01 -2.699698694050312042e-02 -2.134934999048709869e-02 2.619899809360504150e-01 -2.236104309558868408e-01 -4.259049892425537109e-02 -3.226257860660552979e-01 -7.112974766641855240e-03 -4.357363656163215637e-02 1.585800051689147949e-01 -5.864807963371276855e-02 -1.623258739709854126e-01 3.372220322489738464e-02 -1.801710277795791626e-01 7.206504698842763901e-03 1.649771071970462799e-02 1.556793227791786194e-03 -3.054281771183013916e-01 1.618866473436355591e-01 1.460086703300476074e-01 8.491522073745727539e-02 -1.596003770828247070e-01 2.919358387589454651e-02 1.286486983299255371e-01 -4.078995883464813232e-01 3.833837509155273438e-01 -1.369157433509826660e-01 2.349383682012557983e-01 9.540440887212753296e-02
-1.179090738296508789e-01 -2.063702791929244995e-01 3.029912710189819336e-01 -1.785647124052047729e-01 1.105089392513036728e-02 -1.329464837908744812e-02 1.083721369504928589e-01 -4.855923354625701904e-02 1.459313184022903442e-01 2.972360253334045410e-01 -7.999813556671142578e-02 -2.822220027446746826e-01 1.535552889108657837e-01 1.156797707080841064e-01 -1.254016160964965820e-02 -3.748605251312255859e-01 -3.427254781126976013e-02 1.472193188965320587e-02 -1.100223418325185776e-02 -1.153625026345252991e-01 -3.063310682773590088e-01 -1.033087298274040222e-01 1.335113197565078735e-01 2.414138913154602051e-01 -8.904232527129352093e-04 1.586085408926010132e-01 -6.072510033845901489e-02 -9.654989093542098999e-02 1.410972326993942261e-01 -1.207454968243837357e-02 3.848370015621185303e-01 -1.741449981927871704e-01
-2.474521473050117493e-02 1.328939944505691528e-01 2.070139721035957336e-02 -8.825074136257171631e-02 -4.798157140612602234e-02 -5.106397345662117004e-02 3.382491171360015869e-01 -7.358086854219436646e-02 -3.248822987079620361e-01 -6.054953858256340027e-02 -2.874997556209564209e-01 -1.309306826442480087e-02 -9.600549191236495972e-02 1.608524024486541748e-01 -2.829931676387786865e-01 -5.715438723564147949e-02 3.620733693242073059e-02 2.232140302658081055e-01 1.620328426361083984e-01 -4.871413856744766235e-02 -1.577103137969970703e-01 2.835047058761119843e-02 2.993115596473217010e-02 3.642806550487875938e-03 -1.406782269477844238e-01 1.125858277082443237e-01 1.550045460462570190e-01 -3.007210195064544678e-01 4.337551593780517578e-01 2.750813663005828857e-01 1.443756371736526489e-01 -1.890273950994014740e-02
[truncated: 3,276,434 more chars]
