# Supplementary material for: The Language of Innovation
Source: PLoS One. 2020 Apr 30;15(4):e0230107. doi: 10.1371/journal.pone.0230107 (PMC7194493; doi:10.1371/journal.pone.0230107)
Supplement: S23 File — (GZ) [file pone.0230107.s023.tar.gz › 2001-2005/V2Run_22_VS_4500_embeddings2001-2005ED32.txt]

-2.957998514175415039e-01 -2.113156020641326904e-01 -4.200132563710212708e-02 -2.284318655729293823e-01 -1.028532907366752625e-01 -1.965537220239639282e-01 1.217155158519744873e-01 6.959737837314605713e-02 3.808130919933319092e-01 -8.614450693130493164e-02 -1.054645925760269165e-01 -1.290292590856552124e-01 -1.578377336263656616e-01 3.641482070088386536e-02 -2.102867364883422852e-01 -2.137418538331985474e-01 7.664638012647628784e-02 2.159016765654087067e-02 2.186730504035949707e-02 2.362895458936691284e-01 1.021829918026924133e-01 1.177135258913040161e-01 1.950843185186386108e-01 -3.701651841402053833e-02 8.162792772054672241e-03 4.146159887313842773e-01 -1.945296823978424072e-01 -4.936842620372772217e-02 -2.838901281356811523e-01 -3.811922296881675720e-02 8.071933686733245850e-02 -1.465760469436645508e-01
-1.701757311820983887e-02 -3.499530553817749023e-01 1.078692451119422913e-01 2.668161131441593170e-02 -1.131128333508968353e-02 -2.077078968286514282e-01 -6.783949211239814758e-04 -3.961759805679321289e-02 2.157407999038696289e-01 -1.146515980362892151e-01 2.314981520175933838e-01 -2.177832871675491333e-01 -1.925475001335144043e-01 3.997758775949478149e-02 -8.050118386745452881e-02 1.732355505228042603e-01 7.913026958703994751e-02 1.711144447326660156e-01 6.326229870319366455e-02 1.038697585463523865e-01 2.392426282167434692e-01 3.157374858856201172e-01 -3.709200397133827209e-02 2.962734103202819824e-01 2.416550517082214355e-01 3.234445452690124512e-01 -6.611817330121994019e-02 2.358918264508247375e-02 9.483717381954193115e-02 -2.957618236541748047e-01 5.102920159697532654e-02 1.440583765506744385e-01
-1.012052129954099655e-02 -2.840368747711181641e-01 3.060283064842224121e-01 -1.369391977787017822e-01 -2.305706143379211426e-01 -4.060639441013336182e-02 6.727753579616546631e-02 6.356289982795715332e-02 -1.665564603172242641e-03 -5.840459465980529785e-02 1.962810158729553223e-01 -3.266000151634216309e-01 -9.154618531465530396e-02 -1.829512417316436768e-01 -8.091707527637481689e-02 -7.780887186527252197e-02 3.639676794409751892e-02 -1.904027163982391357e-02 3.811845481395721436e-01 3.270292878150939941e-01 1.118726655840873718e-01 -2.475320547819137573e-02 -1.369816716760396957e-02 -3.280880674719810486e-02 3.083980977535247803e-01 1.238909363746643066e-01 -3.117442503571510315e-02 2.615346610546112061e-01 -1.826572418212890625e-02 -1.104098558425903320e-01 2.377262562513351440e-01 -1.522423624992370605e-01
-1.288200467824935913e-01 -1.109236776828765869e-01 -1.037209704518318176e-01 -3.043522536754608154e-01 1.016935408115386963e-01 -1.458486318588256836e-01 1.736964285373687744e-01 8.934046328067779541e-02 4.914464429020881653e-02 2.936851000413298607e-03 -1.494168192148208618e-01 -4.432965219020843506e-01 3.278559818863868713e-02 -1.846423372626304626e-03 2.887342311441898346e-02 -3.410731256008148193e-02 -3.808381780982017517e-02 -2.015683054924011230e-01 6.785365194082260132e-02 3.127657473087310791e-01 4.743029549717903137e-02 2.443271428346633911e-01 -4.422970488667488098e-02 1.082448512315750122e-01 8.744246512651443481e-02 4.686880409717559814e-01 -8.750061690807342529e-02 -4.928941279649734497e-02 -6.942465156316757202e-02 8.104162663221359253e-02 1.116537749767303467e-01 -3.036958277225494385e-01
5.632596462965011597e-02 -1.084880381822586060e-01 2.657230757176876068e-02 -9.608419239521026611e-02 -1.201411783695220947e-01 -1.818831712007522583e-01 1.427821964025497437e-01 -7.783830910921096802e-02 9.069828689098358154e-02 7.776660472154617310e-02 -2.810011208057403564e-01 -2.430505305528640747e-01 -3.802516162395477295e-01 1.542977802455425262e-02 -3.331203013658523560e-02 -2.679052576422691345e-02 2.876454293727874756e-01 2.493543177843093872e-01 2.569605410099029541e-01 4.912221059203147888e-02 -2.487910687923431396e-01 -4.238956049084663391e-02 1.128816604614257812e-01 -1.105305626988410950e-01 3.487284481525421143e-01 2.234132885932922363e-01 -1.912881731986999512e-01 1.722580194473266602e-01 -9.905148297548294067e-02 -7.068640738725662231e-02 2.042029649019241333e-01 -7.671112567186355591e-02
6.863465905189514160e-02 -1.489988714456558228e-01 2.972542941570281982e-01 -1.191215515136718750e-01 -2.998576760292053223e-01 -9.348654001951217651e-02 2.784250071272253990e-03 3.639496117830276489e-02 1.223206594586372375e-01 -1.692545562982559204e-01 -5.413129925727844238e-02 -1.830340176820755005e-01 -1.726003363728523254e-02 7.808386534452438354e-02 -1.924494802951812744e-01 6.381941586732864380e-02 1.798985749483108521e-01 2.233053892850875854e-01 1.413914561271667480e-01 2.418426424264907837e-01 6.919625680893659592e-03 -8.052705973386764526e-02 -5.968337878584861755e-02 -1.438236087560653687e-01 6.790778785943984985e-02 4.251658320426940918e-01 -1.743427217006683350e-01 1.269260197877883911e-01 -2.446020953357219696e-02 -8.525875210762023926e-02 4.541540443897247314e-01 -7.424193620681762695e-02
1.792571991682052612e-01 -1.636079996824264526e-01 1.414974103681743145e-03 -9.506212919950485229e-02 -7.678592205047607422e-02 -6.724248081445693970e-02 1.022445932030677795e-01 2.205404192209243774e-01 -8.098369091749191284e-02 2.883244864642620087e-02 -2.300347536802291870e-01 -1.268517225980758667e-01 8.257641643285751343e-02 -1.530780345201492310e-01 1.153558269143104553e-01 1.461212038993835449e-01 2.102296799421310425e-01 9.995168447494506836e-02 2.478812038898468018e-01 9.120088070631027222e-02 -1.875664107501506805e-02 -1.331516206264495850e-01 -1.037744805216789246e-01 -1.247942447662353516e-01 3.120108246803283691e-01 5.379566550254821777e-01 -1.695777624845504761e-01 6.284896284341812134e-02 8.718174695968627930e-02 -2.028415650129318237e-01 2.673257291316986084e-01 -1.149222403764724731e-01
-1.636070944368839264e-02 -2.217032313346862793e-01 3.270625770092010498e-01 -4.810530692338943481e-02 -2.166065722703933716e-01 -1.785070151090621948e-01 -2.307711839675903320e-01 4.872629791498184204e-02 1.526654213666915894e-01 -2.263938449323177338e-02 2.435906417667865753e-02 -4.772500693798065186e-02 9.074078500270843506e-02 -5.743907019495964050e-02 6.852033548057079315e-03 -1.121430918574333191e-01 7.297445833683013916e-02 2.408179640769958496e-01 3.020420074462890625e-01 -6.572598963975906372e-02 2.103471755981445312e-02 2.732615768909454346e-01 -1.364630758762359619e-01 2.048079520463943481e-01 4.223150610923767090e-01 2.555785775184631348e-01 -1.455828994512557983e-01 -7.792584598064422607e-02 2.131402939558029175e-01 1.246574893593788147e-02 1.006518006324768066e-01 -1.866388767957687378e-01
1.238736510276794434e-01 -9.007235616445541382e-02 6.252317130565643311e-02 -4.587365686893463135e-01 -7.182988524436950684e-02 -4.830883443355560303e-02 2.099383994936943054e-02 -1.781024970114231110e-02 1.076487824320793152e-01 -3.113334532827138901e-03 -3.224399387836456299e-01 -4.618117527570575476e-04 -1.121239811182022095e-01 -2.945257723331451416e-01 -1.415892690420150757e-01 1.029209420084953308e-01 5.767195671796798706e-02 1.005346551537513733e-01 3.481872081756591797e-01 1.211006492376327515e-01 -2.113104164600372314e-01 -9.901610761880874634e-02 4.922643303871154785e-02 4.491174966096878052e-02 2.178591638803482056e-01 3.119173943996429443e-01 -1.460815519094467163e-01 -5.272232741117477417e-02 -7.861315459012985229e-02 -4.155053757131099701e-03 3.364735245704650879e-01 1.091038435697555542e-01
2.687453925609588623e-01 3.721812739968299866e-02 1.407161951065063477e-01 -1.511379033327102661e-01 7.424754649400711060e-02 -2.142769396305084229e-01 -6.198751926422119141e-02 6.944244354963302612e-02 2.112813293933868408e-01 -7.534149289131164551e-02 4.906942322850227356e-02 -2.047515064477920532e-01 5.129122734069824219e-02 1.153243333101272583e-01 -9.494783729314804077e-02 -1.554046664386987686e-02 8.066412061452865601e-02 2.062488496303558350e-01 2.652810513973236084e-01 1.735305339097976685e-01 6.773777306079864502e-02 -5.994500964879989624e-02 9.500098973512649536e-02 1.314234137535095215e-01 3.780111372470855713e-01 2.824923992156982422e-01 -1.911787241697311401e-01 3.356829881668090820e-01 -1.641806960105895996e-02 -1.223829910159111023e-01 3.063765466213226318e-01 -1.968986988067626953e-01
-2.932588011026382446e-02 -3.158575892448425293e-01 1.867295950651168823e-01 -2.182206660509109497e-01 -1.860818266868591309e-01 7.244336605072021484e-02 -1.566851735115051270e-01 1.046694144606590271e-01 1.160332560539245605e-02 -2.317832410335540771e-01 -1.120015159249305725e-01 -2.318837195634841919e-01 -1.457463204860687256e-01 -1.396635323762893677e-01 6.929526478052139282e-02 -1.833263598382472992e-02 1.159411966800689697e-01 2.586582303047180176e-01 2.408313006162643433e-01 -4.155552759766578674e-02 3.635966479778289795e-01 4.379656910896301270e-02 7.186675816774368286e-02 -1.349858343601226807e-01 1.253891140222549438e-01 2.886526882648468018e-01 -2.359985858201980591e-01 -1.058627888560295105e-01 1.902390569448471069e-01 -2.468889802694320679e-01 7.598554342985153198e-02 -9.488597512245178223e-02
-7.193161547183990479e-02 -2.137807011604309082e-01 4.729353357106447220e-03 1.312193553894758224e-02 -9.913723915815353394e-02 1.922132074832916260e-02 -5.281798169016838074e-02 6.696005817502737045e-03 2.798379585146903992e-02 3.308127075433731079e-02 1.285885721445083618e-01 -7.052440196275711060e-02 -1.205639243125915527e-01 -6.490854080766439438e-03 -3.456579148769378662e-02 1.816589832305908203e-01 1.358570605516433716e-01 4.159021750092506409e-02 3.020074963569641113e-01 1.455871015787124634e-01 1.442539542913436890e-01 6.341669242829084396e-03 1.429824829101562500e-01 -1.728839576244354248e-01 4.434326291084289551e-01 1.722358018159866333e-01 -2.602098286151885986e-01 1.350100934505462646e-01 -5.836384370923042297e-02 -4.954206943511962891e-02 5.715329051017761230e-01 -1.233690753579139709e-01
-1.467469781637191772e-01 -4.504573345184326172e-01 -1.452904641628265381e-01 -2.704699635505676270e-01 2.400297820568084717e-01 6.402532756328582764e-02 6.970861554145812988e-02 -1.311473548412322998e-01 1.938379257917404175e-01 -9.516853094100952148e-02 -2.389398813247680664e-01 3.215624019503593445e-02 -2.922420799732208252e-01 9.468054771423339844e-02 1.143965777009725571e-02 9.695638716220855713e-02 -9.169697761535644531e-03 5.463233217597007751e-02 6.820208579301834106e-02 1.429507285356521606e-01 -7.185654714703559875e-03 1.587833166122436523e-01 1.438032537698745728e-01 -1.393731832504272461e-01 1.796757727861404419e-01 3.707503676414489746e-01 -6.121815368533134460e-02 1.854183971881866455e-01 1.289115846157073975e-01 -8.201087266206741333e-02 3.268033266067504883e-02 -2.511134743690490723e-01
1.262454781681299210e-02 -4.669736921787261963e-01 -2.184745222330093384e-01 -1.935374587774276733e-01 1.096298471093177795e-01 1.158158779144287109e-01 1.066696122288703918e-01 -1.750135868787765503e-01 1.718932539224624634e-01 -1.694399416446685791e-01 -1.093636602163314819e-01 -2.244569510221481323e-01 -7.311612367630004883e-02 2.362818270921707153e-02 2.773135155439376831e-02 1.300269961357116699e-01 3.167868778109550476e-02 -1.358846202492713928e-03 1.356769502162933350e-01 4.184322897344827652e-03 5.711887404322624207e-02 -2.837991714477539062e-02 -8.168704062700271606e-02 1.193512305617332458e-01 2.352164238691329956e-01 5.129779577255249023e-01 -2.184181362390518188e-01 -5.848691239953041077e-02 7.388299703598022461e-02 1.442670077085494995e-01 6.723272055387496948e-02 -2.004007995128631592e-01
3.069117367267608643e-01 -4.973186552524566650e-02 2.350802719593048096e-01 -7.263898849487304688e-02 -1.449435651302337646e-01 -2.165970802307128906e-01 -8.437861502170562744e-02 -8.989962190389633179e-02 1.696600764989852905e-01 -7.776836305856704712e-02 -1.409875750541687012e-01 -1.165158674120903015e-01 -2.226764410734176636e-01 -1.276465654373168945e-01 -5.558046977967023849e-03 2.229812368750572205e-02 1.569385975599288940e-01 1.481261383742094040e-02 2.426698207855224609e-01 4.290055856108665466e-02 -1.167800799012184143e-01 1.620682515203952789e-02 -1.310142502188682556e-02 -1.923909336328506470e-01 2.250978201627731323e-01 4.517731070518493652e-01 -8.515139669179916382e-02 2.612111866474151611e-01 7.382215559482574463e-02 6.544197909533977509e-03 3.756712079048156738e-01 -1.069581285119056702e-01
2.454725801944732666e-01 -1.738662719726562500e-01 1.031837761402130127e-01 2.063275873661041260e-02 -8.033745735883712769e-02 -8.579401671886444092e-02 1.274158209562301636e-01 -8.833337575197219849e-02 1.019342020153999329e-01 1.539872735738754272e-01 -5.212480318732559681e-04 -1.330421864986419678e-01 -2.531660795211791992e-01 -1.719603389501571655e-01 -5.155466869473457336e-02 -5.499492213129997253e-02 2.040567398071289062e-01 2.142447829246520996e-01 4.544854760169982910e-01 2.404179126024246216e-01 3.841058537364006042e-02 4.195571690797805786e-02 1.346431858837604523e-02 -9.533657878637313843e-02 1.654145270586013794e-01 3.894431591033935547e-01 -9.425087273120880127e-02 -9.555757045745849609e-03 1.333479732275009155e-01 -8.337957412004470825e-02 3.400399386882781982e-01 -1.291225254535675049e-01
2.118605971336364746e-01 -6.431107968091964722e-02 2.578526437282562256e-01 -4.330834150314331055e-01 -9.961403906345367432e-02 -2.293557487428188324e-02 -6.271599978208541870e-02 1.959935873746871948e-01 2.357378900051116943e-01 3.525203466415405273e-02 -3.955708444118499756e-02 -8.819403499364852905e-02 -2.089341282844543457e-01 -9.154637344181537628e-03 4.377711098641157150e-03 -1.237099766731262207e-01 2.209187746047973633e-01 1.576035469770431519e-01 1.052573621273040771e-01 -5.336020886898040771e-02 1.356258690357208252e-01 3.298776447772979736e-01 -6.843748036772012711e-03 1.958336383104324341e-01 2.502034604549407959e-01 1.608270406723022461e-01 -5.511649325489997864e-02 5.628442391753196716e-02 2.149474620819091797e-01 -3.049368858337402344e-01 1.777888834476470947e-01 1.622496731579303741e-02
3.432382047176361084e-01 -1.805260777473449707e-02 4.902592394500970840e-03 -1.427931487560272217e-01 -1.745604723691940308e-01 6.837895512580871582e-02 6.582288444042205811e-02 6.696186028420925140e-03 1.561289876699447632e-01 4.625207930803298950e-02 -1.098472326993942261e-01 -1.324258595705032349e-01 -1.022122204303741455e-01 -2.167335450649261475e-01 8.246646076440811157e-02 1.175211668014526367e-01 3.132158517837524414e-01 7.457157969474792480e-02 1.369062215089797974e-01 3.428379595279693604e-01 -5.926268920302391052e-02 1.131289824843406677e-01 -8.144516497850418091e-02 -5.386455357074737549e-02 3.303081095218658447e-01 3.721514046192169189e-01 -1.407428085803985596e-01 9.380338340997695923e-02 3.232950717210769653e-02 -9.480953216552734375e-02 3.681896030902862549e-01 -1.324531063437461853e-02
-1.907663345336914062e-01 -1.253495663404464722e-01 4.536126852035522461e-01 -1.087444201111793518e-01 -1.092470288276672363e-01 9.640310704708099365e-02 -3.149005398154258728e-02 1.102582588791847229e-01 1.651395261287689209e-01 -1.109108999371528625e-01 -1.852046400308609009e-01 -2.890199720859527588e-01 -1.850840300321578979e-01 -9.936448186635971069e-02 2.483628541231155396e-01 -3.451783675700426102e-03 1.404244601726531982e-01 2.139179259538650513e-01 1.318239569664001465e-01 1.886246204376220703e-01 1.577140837907791138e-01 2.557863295078277588e-01 -6.394580751657485962e-02 -1.523021236062049866e-02 2.088143303990364075e-02 2.404818534851074219e-01 -1.383282989263534546e-01 2.144951559603214264e-02 1.253180056810379028e-01 -3.412155210971832275e-01 9.624103456735610962e-02 -1.955372095108032227e-02
-1.357231438159942627e-01 -4.746516421437263489e-02 -8.670338243246078491e-02 -4.887042045593261719e-01 2.028956413269042969e-01 -1.447706520557403564e-01 2.204043865203857422e-01 5.049110203981399536e-02 3.182554841041564941e-01 -9.846372902393341064e-02 -3.330126702785491943e-01 -2.529661357402801514e-01 -2.335894256830215454e-01 -1.129946410655975342e-01 1.605771631002426147e-01 3.368314728140830994e-02 -1.138937100768089294e-02 -4.018021374940872192e-02 -4.086154047399759293e-03 1.424743235111236572e-01 2.256671488285064697e-01 4.506248608231544495e-02 -8.440811187028884888e-02 5.793058499693870544e-02 2.406782060861587524e-01 1.964179277420043945e-01 6.217380240559577942e-02 1.496737152338027954e-01 -1.180129200220108032e-01 4.769292846322059631e-02 7.806782424449920654e-02 -9.505444765090942383e-02
1.006434038281440735e-01 6.376434117555618286e-03 1.350640207529067993e-01 -8.951541781425476074e-02 -2.557168947532773018e-03 2.049158364534378052e-01 3.644355759024620056e-02 2.410777062177658081e-01 2.009427100419998169e-01 1.286676805466413498e-02 5.640400573611259460e-02 -1.238631550222635269e-03 -1.009165942668914795e-01 -2.457680106163024902e-01 -5.154504626989364624e-02 3.915537521243095398e-02 1.891084313392639160e-01 7.147831469774246216e-02 4.629086554050445557e-01 1.070671435445547104e-02 4.570779856294393539e-03 1.350466758012771606e-01 1.880893716588616371e-03 -2.943079769611358643e-01 2.303341329097747803e-01 3.520560860633850098e-01 -2.982167899608612061e-01 2.402306348085403442e-01 6.889345496892929077e-02 -1.974545121192932129e-01 1.267725378274917603e-01 -5.672077182680368423e-03
8.951264619827270508e-02 -4.622416198253631592e-02 5.362080410122871399e-02 -2.104278653860092163e-01 -1.003230363130569458e-01 1.151306331157684326e-01 4.358487203717231750e-02 2.123276144266128540e-02 1.642098873853683472e-01 6.956857442855834961e-02 9.226058423519134521e-02 -2.173387818038463593e-02 -2.847235277295112610e-02 -3.732039406895637512e-02 -2.855435945093631744e-02 -5.673971027135848999e-03 3.690910041332244873e-01 6.200720742344856262e-02 3.953307569026947021e-01 1.347793191671371460e-01 2.138455510139465332e-01 -6.538924574851989746e-02 -2.475715726613998413e-01 -1.482431143522262573e-01 1.816947758197784424e-01 2.097040265798568726e-01 1.598671674728393555e-01 1.765728741884231567e-01 9.509122371673583984e-02 -2.861265838146209717e-01 3.493092358112335205e-01 -2.805976867675781250e-01
-1.335479784756898880e-02 -1.587071567773818970e-01 -4.405107349157333374e-02 1.922268979251384735e-02 -6.868584454059600830e-02 -2.235487252473831177e-01 -1.234713476151227951e-02 5.201793462038040161e-02 1.247796863317489624e-01 -6.862840056419372559e-02 -1.954155713319778442e-01 -6.019821763038635254e-02 -2.000335454940795898e-01 -2.157480418682098389e-01 -2.132265120744705200e-01 7.663194835186004639e-02 1.482917219400405884e-01 8.810221403837203979e-02 2.581809461116790771e-01 2.695262730121612549e-01 -2.500239312648773193e-01 2.622641250491142273e-02 -7.340067625045776367e-02 -6.013154610991477966e-02 3.118344843387603760e-01 4.505960047245025635e-01 3.562103584408760071e-02 -6.655895709991455078e-02 -1.866827905178070068e-01 1.174262166023254395e-02 3.639525175094604492e-01 1.000961661338806152e-02
8.179719001054763794e-02 -1.963895261287689209e-01 -8.847538381814956665e-02 -9.713732451200485229e-02 -8.327754586935043335e-02 -1.685230582952499390e-01 1.183427348732948303e-01 -1.200026869773864746e-01 3.468362987041473389e-02 -2.322062477469444275e-02 -3.295286372303962708e-02 -7.020770758390426636e-02 -5.202889069914817810e-02 -1.531788259744644165e-01 -5.993203818798065186e-02 -5.219036713242530823e-03 2.369735687971115112e-01 -3.440919099375605583e-03 3.708971142768859863e-01 2.590075433254241943e-01 -1.445187181234359741e-01 7.394066452980041504e-02 2.467246353626251221e-02 -4.962901026010513306e-02 1.101319417357444763e-01 5.808887481689453125e-01 -1.727101951837539673e-01 1.918730437755584717e-01 -2.387355715036392212e-01 -7.660805433988571167e-02 2.492698878049850464e-01 6.886715441942214966e-02
-9.138528257608413696e-03 1.265856772661209106e-01 1.627553850412368774e-01 4.260162264108657837e-02 5.327208340167999268e-02 2.246222943067550659e-01 1.879522055387496948e-01 1.340991556644439697e-01 1.737143844366073608e-01 1.940845102071762085e-01 -1.026832982897758484e-01 -2.081330567598342896e-01 -1.826938390731811523e-01 -1.239694058895111084e-01 1.704735495150089264e-02 -7.592579349875450134e-03 2.341646850109100342e-01 -4.903548955917358398e-02 3.779033720493316650e-01 5.876294523477554321e-02 -8.810932934284210205e-02 -6.909160315990447998e-02 -7.719264179468154907e-02 -1.197140663862228394e-01 3.723892271518707275e-01 3.487358689308166504e-01 -1.474066078662872314e-01 1.309815645217895508e-01 -7.355844229459762573e-02 -1.839887946844100952e-01 3.211254477500915527e-01 -1.719965972006320953e-02
4.640964567661285400e-01 -1.599412858486175537e-01 1.237226128578186035e-01 -1.711588650941848755e-01 -3.439959883689880371e-02 -1.469580978155136108e-01 7.765526324510574341e-02 1.519246259704232216e-03 7.907688617706298828e-02 -2.869321405887603760e-01 -6.772038340568542480e-02 1.629965305328369141e-01 -1.711897403001785278e-01 2.459402978420257568e-01 1.901073753833770752e-01 1.641831919550895691e-02 -3.366900980472564697e-02 1.750104129314422607e-02 2.980376183986663818e-01 1.559602022171020508e-01 3.324119448661804199e-01 -1.907408982515335083e-01 -3.418277576565742493e-02 1.190482676029205322e-01 2.060397714376449585e-01 2.087364792823791504e-01 -1.536573320627212524e-01 7.082621008157730103e-02 7.539673894643783569e-02 6.550193298608064651e-03 1.773572117090225220e-01 -1.050421446561813354e-01
-3.983211517333984375e-01 -2.940604090690612793e-01 -1.575720608234405518e-01 -1.692333668470382690e-01 1.315466761589050293e-01 -2.649053931236267090e-02 -5.999366194009780884e-02 -2.871602959930896759e-02 1.808691620826721191e-01 -2.803182005882263184e-01 -1.675593554973602295e-01 -2.284756898880004883e-01 -1.462607979774475098e-01 -7.366465032100677490e-02 1.452558785676956177e-01 2.686972022056579590e-01 7.973024994134902954e-02 6.206656247377395630e-02 1.118381246924400330e-01 1.585512049496173859e-02 -1.620103120803833008e-01 1.132442653179168701e-01 -5.604345351457595825e-02 4.852969199419021606e-02 3.059865534305572510e-01 4.006414413452148438e-01 -4.647753015160560608e-02 9.333421289920806885e-02 8.097253739833831787e-02 7.818441838026046753e-02 8.241854608058929443e-02 -1.235863491892814636e-01
-4.836563766002655029e-02 -3.933363258838653564e-01 -5.580253433436155319e-03 -2.524634897708892822e-01 2.723133191466331482e-02 -5.127882119268178940e-03 1.691129356622695923e-01 1.218436509370803833e-01 8.811002969741821289e-02 -9.735625982284545898e-02 -2.787665724754333496e-01 -3.198975920677185059e-01 -2.866409718990325928e-01 -8.412526547908782959e-02 1.097782552242279053e-01 1.653148680925369263e-01 1.516549289226531982e-01 -1.138398200273513794e-01 9.684924967586994171e-03 1.285236477851867676e-01 6.870482116937637329e-02 1.413946598768234253e-01 -2.180145233869552612e-01 3.744728863239288330e-02 1.812593489885330200e-01 3.124328255653381348e-01 -4.619257524609565735e-02 -1.187939569354057312e-01 -9.732989221811294556e-02 1.647181063890457153e-01 3.345315530896186829e-02 -3.136919736862182617e-01
2.214023321866989136e-01 -1.816497594118118286e-01 1.726723015308380127e-01 7.151519507169723511e-02 -1.111375689506530762e-01 -7.863346487283706665e-02 -2.995871566236019135e-02 -1.089525744318962097e-01 2.914535403251647949e-01 -1.841566860675811768e-01 6.314500421285629272e-02 -1.135593205690383911e-01 1.340093184262514114e-02 4.197464585304260254e-01 -6.017159298062324524e-02 4.082829877734184265e-02 1.097500044852495193e-02 8.884818106889724731e-02 4.630035161972045898e-01 2.728602290153503418e-01 1.818841248750686646e-01 7.550147175788879395e-02 9.839363396167755127e-02 -1.120893508195877075e-01 1.034659147262573242e-01 2.753272652626037598e-01 -3.446132875978946686e-03 -1.608367264270782471e-01 1.484662946313619614e-02 -1.748943775892257690e-01 -4.195732623338699341e-02 -1.775632351636886597e-01
1.116271317005157471e-01 -8.792944997549057007e-02 -9.113731980323791504e-02 -1.577644050121307373e-01 -2.024105936288833618e-01 -2.852461636066436768e-01 -4.953733831644058228e-02 -2.849246188998222351e-02 1.555635482072830200e-01 -9.128103405237197876e-02 -3.615652024745941162e-02 -1.894767284393310547e-01 -2.220985591411590576e-01 -5.851585417985916138e-02 1.550591886043548584e-01 1.377668976783752441e-01 1.596725136041641235e-01 2.477143555879592896e-01 3.326593637466430664e-01 2.019389867782592773e-01 8.206310681998729706e-03 9.705956280231475830e-02 -1.132800951600074768e-01 -1.790031194686889648e-01 1.859638839960098267e-01 3.473343253135681152e-01 3.401083871722221375e-02 1.153883710503578186e-01 1.161894500255584717e-01 -3.001557588577270508e-01 2.953697741031646729e-01 4.797588661313056946e-02
1.582792252302169800e-01 -6.534136831760406494e-02 1.158749237656593323e-01 -1.602587699890136719e-01 -2.220244705677032471e-01 -2.817093133926391602e-01 1.509024389088153839e-02 6.044602952897548676e-03 9.422044456005096436e-02 8.489500731229782104e-02 -1.842855215072631836e-01 -1.502362042665481567e-01 -6.642367690801620483e-02 -3.924651443958282471e-02 -6.355631351470947266e-02 8.302649110555648804e-02 2.939497530460357666e-01 1.071852445602416992e-01 2.122010290622711182e-01 2.044036388397216797e-01 -8.838004618883132935e-02 7.149382680654525757e-02 2.284514456987380981e-01 -6.639633327722549438e-02 1.857417523860931396e-01 5.175398588180541992e-01 -2.170001566410064697e-01 -3.669179044663906097e-03 1.664024442434310913e-01 -1.274404227733612061e-01 2.557913661003112793e-01 -1.053063012659549713e-02
-7.066842913627624512e-02 9.255463629961013794e-02 1.137187257409095764e-01 7.658413052558898926e-02 -1.711637228727340698e-01 -4.306753352284431458e-02 2.586857080459594727e-01 -1.879839599132537842e-01 3.291683271527290344e-02 -4.376409575343132019e-02 7.220076862722635269e-03 5.044338107109069824e-02 -2.657598853111267090e-01 2.077366039156913757e-02 5.832080915570259094e-02 -1.157879233360290527e-01 2.795835435390472412e-01 8.875021338462829590e-02 3.788613080978393555e-01 2.167335301637649536e-01 6.765130162239074707e-02 -1.131909899413585663e-02 -1.165815219283103943e-01 -7.249291241168975830e-02 2.454952448606491089e-01 3.146895170211791992e-01 -1.327907741069793701e-01 1.083981916308403015e-01 2.399064749479293823e-01 -3.162941932678222656e-01 3.029749393463134766e-01 -5.094008147716522217e-02
-1.934338808059692383e-01 -2.909603416919708252e-01 -1.260678619146347046e-01 -2.005804628133773804e-01 6.512758135795593262e-02 -1.399793177843093872e-01 9.310242533683776855e-02 -9.587112814188003540e-02 1.245165690779685974e-01 1.697802729904651642e-02 -2.992712259292602539e-01 -6.477296352386474609e-02 -1.439006179571151733e-01 -1.312774568796157837e-01 1.734156310558319092e-01 -3.010109998285770416e-02 9.854204207658767700e-02 -8.986940234899520874e-02 1.250787638127803802e-02 1.067489683628082275e-01 -6.981840729713439941e-02 5.756936967372894287e-02 -1.016826182603836060e-01 1.390308588743209839e-01 3.785659372806549072e-01 3.997967541217803955e-01 -2.161717116832733154e-01 3.010573098435997963e-03 1.229249984025955200e-01 2.121820449829101562e-01 4.965386167168617249e-02 -3.492136299610137939e-01
-1.458461210131645203e-02 3.531191498041152954e-02 5.693949386477470398e-02 -1.845528483390808105e-01 1.835484504699707031e-01 -2.658308446407318115e-01 1.642286628484725952e-01 -6.206387188285589218e-03 2.515569925308227539e-01 1.708346977829933167e-02 -1.895328760147094727e-01 -3.000524044036865234e-01 5.512585490942001343e-02 1.484969854354858398e-01 2.041460871696472168e-01 1.161646544933319092e-01 2.771327793598175049e-01 -1.723370254039764404e-01 1.799017041921615601e-01 -1.075603887438774109e-01 2.034256905317306519e-01 2.809870243072509766e-02 -1.786997020244598389e-01 1.934669539332389832e-02 3.133605420589447021e-01 2.946182489395141602e-01 -5.547647364437580109e-03 5.186716094613075256e-02 -8.738003671169281006e-03 -1.349450368434190750e-02 6.624298542737960815e-02 -3.778993189334869385e-01
-1.773253977298736572e-01 -2.003975659608840942e-01 5.452059581875801086e-02 -3.537568151950836182e-01 1.322083920240402222e-01 1.914961822330951691e-02 2.237894386053085327e-01 -4.216728359460830688e-02 1.761351972818374634e-01 9.413039311766624451e-03 -1.386695951223373413e-01 -3.775936365127563477e-01 -8.363262563943862915e-02 -3.576922789216041565e-02 9.133527427911758423e-02 3.682365640997886658e-02 6.462442874908447266e-02 -1.132402122020721436e-01 1.169439479708671570e-01 2.216611206531524658e-01 1.526444107294082642e-01 5.695979669690132141e-02 -2.618893384933471680e-01 -7.455147802829742432e-02 2.286616861820220947e-01 4.178924858570098877e-01 -9.812375903129577637e-02 8.853765577077865601e-02 -6.627754773944616318e-03 1.932076066732406616e-01 6.238488852977752686e-02 -2.313737124204635620e-01
-1.822201013565063477e-01 -1.348131708800792694e-02 -4.652196913957595825e-02 -3.400453925132751465e-01 2.340070456266403198e-01 1.551753724925220013e-03 -4.083963285665959120e-04 1.959309130907058716e-01 1.982909291982650757e-01 1.085170581936836243e-01 -1.184999197721481323e-01 -2.312329411506652832e-02 -1.671676039695739746e-01 6.700559705495834351e-02 -6.331982463598251343e-02 3.475577831268310547e-01 -1.282419171184301376e-02 -1.552080363035202026e-01 3.042974472045898438e-01 -5.672142654657363892e-02 1.637392789125442505e-01 -1.184102054685354233e-02 5.189894139766693115e-02 1.225053444504737854e-01 2.499047070741653442e-01 2.437745332717895508e-01 -8.170183002948760986e-02 -1.543904095888137817e-01 -2.425103038549423218e-01 8.015168458223342896e-02 2.484646067023277283e-02 -3.870302438735961914e-01
1.776446551084518433e-01 -3.403829038143157959e-01 3.711369931697845459e-01 -9.869015775620937347e-03 2.108325809240341187e-02 -1.269470751285552979e-01 8.334360271692276001e-02 8.640640228986740112e-02 2.008753418922424316e-01 -6.983410567045211792e-02 -1.495980173349380493e-01 -1.677504330873489380e-01 -1.871419548988342285e-01 1.504870355129241943e-01 -3.909606114029884338e-02 -1.114830970764160156e-01 -8.832909166812896729e-02 1.667362153530120850e-01 2.221767753362655640e-01 -1.863826252520084381e-02 2.537469565868377686e-01 3.248217403888702393e-01 -5.323112383484840393e-02 -6.471863389015197754e-02 2.736442983150482178e-01 1.171035394072532654e-01 -2.582083046436309814e-01 1.306055113673210144e-02 2.094300538301467896e-01 1.364666521549224854e-01 1.699059009552001953e-01 -8.588519692420959473e-02
8.752216584980487823e-03 -2.036155462265014648e-01 1.906702071428298950e-01 -3.519475832581520081e-02 -1.086580008268356323e-01 1.262504905462265015e-01 -8.768717758357524872e-03 -2.225611507892608643e-01 8.566944301128387451e-02 -1.766638904809951782e-01 -2.501122951507568359e-01 -1.688896864652633667e-01 -8.993931114673614502e-02 3.534255921840667725e-02 -1.207894310355186462e-01 -1.703040003776550293e-01 1.478709578514099121e-01 7.886430621147155762e-02 2.936022877693176270e-01 2.902380228042602539e-01 1.227577701210975647e-01 -7.832018285989761353e-02 1.676785200834274292e-01 -2.615411393344402313e-02 3.507495224475860596e-01 2.135523259639739990e-01 -2.527321875095367432e-01 1.656773239374160767e-01 -9.426794201135635376e-02 -5.425549671053886414e-02 3.695917725563049316e-01 -6.358645856380462646e-02
-1.549543067812919617e-02 -3.314077556133270264e-01 1.431935876607894897e-01 1.313405632972717285e-01 -2.149611562490463257e-01 7.419961690902709961e-02 2.173057012259960175e-02 1.345770955085754395e-01 1.376106590032577515e-01 -1.250079572200775146e-01 -1.313528884202241898e-02 -1.807782053947448730e-01 1.483317315578460693e-01 1.454482972621917725e-01 -4.285243339836597443e-03 -6.625124067068099976e-02 2.169593870639801025e-01 1.835092753171920776e-01 2.637341618537902832e-01 3.431908041238784790e-02 2.518138885498046875e-01 1.743734329938888550e-01 -2.291839122772216797e-01 1.602100133895874023e-01 5.010433197021484375e-01 9.019879251718521118e-02 -2.175441235303878784e-01 -6.546441931277513504e-03 -1.274274587631225586e-01 1.254580356180667877e-02 -2.121916413307189941e-02 -1.414624601602554321e-01
1.448362022638320923e-01 -3.056688308715820312e-01 3.561601340770721436e-01 -1.407687813043594360e-01 -1.617810577154159546e-01 1.264591980725526810e-02 1.363797634840011597e-01 -5.491320043802261353e-02 2.025892138481140137e-01 -1.855971217155456543e-01 -9.848788380622863770e-02 9.617129713296890259e-02 -2.203894853591918945e-01 -9.865964949131011963e-02 -8.811983466148376465e-02 -1.977156251668930054e-01 1.327833235263824463e-01 5.969471763819456100e-03 1.357262283563613892e-01 5.233689025044441223e-02 2.192806005477905273e-01 2.488807439804077148e-01 -2.821492850780487061e-01 2.746543474495410919e-02 3.245926499366760254e-01 2.485142052173614502e-01 4.232638329267501831e-02 -2.803029492497444153e-02 1.451850980520248413e-01 -2.103078514337539673e-01 -1.180246099829673767e-01 1.150002554059028625e-01
-1.598240435123443604e-01 -1.543526649475097656e-01 1.175417099148035049e-02 -2.278031706809997559e-01 5.454045161604881287e-02 -8.876821026206016541e-03 2.060076147317886353e-01 -3.880325704813003540e-02 2.220011502504348755e-01 -3.634801134467124939e-02 -2.992063164710998535e-01 -2.991311848163604736e-01 -1.868580430746078491e-01 7.607019040733575821e-03 -7.521199434995651245e-02 9.755663573741912842e-02 1.351475119590759277e-01 -3.287309035658836365e-02 -8.647688478231430054e-02 2.100084424018859863e-01 8.270858973264694214e-02 6.083424389362335205e-02 -1.399972289800643921e-01 -2.743800170719623566e-02 2.005135267972946167e-01 5.218717455863952637e-01 -1.386236995458602905e-01 -8.029748499393463135e-02 2.323585003614425659e-02 1.711381077766418457e-01 -1.197844184935092926e-02 -3.191091716289520264e-01
-7.869289815425872803e-02 -4.078984856605529785e-01 1.060239002108573914e-01 6.933738477528095245e-03 2.176946848630905151e-01 -3.823996335268020630e-02 -9.104899317026138306e-02 4.820142313838005066e-02 7.962915301322937012e-02 -4.214547947049140930e-02 -3.506446480751037598e-01 -2.541512548923492432e-01 -2.536716163158416748e-01 1.770985573530197144e-01 -2.033553570508956909e-01 -1.665803939104080200e-01 -2.765917219221591949e-02 6.302764266729354858e-02 3.761678636074066162e-01 7.371855527162551880e-02 -1.188873425126075745e-01 2.045281790196895599e-02 2.423405647277832031e-02 1.015168875455856323e-01 2.731688618659973145e-01 1.264493167400360107e-01 -1.921593248844146729e-01 -2.818406745791435242e-02 -2.766899298876523972e-03 -1.324760913848876953e-01 1.142153665423393250e-01 -2.452361285686492920e-01
-1.736390776932239532e-02 -2.180074602365493774e-01 -5.774031952023506165e-02 -3.759759366512298584e-01 2.450001388788223267e-01 -1.031811088323593140e-01 1.368022859096527100e-01 6.098927184939384460e-02 3.057210445404052734e-01 7.090093195438385010e-02 2.370948670431971550e-03 -3.516891896724700928e-01 -1.426461488008499146e-01 2.632545493543148041e-02 4.147061333060264587e-02 9.295086562633514404e-02 8.053527027368545532e-02 -1.985380798578262329e-01 1.078634187579154968e-01 9.427377581596374512e-02 -5.219488870352506638e-03 -3.814838826656341553e-02 -2.628696262836456299e-01 8.389481157064437866e-02 8.566042035818099976e-02 3.648281842470169067e-02 -8.153290301561355591e-02 -8.413317054510116577e-02 -5.789057910442352295e-02 9.629055112600326538e-02 2.977323532104492188e-01 -4.394093751907348633e-01
1.603262722492218018e-01 -1.946342736482620239e-02 1.569006443023681641e-01 7.038434594869613647e-02 -1.065347418189048767e-01 -2.280745953321456909e-01 1.008437871932983398e-01 8.214905112981796265e-02 1.329650636762380600e-03 -2.143909037113189697e-01 -1.248256117105484009e-01 -8.089561015367507935e-02 -2.488430738449096680e-01 2.695400416851043701e-01 6.204670667648315430e-02 -4.244365543127059937e-02 1.332459039986133575e-02 -1.334986239671707153e-01 3.861144185066223145e-01 2.757851779460906982e-01 1.936046034097671509e-01 -2.176654040813446045e-01 7.425571978092193604e-02 1.679819524288177490e-01 2.912084758281707764e-01 2.242555469274520874e-01 -8.188847452402114868e-03 3.654409572482109070e-02 -2.202230393886566162e-01 -1.962936818599700928e-01 1.513878256082534790e-01 -2.180949449539184570e-01
-6.880843546241521835e-03 -3.073709011077880859e-01 -6.846180558204650879e-02 -1.562540531158447266e-01 1.860689073801040649e-01 -3.840774670243263245e-02 -1.283027529716491699e-01 -1.276773363351821899e-01 4.973776638507843018e-02 -1.645253747701644897e-01 2.183206751942634583e-02 -2.315094918012619019e-01 -1.064251288771629333e-01 -6.527105718851089478e-02 -1.138470545411109924e-01 1.054278463125228882e-01 3.445163667201995850e-01 -6.654072552919387817e-02 -6.137123703956604004e-02 2.600070834159851074e-01 -7.443984597921371460e-02 7.797802984714508057e-02 1.734285950660705566e-01 2.217387706041336060e-01 4.044659435749053955e-01 1.997130066156387329e-01 -8.880043029785156250e-02 2.397121787071228027e-01 -1.215223819017410278e-01 -1.295296549797058105e-01 2.609512209892272949e-01 -1.743894517421722412e-01
-1.107480004429817200e-01 -3.717800676822662354e-01 2.371524088084697723e-02 -5.314984917640686035e-02 -1.505163311958312988e-01 3.678812459111213684e-02 1.396656781435012817e-01 -1.070443391799926758e-01 1.205377429723739624e-01 -1.397091299295425415e-01 -1.627310924232006073e-02 -2.803535461425781250e-01 -1.445160210132598877e-01 -3.984812274575233459e-02 4.856522660702466965e-03 1.601696163415908813e-01 -1.779106706380844116e-01 -2.908627390861511230e-01 1.292136758565902710e-01 -9.152765572071075439e-02 1.134744808077812195e-01 1.350069940090179443e-01 1.442496851086616516e-02 -1.706257909536361694e-01 2.668094635009765625e-01 1.865432411432266235e-01 1.744619607925415039e-01 -2.569520473480224609e-01 -1.703177988529205322e-01 -2.963404357433319092e-01 2.761135101318359375e-01 -1.811884343624114990e-01
-1.070619281381368637e-02 -3.633206188678741455e-01 2.293851375579833984e-01 8.548994548618793488e-03 1.235779200214892626e-04 5.007167905569076538e-02 8.771788328886032104e-02 1.939570456743240356e-01 4.740907624363899231e-02 -1.116063222289085388e-01 6.993229687213897705e-02 -3.087700158357620239e-02 1.419186741113662720e-01 2.614580467343330383e-02 1.617796868085861206e-01 3.813690692186355591e-02 1.862604171037673950e-01 -6.293962895870208740e-02 4.030987322330474854e-01 2.304962724447250366e-01 2.262094244360923767e-02 4.050363600254058838e-01 -2.836749888956546783e-02 1.148070842027664185e-01 3.275485634803771973e-01 9.973888099193572998e-02 -1.645615398883819580e-01 -3.556591644883155823e-02 3.252056539058685303e-01 -1.052878573536872864e-01 2.208491042256355286e-02 -5.134824663400650024e-02
1.853000223636627197e-01 1.721866875886917114e-01 7.742206752300262451e-02 -7.865354418754577637e-02 -4.776555299758911133e-02 -1.653370559215545654e-01 3.030331432819366455e-02 -8.818192034959793091e-02 1.683875173330307007e-01 -3.168033063411712646e-01 -1.833282411098480225e-01 1.786594688892364502e-01 -9.577681869268417358e-02 1.647840067744255066e-02 8.958777785301208496e-02 -4.505617171525955200e-02 1.539503484964370728e-01 2.209091335535049438e-01 4.946882128715515137e-01 1.795451194047927856e-01 1.388978809118270874e-01 -3.365051373839378357e-02 5.791769176721572876e-02 -5.735799670219421387e-02 1.624848842620849609e-01 3.276774287223815918e-01 2.535927481949329376e-02 2.141501158475875854e-01 -7.244096696376800537e-02 -1.699017286300659180e-01 2.164526730775833130e-01 -1.844113916158676147e-01
-1.465874910354614258e-01 -2.533931136131286621e-01 2.977152727544307709e-02 -4.120138287544250488e-01 6.968580931425094604e-02 -1.821793317794799805e-01 1.874226629734039307e-01 -5.442361161112785339e-02 1.926281750202178955e-01 -1.847926825284957886e-01 5.380012094974517822e-02 -3.272165730595588684e-02 5.338145047426223755e-02 3.281093835830688477e-01 1.404676884412765503e-01 -1.659676134586334229e-01 2.296187728643417358e-01 1.293491721153259277e-01 2.777129709720611572e-01 1.607210636138916016e-01 6.633765995502471924e-02 1.131472587585449219e-01 -1.258212327957153320e-01 -1.191492006182670593e-02 3.514167070388793945e-01 -3.092329204082489014e-02 -1.125104799866676331e-01 -1.296764910221099854e-01 -1.584150046110153198e-01 -1.756705194711685181e-01 1.366623789072036743e-01 1.955787092447280884e-02
1.157528012990951538e-01 -4.553447291254997253e-02 7.622886449098587036e-02 -1.090090572834014893e-01 -8.150798082351684570e-02 -3.293143212795257568e-01 7.099354267120361328e-02 -4.820754751563072205e-02 1.119746789336204529e-01 5.212511867284774780e-02 -8.945255726575851440e-02 -1.823990345001220703e-01 -1.491960138082504272e-01 -1.820727437734603882e-01 -1.854412257671356201e-01 2.244196087121963501e-01 1.492648571729660034e-01 1.894123256206512451e-01 2.121012359857559204e-01 3.252117633819580078e-01 1.009386330842971802e-01 -6.913362070918083191e-03 -2.994394488632678986e-02 -3.627218604087829590e-01 1.829840540885925293e-01 3.222680389881134033e-01 -2.016732245683670044e-01 8.937934413552284241e-03 -3.585682809352874756e-02 -1.428206264972686768e-01 2.792553007602691650e-01 -1.353661268949508667e-01
-1.136814579367637634e-01 -3.085682727396488190e-02 -2.776121546048671007e-04 -2.573910355567932129e-01 8.877643197774887085e-02 -3.496273979544639587e-02 2.801090180873870850e-01 3.597845789045095444e-03 1.907780617475509644e-01 1.062572188675403595e-02 -1.578891426324844360e-01 -4.508586823940277100e-01 -2.327474504709243774e-01 -1.355745363980531693e-02 -9.940589219331741333e-02 8.793645352125167847e-02 6.478615850210189819e-02 -1.113039776682853699e-01 9.665927290916442871e-02 8.326645195484161377e-02 7.507776468992233276e-02 1.046428680419921875e-01 -1.354776471853256226e-01 -7.621550466865301132e-03 2.115235328674316406e-01 4.434584379196166992e-01 -1.654095202684402466e-01 1.043186709284782410e-01 -1.131141111254692078e-01 1.378314793109893799e-01 -4.904046282172203064e-02 -3.375152945518493652e-01
-1.902583241462707520e-01 -1.472139060497283936e-01 9.318248927593231201e-02 -3.734369874000549316e-01 5.402611196041107178e-02 -4.655311629176139832e-02 3.327178061008453369e-01 -6.765049695968627930e-02 1.432111859321594238e-01 3.310780227184295654e-02 -1.850110143423080444e-01 -3.995518088340759277e-01 -1.749649345874786377e-01 -2.468506619334220886e-02 4.838380217552185059e-02 1.384910047054290771e-01 1.562220901250839233e-01 -5.544306710362434387e-02 -1.082514151930809021e-01 1.279976218938827515e-01 1.844752207398414612e-02 4.289370402693748474e-02 -1.655727475881576538e-01 4.494715481996536255e-02 1.491001993417739868e-01 4.445566534996032715e-01 -2.268568426370620728e-01 -3.219503536820411682e-02 1.245469599962234497e-02 5.282355099916458130e-02 -5.484962603077292442e-04 -2.071357518434524536e-01
-5.771471187472343445e-02 -2.635317444801330566e-01 1.770852059125900269e-01 1.685199737548828125e-01 -2.862948775291442871e-01 -1.462322175502777100e-01 9.261491894721984863e-02 2.068660408258438110e-01 1.633097678422927856e-01 -6.138138473033905029e-02 4.865865409374237061e-02 -3.340747058391571045e-01 -3.593447804450988770e-02 4.956733807921409607e-02 1.884055696427822113e-02 6.465911865234375000e-03 2.669617831707000732e-01 2.392758876085281372e-01 3.962608277797698975e-01 -1.488744765520095825e-01 8.432842791080474854e-02 -1.114017739892005920e-01 5.770651996135711670e-02 7.749169319868087769e-02 1.970249265432357788e-01 2.750925421714782715e-01 -2.429960668087005615e-01 3.695660084486007690e-02 -8.316423743963241577e-02 -1.812762767076492310e-01 5.903683975338935852e-02 -9.721689671277999878e-02
-7.476251572370529175e-02 -9.040581993758678436e-03 5.579295754432678223e-02 -3.559220135211944580e-01 1.807416044175624847e-02 3.296029567718505859e-02 1.958763897418975830e-01 -7.888508588075637817e-02 2.261913567781448364e-01 -2.005584724247455597e-02 -2.594307363033294678e-01 -3.346692323684692383e-01 -1.614394932985305786e-01 1.482417900115251541e-02 3.616398200392723083e-03 1.124574914574623108e-01 1.340938266366720200e-02 -4.306297376751899719e-02 2.005834691226482391e-02 2.357379794120788574e-01 -4.455137997865676880e-03 5.538238584995269775e-02 -1.243347749114036560e-01 -2.852318808436393738e-02 1.362602561712265015e-01 4.653666615486145020e-01 -1.946500092744827271e-01 -1.157951657660305500e-03 -8.923433721065521240e-02 1.696661412715911865e-01 8.665502071380615234e-03 -4.018721580505371094e-01
-1.950144916772842407e-01 -9.795615822076797485e-02 2.836367785930633545e-01 -1.612017750740051270e-01 7.626500912010669708e-03 -2.146175131201744080e-02 1.301475465297698975e-01 1.491480171680450439e-01 8.844928443431854248e-02 8.374807238578796387e-02 -1.434532403945922852e-01 -8.602353185415267944e-02 -4.180175960063934326e-01 1.329871825873851776e-02 9.316383302211761475e-02 3.627978265285491943e-02 1.385555118322372437e-01 7.769773248583078384e-03 2.023163735866546631e-01 1.509291678667068481e-01 -9.697961062192916870e-02 1.146803125739097595e-01 -2.844778448343276978e-02 -3.946712240576744080e-02 9.847565740346908569e-02 1.923075318336486816e-01 -1.772470921277999878e-01 1.857026070356369019e-01 4.347315430641174316e-01 -2.926726043224334717e-01 2.880635559558868408e-01 -2.011060342192649841e-02
2.878870964050292969e-01 -1.010960191488265991e-01 -2.354515157639980316e-02 -6.771583110094070435e-02 -1.797883212566375732e-01 -1.719808131456375122e-01 6.119576841592788696e-02 -6.822161376476287842e-02 1.151577085256576538e-01 1.833725571632385254e-01 -9.055159986019134521e-02 -1.042274683713912964e-01 -1.376071423292160034e-01 6.664991378784179688e-02 -1.779751330614089966e-01 7.764554023742675781e-02 6.853118538856506348e-03 1.145602613687515259e-01 2.709286212921142578e-01 2.789514660835266113e-01 -1.325936317443847656e-01 7.699499279260635376e-02 -1.320041716098785400e-01 -2.562675178050994873e-01 2.974224388599395752e-01 3.825768530368804932e-01 -2.269904464483261108e-01 5.192240700125694275e-02 2.587611600756645203e-02 -2.058417499065399170e-01 2.724620401859283447e-01 -1.646583229303359985e-01
2.685358226299285889e-01 -1.032324433326721191e-01 -1.526744198054075241e-02 -5.393714085221290588e-02 -1.691506505012512207e-01 -1.553920805454254150e-01 7.279585301876068115e-02 -1.276513654738664627e-02 1.224004626274108887e-01 -2.889201976358890533e-03 -1.113676577806472778e-01 -2.912282645702362061e-01 -4.151270091533660889e-01 -1.218248456716537476e-01 4.083931446075439453e-02 1.657673120498657227e-01 3.000008463859558105e-01 8.344627171754837036e-02 1.556837558746337891e-01 9.572937339544296265e-02 2.948880940675735474e-02 -1.421052664518356323e-01 -8.976188302040100098e-02 -2.073599584400653839e-02 3.033882081508636475e-01 3.557622730731964111e-01 -2.166958451271057129e-01 6.408739835023880005e-02 9.345865249633789062e-02 -1.545735001564025879e-01 2.415335923433303833e-01 8.237659931182861328e-02
4.513042792677879333e-02 -6.275513023138046265e-02 4.440432041883468628e-02 -1.968139037489891052e-02 -1.775480061769485474e-01 1.540895849466323853e-01 1.896759681403636932e-02 1.312324553728103638e-01 4.120387881994247437e-02 -5.888637527823448181e-02 -1.900243945419788361e-02 -1.079081818461418152e-01 -1.613778173923492432e-01 -2.615066170692443848e-01 -8.629873394966125488e-02 2.382630109786987305e-01 2.713734507560729980e-01 -1.894544623792171478e-02 3.939144909381866455e-01 1.624250262975692749e-01 -9.279965609312057495e-02 -3.377189487218856812e-02 -1.088991016149520874e-01 -6.523538380861282349e-02 1.542456727474927902e-02 4.386980831623077393e-01 -1.724928021430969238e-01 1.286186575889587402e-01 -1.326035410165786743e-01 -3.698889538645744324e-02 3.865668177604675293e-01 -2.328202575445175171e-01
5.186686664819717407e-02 6.315904110670089722e-02 -1.658849567174911499e-01 -1.099929437041282654e-01 -8.147953450679779053e-02 -6.379793584346771240e-02 1.198445856571197510e-01 -1.286741197109222412e-01 6.565001606941223145e-02 -2.406703382730484009e-01 1.247631013393402100e-01 -2.786348164081573486e-01 -5.721646174788475037e-02 -1.780060529708862305e-01 6.207817420363426208e-02 -1.612793952226638794e-01 2.247962914407253265e-02 2.666349411010742188e-01 3.147385418415069580e-01 5.812673643231391907e-02 -1.123514100909233093e-01 9.706528484821319580e-02 7.710069417953491211e-02 -3.006822168827056885e-01 4.291382431983947754e-01 3.154684603214263916e-01 -1.545974761247634888e-01 1.303906589746475220e-01 1.382282227277755737e-01 -1.255967020988464355e-01 1.965470016002655029e-01 -3.583122417330741882e-02
-1.678727120161056519e-01 -3.432260155677795410e-01 -3.186643421649932861e-01 -1.836513876914978027e-01 5.982911959290504456e-02 9.477054327726364136e-02 7.006046921014785767e-02 -6.890593469142913818e-02 1.144581139087677002e-01 -9.809552133083343506e-02 -6.364011764526367188e-02 -1.509844958782196045e-01 -2.028335332870483398e-01 -1.129570975899696350e-01 9.148902446031570435e-02 1.347730308771133423e-01 1.814486533403396606e-01 -2.140880748629570007e-02 7.454694062471389771e-02 1.683095097541809082e-01 1.197983138263225555e-02 3.103100322186946869e-02 -4.510269314050674438e-02 9.571615606546401978e-02 3.529741466045379639e-01 3.885945677757263184e-01 1.805194281041622162e-02 -1.562165766954421997e-01 -1.140970587730407715e-01 6.642212718725204468e-02 -1.013291776180267334e-01 -3.986533880233764648e-01
-1.111824065446853638e-01 -2.453374266624450684e-01 1.697252392768859863e-01 -2.710092961788177490e-01 -2.027006745338439941e-01 -3.236920237541198730e-01 2.810269296169281006e-01 1.298248171806335449e-01 8.579430729150772095e-02 2.484530210494995117e-03 -1.013429239392280579e-01 -1.012770608067512512e-01 -3.402308374643325806e-02 2.066068798303604126e-01 1.031406298279762268e-01 -2.950290441513061523e-01 1.264873594045639038e-01 -4.411599785089492798e-02 -2.980816178023815155e-02 2.279647737741470337e-01 2.372089177370071411e-01 1.349333021789789200e-02 -8.655887842178344727e-02 1.024660095572471619e-01 3.523505628108978271e-01 2.272700220346450806e-01 4.389130696654319763e-02 -1.290331184864044189e-01 -1.240366920828819275e-01 -5.335366725921630859e-02 1.485525071620941162e-01 -1.848252266645431519e-01
-1.962175592780113220e-02 -3.350351750850677490e-01 -1.205940358340740204e-02 -1.365154832601547241e-01 -3.443681821227073669e-02 -1.443528085947036743e-01 5.231732502579689026e-03 -1.883467137813568115e-01 6.462877988815307617e-02 1.200345009565353394e-01 -4.553610682487487793e-01 -2.727191150188446045e-01 -2.839710712432861328e-01 -1.193843111395835876e-01 -1.100243479013442993e-01 -1.963868141174316406e-01 2.212903797626495361e-01 5.432117357850074768e-02 1.793622672557830811e-01 1.205851137638092041e-01 -8.943177014589309692e-02 -5.246551008895039558e-04 -4.097324609756469727e-02 9.550162404775619507e-02 1.220301315188407898e-01 3.480148613452911377e-01 -4.611608013510704041e-02 1.546710431575775146e-01 -9.428920224308967590e-03 -1.564865559339523315e-01 2.420291155576705933e-01 5.038838833570480347e-02
-2.347372025251388550e-01 -1.378475129604339600e-01 1.615643799304962158e-01 -8.185096085071563721e-02 1.465520635247230530e-02 8.404504507780075073e-02 6.288583576679229736e-02 -7.811725139617919922e-02 1.538686603307723999e-01 -3.728910163044929504e-02 -2.272649481892585754e-02 -6.299040466547012329e-02 -1.834816932678222656e-01 -2.758351266384124756e-01 3.608373403549194336e-01 -2.039697021245956421e-01 -1.139840707182884216e-01 3.334488254040479660e-03 1.559916436672210693e-01 -7.398179918527603149e-02 -1.357021033763885498e-01 3.740257620811462402e-01 7.938230037689208984e-02 -1.848982870578765869e-01 2.259979993104934692e-01 8.590231835842132568e-02 -9.138571470975875854e-02 -1.861578375101089478e-01 -1.061601936817169189e-01 -1.194484829902648926e-01 4.123339354991912842e-01 -1.613182425498962402e-01
-1.858297139406204224e-01 -1.678050160408020020e-01 2.357129454612731934e-01 -9.633981436491012573e-02 -2.917082905769348145e-01 -1.730340868234634399e-01 -1.169694885611534119e-01 1.808551698923110962e-01 2.218583971261978149e-01 -1.159003823995590210e-01 1.900468617677688599e-01 -5.348205193877220154e-02 -1.894747167825698853e-01 8.652536571025848389e-02 -7.597969472408294678e-02 1.879871636629104614e-02 4.159266948699951172e-01 2.657234072685241699e-01 3.676982522010803223e-01 -7.467573881149291992e-02 -4.315413162112236023e-02 1.608225852251052856e-01 5.702619906514883041e-03 2.641430310904979706e-02 1.869130730628967285e-01 9.112861007452011108e-02 -1.468818634748458862e-01 5.331027787178754807e-03 -1.290891319513320923e-01 -1.083714142441749573e-01 4.782417789101600647e-03 -2.319104820489883423e-01
1.387591823004186153e-03 -2.900556623935699463e-01 1.266996860504150391e-01 -7.595946663059294224e-04 -1.287995576858520508e-01 -1.857418380677700043e-02 -9.862338751554489136e-02 -2.156306654214859009e-01 1.866055428981781006e-01 -1.707439720630645752e-01 -2.496016621589660645e-01 -1.698299348354339600e-01 -4.931134637445211411e-03 -1.061382219195365906e-01 -1.804853081703186035e-01 1.399558186531066895e-01 1.211663112044334412e-01 1.659803688526153564e-01 3.161724507808685303e-01 2.618455588817596436e-01 1.880272291600704193e-02 4.676713794469833374e-02 1.278150826692581177e-01 -1.966825574636459351e-01 4.230533242225646973e-01 2.353703528642654419e-01 -1.526479125022888184e-01 1.293188184499740601e-01 5.455145612359046936e-03 -1.229368224740028381e-01 2.238486856222152710e-01 -1.070866268128156662e-02
-1.548788547515869141e-01 -1.479629129171371460e-01 7.824000716209411621e-02 -2.059929966926574707e-01 -7.838930189609527588e-02 -3.604305088520050049e-01 1.134522706270217896e-01 2.417364567518234253e-01 1.863329410552978516e-01 -5.978608131408691406e-02 -2.828219346702098846e-02 -1.032761484384536743e-01 -8.254204690456390381e-02 2.766989469528198242e-01 -1.697355881333351135e-02 -1.798892468214035034e-01 1.328621506690979004e-01 -8.711329102516174316e-02 4.686194658279418945e-02 1.508528925478458405e-02 1.882308423519134521e-01 -1.173412706702947617e-02 -9.154634177684783936e-02 4.220733419060707092e-02 4.777710735797882080e-01 2.792037427425384521e-01 -1.783843897283077240e-02 -9.764295071363449097e-02 -1.407317668199539185e-01 -2.347895652055740356e-01 1.672780662775039673e-01 -2.000917643308639526e-01
-1.828689277172088623e-01 -6.100187823176383972e-02 3.347861766815185547e-01 -2.575899660587310791e-01 -1.447941958904266357e-01 -4.375931620597839355e-02 -1.813928037881851196e-01 2.495466619729995728e-01 1.816208362579345703e-01 -1.459316350519657135e-02 -9.074158966541290283e-02 -1.026824712753295898e-01 -1.114254593849182129e-01 6.670933961868286133e-02 1.856708526611328125e-01 1.335965245962142944e-01 3.089391440153121948e-02 3.274627029895782471e-01 2.346695214509963989e-01 -4.969265311956405640e-02 1.839416772127151489e-01 5.592722445726394653e-02 -3.458647131919860840e-01 1.594303995370864868e-01 2.320422679185867310e-01 3.206125199794769287e-01 -1.055866405367851257e-01 7.676418125629425049e-02 8.923847973346710205e-02 -9.585081785917282104e-02 4.795907065272331238e-02 -6.576860696077346802e-02
3.683485835790634155e-02 -4.017864465713500977e-01 -7.741045951843261719e-02 -6.427931785583496094e-02 1.377105265855789185e-01 1.627332530915737152e-02 -9.608237445354461670e-02 2.624129354953765869e-01 2.659866809844970703e-01 7.960800826549530029e-02 6.507446616888046265e-02 -3.521171584725379944e-02 -3.635700792074203491e-02 -5.865035951137542725e-02 -2.833236381411552429e-02 -1.606321632862091064e-01 3.120781183242797852e-01 6.905084848403930664e-02 3.250822126865386963e-01 2.487078160047531128e-01 6.184898316860198975e-02 -2.888121902942657471e-01 2.395545504987239838e-02 -9.569127112627029419e-02 1.409637331962585449e-01 3.057648837566375732e-01 -1.685156226158142090e-01 1.731955111026763916e-01 -1.413210034370422363e-01 2.451351098716259003e-02 2.357247471809387207e-01 3.575139865279197693e-02
-3.688338398933410645e-02 -2.488880455493927002e-01 1.633610874414443970e-01 -5.557901784777641296e-02 -1.997774541378021240e-01 -2.060741335153579712e-01 -1.434252783656120300e-02 1.226087585091590881e-01 1.047866865992546082e-01 -1.304891556501388550e-01 -1.239246316254138947e-02 -6.541687250137329102e-02 -1.166894212365150452e-01 -1.643080264329910278e-01 -6.150771677494049072e-02 -1.682315021753311157e-02 3.465140163898468018e-01 2.885826230049133301e-01 3.457095623016357422e-01 3.094591945409774780e-02 2.549176812171936035e-01 -6.261496990919113159e-02 1.781311929225921631e-01 -1.405394822359085083e-01 1.116754487156867981e-01 3.200683593750000000e-01 -1.745740026235580444e-01 2.593284547328948975e-01 8.081203699111938477e-02 7.669591344892978668e-03 1.793527454137802124e-01 -1.912390440702438354e-01
-2.073135673999786377e-01 -1.281089037656784058e-01 -4.115081392228603363e-03 -2.843023240566253662e-01 8.153750747442245483e-02 4.478619247674942017e-02 1.644642055034637451e-01 2.071616984903812408e-02 3.711088299751281738e-01 1.157245412468910217e-02 -1.962926536798477173e-01 -3.022540211677551270e-01 -1.744442731142044067e-01 -2.106499671936035156e-02 -1.114566624164581299e-01 -3.038098849356174469e-02 -5.993585288524627686e-02 -2.478237450122833252e-01 1.374654378741979599e-02 1.932134330272674561e-01 1.687944084405899048e-01 1.631157696247100830e-01 -1.810690462589263916e-01 -2.443864382803440094e-02 1.501453667879104614e-01 3.291075825691223145e-01 -1.723185181617736816e-01 9.437492117285728455e-03 -7.237372547388076782e-02 1.331741511821746826e-01 -8.458930999040603638e-02 -3.604037761688232422e-01
1.291159987449645996e-01 -3.183403611183166504e-01 -2.727589104324579239e-03 -2.343029230833053589e-01 2.610312402248382568e-02 7.662278413772583008e-02 3.310698568820953369e-01 4.289304912090301514e-01 2.712577879428863525e-01 -3.710972890257835388e-02 -1.305752061307430267e-02 -4.913445562124252319e-02 2.580028586089611053e-02 4.930124804377555847e-02 -8.534941822290420532e-02 -3.582459688186645508e-02 -7.622016966342926025e-02 2.862493097782135010e-01 -4.298729822039604187e-03 -1.040449738502502441e-01 -1.225737184286117554e-01 6.487111002206802368e-02 -5.713271349668502808e-02 -3.965784609317779541e-02 1.097867712378501892e-01 1.979091763496398926e-01 -9.968794882297515869e-02 9.147290140390396118e-02 8.721893280744552612e-02 -4.498500525951385498e-01 1.883565336465835571e-01 -9.858069941401481628e-03
-2.346683293581008911e-02 -3.144801855087280273e-01 1.142214462161064148e-01 -4.434138834476470947e-01 8.408132195472717285e-02 -1.112973019480705261e-01 1.968986541032791138e-01 3.699925914406776428e-02 2.821064591407775879e-01 -3.545199707150459290e-02 -1.756113171577453613e-01 -2.489275187253952026e-01 -1.635598540306091309e-01 8.554495126008987427e-02 -2.340769954025745392e-02 3.659021109342575073e-02 1.545368432998657227e-01 -1.729194223880767822e-01 -8.014474064111709595e-02 -2.471970207989215851e-02 4.581528529524803162e-02 2.129453569650650024e-01 -8.883009105920791626e-02 5.285730585455894470e-02 2.408659160137176514e-01 3.138590455055236816e-01 -6.943265348672866821e-02 1.065781787037849426e-01 -6.988207250833511353e-02 2.336605191230773926e-01 1.366855204105377197e-01 -2.277690321207046509e-01
-1.131018996238708496e-02 -9.370420873165130615e-02 -1.259550899267196655e-01 -1.765401810407638550e-01 2.441700361669063568e-02 -5.647562816739082336e-02 -7.670607417821884155e-02 3.826089575886726379e-02 1.124435812234878540e-01 -3.243026509881019592e-02 2.035719901323318481e-01 -2.898173928260803223e-01 -1.469903886318206787e-01 2.313757836818695068e-01 1.457574516534805298e-01 -2.069082707166671753e-01 1.491855680942535400e-01 1.092713102698326111e-01 3.440195620059967041e-01 3.985802531242370605e-01 2.503550350666046143e-01 2.031184136867523193e-01 -1.062075570225715637e-01 -7.417624443769454956e-02 2.716667354106903076e-01 1.482822895050048828e-01 -1.519430130720138550e-01 2.869786322116851807e-02 2.172923386096954346e-01 2.326097153127193451e-02 2.074047625064849854e-01 1.095232293009757996e-01
9.262997657060623169e-03 -9.730306267738342285e-02 1.530070006847381592e-01 -3.305368423461914062e-01 -3.823416307568550110e-02 -2.956893108785152435e-02 1.477126777172088623e-01 7.392756640911102295e-02 7.397428900003433228e-02 -6.420285999774932861e-02 -1.884518191218376160e-02 8.298315852880477905e-02 -6.976689398288726807e-02 1.334931552410125732e-01 -7.270262390375137329e-02 -1.724154949188232422e-01 2.912876009941101074e-01 1.019032821059226990e-01 6.612496078014373779e-02 9.658218920230865479e-02 3.170248866081237793e-01 2.354274392127990723e-01 -1.205599494278430939e-02 -1.001867055892944336e-01 3.525622487068176270e-01 2.357513308525085449e-01 -2.799738943576812744e-01 1.229436546564102173e-01 2.087173163890838623e-01 -3.954722583293914795e-01 3.531373292207717896e-02 6.316022574901580811e-02
1.745028197765350342e-01 -9.790470451116561890e-02 1.274723261594772339e-01 -1.042670831084251404e-01 -9.324887394905090332e-02 7.497989386320114136e-02 2.147764861583709717e-01 1.125541701912879944e-01 1.357421427965164185e-01 -6.791245937347412109e-02 9.463804773986339569e-03 -1.232886090874671936e-01 9.142975322902202606e-03 -1.948731094598770142e-01 -6.484124809503555298e-02 2.489711046218872070e-01 2.133425772190093994e-01 8.585814386606216431e-02 3.186484575271606445e-01 1.785093843936920166e-01 -3.462075293064117432e-01 6.586623936891555786e-02 -1.183308586478233337e-01 -3.702381625771522522e-02 2.611814439296722412e-01 3.482177555561065674e-01 1.168183162808418274e-01 8.718403428792953491e-02 -3.613807633519172668e-02 -1.504564136266708374e-01 2.986039519309997559e-01 -2.597376406192779541e-01
-6.486126035451889038e-02 -1.242652535438537598e-02 6.161930039525032043e-02 -3.246172368526458740e-01 1.150236427783966064e-01 -8.181391283869743347e-03 2.535239756107330322e-01 -1.320669334381818771e-02 2.614886462688446045e-01 1.168321296572685242e-01 -2.846239209175109863e-01 -3.107417225837707520e-01 -1.725006997585296631e-01 6.012636795639991760e-02 -1.199894864112138748e-02 1.378191709518432617e-01 1.201647217385470867e-03 -8.225641399621963501e-02 2.743252739310264587e-02 2.281097471714019775e-01 7.427455484867095947e-02 7.503410428762435913e-02 -9.039282053709030151e-02 -5.898154154419898987e-02 1.175296083092689514e-01 4.329052269458770752e-01 -2.269675284624099731e-01 -3.764045611023902893e-02 -2.587361494079232216e-03 2.034206837415695190e-01 1.247339993715286255e-01 -3.211932778358459473e-01
-5.441048741340637207e-02 -4.549472928047180176e-01 -1.872814148664474487e-01 -2.193706631660461426e-01 8.623974025249481201e-02 -1.065425574779510498e-02 1.178414896130561829e-01 8.047308772802352905e-02 3.329657316207885742e-01 1.039468217641115189e-02 -2.733639478683471680e-01 -1.261708140373229980e-01 -1.629565656185150146e-01 -1.696492731571197510e-01 7.489163428544998169e-02 -1.707912795245647430e-02 -7.181011140346527100e-02 -7.672029733657836914e-02 2.355951368808746338e-01 -6.022932752966880798e-02 -5.235677957534790039e-02 1.091271340847015381e-01 -2.325225248932838440e-02 9.851151704788208008e-02 1.309989839792251587e-01 4.395196437835693359e-01 8.221314102411270142e-02 -1.422669291496276855e-01 -1.108905114233493805e-02 1.700222492218017578e-01 -6.480026245117187500e-02 -2.246259897947311401e-01
-2.277312800288200378e-02 -3.553200140595436096e-02 2.679479718208312988e-01 2.788258530199527740e-02 -1.719115972518920898e-01 -1.596778482198715210e-01 5.499462038278579712e-02 -7.040425669401884079e-03 7.245448976755142212e-02 -2.208174467086791992e-01 2.860112786293029785e-01 1.103247422724962234e-02 -1.637954562902450562e-01 -5.972196534276008606e-02 -1.416847109794616699e-01 -9.604460746049880981e-02 3.724994957447052002e-01 1.908191107213497162e-02 1.348832845687866211e-01 -5.693506449460983276e-02 6.415431946516036987e-02 1.330959051847457886e-01 -2.170508354902267456e-01 -8.468040823936462402e-02 4.085100442171096802e-02 2.417526245117187500e-01 -1.987892985343933105e-01 -1.222692579030990601e-01 7.382655888795852661e-02 -3.787630498409271240e-01 3.754826188087463379e-01 -1.753442585468292236e-01
-9.984252974390983582e-03 -1.702908575534820557e-01 2.889780402183532715e-01 -2.058646380901336670e-01 -2.775273844599723816e-02 1.524569839239120483e-01 -2.080760300159454346e-01 1.163156330585479736e-02 3.554795682430267334e-02 -1.077063605189323425e-01 1.057068631052970886e-02 -2.651371061801910400e-01 -4.079543799161911011e-02 1.800141483545303345e-02 -2.069623395800590515e-02 -6.711705587804317474e-03 -1.342287100851535797e-02 2.990303635597229004e-01 2.771698832511901855e-01 1.359252482652664185e-01 -4.443929344415664673e-02 1.331884786486625671e-02 -1.505875736474990845e-01 1.148205995559692383e-01 2.579300701618194580e-01 1.179271489381790161e-01 -7.251541316509246826e-02 -3.267120420932769775e-01 -1.735684089362621307e-02 -4.187645912170410156e-01 1.023250296711921692e-01 -3.005875349044799805e-01
-1.282940208911895752e-01 -2.255907654762268066e-01 9.339705109596252441e-02 -3.589618802070617676e-01 -1.861087605357170105e-02 -2.230568230152130127e-02 2.441404163837432861e-01 -1.079761087894439697e-01 2.347022145986557007e-01 -4.730862751603126526e-02 -2.882343530654907227e-01 -3.426358699798583984e-01 -9.008782356977462769e-02 -1.219560503959655762e-01 -1.076365932822227478e-01 5.486509203910827637e-02 4.742709919810295105e-03 -1.128645688295364380e-01 -4.663997888565063477e-02 8.957617729902267456e-02 6.652253121137619019e-02 1.077781915664672852e-01 -1.181398108601570129e-01 1.309912800788879395e-01 2.075155824422836304e-01 3.824620842933654785e-01 -6.744990497827529907e-02 -6.020518951117992401e-03 3.959894925355911255e-02 1.586612761020660400e-01 7.729719579219818115e-02 -3.616904616355895996e-01
-1.260182410478591919e-01 -1.847104132175445557e-01 1.074581071734428406e-01 -2.677971720695495605e-01 1.866192072629928589e-01 -1.117355376482009888e-01 2.028531730175018311e-01 6.058531999588012695e-02 3.541757762432098389e-01 6.684749573469161987e-02 -1.868635714054107666e-01 -3.141544461250305176e-01 -1.720694079995155334e-02 -4.995446279644966125e-02 3.070969879627227783e-02 2.184502333402633667e-01 -7.597038522362709045e-03 -2.052456438541412354e-01 -5.134625732898712158e-02 2.597989439964294434e-01 7.853895425796508789e-02 1.307826489210128784e-01 -2.371304929256439209e-01 4.796914383769035339e-02 2.258061468601226807e-01 3.398233056068420410e-01 -3.407435491681098938e-02 3.063674084842205048e-02 -1.958511956036090851e-02 1.022910103201866150e-01 6.198814511299133301e-02 -2.868014872074127197e-01
1.396547108888626099e-01 -2.103213369846343994e-01 1.462772041559219360e-01 -3.309343755245208740e-01 -1.929580122232437134e-01 5.614349152892827988e-03 1.476266682147979736e-01 4.784945864230394363e-03 6.473111454397439957e-03 -6.203252449631690979e-02 -5.342198163270950317e-02 -2.608516626060009003e-02 -7.369522005319595337e-02 8.083768188953399658e-03 -2.930709123611450195e-01 -2.237858921289443970e-01 2.252107858657836914e-01 -1.924453973770141602e-01 1.366207599639892578e-01 4.183837026357650757e-02 -1.122637391090393066e-01 -1.450550369918346405e-02 -2.358314543962478638e-01 -1.082314774394035339e-01 2.005359828472137451e-01 2.301423400640487671e-01 -3.830168545246124268e-01 -7.249572128057479858e-02 1.631645411252975464e-01 -3.435377478599548340e-01 6.967079639434814453e-02 -1.201144084334373474e-01
-1.204217374324798584e-01 -1.917836964130401611e-01 2.897195219993591309e-01 -2.363467216491699219e-01 -3.316482305526733398e-01 2.964068204164505005e-02 -9.346440434455871582e-02 1.633413694798946381e-02 2.228958010673522949e-01 1.155036836862564087e-01 -8.745504915714263916e-02 -1.905738860368728638e-01 -6.758899241685867310e-02 1.700826883316040039e-01 1.565367430448532104e-01 -2.760888338088989258e-01 1.668420284986495972e-01 3.384374678134918213e-01 1.728588193655014038e-01 1.063010618090629578e-01 4.019657522439956665e-02 3.600732237100601196e-02 -1.241692528128623962e-01 2.237534373998641968e-01 8.981932699680328369e-02 3.559496998786926270e-01 -1.489397585391998291e-01 -9.019235149025917053e-03 -1.233082562685012817e-01 -1.239930167794227600e-01 6.284752395004034042e-03 -9.072249382734298706e-02
1.176134571433067322e-01 -2.013754546642303467e-01 -2.587441913783550262e-02 -8.770257979631423950e-02 -1.102874502539634705e-01 -2.046860754489898682e-01 5.997105315327644348e-02 -1.302635297179222107e-02 1.516310274600982666e-01 -2.789141144603490829e-03 -2.386729717254638672e-01 -6.446813791990280151e-02 -1.814717799425125122e-01 -1.471352577209472656e-01 -6.570545583963394165e-02 -2.341807885386515409e-05 9.891084581613540649e-02 1.174792647361755371e-01 1.318633258342742920e-01 3.069648146629333496e-01 1.039097756147384644e-01 -2.819995954632759094e-02 4.130076617002487183e-02 -2.072713226079940796e-01 1.906058043241500854e-01 5.114541053771972656e-01 -1.874859035015106201e-01 1.868699193000793457e-01 2.244939059019088745e-01 -1.057557016611099243e-01 3.313088119029998779e-01 7.493320107460021973e-02
-2.065890133380889893e-01 -7.032632827758789062e-02 -2.457544021308422089e-02 -2.786751687526702881e-01 1.038632839918136597e-01 6.307645887136459351e-02 1.031539365649223328e-01 1.428188830614089966e-01 2.527286410331726074e-01 6.347175687551498413e-02 -2.244965583086013794e-01 -4.276853799819946289e-01 -1.115041822195053101e-01 -2.272826991975307465e-02 -3.569100052118301392e-02 1.016967669129371643e-01 1.044558510184288025e-01 -1.378168314695358276e-01 3.972152620553970337e-02 1.941277682781219482e-01 1.970839947462081909e-01 1.208757013082504272e-01 -1.449356228113174438e-01 3.153688460588455200e-02 1.384922266006469727e-01 3.776231408119201660e-01 -2.932667136192321777e-01 -9.163231588900089264e-03 3.787049325183033943e-03 1.618310213088989258e-01 3.069726191461086273e-02 -2.879079580307006836e-01
-1.098638251423835754e-01 -3.921711146831512451e-01 -1.107974573969841003e-01 -1.604230403900146484e-01 1.228397339582443237e-01 -2.863984927535057068e-02 5.435236915946006775e-02 7.364049553871154785e-02 1.664198040962219238e-01 -3.176764771342277527e-02 -2.668466567993164062e-01 -1.986890882253646851e-01 -1.623405665159225464e-01 -1.038485541939735413e-01 5.619415640830993652e-02 1.101972628384828568e-02 6.149902194738388062e-02 -1.704764217138290405e-01 -1.434926539659500122e-01 9.245220571756362915e-02 9.116195142269134521e-02 -2.169317565858364105e-02 -1.527471691370010376e-01 1.549452096223831177e-01 2.694216072559356689e-01 5.040089488029479980e-01 -1.084883511066436768e-01 7.940181344747543335e-02 -2.204218059778213501e-01 1.206080392003059387e-01 1.192597672343254089e-01 -2.277733832597732544e-01
-2.666841074824333191e-02 -3.839302957057952881e-01 2.198899984359741211e-01 -2.270014882087707520e-01 9.001304209232330322e-02 -1.704082638025283813e-01 2.363608479499816895e-01 2.669899761676788330e-01 1.384934335947036743e-01 -1.386984735727310181e-01 2.726690657436847687e-02 1.945615932345390320e-02 -9.776175953447818756e-03 2.506738007068634033e-01 -3.174594789743423462e-02 -2.608224749565124512e-01 1.925391107797622681e-01 3.397333994507789612e-02 1.086984351277351379e-01 7.700830698013305664e-02 1.101664081215858459e-01 7.437343895435333252e-02 -1.358682513236999512e-01 1.333583518862724304e-02 3.562897741794586182e-01 1.179237291216850281e-01 -5.099548399448394775e-02 -3.196794390678405762e-01 3.274216502904891968e-02 3.929704800248146057e-02 2.186594009399414062e-01 -1.668996661901473999e-01
-9.484856575727462769e-02 -2.075297385454177856e-01 4.255875479429960251e-03 -1.524087041616439819e-01 -1.635425686836242676e-01 5.100031569600105286e-02 1.366938054561614990e-01 9.534727782011032104e-02 4.028859734535217285e-01 -7.493401318788528442e-02 -1.097821891307830811e-01 8.802617341279983521e-02 -7.681278884410858154e-02 8.946786075830459595e-02 -5.718711763620376587e-02 -1.226075217127799988e-01 -2.067708075046539307e-01 1.332449764013290405e-01 -1.681215912103652954e-01 1.364132761955261230e-01 -9.770491719245910645e-02 3.100876808166503906e-01 -3.730871155858039856e-02 8.329639583826065063e-02 1.371629089117050171e-01 9.172569215297698975e-02 -3.164290636777877808e-02 8.744719089008867741e-04 -3.051929548382759094e-02 -5.404338836669921875e-01 3.240094482898712158e-01 5.399079527705907822e-04
-1.141373068094253540e-01 -3.335527703166007996e-02 -1.095412112772464752e-02 -4.553741216659545898e-01 -1.623595207929611206e-01 -1.080857738852500916e-01 -1.785563826560974121e-01 3.867432242259383202e-03 2.135483175516128540e-01 -3.178830444812774658e-01 -3.107476606965065002e-02 1.069378703832626343e-01 -1.458620000630617142e-02 -2.238158881664276123e-01 2.801848351955413818e-01 -1.863154321908950806e-01 7.468328624963760376e-02 -1.558436453342437744e-01 1.242191568017005920e-01 1.447067111730575562e-01 -7.515142858028411865e-02 8.331719040870666504e-02 -2.306610643863677979e-01 -6.290376931428909302e-02 2.409554272890090942e-01 6.391505897045135498e-02 6.662514060735702515e-02 7.336002588272094727e-02 -3.092390596866607666e-01 -2.571757733821868896e-01 1.154555231332778931e-01 -5.298291891813278198e-02
2.247160971164703369e-01 -1.880416572093963623e-01 -5.608298815786838531e-03 -2.741425633430480957e-01 2.881701886653900146e-01 9.528736025094985962e-02 1.733514666557312012e-01 1.926597505807876587e-01 1.357529759407043457e-01 -1.624866873025894165e-01 -3.123443424701690674e-01 -1.881953477859497070e-01 1.315735131502151489e-01 -2.900315821170806885e-01 -1.698835045099258423e-01 -5.552779510617256165e-02 7.269915938377380371e-02 8.043078333139419556e-02 3.661956638097763062e-02 6.122333556413650513e-02 -9.259334206581115723e-02 2.487259358167648315e-01 -3.666261583566665649e-02 1.383093297481536865e-01 3.546147346496582031e-01 8.116410672664642334e-02 -1.478640828281641006e-02 4.599310457706451416e-02 -1.328492611646652222e-01 1.028556842356920242e-02 7.256674021482467651e-02 -3.209938704967498779e-01
-1.223272737115621567e-02 -2.397821843624114990e-01 -4.800419509410858154e-02 -4.180216491222381592e-01 3.526285588741302490e-01 -1.309331506490707397e-01 3.606482222676277161e-02 -3.375723585486412048e-02 2.037337869405746460e-01 -4.665271565318107605e-02 -1.450816988945007324e-01 -2.845088541507720947e-01 -1.425873488187789917e-01 -2.751336991786956787e-01 -1.276637241244316101e-02 7.664325833320617676e-02 1.086792498826980591e-01 -7.726812362670898438e-02 1.937871240079402924e-02 -5.086963996291160583e-03 1.273986697196960449e-01 1.681319475173950195e-01 -2.539420314133167267e-02 -2.140406332910060883e-02 1.913316249847412109e-01 3.762666881084442139e-01 -9.797891974449157715e-02 -5.340416729450225830e-02 2.588615939021110535e-02 2.111047506332397461e-01 5.115673318505287170e-02 -2.671318948268890381e-01
-1.856333166360855103e-01 -2.149386852979660034e-01 -2.539038471877574921e-02 -3.685775101184844971e-01 7.448863238096237183e-03 -1.405306607484817505e-01 2.317451387643814087e-01 -2.510069496929645538e-02 2.594903111457824707e-01 -1.687451003817841411e-04 -2.051365971565246582e-01 -3.685134649276733398e-01 -1.630074828863143921e-01 -9.855750203132629395e-02 2.365693077445030212e-02 1.115045025944709778e-01 -5.865864921361207962e-03 -1.258944123983383179e-01 3.356735780835151672e-02 1.841473430395126343e-01 8.930688351392745972e-02 1.109967827796936035e-01 -9.663574397563934326e-02 -2.614095434546470642e-02 1.359564960002899170e-01 3.590244352817535400e-01 -2.364597767591476440e-01 3.818351775407791138e-02 9.912004694342613220e-03 1.926157474517822266e-01 -6.728241592645645142e-02 -2.940959036350250244e-01
-4.900908470153808594e-02 -2.360899560153484344e-02 1.767556071281433105e-01 -1.177784129977226257e-01 -1.049694791436195374e-02 -1.305709928274154663e-01 3.587480634450912476e-02 -1.634151339530944824e-01 -1.073878374882042408e-03 -5.632357299327850342e-02 -1.014273464679718018e-01 -1.909670419991016388e-02 -1.853426247835159302e-01 -9.580312296748161316e-03 -2.085323482751846313e-01 1.058795116841793060e-02 3.038859665393829346e-01 2.065279334783554077e-01 2.249100506305694580e-01 2.798382639884948730e-01 3.188808634877204895e-02 -1.432943157851696014e-02 -2.587362527847290039e-01 -1.736349463462829590e-01 4.226089417934417725e-01 4.084224998950958252e-01 -1.477863788604736328e-01 7.141201943159103394e-02 -8.920638263225555420e-02 -2.548240721225738525e-01 6.957906484603881836e-02 5.115041881799697876e-02
-4.724245890974998474e-02 -7.190798968076705933e-02 4.670884087681770325e-02 -1.295670568943023682e-01 -4.360932856798171997e-03 -1.255340315401554108e-02 1.401056796312332153e-01 2.820556759834289551e-01 2.249267995357513428e-01 1.941054016351699829e-01 3.005188517272472382e-02 -5.374926701188087463e-02 7.462761551141738892e-02 -2.027776241302490234e-01 2.025511302053928375e-02 1.385260820388793945e-01 2.343654632568359375e-01 1.593200117349624634e-02 2.909057438373565674e-01 1.974375396966934204e-01 -1.405188590288162231e-01 -8.354487828910350800e-03 -1.357961744070053101e-01 -1.513475924730300903e-01 2.137336283922195435e-01 4.228232502937316895e-01 -1.110970228910446167e-01 2.856032848358154297e-01 -1.726862043142318726e-02 5.223521590232849121e-02 3.903357386589050293e-01 -4.695575684309005737e-02
2.573674619197845459e-01 -1.382690668106079102e-01 -1.381055712699890137e-01 -1.726659238338470459e-01 1.502662897109985352e-01 1.436916440725326538e-01 -7.007873803377151489e-02 -4.579347744584083557e-02 4.518665671348571777e-01 -5.822126567363739014e-02 3.488377109169960022e-02 -1.871501654386520386e-01 -5.512984097003936768e-02 1.058848202228546143e-01 2.937661409378051758e-01 -1.242835074663162231e-01 1.307784169912338257e-01 -6.404761690646409988e-03 1.431342065334320068e-01 5.176229402422904968e-02 -6.707849353551864624e-02 -5.709741637110710144e-02 1.750288754701614380e-01 4.069052636623382568e-02 -1.068918555974960327e-01 3.715006113052368164e-01 -2.724393904209136963e-01 1.654171347618103027e-01 5.048502236604690552e-02 -2.217234820127487183e-01 2.694274187088012695e-01 -4.874378442764282227e-03
-1.629536151885986328e-01 -3.974680602550506592e-01 1.030722353607416153e-02 -9.685289859771728516e-02 8.506738394498825073e-02 -6.283468008041381836e-02 1.502887606620788574e-01 -6.852933764457702637e-02 3.030937016010284424e-01 3.253107517957687378e-02 -4.331550002098083496e-02 -1.294387578964233398e-01 -1.773851811885833740e-01 1.815041340887546539e-02 1.616570651531219482e-01 1.103411689400672913e-01 8.620730042457580566e-02 -4.730164259672164917e-02 1.200454980134963989e-01 5.833137035369873047e-02 -6.862418353557586670e-02 4.172781482338905334e-02 9.167564660310745239e-02 5.384143814444541931e-02 2.560172379016876221e-01 5.346494913101196289e-01 -4.185261949896812439e-02 -3.814886882901191711e-02 -8.809112943708896637e-03 3.359479308128356934e-01 -2.686320431530475616e-02 -2.689878344535827637e-01
-6.484217941761016846e-02 -1.971179842948913574e-01 3.075945079326629639e-01 -1.580219566822052002e-01 7.669463753700256348e-02 2.435454279184341431e-01 1.661279499530792236e-01 2.123246490955352783e-01 3.613205850124359131e-01 7.108486443758010864e-02 -1.062116250395774841e-01 1.048045158386230469e-01 -3.073157668113708496e-01 2.737284004688262939e-01 2.146092206239700317e-01 -8.302556723356246948e-02 -1.432287245988845825e-01 1.267734318971633911e-01 6.549005210399627686e-02 9.867046773433685303e-02 9.660829789936542511e-03 -1.936057396233081818e-02 -1.550355255603790283e-01 -2.108649611473083496e-01 1.379351466894149780e-01 3.107487857341766357e-01 -8.355896919965744019e-02 -3.883095830678939819e-02 -6.832547485828399658e-02 -1.819157749414443970e-01 1.642751246690750122e-01 1.043021008372306824e-01
4.429349675774574280e-03 -8.479627966880798340e-02 1.957934349775314331e-01 -3.127367496490478516e-01 3.831111267209053040e-02 5.676619336009025574e-02 3.559762239456176758e-01 -5.307918414473533630e-02 6.495852023363113403e-02 1.339162234216928482e-02 -1.436273306608200073e-01 -1.602228879928588867e-01 -1.050899550318717957e-01 7.563056051731109619e-02 -1.528571993112564087e-01 3.580845193937420845e-03 3.794877976179122925e-02 2.361243823543190956e-03 3.672525286674499512e-01 1.839176006615161896e-02 1.950652450323104858e-01 3.211050853133201599e-02 -3.240495026111602783e-01 2.884169667959213257e-02 2.211170941591262817e-01 -6.595116853713989258e-02 -3.670383095741271973e-01 -1.933405846357345581e-01 -1.382411271333694458e-01 -3.489774465560913086e-02 2.936913371086120605e-01 1.344621926546096802e-01
1.609224826097488403e-01 -1.145398169755935669e-01 1.202854812145233154e-01 -1.342228706926107407e-02 -8.766487240791320801e-02 1.139007955789566040e-01 1.803797483444213867e-01 2.265381962060928345e-01 2.132028490304946899e-01 8.303153514862060547e-02 1.496409531682729721e-02 2.006148570217192173e-04 -1.059709675610065460e-02 -1.660704910755157471e-01 -8.415437303483486176e-03 1.123597621917724609e-01 2.933826446533203125e-01 7.530278712511062622e-02 2.220449298620223999e-01 1.663643568754196167e-01 -9.740600734949111938e-02 -7.037659734487533569e-02 -4.516384378075599670e-02 -2.599498629570007324e-01 3.265814185142517090e-01 4.375464022159576416e-01 -3.204493224620819092e-02 1.878031343221664429e-01 -1.804785728454589844e-01 -3.910592943429946899e-02 3.300029039382934570e-01 -1.366664916276931763e-01
1.229003742337226868e-01 -2.353812307119369507e-01 8.375284820795059204e-02 -3.310164213180541992e-01 1.538588851690292358e-01 -8.829115331172943115e-02 3.245453834533691406e-01 -4.808324202895164490e-02 2.857966125011444092e-01 9.941166639328002930e-02 -1.444021612405776978e-01 -2.007399797439575195e-01 1.093627586960792542e-01 2.579663991928100586e-01 2.442096471786499023e-01 2.581938803195953369e-01 4.187973216176033020e-02 -1.320542842149734497e-01 7.480508089065551758e-02 8.306756615638732910e-02 2.160497158765792847e-01 6.041887775063514709e-02 2.165690809488296509e-02 1.338566988706588745e-01 9.223610162734985352e-02 2.675575315952301025e-01 -8.111691474914550781e-02 9.201012551784515381e-02 -6.516138464212417603e-02 -1.520176380872726440e-01 1.959909684956073761e-02 -3.049462139606475830e-01
-1.958046704530715942e-01 -3.256654739379882812e-01 1.440390199422836304e-01 -3.328609168529510498e-01 -4.452690854668617249e-02 -1.944085955619812012e-01 2.181884646415710449e-01 2.251752018928527832e-01 1.682339012622833252e-01 -2.055175602436065674e-01 1.550697628408670425e-02 4.713790863752365112e-02 -4.664683341979980469e-02 2.048510760068893433e-01 1.013254895806312561e-01 -1.772446632385253906e-01 1.350622177124023438e-01 -7.772468775510787964e-02 8.811027556657791138e-02 -1.843834109604358673e-02 2.695434689521789551e-01 1.063360199332237244e-01 -1.042714528739452362e-02 -5.953178554773330688e-02 4.274584054946899414e-01 2.168568372726440430e-01 6.253739446401596069e-02 -1.107348352670669556e-01 -7.064346969127655029e-02 -3.198458254337310791e-02 9.845477342605590820e-02 -2.133513689041137695e-01
-4.978196695446968079e-02 4.228774458169937134e-02 2.094773650169372559e-01 -4.668530821800231934e-02 -1.377765387296676636e-01 -1.537731438875198364e-01 -4.776464402675628662e-02 -2.769067697227001190e-02 1.757808327674865723e-01 -1.083315014839172363e-01 -1.658536940813064575e-01 -1.582755595445632935e-01 1.167815029621124268e-01 1.201567053794860840e-01 -3.626133874058723450e-02 -2.389696389436721802e-01 -1.278254836797714233e-01 1.969669163227081299e-01 1.894155889749526978e-01 1.631821990013122559e-01 2.150487005710601807e-01 1.613179035484790802e-02 -2.950450479984283447e-01 -8.167439699172973633e-02 4.547755718231201172e-01 4.124756753444671631e-01 3.641042159870266914e-03 -6.248249486088752747e-02 -2.037111371755599976e-01 -1.670540682971477509e-02 -1.394883990287780762e-01 -1.494231373071670532e-01
4.795020073652267456e-02 -1.671804189682006836e-01 1.844918280839920044e-01 -9.444350004196166992e-02 -1.406773924827575684e-01 4.716964066028594971e-02 -1.661295630037784576e-02 9.555859863758087158e-02 7.891623675823211670e-02 -2.085689157247543335e-01 -1.556383967399597168e-01 -1.662943959236145020e-01 -3.010042607784271240e-01 1.826426535844802856e-01 1.678877025842666626e-01 1.530747562646865845e-01 -4.036613553762435913e-02 2.150795161724090576e-01 8.350966870784759521e-02 -5.360656604170799255e-02 7.863686978816986084e-02 2.773636877536773682e-01 -2.417736500501632690e-02 1.304612159729003906e-01 3.575116991996765137e-01 6.028976291418075562e-02 -3.959442675113677979e-01 -3.020392954349517822e-01 -1.529223769903182983e-01 -1.927214711904525757e-01 7.794221490621566772e-02 -1.169616132974624634e-01
-9.247206151485443115e-02 -2.932719588279724121e-01 -2.068861275911331177e-01 -3.930929899215698242e-01 -2.933416329324245453e-02 2.578960917890071869e-02 3.780049830675125122e-02 5.621764063835144043e-02 1.639444828033447266e-01 -1.131575629115104675e-01 -2.411889135837554932e-01 -2.145035266876220703e-01 -2.331875860691070557e-01 -1.868414692580699921e-02 8.166540414094924927e-02 6.783546507358551025e-02 1.132304891943931580e-01 -1.228522509336471558e-01 1.440171524882316589e-02 9.705001139082014561e-04 -6.980536133050918579e-02 3.744639083743095398e-02 -1.947601139545440674e-02 -5.889298021793365479e-02 3.395079374313354492e-01 4.016667008399963379e-01 -1.897648870944976807e-01 -1.501937806606292725e-01 1.103885993361473083e-01 2.295752465724945068e-01 7.063616067171096802e-02 -2.210062146186828613e-01
-2.132768183946609497e-01 -4.186825454235076904e-01 -1.843361258506774902e-01 -1.255799978971481323e-01 -1.339098904281854630e-02 1.482957303524017334e-01 1.540779471397399902e-01 -1.140535771846771240e-01 3.006682693958282471e-01 3.020147792994976044e-02 -1.489724516868591309e-01 -1.869428604841232300e-01 -2.079412341117858887e-01 5.814799293875694275e-02 1.076525971293449402e-01 5.413535609841346741e-02 5.566028878092765808e-02 1.002480089664459229e-02 7.984485477209091187e-02 5.441394075751304626e-02 -1.406458765268325806e-01 1.646354794502258301e-01 -1.134846657514572144e-01 5.816911906003952026e-02 2.800854742527008057e-01 4.893857240676879883e-01 -1.780392080545425415e-01 6.108771637082099915e-02 -3.224674984812736511e-02 1.228352189064025879e-01 -9.098187834024429321e-02 -8.653955906629562378e-02
-1.404946446418762207e-01 -1.818567365407943726e-01 -6.560447625815868378e-03 -3.678997233510017395e-02 7.655050721950829029e-04 -2.591022662818431854e-02 3.549486771225929260e-02 1.954017132520675659e-01 4.513983130455017090e-01 -5.949679762125015259e-02 -1.260736435651779175e-01 2.267747074365615845e-01 1.824447810649871826e-01 -2.268920540809631348e-01 -1.402975525707006454e-02 -8.578238636255264282e-02 7.372009009122848511e-02 2.310460954904556274e-01 9.306310862302780151e-02 3.003779351711273193e-01 -9.858955442905426025e-02 -7.013048231601715088e-02 2.698269486427307129e-01 -2.905649133026599884e-02 3.682910799980163574e-01 -7.029188796877861023e-03 -2.406960278749465942e-01 2.266587018966674805e-01 -6.730157881975173950e-02 -1.794674396514892578e-01 8.460469543933868408e-02 -6.204618141055107117e-02
-4.521013423800468445e-02 -3.967708051204681396e-01 2.203843593597412109e-01 -1.001305505633354187e-01 7.599613070487976074e-02 1.592341512441635132e-01 -1.233525052666664124e-01 -2.122067213058471680e-01 1.095796748995780945e-01 -1.157696545124053955e-01 -3.539251387119293213e-01 -7.898895442485809326e-02 -3.798377513885498047e-01 9.492801874876022339e-02 1.129228845238685608e-01 -9.927087277173995972e-02 5.960680916905403137e-02 -4.936072230339050293e-02 2.815190330147743225e-02 1.501057893037796021e-01 -2.343228757381439209e-01 1.895992271602153778e-02 7.482508663088083267e-03 -1.727814041078090668e-02 2.259360849857330322e-01 2.215455621480941772e-01 -1.673096269369125366e-01 -9.619068354368209839e-02 5.130814015865325928e-02 -2.585510015487670898e-01 1.820706874132156372e-01 -1.811294406652450562e-01
-4.531646892428398132e-02 -2.009030580520629883e-01 1.508693993091583252e-01 -2.871253155171871185e-02 -7.248498499393463135e-02 -4.874262586236000061e-02 -1.119454577565193176e-01 4.509647190570831299e-02 3.253354430198669434e-01 -1.538602113723754883e-01 -2.437440156936645508e-01 -9.490543603897094727e-02 -2.868725955486297607e-01 -5.248042754828929901e-03 -8.348275721073150635e-02 -3.135921433568000793e-02 1.300395280122756958e-01 -1.002240367233753204e-02 3.415089547634124756e-01 1.991135776042938232e-01 -6.944595277309417725e-02 2.676202058792114258e-01 1.504441648721694946e-01 3.352168202400207520e-02 3.762679100036621094e-01 -1.457277387380599976e-01 -1.671635955572128296e-01 3.117145895957946777e-01 1.143080666661262512e-01 -8.255417458713054657e-03 9.059812873601913452e-02 -2.020903080701828003e-01
-2.540774643421173096e-01 -4.122809469699859619e-01 -2.543778344988822937e-02 -1.162536144256591797e-01 1.371731311082839966e-01 -3.164182603359222412e-02 1.273325383663177490e-01 1.657644212245941162e-01 7.861754298210144043e-02 -9.996819496154785156e-02 -2.526669204235076904e-01 -1.197984591126441956e-01 -1.939929574728012085e-01 -7.944288849830627441e-02 4.439824819564819336e-02 1.268204003572463989e-01 8.044325746595859528e-03 -1.399258375167846680e-01 1.192800626158714294e-01 1.915824227035045624e-02 4.491963237524032593e-02 5.357587710022926331e-02 5.492959544062614441e-02 5.671233683824539185e-02 2.201835811138153076e-01 4.813527464866638184e-01 -2.837772071361541748e-01 -2.315668947994709015e-02 -2.311636693775653839e-02 1.957904994487762451e-01 2.882958389818668365e-02 -2.917629480361938477e-01
3.852897137403488159e-02 -3.444550037384033203e-01 -1.476420322433114052e-03 -2.291503548622131348e-01 -1.656566858291625977e-01 1.911526173353195190e-02 -1.321404129266738892e-01 -5.222886428236961365e-02 1.557696461677551270e-01 -1.317955851554870605e-01 -2.726468443870544434e-01 -8.953099697828292847e-02 -1.636288017034530640e-01 -2.701063267886638641e-02 -2.799375057220458984e-01 6.415775418281555176e-02 1.486345231533050537e-01 5.443853139877319336e-02 3.134024143218994141e-01 2.128189206123352051e-01 3.127187862992286682e-02 -1.036224812269210815e-01 9.476615488529205322e-02 -7.444889843463897705e-02 3.794100284576416016e-01 8.146711438894271851e-02 -2.933138012886047363e-01 2.037799656391143799e-01 1.856933534145355225e-02 7.587154954671859741e-02 2.408196479082107544e-01 -9.129653126001358032e-02
-1.637744456529617310e-01 3.215274959802627563e-02 1.188785731792449951e-01 -1.836674809455871582e-01 2.753767557442188263e-02 -3.448054566979408264e-02 5.971892178058624268e-02 -1.416557431221008301e-01 1.881208717823028564e-01 -1.048260405659675598e-01 5.802636221051216125e-02 8.629994094371795654e-02 -1.558108776807785034e-01 -1.641814708709716797e-01 -2.867475748062133789e-01 3.382800519466400146e-02 2.745164334774017334e-01 2.522712051868438721e-01 2.935940921306610107e-01 4.302970767021179199e-01 -1.069629415869712830e-01 5.716744065284729004e-02 -1.976873278617858887e-01 -4.796529933810234070e-02 1.793891191482543945e-01 3.661202490329742432e-01 -7.232871651649475098e-02 1.531460285186767578e-01 3.319049626588821411e-02 -1.723532229661941528e-01 1.179549917578697205e-01 -2.882821112871170044e-02
-1.434046179056167603e-01 -7.202576100826263428e-02 -4.385079815983772278e-02 -3.293190598487854004e-01 1.124368607997894287e-01 -1.157536432147026062e-01 2.121760696172714233e-01 -6.641821563243865967e-02 2.548551559448242188e-01 4.611435811966657639e-03 -7.673466950654983521e-02 -3.882843255996704102e-01 -1.808533072471618652e-01 -8.256155997514724731e-02 -7.179465144872665405e-02 6.940387189388275146e-02 -8.582614362239837646e-02 -1.000381633639335632e-02 -3.895247727632522583e-02 2.685862481594085693e-01 6.859891116619110107e-02 8.078502118587493896e-02 -1.706585288047790527e-01 -1.460107043385505676e-02 2.080359309911727905e-01 3.813319206237792969e-01 -1.073915883898735046e-01 3.692372143268585205e-02 -9.407922625541687012e-02 8.330186456441879272e-02 -9.667219221591949463e-02 -4.109319448471069336e-01
9.212567657232284546e-02 -2.084081172943115234e-01 -1.907686442136764526e-01 -3.261829912662506104e-01 2.957545816898345947e-01 -1.089376434683799744e-01 1.376225650310516357e-01 5.274659395217895508e-02 2.190626114606857300e-01 -2.979858517646789551e-01 -1.623986959457397461e-01 -1.065374314785003662e-01 -6.379905343055725098e-02 -1.013291329145431519e-01 -5.086087435483932495e-02 -2.423697896301746368e-02 3.308563828468322754e-01 1.915809214115142822e-01 -1.483506411314010620e-01 8.982616662979125977e-02 1.367713361978530884e-01 2.423683851957321167e-01 1.389811635017395020e-01 -1.795217394828796387e-01 2.429694086313247681e-01 8.483036607503890991e-02 -2.183690220117568970e-01 7.164907455444335938e-02 2.638929150998592377e-02 8.986777067184448242e-02 1.115582287311553955e-01 -2.161144614219665527e-01
1.594447791576385498e-01 2.340701967477798462e-02 -4.679054394364356995e-02 -3.517698943614959717e-01 2.769657783210277557e-02 -1.783478409051895142e-01 -1.794972270727157593e-01 1.743604093790054321e-01 -3.064568899571895599e-02 -1.775519400835037231e-01 1.207093447446823120e-01 -3.549234271049499512e-01 -1.933666169643402100e-01 -1.625158265233039856e-02 8.627700805664062500e-02 -8.618561178445816040e-02 6.958809681236743927e-03 8.391566574573516846e-02 1.013776510953903198e-01 2.448046952486038208e-01 1.530601829290390015e-01 1.625535637140274048e-01 -1.433799713850021362e-01 -3.038864210247993469e-02 4.661996364593505859e-01 1.726789623498916626e-01 -1.872661262750625610e-01 -5.550168454647064209e-02 9.183780848979949951e-02 -1.653885096311569214e-01 1.638035774230957031e-01 1.755359768867492676e-01
-1.439437568187713623e-01 -2.517444491386413574e-01 -1.619242876768112183e-02 -1.125937774777412415e-01 -1.867419779300689697e-01 -7.955554872751235962e-02 -9.124845266342163086e-02 2.630290389060974121e-01 3.360111415386199951e-01 5.875939130783081055e-02 -1.617354005575180054e-01 -5.790926143527030945e-02 -6.861893087625503540e-02 -6.430163979530334473e-02 3.836815059185028076e-02 -5.185022577643394470e-02 2.360965460538864136e-01 -5.416169390082359314e-02 3.433519303798675537e-01 1.786665767431259155e-01 -2.507539838552474976e-02 -1.572473198175430298e-01 7.210202515125274658e-02 -2.013751268386840820e-01 1.653381586074829102e-01 1.572833508253097534e-01 5.626336857676506042e-02 2.287468463182449341e-01 -1.537590473890304565e-01 -2.009492367506027222e-01 4.173718690872192383e-01 7.760840817354619503e-04
-2.579738572239875793e-02 -2.980600297451019287e-01 1.445427536964416504e-01 -5.955508723855018616e-02 -1.482080072164535522e-01 -5.610127747058868408e-02 -4.188549146056175232e-02 9.525346755981445312e-02 1.048549786210060120e-01 -4.010921344161033630e-02 8.629620820283889771e-02 -3.091293871402740479e-01 -1.074135452508926392e-01 6.315204501152038574e-02 3.170814737677574158e-02 -1.006567478179931641e-01 -1.081558037549257278e-02 1.335262507200241089e-01 5.002106428146362305e-01 2.908066660165786743e-02 5.264589190483093262e-02 9.646075218915939331e-02 -1.191258579492568970e-01 -8.755508810281753540e-02 2.910723984241485596e-01 1.374558210372924805e-01 -2.599706947803497314e-01 3.469280004501342773e-01 1.562619954347610474e-02 -6.572619895450770855e-04 3.190473914146423340e-01 -1.063381731510162354e-01
-2.294509559869766235e-01 -2.005301415920257568e-02 -1.461444515734910965e-02 -2.896536290645599365e-01 1.272258311510086060e-01 -7.134770601987838745e-02 1.157173141837120056e-01 1.210723421536386013e-03 1.924572288990020752e-01 -3.569334745407104492e-02 -1.825222671031951904e-01 -3.627898097038269043e-01 -2.202035486698150635e-01 1.087513472884893417e-02 -8.263763040304183960e-02 9.375394880771636963e-02 5.855436623096466064e-02 -9.320773929357528687e-02 -9.224852174520492554e-02 1.794872879981994629e-01 1.687639206647872925e-01 9.489311277866363525e-02 -1.143005639314651489e-01 2.470891363918781281e-02 1.408972293138504028e-01 4.623168110847473145e-01 -3.114185035228729248e-01 -7.145487237721681595e-03 -9.567169845104217529e-02 1.093966811895370483e-01 3.241305425763130188e-02 -3.223373591899871826e-01
-8.763740211725234985e-02 -1.434195339679718018e-01 -1.931648403406143188e-01 2.039721049368381500e-02 -1.817345917224884033e-01 -1.891684085130691528e-01 -4.117761272937059402e-03 -4.877247288823127747e-02 1.422504335641860962e-01 -9.591247886419296265e-02 1.440016478300094604e-01 -4.044700562953948975e-01 1.679039187729358673e-02 -1.202605068683624268e-01 -1.540657579898834229e-01 -9.763547033071517944e-02 6.202740222215652466e-02 1.250063925981521606e-01 3.505996465682983398e-01 7.809814065694808960e-02 5.588698200881481171e-03 -9.900053264573216438e-04 2.480304334312677383e-03 -3.126508593559265137e-01 3.376194238662719727e-01 2.621964216232299805e-01 -1.999659091234207153e-01 -1.468576937913894653e-01 2.081461697816848755e-01 -9.184056892991065979e-03 2.589474022388458252e-01 9.286151034757494926e-04
-5.798642337322235107e-02 -1.498810350894927979e-01 8.554083108901977539e-02 6.209515035152435303e-02 -9.752119332551956177e-02 3.151515498757362366e-02 9.884113073348999023e-02 2.833954989910125732e-01 1.063733100891113281e-01 7.665894925594329834e-02 -9.442699700593948364e-02 -3.616935387253761292e-02 -1.263544410467147827e-01 -2.672762274742126465e-01 -8.981072902679443359e-02 1.019859239459037781e-01 3.186390399932861328e-01 1.228792592883110046e-02 2.899593412876129150e-01 1.680184453725814819e-01 -2.369519136846065521e-02 6.468238681554794312e-02 -6.869477033615112305e-02 -2.186589986085891724e-01 3.367323279380798340e-01 3.893058300018310547e-01 -4.363257065415382385e-02 1.916006356477737427e-01 -2.376122213900089264e-02 -1.495405137538909912e-01 3.453812897205352783e-01 -1.099383905529975891e-01
-1.722773537039756775e-02 -1.522732079029083252e-01 1.549616903066635132e-01 1.447312533855438232e-01 1.132710576057434082e-01 -3.329739868640899658e-01 1.308100372552871704e-01 9.628453105688095093e-02 1.078955158591270447e-01 -7.622130960226058960e-02 -2.097668498754501343e-01 -1.519466489553451538e-01 -4.275865852832794189e-01 -2.422641813755035400e-01 -6.736397743225097656e-02 3.728137165307998657e-02 3.200738728046417236e-01 7.578705251216888428e-02 1.894920170307159424e-01 2.632146477699279785e-01 -8.549690246582031250e-02 5.457609146833419800e-02 -2.731905551627278328e-03 5.595320090651512146e-02 -3.200927004218101501e-02 2.656978070735931396e-01 -2.322466969490051270e-01 6.379049271345138550e-02 -5.608318746089935303e-02 -1.864474117755889893e-01 2.288362979888916016e-01 5.265548080205917358e-02
-1.262606494128704071e-02 -2.919365465641021729e-01 1.827203631401062012e-01 1.813427358865737915e-01 -1.122822687029838562e-01 -2.596144191920757294e-02 -1.410481035709381104e-01 -1.093078553676605225e-01 1.306599825620651245e-01 -4.514411464333534241e-02 3.101720102131366730e-02 -2.188901305198669434e-01 -1.155956368893384933e-02 1.017143391072750092e-02 1.830980926752090454e-02 -2.214691936969757080e-01 3.566661477088928223e-01 1.516048163175582886e-01 3.335206806659698486e-01 9.976983815431594849e-02 1.279670000076293945e-01 1.966063827276229858e-01 -7.798565924167633057e-02 8.239486068487167358e-02 3.226160407066345215e-01 1.039458885788917542e-01 -1.845911890268325806e-01 6.119171157479286194e-02 2.322920132428407669e-03 2.094138599932193756e-02 1.946356594562530518e-01 -3.940755426883697510e-01
1.344976276159286499e-01 -1.369023621082305908e-01 1.066691502928733826e-01 3.873413428664207458e-02 -1.242103800177574158e-01 1.422052830457687378e-01 1.063913945108652115e-02 9.820405393838882446e-03 1.618533879518508911e-01 1.755907237529754639e-01 4.011496528983116150e-02 -2.634758353233337402e-01 1.007034070789813995e-02 -2.761767990887165070e-02 1.623418182134628296e-01 3.460578322410583496e-01 1.448525041341781616e-01 3.922517225146293640e-02 1.900326460599899292e-01 1.169856041669845581e-01 -8.633121103048324585e-02 1.490309089422225952e-01 7.551986724138259888e-02 -2.217288017272949219e-01 3.080375492572784424e-01 4.953554272651672363e-01 -1.578828543424606323e-01 6.694234907627105713e-02 6.038171052932739258e-02 -3.016240596771240234e-01 8.448524028062820435e-02 -1.054259985685348511e-01
-3.830443322658538818e-02 2.474939636886119843e-02 8.065026253461837769e-03 -3.707258105278015137e-01 2.138987630605697632e-01 1.492765843868255615e-01 1.733511090278625488e-01 -1.559575274586677551e-02 6.810836493968963623e-02 -9.578887373208999634e-02 -1.911819428205490112e-01 1.417056322097778320e-01 -1.197268292307853699e-01 5.442481115460395813e-02 -7.140858471393585205e-02 1.160496473312377930e-01 3.874837607145309448e-02 -7.634889334440231323e-02 3.137444853782653809e-01 2.319296821951866150e-02 2.941951751708984375e-01 2.412574291229248047e-01 -2.361122220754623413e-01 -1.069656163454055786e-01 4.303552210330963135e-01 8.651383221149444580e-02 -1.504274159669876099e-01 -1.533820927143096924e-01 -1.206443011760711670e-01 -4.704103246331214905e-02 2.840624153614044189e-01 -3.499238193035125732e-02
-6.145028769969940186e-02 -6.643860042095184326e-02 3.142901137471199036e-02 -3.279285430908203125e-01 -1.210616901516914368e-01 -3.335454463958740234e-01 1.181010156869888306e-02 4.838008806109428406e-02 2.417798489332199097e-01 -8.224372565746307373e-02 3.870777413249015808e-02 -4.866169765591621399e-02 -1.185150146484375000e-01 2.815508246421813965e-01 2.828399538993835449e-01 2.049322798848152161e-02 1.747641116380691528e-01 1.332864165306091309e-01 9.732829779386520386e-02 1.173697635531425476e-01 1.104849427938461304e-01 2.746993601322174072e-01 -2.633371353149414062e-01 -3.085148930549621582e-01 1.762188225984573364e-01 1.836594045162200928e-01 1.192448809742927551e-01 -5.558971315622329712e-02 -8.771821111440658569e-02 -2.800650000572204590e-01 1.988311484456062317e-02 -1.403678357601165771e-01
-2.030679956078529358e-02 -1.331455856561660767e-01 3.156369328498840332e-01 -1.450357735157012939e-01 -2.410047352313995361e-01 2.042936086654663086e-01 -1.716607958078384399e-01 9.787933528423309326e-02 2.921283058822154999e-02 2.554271603003144264e-03 -7.477524131536483765e-02 -5.018281191587448120e-02 -1.073027774691581726e-01 7.891325652599334717e-02 1.338709294795989990e-01 -1.443618237972259521e-01 1.172567233443260193e-01 8.850217610597610474e-02 3.055265843868255615e-01 -5.145715922117233276e-02 3.922579586505889893e-01 1.857236325740814209e-01 2.882277220487594604e-02 2.241294682025909424e-01 3.085226416587829590e-01 2.398569285869598389e-01 -2.204868942499160767e-01 -4.408238455653190613e-02 -4.956571757793426514e-02 -1.911506950855255127e-01 2.331984974443912506e-02 -2.388378083705902100e-01
-2.500067055225372314e-01 -3.949359059333801270e-01 -1.774445921182632446e-01 -3.048862218856811523e-01 4.958051815629005432e-02 1.303960476070642471e-02 1.959880143404006958e-01 5.322615802288055420e-02 2.473383843898773193e-01 -1.027399953454732895e-02 -2.834370136260986328e-01 -2.944853305816650391e-01 -1.026554703712463379e-01 -1.102009788155555725e-01 7.675892114639282227e-02 -2.836386440321803093e-03 2.090441435575485229e-01 -1.905904524028301239e-02 -1.442431099712848663e-02 -1.316128764301538467e-02 -1.487686485052108765e-02 5.607096012681722641e-03 -1.870779879391193390e-02 4.206348583102226257e-02 1.893564462661743164e-01 3.966163694858551025e-01 -1.510713547468185425e-01 -7.466357666999101639e-03 8.741095662117004395e-03 5.646814033389091492e-02 7.025006413459777832e-02 -2.919422686100006104e-01
-1.141973212361335754e-01 -1.685163080692291260e-01 1.419111341238021851e-01 -1.259196400642395020e-01 4.149843007326126099e-02 -1.119203343987464905e-01 -6.402100622653961182e-02 2.266379296779632568e-01 1.586162149906158447e-01 -3.649410903453826904e-01 9.812368452548980713e-02 -2.075957804918289185e-01 -2.301573455333709717e-01 9.192905575037002563e-02 4.232273623347282410e-02 -1.476111472584307194e-03 -8.657944202423095703e-02 3.634943068027496338e-01 3.534439578652381897e-02 6.327748298645019531e-02 1.095068454742431641e-01 3.128495812416076660e-01 6.188248097896575928e-02 -8.181957900524139404e-02 1.731778532266616821e-01 7.959792017936706543e-02 -4.281093478202819824e-01 -2.192040234804153442e-01 -9.933654963970184326e-02 -1.515433341264724731e-01 8.847463876008987427e-02 -7.063719630241394043e-02
4.879508167505264282e-02 -1.245382726192474365e-01 -2.272835001349449158e-02 1.508489996194839478e-02 -9.379953145980834961e-02 -1.068322584033012390e-01 3.497599661350250244e-01 3.859336301684379578e-02 1.274898797273635864e-01 -2.824377119541168213e-01 -2.285213023424148560e-01 2.547813057899475098e-01 -1.063256263732910156e-01 5.469296127557754517e-02 7.100691646337509155e-02 -2.877362072467803955e-01 2.027034759521484375e-01 1.073599234223365784e-01 -3.029016964137554169e-02 2.062107622623443604e-01 1.555716842412948608e-01 2.087080776691436768e-01 -4.773749411106109619e-02 6.466541439294815063e-02 3.951047360897064209e-01 4.406319931149482727e-02 -3.590102493762969971e-01 -9.397248178720474243e-02 4.977232962846755981e-02 1.228684186935424805e-02 2.243642657995223999e-01 -5.502966418862342834e-02
4.163289908319711685e-03 -8.609734475612640381e-02 9.040804207324981689e-02 5.462566763162612915e-02 -3.542669862508773804e-02 -1.607068628072738647e-02 -1.854138225317001343e-01 1.841222047805786133e-01 2.918257936835289001e-02 -3.531251847743988037e-02 3.507107496261596680e-02 -3.727278411388397217e-01 -3.165147081017494202e-02 1.897084340453147888e-02 1.602044999599456787e-01 5.027091503143310547e-02 3.498899638652801514e-01 -2.142076045274734497e-01 2.710271477699279785e-01 2.233550399541854858e-01 -5.859874561429023743e-02 3.071039319038391113e-01 -1.697164326906204224e-01 2.934484370052814484e-02 1.896722763776779175e-01 2.072502672672271729e-01 -1.657918244600296021e-01 2.382389605045318604e-01 1.203400567173957825e-01 -2.655307948589324951e-01 9.348912537097930908e-02 -2.526790499687194824e-01
1.223426386713981628e-01 -1.429129391908645630e-01 6.471174955368041992e-02 5.925918743014335632e-02 -2.307539880275726318e-01 1.736226081848144531e-01 -1.823108494281768799e-01 1.127979680895805359e-01 2.496358454227447510e-01 -3.144332766532897949e-01 -1.221905276179313660e-02 -1.648713052272796631e-01 -9.582018107175827026e-02 -1.088849157094955444e-01 -9.286773949861526489e-02 -1.955235451459884644e-01 4.095407575368881226e-02 2.258458435535430908e-01 2.292763441801071167e-01 1.057625561952590942e-01 -9.586995467543601990e-03 2.120888829231262207e-01 -1.532727628946304321e-01 8.562659472227096558e-02 3.441421985626220703e-01 -8.074398338794708252e-02 -8.960156142711639404e-02 1.226925849914550781e-01 -9.431907534599304199e-02 -1.173328906297683716e-01 2.942925989627838135e-01 -3.485755920410156250e-01
6.734053045511245728e-02 -1.498183459043502808e-01 1.597958654165267944e-01 -9.327682107686996460e-02 -2.075230479240417480e-01 1.413007676601409912e-01 5.248713307082653046e-03 -1.720778942108154297e-01 2.814757227897644043e-01 -1.178394630551338196e-01 3.927817940711975098e-01 -1.337038278579711914e-01 -1.931220293045043945e-01 -2.635444700717926025e-02 -1.738532632589340210e-01 -5.608217418193817139e-02 1.183605566620826721e-01 2.025183588266372681e-01 3.477442264556884766e-01 5.401566252112388611e-02 -1.001955103129148483e-02 -2.849399484694004059e-02 6.074349954724311829e-02 -6.671035289764404297e-02 2.651564478874206543e-01 9.520920366048812866e-02 -1.898274719715118408e-01 1.687467992305755615e-01 -1.428038179874420166e-01 -9.598808828741312027e-04 2.771565914154052734e-01 -2.836783230304718018e-01
-2.299068262800574303e-03 -1.436724811792373657e-01 8.269894868135452271e-02 -9.756138175725936890e-02 -1.651369500905275345e-03 7.403327524662017822e-02 1.818637400865554810e-01 -3.524207472801208496e-01 2.938594520092010498e-01 6.882671266794204712e-03 6.063166260719299316e-02 -1.917326897382736206e-01 4.099480435252189636e-02 1.074661388993263245e-01 1.469173133373260498e-01 -3.709126710891723633e-01 -1.448718309402465820e-01 1.794313429854810238e-03 1.239033564925193787e-01 1.685073375701904297e-01 -5.018298700451850891e-02 1.487383544445037842e-01 1.906168758869171143e-01 -1.505525112152099609e-01 1.485685911029577255e-02 2.123662084341049194e-01 -3.082107901573181152e-01 -1.440599411725997925e-01 -1.064892672002315521e-02 -3.246265947818756104e-01 2.698172628879547119e-01 -1.151681393384933472e-01
-1.494218707084655762e-01 -2.756216824054718018e-01 1.078766658902168274e-01 -3.671666607260704041e-02 2.090526521205902100e-01 -4.765443876385688782e-02 2.301968820393085480e-02 -1.071575880050659180e-01 1.373618990182876587e-01 3.727272897958755493e-02 -1.654294431209564209e-01 -1.265137642621994019e-01 -4.202971160411834717e-01 4.251423850655555725e-02 2.175800800323486328e-01 -1.174957156181335449e-01 7.426755502820014954e-03 1.622309833765029907e-01 1.114789396524429321e-01 -2.649376094341278076e-01 -1.748000038787722588e-03 3.043733835220336914e-01 2.359225414693355560e-02 1.536389887332916260e-01 2.367886900901794434e-01 2.662559151649475098e-01 -1.109346151351928711e-01 -1.098921298980712891e-01 -1.164803802967071533e-01 -7.541163265705108643e-02 3.214801549911499023e-01 -1.665858626365661621e-01
-6.574684381484985352e-02 -1.229701656848192215e-02 2.256404310464859009e-01 -6.080663949251174927e-02 2.263695895671844482e-01 2.433184534311294556e-02 -2.761706337332725525e-02 2.235073447227478027e-01 3.678759932518005371e-01 4.421377554535865784e-02 1.727879196405410767e-01 2.460400015115737915e-02 9.181188419461250305e-03 -3.421202600002288818e-01 -2.546761035919189453e-01 9.532798081636428833e-03 1.206901296973228455e-01 1.295998692512512207e-01 1.987854987382888794e-01 8.935727179050445557e-02 6.575124710798263550e-02 -7.674079388380050659e-02 -2.020433545112609863e-01 -1.757366806268692017e-01 3.962413370609283447e-01 2.961783111095428467e-01 -6.507218629121780396e-02 9.352406114339828491e-02 1.140563711524009705e-01 -2.008997052907943726e-01 -4.031755775213241577e-02 -1.226654276251792908e-01
-2.522815465927124023e-01 -3.609744086861610413e-02 9.412081912159919739e-03 1.307815965265035629e-02 -5.051800236105918884e-02 4.878494143486022949e-02 6.517925858497619629e-02 -1.730249845422804356e-03 6.848256289958953857e-02 3.993887454271316528e-02 2.845502085983753204e-02 -2.517532706260681152e-01 -1.633529514074325562e-01 2.357434779405593872e-01 2.125456780195236206e-01 -2.042332850396633148e-02 -1.514277458190917969e-01 6.337141245603561401e-02 4.125120490789413452e-02 1.554812043905258179e-01 1.475715786218643188e-01 2.457186579704284668e-01 -9.861007332801818848e-02 -9.226065874099731445e-02 1.653386950492858887e-01 4.864854514598846436e-01 -1.066753864288330078e-01 -2.357884123921394348e-02 -2.995076775550842285e-02 3.603111207485198975e-02 3.099867403507232666e-01 -4.470354616641998291e-01
3.416381478309631348e-01 -1.156981736421585083e-01 -4.481606185436248779e-02 7.142339646816253662e-02 -1.753269881010055542e-01 6.247132271528244019e-02 2.272147499024868011e-02 2.234771102666854858e-01 1.944867819547653198e-01 2.273502498865127563e-01 1.389557309448719025e-02 -3.694084584712982178e-01 -7.629336789250373840e-03 -3.631402552127838135e-02 7.699421793222427368e-02 9.722478687763214111e-02 2.251876294612884521e-01 4.488413408398628235e-02 2.723685204982757568e-01 3.475891798734664917e-02 -7.163555175065994263e-02 1.289981305599212646e-01 2.193848602473735809e-02 -3.972885385155677795e-02 2.478840947151184082e-01 4.638450145721435547e-01 -1.727018356323242188e-01 5.846616998314857483e-02 8.700003474950790405e-02 -1.290779709815979004e-01 1.805447340011596680e-01 -1.270515024662017822e-01
-6.993278861045837402e-02 -1.225689947605133057e-01 2.144143432378768921e-01 -1.584152318537235260e-02 -5.353346467018127441e-02 1.314656287431716919e-01 7.637960463762283325e-02 -6.919188052415847778e-02 2.288488149642944336e-01 -1.657877415418624878e-01 1.655076742172241211e-01 -1.177785918116569519e-01 1.192942168563604355e-02 -1.279789805412292480e-01 -3.267832100391387939e-01 -2.023437917232513428e-01 -8.428223431110382080e-02 1.774875372648239136e-01 4.991777539253234863e-01 -7.707588840276002884e-03 9.181232750415802002e-02 -1.312187314033508301e-01 -6.438874453306198120e-02 -7.334510236978530884e-02 2.166430056095123291e-01 5.992101132869720459e-02 -1.921994984149932861e-01 -5.352856591343879700e-03 -7.435664534568786621e-02 -9.367479383945465088e-02 2.900685369968414307e-01 -3.297942280769348145e-01
9.965214878320693970e-02 -2.048540115356445312e-01 2.539636790752410889e-01 -4.810621961951255798e-02 8.575915545225143433e-02 -1.001687943935394287e-01 6.850843131542205811e-02 1.138134300708770752e-01 1.902058869600296021e-01 -1.768335402011871338e-01 1.802165061235427856e-01 -1.005339920520782471e-01 -1.219928190112113953e-01 -5.739131197333335876e-02 7.594111561775207520e-02 -2.107618302106857300e-01 1.729923039674758911e-01 1.853777915239334106e-01 -1.747076213359832764e-01 -2.244949787855148315e-01 2.527498081326484680e-02 2.984189428389072418e-03 1.298275738954544067e-01 -1.094475612044334412e-01 4.225287735462188721e-01 2.335343211889266968e-01 -2.437933385372161865e-01 -2.934158146381378174e-01 -1.252411156892776489e-01 -1.629009991884231567e-01 -7.159528881311416626e-02 -2.592711746692657471e-01
-8.784519881010055542e-02 -2.966712713241577148e-01 -9.192190319299697876e-02 -2.661442756652832031e-01 -5.647117644548416138e-02 1.221755892038345337e-01 1.919931322336196899e-01 2.481799870729446411e-01 2.186079621315002441e-01 -1.514479815959930420e-01 5.119803547859191895e-02 2.821610271930694580e-01 -2.555572092533111572e-01 3.397558629512786865e-02 -2.603297531604766846e-01 -1.799371242523193359e-01 1.280360072851181030e-01 2.568777799606323242e-01 6.443345546722412109e-02 -6.436701864004135132e-02 2.729092957451939583e-03 7.953738421201705933e-02 -1.344333738088607788e-01 -2.052893787622451782e-01 1.561412215232849121e-01 5.021004751324653625e-02 -8.312894403934478760e-02 -9.374713897705078125e-02 2.635707613080739975e-03 -2.964380085468292236e-01 2.857046127319335938e-01 -1.396711766719818115e-01
1.206912398338317871e-01 -2.492316514253616333e-01 -6.193564087152481079e-02 -1.395862102508544922e-01 5.453733354806900024e-02 -2.696784213185310364e-02 -1.323791593313217163e-01 -1.217867508530616760e-01 4.410216808319091797e-01 -1.130102388560771942e-02 1.340662501752376556e-02 -2.263264507055282593e-01 -2.024462632834911346e-02 3.125018998980522156e-02 2.160436660051345825e-01 -4.959066584706306458e-02 1.504971832036972046e-01 8.967558294534683228e-02 -1.928974390029907227e-01 1.542009264230728149e-01 -1.644621789455413818e-01 -8.662091195583343506e-02 1.044471189379692078e-01 -3.825976327061653137e-02 -5.722887814044952393e-02 4.046148955821990967e-01 -2.795945703983306885e-01 2.525299228727817535e-02 7.417298853397369385e-02 -2.452280670404434204e-01 3.294691741466522217e-01 -9.379335492849349976e-02
-1.748865544795989990e-01 -1.822508126497268677e-01 -6.232224777340888977e-02 -2.200378328561782837e-01 6.898122280836105347e-02 -2.274982929229736328e-01 3.021639585494995117e-01 9.720954112708568573e-03 1.581148058176040649e-01 -1.761095076799392700e-01 1.903444975614547729e-01 -1.644732058048248291e-01 -2.376886904239654541e-01 -1.960473805665969849e-01 3.017269633710384369e-02 8.221396245062351227e-03 -2.052351832389831543e-01 9.255966544151306152e-02 2.567958831787109375e-01 -2.727304100990295410e-01 -1.635706871747970581e-01 7.311791926622390747e-02 1.459177136421203613e-01 1.063355058431625366e-01 2.263399809598922729e-01 2.829756140708923340e-01 2.173130214214324951e-02 -4.280277341604232788e-02 -2.870112955570220947e-01 -2.021561115980148315e-01 1.383643783628940582e-02 -8.956759423017501831e-02
-1.949729584157466888e-02 -9.587738662958145142e-03 2.186511456966400146e-01 1.262931972742080688e-01 -1.879728883504867554e-01 1.464036703109741211e-01 -1.926896423101425171e-01 -3.528849408030509949e-02 3.944305703043937683e-02 -3.523326218128204346e-01 -1.494976580142974854e-01 -1.488241106271743774e-01 -2.566810697317123413e-02 8.434262871742248535e-02 3.995518758893013000e-02 -2.096680849790573120e-01 2.453928440809249878e-01 1.732989400625228882e-02 2.645190060138702393e-01 2.651889622211456299e-01 2.611567676067352295e-01 2.473802715539932251e-01 -1.283169984817504883e-01 8.142168074846267700e-02 1.504977047443389893e-01 2.394981235265731812e-01 -2.103570252656936646e-01 9.251706302165985107e-02 3.649179637432098389e-02 -5.657367408275604248e-03 2.444832772016525269e-01 -2.642787396907806396e-01
1.147346012294292450e-02 -2.890856266021728516e-01 9.626545757055282593e-02 -9.315183269791305065e-04 -1.542855799198150635e-01 -1.297778189182281494e-01 2.162535302340984344e-02 6.300124526023864746e-02 1.950056552886962891e-01 -1.468366831541061401e-01 2.006135284900665283e-01 -1.010093614459037781e-01 1.347523033618927002e-01 -3.747563809156417847e-02 5.892143771052360535e-02 -9.688097238540649414e-02 2.957768142223358154e-01 2.533067166805267334e-01 4.486372768878936768e-01 6.340872496366500854e-02 1.694249957799911499e-01 2.214153259992599487e-01 1.204093694686889648e-01 7.804564666002988815e-03 1.196238920092582703e-01 7.854114472866058350e-02 -3.167070448398590088e-01 1.360675096511840820e-01 1.060250028967857361e-01 -1.031945366412401199e-02 2.257790416479110718e-01 -2.619855403900146484e-01
1.583637446165084839e-01 -1.271047294139862061e-01 2.013749629259109497e-01 -1.878587305545806885e-01 -7.438244670629501343e-02 -1.322814077138900757e-01 -8.354566246271133423e-02 1.374975144863128662e-01 -6.054847501218318939e-03 -2.166527658700942993e-01 9.239669889211654663e-02 -2.429484128952026367e-01 -3.894421458244323730e-01 -2.684419751167297363e-01 1.216907352209091187e-01 1.310640424489974976e-01 6.254075467586517334e-02 1.857744902372360229e-01 1.987661123275756836e-01 1.728032827377319336e-01 -6.423480063676834106e-02 1.411207616329193115e-01 1.514505594968795776e-01 -1.131801903247833252e-01 1.657032668590545654e-01 3.476096987724304199e-01 -1.205787435173988342e-01 -3.526695445179939270e-02 5.005414411425590515e-02 -2.331169992685317993e-01 -1.329170316457748413e-01 -2.399740368127822876e-01
-1.244665533304214478e-01 -2.894189953804016113e-01 -4.300083965063095093e-02 -2.167890071868896484e-01 -1.200752216391265392e-03 -2.394532561302185059e-01 1.962503343820571899e-01 2.942351102828979492e-01 2.972299754619598389e-01 -1.326105743646621704e-02 1.125326678156852722e-01 9.798969328403472900e-02 6.759787350893020630e-02 1.411740034818649292e-01 6.255098432302474976e-02 -5.249445326626300812e-03 2.387628406286239624e-01 -1.011700555682182312e-01 -3.074045851826667786e-02 -7.701713591814041138e-02 1.101494729518890381e-01 1.531335711479187012e-01 -1.648420393466949463e-01 -2.999919839203357697e-02 5.387520194053649902e-01 2.276632487773895264e-01 -1.045031547546386719e-01 -2.326730266213417053e-02 -4.996248334646224976e-02 5.727746523916721344e-03 1.740826070308685303e-01 7.802496850490570068e-02
1.745538115501403809e-01 2.077944017946720123e-02 -2.810072898864746094e-02 2.058979123830795288e-02 -3.813540339469909668e-01 -8.021438866853713989e-02 -7.142402976751327515e-02 1.545450091361999512e-01 3.237762749195098877e-01 -1.541444659233093262e-01 -9.871889837086200714e-03 -1.709147393703460693e-01 -2.597237825393676758e-01 9.909990429878234863e-02 2.163898497819900513e-01 -9.032715111970901489e-02 2.532191015779972076e-02 -3.505886793136596680e-01 -9.864672273397445679e-02 3.489446341991424561e-01 1.596404910087585449e-01 9.897775948047637939e-02 -1.384647488594055176e-01 -6.624337751418352127e-03 2.218356430530548096e-01 2.512707114219665527e-01 -2.384688109159469604e-01 -1.828837266657501459e-04 3.216676414012908936e-02 -9.340779483318328857e-02 7.494314014911651611e-02 5.230988562107086182e-02
-2.657256834208965302e-02 -1.774287521839141846e-01 1.900001168251037598e-01 -2.046104371547698975e-01 3.702863678336143494e-02 -1.802897155284881592e-01 -5.554039403796195984e-02 -1.896407827734947205e-02 5.485548451542854309e-02 -8.530566841363906860e-02 -8.891683071851730347e-02 1.325835287570953369e-01 -8.798938244581222534e-03 1.014356128871440887e-02 -2.914477288722991943e-01 -7.338976860046386719e-02 1.499399393796920776e-01 2.456731349229812622e-01 1.973419636487960815e-01 3.569904267787933350e-01 1.370224505662918091e-01 2.004521787166595459e-01 -1.404706239700317383e-01 -3.770698606967926025e-01 1.449186503887176514e-01 3.860287964344024658e-01 -1.070285141468048096e-01 -4.147766157984733582e-02 -1.863055229187011719e-01 -1.514456123113632202e-01 1.227962449193000793e-01 1.535971835255622864e-02
3.839916363358497620e-02 6.243196781724691391e-03 -1.631185263395309448e-01 1.034955903887748718e-01 -8.425400406122207642e-02 2.013935744762420654e-01 -4.724866151809692383e-02 2.339364439249038696e-01 1.316955089569091797e-01 1.995251029729843140e-01 -2.434801310300827026e-02 -2.861861288547515869e-01 -1.640853732824325562e-01 -1.747399419546127319e-01 7.734191417694091797e-02 -1.132057514041662216e-02 2.629482187330722809e-02 7.877939939498901367e-02 1.748950034379959106e-01 8.265446871519088745e-02 1.200199797749519348e-01 1.549872308969497681e-01 -1.085224300622940063e-01 -2.018443495035171509e-01 2.766831219196319580e-01 3.941417634487152100e-01 -1.843363046646118164e-01 2.133120596408843994e-01 -9.048383682966232300e-02 -3.825929462909698486e-01 1.864324659109115601e-01 -1.317835748195648193e-01
8.033920824527740479e-02 -3.559477999806404114e-02 -4.471533000469207764e-02 -2.458665817975997925e-01 -5.684642121195793152e-03 -1.889814436435699463e-01 -3.613429144024848938e-02 9.097972512245178223e-02 3.627647757530212402e-01 -3.507180213928222656e-01 -6.002517789602279663e-02 -9.666650742292404175e-02 -1.444725245237350464e-01 3.583150506019592285e-01 2.630222439765930176e-01 -4.791913181543350220e-02 1.684723645448684692e-01 1.909326761960983276e-01 2.134851068258285522e-01 -2.153955027461051941e-02 5.638670548796653748e-02 3.030336499214172363e-01 -1.619724333286285400e-01 -1.587313413619995117e-01 2.647524774074554443e-01 1.277780383825302124e-01 -5.389157682657241821e-02 1.850364729762077332e-02 -1.131830140948295593e-01 -1.777300536632537842e-01 -5.627411231398582458e-02 -4.075674340128898621e-02
1.087671965360641479e-01 -1.306208372116088867e-01 1.330865919589996338e-01 -1.061314567923545837e-01 -1.552054584026336670e-01 1.413874626159667969e-01 -4.099405556917190552e-02 1.413370072841644287e-01 -5.258876457810401917e-02 -3.423189520835876465e-01 -1.804857552051544189e-01 -2.328790873289108276e-01 1.968714175745844841e-03 -4.536315053701400757e-02 8.947606384754180908e-02 -1.175622195005416870e-01 7.943848520517349243e-02 1.303609311580657959e-01 1.823546439409255981e-01 1.773899197578430176e-01 1.116605773568153381e-01 2.981190085411071777e-01 -2.267585098743438721e-01 2.357480078935623169e-01 2.516741752624511719e-01 2.348739206790924072e-01 -3.148573935031890869e-01 6.369641423225402832e-02 1.469725072383880615e-01 -2.764270603656768799e-01 -4.798133298754692078e-02 -1.654526144266128540e-01
6.293101608753204346e-02 -2.115657627582550049e-01 1.598868705332279205e-02 -5.428562685847282410e-02 -2.475546747446060181e-01 1.429914534091949463e-01 1.030589193105697632e-01 2.261736541986465454e-01 2.911555469036102295e-01 7.819519937038421631e-02 1.580175459384918213e-01 2.253459021449089050e-02 -2.417283058166503906e-01 9.214865416288375854e-02 -1.670766174793243408e-01 1.169618498533964157e-02 1.273349523544311523e-01 2.101643979549407959e-01 1.657803505659103394e-01 1.851315610110759735e-02 -1.495444476604461670e-01 -1.832683682441711426e-01 -1.531608104705810547e-01 5.477041751146316528e-02 -4.842861741781234741e-02 2.641839683055877686e-01 -8.061633259057998657e-02 -5.143542960286140442e-02 -1.048976741731166840e-02 -4.469154775142669678e-01 2.394779622554779053e-01 -2.900663018226623535e-01
-6.403907388448715210e-02 -8.158904314041137695e-02 7.664910703897476196e-02 -2.933380901813507080e-01 -6.979366391897201538e-02 -3.579026162624359131e-01 1.440244466066360474e-01 1.339591145515441895e-01 2.230227142572402954e-01 1.487544625997543335e-01 -1.676561534404754639e-01 -2.625472247600555420e-01 -2.648317068815231323e-02 2.352843806147575378e-02 1.367674469947814941e-01 -1.577320545911788940e-01 -9.246881306171417236e-02 -1.423695534467697144e-01 1.198672354221343994e-01 -3.314065560698509216e-02 2.275255620479583740e-01 2.450041025876998901e-01 -1.140742748975753784e-01 1.991098560392856598e-02 4.107558429241180420e-01 2.308632805943489075e-02 -5.349483713507652283e-02 -2.229312807321548462e-01 4.441957548260688782e-02 -2.617722451686859131e-01 -5.476629734039306641e-02 -2.170704752206802368e-01
-1.410924792289733887e-01 -1.811390817165374756e-01 9.401186555624008179e-02 -2.389472872018814087e-01 1.627839505672454834e-01 1.029270235449075699e-02 3.437947109341621399e-02 8.178485929965972900e-02 2.197078913450241089e-01 -2.284891754388809204e-01 -1.602127104997634888e-01 -2.241649478673934937e-02 1.256913244724273682e-01 8.437023311853408813e-02 1.245625764131546021e-01 -2.925929725170135498e-01 2.387634068727493286e-01 4.057684540748596191e-02 2.341462522745132446e-01 1.524576395750045776e-01 8.840664476156234741e-02 2.454903535544872284e-02 -2.369745820760726929e-02 -3.950550034642219543e-02 4.196490645408630371e-01 3.180821985006332397e-02 -3.702547028660774231e-02 -3.556439280509948730e-01 -3.297379016876220703e-01 -1.619752645492553711e-01 6.892480701208114624e-02 -6.505803763866424561e-02
-8.144305646419525146e-02 -1.422919481992721558e-01 2.156350389122962952e-02 3.830537665635347366e-03 -1.719722151756286621e-01 -9.946273639798164368e-03 1.610893607139587402e-01 8.322823047637939453e-02 3.686334788799285889e-01 -2.729903534054756165e-02 -4.257686436176300049e-03 2.245487868785858154e-01 -8.473106473684310913e-02 -1.069548726081848145e-02 1.301768980920314789e-02 -8.795486390590667725e-02 3.433026671409606934e-01 1.020005121827125549e-01 2.392605096101760864e-01 1.607008576393127441e-01 -2.276570051908493042e-01 -1.501356065273284912e-01 4.509721323847770691e-02 -2.187405377626419067e-01 2.130626887083053589e-01 1.489018350839614868e-01 -2.101967632770538330e-01 1.442102715373039246e-02 3.141992986202239990e-01 -3.375575244426727295e-01 1.992209702730178833e-01 -8.899851888418197632e-02
7.718404382467269897e-02 -1.946814209222793579e-01 4.294619709253311157e-02 -3.627156615257263184e-01 9.340777248144149780e-02 -3.995487466454505920e-02 5.938619375228881836e-02 1.011763662099838257e-01 2.722685039043426514e-01 -6.937529891729354858e-02 1.668138206005096436e-01 -2.854739315807819366e-02 -2.116660773754119873e-01 2.778662145137786865e-01 2.661140821874141693e-02 -2.595030963420867920e-01 1.900681704282760620e-01 9.301733970642089844e-02 1.593933999538421631e-01 1.792370378971099854e-01 3.137683123350143433e-02 2.049663066864013672e-01 -1.545090079307556152e-01 -5.764450505375862122e-02 3.628229498863220215e-01 1.030439957976341248e-01 -1.159480586647987366e-01 -2.627077102661132812e-01 -1.461420208215713501e-01 -2.776494920253753662e-01 -3.854598850011825562e-02 6.205361336469650269e-02
-2.529378235340118408e-01 -4.260564148426055908e-01 -1.845911443233489990e-01 -1.465530786663293839e-02 1.764512360095977783e-01 -5.024601891636848450e-02 -1.317537426948547363e-01 -2.291207611560821533e-01 1.836344152688980103e-01 -1.879985034465789795e-01 -8.484219014644622803e-02 -8.483081310987472534e-02 -3.130703866481781006e-01 -9.195705503225326538e-02 -4.357444867491722107e-02 -1.405473351478576660e-01 3.831711411476135254e-02 -3.637520596385002136e-02 2.410381585359573364e-01 -1.091587543487548828e-01 6.701833102852106094e-03 1.623366028070449829e-01 4.466265067458152771e-02 -9.074223041534423828e-02 3.090542256832122803e-01 3.852331936359405518e-01 5.757098644971847534e-02 -9.411168098449707031e-02 2.461166679859161377e-02 5.823151022195816040e-02 4.185180366039276123e-02 -1.839612722396850586e-01
-1.500425189733505249e-01 -3.163534998893737793e-01 8.125287294387817383e-02 -1.592038869857788086e-01 -1.468506008386611938e-01 -3.371061682701110840e-01 9.702583402395248413e-02 -5.908795818686485291e-02 3.489795327186584473e-01 2.770560048520565033e-02 -1.633597910404205322e-01 -2.430706843733787537e-02 -8.313110470771789551e-02 2.793463468551635742e-01 2.141052298247814178e-02 -7.456514984369277954e-02 2.845624834299087524e-02 1.107082590460777283e-01 -1.861765049397945404e-02 5.693643167614936829e-02 4.654772579669952393e-02 3.876666724681854248e-01 -1.205506101250648499e-01 -1.011084020137786865e-01 3.746004998683929443e-01 6.794892996549606323e-02 4.305536672472953796e-02 6.105260178446769714e-02 3.915010020136833191e-02 -6.897037383168935776e-03 1.840187311172485352e-01 -2.769921720027923584e-01
-1.757800132036209106e-01 -2.501635551452636719e-01 -3.098234347999095917e-02 -1.395902186632156372e-01 1.561545431613922119e-01 8.244820684194564819e-02 -1.173467710614204407e-01 -2.939969003200531006e-01 2.372635155916213989e-01 -2.043972909450531006e-01 -3.688451051712036133e-01 -1.011050269007682800e-01 -2.911261320114135742e-01 9.469674527645111084e-02 -2.907416783273220062e-02 -8.521628566086292267e-03 3.585385531187057495e-02 -8.477230370044708252e-02 1.789902299642562866e-01 -1.137332096695899963e-01 -4.148541018366813660e-02 1.004557460546493530e-01 -4.025061056017875671e-02 -4.527824465185403824e-03 4.328297972679138184e-01 1.231259778141975403e-01 -2.065386325120925903e-01 -3.347744792699813843e-02 -2.673792280256748199e-02 -1.592471599578857422e-01 1.818818002939224243e-01 -2.082623690366744995e-01
2.240765653550624847e-02 -3.642083108425140381e-01 1.173203587532043457e-01 -3.324531018733978271e-02 -2.247636169195175171e-01 -1.271846890449523926e-01 7.143430411815643311e-02 4.884151369333267212e-02 7.814964652061462402e-02 7.116587460041046143e-02 -1.389410905539989471e-02 1.185686141252517700e-01 1.182811260223388672e-01 6.571609526872634888e-02 1.086686830967664719e-02 -6.111586466431617737e-02 9.229752421379089355e-02 -3.315414115786552429e-02 2.947464585304260254e-01 5.706809461116790771e-02 5.713481083512306213e-02 2.639036178588867188e-01 -6.747746467590332031e-02 2.502587437629699707e-01 7.922070473432540894e-02 8.462397754192352295e-02 -3.464266359806060791e-01 2.399283349514007568e-01 -2.012187540531158447e-01 -2.919560074806213379e-01 1.224226653575897217e-01 -3.982976675033569336e-01
6.367406994104385376e-02 -1.060826517641544342e-02 2.642226964235305786e-02 -5.477682501077651978e-02 1.082525327801704407e-01 -3.198460638523101807e-01 2.355763912200927734e-01 -2.725064009428024292e-02 8.072237670421600342e-02 6.326139718294143677e-02 -2.888526916503906250e-01 8.611270040273666382e-02 -9.773860871791839600e-02 -1.858428567647933960e-01 -1.099680215120315552e-01 -7.838155329227447510e-02 4.971675947308540344e-02 5.748176574707031250e-02 3.070174157619476318e-01 3.009859323501586914e-01 -1.061860769987106323e-01 1.223650425672531128e-01 -2.365978211164474487e-01 -1.180089563131332397e-01 2.350002229213714600e-01 3.275713026523590088e-01 -1.637014001607894897e-01 2.497527599334716797e-01 -1.367046833038330078e-01 -6.528180092573165894e-02 3.110042810440063477e-01 -4.629076458513736725e-03
-2.023474872112274170e-01 -8.035487681627273560e-02 -5.510142073035240173e-03 -3.550352454185485840e-01 1.207276880741119385e-01 8.537843078374862671e-02 2.286145687103271484e-01 7.192966341972351074e-02 2.650333046913146973e-01 -5.972322076559066772e-02 -2.550322115421295166e-01 -2.765148282051086426e-01 -1.382143050432205200e-01 2.507526054978370667e-02 -7.203410565853118896e-02 5.139079317450523376e-02 -3.658711537718772888e-02 -3.733441978693008423e-02 1.157239079475402832e-02 2.800108790397644043e-01 -8.673782460391521454e-03 9.784023463726043701e-02 -1.321662515401840210e-01 4.739549383521080017e-02 1.819709241390228271e-01 4.776209294795989990e-01 -1.298559010028839111e-01 -5.152268335223197937e-02 9.105924516916275024e-03 1.221716105937957764e-01 8.328388445079326630e-03 -3.128522634506225586e-01
1.306586340069770813e-02 -9.814937412738800049e-02 5.685340240597724915e-02 -4.617674648761749268e-02 -5.452084913849830627e-02 -1.090971753001213074e-01 -2.497061388567090034e-03 9.660472720861434937e-02 4.160697162151336670e-01 -3.296194672584533691e-01 -1.627817749977111816e-01 -8.164133131504058838e-02 -2.130125313997268677e-01 3.358100056648254395e-01 1.331569552421569824e-01 -1.483208537101745605e-01 1.845427751541137695e-01 2.830815911293029785e-01 1.912082284688949585e-01 -8.709233999252319336e-02 4.548764973878860474e-02 2.717026472091674805e-01 -1.529281139373779297e-01 -1.246838048100471497e-01 1.023869812488555908e-01 2.077658623456954956e-01 3.162745758891105652e-02 -1.019768193364143372e-01 -2.234292030334472656e-01 -2.075464278459548950e-01 -6.038723886013031006e-02 -1.138665452599525452e-01
-1.423687487840652466e-01 -4.726498201489448547e-02 -7.880244404077529907e-02 -4.236681759357452393e-01 -1.892776340246200562e-01 3.382175415754318237e-02 1.537656188011169434e-01 1.174425333738327026e-01 2.086523920297622681e-01 -4.966419562697410583e-02 -4.826936498284339905e-02 -3.431642055511474609e-01 -1.975666433572769165e-01 9.679991751909255981e-02 -8.554761856794357300e-02 3.610165789723396301e-02 3.341999836266040802e-03 6.091447547078132629e-02 8.595782518386840820e-02 1.327600926160812378e-01 2.123934477567672729e-01 -9.158208221197128296e-02 -2.474052309989929199e-01 1.501522362232208252e-01 1.227342784404754639e-01 4.493991434574127197e-01 -7.702203840017318726e-02 1.016100421547889709e-01 1.349759846925735474e-02 -3.093038126826286316e-02 8.200691081583499908e-03 -3.062548041343688965e-01
5.224411934614181519e-02 -1.679041981697082520e-01 1.368492096662521362e-01 -3.441844880580902100e-01 6.228145211935043335e-02 -1.958927214145660400e-01 1.985978335142135620e-01 5.441499501466751099e-02 1.817302554845809937e-01 -1.159398928284645081e-01 -6.895240396261215210e-02 -2.331224828958511353e-01 2.096243798732757568e-01 1.811146885156631470e-01 2.527492344379425049e-01 2.954023182392120361e-01 -6.861042976379394531e-02 -2.510108053684234619e-01 7.844143360853195190e-02 8.743296563625335693e-02 2.805777192115783691e-01 1.068762242794036865e-01 -1.882895454764366150e-02 -1.000922694802284241e-01 1.812213510274887085e-01 2.525976896286010742e-01 -2.271375805139541626e-01 1.312434673309326172e-01 -2.659219130873680115e-02 4.822495579719543457e-02 1.411137729883193970e-01 -2.081713080406188965e-01
2.965707778930664062e-01 -2.527180612087249756e-01 -3.188005462288856506e-02 9.692215919494628906e-02 -2.118158526718616486e-02 1.383056938648223877e-01 6.629721820354461670e-02 -3.857822343707084656e-02 2.958866059780120850e-01 -3.354029357433319092e-01 -7.447020709514617920e-02 -8.944429457187652588e-03 1.494006663560867310e-01 -2.190093398094177246e-01 3.905348852276802063e-02 1.097459644079208374e-01 5.359882116317749023e-02 -9.263293445110321045e-02 -7.342542707920074463e-02 -1.177947148680686951e-01 3.335812389850616455e-01 4.668537899851799011e-02 5.069685727357864380e-02 1.770434028003364801e-04 4.638868197798728943e-02 3.225850760936737061e-01 -3.444711863994598389e-01 4.781943187117576599e-02 1.253646463155746460e-01 -8.341117948293685913e-02 3.548868894577026367e-01 1.607061922550201416e-02
-1.373862475156784058e-01 -3.519737720489501953e-02 -3.936622664332389832e-02 -3.281737565994262695e-01 1.006088778376579285e-01 5.298087745904922485e-02 1.467260569334030151e-01 2.002525143325328827e-02 2.910251319408416748e-01 -5.603003129363059998e-02 -8.624463528394699097e-02 -3.904051482677459717e-01 -2.382507026195526123e-01 -6.726480089128017426e-03 -6.477305293083190918e-02 7.020194828510284424e-02 9.810958802700042725e-02 -5.255286768078804016e-02 1.145560145378112793e-01 2.538582086563110352e-01 1.147812679409980774e-01 4.192525893449783325e-02 -6.903347373008728027e-02 7.535272836685180664e-02 1.782778650522232056e-01 4.099947810173034668e-01 -9.339562803506851196e-02 -9.794922918081283569e-02 2.963019348680973053e-02 2.282838374376296997e-01 -1.578516699373722076e-02 -3.679556250572204590e-01
3.194488883018493652e-01 -1.440575420856475830e-01 -1.915160566568374634e-01 -9.094742685556411743e-02 -1.727566719055175781e-01 -1.913734376430511475e-01 3.896939009428024292e-02 8.240980654954910278e-02 2.314966544508934021e-02 -1.218876242637634277e-01 8.123019337654113770e-02 -1.761344969272613525e-01 -1.829689741134643555e-01 -1.025203391909599304e-01 5.929651670157909393e-04 -1.246018558740615845e-01 1.699074730277061462e-02 -2.869510948657989502e-01 1.237166821956634521e-01 8.815025538206100464e-02 6.324944645166397095e-02 1.920465975999832153e-01 -1.268823351711034775e-02 2.220441401004791260e-01 1.307659894227981567e-01 4.353477805852890015e-02 -2.594846487045288086e-01 -3.667696416378021240e-01 3.639534488320350647e-02 -1.734446436166763306e-01 4.176295995712280273e-01 -1.490671038627624512e-01
-2.363645881414413452e-01 -4.369772970676422119e-03 9.399966895580291748e-02 -7.411450147628784180e-02 1.314625442028045654e-01 2.748300321400165558e-02 2.957007661461830139e-02 1.630735695362091064e-01 3.375078737735748291e-01 1.122244894504547119e-01 -7.007153239101171494e-03 -1.258404999971389771e-01 -7.096181064844131470e-02 2.079825699329376221e-01 2.660719454288482666e-01 -2.067271918058395386e-01 -9.049021452665328979e-02 1.007564663887023926e-01 -8.011782541871070862e-03 -2.125709056854248047e-01 -3.263526409864425659e-02 1.813876032829284668e-01 4.661317169666290283e-02 -7.170233130455017090e-02 1.467743664979934692e-01 4.283799827098846436e-01 -2.903702557086944580e-01 -2.849401906132698059e-02 -1.465023010969161987e-01 -2.190290540456771851e-01 2.211175709962844849e-01 -2.582346796989440918e-01
6.578163057565689087e-02 -3.038190603256225586e-01 -1.738352626562118530e-01 -2.640977501869201660e-01 1.285447627305984497e-01 1.152537763118743896e-01 5.839664116501808167e-02 -1.963621079921722412e-01 1.658968776464462280e-01 -1.788700371980667114e-01 -2.169861197471618652e-01 -2.758142352104187012e-01 3.535445779561996460e-02 -1.200949773192405701e-01 -2.929824292659759521e-01 -9.345312602818012238e-03 3.551544845104217529e-01 2.953441999852657318e-02 1.305447071790695190e-01 2.013628333806991577e-01 1.245682314038276672e-01 2.368956059217453003e-01 3.854400292038917542e-02 5.025156587362289429e-02 2.957457005977630615e-01 6.026538461446762085e-02 -9.986054152250289917e-03 -3.924155607819557190e-02 -9.012363106012344360e-02 -1.522414535284042358e-01 1.854484528303146362e-01 -1.693579256534576416e-01
9.943686425685882568e-02 -1.555879712104797363e-01 3.556869179010391235e-02 -1.522571444511413574e-01 2.438327856361865997e-02 -2.548680603504180908e-01 -4.109106585383415222e-02 1.919964104890823364e-01 1.890785545110702515e-01 3.178034676238894463e-04 -2.353038340806961060e-01 -9.036464244127273560e-02 1.389072537422180176e-01 2.518539428710937500e-01 6.402898579835891724e-03 -2.237220406532287598e-01 -2.631741203367710114e-02 1.220660954713821411e-01 1.532303094863891602e-01 7.387560606002807617e-02 4.034228324890136719e-01 4.286664724349975586e-02 -5.764884501695632935e-02 -2.877993285655975342e-01 2.172610759735107422e-01 4.390981197357177734e-01 -1.819600015878677368e-01 1.149144619703292847e-01 -4.679790139198303223e-02 -6.316352635622024536e-03 -6.422515958547592163e-02 -1.315399408340454102e-01
-1.512971222400665283e-01 -1.808198913931846619e-02 1.586446911096572876e-01 -4.541526436805725098e-01 2.963956594467163086e-01 1.649550348520278931e-02 1.639635115861892700e-01 1.769030988216400146e-01 3.329443037509918213e-01 -1.918700635433197021e-01 -1.546134501695632935e-01 -1.675913035869598389e-01 9.142407774925231934e-02 9.374786168336868286e-02 -5.989316850900650024e-02 5.934875831007957458e-02 3.089191317558288574e-01 3.383833914995193481e-02 1.227522417902946472e-01 5.512048676609992981e-02 -1.463785171508789062e-01 1.471462994813919067e-01 2.640404179692268372e-02 -2.819039300084114075e-02 3.178891241550445557e-01 4.384692013263702393e-02 3.425383567810058594e-02 -2.569947019219398499e-02 -1.987475603818893433e-01 1.439033299684524536e-01 2.232969552278518677e-01 -3.178560361266136169e-02
3.675210103392601013e-02 -1.497851610183715820e-01 1.816825419664382935e-01 -9.245239198207855225e-02 -1.543240398168563843e-01 -1.488958485424518585e-02 -1.763643771409988403e-01 -1.333086639642715454e-01 1.792361438274383545e-01 -1.948575824499130249e-01 -2.330278754234313965e-01 -2.481161803007125854e-01 -1.388277411460876465e-01 3.236250579357147217e-02 -8.287331461906433105e-02 -5.247142165899276733e-02 1.300898641347885132e-01 7.220947742462158203e-02 2.253443449735641479e-01 1.443020254373550415e-01 2.299879938364028931e-01 -5.685282498598098755e-02 1.337296068668365479e-01 -1.303156167268753052e-01 2.235175967216491699e-01 1.510152220726013184e-01 -2.994887232780456543e-01 3.223955929279327393e-01 -1.900621503591537476e-01 -2.005653642117977142e-02 3.386450707912445068e-01 -2.085822224617004395e-01
1.341353356838226318e-01 -4.289799928665161133e-01 2.282598242163658142e-02 -1.771287620067596436e-01 -2.894499599933624268e-01 -7.429422438144683838e-02 -9.233212471008300781e-02 1.761177629232406616e-01 1.338628530502319336e-01 1.785277724266052246e-01 -2.073198929429054260e-02 1.436232775449752808e-01 4.693091660737991333e-02 -3.828305751085281372e-02 1.325857639312744141e-01 -6.450337171554565430e-02 2.160897403955459595e-01 -2.733031101524829865e-02 3.335494995117187500e-01 7.461874186992645264e-02 1.815803498029708862e-01 2.197679132223129272e-01 -1.855886913836002350e-02 1.017687469720840454e-01 -6.118420884013175964e-02 1.218616515398025513e-01 -3.559780716896057129e-01 -1.036025118082761765e-02 -9.150262922048568726e-02 -1.417305916547775269e-01 5.565214902162551880e-02 -3.282881975173950195e-01
1.219071168452501297e-02 -4.198038280010223389e-01 1.641311347484588623e-01 -7.689289748668670654e-02 -8.553471416234970093e-02 -1.013274788856506348e-01 -1.167830675840377808e-01 1.184494793415069580e-01 9.107115864753723145e-02 -2.081606835126876831e-01 7.557338476181030273e-02 -2.237265557050704956e-01 1.558708250522613525e-01 8.155358582735061646e-02 2.120171040296554565e-01 -9.954386949539184570e-02 1.560654193162918091e-01 2.116933763027191162e-01 7.571318000555038452e-02 1.254946440458297729e-01 2.636439800262451172e-01 2.930738627910614014e-01 -2.533254027366638184e-01 2.300680615007877350e-03 3.830165266990661621e-01 6.621336191892623901e-02 -1.554333716630935669e-01 -6.684204936027526855e-02 -1.060061454772949219e-01 -1.004424644634127617e-03 1.833842992782592773e-01 -1.322999447584152222e-01
-1.276405453681945801e-01 -9.706757217645645142e-02 2.637911215424537659e-02 -3.213737607002258301e-01 7.748857140541076660e-02 -5.743271112442016602e-02 2.195517569780349731e-01 -5.553368851542472839e-02 3.084300458431243896e-01 3.518029302358627319e-02 -2.295685261487960815e-01 -4.686558246612548828e-01 -1.521469950675964355e-01 -1.385937631130218506e-02 -8.329701423645019531e-02 2.407448552548885345e-02 3.297742456197738647e-02 -7.363825291395187378e-02 5.114907398819923401e-02 1.937098950147628784e-01 2.763132378458976746e-02 5.374293774366378784e-02 -6.390114128589630127e-02 -2.902813628315925598e-02 1.216160729527473450e-01 3.458672761917114258e-01 -2.843270599842071533e-01 1.151437237858772278e-01 -7.632497698068618774e-02 1.599689722061157227e-01 -2.410206012427806854e-02 -3.072699606418609619e-01
2.146640866994857788e-01 2.149763889610767365e-02 1.507847756147384644e-01 -1.050409525632858276e-01 1.801812797784805298e-01 5.261445045471191406e-02 4.206558689475059509e-02 3.700735419988632202e-02 3.683161437511444092e-01 -1.615366786718368530e-01 2.968520522117614746e-01 -1.860137283802032471e-01 -3.753826618194580078e-01 6.609819084405899048e-02 2.025710642337799072e-01 -1.303019076585769653e-01 -9.705580025911331177e-02 -1.420761942863464355e-01 5.610584095120429993e-02 1.972696036100387573e-01 6.717692315578460693e-02 -9.767825901508331299e-02 -1.602475941181182861e-01 -1.860693246126174927e-01 2.695258259773254395e-01 2.125952839851379395e-01 -3.377236425876617432e-01 -7.113221287727355957e-02 -1.810122194001451135e-04 -8.379656076431274414e-02 -5.495985597372055054e-02 -2.286864072084426880e-02
-4.383484274148941040e-02 -2.956938147544860840e-01 3.242480009794235229e-02 -1.697864830493927002e-01 1.365953683853149414e-01 1.241656392812728882e-01 8.206127583980560303e-02 -9.397955983877182007e-02 1.497523337602615356e-01 -3.532305955886840820e-01 -1.656095385551452637e-01 -1.947905570268630981e-01 -4.765382409095764160e-02 -1.413862258195877075e-01 -7.874722033739089966e-02 4.264907538890838623e-02 1.205136775970458984e-01 3.704459667205810547e-01 4.173928126692771912e-02 1.293637901544570923e-01 1.244572252035140991e-01 -8.927723020315170288e-02 1.969057172536849976e-01 3.685644268989562988e-02 2.833920419216156006e-01 1.460525840520858765e-01 -2.077550441026687622e-01 3.703831136226654053e-01 -1.770610511302947998e-01 -1.032873094081878662e-01 1.162562295794487000e-01 -1.301189064979553223e-01
-1.482487022876739502e-01 -3.226463794708251953e-01 7.380894571542739868e-02 -2.127258330583572388e-01 -1.121622230857610703e-02 -3.420629501342773438e-01 2.427902370691299438e-01 1.780544668436050415e-01 1.879226416349411011e-01 -6.556447595357894897e-02 -1.388410031795501709e-01 -4.057447984814643860e-02 -1.108811423182487488e-01 3.417286276817321777e-01 9.833747893571853638e-02 -1.161838024854660034e-01 7.648918032646179199e-02 -1.002439484000205994e-01 2.835216186940670013e-02 6.661186367273330688e-02 1.398582756519317627e-01 1.297567635774612427e-01 7.548293564468622208e-03 8.842066675424575806e-02 4.687733948230743408e-01 1.749788820743560791e-01 3.680104762315750122e-02 -7.374511659145355225e-02 -1.492620110511779785e-01 -1.307238265872001648e-02 1.344549357891082764e-01 -1.988961845636367798e-01
-1.542123705148696899e-01 -1.059885025024414062e-01 -4.044052213430404663e-03 -3.473087549209594727e-01 1.511280238628387451e-01 -4.782329499721527100e-02 2.882714569568634033e-01 -3.250478208065032959e-02 2.107011824846267700e-01 -8.237367123365402222e-02 -2.448173016309738159e-01 -3.323614299297332764e-01 -1.242009848356246948e-01 -2.879543974995613098e-02 -3.466983139514923096e-02 2.527771145105361938e-02 8.064436912536621094e-02 5.742983892560005188e-03 -2.776218578219413757e-03 3.073945045471191406e-01 1.224537193775177002e-01 5.644288659095764160e-02 -2.141841650009155273e-01 -5.051128193736076355e-02 1.552229374647140503e-01 3.408147394657135010e-01 -1.640741676092147827e-01 2.067593112587928772e-02 -3.534179180860519409e-02 1.504059731960296631e-01 8.066727221012115479e-02 -3.602335155010223389e-01
1.040314212441444397e-01 1.883166730403900146e-01 2.289028912782669067e-01 -9.050270915031433105e-02 -2.640992403030395508e-01 -5.325900018215179443e-02 1.921349167823791504e-01 2.718399278819561005e-02 1.756212860345840454e-01 -5.099246278405189514e-02 2.594587206840515137e-01 5.625665932893753052e-02 -6.068256124854087830e-02 6.136974692344665527e-02 -1.765625625848770142e-01 -7.309322804212570190e-02 3.492267727851867676e-01 1.083747148513793945e-01 2.121971100568771362e-01 1.077905669808387756e-01 6.868799030780792236e-02 3.455310594290494919e-03 -1.929635107517242432e-01 4.029412195086479187e-02 2.462651729583740234e-01 1.302450895309448242e-01 -3.305251300334930420e-01 -3.781501576304435730e-02 6.633272767066955566e-02 -3.439570665359497070e-01 2.680503427982330322e-01 -1.349484473466873169e-01
6.430926173925399780e-02 -2.742496132850646973e-01 -1.172578409314155579e-01 -1.031127572059631348e-01 -5.695335194468498230e-02 -2.984890341758728027e-01 -9.689475409686565399e-04 -1.391955465078353882e-01 2.157926857471466064e-01 1.489062458276748657e-01 -1.354650855064392090e-01 7.943885773420333862e-02 -9.553968161344528198e-02 -2.244900912046432495e-01 3.788125468418002129e-03 1.239812970161437988e-01 2.684893645346164703e-02 2.801738977432250977e-01 1.894362866878509521e-01 2.798449397087097168e-01 -9.220161288976669312e-02 4.989238828420639038e-02 -1.329554021358489990e-01 -1.050420030951499939e-01 3.177575170993804932e-01 4.178929626941680908e-01 -2.020490616559982300e-01 1.187747791409492493e-01 -1.420480161905288696e-01 2.824709936976432800e-02 1.327232718467712402e-01 1.183153539896011353e-01
-1.808280646800994873e-01 -2.201021909713745117e-01 1.457396298646926880e-01 -3.204856812953948975e-01 1.672032922506332397e-01 -9.885089099407196045e-02 6.097960099577903748e-02 1.729885041713714600e-01 2.143090814352035522e-01 -2.874732017517089844e-01 7.921572774648666382e-02 -7.034204155206680298e-02 1.202039793133735657e-01 1.329236179590225220e-01 1.874953880906105042e-02 -2.029795348644256592e-01 2.344929575920104980e-01 2.319200336933135986e-01 3.519947528839111328e-01 1.629730463027954102e-01 7.000452280044555664e-02 1.205373331904411316e-01 -1.155028864741325378e-01 -8.632562309503555298e-02 3.084967732429504395e-01 -1.781783252954483032e-02 -1.822655200958251953e-01 -1.770264059305191040e-01 -1.646162420511245728e-01 -1.504916846752166748e-01 2.774921990931034088e-02 7.116888184100389481e-03
-1.802233755588531494e-01 -2.564614415168762207e-01 -9.716244041919708252e-02 8.941320329904556274e-02 -1.098248660564422607e-01 3.485354781150817871e-01 2.714691162109375000e-01 6.032145395874977112e-02 2.891063094139099121e-01 -1.481051892042160034e-01 -7.101427763700485229e-02 8.671166002750396729e-02 1.563400402665138245e-02 -1.716487407684326172e-01 -3.877440467476844788e-02 -8.500003255903720856e-03 2.575252950191497803e-01 -8.920203149318695068e-02 -2.634386532008647919e-02 2.862448990345001221e-01 1.422226577997207642e-01 -1.762643307447433472e-01 -4.978283494710922241e-02 1.016898676753044128e-01 4.143358170986175537e-01 6.170357763767242432e-02 -1.735397279262542725e-01 -1.306815147399902344e-01 -1.127279773354530334e-01 -1.978963166475296021e-01 1.262309998273849487e-01 -1.121344417333602905e-01
-2.343018352985382080e-01 -2.641084790229797363e-01 4.076080769300460815e-02 -3.985788822174072266e-01 1.922869682312011719e-01 -1.907611191272735596e-01 1.097907591611146927e-02 -6.263834238052368164e-02 1.624716073274612427e-01 1.486926823854446411e-01 -2.819545269012451172e-01 -1.424838602542877197e-01 -6.601865589618682861e-02 5.071018263697624207e-02 2.704044878482818604e-01 -9.395132213830947876e-02 -1.414793133735656738e-01 6.205542478710412979e-03 -3.611825173720717430e-03 -1.298497021198272705e-01 -6.067513301968574524e-02 3.058860637247562408e-02 5.701920390129089355e-02 -3.386705741286277771e-02 3.559940457344055176e-01 1.592433452606201172e-01 -1.737904846668243408e-01 -2.001907527446746826e-01 -7.627603411674499512e-02 -2.164112329483032227e-01 2.238566577434539795e-01 -1.707478761672973633e-01
2.668946683406829834e-01 2.653792314231395721e-02 9.284986555576324463e-02 -2.351938933134078979e-01 -2.185756862163543701e-01 -2.215284109115600586e-01 -4.631580784916877747e-03 2.515732645988464355e-01 4.496679902076721191e-01 -2.434965372085571289e-01 6.637264788150787354e-02 -1.829189658164978027e-01 9.192602336406707764e-02 8.758419193327426910e-03 2.111265957355499268e-01 -1.183048486709594727e-01 3.942443430423736572e-02 -1.706673651933670044e-01 1.379002332687377930e-01 2.162905037403106689e-01 -3.614167869091033936e-02 -7.117056101560592651e-02 1.051902584731578827e-02 -8.399944007396697998e-02 1.499527245759963989e-01 -1.778892278671264648e-01 -2.358872145414352417e-01 -2.991657890379428864e-02 9.024714119732379913e-03 -4.684532061219215393e-02 3.191496431827545166e-01 -1.126610338687896729e-01
-4.102065563201904297e-01 -1.518486142158508301e-01 4.049152135848999023e-02 -3.357017338275909424e-01 5.940518155694007874e-02 -7.612073421478271484e-02 2.793752774596214294e-02 -2.966990172863006592e-01 1.839976608753204346e-01 -6.937657296657562256e-02 2.267660200595855713e-02 -1.867789030075073242e-01 2.553860470652580261e-02 -2.333866991102695465e-02 4.855023697018623352e-02 -1.448609381914138794e-01 1.331664770841598511e-01 -2.431523352861404419e-01 1.722577512264251709e-01 -2.217720150947570801e-01 1.549800336360931396e-01 2.263390123844146729e-01 -2.540137059986591339e-02 4.705853387713432312e-02 1.204483583569526672e-02 7.424351572990417480e-02 -1.099310517311096191e-01 1.405651215463876724e-02 -2.408242523670196533e-01 -2.430415302515029907e-01 2.851503193378448486e-01 -2.178530246019363403e-01
6.810412555932998657e-02 -4.741875082254409790e-02 -2.512249052524566650e-01 5.353783071041107178e-02 -1.196503862738609314e-01 -8.005354553461074829e-02 2.313877195119857788e-01 2.294087558984756470e-01 2.564553022384643555e-01 -3.743392527103424072e-01 1.814242154359817505e-01 -2.770361006259918213e-01 -1.939152032136917114e-01 -4.121154174208641052e-02 2.902777493000030518e-02 -1.736299395561218262e-01 5.942848324775695801e-02 -6.752204895019531250e-02 2.322529703378677368e-01 3.553424179553985596e-01 -8.040684461593627930e-02 -2.882743440568447113e-02 4.891296382993459702e-03 5.927396565675735474e-02 1.174703538417816162e-01 1.046612411737442017e-01 -1.072042211890220642e-01 -7.535797357559204102e-02 4.771956056356430054e-02 -3.211965858936309814e-01 1.223731487989425659e-01 -2.300140708684921265e-01
1.499790698289871216e-01 2.464419230818748474e-02 4.227499663829803467e-02 -4.220648854970932007e-02 2.397588919848203659e-03 1.096964552998542786e-01 2.986965700984001160e-02 9.467348456382751465e-02 2.324197888374328613e-01 1.157974675297737122e-01 -3.791081905364990234e-02 -5.469178408384323120e-02 3.518449841067194939e-03 -2.299765050411224365e-01 2.681834995746612549e-02 9.809791296720504761e-02 2.897718250751495361e-01 -4.357038438320159912e-02 2.513672113418579102e-01 1.603811979293823242e-01 -1.646812111139297485e-01 2.486291341483592987e-02 -1.675908863544464111e-01 -2.855746150016784668e-01 2.419163882732391357e-01 5.483941435813903809e-01 -7.293488085269927979e-02 3.428737446665763855e-02 -8.971231430768966675e-02 1.186964916996657848e-03 3.335548043251037598e-01 -1.382783502340316772e-01
4.357374273240566254e-03 -1.314496546983718872e-01 -1.962395012378692627e-01 -2.966043353080749512e-01 -1.501723751425743103e-02 1.295935511589050293e-01 -1.489362865686416626e-02 -1.440127193927764893e-01 2.225114852190017700e-01 -2.329780012369155884e-01 -1.701606363058090210e-01 -2.088758796453475952e-01 2.233555912971496582e-01 -1.335290819406509399e-01 -1.708304584026336670e-01 -2.955345809459686279e-02 1.419302374124526978e-01 1.508252173662185669e-01 2.671751976013183594e-01 -8.102383464574813843e-03 6.672991067171096802e-02 2.603733539581298828e-01 1.462258398532867432e-01 2.097035944461822510e-01 2.843077480792999268e-01 9.554824233055114746e-02 -4.301084205508232117e-03 2.302670925855636597e-01 1.330219954252243042e-01 -1.602864414453506470e-01 1.362256705760955811e-01 -2.952918708324432373e-01
-1.406727731227874756e-01 -9.846979379653930664e-02 9.049341082572937012e-02 -3.531024754047393799e-01 -1.942519545555114746e-01 5.216386914253234863e-02 8.245006203651428223e-02 -4.068395122885704041e-02 2.332589328289031982e-01 2.935900352895259857e-02 -2.133388370275497437e-01 -2.163188308477401733e-01 -2.367988601326942444e-02 -2.798706851899623871e-02 6.103051081299781799e-02 2.052011899650096893e-02 1.146911829710006714e-01 -1.682552546262741089e-01 -3.609172999858856201e-02 -9.253321215510368347e-03 1.335132718086242676e-01 2.335665822029113770e-01 -3.495685756206512451e-01 -6.457442790269851685e-02 -1.493460498750209808e-03 5.978578329086303711e-01 6.104073300957679749e-02 -7.276201248168945312e-02 7.144998013973236084e-02 3.647759323939681053e-03 1.654724776744842529e-02 -1.490619182586669922e-01
-9.286510944366455078e-02 -2.698740661144256592e-01 2.331261783838272095e-01 -1.063978597521781921e-01 6.173289194703102112e-02 -1.487038389313966036e-04 2.823692262172698975e-01 3.023380413651466370e-02 1.716368496417999268e-01 4.254403337836265564e-02 -2.950503230094909668e-01 -2.430773526430130005e-01 2.666652761399745941e-02 -2.273539826273918152e-02 3.803524076938629150e-01 1.207125261425971985e-01 -3.752866759896278381e-02 -1.436900794506072998e-01 3.027411997318267822e-01 3.208382427692413330e-02 2.899189293384552002e-01 2.187412679195404053e-01 -1.035920307040214539e-01 4.628903046250343323e-02 1.811792403459548950e-01 2.446303069591522217e-01 9.428463876247406006e-02 -1.207502931356430054e-01 1.629589051008224487e-01 -1.063172295689582825e-01 1.076232120394706726e-01 -7.380346953868865967e-02
1.093281153589487076e-02 -1.698851585388183594e-01 -1.017793118953704834e-01 1.210769638419151306e-01 -2.252150923013687134e-01 -6.173488497734069824e-02 2.955302298069000244e-01 -4.115648567676544189e-02 4.135092198848724365e-01 9.361329674720764160e-02 -7.816882431507110596e-02 -2.078271061182022095e-01 1.705687493085861206e-02 5.510591343045234680e-02 1.298286318778991699e-01 -2.198664247989654541e-01 -9.037678828462958336e-04 -1.485278010368347168e-01 6.510590761899948120e-02 1.885735541582107544e-01 2.250240594148635864e-01 -2.229932546615600586e-01 3.552161157131195068e-02 2.006945898756384850e-03 -2.251658961176872253e-02 2.144221961498260498e-01 -2.615221440792083740e-01 2.579255104064941406e-01 -1.061561889946460724e-02 -2.264270484447479248e-01 2.683959007263183594e-01 -1.911716312170028687e-01
-2.885004878044128418e-01 -2.576635479927062988e-01 1.316871494054794312e-01 -2.852706909179687500e-01 -2.484289705753326416e-01 -2.127840220928192139e-01 -8.575263619422912598e-02 1.981081366539001465e-01 2.130942652001976967e-03 -1.010613217949867249e-01 -1.270178984850645065e-02 -3.547520637512207031e-01 4.301965236663818359e-03 1.773712337017059326e-01 7.713845930993556976e-03 3.946792334318161011e-02 -1.579280346632003784e-01 1.358479261398315430e-01 2.320428490638732910e-01 4.022239521145820618e-02 1.159646920859813690e-02 5.454739183187484741e-02 -4.157777503132820129e-02 1.554422080516815186e-01 1.698707491159439087e-01 3.234468996524810791e-01 -2.659632861614227295e-01 2.924846671521663666e-02 -1.740159541368484497e-01 -2.223131209611892700e-01 -1.102615296840667725e-01 -6.285282224416732788e-02
-1.325802952051162720e-01 -4.054710566997528076e-01 1.420095562934875488e-01 -1.655617542564868927e-02 -3.787972405552864075e-02 -2.487629652023315430e-01 -1.405048668384552002e-01 1.008668988943099976e-01 2.940157651901245117e-01 -8.928980678319931030e-02 5.210082605481147766e-02 -9.841456264257431030e-02 -1.298413574695587158e-01 -6.819386035203933716e-02 9.577012807130813599e-02 -1.299070417881011963e-01 -4.389544948935508728e-02 2.409056574106216431e-01 2.256184965372085571e-01 -9.443974494934082031e-02 1.432423293590545654e-01 6.021766364574432373e-02 -3.043483570218086243e-02 4.181386902928352356e-03 3.456816971302032471e-01 1.866306513547897339e-01 -3.569157719612121582e-01 1.217761710286140442e-01 -1.037451252341270447e-01 -1.798242628574371338e-01 -2.558066546916961670e-01 -3.360147820785641670e-03
3.063776902854442596e-02 -1.713061034679412842e-01 1.254718750715255737e-01 -5.802689120173454285e-02 3.751343116164207458e-02 -1.080523431301116943e-01 -9.339249134063720703e-02 -1.907829195261001587e-02 1.000861003994941711e-01 -1.654317229986190796e-01 6.675524637103080750e-03 6.294897943735122681e-02 -1.643873900175094604e-01 -3.982644900679588318e-02 -2.778834700584411621e-01 5.137250199913978577e-02 2.559274435043334961e-01 1.366454958915710449e-01 3.576643466949462891e-01 3.190380930900573730e-01 3.348264610394835472e-03 1.799520552158355713e-01 -2.375078052282333374e-01 -1.985026150941848755e-01 2.416115105152130127e-01 3.490105271339416504e-01 -1.140187904238700867e-01 2.088353186845779419e-01 2.024679817259311676e-02 -2.130454480648040771e-01 2.172226309776306152e-01 -8.190657943487167358e-02
1.404878962785005569e-02 1.941107511520385742e-01 8.201080560684204102e-02 -2.878658473491668701e-02 1.811712384223937988e-01 3.999866917729377747e-02 1.387211382389068604e-01 1.102683413773775101e-02 3.476275503635406494e-01 -1.384357511997222900e-01 -2.159994095563888550e-01 -1.309271454811096191e-01 6.303254514932632446e-02 1.946871131658554077e-01 -1.658984720706939697e-01 1.965187638998031616e-01 -1.107670553028583527e-02 -1.811726950109004974e-02 1.484809666872024536e-01 -5.727857723832130432e-02 2.440280765295028687e-01 2.836188673973083496e-01 -1.170006766915321350e-01 7.550106197595596313e-02 1.524680256843566895e-01 1.551172137260437012e-01 -1.558788120746612549e-01 -3.559722006320953369e-02 -4.278373122215270996e-01 -9.719634801149368286e-02 3.378051817417144775e-01 -1.559536457061767578e-01
4.273192584514617920e-02 1.700603589415550232e-02 -1.426216121762990952e-02 5.147564038634300232e-02 -1.437587141990661621e-01 1.416533812880516052e-02 -1.593314111232757568e-01 9.329420514404773712e-03 2.624947130680084229e-01 1.050265785306692123e-02 3.722018375992774963e-02 -6.683122366666793823e-02 -2.799340151250362396e-02 -2.847285568714141846e-01 -8.452840149402618408e-02 2.565169632434844971e-01 2.413152158260345459e-01 8.381245285272598267e-02 3.787354826927185059e-01 8.191510289907455444e-02 -1.337403655052185059e-01 -9.571742266416549683e-03 9.258506447076797485e-02 1.584770977497100830e-01 1.383318156003952026e-01 2.558336257934570312e-01 -1.289610713720321655e-01 -2.348805032670497894e-02 -3.460264950990676880e-02 -3.576039075851440430e-01 4.260250329971313477e-01 -1.990167051553726196e-01
-2.247820049524307251e-01 -2.826386392116546631e-01 1.219339445233345032e-01 -4.126666113734245300e-02 -7.721799612045288086e-02 -6.030009314417839050e-02 1.775558665394783020e-02 1.328815706074237823e-02 3.475771844387054443e-01 1.496013849973678589e-01 -1.103227138519287109e-01 6.555964052677154541e-02 7.325950264930725098e-02 -1.124728354625403881e-03 -1.739658415317535400e-01 -1.092395260930061340e-01 2.100846618413925171e-01 1.879745535552501678e-02 2.884009778499603271e-01 1.247087866067886353e-01 -6.900682300329208374e-02 -1.777671724557876587e-01 2.437269091606140137e-01 -2.298419028520584106e-01 1.941554993391036987e-01 4.458765685558319092e-01 -5.867217481136322021e-02 1.829809322953224182e-02 -9.981045126914978027e-02 1.237998157739639282e-01 2.797506451606750488e-01 7.992339320480823517e-03
3.506079316139221191e-02 -1.932131946086883545e-01 4.818966239690780640e-02 -8.765616267919540405e-02 7.862488925457000732e-02 -2.124556303024291992e-01 1.036086934618651867e-03 1.086191311478614807e-01 3.497729599475860596e-01 -2.263263314962387085e-01 -2.160136550664901733e-01 -2.000169157981872559e-01 -2.584324181079864502e-01 2.864042520523071289e-01 1.817444562911987305e-01 -1.463027447462081909e-01 1.197456941008567810e-01 2.216252237558364868e-01 1.610220819711685181e-01 -1.607959717512130737e-02 5.084288492798805237e-02 3.125512301921844482e-01 -1.173712983727455139e-01 -7.636934518814086914e-02 2.369768470525741577e-01 2.195020020008087158e-01 4.114316776394844055e-02 -1.141869276762008667e-01 -2.576404213905334473e-01 -1.634240448474884033e-01 -4.100554063916206360e-02 3.831923753023147583e-02
8.938946761190891266e-03 -8.128821849822998047e-02 2.991997599601745605e-01 -1.980685293674468994e-01 -8.532296121120452881e-02 1.300814095884561539e-02 -6.361960619688034058e-02 1.051412057131528854e-02 -8.311615139245986938e-02 -1.905124336481094360e-01 -5.349692329764366150e-02 -1.036624163389205933e-01 -1.728404760360717773e-01 2.269608899950981140e-02 2.806428354233503342e-03 -1.559084951877593994e-01 5.820037797093391418e-02 -1.813437417149543762e-02 4.128854870796203613e-01 -3.485380858182907104e-02 1.509762704372406006e-01 2.033986449241638184e-01 -1.203929409384727478e-01 1.139838322997093201e-01 1.867250800132751465e-01 3.559396862983703613e-01 -1.817493885755538940e-01 -2.854719571769237518e-02 5.529739707708358765e-02 -5.114686489105224609e-01 -2.817290276288986206e-02 -1.162859052419662476e-01
-3.012965619564056396e-01 -3.306738138198852539e-01 -2.407039403915405273e-01 -4.004447534680366516e-02 7.366035878658294678e-02 -4.074699059128761292e-02 1.997614800930023193e-01 4.392943158745765686e-02 3.209106624126434326e-01 5.428448319435119629e-02 -6.681217253208160400e-02 -1.475275307893753052e-01 -2.129477560520172119e-01 -6.006675958633422852e-02 7.306297868490219116e-02 7.503478229045867920e-02 1.539588272571563721e-01 -4.536871984601020813e-02 2.523547410964965820e-01 -1.731580942869186401e-01 6.165567319840192795e-03 1.176573410630226135e-01 -5.608170479536056519e-02 1.104174554347991943e-01 1.883305907249450684e-01 4.437300860881805420e-01 -6.374895572662353516e-02 -2.057944387197494507e-01 -2.657431736588478088e-02 1.925986260175704956e-01 -2.671307884156703949e-02 -1.827290207147598267e-01
-1.816352084279060364e-02 -1.340177506208419800e-01 -6.802412122488021851e-02 -2.855117321014404297e-01 -6.292921304702758789e-02 -2.572381794452667236e-01 1.237224265933036804e-01 1.434745192527770996e-01 4.109682142734527588e-01 -4.852673038840293884e-02 -1.085223332047462463e-01 -1.630405895411968231e-02 1.215859800577163696e-01 1.162891164422035217e-01 1.091926768422126770e-01 -7.596355676651000977e-02 1.893912069499492645e-02 3.784882128238677979e-01 -1.604724908247590065e-03 1.503028571605682373e-01 3.115447461605072021e-01 4.238697886466979980e-02 -1.494338512420654297e-01 -1.229089125990867615e-02 2.348074764013290405e-01 1.363930404186248779e-01 1.828401237726211548e-01 -2.060305327177047729e-01 8.417134173214435577e-03 -1.258815675973892212e-01 4.637320339679718018e-02 -3.240693211555480957e-01
-4.496822878718376160e-02 8.785206824541091919e-02 9.176913648843765259e-02 -2.532137036323547363e-01 -1.207879483699798584e-01 -8.668709546327590942e-02 -2.445427514612674713e-02 -4.445130750536918640e-02 1.503089964389801025e-01 -9.808281064033508301e-02 -9.580934047698974609e-02 1.848525255918502808e-01 -6.345711648464202881e-02 -2.128000408411026001e-01 2.939425408840179443e-01 -2.026382237672805786e-01 1.468481272459030151e-01 -3.982160687446594238e-01 8.331666141748428345e-02 6.802178174257278442e-02 1.000418290495872498e-01 2.055924534797668457e-01 -1.342964079231023788e-02 5.334963276982307434e-02 1.734883636236190796e-01 1.592286378145217896e-01 -1.593839079141616821e-01 -3.572092577815055847e-02 -7.715473324060440063e-02 -2.609526216983795166e-01 4.807089269161224365e-01 -8.019550889730453491e-02
-2.170911175198853016e-04 4.409147799015045166e-02 2.011500447988510132e-01 -2.225419580936431885e-01 -2.959987521171569824e-01 -4.379696398973464966e-02 -4.188142716884613037e-02 -8.252795087173581123e-04 1.160721480846405029e-01 -6.918296217918395996e-02 9.149327874183654785e-02 -1.626620739698410034e-01 -4.676229953765869141e-01 -1.465692669153213501e-01 1.264923810958862305e-01 1.462281197309494019e-01 1.681548953056335449e-01 1.623774468898773193e-01 2.208311706781387329e-01 1.018960252404212952e-01 4.203254729509353638e-02 6.992655992507934570e-02 1.196014210581779480e-01 -1.713445037603378296e-01 2.080829590559005737e-01 4.731936454772949219e-01 -1.016701757907867432e-01 8.966202149167656898e-04 1.090191006660461426e-01 -1.661046445369720459e-01 5.824977159500122070e-02 -4.033423587679862976e-02
8.667344227433204651e-03 -2.237565070390701294e-01 2.588215516880154610e-03 -8.711432665586471558e-02 1.290935873985290527e-01 7.667622528970241547e-03 5.987231060862541199e-02 5.312009528279304504e-02 5.395889282226562500e-01 -2.780102938413619995e-02 -1.224065572023391724e-01 3.322432339191436768e-01 1.631006971001625061e-02 -9.955041110515594482e-03 1.505482643842697144e-01 3.243140503764152527e-02 3.059634864330291748e-01 -8.793254196643829346e-02 -6.774010602384805679e-03 1.691490709781646729e-01 1.002508923411369324e-01 -5.629594251513481140e-02 -1.974086016416549683e-01 -9.299537539482116699e-02 1.360238045454025269e-01 -8.962396532297134399e-02 -3.967952430248260498e-01 3.313077986240386963e-02 -2.625893987715244293e-02 -2.379631251096725464e-01 1.049050092697143555e-01 -1.830609738826751709e-01
4.805288463830947876e-02 -1.334813982248306274e-01 -1.364065110683441162e-01 -9.506917558610439301e-03 -1.199044212698936462e-01 1.856929510831832886e-01 2.547433078289031982e-01 5.430829897522926331e-02 5.482867956161499023e-01 -7.750023901462554932e-02 -1.103741228580474854e-01 -2.015751451253890991e-01 -1.365799754858016968e-01 -4.636239260435104370e-02 1.680150777101516724e-01 -2.247177213430404663e-01 1.179214343428611755e-01 1.097149401903152466e-01 2.719615958631038666e-02 6.454711407423019409e-02 -9.425471723079681396e-02 -2.912610173225402832e-01 -5.119337514042854309e-02 -2.021508812904357910e-01 9.277734905481338501e-02 1.914780437946319580e-01 -1.700726598501205444e-01 1.692682951688766479e-01 -2.354590408504009247e-02 -1.900645792484283447e-01 2.731800973415374756e-01 -5.742732435464859009e-02
-4.677938297390937805e-02 8.401046693325042725e-02 1.339445114135742188e-01 -3.764999210834503174e-01 -8.091817796230316162e-02 -2.035713046789169312e-01 -6.299205124378204346e-02 3.191931545734405518e-02 9.084657579660415649e-02 -1.685947328805923462e-01 6.388606131076812744e-02 1.492112576961517334e-01 9.309070557355880737e-02 1.678740978240966797e-02 -8.935120701789855957e-02 -1.462964862585067749e-01 2.864402830600738525e-01 -2.595786452293395996e-01 6.959342956542968750e-02 2.144657634198665619e-02 -1.142177283763885498e-01 -6.557325273752212524e-02 -9.813540428876876831e-02 4.708215966820716858e-02 2.445489317178726196e-01 1.864039599895477295e-01 -3.873123228549957275e-01 3.450822457671165466e-02 1.263279914855957031e-01 -3.869481682777404785e-01 9.447122365236282349e-02 -2.691434919834136963e-01
-1.063352376222610474e-01 -1.069685816764831543e-01 4.413263499736785889e-02 -2.477750331163406372e-01 -1.153031829744577408e-03 -2.743270806968212128e-02 -3.627397119998931885e-02 -7.410814869217574596e-04 1.534503996372222900e-01 6.117874383926391602e-02 -1.765206269919872284e-02 -1.237294301390647888e-01 3.564480692148208618e-03 1.104022189974784851e-01 3.521149456501007080e-01 -2.273787856101989746e-01 -2.015181444585323334e-02 1.455055475234985352e-01 -6.689204368740320206e-03 -7.603752613067626953e-02 -8.749182522296905518e-02 3.912621438503265381e-01 1.612072065472602844e-02 -6.001031026244163513e-02 1.464266330003738403e-01 3.728777766227722168e-01 -1.615190953016281128e-01 -2.299304902553558350e-01 -2.657072842121124268e-01 -2.607034146785736084e-01 1.955697834491729736e-01 -2.697902917861938477e-01
-6.278436630964279175e-02 -7.223957777023315430e-02 -1.359547376632690430e-01 -5.271497964859008789e-01 2.636460065841674805e-01 -5.869892984628677368e-02 1.479453444480895996e-01 2.122018486261367798e-02 2.283596545457839966e-01 -2.300717867910861969e-02 -2.190643101930618286e-01 -2.888878583908081055e-01 -1.678891032934188843e-01 -7.776401005685329437e-03 1.322503089904785156e-01 5.018211901187896729e-02 1.448760032653808594e-01 -1.445412337779998779e-01 4.093236476182937622e-02 -4.977634176611900330e-02 1.489129215478897095e-01 1.792364865541458130e-01 -3.520863875746726990e-02 -8.279286324977874756e-02 1.363349556922912598e-01 2.043764591217041016e-01 -1.300141811370849609e-01 1.264426410198211670e-01 -1.763704866170883179e-01 1.626849919557571411e-02 7.798808068037033081e-02 -3.573045134544372559e-01
-1.121842414140701294e-01 -1.127327755093574524e-01 -1.088287448510527611e-03 -1.166911274194717407e-01 -2.105256766080856323e-01 -2.631225883960723877e-01 1.189007535576820374e-01 -1.860001981258392334e-01 2.548089921474456787e-01 -1.077050268650054932e-01 -5.927795544266700745e-02 -8.604542911052703857e-02 2.702186582610011101e-03 -2.574945986270904541e-01 -2.775819599628448486e-01 3.478614240884780884e-02 3.364431262016296387e-01 8.445204794406890869e-02 2.674796283245086670e-01 -4.067005217075347900e-02 -9.216077625751495361e-02 -3.490675985813140869e-02 -2.792119234800338745e-02 4.250285401940345764e-02 1.572714745998382568e-01 3.317352831363677979e-01 8.404482901096343994e-02 2.034521996974945068e-01 9.914070367813110352e-02 1.004970446228981018e-01 3.354442119598388672e-01 -2.127626240253448486e-01
-8.562985807657241821e-02 -1.430961191654205322e-01 2.730298638343811035e-01 8.794374018907546997e-02 1.084131225943565369e-01 -1.373190283775329590e-01 3.665475845336914062e-01 -1.454748958349227905e-02 3.651957809925079346e-01 -2.724155783653259277e-01 -1.760866641998291016e-01 -2.283936589956283569e-01 -2.366108298301696777e-01 -2.257990278303623199e-02 6.884032487869262695e-02 6.785781681537628174e-02 1.026624143123626709e-01 -4.293258301913738251e-03 3.691369295120239258e-01 -2.317775338888168335e-01 1.276449114084243774e-01 2.330218255519866943e-01 1.708053052425384521e-02 -8.618807792663574219e-02 3.440818563103675842e-02 -6.157173588871955872e-02 5.667098239064216614e-02 -1.773399487137794495e-02 8.884259313344955444e-02 -2.113402485847473145e-01 9.517731517553329468e-02 -1.384759545326232910e-01
-1.339205056428909302e-01 -5.858744308352470398e-02 -9.623641520738601685e-02 -3.237136900424957275e-01 1.147813349962234497e-01 -1.050913855433464050e-01 2.445877939462661743e-01 -6.722030043601989746e-02 1.825028508901596069e-01 -1.293388456106185913e-01 -2.431579083204269409e-01 -2.561193108558654785e-01 3.790290057659149170e-01 -1.394678950309753418e-01 -6.263560056686401367e-02 -1.028545051813125610e-01 2.229106128215789795e-01 1.803074479103088379e-01 5.900939181447029114e-02 7.633887231349945068e-02 1.505785435438156128e-01 -5.997292697429656982e-02 1.574653983116149902e-01 -2.348276227712631226e-02 3.059520125389099121e-01 1.620321422815322876e-01 -8.731330186128616333e-02 -1.284478306770324707e-01 -2.529484331607818604e-01 -1.461160629987716675e-01 1.604414880275726318e-01 -1.595617234706878662e-01
5.896123498678207397e-02 -2.545396983623504639e-01 1.964270696043968201e-02 -3.814380168914794922e-01 -1.282589733600616455e-01 -6.859948486089706421e-02 2.432090789079666138e-01 1.994380205869674683e-01 9.434977918863296509e-02 -3.684917464852333069e-02 -6.901784241199493408e-02 2.093559801578521729e-01 1.372925005853176117e-02 2.374627590179443359e-01 4.603618383407592773e-02 -4.280114546418190002e-02 1.936021596193313599e-01 1.424662619829177856e-01 3.885782137513160706e-02 9.257656335830688477e-02 2.250185459852218628e-01 1.946731656789779663e-01 -1.740008965134620667e-02 5.610492452979087830e-02 4.829954504966735840e-01 3.380836844444274902e-01 -1.359984558075666428e-02 -1.449450850486755371e-01 6.489739287644624710e-03 4.396640881896018982e-02 7.088054716587066650e-02 -1.037774980068206787e-01
1.093236263841390610e-02 -2.926898896694183350e-01 1.713532209396362305e-01 -1.612182110548019409e-01 2.252235114574432373e-01 1.237809956073760986e-01 4.454490169882774353e-02 9.797872975468635559e-03 1.451206654310226440e-01 -1.925530135631561279e-01 -6.765781342983245850e-02 -6.172599270939826965e-02 -2.061754614114761353e-01 -3.971300125122070312e-01 7.803102582693099976e-02 -1.274117976427078247e-01 1.797753758728504181e-02 1.674317866563796997e-01 -7.723807822912931442e-03 2.482082247734069824e-01 1.484468281269073486e-01 -1.056083217263221741e-01 8.055998384952545166e-02 -1.117657944560050964e-01 4.229325056076049805e-01 1.316218972206115723e-01 1.147748976945877075e-01 4.210750386118888855e-02 2.805078029632568359e-01 -1.557937706820666790e-03 2.630723118782043457e-01 -2.082039415836334229e-02
-2.756773680448532104e-02 -1.925736963748931885e-01 6.849643588066101074e-02 1.843168027698993683e-02 8.363018929958343506e-02 5.196597054600715637e-02 -1.260438710451126099e-01 -1.851819008588790894e-01 3.405640423297882080e-01 5.648307502269744873e-02 -2.387528866529464722e-01 -2.542974650859832764e-01 -3.425682783126831055e-01 -1.479413211345672607e-01 7.379235327243804932e-02 -7.546558976173400879e-02 4.966714233160018921e-02 2.455095797777175903e-01 9.938558191061019897e-02 -8.550586178898811340e-03 2.311901748180389404e-01 7.769157737493515015e-02 -6.326823681592941284e-02 2.756288833916187286e-02 4.385237097740173340e-01 -8.099541068077087402e-03 -2.694163322448730469e-01 1.801344752311706543e-02 -8.985228836536407471e-02 -2.799311280250549316e-01 -6.481307744979858398e-02 -1.147690340876579285e-01
1.908096224069595337e-01 -1.507889330387115479e-01 1.616274565458297729e-01 -6.096022203564643860e-02 2.869279086589813232e-01 -3.140316903591156006e-02 -8.014696091413497925e-02 9.090038388967514038e-02 2.228989750146865845e-01 -2.756755053997039795e-01 -9.172999858856201172e-02 -8.883154392242431641e-02 -1.852632611989974976e-01 -2.712670713663101196e-03 -1.418667584657669067e-01 -3.723514974117279053e-01 2.341266423463821411e-01 1.236736923456192017e-01 1.928786337375640869e-01 1.852100789546966553e-01 1.055071577429771423e-01 2.742393612861633301e-01 -2.339686155319213867e-01 8.405630290508270264e-02 7.674846798181533813e-02 1.649810969829559326e-01 -2.880153656005859375e-01 -3.330115973949432373e-02 9.012688696384429932e-02 -9.721267223358154297e-02 -1.119891181588172913e-01 -2.021880447864532471e-01
-4.910753294825553894e-02 -2.459918707609176636e-01 -1.775404363870620728e-01 1.250317040830850601e-02 -3.915530070662498474e-02 -2.955963276326656342e-02 1.974547803401947021e-01 2.764609456062316895e-01 1.327461004257202148e-01 -5.110448002815246582e-01 3.220873475074768066e-01 -2.945085167884826660e-01 -1.549407392740249634e-01 -9.096483141183853149e-02 1.304389815777540207e-02 -1.183252409100532532e-01 1.362321227788925171e-01 -1.213461756706237793e-01 7.170760631561279297e-02 1.585481762886047363e-01 1.526168584823608398e-01 -5.868994072079658508e-02 7.233496755361557007e-02 3.176688449457287788e-03 -9.379967115819454193e-03 3.032365441322326660e-01 -5.602444708347320557e-02 -1.793830543756484985e-01 -5.254849418997764587e-02 -1.397168338298797607e-01 1.530585885047912598e-01 5.699586495757102966e-02
1.380841620266437531e-02 -1.020309478044509888e-01 3.205354809761047363e-01 -7.152307778596878052e-02 -2.432588487863540649e-01 1.007365714758634567e-02 -4.132667928934097290e-02 1.262512207031250000e-01 4.844250157475471497e-02 -8.218504488468170166e-02 -9.524405747652053833e-02 -1.072278022766113281e-01 -2.943212687969207764e-01 -1.665735989809036255e-01 -9.074164181947708130e-02 -5.915361270308494568e-02 1.011155247688293457e-01 6.492301076650619507e-02 2.260494530200958252e-01 1.773196756839752197e-01 7.699919492006301880e-02 -2.794329822063446045e-02 2.788255512714385986e-01 7.810381799936294556e-02 8.872742950916290283e-02 3.801975548267364502e-01 -1.129738911986351013e-01 6.320507079362869263e-02 4.099532589316368103e-02 -4.687026143074035645e-01 1.208365783095359802e-01 -2.369878441095352173e-01
-4.442797228693962097e-02 -1.620979905128479004e-01 8.826447278261184692e-02 -3.011189997196197510e-01 8.375782519578933716e-02 1.721430197358131409e-02 2.083817273378372192e-01 1.667948514223098755e-01 1.071471795439720154e-01 -3.064187988638877869e-02 -1.472809165716171265e-01 3.507294505834579468e-02 7.684540003538131714e-02 1.592604815959930420e-01 -8.597037941217422485e-02 -2.940279198810458183e-03 1.813207985833287239e-03 -8.322119712829589844e-02 2.032576948404312134e-01 1.678121238946914673e-01 2.435465902090072632e-01 3.298319578170776367e-01 -2.070588767528533936e-01 -9.002951905131340027e-03 4.492545723915100098e-01 1.596926450729370117e-01 -1.839519441127777100e-01 -2.720974981784820557e-01 -2.557491660118103027e-01 3.894863650202751160e-02 1.210193037986755371e-01 1.283857077360153198e-01
8.118759095668792725e-02 -9.107208251953125000e-02 -9.128365665674209595e-02 -2.525002658367156982e-01 1.033813208341598511e-01 -2.652932889759540558e-02 2.120167315006256104e-01 3.140786662697792053e-03 1.590041071176528931e-01 -1.909639537334442139e-01 -8.959427475929260254e-02 1.086105331778526306e-01 -1.045800447463989258e-01 9.265260398387908936e-02 -2.548828721046447754e-01 1.612488925457000732e-01 1.462799161672592163e-01 1.222472488880157471e-01 2.850443720817565918e-01 5.026673525571823120e-02 2.463724464178085327e-01 2.469754964113235474e-01 -2.692899107933044434e-01 -3.575066849589347839e-02 2.844802439212799072e-01 6.703330576419830322e-02 -2.395893484354019165e-01 -1.188682839274406433e-01 -3.066812753677368164e-01 -1.615754067897796631e-01 2.645505666732788086e-01 4.358013719320297241e-02
1.119354665279388428e-01 9.704890102148056030e-02 2.650825381278991699e-01 -6.205233559012413025e-02 7.848566398024559021e-03 1.859200894832611084e-01 -1.615746915340423584e-01 1.436449140310287476e-01 2.682994008064270020e-01 -3.457101583480834961e-01 -4.235424473881721497e-02 -1.398830711841583252e-01 1.184331718832254410e-02 -1.399086862802505493e-01 7.882785052061080933e-02 -2.655420899391174316e-01 5.352951958775520325e-02 2.391992807388305664e-01 -1.274203956127166748e-01 1.759246438741683960e-01 1.434640735387802124e-01 2.553651928901672363e-01 1.321275830268859863e-01 -4.731275141239166260e-02 1.352539360523223877e-01 2.892046868801116943e-01 -1.013037860393524170e-01 1.252422928810119629e-01 -2.771759778261184692e-02 -3.381647169589996338e-01 1.269046962261199951e-01 -2.034602761268615723e-01
-3.898541256785392761e-02 -6.057409569621086121e-03 2.635329365730285645e-01 -2.610519528388977051e-01 2.392707169055938721e-01 -2.442650794982910156e-01 -1.958531513810157776e-02 1.481411457061767578e-01 2.181330472230911255e-01 -2.076459676027297974e-01 -7.888104766607284546e-02 1.058631762862205505e-01 -1.328123807907104492e-01 8.631099015474319458e-03 -4.410808533430099487e-02 7.324506342411041260e-02 2.288716882467269897e-01 1.757635474205017090e-01 9.646230936050415039e-02 6.800022721290588379e-02 2.222208976745605469e-01 -5.106004327535629272e-02 3.365407586097717285e-01 6.329274177551269531e-02 3.347276151180267334e-02 -4.313341900706291199e-02 -1.368062645196914673e-01 -1.711999922990798950e-01 -9.727790951728820801e-02 -3.570017218589782715e-01 2.243287265300750732e-01 -2.893900573253631592e-01
4.208615422248840332e-02 -2.497640550136566162e-01 2.290248721837997437e-01 1.900562047958374023e-01 3.512457385659217834e-02 2.475875169038772583e-01 -3.738995641469955444e-02 1.468670368194580078e-01 -1.553319487720727921e-02 -7.692194730043411255e-02 -1.241305321455001831e-01 -3.061686456203460693e-01 1.162005774676799774e-02 8.339705318212509155e-02 8.826629072427749634e-02 -2.506066858768463135e-01 1.569972038269042969e-01 3.989592660218477249e-03 2.181351929903030396e-01 1.379832625389099121e-01 1.993765681982040405e-01 3.459551930427551270e-01 -1.706977039575576782e-01 8.830198645591735840e-02 2.588957250118255615e-01 2.595652043819427490e-01 -2.233663201332092285e-01 9.406836703419685364e-03 3.315669670701026917e-02 -2.006555944681167603e-01 7.291185110807418823e-02 -2.237488776445388794e-01
-2.154288589954376221e-01 -2.188595831394195557e-01 5.354019999504089355e-02 -4.169260561466217041e-01 -3.422689810395240784e-02 -1.713470220565795898e-01 1.620387881994247437e-01 -7.644324004650115967e-02 9.297928959131240845e-02 -2.066595852375030518e-01 -8.810724318027496338e-02 -1.851955428719520569e-02 3.774952143430709839e-02 4.937697201967239380e-02 1.747536659240722656e-01 3.112844936549663544e-02 2.252677679061889648e-01 -1.592935919761657715e-01 1.993769593536853790e-02 -1.725035756826400757e-01 2.234786152839660645e-01 1.534550637006759644e-01 -1.899768114089965820e-01 -3.225785121321678162e-02 -9.809529036283493042e-02 5.121533870697021484e-01 1.567525416612625122e-02 -9.178017079830169678e-02 -8.848547190427780151e-02 -3.638926893472671509e-02 9.669186174869537354e-02 -2.356716990470886230e-01
6.169371772557497025e-03 -1.602486521005630493e-01 2.984126843512058258e-02 -1.255024671554565430e-01 1.053903400897979736e-01 -1.316179633140563965e-01 2.160280197858810425e-01 1.933789998292922974e-01 1.788862049579620361e-01 -1.921825110912322998e-01 -6.369131058454513550e-02 2.706050574779510498e-01 -1.100796684622764587e-01 2.187080234289169312e-01 1.467523425817489624e-01 -1.678825765848159790e-01 2.628387510776519775e-01 3.846654295921325684e-02 1.917274445295333862e-01 1.168823838233947754e-01 -7.215354591608047485e-02 1.710010617971420288e-01 -1.136251166462898254e-01 2.237976938486099243e-01 4.360800981521606445e-01 1.828380227088928223e-01 -9.390740096569061279e-02 -2.599407732486724854e-01 -4.643631726503372192e-02 3.684124350547790527e-02 2.025277912616729736e-01 -1.622170656919479370e-01
-2.315057069063186646e-01 -1.145453676581382751e-01 -9.607732295989990234e-02 6.993580609560012817e-02 8.757013082504272461e-02 -1.516365706920623779e-01 1.658958382904529572e-02 -1.497876942157745361e-01 4.608439505100250244e-01 -2.155581861734390259e-01 1.210284903645515442e-01 1.784013062715530396e-01 -8.008394506759941578e-04 -2.600843608379364014e-01 3.913309797644615173e-02 -1.582485139369964600e-01 2.349777668714523315e-01 6.048442795872688293e-02 1.055342480540275574e-01 1.137050390243530273e-01 1.105528920888900757e-01 -2.731469646096229553e-02 2.792365849018096924e-02 -4.307989031076431274e-03 3.921644762158393860e-02 1.647111177444458008e-01 -1.421855390071868896e-01 -1.292288452386856079e-01 1.907744854688644409e-01 -3.074570000171661377e-01 4.045762121677398682e-01 -9.672787040472030640e-02
-1.515278667211532593e-01 -2.908570170402526855e-01 -1.792501360177993774e-01 -5.213717371225357056e-02 -7.620824128389358521e-02 6.532838195562362671e-02 2.207893133163452148e-02 1.087460573762655258e-02 4.282473623752593994e-01 -4.442255012691020966e-03 -1.688096821308135986e-01 -1.337189078330993652e-01 -6.978169083595275879e-02 -9.348383545875549316e-02 3.250137865543365479e-01 -2.449225038290023804e-01 2.576819658279418945e-01 -1.122264564037322998e-01 3.737950697541236877e-02 2.019378989934921265e-01 1.258069387404248118e-04 -8.761362731456756592e-02 -7.811911404132843018e-02 -1.614828258752822876e-01 -1.305866241455078125e-01 2.466738969087600708e-01 -1.443034708499908447e-01 1.769161522388458252e-01 1.518851146101951599e-02 -2.537513971328735352e-01 2.744292616844177246e-01 -8.310621976852416992e-02
-1.341967135667800903e-01 -2.651956975460052490e-01 -4.746186546981334686e-03 -5.132385343313217163e-02 -6.833983212709426880e-02 -1.221965104341506958e-01 2.307861149311065674e-01 -4.648055182769894600e-04 2.474919110536575317e-01 -1.947664618492126465e-01 -6.720461696386337280e-02 -5.036016181111335754e-02 -8.498441427946090698e-02 -1.229946762323379517e-01 5.463823303580284119e-02 1.640902087092399597e-02 -2.670823931694030762e-01 -1.056629326194524765e-02 2.826664149761199951e-01 -2.834568619728088379e-01 -2.122452408075332642e-01 7.122757285833358765e-02 2.611663639545440674e-01 -3.352591395378112793e-02 2.184865325689315796e-01 3.325747847557067871e-01 9.035957604646682739e-02 -1.676290482282638550e-01 -2.510631978511810303e-01 -1.784498691558837891e-01 4.548562318086624146e-02 -2.481911480426788330e-01
-1.608395725488662720e-01 -1.215378940105438232e-01 1.584778912365436554e-02 -9.854917973279953003e-02 7.180220633745193481e-02 -1.030740141868591309e-01 1.190967932343482971e-01 1.697207391262054443e-01 1.206737160682678223e-01 -3.381547331809997559e-02 1.556450426578521729e-01 -8.141908794641494751e-02 -2.457243651151657104e-01 -2.365089803934097290e-01 -1.597942225635051727e-02 -1.876968890428543091e-01 1.241243928670883179e-01 2.179346531629562378e-01 2.338453829288482666e-01 1.962541639804840088e-01 -4.556009080260992050e-03 -1.491790562868118286e-01 1.035151332616806030e-01 2.845319807529449463e-01 7.547764573246240616e-03 2.285290062427520752e-01 -1.340681463479995728e-01 -1.776180267333984375e-01 1.453170180320739746e-01 -4.816610515117645264e-01 9.175175428390502930e-02 -2.426440268754959106e-01
2.355650216341018677e-01 1.214086040854454041e-01 -4.232351481914520264e-02 -1.100817508995532990e-02 -2.258511334657669067e-01 -8.213749527931213379e-02 2.731526456773281097e-02 1.739417761564254761e-01 4.749952852725982666e-01 -2.091272175312042236e-01 4.805177450180053711e-02 1.168870106339454651e-01 -1.097712069749832153e-01 1.114480048418045044e-01 9.832640737295150757e-02 -5.190628767013549805e-02 3.215936478227376938e-03 -2.543409764766693115e-01 -5.446722265332937241e-03 8.735132217407226562e-02 7.442457973957061768e-02 2.265422642230987549e-01 6.989116966724395752e-02 -1.183678284287452698e-01 3.671284615993499756e-01 -1.293714493513107300e-01 -1.913393586874008179e-01 -1.422882378101348877e-01 1.200971156358718872e-01 -1.468262076377868652e-01 2.834268212318420410e-01 -2.100854367017745972e-01
-5.167917162179946899e-02 -1.950518637895584106e-01 2.623113989830017090e-02 -1.796268075704574585e-01 6.211216747760772705e-02 -1.591300964355468750e-01 -1.332489550113677979e-01 2.029650658369064331e-01 2.862751185894012451e-01 -3.305724561214447021e-01 -1.271346658468246460e-01 -8.434546738862991333e-02 -1.702672243118286133e-01 2.723686695098876953e-01 1.674067080020904541e-01 -2.310305386781692505e-01 1.410441994667053223e-01 2.608640789985656738e-01 1.164894476532936096e-01 -4.194002971053123474e-02 1.295367181301116943e-01 1.015732437372207642e-01 -2.154775112867355347e-01 -2.407098710536956787e-01 1.686806827783584595e-01 1.755777150392532349e-01 -5.938328057527542114e-02 -1.222512945532798767e-01 -1.749327480792999268e-01 -3.027920424938201904e-01 5.964374169707298279e-02 2.792329154908657074e-02
6.350786425173282623e-04 -2.047144770622253418e-01 2.015050351619720459e-01 -1.452476978302001953e-01 -1.790284961462020874e-01 -2.816614508628845215e-02 -8.906866610050201416e-02 -9.807189553976058960e-02 2.671178281307220459e-01 -2.304783761501312256e-01 -1.706062108278274536e-01 -2.268391847610473633e-01 -2.446072734892368317e-02 -1.511157024651765823e-02 -1.357302069664001465e-01 7.975861430168151855e-02 1.638705432415008545e-01 8.569719642400741577e-02 3.425467312335968018e-01 1.430631279945373535e-01 1.688026636838912964e-01 -1.217440217733383179e-01 9.438405185937881470e-02 -5.354874953627586365e-02 2.813309133052825928e-01 9.408585727214813232e-02 -1.939942389726638794e-01 2.576114237308502197e-01 -1.743180304765701294e-01 5.795947834849357605e-02 3.800154626369476318e-01 -1.345362663269042969e-01
6.429298967123031616e-02 -9.949188679456710815e-02 -1.411076188087463379e-01 -2.645712196826934814e-01 3.621678426861763000e-02 -3.754893317818641663e-02 2.402617037296295166e-01 1.279341429471969604e-01 1.096370741724967957e-01 -9.056336432695388794e-02 -1.163260787725448608e-01 2.302357256412506104e-01 -1.131361946463584900e-01 6.427463889122009277e-02 -7.868827669881284237e-04 1.558012813329696655e-01 5.345145240426063538e-03 1.392273455858230591e-01 6.774325668811798096e-02 1.873615384101867676e-01 2.559021413326263428e-01 2.671759128570556641e-01 -9.208641946315765381e-02 5.804736539721488953e-02 4.651158452033996582e-01 1.404653191566467285e-01 -2.026321291923522949e-01 -1.435219347476959229e-01 -2.348429858684539795e-01 4.484925791621208191e-02 3.171476721763610840e-01 1.672858446836471558e-01
1.038259938359260559e-01 -6.493931263685226440e-02 -9.172797203063964844e-02 -5.752657074481248856e-03 -1.186453774571418762e-01 -1.837847940623760223e-02 7.568258792161941528e-03 3.137363791465759277e-01 7.826027274131774902e-02 1.639941334724426270e-01 3.698752447962760925e-02 -1.474496424198150635e-01 -1.729117035865783691e-01 -1.064633950591087341e-01 9.173627197742462158e-02 3.098228760063648224e-02 1.688597500324249268e-01 2.427727356553077698e-02 2.113427966833114624e-01 8.320305496454238892e-02 1.367144286632537842e-01 1.795790493488311768e-01 1.106428354978561401e-01 -3.529073670506477356e-02 4.397722184658050537e-01 4.508250057697296143e-01 -1.412165015935897827e-01 2.053399085998535156e-01 6.255562603473663330e-02 -3.660814464092254639e-01 1.184939146041870117e-01 -3.285959735512733459e-02
-1.212938800454139709e-01 1.583200395107269287e-01 -1.126817688345909119e-01 -7.253914326429367065e-02 -1.729218214750289917e-01 -3.056815862655639648e-01 1.589563908055424690e-03 1.789788156747817993e-01 1.252167224884033203e-01 -2.546181082725524902e-01 2.629780471324920654e-01 -7.574994582682847977e-03 -1.112768799066543579e-01 -1.523315608501434326e-01 -1.493318974971771240e-01 -1.364460308104753494e-02 1.040432453155517578e-01 -4.507429525256156921e-02 3.019114434719085693e-01 1.038483232259750366e-01 2.105284184217453003e-01 1.612195372581481934e-01 -9.326456487178802490e-02 -1.965654492378234863e-01 3.741087615489959717e-01 4.852549731731414795e-02 -1.756418794393539429e-01 9.157188981771469116e-02 -1.923424750566482544e-02 -2.635969221591949463e-01 2.969865798950195312e-01 8.391898125410079956e-02
-2.134678214788436890e-01 -2.920806705951690674e-01 5.244533717632293701e-02 -4.064739942550659180e-01 9.996590763330459595e-02 -6.406064331531524658e-02 1.714423000812530518e-01 -1.023467481136322021e-01 5.770856887102127075e-02 -7.953783869743347168e-02 -2.926692962646484375e-01 -7.068296521902084351e-02 1.187281683087348938e-02 -1.382820010185241699e-01 -2.340091392397880554e-02 1.903548836708068848e-01 8.308707922697067261e-02 -6.972302496433258057e-02 9.341318905353546143e-02 -1.855768561363220215e-01 5.806810408830642700e-02 4.875237047672271729e-01 5.282720550894737244e-03 1.045066043734550476e-01 1.013291552662849426e-01 6.385473161935806274e-02 -1.075421869754791260e-01 -4.028711840510368347e-02 -8.653546869754791260e-02 -1.950073391199111938e-01 2.518950402736663818e-01 -2.177153080701828003e-01
-1.192318461835384369e-02 -9.316559880971908569e-02 -1.043323278427124023e-01 -3.599874973297119141e-01 1.852380782365798950e-01 3.274866938591003418e-02 2.216354608535766602e-01 2.190038003027439117e-02 1.176287755370140076e-01 -7.927632331848144531e-02 -5.132349580526351929e-02 -2.198544144630432129e-02 -4.527851007878780365e-03 8.341811597347259521e-02 -1.399177312850952148e-01 1.689624339342117310e-01 -4.824249446392059326e-02 -6.851764023303985596e-02 2.887680232524871826e-01 1.152178570628166199e-01 3.054161965847015381e-01 2.991793453693389893e-01 -9.721208363771438599e-02 -4.621798917651176453e-02 2.868901491165161133e-01 1.207560151815414429e-01 -2.720780968666076660e-01 -1.321574002504348755e-01 -2.585366964340209961e-01 -6.361850351095199585e-02 3.590810894966125488e-01 3.324976935982704163e-02
-7.947853952646255493e-02 5.432385951280593872e-02 1.859975010156631470e-01 -1.533184200525283813e-01 1.278551062569022179e-03 -2.965868823230266571e-02 6.717447936534881592e-02 2.007617503404617310e-01 2.264786362648010254e-01 -1.264698505401611328e-01 1.354307830333709717e-01 -5.563135724514722824e-03 -2.389228194952011108e-01 -1.091604381799697876e-01 2.400527149438858032e-02 -1.562123894691467285e-01 5.645800009369850159e-02 3.177063465118408203e-01 2.782195806503295898e-01 2.944539673626422882e-02 3.650416061282157898e-02 -1.296974718570709229e-01 1.879638880491256714e-01 7.534006983041763306e-02 -5.556102469563484192e-02 3.764653503894805908e-01 -2.736712992191314697e-01 1.811508834362030029e-01 1.660774201154708862e-01 -3.662124276161193848e-01 1.127775087952613831e-01 -1.969721019268035889e-01
1.772814989089965820e-01 2.894457988440990448e-02 1.480675190687179565e-01 -1.513308882713317871e-01 -1.895891726016998291e-01 -2.172826975584030151e-01 -6.812653690576553345e-02 -2.239668741822242737e-02 1.713898032903671265e-01 -2.859349250793457031e-01 -9.882697463035583496e-02 -4.287866130471229553e-02 -1.030991971492767334e-01 1.253056433051824570e-02 -1.515252739191055298e-01 2.227058820426464081e-02 7.952003180980682373e-02 1.633438915014266968e-01 4.788345992565155029e-01 1.770082861185073853e-01 1.305895596742630005e-01 -1.264291107654571533e-01 9.327347576618194580e-02 -1.051740837283432484e-03 3.430118858814239502e-01 3.894845247268676758e-01 9.785188362002372742e-03 5.220608785748481750e-02 -9.437992423772811890e-02 1.625354774296283722e-02 2.089681029319763184e-01 -1.313575208187103271e-01
-1.176432967185974121e-01 -2.618597820401191711e-02 8.006729185581207275e-02 -1.649386733770370483e-01 9.340987354516983032e-02 3.663921356201171875e-02 -2.674818933010101318e-01 1.425949111580848694e-02 2.206757068634033203e-01 3.895649313926696777e-02 -7.055051624774932861e-02 -9.418185055255889893e-02 3.653121367096900940e-02 -1.950795203447341919e-01 -2.470739036798477173e-01 1.374879330396652222e-01 1.709708720445632935e-01 7.302185893058776855e-02 3.272223174571990967e-01 3.812606334686279297e-01 -1.633502691984176636e-01 2.683720737695693970e-02 -1.215314716100692749e-01 5.133224651217460632e-02 1.588792204856872559e-01 1.661690175533294678e-01 -2.989490330219268799e-01 1.314808279275894165e-01 -2.157280445098876953e-01 -3.037319183349609375e-01 1.284677088260650635e-01 -2.000635117292404175e-01
8.512400090694427490e-02 -3.861023485660552979e-01 -1.424700319766998291e-01 1.945908367633819580e-02 2.236382290720939636e-02 -2.695026695728302002e-01 1.458978801965713501e-01 -4.853221774101257324e-02 2.135244756937026978e-01 -5.055432673543691635e-03 -7.882275432348251343e-02 -8.917199820280075073e-02 -6.076608970761299133e-02 -1.026504784822463989e-01 1.740531325340270996e-01 2.287549525499343872e-01 -1.666506230831146240e-01 1.283559203147888184e-02 6.878874450922012329e-02 -1.725311726331710815e-01 -2.114908099174499512e-01 1.003453284502029419e-01 1.160168554633855820e-02 1.181314140558242798e-01 2.953847944736480713e-01 3.536176681518554688e-01 4.301775619387626648e-02 -2.829028367996215820e-01 -2.352815866470336914e-01 -1.229699850082397461e-01 1.873854845762252808e-01 -1.962026208639144897e-01
-1.787350922822952271e-01 -1.707023680210113525e-01 1.929288059473037720e-01 -4.566729664802551270e-01 4.564859718084335327e-02 -3.681341707706451416e-01 4.044244810938835144e-02 1.697012186050415039e-01 2.202169001102447510e-01 -1.798733621835708618e-01 -1.323830336332321167e-01 -3.693568333983421326e-02 1.242818608880043030e-01 -5.038031190633773804e-02 -2.795477807521820068e-01 -3.118883259594440460e-02 1.334554851055145264e-01 1.035965830087661743e-01 2.097353041172027588e-01 1.575001627206802368e-01 1.059943065047264099e-01 1.774204373359680176e-01 -4.302410408854484558e-02 -1.471186131238937378e-01 2.734780311584472656e-01 2.355874702334403992e-02 -7.942771166563034058e-02 -2.153488695621490479e-01 -3.322862461209297180e-02 -1.468597501516342163e-01 -5.002350360155105591e-02 -1.072838678956031799e-01
1.095665153115987778e-02 -2.112497538328170776e-01 9.481739252805709839e-03 -1.052836701273918152e-01 1.484979391098022461e-01 -1.905138976871967316e-02 -2.238610237836837769e-01 8.269347995519638062e-02 2.268520146608352661e-01 1.922724097967147827e-01 -9.329162538051605225e-02 -1.889058500528335571e-01 1.507191173732280731e-02 -2.126450985670089722e-01 -2.090981751680374146e-01 1.639471054077148438e-01 2.964965403079986572e-01 -3.455054387450218201e-02 2.546402812004089355e-01 1.704672276973724365e-01 -1.801627129316329956e-01 -2.108870297670364380e-01 -1.020565479993820190e-01 -1.255534738302230835e-01 1.475551873445510864e-01 1.363876610994338989e-01 -2.065876126289367676e-01 -1.085540950298309326e-01 -1.033775135874748230e-01 -2.156829088926315308e-01 2.930359542369842529e-01 -3.030160665512084961e-01
1.149631515145301819e-01 -4.514898359775543213e-02 1.063788905739784241e-01 -2.194309830665588379e-01 -1.374061554670333862e-01 4.855563864111900330e-02 1.637536734342575073e-01 1.372317373752593994e-01 2.087978422641754150e-01 1.515689939260482788e-01 -1.210050210356712341e-01 -1.010330170392990112e-01 -8.443674445152282715e-02 -1.910208314657211304e-01 -7.608607411384582520e-02 2.174391895532608032e-01 2.797331213951110840e-01 -8.660911768674850464e-02 1.842590719461441040e-01 1.002577841281890869e-01 -2.027838677167892456e-01 -6.802443414926528931e-02 -1.767139583826065063e-01 -2.207348048686981201e-01 3.290191590785980225e-01 4.361648559570312500e-01 3.021855466067790985e-02 -7.245780900120735168e-03 -6.921213865280151367e-02 -3.607016056776046753e-02 2.961266636848449707e-01 -1.469325721263885498e-01
-1.258744448423385620e-01 -5.930882319808006287e-02 -1.275730691850185394e-02 7.047412544488906860e-02 -2.252731621265411377e-01 -8.088555932044982910e-02 4.349679127335548401e-02 -2.317263334989547729e-01 1.820541471242904663e-01 -2.564148604869842529e-02 1.008300781250000000e-01 1.776576340198516846e-01 2.367344219237565994e-03 -1.091389805078506470e-01 -2.778089977800846100e-02 1.656231731176376343e-01 1.384787559509277344e-01 -1.270793527364730835e-01 2.312248758971691132e-02 4.388754069805145264e-01 1.419654935598373413e-01 -8.969993144273757935e-02 -2.577245235443115234e-01 1.545826438814401627e-02 1.903993487358093262e-01 3.127667307853698730e-01 -3.196490406990051270e-01 5.453441664576530457e-02 -1.966558992862701416e-01 -2.573206126689910889e-01 5.547014623880386353e-02 -2.765095233917236328e-01
-1.075570136308670044e-01 -3.030432760715484619e-01 3.432768583297729492e-01 -3.230493962764739990e-01 -7.670885324478149414e-02 -1.631594449281692505e-01 -2.585547231137752533e-02 2.790606021881103516e-01 2.546652555465698242e-01 -8.285807073116302490e-02 2.433681301772594452e-02 1.519602388143539429e-01 -2.058870792388916016e-01 2.966892719268798828e-01 -5.393624305725097656e-02 -8.928775042295455933e-02 7.452978193759918213e-02 8.984304964542388916e-02 -1.270566880702972412e-01 9.566309861838817596e-03 1.307935565710067749e-01 1.114034354686737061e-01 -6.880868971347808838e-02 -1.948122233152389526e-01 1.638412624597549438e-01 3.276364803314208984e-01 -1.538120657205581665e-01 -6.024953722953796387e-02 9.990242868661880493e-02 -1.837418824434280396e-01 1.364964395761489868e-01 -2.706114575266838074e-02
8.480181545019149780e-02 -1.073879227042198181e-01 1.370933204889297485e-01 1.045070439577102661e-01 -1.945412158966064453e-01 -2.335714995861053467e-01 -8.413234353065490723e-02 -7.656453549861907959e-02 2.076597213745117188e-01 -2.732868790626525879e-01 -1.973900794982910156e-01 -1.050097495317459106e-01 -2.738831043243408203e-01 -1.294133998453617096e-02 -1.158571690320968628e-01 9.459852427244186401e-02 -1.131532527506351471e-02 2.677614688873291016e-01 3.458257913589477539e-01 3.094033896923065186e-01 2.835051417350769043e-01 9.497303515672683716e-02 3.846867755055427551e-02 3.917042911052703857e-02 1.749241799116134644e-01 -1.238632760941982269e-02 -1.395423114299774170e-01 5.942921340465545654e-02 -9.940505027770996094e-02 -7.533268653787672520e-04 6.604947894811630249e-02 -3.651149868965148926e-01
-2.234507054090499878e-01 -2.798357009887695312e-01 5.965543538331985474e-02 -3.318893909454345703e-02 3.249619156122207642e-02 2.282539010047912598e-01 2.504168264567852020e-02 1.062843874096870422e-01 2.941840589046478271e-01 -4.553752020001411438e-03 4.763488844037055969e-02 5.505305901169776917e-02 -2.361320853233337402e-01 5.836367234587669373e-02 7.963079959154129028e-02 -1.172037869691848755e-01 -3.062490522861480713e-01 4.103818163275718689e-02 9.233343601226806641e-02 -4.641094058752059937e-02 9.832451492547988892e-02 2.104591280221939087e-01 -5.599613487720489502e-02 -1.142574474215507507e-01 3.346740454435348511e-02 3.444428145885467529e-01 -3.101147711277008057e-01 -2.485458254814147949e-01 -1.368901729583740234e-01 -1.830382198095321655e-01 3.517695069313049316e-01 3.034737333655357361e-02
5.864278972148895264e-02 -1.630426347255706787e-01 6.321278959512710571e-02 -1.574995964765548706e-01 1.726693063974380493e-01 -4.579251259565353394e-02 2.372746765613555908e-01 -3.172843158245086670e-02 1.931188255548477173e-01 -3.466737270355224609e-01 -1.237514093518257141e-01 1.271544843912124634e-01 9.872301481664180756e-03 1.769750267267227173e-01 -1.616436392068862915e-01 -3.180531263351440430e-01 1.697968095541000366e-01 -2.287219092249870300e-02 2.487804293632507324e-01 3.082123696804046631e-01 3.777758777141571045e-02 2.687065601348876953e-01 -1.263229697942733765e-01 2.032803446054458618e-01 2.342666387557983398e-01 1.385895609855651855e-01 -1.855136156082153320e-01 -1.400271356105804443e-01 -1.195247620344161987e-01 -1.786441653966903687e-01 1.077521592378616333e-01 3.495222330093383789e-02
-1.597211360931396484e-01 8.958944678306579590e-02 -8.660213090479373932e-03 -1.793893724679946899e-01 -6.674542278051376343e-02 2.748005092144012451e-01 -8.786062151193618774e-02 1.648905128240585327e-01 9.527368098497390747e-02 3.918788209557533264e-02 1.073934286832809448e-01 -3.798985481262207031e-02 -2.241750359535217285e-01 -2.843785285949707031e-02 -5.424251034855842590e-02 -9.308023750782012939e-02 1.739487238228321075e-02 1.973211169242858887e-01 1.774280965328216553e-01 2.079089879989624023e-01 5.114946141839027405e-02 1.513417959213256836e-01 9.465225040912628174e-02 1.381819602102041245e-02 3.044155240058898926e-01 4.590319395065307617e-01 -2.112912386655807495e-01 2.012724280357360840e-01 1.675164550542831421e-01 -3.192042410373687744e-01 4.156126081943511963e-02 -2.534567117691040039e-01
-1.346798837184906006e-01 7.766154594719409943e-03 -4.390955343842506409e-02 -2.054287195205688477e-01 -1.140894815325737000e-01 -1.517945080995559692e-01 -2.130639851093292236e-01 -2.445265650749206543e-01 2.809863984584808350e-01 -2.206655889749526978e-01 2.473209649324417114e-01 1.052573136985301971e-02 -1.393552869558334351e-02 -1.687377840280532837e-01 7.876338064670562744e-02 -5.910053476691246033e-02 2.261135429143905640e-01 -2.232169657945632935e-01 6.808804720640182495e-02 -1.059769317507743835e-01 1.027196347713470459e-01 1.504197418689727783e-01 -4.582322016358375549e-02 1.313975602388381958e-01 1.150326058268547058e-01 2.954228818416595459e-01 2.167610265314579010e-02 -2.011555433273315430e-01 -2.461250126361846924e-02 -1.402236968278884888e-01 4.753910601139068604e-01 -1.098531410098075867e-01
4.919352009892463684e-02 -9.159611910581588745e-02 6.334512680768966675e-02 -8.296066522598266602e-02 5.950190499424934387e-02 -1.616470217704772949e-01 1.046239361166954041e-01 9.301391243934631348e-02 1.776390522718429565e-01 -2.921236455440521240e-01 -1.298929899930953979e-01 1.371160894632339478e-01 -2.336497455835342407e-01 -2.986099105328321457e-03 2.421460002660751343e-01 -1.740527153015136719e-01 2.763840556144714355e-01 1.839019507169723511e-01 -4.345643520355224609e-02 2.302113473415374756e-01 1.488004326820373535e-01 2.533108890056610107e-01 -1.617667824029922485e-01 3.040175437927246094e-01 2.530624270439147949e-01 -3.571040183305740356e-02 -2.173430770635604858e-01 -3.596217557787895203e-02 -6.677372753620147705e-02 1.912360265851020813e-02 3.076406717300415039e-01 -2.227576076984405518e-01
4.626704379916191101e-02 -1.617236882448196411e-01 6.446576118469238281e-02 -3.205841779708862305e-01 -7.293082028627395630e-02 -1.987089514732360840e-01 -1.506807655096054077e-01 1.248986572027206421e-01 2.661921381950378418e-01 -6.500649452209472656e-02 6.738417595624923706e-02 -1.652856171131134033e-01 -1.419468373060226440e-01 3.261982202529907227e-01 2.335336655378341675e-01 1.374718267470598221e-02 8.935140818357467651e-02 2.717807702720165253e-02 1.461466550827026367e-01 3.254668042063713074e-02 6.529513746500015259e-02 2.520305812358856201e-01 -2.673152089118957520e-01 -2.746743261814117432e-01 2.580656707286834717e-01 2.110939323902130127e-01 1.145475432276725769e-01 -8.880219608545303345e-02 -1.714656352996826172e-01 -1.303143203258514404e-01 -2.984168939292430878e-02 -2.611052691936492920e-01
1.506724655628204346e-01 9.358108788728713989e-02 -1.688142307102680206e-02 -1.257544308900833130e-01 -1.043589115142822266e-01 -2.432402819395065308e-01 2.273034602403640747e-01 2.136991173028945923e-01 1.564442366361618042e-01 -1.616569310426712036e-01 -2.124208509922027588e-01 2.249533534049987793e-01 2.290779799222946167e-01 -7.342264056205749512e-02 1.163808405399322510e-01 2.067217528820037842e-01 1.549227628856897354e-02 -1.890389621257781982e-01 2.240099012851715088e-01 -2.309125661849975586e-01 7.181313820183277130e-03 2.815975546836853027e-01 5.936909466981887817e-02 -3.745956113561987877e-03 9.222813695669174194e-02 2.396476715803146362e-01 -1.532944887876510620e-01 -1.556861493736505508e-02 -5.548600852489471436e-02 -3.647379875183105469e-01 2.492800652980804443e-01 -1.194737628102302551e-01
2.450119554996490479e-01 -1.909094601869583130e-01 5.007719621062278748e-03 -2.224550768733024597e-02 -1.092829927802085876e-01 1.028433367609977722e-01 -2.410622686147689819e-02 -6.929203402251005173e-03 1.093564182519912720e-01 -1.329859644174575806e-01 -8.228527754545211792e-02 -5.225037932395935059e-01 -1.805575750768184662e-02 3.946998342871665955e-02 -4.432355985045433044e-02 -1.930096186697483063e-02 3.761913627386093140e-02 -5.896070972084999084e-02 3.448293507099151611e-01 4.961112514138221741e-02 8.768565603531897068e-04 -5.693831667304039001e-02 -1.548644504509866238e-03 -3.408493995666503906e-01 1.991879194974899292e-01 3.265725970268249512e-01 -2.033258676528930664e-01 1.237970888614654541e-01 -2.799606136977672577e-02 -2.615897059440612793e-01 1.747243106365203857e-01 -1.333794891834259033e-01
-5.559563264250755310e-02 -3.476600646972656250e-01 -4.036590456962585449e-02 -1.364846434444189072e-02 9.424591064453125000e-02 -4.394701495766639709e-02 2.359600365161895752e-01 1.451384723186492920e-01 3.890438377857208252e-01 -7.832110673189163208e-02 5.641175806522369385e-02 -8.100272715091705322e-02 -2.031688392162322998e-01 3.634053096175193787e-02 -2.765331789851188660e-02 -2.873808741569519043e-01 -1.762384083122014999e-03 1.584761291742324829e-01 1.115078702569007874e-01 7.696986198425292969e-02 -4.344973340630531311e-02 -2.663192749023437500e-01 -7.349795103073120117e-02 -2.831942029297351837e-02 -1.207820326089859009e-01 2.417803555727005005e-01 -2.715010643005371094e-01 2.168988250195980072e-02 4.282052069902420044e-02 -3.462767601013183594e-01 3.112872838973999023e-01 -7.156836986541748047e-02
8.782401680946350098e-02 -9.485865384340286255e-02 -1.304770261049270630e-01 -1.731257289648056030e-01 3.183214664459228516e-01 6.317538022994995117e-02 4.678873717784881592e-02 -1.795635521411895752e-01 2.011824697256088257e-01 -1.988302767276763916e-01 -3.201446533203125000e-01 -5.799200013279914856e-02 -1.196217089891433716e-01 -8.881599456071853638e-02 -2.730762660503387451e-01 -5.055771395564079285e-02 2.731167376041412354e-01 -1.312219202518463135e-01 -1.031395718455314636e-01 9.125427156686782837e-02 1.454625427722930908e-01 1.719103902578353882e-01 6.035734713077545166e-02 -2.596530504524707794e-02 3.067620396614074707e-01 1.781578361988067627e-01 -1.466073840856552124e-01 -5.345719866454601288e-03 -2.094412893056869507e-01 1.260202936828136444e-02 3.053252398967742920e-01 -2.468440681695938110e-01
3.159482730552554131e-03 -6.122336536645889282e-02 3.277252241969108582e-02 -1.705782115459442139e-01 -2.267678827047348022e-02 -4.916636645793914795e-02 4.139841198921203613e-01 1.420994699001312256e-01 3.614277243614196777e-01 -1.491778939962387085e-01 -6.248279288411140442e-02 2.259451448917388916e-01 -3.128324449062347412e-02 1.429024189710617065e-01 1.655460745096206665e-01 -1.973320692777633667e-01 2.514216899871826172e-01 9.753832966089248657e-02 1.303856819868087769e-01 1.562377065420150757e-01 4.537704214453697205e-02 7.924008369445800781e-02 -5.713268369436264038e-02 3.454426527023315430e-01 3.536235094070434570e-01 -1.763471774756908417e-02 -9.517172724008560181e-02 -1.398648470640182495e-01 -8.860649913549423218e-02 3.401238098740577698e-02 2.280388772487640381e-01 -1.261717677116394043e-01
1.411622762680053711e-01 -7.443050295114517212e-02 1.363992094993591309e-01 -1.961330622434616089e-01 -1.239718496799468994e-02 -6.857641786336898804e-02 5.550152063369750977e-02 -7.326532155275344849e-02 1.782345175743103027e-01 -4.278995841741561890e-02 4.901597648859024048e-02 4.030546545982360840e-02 -9.692560881376266479e-02 -2.660042047500610352e-01 3.474532365798950195e-01 -9.671448916196823120e-02 1.396923661231994629e-01 -2.298257797956466675e-01 3.783680498600006104e-01 1.034492999315261841e-01 -8.603733032941818237e-02 8.274690806865692139e-02 -2.209369838237762451e-01 5.873499438166618347e-02 3.530358672142028809e-01 -5.950007960200309753e-02 -5.462626740336418152e-02 -9.625883772969245911e-03 -4.001942873001098633e-01 -2.043983489274978638e-01 1.238648444414138794e-01 -1.227264255285263062e-01
2.877115621231496334e-04 -2.323785871267318726e-01 -1.281488239765167236e-01 -2.421758472919464111e-01 2.935735881328582764e-01 -8.461406081914901733e-02 2.222553640604019165e-01 1.432061344385147095e-01 2.270931601524353027e-01 -1.878760755062103271e-01 -3.179021179676055908e-01 -1.516719907522201538e-01 1.755626313388347626e-02 8.966998010873794556e-02 1.214493736624717712e-01 -3.737980499863624573e-02 2.194534540176391602e-01 1.697466671466827393e-01 -2.114384621381759644e-01 2.253011800348758698e-03 -7.059100270271301270e-02 1.654747426509857178e-01 -1.593831777572631836e-01 -1.492025703191757202e-01 3.397937417030334473e-01 2.018214315176010132e-01 -1.774002462625503540e-01 6.010799854993820190e-02 -1.007774323225021362e-01 -4.149430990219116211e-02 -8.942475169897079468e-02 -2.436858266592025757e-01
-1.962933987379074097e-01 -9.702576324343681335e-03 1.345235407352447510e-01 -1.071776673197746277e-01 1.398410499095916748e-01 -2.417478561401367188e-01 -4.083528742194175720e-02 1.260472834110260010e-02 9.332560747861862183e-02 -2.455561608076095581e-02 -7.250110059976577759e-02 1.577266454696655273e-01 5.089406669139862061e-02 -2.256707251071929932e-01 2.513214349746704102e-01 1.041660010814666748e-01 6.178439036011695862e-02 -4.521229118108749390e-02 3.008047342300415039e-01 4.028822183609008789e-01 4.905930161476135254e-02 6.032387912273406982e-02 -1.788753718137741089e-01 -6.042354181408882141e-02 2.458313107490539551e-01 -7.375252433121204376e-03 -1.940390914678573608e-01 -2.163144797086715698e-01 -2.421347945928573608e-01 -2.784081399440765381e-01 2.248032949864864349e-02 -3.210319280624389648e-01
2.964149229228496552e-02 2.721758931875228882e-02 -7.369042932987213135e-02 -1.769548952579498291e-01 2.192107215523719788e-02 7.500357180833816528e-02 -8.204985409975051880e-03 2.275083065032958984e-01 4.161643236875534058e-02 -2.933704853057861328e-01 1.238638758659362793e-01 -2.050941251218318939e-02 8.649584650993347168e-02 -2.304975837469100952e-01 -2.588983178138732910e-01 -2.142991274595260620e-01 3.951017260551452637e-01 6.187422666698694229e-03 2.582638561725616455e-01 9.131971746683120728e-02 6.420440226793289185e-02 1.372887939214706421e-02 2.545356377959251404e-02 -2.157931178808212280e-01 2.924458980560302734e-01 2.401832044124603271e-01 -9.977412223815917969e-02 5.533630959689617157e-03 5.170325189828872681e-02 -1.002618893980979919e-01 1.618765890598297119e-01 -3.895426988601684570e-01
3.116251155734062195e-02 -4.785736277699470520e-02 1.055688783526420593e-02 -1.975761353969573975e-01 2.235860191285610199e-02 1.246132999658584595e-01 2.702690660953521729e-01 7.562223076820373535e-02 2.841321229934692383e-01 -9.409072995185852051e-02 6.372620910406112671e-02 -1.731910184025764465e-02 -7.657285779714584351e-02 3.323610126972198486e-02 -2.539510726928710938e-01 1.004539281129837036e-01 4.332853481173515320e-02 -8.019232749938964844e-02 3.653398156166076660e-01 8.057302981615066528e-02 2.250452041625976562e-01 2.753353714942932129e-01 -1.148289069533348083e-01 -1.012207269668579102e-01 2.957760989665985107e-01 6.313966214656829834e-02 -1.966139376163482666e-01 -1.303501129150390625e-01 -3.379375040531158447e-01 6.409893184900283813e-02 2.805297076702117920e-01 2.121740579605102539e-01
-1.779971271753311157e-01 -6.137235090136528015e-02 -5.486999079585075378e-02 -3.012386523187160492e-02 -1.511246617883443832e-02 4.032562486827373505e-03 2.738160490989685059e-01 -3.813433926552534103e-03 4.754383563995361328e-01 -3.862530738115310669e-02 1.387264579534530640e-01 -1.622517257928848267e-01 5.095552280545234680e-02 -3.511490821838378906e-01 6.306155025959014893e-02 3.313215076923370361e-02 3.462284505367279053e-01 1.253367960453033447e-02 5.057157948613166809e-02 -2.240819483995437622e-02 1.680906116962432861e-01 -1.433158069849014282e-01 4.833048209547996521e-02 1.113911718130111694e-01 4.380089342594146729e-01 -7.670535892248153687e-02 -1.912470161914825439e-01 -3.071707207709550858e-03 -1.654637157917022705e-01 -1.243396624922752380e-01 1.260845065116882324e-01 4.040338471531867981e-02
2.078298628330230713e-01 -3.190067112445831299e-01 -1.552387326955795288e-01 -1.448608189821243286e-01 3.172953426837921143e-02 -4.209163412451744080e-02 1.108402162790298462e-01 1.722871810197830200e-01 1.114186048507690430e-01 -1.849113553762435913e-01 6.053300574421882629e-02 -6.558365374803543091e-02 -8.414191007614135742e-02 -7.468499243259429932e-02 -2.592863440513610840e-01 -1.681823655962944031e-02 3.207934498786926270e-01 -4.325573146343231201e-02 3.721931874752044678e-01 9.557271003723144531e-02 4.531124606728553772e-02 6.693838629871606827e-03 1.224114373326301575e-01 -1.499137282371520996e-01 1.067394018173217773e-01 2.699357867240905762e-01 -6.630109250545501709e-02 7.388345152139663696e-02 1.028591394424438477e-01 -9.560364484786987305e-02 4.708772301673889160e-01 -5.396765843033790588e-02
-2.146380692720413208e-01 -1.051357388496398926e-01 2.088065072894096375e-02 -8.719646930694580078e-02 1.560789942741394043e-01 4.095085710287094116e-02 -8.226297050714492798e-02 -1.136084552854299545e-02 2.600109875202178955e-01 9.712594002485275269e-02 1.436484456062316895e-01 -1.039042696356773376e-01 -5.971403792500495911e-02 1.440049856901168823e-01 2.654079794883728027e-01 -1.606777608394622803e-01 -1.352260708808898926e-01 2.089999765157699585e-01 -8.924516290426254272e-02 -7.836560159921646118e-02 -1.691991114057600498e-03 2.517999112606048584e-01 -5.342156067490577698e-02 -1.969666779041290283e-01 3.055789172649383545e-01 3.775367736816406250e-01 -2.720005810260772705e-01 -4.398463666439056396e-02 -1.945819854736328125e-01 -1.485200673341751099e-01 2.793721854686737061e-01 -2.047986090183258057e-01
-1.788378953933715820e-01 -1.235844418406486511e-01 1.173440068960189819e-01 -2.240623682737350464e-01 1.004493236541748047e-01 -2.460021711885929108e-02 8.225377649068832397e-02 -2.675807289779186249e-02 1.705502271652221680e-01 -3.652887642383575439e-01 -3.786830231547355652e-02 -8.588624000549316406e-02 6.283529102802276611e-02 6.601502001285552979e-02 3.511352837085723877e-02 -3.536631166934967041e-01 9.693604707717895508e-02 1.791971772909164429e-01 2.519821822643280029e-01 1.993755698204040527e-01 2.628670446574687958e-02 1.110496446490287781e-01 -8.335606008768081665e-02 -1.145935505628585815e-01 4.051165580749511719e-01 6.240807473659515381e-02 -1.923355013132095337e-01 -2.664896547794342041e-01 -2.256390899419784546e-01 -1.968372911214828491e-01 1.089593544602394104e-01 9.608454257249832153e-02
5.302374437451362610e-02 -1.978570818901062012e-01 3.302574902772903442e-02 -2.625031769275665283e-01 -1.362217962741851807e-02 -2.926478385925292969e-01 -4.593724012374877930e-02 1.468588132411241531e-02 1.441349685192108154e-01 -2.011605054140090942e-01 6.966474466025829315e-03 1.127259656786918640e-01 1.022235006093978882e-01 -5.153171345591545105e-02 2.028440982103347778e-01 -2.497100643813610077e-02 1.894536912441253662e-01 -2.268698997795581818e-02 3.105081617832183838e-01 7.656552642583847046e-02 -1.250630766153335571e-01 1.986276954412460327e-01 -1.236685067415237427e-01 -1.938836649060249329e-02 2.942890226840972900e-01 1.502986401319503784e-01 -9.747888147830963135e-02 -2.140422314405441284e-01 -4.210990965366363525e-01 -2.468209713697433472e-01 -1.810794919729232788e-01 -1.613144278526306152e-01
1.052592843770980835e-01 -1.193450689315795898e-01 -1.846550405025482178e-01 -1.071392297744750977e-01 -2.874000370502471924e-01 -3.895841911435127258e-02 1.904496848583221436e-01 1.468335092067718506e-01 1.897898763418197632e-01 -4.235666990280151367e-01 1.442025452852249146e-01 -2.303519994020462036e-01 -1.850763410329818726e-01 6.267895549535751343e-02 -6.688720732927322388e-02 -2.408020943403244019e-01 1.151669323444366455e-01 -2.914220690727233887e-01 1.652629673480987549e-01 1.845383495092391968e-01 -1.079916805028915405e-01 -5.124932155013084412e-02 -1.113025024533271790e-01 1.120246946811676025e-01 1.607317030429840088e-01 1.376013904809951782e-01 -1.862635165452957153e-01 -1.299570202827453613e-01 1.358933448791503906e-01 -2.520872354507446289e-01 9.660783410072326660e-02 -1.036517992615699768e-01
-9.200974553823471069e-02 -2.614625096321105957e-01 -2.065916061401367188e-01 -3.540226444602012634e-02 2.481282949447631836e-01 9.081521630287170410e-02 2.826260924339294434e-01 1.144906226545572281e-02 1.645271778106689453e-01 -2.919609248638153076e-01 -1.962526589632034302e-01 -2.602933943271636963e-01 -2.923732250928878784e-02 -1.779411733150482178e-02 -1.386555880308151245e-01 6.418199278414249420e-03 1.377797573804855347e-01 -7.776823639869689941e-02 -8.383899182081222534e-02 3.347032144665718079e-02 1.039679199457168579e-01 2.201197147369384766e-01 7.114880532026290894e-02 4.656891524791717529e-02 2.541600465774536133e-01 5.540489032864570618e-02 -3.204726427793502808e-02 -2.234747111797332764e-01 -5.381275899708271027e-03 -1.612554490566253662e-01 3.582662642002105713e-01 -3.430788516998291016e-01
6.707974523305892944e-02 -1.441648602485656738e-01 2.148542404174804688e-01 -3.017506599426269531e-01 -8.595047146081924438e-02 -1.238074600696563721e-01 1.255565136671066284e-01 -1.159937381744384766e-01 2.204097658395767212e-01 -1.535889357328414917e-01 2.199136912822723389e-01 -4.540911689400672913e-02 -1.995964199304580688e-01 -2.852295339107513428e-02 -2.040171921253204346e-01 -2.964500710368156433e-02 4.492278695106506348e-01 -1.952663809061050415e-01 2.304075062274932861e-01 -9.477579593658447266e-02 -6.030058115720748901e-02 1.159202493727207184e-02 -1.999393254518508911e-01 -5.535718426108360291e-02 2.216632664203643799e-01 1.639746427536010742e-01 -1.932435035705566406e-01 9.532129764556884766e-02 1.899520009756088257e-01 -2.071275562047958374e-01 -1.091612726449966431e-01 -1.328588128089904785e-01
-1.300090700387954712e-01 -1.019505709409713745e-01 2.221050113439559937e-01 -7.476016134023666382e-02 4.846066981554031372e-02 -2.275423258543014526e-01 -1.329455524682998657e-01 -1.565317958593368530e-01 1.765731424093246460e-01 -1.185349151492118835e-01 4.188810661435127258e-02 -4.360947757959365845e-02 -1.297186911106109619e-01 -3.519109189510345459e-01 1.432979106903076172e-01 -1.882292516529560089e-02 8.620302379131317139e-02 -2.068994045257568359e-01 1.669281572103500366e-01 -3.708237037062644958e-02 2.793575637042522430e-03 -2.641282230615615845e-02 9.608644177205860615e-04 2.479623258113861084e-01 2.659464441239833832e-02 2.443100214004516602e-01 -7.085824757814407349e-02 7.512837648391723633e-02 5.893076583743095398e-02 -2.319414913654327393e-01 5.750266909599304199e-01 -1.019128412008285522e-01
1.102095097303390503e-01 1.985394060611724854e-01 1.889799088239669800e-01 8.450097590684890747e-02 -6.723062694072723389e-02 -1.001820117235183716e-01 9.757328778505325317e-02 6.324245035648345947e-02 3.134101331233978271e-01 -2.693045139312744141e-01 -1.750749349594116211e-01 5.615055561065673828e-02 -7.825045287609100342e-02 1.533058434724807739e-01 -1.394442468881607056e-02 1.453105956315994263e-01 -1.468379516154527664e-02 3.602545708417892456e-02 3.627786934375762939e-01 2.665892839431762695e-01 2.294734865427017212e-01 4.578835144639015198e-02 8.383669704198837280e-02 1.999115943908691406e-01 3.447934389114379883e-01 2.819529473781585693e-01 -2.471662312746047974e-01 1.693477481603622437e-01 -1.181156262755393982e-01 8.547477424144744873e-02 5.616922304034233093e-02 -5.927566438913345337e-02
9.776906110346317291e-03 -2.924192845821380615e-01 -8.548665046691894531e-02 -2.450386732816696167e-01 1.286030858755111694e-01 -3.278691321611404419e-02 2.252628654241561890e-01 -4.300075769424438477e-02 3.167802095413208008e-01 2.908469438552856445e-01 4.913636296987533569e-02 4.155594483017921448e-02 -2.510395944118499756e-01 -5.861230939626693726e-02 1.158550679683685303e-01 3.023348450660705566e-01 1.980043575167655945e-02 1.116668153554201126e-02 2.728567421436309814e-01 -6.905889511108398438e-02 1.167367249727249146e-01 1.191493421792984009e-01 -1.545449346303939819e-01 -7.763203699141740799e-03 7.750248163938522339e-02 4.259157478809356689e-01 1.312820799648761749e-02 -2.181132137775421143e-01 7.643732428550720215e-02 1.555956006050109863e-01 1.200598850846290588e-01 -7.307906448841094971e-02
1.632592976093292236e-01 -2.931924760341644287e-01 -5.852805450558662415e-02 -6.946726888418197632e-02 -7.507853955030441284e-02 7.049407064914703369e-02 -1.307474076747894287e-01 3.309925198554992676e-01 2.439889609813690186e-01 -1.667286604642868042e-01 -1.023818477988243103e-01 -1.261767894029617310e-01 -2.023146301507949829e-01 -3.795567154884338379e-02 -4.941163212060928345e-02 -2.262518554925918579e-02 9.237822145223617554e-02 -6.779708713293075562e-02 7.976646721363067627e-02 3.633478581905364990e-01 7.752083986997604370e-02 6.605800706893205643e-03 1.447776108980178833e-01 1.814472675323486328e-01 2.657948732376098633e-01 3.567432984709739685e-02 -2.998035848140716553e-01 8.201214671134948730e-02 3.217734098434448242e-01 -1.840624809265136719e-01 2.127231210470199585e-01 -1.420276015996932983e-01
-1.678372472524642944e-01 -3.327428400516510010e-01 2.341189607977867126e-02 -2.476495951414108276e-01 9.019955992698669434e-02 -2.152979671955108643e-01 6.475666165351867676e-02 1.983867883682250977e-01 1.158618032932281494e-01 -1.901810765266418457e-01 -3.930691257119178772e-02 -1.158505603671073914e-01 -6.144695729017257690e-02 3.172079026699066162e-01 7.344404608011245728e-02 -1.465450674295425415e-01 2.436179369688034058e-01 1.405321359634399414e-01 5.088782683014869690e-02 9.605973958969116211e-02 1.452267467975616455e-01 2.298282682895660400e-01 -1.448790282011032104e-01 -1.890025474131107330e-02 3.781194388866424561e-01 1.408174037933349609e-01 -7.132037729024887085e-02 -2.570418119430541992e-01 -2.018333375453948975e-01 -1.092155277729034424e-01 1.566416919231414795e-01 -8.962091803550720215e-02
-6.237389147281646729e-02 -4.093392193317413330e-01 -5.676703900098800659e-02 4.995121434330940247e-02 -1.165765896439552307e-01 5.186671018600463867e-02 -5.429052561521530151e-02 2.136439234018325806e-01 2.556995451450347900e-01 7.609090209007263184e-02 -1.015729755163192749e-01 2.980869412422180176e-01 7.338852435350418091e-02 -7.296569645404815674e-02 -2.361944131553173065e-02 -1.890969127416610718e-01 1.548007875680923462e-01 -2.382437139749526978e-02 3.259311914443969727e-01 2.964669764041900635e-01 -2.039764076471328735e-03 -4.565010964870452881e-02 6.997700035572052002e-02 -7.047429680824279785e-02 1.788246929645538330e-01 1.044198051095008850e-01 -2.568013072013854980e-01 1.128227263689041138e-01 -5.043030902743339539e-02 -2.538457810878753662e-01 8.942043781280517578e-02 -3.368242979049682617e-01
-2.075553089380264282e-01 -3.092389106750488281e-01 -1.324952300637960434e-02 1.397218462079763412e-02 -1.898072212934494019e-01 -1.777011007070541382e-01 -5.735886283218860626e-03 1.549984365701675415e-01 -5.452075973153114319e-02 -3.465295955538749695e-02 -1.482932269573211670e-01 -5.119055975228548050e-03 1.198559626936912537e-01 5.362674221396446228e-02 1.267272531986236572e-01 -1.652569323778152466e-01 3.506665825843811035e-01 -4.101924970746040344e-02 3.059640526771545410e-01 2.267086803913116455e-01 1.398159116506576538e-01 2.451346665620803833e-01 -1.491537839174270630e-01 7.875316590070724487e-02 6.048134993761777878e-03 1.939122676849365234e-01 -2.779698967933654785e-01 -3.372510196641087532e-03 9.038871154189109802e-03 -2.180564850568771362e-01 9.150359034538269043e-02 -3.657714128494262695e-01
2.012068480253219604e-01 6.242404226213693619e-03 1.043401062488555908e-01 -1.737906187772750854e-01 -9.168095886707305908e-02 -1.425160020589828491e-01 1.702367961406707764e-01 -9.250602871179580688e-02 2.506454288959503174e-01 -2.022069506347179413e-02 4.220490530133247375e-02 7.967686653137207031e-02 4.042395576834678650e-02 -9.581008553504943848e-02 3.344986438751220703e-01 8.847304433584213257e-02 -6.157264485955238342e-02 1.588475555181503296e-01 2.310173213481903076e-02 -1.124054938554763794e-01 -5.454500019550323486e-02 -3.334212675690650940e-02 -1.248651668429374695e-01 -1.602145135402679443e-01 5.699458718299865723e-01 2.683185636997222900e-01 3.623866289854049683e-02 1.273434236645698547e-02 -2.273619472980499268e-01 -1.872812807559967041e-01 -7.928203791379928589e-02 -2.670945227146148682e-01
-1.656181812286376953e-01 -1.580684036016464233e-01 1.617700606584548950e-01 -3.425842523574829102e-01 3.342822194099426270e-01 1.300002336502075195e-01 2.229762226343154907e-01 -3.744991123676300049e-02 1.325720250606536865e-01 -7.079368084669113159e-02 -1.516186445951461792e-01 -1.720627695322036743e-01 -8.335050940513610840e-02 -1.740784198045730591e-01 -1.736071109771728516e-01 -6.273831427097320557e-02 3.156010806560516357e-01 1.635445952415466309e-01 -9.375499933958053589e-02 1.776424646377563477e-01 4.927759291604161263e-04 1.421520262956619263e-01 -7.948833703994750977e-02 -1.430052891373634338e-02 1.414873301982879639e-01 2.329568564891815186e-01 1.567326337099075317e-01 6.823543459177017212e-02 -1.993096247315406799e-02 -2.565934360027313232e-01 2.638191282749176025e-01 -2.121414095163345337e-01
-1.915405839681625366e-01 -1.251483112573623657e-01 5.364155862480401993e-03 -2.079083621501922607e-01 -1.836573928594589233e-01 -4.038004949688911438e-02 7.763659209012985229e-02 9.293987601995468140e-02 2.636186778545379639e-01 -1.068180501461029053e-01 -1.466481201350688934e-02 -4.138144850730895996e-01 -1.996877640485763550e-01 9.745962917804718018e-02 -7.828653603792190552e-02 7.087068259716033936e-02 -6.257309764623641968e-02 3.595942258834838867e-02 6.951834261417388916e-02 1.536873430013656616e-01 2.681302726268768311e-01 -1.631201989948749542e-02 -1.398220658302307129e-01 6.256445497274398804e-02 -5.780738592147827148e-02 4.777375161647796631e-01 -8.782110363245010376e-02 4.099298268556594849e-02 3.075943142175674438e-02 1.438385993242263794e-01 1.291828602552413940e-01 -3.645611107349395752e-01
1.838505268096923828e-01 -7.521525770425796509e-02 -2.795258164405822754e-01 -9.683136641979217529e-02 2.451728098094463348e-02 -4.181310161948204041e-02 1.564535349607467651e-01 3.300423622131347656e-01 1.877959668636322021e-01 -2.486920058727264404e-01 -1.237907484173774719e-01 1.471958775073289871e-02 -8.295316994190216064e-02 -9.472743421792984009e-02 8.242709189653396606e-02 -8.536203950643539429e-02 2.459297887980937958e-03 -9.136414527893066406e-02 1.757521554827690125e-02 2.515696287155151367e-01 1.138133108615875244e-01 -2.614818215370178223e-01 -6.494258344173431396e-02 1.874934732913970947e-01 2.014295011758804321e-01 3.107478916645050049e-01 -4.326904714107513428e-01 1.254623532295227051e-01 9.908312559127807617e-02 -6.306838244199752808e-02 2.186605781316757202e-01 1.815326698124408722e-02
-3.138266969472169876e-03 -2.120035700500011444e-02 -1.863752752542495728e-01 -4.322209954261779785e-01 1.198763549327850342e-01 1.160495579242706299e-01 9.602791815996170044e-02 6.512083113193511963e-02 1.479827463626861572e-01 -1.784314662218093872e-01 -3.166169524192810059e-01 -1.411408782005310059e-01 3.822011873126029968e-03 -8.512286096811294556e-02 -1.342031508684158325e-01 -1.955048888921737671e-01 1.638405025005340576e-01 -3.945435956120491028e-02 -7.011596858501434326e-02 1.920813918113708496e-01 4.200181365013122559e-02 3.097407817840576172e-01 -4.165954422205686569e-03 -2.372811548411846161e-02 3.279047012329101562e-01 -2.212706580758094788e-02 -1.173850819468498230e-01 7.618214190006256104e-02 -7.765641808509826660e-02 -2.266238033771514893e-01 2.571414411067962646e-01 -2.822991311550140381e-01
1.856986433267593384e-02 -2.072217315435409546e-01 7.893539965152740479e-02 1.111678332090377808e-01 -1.169130876660346985e-01 2.235848270356655121e-02 -1.444636750966310501e-02 9.229367226362228394e-02 1.685760617256164551e-01 -2.161981910467147827e-01 8.210923522710800171e-02 -9.866910427808761597e-02 4.309641197323799133e-02 -4.131267219781875610e-02 1.406989693641662598e-01 -1.579079478979110718e-01 1.263412535190582275e-01 3.244737684726715088e-01 2.070016711950302124e-01 8.064822107553482056e-02 1.623354852199554443e-01 3.579239845275878906e-01 -2.427954524755477905e-01 2.283704131841659546e-01 3.433598875999450684e-01 -5.500214174389839172e-03 -2.993632555007934570e-01 7.922656089067459106e-02 -5.338685214519500732e-02 8.044183254241943359e-02 2.003380358219146729e-01 -2.754189670085906982e-01
-2.097540944814682007e-01 -1.445526629686355591e-01 1.222090423107147217e-02 -1.384731531143188477e-01 -3.699454665184020996e-02 -1.195944249629974365e-01 1.688623917289078236e-03 -2.061385512351989746e-01 2.090702056884765625e-01 -1.380854994058609009e-01 8.563923090696334839e-02 -8.580598980188369751e-02 -1.527530848979949951e-01 -2.649965323507785797e-02 1.885891258716583252e-01 -2.048384249210357666e-01 1.366364657878875732e-01 -1.708968728780746460e-01 1.326691657304763794e-01 -1.107580959796905518e-01 -1.833702176809310913e-01 2.735607624053955078e-01 3.600329160690307617e-01 -1.625110507011413574e-01 1.204768121242523193e-01 1.496336907148361206e-01 -2.367025166749954224e-01 -2.512482404708862305e-01 -8.704310655593872070e-02 -1.254665404558181763e-01 3.955481648445129395e-01 -2.254570648074150085e-02
-1.647517383098602295e-01 -7.205097377300262451e-02 -2.408537268638610840e-02 -2.578001022338867188e-01 2.565298676490783691e-01 -8.791858702898025513e-02 2.356080412864685059e-01 -9.214932471513748169e-02 1.416721045970916748e-01 1.823357492685317993e-01 -5.682568997144699097e-02 -1.142661436460912228e-03 -2.753513455390930176e-01 -3.587644174695014954e-02 -2.870165742933750153e-02 -1.015061419457197189e-02 1.141265183687210083e-01 -6.778683513402938843e-02 3.245474100112915039e-01 -1.484621912240982056e-01 2.879743278026580811e-01 1.846296489238739014e-01 -3.864363580942153931e-02 2.539397776126861572e-01 1.441121697425842285e-01 3.195997476577758789e-01 1.499048899859189987e-02 -2.639916837215423584e-01 -1.248721480369567871e-01 -1.368751190602779388e-02 2.568831145763397217e-01 -1.609929352998733521e-01
5.155418813228607178e-02 -2.489791251718997955e-02 7.676567137241363525e-02 4.057430848479270935e-02 -2.580860555171966553e-01 6.954513024538755417e-03 -8.564338088035583496e-03 1.514958888292312622e-01 -3.225390985608100891e-02 1.139899194240570068e-01 -6.796287372708320618e-03 -3.383917212486267090e-01 -1.168145090341567993e-01 -2.319005280733108521e-01 1.387588828802108765e-01 -9.507279843091964722e-03 2.548483312129974365e-01 -3.580512478947639465e-02 2.425554096698760986e-01 9.437080472707748413e-02 1.261206418275833130e-01 2.672699391841888428e-01 1.139787361025810242e-01 -2.104362100362777710e-01 2.001365274190902710e-01 4.322811663150787354e-01 -1.289760321378707886e-01 1.381447315216064453e-01 -1.175960805267095566e-02 -2.601360082626342773e-01 1.952378451824188232e-01 -1.923402398824691772e-01
2.001174725592136383e-02 -3.054750859737396240e-01 2.063516229391098022e-01 -1.607594043016433716e-01 -1.591625362634658813e-01 -3.301399573683738708e-02 -1.493900269269943237e-01 -1.491631716489791870e-01 2.498499304056167603e-01 -1.094072684645652771e-01 -1.830366104841232300e-01 -1.975366920232772827e-01 -1.470325440168380737e-01 -2.495198696851730347e-02 -8.032870292663574219e-02 2.119113877415657043e-02 3.069643378257751465e-01 6.460122019052505493e-02 3.284914493560791016e-01 1.014491021633148193e-01 1.949106454849243164e-01 -1.490292549133300781e-01 2.126420289278030396e-01 -3.332653269171714783e-02 1.796369850635528564e-01 2.486491799354553223e-01 -6.850396841764450073e-02 1.387019306421279907e-01 -2.069381922483444214e-01 -4.818708635866641998e-03 3.201791942119598389e-01 6.553719937801361084e-02
-5.130450427532196045e-02 -1.353754252195358276e-01 5.789546296000480652e-02 -3.734278082847595215e-01 -2.731946408748626709e-01 4.519259184598922729e-02 1.132217794656753540e-01 1.504973322153091431e-01 2.068295627832412720e-01 -8.432319015264511108e-02 -5.519503355026245117e-02 -3.398370444774627686e-01 -2.209127098321914673e-01 1.574762724339962006e-02 -1.515593193471431732e-02 5.932436883449554443e-02 -1.886862888932228088e-02 -2.847337722778320312e-02 3.634201828390359879e-03 1.751419007778167725e-01 3.505032360553741455e-01 8.402866870164871216e-02 -4.681494832038879395e-02 1.484176665544509888e-01 5.987329408526420593e-02 4.258168339729309082e-01 -1.148538365960121155e-01 1.181884184479713440e-01 4.375154897570610046e-02 1.374937742948532104e-01 3.352274745702743530e-02 -2.878822684288024902e-01
-1.695126295089721680e-01 -1.126047745347023010e-01 4.969752207398414612e-02 -1.919784098863601685e-01 1.144971698522567749e-02 -1.519702821969985962e-01 -2.291526272892951965e-02 -6.254415959119796753e-03 1.317494064569473267e-01 -1.806830614805221558e-01 -2.348084188997745514e-02 1.650645285844802856e-01 9.867332875728607178e-02 9.973656386137008667e-02 -2.791905105113983154e-01 -1.782159693539142609e-02 1.950031369924545288e-01 2.071350812911987305e-01 2.479262053966522217e-01 3.516502380371093750e-01 1.266657263040542603e-01 3.019394576549530029e-01 -1.118135154247283936e-01 -1.620910316705703735e-01 2.815871238708496094e-01 2.712541520595550537e-01 -1.947943866252899170e-01 -8.802121132612228394e-02 -2.529135644435882568e-01 -1.030304431915283203e-01 1.857224404811859131e-01 6.247525103390216827e-03
-1.381995081901550293e-01 -3.288917988538742065e-02 -5.800688639283180237e-02 -3.628875911235809326e-01 -2.489038556814193726e-01 -5.181999877095222473e-02 3.309577703475952148e-02 -1.807988621294498444e-02 2.081837803125381470e-01 -1.684766449034214020e-02 -6.897187978029251099e-02 -3.899882435798645020e-01 -1.766758710145950317e-01 8.385015651583671570e-03 6.361644715070724487e-02 1.708821356296539307e-01 -4.205448552966117859e-02 4.074686393141746521e-02 7.567418366670608521e-02 1.599196642637252808e-01 2.968552112579345703e-01 1.053325533866882324e-01 -1.754887253046035767e-01 1.192029789090156555e-01 -2.204723469913005829e-02 4.332948923110961914e-01 -7.735197246074676514e-02 1.586867719888687134e-01 7.977876812219619751e-02 3.181721270084381104e-02 1.702453047037124634e-01 -2.810557782649993896e-01
-1.871265703812241554e-03 -3.236671090126037598e-01 2.128104120492935181e-01 -3.843586519360542297e-02 -1.549086123704910278e-01 -1.522711664438247681e-01 -1.415861248970031738e-01 -1.276906430721282959e-01 3.230447173118591309e-01 -9.184197336435317993e-02 -2.869088351726531982e-01 -7.265233993530273438e-02 -3.171060085296630859e-01 1.323702652007341385e-02 -1.608625799417495728e-02 -1.118061691522598267e-02 1.422507315874099731e-01 2.464121431112289429e-01 9.529898315668106079e-02 2.264477312564849854e-01 3.445000648498535156e-01 3.310869634151458740e-01 5.664699152112007141e-02 -7.281575351953506470e-02 1.692629903554916382e-01 4.880521818995475769e-02 -1.246215999126434326e-01 8.088367432355880737e-02 3.826736286282539368e-02 -1.157952472567558289e-01 1.186806708574295044e-01 -5.696925520896911621e-02
4.990719724446535110e-03 6.788729876279830933e-02 2.077447772026062012e-01 -3.021571598947048187e-02 8.519557118415832520e-02 -3.328540623188018799e-01 1.695016026496887207e-01 1.730977743864059448e-01 2.562361955642700195e-01 -1.671939492225646973e-01 -5.495364591479301453e-02 1.326016932725906372e-01 -2.051351815462112427e-01 3.586818277835845947e-01 2.286697365343570709e-02 1.007294133305549622e-01 -1.530390232801437378e-01 1.244363859295845032e-01 1.733462065458297729e-01 1.750854551792144775e-01 9.480359405279159546e-02 5.330572649836540222e-02 1.694617569446563721e-01 -1.007382497191429138e-01 2.711766064167022705e-01 3.028521239757537842e-01 5.612080916762351990e-02 6.861793994903564453e-02 5.865517538040876389e-03 -4.586495459079742432e-02 1.559937000274658203e-01 -3.592290282249450684e-01
5.582727119326591492e-02 -2.377135753631591797e-01 1.812223941087722778e-01 -4.269088804721832275e-01 -1.093359142541885376e-01 -5.023731384426355362e-03 1.114987209439277649e-01 -1.436573639512062073e-02 2.223295569419860840e-01 -2.027535587549209595e-01 1.506679505109786987e-01 5.125130340456962585e-02 -9.423918277025222778e-02 -5.735346674919128418e-02 -1.320978850126266479e-01 -1.129936501383781433e-01 3.599713146686553955e-01 -2.156727164983749390e-01 -6.385062821209430695e-03 5.239112302660942078e-02 -2.435239218175411224e-02 1.187924519181251526e-01 -6.441517919301986694e-02 -3.417395055294036865e-02 1.407719552516937256e-01 1.466070264577865601e-01 -3.051977455615997314e-01 7.670889049768447876e-02 3.012324869632720947e-01 -2.971315383911132812e-01 -1.828955486416816711e-02 -1.542905420064926147e-01
1.733382791280746460e-01 -3.278531730175018311e-01 8.773567527532577515e-02 -2.295136153697967529e-01 8.934069424867630005e-02 -1.550715416669845581e-01 -7.855296880006790161e-02 4.282392561435699463e-02 2.289586663246154785e-01 3.910081833600997925e-02 -9.805213660001754761e-03 1.193449124693870544e-01 -6.834268569946289062e-02 -3.036520779132843018e-01 6.732893642038106918e-03 1.516673117876052856e-01 -1.118648611009120941e-02 -8.391624689102172852e-02 1.355509161949157715e-01 -5.142663791775703430e-02 2.741478085517883301e-01 -3.963296115398406982e-02 -2.031862922012805939e-02 5.474562570452690125e-02 -1.951946020126342773e-01 2.868834733963012695e-01 -9.688716381788253784e-02 -2.546733617782592773e-01 8.588622324168682098e-03 -3.341628015041351318e-01 3.801621496677398682e-01 -1.208756640553474426e-01
-1.622847616672515869e-01 -4.552531242370605469e-01 6.458851695060729980e-02 -2.404912933707237244e-02 -3.549133986234664917e-02 2.430211752653121948e-02 8.947133272886276245e-02 -1.768357753753662109e-01 3.839184641838073730e-01 1.278621107339859009e-01 -3.094319701194763184e-01 -1.981540322303771973e-01 -4.537725076079368591e-02 -6.812963634729385376e-03 -2.126069180667400360e-02 8.882197737693786621e-02 3.829603642225265503e-02 -3.127651661634445190e-02 1.398950368165969849e-01 -2.123886905610561371e-02 -2.898536063730716705e-02 7.815089076757431030e-02 1.344527676701545715e-02 2.042177915573120117e-01 1.101231724023818970e-01 4.171527326107025146e-01 -2.556916140019893646e-02 -2.329431623220443726e-01 2.596049383282661438e-02 1.259162276983261108e-01 -8.593442849814891815e-03 -2.869974374771118164e-01
7.863552868366241455e-02 -1.582791805267333984e-01 -1.583351194858551025e-01 -1.956336572766304016e-02 -1.043973341584205627e-01 7.981306407600641251e-04 2.340998351573944092e-01 2.063431739807128906e-01 6.257079839706420898e-01 -6.154900789260864258e-02 4.400640353560447693e-02 -9.891841560602188110e-03 -1.175224035978317261e-01 9.190327674150466919e-02 1.484251022338867188e-01 -1.019645556807518005e-01 -3.476747777312994003e-03 -1.526335924863815308e-01 1.828956007957458496e-01 1.238623559474945068e-01 7.019560784101486206e-02 -2.563906013965606689e-01 -1.396308988332748413e-01 -1.354714035987854004e-01 -3.710535541176795959e-02 8.498845249414443970e-02 -1.694369465112686157e-01 1.468495577573776245e-01 1.211639773100614548e-02 -1.859160810708999634e-01 1.597303152084350586e-01 -2.886182665824890137e-01
-4.301971197128295898e-01 -6.301134824752807617e-02 2.033016830682754517e-01 -2.571648955345153809e-01 4.657275974750518799e-02 -2.797923050820827484e-02 -7.131265848875045776e-02 1.505665183067321777e-01 3.236962854862213135e-01 -1.654548496007919312e-01 2.525327727198600769e-02 -1.023807376623153687e-01 -3.336512446403503418e-01 7.379784435033798218e-02 8.885901421308517456e-02 -1.832000464200973511e-01 -1.619632244110107422e-01 2.165702730417251587e-02 2.517476864159107208e-02 -1.705924868583679199e-01 2.926188707351684570e-02 8.313272148370742798e-02 4.524315893650054932e-02 6.504101306200027466e-02 3.516700565814971924e-01 2.144274264574050903e-01 -9.552873671054840088e-02 -1.527287811040878296e-01 -1.521975845098495483e-01 -2.551567852497100830e-01 3.652796894311904907e-02 -9.538390487432479858e-02
-2.463659495115280151e-01 -5.232005566358566284e-02 5.616476759314537048e-02 -3.924559652805328369e-01 -1.780128628015518188e-01 -6.991127878427505493e-02 -3.782973065972328186e-02 2.176463007926940918e-01 1.671415120363235474e-01 -1.190472692251205444e-01 -7.093158364295959473e-02 -3.166274130344390869e-01 -2.102401256561279297e-01 7.514654844999313354e-02 -8.800767362117767334e-02 7.020245492458343506e-02 -7.467167824506759644e-02 -5.891507491469383240e-02 3.571966663002967834e-02 8.253183215856552124e-02 2.132086157798767090e-01 -3.633385524153709412e-02 -1.885853409767150879e-01 -4.173816996626555920e-04 5.352701991796493530e-02 4.596980810165405273e-01 -2.300786040723323822e-02 1.753254979848861694e-01 1.606477983295917511e-02 1.543451566249132156e-02 1.493268907070159912e-01 -3.411322832107543945e-01
2.833992056548595428e-02 -2.068565227091312408e-02 2.297217249870300293e-01 -3.222212567925453186e-02 -3.099464178085327148e-01 -1.137744449079036713e-02 -1.315654963254928589e-01 1.818341910839080811e-01 1.497640907764434814e-01 4.779227823019027710e-02 -1.595690399408340454e-01 -9.193266183137893677e-02 -4.214568436145782471e-01 -3.776353970170021057e-02 1.011399999260902405e-01 -4.287568852305412292e-03 1.679588258266448975e-01 1.058940663933753967e-01 2.447792440652847290e-01 2.197673320770263672e-01 -5.109398812055587769e-02 1.065807864069938660e-01 1.229416504502296448e-01 -7.100863754749298096e-02 1.050542891025543213e-01 4.036234915256500244e-01 -6.663462519645690918e-02 2.198725938796997070e-02 3.697096183896064758e-02 -4.231689870357513428e-01 1.092419028282165527e-02 -9.626439213752746582e-02
-1.229109540581703186e-01 -1.329215914011001587e-01 1.213741004467010498e-01 -6.694341450929641724e-02 4.722941294312477112e-02 -1.454061865806579590e-01 8.776435256004333496e-02 1.976185441017150879e-01 3.092012703418731689e-01 4.614888876676559448e-02 1.077848821878433228e-01 -2.749338746070861816e-01 -1.661046445369720459e-01 1.229761242866516113e-01 1.248853430151939392e-01 -8.979526162147521973e-02 -7.654982060194015503e-02 9.707187116146087646e-02 -1.230290532112121582e-02 -5.977457761764526367e-02 1.402260810136795044e-01 2.282790988683700562e-01 -1.000114977359771729e-01 5.027113482356071472e-02 1.759721487760543823e-01 2.826766371726989746e-01 6.545069813728332520e-02 -3.286600485444068909e-02 3.437895700335502625e-02 1.583784669637680054e-01 3.179565370082855225e-01 -5.288271307945251465e-01
-1.125912219285964966e-01 7.053975760936737061e-02 1.749867200851440430e-01 -1.972521692514419556e-01 1.596031039953231812e-01 -1.517490148544311523e-01 1.328422278165817261e-01 6.388274580240249634e-02 1.470255702733993530e-01 -7.291478663682937622e-02 1.152404695749282837e-01 1.283499002456665039e-01 -3.969590961933135986e-01 5.804902315139770508e-02 -5.902327224612236023e-02 -2.465330809354782104e-02 8.352223783731460571e-02 -2.841033600270748138e-02 2.832856476306915283e-01 1.584054976701736450e-01 2.549045383930206299e-01 4.586839117109775543e-03 3.679028749465942383e-01 1.132832542061805725e-01 4.133566841483116150e-02 1.535027921199798584e-01 -1.204384118318557739e-01 -1.242058724164962769e-01 -2.311611771583557129e-01 -3.520968258380889893e-01 1.772991716861724854e-01 -1.746678501367568970e-01
-5.228491872549057007e-02 -4.665545225143432617e-01 5.224602669477462769e-02 -1.825779676437377930e-02 -3.104163408279418945e-01 -2.279271371662616730e-02 4.803729057312011719e-02 1.305706948041915894e-01 5.418327078223228455e-02 -4.822452738881111145e-02 6.087891757488250732e-02 2.152278088033199310e-02 7.548645138740539551e-02 -1.748790293931961060e-01 1.238503959029912949e-02 -1.235043406486511230e-01 1.674704402685165405e-01 1.060736849904060364e-01 3.698953986167907715e-01 3.631082549691200256e-02 8.239486813545227051e-02 2.615658938884735107e-01 -1.600031107664108276e-01 1.853719651699066162e-01 6.254148483276367188e-02 1.494917720556259155e-01 -1.557034850120544434e-01 6.777258217334747314e-02 -1.207797378301620483e-01 -1.707921922206878662e-01 -1.434684498235583305e-03 -4.332591295242309570e-01
-7.224398851394653320e-02 1.405966132879257202e-01 -2.710207737982273102e-02 -3.205240890383720398e-02 2.104292216245085001e-04 -1.507736444473266602e-01 -5.755923688411712646e-03 4.585856944322586060e-02 2.274088561534881592e-01 -1.488004922866821289e-01 -1.384559273719787598e-01 1.626952439546585083e-01 -1.181887164711952209e-01 -3.426082432270050049e-01 7.561244070529937744e-02 -1.800614297389984131e-01 -7.749123126268386841e-02 -4.100452363491058350e-02 7.328334450721740723e-02 1.373616456985473633e-01 3.159331083297729492e-01 2.155681326985359192e-02 4.066712781786918640e-02 9.019022434949874878e-02 2.232366353273391724e-01 3.348205387592315674e-01 -5.017777532339096069e-02 -2.522840499877929688e-01 1.211200803518295288e-01 -2.172096371650695801e-01 4.718545973300933838e-01 -6.932054460048675537e-02
7.986196130514144897e-02 2.426210604608058929e-02 -9.153454005718231201e-02 -1.194217279553413391e-01 -6.528575904667377472e-04 -2.414188385009765625e-01 4.278299957513809204e-02 -1.078122332692146301e-01 3.183197230100631714e-02 -6.418776512145996094e-02 -2.191019952297210693e-01 1.579302549362182617e-01 -1.566958576440811157e-01 -2.862457931041717529e-01 -2.841515839099884033e-01 4.495266079902648926e-02 3.347769752144813538e-02 1.674526780843734741e-01 2.861460745334625244e-01 1.815423667430877686e-01 -7.721665501594543457e-02 1.766792125999927521e-02 -2.556906044483184814e-01 -9.015571326017379761e-02 2.888244986534118652e-01 4.440601766109466553e-01 -2.316731363534927368e-01 1.240431815385818481e-01 -1.740915141999721527e-02 -8.964175730943679810e-02 1.284973323345184326e-01 -1.817271262407302856e-01
2.208750247955322266e-01 2.598606422543525696e-02 -1.098263114690780640e-01 -1.954566985368728638e-01 -2.703129649162292480e-01 -2.384165674448013306e-01 -1.824433207511901855e-01 2.416065037250518799e-01 4.090243875980377197e-01 -1.734957247972488403e-01 -6.452205032110214233e-02 -2.213813215494155884e-01 -2.854236662387847900e-01 -3.704547882080078125e-02 -4.428017511963844299e-02 -3.705898299813270569e-02 -9.016884118318557739e-02 -1.981069743633270264e-01 -1.002654209733009338e-01 3.219569921493530273e-01 -1.000904385000467300e-02 -1.523947436362504959e-02 2.279787324368953705e-02 5.983847007155418396e-02 1.751997768878936768e-01 6.030573323369026184e-02 -1.756308227777481079e-01 -3.956807404756546021e-02 6.587629020214080811e-02 -1.383329331874847412e-01 7.730216253548860550e-03 -2.935257554054260254e-01
1.061704158782958984e-01 -1.753356680274009705e-02 1.757489591836929321e-01 -2.560657560825347900e-01 -1.792256981134414673e-01 2.423473633825778961e-02 -1.978994114324450493e-03 8.802868425846099854e-02 8.351898938417434692e-02 -1.151344552636146545e-01 4.015092179179191589e-02 -1.210967004299163818e-01 -3.910362124443054199e-01 -1.240862756967544556e-01 6.275325268507003784e-02 1.876597553491592407e-01 1.887008845806121826e-01 3.765563964843750000e-01 1.853466331958770752e-01 1.974540948867797852e-01 -7.390118390321731567e-02 6.608478724956512451e-02 8.148892223834991455e-02 -3.137284889817237854e-02 2.265147417783737183e-01 4.235503673553466797e-01 -1.896273493766784668e-01 -1.289331316947937012e-01 1.040164008736610413e-01 -1.398818194866180420e-01 -1.308179050683975220e-01 -9.246085584163665771e-02
-2.868278697133064270e-02 8.474000543355941772e-02 -5.351887643337249756e-02 -1.574187874794006348e-01 2.334343455731868744e-02 -9.042964875698089600e-02 -2.213290659710764885e-03 -3.058423995971679688e-01 -1.844269968569278717e-02 5.398895591497421265e-02 -4.733762145042419434e-02 1.432610452175140381e-01 -4.935054108500480652e-02 -1.671146750450134277e-01 4.899045079946517944e-02 9.319601580500602722e-03 1.227409914135932922e-01 -3.714700788259506226e-02 1.331969648599624634e-01 1.232418045401573181e-01 2.080001980066299438e-01 -4.448896646499633789e-02 -2.487256526947021484e-01 1.449897140264511108e-01 3.788582384586334229e-01 2.513544559478759766e-01 -1.497865617275238037e-01 -3.634605407714843750e-01 -6.506674736738204956e-02 -2.521955072879791260e-01 4.009607732295989990e-01 -1.893470138311386108e-01
-1.110045686364173889e-01 -1.266623735427856445e-01 -7.121401280164718628e-02 -5.610337853431701660e-02 -1.604718118906021118e-01 -1.166554074734449387e-02 -1.571992971003055573e-02 6.877417117357254028e-02 3.297728896141052246e-01 -1.251252889633178711e-01 1.556645482778549194e-01 7.147974520921707153e-02 6.759323924779891968e-02 -1.266203224658966064e-01 -2.097117304801940918e-01 -1.384525150060653687e-01 4.039494097232818604e-01 6.174540892243385315e-02 2.465328276157379150e-01 1.902599781751632690e-01 6.533528864383697510e-02 -1.762897223234176636e-01 -5.755667015910148621e-02 -2.315037399530410767e-01 3.158468604087829590e-01 6.414520321413874626e-04 -2.205203771591186523e-01 1.044203639030456543e-01 -5.500486865639686584e-02 -2.675115168094635010e-01 2.693138420581817627e-01 -1.800706088542938232e-01
-1.296536773443222046e-01 -1.992165744304656982e-01 1.618093848228454590e-01 2.044955827295780182e-02 6.613211333751678467e-02 2.936400771141052246e-01 -5.518488958477973938e-02 1.218509599566459656e-01 4.065767228603363037e-01 -3.589063882827758789e-02 -4.380001127719879150e-02 -1.499244570732116699e-01 -3.073655441403388977e-02 -3.707922250032424927e-02 -1.646758168935775757e-01 -2.251160740852355957e-01 2.425062358379364014e-01 -2.250229716300964355e-01 2.769595682621002197e-01 2.135655581951141357e-01 -1.284242887049913406e-02 4.160631820559501648e-02 5.960884690284729004e-02 -3.913104906678199768e-02 3.009089231491088867e-01 2.595589756965637207e-01 6.488143652677536011e-02 2.962045371532440186e-01 1.527430862188339233e-02 -1.947353035211563110e-01 6.289760116487741470e-03 -1.025053858757019043e-01
-2.433837950229644775e-01 -1.205137446522712708e-01 1.386600583791732788e-01 -3.272316455841064453e-01 -1.672475636005401611e-01 4.930406436324119568e-02 1.304174214601516724e-01 1.523752063512802124e-01 1.647599935531616211e-01 -8.403698354959487915e-02 3.240298479795455933e-02 -2.974522411823272705e-01 -1.669283956289291382e-01 9.395927935838699341e-02 7.943305373191833496e-02 -5.785915255546569824e-02 -5.490394309163093567e-02 -3.367358818650245667e-02 -5.178021639585494995e-02 -1.258460059762001038e-02 2.590624690055847168e-01 5.131266638636589050e-02 -1.829233616590499878e-01 2.742674015462398529e-02 1.076255440711975098e-01 4.487117826938629150e-01 -1.156739369034767151e-01 -7.057600654661655426e-03 1.891961246728897095e-01 1.416816711425781250e-01 2.353487163782119751e-01 -3.326504826545715332e-01
-1.727064847946166992e-01 -1.915660053491592407e-01 -1.042351201176643372e-01 6.854712963104248047e-02 2.478983253240585327e-01 3.511060774326324463e-02 -1.357087641954421997e-01 -2.844416201114654541e-01 1.820304095745086670e-01 -2.942822277545928955e-01 -1.801087111234664917e-01 -4.454777017235755920e-02 -3.601570427417755127e-01 1.292496360838413239e-02 -1.108031440526247025e-02 7.381726056337356567e-02 -1.655535958707332611e-02 -4.769461229443550110e-02 3.019843101501464844e-01 1.439718753099441528e-01 -9.161444008350372314e-02 3.155131042003631592e-01 -8.248811960220336914e-02 -4.921111091971397400e-02 2.809827625751495361e-01 2.981096208095550537e-01 -2.647110261023044586e-02 -1.760428771376609802e-02 7.823469489812850952e-02 -1.103432327508926392e-01 1.892030239105224609e-01 -1.082774922251701355e-01
1.992927491664886475e-01 -1.740764081478118896e-01 7.285213470458984375e-02 -1.963707953691482544e-01 1.023655906319618225e-01 1.311464011669158936e-01 1.945254355669021606e-01 -2.202584408223628998e-02 4.553885757923126221e-01 5.302853509783744812e-02 -1.195836514234542847e-01 -1.394668370485305786e-01 -1.514210850000381470e-01 -3.694622963666915894e-02 9.908489882946014404e-02 -1.705921590328216553e-01 1.347061432898044586e-02 -1.835062056779861450e-01 -5.832174792885780334e-04 -2.330033667385578156e-02 -1.075382530689239502e-01 2.681396305561065674e-01 1.718073040246963501e-01 1.047784239053726196e-01 -9.012256562709808350e-02 1.317929774522781372e-01 -3.482583761215209961e-01 5.233366973698139191e-03 9.483007341623306274e-02 -9.224553406238555908e-02 4.362174272537231445e-01 -1.859903219155967236e-03
-1.199817433953285217e-01 -2.536393702030181885e-01 -2.947326377034187317e-02 -1.366824060678482056e-01 1.146657466888427734e-01 2.907019294798374176e-02 -1.207654401659965515e-01 1.922554671764373779e-01 1.899740844964981079e-01 5.555382743477821350e-02 -2.570142447948455811e-01 1.820977404713630676e-02 -8.170524984598159790e-02 -2.159381210803985596e-01 -1.634091287851333618e-01 2.344573289155960083e-01 2.738605439662933350e-01 -7.666774094104766846e-02 2.056695520877838135e-01 1.413638591766357422e-01 -1.525181680917739868e-01 -4.631320759654045105e-02 4.331576079130172729e-02 9.354586713016033173e-03 1.602323204278945923e-01 4.543396458029747009e-02 -1.933649778366088867e-01 5.053959414362907410e-02 -8.263327181339263916e-02 -3.980091810226440430e-01 3.585532605648040771e-01 -2.522385716438293457e-01
-1.353273242712020874e-01 -2.741376757621765137e-01 1.212613284587860107e-01 -2.464082092046737671e-01 3.845959901809692383e-01 -3.643526881933212280e-02 -4.509880393743515015e-02 -1.319006085395812988e-01 8.495885878801345825e-02 -1.083859503269195557e-01 3.138654306530952454e-02 -1.544430404901504517e-01 4.239543154835700989e-02 -2.659231722354888916e-01 -2.498242445290088654e-02 1.184439063072204590e-01 2.726765573024749756e-01 1.965704709291458130e-01 -3.358130902051925659e-02 1.724502444267272949e-01 2.275901287794113159e-01 1.904166042804718018e-01 4.286258295178413391e-02 1.300553679466247559e-01 1.782066524028778076e-01 1.245500519871711731e-01 -7.164695858955383301e-02 1.611648052930831909e-01 -1.147775873541831970e-01 -1.342020183801651001e-01 7.630407810211181641e-02 -4.067198634147644043e-01
-3.293968737125396729e-02 -2.754322886466979980e-01 1.835427433252334595e-01 -2.848087549209594727e-01 6.322373449802398682e-02 -2.430803477764129639e-01 1.704362481832504272e-01 2.236790359020233154e-01 2.644479572772979736e-01 -3.953299950808286667e-03 -2.003006264567375183e-02 -7.579372823238372803e-02 1.871491409838199615e-02 2.904584407806396484e-01 1.946496963500976562e-01 1.109178066253662109e-01 7.429658621549606323e-02 -1.135455369949340820e-01 1.724622584879398346e-02 2.315804064273834229e-01 1.630638539791107178e-01 9.593699127435684204e-02 -1.147738173604011536e-01 1.595017910003662109e-01 4.024851322174072266e-01 3.958957642316818237e-02 1.036564260721206665e-01 -7.858318835496902466e-02 4.500453919172286987e-02 -2.600395083427429199e-01 2.461583539843559265e-02 -2.399988621473312378e-01
2.334946580231189728e-02 -2.447611540555953979e-01 1.972951591014862061e-01 -1.104168966412544250e-01 3.242383524775505066e-02 1.163757294416427612e-01 -2.412307113409042358e-01 2.169925719499588013e-01 3.499244153499603271e-01 1.980792135000228882e-01 -3.297650218009948730e-01 -5.927995219826698303e-02 -2.113232389092445374e-02 -4.341165721416473389e-02 -1.562149077653884888e-01 -6.646741181612014771e-02 1.504487991333007812e-01 -2.187099903821945190e-01 1.845668256282806396e-01 2.378039807081222534e-01 4.929278790950775146e-02 -1.014478504657745361e-01 -3.141850978136062622e-02 -2.315365672111511230e-01 3.421041667461395264e-01 1.847537755966186523e-01 -1.341526508331298828e-01 6.539449840784072876e-02 -1.033289171755313873e-02 -2.343527525663375854e-01 8.106275647878646851e-02 -4.370970651507377625e-03
-7.263024151325225830e-02 -3.999131172895431519e-02 2.371886521577835083e-01 -1.945880204439163208e-01 -6.526271253824234009e-02 -1.267010867595672607e-01 -9.505039453506469727e-02 -2.002943158149719238e-01 8.027403056621551514e-02 -1.793230324983596802e-01 1.617714613676071167e-01 -8.062460273504257202e-02 -1.421304047107696533e-01 -1.019648984074592590e-01 2.115654200315475464e-01 -1.355508267879486084e-01 1.204164624214172363e-01 -3.183529376983642578e-01 2.513744831085205078e-01 -4.713110625743865967e-02 -1.528158504515886307e-02 1.094630882143974304e-01 8.247496187686920166e-02 6.849528104066848755e-02 1.185106635093688965e-01 1.787530779838562012e-01 4.651010502129793167e-03 -2.358982712030410767e-01 -1.271158009767532349e-01 -1.670548021793365479e-01 5.532699227333068848e-01 -8.789785951375961304e-02
-1.819538623094558716e-01 -3.158303201198577881e-01 -3.603817522525787354e-02 4.000648856163024902e-02 1.267306655645370483e-01 9.023293852806091309e-02 -1.307493597269058228e-01 -1.621773988008499146e-01 2.525044679641723633e-01 -8.195663243532180786e-02 -2.224040925502777100e-01 -1.809622794389724731e-01 -3.338659703731536865e-01 1.207511276006698608e-01 1.164435967803001404e-01 1.115246638655662537e-01 1.479761749505996704e-01 5.930783227086067200e-03 7.539790868759155273e-02 4.987604916095733643e-02 -1.691568195819854736e-01 3.866136074066162109e-01 -1.354825645685195923e-01 4.402663186192512512e-02 2.992664873600006104e-01 3.209950923919677734e-01 1.881964690983295441e-02 2.486123144626617432e-02 1.084210816770792007e-02 -1.196693629026412964e-01 1.755935251712799072e-01 -1.568128615617752075e-01
-1.444613467901945114e-02 -3.398297727108001709e-02 2.159621119499206543e-01 -1.575787663459777832e-01 6.427338719367980957e-02 -1.774611175060272217e-01 1.392792351543903351e-02 2.541615366935729980e-01 4.085613489151000977e-01 1.268826723098754883e-01 9.415093064308166504e-02 -3.531775176525115967e-01 -1.100169196724891663e-01 -3.171311616897583008e-01 -8.345914632081985474e-02 2.870136871933937073e-02 -4.091501235961914062e-03 1.228878125548362732e-01 1.802321672439575195e-01 -4.171867668628692627e-02 2.756713926792144775e-01 2.579905986785888672e-01 -6.331837922334671021e-02 -3.913488984107971191e-02 2.310521304607391357e-01 -1.441434025764465332e-01 -4.575910791754722595e-02 -2.115301638841629028e-01 8.107560127973556519e-02 -1.335581541061401367e-01 9.892504662275314331e-03 -2.161430269479751587e-01
2.954522669315338135e-01 -1.959819048643112183e-01 9.502813965082168579e-02 -6.135543435811996460e-02 2.783458679914474487e-02 -1.857011206448078156e-02 5.538866668939590454e-02 2.450017631053924561e-01 -4.595227912068367004e-02 2.292050980031490326e-02 4.221165552735328674e-02 -5.540928337723016739e-03 -1.486438512802124023e-01 -2.475226111710071564e-02 5.613858625292778015e-02 2.096582800149917603e-01 3.588033914566040039e-01 4.550168290734291077e-02 1.217726096510887146e-01 9.953870624303817749e-02 -5.625121667981147766e-02 2.596243917942047119e-01 -1.560964435338973999e-01 1.742169633507728577e-02 3.416466116905212402e-01 3.590785562992095947e-01 -3.637427091598510742e-02 1.719153374433517456e-01 4.809987731277942657e-03 2.645350992679595947e-02 3.121888041496276855e-01 -3.122780025005340576e-01
-1.355349272489547729e-01 -3.237963914871215820e-01 -1.127283871173858643e-01 -6.897806189954280853e-03 -2.843923121690750122e-02 1.658596843481063843e-02 2.389568984508514404e-01 1.274859812110662460e-02 5.674082040786743164e-01 -9.718591719865798950e-02 -3.800626611337065697e-03 -1.146154031157493591e-01 -9.338676929473876953e-02 -1.001030355691909790e-01 9.272693097591400146e-02 -2.148724496364593506e-01 -7.719925045967102051e-02 1.140305623412132263e-01 1.493277400732040405e-01 1.719323992729187012e-01 -8.144339174032211304e-02 -1.951068639755249023e-01 -1.391202509403228760e-01 -8.897737413644790649e-02 -9.209208190441131592e-02 1.403065174818038940e-01 -2.122635245323181152e-01 5.641902238130569458e-02 1.344752162694931030e-01 -2.711832225322723389e-01 2.485429793596267700e-01 -1.225924417376518250e-01
-8.832348138093948364e-02 -4.318549036979675293e-01 -1.351120918989181519e-01 -1.677590459585189819e-01 5.912760272622108459e-02 4.776588827371597290e-02 1.798493564128875732e-01 9.398091584444046021e-02 1.634871959686279297e-01 2.817938663065433502e-02 -2.357210963964462280e-01 -2.893155217170715332e-01 -1.903460025787353516e-01 2.762044779956340790e-02 1.816550642251968384e-01 1.187243685126304626e-01 -7.520083338022232056e-02 -1.204584464430809021e-01 -3.062971227336674929e-04 4.981911554932594299e-02 2.802508138120174408e-02 4.489969834685325623e-02 4.167851060628890991e-02 -3.289451450109481812e-02 4.953287541866302490e-01 3.371857404708862305e-01 -7.505103200674057007e-02 -4.320067167282104492e-02 1.076155304908752441e-01 1.094405502080917358e-01 9.641252458095550537e-02 -1.838533878326416016e-01
-2.124719023704528809e-01 -2.190168350934982300e-01 -2.558419667184352875e-02 -2.195749133825302124e-01 -1.218660622835159302e-01 -2.991234064102172852e-01 1.133317351341247559e-01 2.284906506538391113e-01 2.002046108245849609e-01 1.448289453983306885e-01 4.046384990215301514e-02 -4.186397045850753784e-02 9.705935604870319366e-03 2.209149152040481567e-01 1.248617917299270630e-01 7.871562242507934570e-02 -6.402298808097839355e-02 7.567648589611053467e-02 3.323046118021011353e-02 1.430072879884392023e-04 -2.665157802402973175e-02 4.107983410358428955e-01 -3.653583116829395294e-03 -2.160023301839828491e-01 2.400051206350326538e-01 1.969592869281768799e-01 -3.189693689346313477e-01 9.030004590749740601e-02 1.116367876529693604e-01 1.040032133460044861e-01 3.030111491680145264e-01 -7.111784815788269043e-02
2.263632789254188538e-02 -9.078665822744369507e-02 -1.087478771805763245e-01 -1.553278565406799316e-01 -2.727220654487609863e-01 -2.155546396970748901e-01 1.892026811838150024e-01 -2.203276455402374268e-01 2.724114954471588135e-01 3.587069734930992126e-02 6.509999278932809830e-03 6.716196425259113312e-03 -1.231510471552610397e-02 -1.466682702302932739e-01 -3.083655536174774170e-01 7.458326965570449829e-02 4.907099157571792603e-02 2.610842287540435791e-01 1.553100198507308960e-01 1.551329493522644043e-01 -4.455225542187690735e-02 3.967946767807006836e-02 -2.172116190195083618e-01 1.551648676395416260e-01 2.380565106868743896e-01 2.309056371450424194e-01 -1.038714572787284851e-01 2.714479267597198486e-01 -2.777555398643016815e-02 -9.212545305490493774e-02 3.913206160068511963e-01 -4.222849383950233459e-02
-6.127827987074851990e-02 -2.093429118394851685e-01 1.793775260448455811e-01 -9.441342204809188843e-02 3.822948783636093140e-02 -1.852913647890090942e-01 3.705115616321563721e-01 1.104861497879028320e-01 3.634816706180572510e-01 -2.351306378841400146e-02 -1.499698031693696976e-02 1.410619169473648071e-02 -5.807696655392646790e-02 2.832407653331756592e-01 -4.254587367177009583e-02 -1.626439988613128662e-01 7.009229063987731934e-02 7.934432476758956909e-03 4.866660386323928833e-02 1.360374689102172852e-01 -8.358648419380187988e-02 1.569774374365806580e-02 -4.902006685733795166e-02 2.828943729400634766e-02 4.084762930870056152e-01 -4.656074196100234985e-02 9.078291058540344238e-02 -3.204365968704223633e-01 -1.465241163969039917e-01 -1.493050754070281982e-01 2.395529747009277344e-01 -2.524227797985076904e-01
-3.690885752439498901e-02 7.534847408533096313e-02 -1.523022502660751343e-01 -4.847153276205062866e-02 -2.801863849163055420e-01 -1.980076879262924194e-01 6.454232148826122284e-03 2.255582958459854126e-01 1.499063819646835327e-01 -2.851696312427520752e-01 1.400422751903533936e-01 -3.029254376888275146e-01 -1.271456778049468994e-01 -2.237267643213272095e-01 -6.568662077188491821e-02 -1.340294927358627319e-01 -1.014901846647262573e-01 1.410080194473266602e-01 3.274523615837097168e-01 3.039903640747070312e-01 -1.060346886515617371e-01 1.244001016020774841e-01 -5.544229969382286072e-02 -2.528566867113113403e-02 2.498729676008224487e-01 1.547693908214569092e-01 -1.613611280918121338e-01 -7.603853940963745117e-02 1.895259320735931396e-01 -1.144738048315048218e-01 2.572148144245147705e-01 3.839087113738059998e-02
6.666587293148040771e-02 -1.917556226253509521e-01 1.145539134740829468e-01 1.191654428839683533e-01 -1.931117475032806396e-02 5.965324863791465759e-02 3.815188771113753319e-03 4.437590390443801880e-02 3.303332030773162842e-01 1.241283193230628967e-01 -1.116132438182830811e-01 4.758161678910255432e-02 -5.705955252051353455e-02 -1.828743070363998413e-01 -1.697432845830917358e-01 4.009472951292991638e-02 2.249046266078948975e-01 -5.651476606726646423e-02 1.198282763361930847e-01 3.921963870525360107e-01 -8.116186410188674927e-02 -2.334853559732437134e-01 -2.174131125211715698e-01 -4.829519614577293396e-02 1.669542342424392700e-01 1.970625966787338257e-01 -3.330254852771759033e-01 9.213115274906158447e-02 -5.189478397369384766e-02 -3.100753128528594971e-01 1.889177262783050537e-01 -2.566929459571838379e-01
-2.187394769862294197e-03 -1.954127550125122070e-01 1.285589933395385742e-01 -2.856157720088958740e-01 -1.652297973632812500e-01 -2.110419422388076782e-01 2.115918397903442383e-01 1.597409881651401520e-02 1.293865889310836792e-01 -9.204746782779693604e-02 1.147178336977958679e-01 -7.908025756478309631e-03 -8.368030935525894165e-02 1.675446331501007080e-01 -7.246362417936325073e-02 -1.894233971834182739e-01 1.419719755649566650e-01 1.674183458089828491e-01 -2.989414148032665253e-02 -3.742304444313049316e-02 3.677647411823272705e-01 1.988902837038040161e-01 -2.625852823257446289e-01 -3.599904477596282959e-03 3.198352158069610596e-01 2.868194878101348877e-01 9.733381867408752441e-02 -8.675037324428558350e-02 1.066580638289451599e-01 -2.221309989690780640e-01 7.500542700290679932e-02 -2.646551132202148438e-01
-2.284687384963035583e-02 -3.358368873596191406e-01 1.702893823385238647e-01 -3.135796487331390381e-01 -5.730024352669715881e-02 3.009181618690490723e-01 -1.640997976064682007e-01 1.934453658759593964e-02 1.720982789993286133e-01 -1.559184491634368896e-01 -1.315280646085739136e-01 -1.514251232147216797e-01 -1.079199835658073425e-01 -1.022273376584053040e-01 1.435800641775131226e-01 2.260964810848236084e-01 -6.339530646800994873e-02 3.883578479290008545e-01 8.929658681154251099e-02 1.578746829181909561e-03 1.239415407180786133e-01 5.859383940696716309e-02 2.058805711567401886e-02 -1.617518812417984009e-02 2.892795801162719727e-01 1.496777683496475220e-01 -2.241181433200836182e-01 2.669138312339782715e-01 -1.456536799669265747e-01 1.268921233713626862e-02 1.332292854785919189e-01 -3.538165986537933350e-02
-1.756727881729602814e-02 -1.186842545866966248e-01 -1.820794194936752319e-01 -4.071542061865329742e-03 -1.329171955585479736e-01 1.217486411333084106e-01 -6.095489487051963806e-02 3.095587193965911865e-01 3.803287148475646973e-01 -3.549913689494132996e-02 -3.257881402969360352e-01 5.019815266132354736e-02 -7.472065836191177368e-02 -3.524881973862648010e-02 1.015466824173927307e-01 -4.785849899053573608e-02 8.158988319337368011e-03 2.529641427099704742e-02 -1.780714280903339386e-02 1.567022949457168579e-01 1.088869944214820862e-01 -1.370438635349273682e-01 9.202791005373001099e-02 -2.410307228565216064e-01 9.604864567518234253e-02 2.511069178581237793e-01 -4.114378988742828369e-01 1.003132611513137817e-01 1.353261917829513550e-01 -1.932924091815948486e-01 3.334056437015533447e-01 -7.189133763313293457e-02
-1.715661436319351196e-01 -2.090426385402679443e-01 9.316450357437133789e-02 -3.659229576587677002e-01 -5.147864576429128647e-03 -3.731846343725919724e-03 -6.029136478900909424e-03 9.134911745786666870e-02 1.500394195318222046e-01 -1.759112477302551270e-01 1.269122511148452759e-01 -1.257790476083755493e-01 -2.023692615330219269e-02 2.030829042196273804e-01 1.282959282398223877e-01 -5.916865915060043335e-02 1.423762291669845581e-01 2.722498476505279541e-01 2.432453632354736328e-01 4.555058851838111877e-02 1.185375824570655823e-01 1.797464936971664429e-01 -1.359021365642547607e-01 2.882509026676416397e-03 3.347901999950408936e-01 8.799387514591217041e-02 -2.733823060989379883e-01 -3.368963599205017090e-01 -2.374181151390075684e-01 -2.040070891380310059e-01 -4.835582152009010315e-02 -2.822898095473647118e-03
2.481016814708709717e-01 -4.990416020154953003e-02 4.060732573270797729e-02 1.138233859091997147e-02 8.604461699724197388e-02 6.478650867938995361e-02 8.004181832075119019e-02 1.371369808912277222e-01 1.648856252431869507e-01 1.760884076356887817e-01 -2.390211820602416992e-02 -2.577307522296905518e-01 5.478719249367713928e-03 -2.609036266803741455e-01 7.969684153795242310e-02 1.739994436502456665e-01 3.075429201126098633e-01 -1.171858832240104675e-01 2.108581662178039551e-01 1.293095666915178299e-02 3.980135917663574219e-02 1.025942992419004440e-02 -6.441354751586914062e-02 -1.579100638628005981e-01 3.018206954002380371e-01 5.632178187370300293e-01 -1.150179654359817505e-01 6.150202453136444092e-02 -6.602273136377334595e-02 -2.690737321972846985e-02 2.177472561597824097e-01 -7.685875892639160156e-02
-2.117660194635391235e-01 -5.786766856908798218e-02 7.169503718614578247e-02 -3.864895403385162354e-01 -2.559156715869903564e-01 4.585067927837371826e-02 6.065908819437026978e-02 1.816609315574169159e-02 2.952867746353149414e-01 -1.495597213506698608e-01 4.368795827031135559e-02 -3.548839688301086426e-01 -1.125939935445785522e-01 4.934815689921379089e-02 -1.238821521401405334e-01 1.005357429385185242e-01 -4.380524531006813049e-02 6.708499789237976074e-02 1.175375059247016907e-01 1.430936604738235474e-01 1.414365768432617188e-01 -5.298602208495140076e-02 -7.430889457464218140e-02 2.261939197778701782e-01 2.350548803806304932e-01 3.377697467803955078e-01 -7.098768651485443115e-02 -9.126388467848300934e-03 1.224962398409843445e-01 1.889718472957611084e-01 3.269838914275169373e-02 -3.182025253772735596e-01
-2.650187909603118896e-01 -2.418627738952636719e-01 -2.154666632413864136e-01 1.958982348442077637e-01 2.118479311466217041e-01 6.877485662698745728e-02 -6.146560981869697571e-02 -1.779918968677520752e-01 1.699935048818588257e-01 -2.596233487129211426e-01 -2.316276282072067261e-01 -1.097727194428443909e-01 -3.418582975864410400e-01 1.569550931453704834e-01 3.943835571408271790e-02 5.670716241002082825e-02 6.726629287004470825e-02 -2.609806507825851440e-02 1.640586555004119873e-01 6.997025012969970703e-02 4.403136670589447021e-03 3.451864421367645264e-01 -9.447504580020904541e-02 -5.101354420185089111e-02 2.262664586305618286e-01 2.524095773696899414e-01 -1.668497920036315918e-01 -2.385380677878856659e-02 -6.480891257524490356e-02 -1.381780654191970825e-01 1.832099109888076782e-01 -1.588335782289505005e-01
-1.372654587030410767e-01 -2.270771414041519165e-01 1.801517754793167114e-01 -2.943949401378631592e-02 -1.213105767965316772e-01 -1.475281082093715668e-02 -3.998713195323944092e-02 2.025828361511230469e-01 5.198968574404716492e-02 5.193301662802696228e-02 -1.832122169435024261e-02 -3.180822730064392090e-02 -5.392275005578994751e-02 -1.862738877534866333e-01 -1.893846690654754639e-02 1.487600244581699371e-02 1.744597405195236206e-01 1.243469938635826111e-01 4.880746901035308838e-01 -2.478369697928428650e-02 -5.844572093337774277e-03 -5.678854510188102722e-02 -4.715874418616294861e-02 3.437419831752777100e-01 -6.880643218755722046e-02 2.779843509197235107e-01 -2.352130264043807983e-01 7.620986551046371460e-02 -3.735471516847610474e-02 -2.993040084838867188e-01 8.849302679300308228e-02 -3.787401020526885986e-01
-2.608263120055198669e-02 -2.088311612606048584e-01 -6.238097324967384338e-02 -3.883158564567565918e-01 1.365131288766860962e-01 -3.472020030021667480e-01 5.960667878389358521e-02 1.267214715480804443e-01 3.095360100269317627e-01 -4.205128178000450134e-02 1.553653031587600708e-01 2.396224811673164368e-02 8.146066218614578247e-02 -2.979745566844940186e-01 2.545326054096221924e-01 -9.065269678831100464e-02 1.849834024906158447e-01 -5.822138395160436630e-03 3.099873363971710205e-01 -8.192720264196395874e-02 -8.399694412946701050e-02 1.852714717388153076e-01 -1.425577700138092041e-01 -4.299632459878921509e-02 2.102149128913879395e-01 -1.612322963774204254e-02 -1.786360517144203186e-02 -5.387785658240318298e-02 -2.210289537906646729e-01 -2.087419629096984863e-01 6.315815448760986328e-02 8.253396302461624146e-02
-7.414475083351135254e-02 -2.438214607536792755e-02 1.192209199070930481e-01 -1.671931445598602295e-01 -1.181051805615425110e-01 -1.968565955758094788e-02 -4.580379277467727661e-02 1.776179671287536621e-01 1.279232203960418701e-01 -6.958408653736114502e-02 -4.617302864789962769e-02 -2.444944344460964203e-02 -3.712454140186309814e-01 -2.152517735958099365e-01 1.523041818290948868e-02 -1.302606165409088135e-01 4.071720689535140991e-02 3.045832514762878418e-01 2.480577677488327026e-01 1.593224704265594482e-01 6.815417110919952393e-02 -5.596356838941574097e-02 1.581909358501434326e-01 1.340672522783279419e-01 1.246568001806735992e-02 3.282413482666015625e-01 -1.636348962783813477e-01 1.141546666622161865e-01 -5.268564447760581970e-03 -4.938445389270782471e-01 6.782818585634231567e-02 -2.238959372043609619e-01
9.671045094728469849e-02 -1.823622137308120728e-01 -9.749835357069969177e-03 1.718993932008743286e-01 -4.032868891954421997e-02 3.177176788449287415e-02 2.175608417019248009e-03 1.937140822410583496e-01 7.135110907256603241e-03 8.533553034067153931e-02 1.618159189820289612e-02 -2.141492664813995361e-01 2.767628617584705353e-02 -5.086008459329605103e-02 1.925984472036361694e-01 1.519799083471298218e-01 2.510024309158325195e-01 -2.794172801077365875e-02 2.074123322963714600e-01 3.294663131237030029e-01 1.078449934720993042e-01 3.545924425125122070e-01 -1.874076128005981445e-01 -1.896163262426853180e-02 3.034747242927551270e-01 1.177930012345314026e-01 -2.188306450843811035e-01 2.764450944960117340e-02 2.278190851211547852e-01 -1.934546679258346558e-01 1.553538292646408081e-01 -3.380810618400573730e-01
-9.423737972974777222e-02 -1.207207888364791870e-01 1.166303642094135284e-02 -2.276323139667510986e-01 3.872181177139282227e-01 -1.840976625680923462e-01 1.618769019842147827e-01 6.563420174643397331e-04 2.854761481285095215e-01 5.706196278333663940e-02 -1.093779504299163818e-01 -1.080206334590911865e-01 -2.102041244506835938e-01 5.534868687391281128e-03 6.393648684024810791e-02 1.607694327831268311e-01 -1.318157017230987549e-01 -1.396147161722183228e-01 3.370621502399444580e-01 -9.438005834817886353e-02 1.836329102516174316e-01 -2.093296684324741364e-02 -1.760576814413070679e-01 1.334477961063385010e-01 5.891615897417068481e-02 2.396320551633834839e-01 -7.652711123228073120e-02 -7.668084651231765747e-02 -2.009531557559967041e-01 6.431502848863601685e-02 1.695761233568191528e-01 -3.791671097278594971e-01
1.912383735179901123e-02 -1.783888787031173706e-01 -3.243332728743553162e-02 -3.547061085700988770e-01 -1.249562203884124756e-01 -3.156780302524566650e-01 -6.487163901329040527e-02 1.373838484287261963e-01 1.963349282741546631e-01 -1.343555599451065063e-01 -9.682558476924896240e-02 -9.150516986846923828e-02 -3.087897412478923798e-02 3.399067819118499756e-01 1.566798835992813110e-01 8.929439820349216461e-03 1.104221418499946594e-01 1.348687559366226196e-01 1.007341369986534119e-01 -1.430336106568574905e-02 1.215402632951736450e-01 2.205458134412765503e-01 -2.010771483182907104e-01 -3.042116463184356689e-01 1.904770433902740479e-01 2.503957152366638184e-01 1.126078143715858459e-02 -6.976135820150375366e-02 -1.929325163364410400e-01 -2.190283536911010742e-01 -3.403222933411598206e-02 -2.442887127399444580e-01
-8.148280531167984009e-02 -2.757326662540435791e-01 2.520282268524169922e-01 -2.655285596847534180e-01 1.880071610212326050e-01 1.321488171815872192e-01 -2.178416848182678223e-01 -2.858664691448211670e-01 1.943142712116241455e-01 -1.527325958013534546e-01 -9.841024875640869141e-02 -1.734705716371536255e-01 -1.903823316097259521e-01 -7.498182356357574463e-02 -2.527586929500102997e-02 1.019370332360267639e-01 1.473320368677377701e-02 1.500740945339202881e-01 1.288131177425384521e-01 6.295302510261535645e-02 2.089067921042442322e-02 1.005106717348098755e-01 1.357214301824569702e-01 -8.860515058040618896e-02 3.502102792263031006e-01 1.419678628444671631e-01 -4.426614642143249512e-01 1.301667541265487671e-01 6.151198223233222961e-02 3.636213392019271851e-02 7.769413292407989502e-02 -2.493983134627342224e-02
1.444503962993621826e-01 -1.868021041154861450e-01 2.012079954147338867e-01 -1.845496892929077148e-01 1.187185198068618774e-01 -2.061793655157089233e-01 1.328525096178054810e-01 7.764531672000885010e-02 2.791539430618286133e-01 -1.338341981172561646e-01 1.881016418337821960e-02 -2.697274088859558105e-01 1.258854269981384277e-01 1.128260642290115356e-01 2.192690223455429077e-01 3.452369570732116699e-01 5.899740755558013916e-02 -1.745253205299377441e-01 7.818526588380336761e-03 7.924615591764450073e-02 2.787722647190093994e-01 6.258369982242584229e-02 -6.878405809402465820e-02 1.004299074411392212e-01 2.846843898296356201e-01 3.263474404811859131e-01 -4.810988530516624451e-02 4.033061116933822632e-02 -1.919979006052017212e-01 1.922541297972202301e-02 -7.536388467997312546e-03 -2.431380301713943481e-01
5.936820805072784424e-02 7.365766167640686035e-02 -2.428113250061869621e-03 1.145653612911701202e-02 1.398155838251113892e-01 -2.575421035289764404e-01 -6.517582386732101440e-02 6.530280411243438721e-02 3.825655281543731689e-01 -8.903600275516510010e-02 -1.041018683463335037e-02 -1.915951967239379883e-01 -2.092727869749069214e-01 -1.200866792351007462e-02 -4.529628530144691467e-02 8.057644218206405640e-02 -1.940352618694305420e-01 -3.388325572013854980e-01 3.522569313645362854e-02 -2.047697752714157104e-01 3.089488949626684189e-03 -1.694474518299102783e-01 -8.822772651910781860e-02 -1.218198705464601517e-02 4.507122039794921875e-01 1.810227185487747192e-01 -1.961485892534255981e-01 1.141306385397911072e-02 1.179520115256309509e-01 -1.885077059268951416e-01 2.644013464450836182e-01 -1.636620610952377319e-01
-7.011799514293670654e-02 -1.852007210254669189e-01 -6.288581341505050659e-02 -2.486626058816909790e-02 -2.092112898826599121e-01 4.451568424701690674e-02 2.952186157926917076e-03 5.176251009106636047e-02 2.617867887020111084e-01 -3.376588225364685059e-02 8.232785761356353760e-02 -3.803740814328193665e-02 -1.344775557518005371e-01 -1.520602256059646606e-01 -2.110714763402938843e-01 -9.647415578365325928e-02 -1.888977549970149994e-02 2.318757325410842896e-01 4.802150428295135498e-01 1.629984825849533081e-01 5.255692452192306519e-02 -1.429987233132123947e-02 -2.592942910268902779e-03 9.736777096986770630e-02 2.563856244087219238e-01 -7.930515706539154053e-02 -2.260270118713378906e-01 2.024450153112411499e-01 -3.468660637736320496e-02 -1.569366455078125000e-01 2.496384084224700928e-01 -3.985114991664886475e-01
9.813316166400909424e-03 -1.051122844219207764e-01 2.273147553205490112e-01 -7.734245061874389648e-02 6.367459893226623535e-02 -1.103644818067550659e-01 3.392949104309082031e-01 -1.416262686252593994e-01 1.983858495950698853e-01 -3.481167852878570557e-01 -9.674824029207229614e-02 3.341492265462875366e-02 -2.780763506889343262e-01 -3.620623424649238586e-02 -1.040230765938758850e-01 2.637270689010620117e-01 2.563362009823322296e-02 -2.600845322012901306e-02 3.386186361312866211e-01 1.472807079553604126e-01 -2.018898725509643555e-01 2.506007254123687744e-01 -1.171737387776374817e-01 2.106778621673583984e-01 1.938796341419219971e-01 1.350195258855819702e-01 -2.500675618648529053e-01 1.435480564832687378e-01 -8.320527523756027222e-02 4.585972800850868225e-02 -4.770655557513237000e-02 -1.157973427325487137e-02
7.845684140920639038e-02 -1.730274111032485962e-01 2.732869684696197510e-01 -1.621230691671371460e-01 8.103883266448974609e-02 7.832644879817962646e-02 -9.212256968021392822e-02 2.218974232673645020e-01 1.121289879083633423e-01 -1.158137694001197815e-01 -1.994702816009521484e-01 -4.456064105033874512e-01 -1.293016225099563599e-02 -7.471024245023727417e-02 3.561180233955383301e-01 -3.660004958510398865e-02 7.200296968221664429e-02 7.231713086366653442e-02 9.092645347118377686e-02 -1.605709493160247803e-01 1.210089549422264099e-01 1.662685424089431763e-01 2.115187607705593109e-02 8.274567872285842896e-02 2.256699055433273315e-01 2.605885267257690430e-01 -2.419421523809432983e-01 -3.676316514611244202e-02 3.277114825323224068e-03 -2.703225314617156982e-01 -1.466896682977676392e-01 -1.639825403690338135e-01
-9.876631200313568115e-02 -6.248996406793594360e-02 -7.709845155477523804e-02 -6.616882234811782837e-02 -4.693865403532981873e-02 -2.205296605825424194e-02 -1.845020242035388947e-02 9.083810448646545410e-02 4.105696678161621094e-01 6.668549613095819950e-04 3.825415670871734619e-02 2.978273034095764160e-01 6.945922970771789551e-02 1.064336374402046204e-01 8.821513503789901733e-02 -2.004705965518951416e-01 4.689512252807617188e-01 3.003393113613128662e-02 1.321855932474136353e-01 2.228275984525680542e-01 -7.717396318912506104e-02 1.963812857866287231e-02 3.237701952457427979e-02 -3.784292563796043396e-02 3.822495043277740479e-01 3.143686428666114807e-02 -2.650806605815887451e-01 -1.727104485034942627e-01 -2.143392562866210938e-01 -1.575101166963577271e-01 1.046624854207038879e-01 -1.273259222507476807e-01
4.205424338579177856e-02 2.050996385514736176e-02 -6.864884495735168457e-02 -1.459205150604248047e-01 -1.936018019914627075e-01 2.246107608079910278e-01 -3.827609121799468994e-02 -8.551771193742752075e-02 1.840290725231170654e-01 1.980983614921569824e-01 5.305553600192070007e-02 -2.411132901906967163e-01 2.049500308930873871e-02 -3.022132515907287598e-01 1.655021868646144867e-02 1.846279576420783997e-02 4.506528377532958984e-02 1.296444684267044067e-01 3.359648287296295166e-01 1.091029345989227295e-01 -7.057398557662963867e-02 -2.564438804984092712e-02 1.152873486280441284e-01 -9.732288122177124023e-02 3.947098851203918457e-01 4.189639091491699219e-01 -8.866193145513534546e-02 7.506932318210601807e-02 -8.792208135128021240e-02 -6.247429177165031433e-02 3.201267123222351074e-01 -1.330955326557159424e-01
2.479583173990249634e-01 -5.413540825247764587e-02 6.908874958753585815e-02 -2.469926327466964722e-01 -1.455686055123806000e-02 -4.977998510003089905e-02 6.367409229278564453e-02 2.131220884621143341e-02 2.499459832906723022e-01 5.758912861347198486e-02 1.435908824205398560e-01 -1.546559631824493408e-01 -3.362657427787780762e-01 -8.370594680309295654e-02 -8.118066191673278809e-02 -1.299857050180435181e-01 -1.054795309901237488e-01 -7.963163405656814575e-02 -7.036016881465911865e-02 4.040228426456451416e-01 1.480691432952880859e-01 -1.796906348317861557e-03 1.022709459066390991e-01 -7.481358945369720459e-02 1.887225210666656494e-01 1.890004873275756836e-01 -3.744679093360900879e-01 -1.198792383074760437e-01 -2.294232696294784546e-01 -1.919057071208953857e-01 -2.281815856695175171e-01 -1.327185481786727905e-01
6.453740596771240234e-02 -2.677694857120513916e-01 2.138745635747909546e-01 -4.361147060990333557e-02 -9.835824370384216309e-02 -9.929814934730529785e-02 1.318082772195339203e-02 3.946790937334299088e-03 1.334296911954879761e-01 -4.576260596513748169e-02 4.297626391053199768e-02 -2.088246792554855347e-01 -3.081933856010437012e-01 -2.025694102048873901e-01 2.848028540611267090e-01 1.322173774242401123e-01 2.036621123552322388e-01 2.320774644613265991e-01 1.773889213800430298e-01 1.260076612234115601e-01 -1.403202563524246216e-01 -7.451648358255624771e-03 2.174359280616044998e-03 -2.267878949642181396e-01 2.401523590087890625e-01 3.624460101127624512e-01 -1.629273146390914917e-01 -1.313483119010925293e-01 1.971707195043563843e-01 -2.604170441627502441e-01 -5.834819376468658447e-02 9.622966172173619270e-04
-1.397531330585479736e-01 -4.407910406589508057e-01 1.086701601743698120e-01 -2.014258652925491333e-01 -1.820128858089447021e-01 -4.049876928329467773e-01 1.690250635147094727e-01 1.244044154882431030e-01 2.520674467086791992e-01 -1.047623977065086365e-01 -3.802056983113288879e-02 -7.087517529726028442e-02 5.665151868015527725e-03 1.879090368747711182e-01 -3.239788115024566650e-02 -8.859476447105407715e-02 1.538321375846862793e-01 -3.180891647934913635e-02 5.594524368643760681e-02 1.963706873357295990e-02 2.286858558654785156e-01 1.008093655109405518e-01 -3.062922880053520203e-02 -4.895363748073577881e-02 4.184760451316833496e-01 7.948834449052810669e-02 1.086299344897270203e-01 -7.274586707353591919e-02 -1.127524301409721375e-01 -6.976535916328430176e-02 7.737614214420318604e-02 -2.264778763055801392e-01
-7.267361506819725037e-03 -7.010059803724288940e-02 3.871243298053741455e-01 -2.470778077840805054e-01 6.189665570855140686e-02 -8.655445277690887451e-02 -1.732984930276870728e-02 2.175876349210739136e-01 8.899880945682525635e-02 -6.187841296195983887e-02 2.221948206424713135e-01 -7.690414041280746460e-02 -2.285077050328254700e-02 -3.409466892480850220e-02 -4.426046088337898254e-02 -2.094923555850982666e-01 3.048138618469238281e-01 -4.993309825658798218e-02 1.865625530481338501e-01 7.510788738727569580e-02 1.577589511871337891e-01 -4.849934205412864685e-02 -8.361262083053588867e-02 -1.324656754732131958e-01 4.637451767921447754e-01 3.210251778364181519e-02 -1.933430433273315430e-01 -3.096371144056320190e-02 -4.078847914934158325e-02 -3.841448128223419189e-01 1.389030516147613525e-01 -1.613650005310773849e-03
1.826499588787555695e-02 -1.733034402132034302e-01 4.951037466526031494e-02 1.180995814502239227e-02 -4.498952999711036682e-02 2.179094105958938599e-01 -5.040377750992774963e-02 2.497472316026687622e-01 1.450386941432952881e-01 1.170486807823181152e-01 2.221424505114555359e-02 -1.677037626504898071e-01 -3.885856643319129944e-02 -1.447630524635314941e-01 1.048998348414897919e-02 3.498983383178710938e-02 1.486192494630813599e-01 -6.053528189659118652e-02 2.691518366336822510e-01 6.690587848424911499e-02 -6.608958542346954346e-02 1.304806768894195557e-01 -1.536287963390350342e-01 -1.495440900325775146e-01 3.841555416584014893e-01 4.714796543121337891e-01 2.444938197731971741e-02 1.557138115167617798e-01 2.095633149147033691e-01 -2.378626465797424316e-01 2.491657137870788574e-01 -1.952990591526031494e-01
-3.269286826252937317e-02 -3.424002602696418762e-02 5.814066901803016663e-02 7.522783428430557251e-02 4.000789020210504532e-03 -5.285004153847694397e-02 1.041514202952384949e-01 5.252934247255325317e-02 3.979708850383758545e-01 3.803183883428573608e-02 -9.330599009990692139e-02 2.900424599647521973e-01 2.557886764407157898e-02 2.432340011000633240e-02 8.774721622467041016e-02 1.109834089875221252e-01 2.496596276760101318e-01 -6.966472417116165161e-02 8.834706246852874756e-02 4.650732874870300293e-01 3.007690981030464172e-02 -9.465832263231277466e-02 -1.533669680356979370e-01 2.418915973976254463e-03 3.486770391464233398e-01 9.348717518150806427e-03 -3.005302548408508301e-01 -1.603712588548660278e-01 4.716021940112113953e-02 -2.939569056034088135e-01 1.302907019853591919e-01 -1.743507832288742065e-01
-1.811937838792800903e-01 -1.778623014688491821e-01 4.964148625731468201e-02 -4.505595564842224121e-01 -1.547740101814270020e-01 -1.179128419607877731e-02 9.505412727594375610e-02 1.322171390056610107e-01 3.278666436672210693e-01 -1.396927684545516968e-01 -8.887661248445510864e-02 -3.930961489677429199e-01 -1.021639406681060791e-01 1.481749713420867920e-01 -9.764155745506286621e-02 -4.638952389359474182e-02 -4.491683468222618103e-02 8.595918118953704834e-02 9.912207722663879395e-02 -3.943376708775758743e-03 1.272781193256378174e-01 -8.550526946783065796e-02 -2.003487646579742432e-01 1.663323342800140381e-01 1.455932408571243286e-01 3.914824426174163818e-01 -2.268402837216854095e-02 3.143746778368949890e-02 1.472603827714920044e-01 1.172783970832824707e-01 -2.317444048821926117e-02 -1.531069725751876831e-01
9.390466660261154175e-02 -1.742231696844100952e-01 9.616255760192871094e-02 -2.719533741474151611e-01 2.372086234390735626e-02 -2.274375110864639282e-01 1.482505649328231812e-01 -4.407399520277976990e-02 2.076942175626754761e-01 -1.367285251617431641e-01 9.976039826869964600e-02 1.055376753211021423e-01 2.178473956882953644e-02 -2.240810543298721313e-01 2.332035750150680542e-01 -1.534076333045959473e-01 8.170471340417861938e-02 2.374617382884025574e-02 2.509903013706207275e-01 1.560335755348205566e-01 -1.851221024990081787e-01 1.459540128707885742e-01 -7.453948259353637695e-02 8.748471736907958984e-02 3.883720934391021729e-01 3.944622352719306946e-02 -7.127894461154937744e-02 -1.837718635797500610e-01 -4.131645262241363525e-01 -2.530195116996765137e-01 7.833067327737808228e-03 -2.220776304602622986e-02
-1.966721564531326294e-01 -1.601964533329010010e-01 5.412770807743072510e-02 -1.961008906364440918e-01 4.790154099464416504e-02 -5.521945282816886902e-02 1.716483198106288910e-02 -1.548048555850982666e-01 1.565518528223037720e-01 -2.743374705314636230e-01 6.992737762629985809e-03 -3.891221061348915100e-02 -7.470470666885375977e-02 1.198172718286514282e-01 3.694068789482116699e-01 -7.120852917432785034e-02 8.434096723794937134e-02 -1.560414284467697144e-01 1.283143460750579834e-02 -9.145605564117431641e-02 -1.448919624090194702e-01 1.945970505475997925e-01 2.407560646533966064e-01 -1.179300099611282349e-01 3.069163262844085693e-01 2.754677236080169678e-01 -1.394293606281280518e-01 -3.548083305358886719e-01 -1.083162501454353333e-01 -9.030915051698684692e-02 3.095813691616058350e-01 2.232839819043874741e-03
-1.571400314569473267e-01 -1.436729133129119873e-01 -1.404559463262557983e-01 -3.382436037063598633e-01 1.175210904330015182e-02 1.722383499145507812e-01 2.520469725131988525e-01 -4.628464579582214355e-02 1.956289708614349365e-01 -2.246142737567424774e-02 -1.671061515808105469e-01 6.224790215492248535e-02 1.372231394052505493e-01 -4.222312569618225098e-02 -1.206142976880073547e-01 -3.647016733884811401e-02 3.197187930345535278e-02 -2.144698351621627808e-01 3.129808306694030762e-01 2.003805935382843018e-01 2.367249429225921631e-01 3.921951353549957275e-01 -1.424316614866256714e-01 4.138499125838279724e-02 1.258731782436370850e-01 1.895233690738677979e-01 -1.874985694885253906e-01 2.459309250116348267e-02 -2.323239892721176147e-01 -5.355031788349151611e-02 1.549247056245803833e-01 1.806590110063552856e-01
-1.287973299622535706e-02 -1.057645156979560852e-01 1.107037663459777832e-01 -3.107677698135375977e-01 -3.602873301133513451e-03 7.565559446811676025e-02 2.500196993350982666e-01 1.008433699607849121e-01 2.358579486608505249e-01 -8.721566945314407349e-02 -2.194643169641494751e-01 -4.030785858631134033e-01 -1.239629611372947693e-01 -3.704698011279106140e-02 1.237075217068195343e-02 2.785740233957767487e-02 -2.315914444625377655e-02 -1.068891808390617371e-01 8.991500735282897949e-02 2.522732019424438477e-01 -1.582219637930393219e-02 3.889432549476623535e-02 -1.070714443922042847e-01 -1.654296182096004486e-02 1.737231016159057617e-01 3.410595357418060303e-01 -1.406707167625427246e-01 3.532170504331588745e-02 1.986464112997055054e-02 3.306952118873596191e-01 7.779736816883087158e-02 -3.596198260784149170e-01
6.194605957716703415e-03 -1.076811850070953369e-01 1.668747961521148682e-01 -1.880749613046646118e-01 7.805100083351135254e-02 8.506152778863906860e-02 2.515504956245422363e-01 2.036360949277877808e-01 3.593645244836807251e-02 -1.965363919734954834e-01 2.393737584352493286e-01 -1.188082769513130188e-01 -4.464920461177825928e-01 -8.921039849519729614e-02 2.011045515537261963e-01 -1.040390059351921082e-01 1.117062717676162720e-01 5.223042890429496765e-02 -1.186846755445003510e-02 2.100443691015243530e-01 1.057042405009269714e-01 4.426968470215797424e-02 1.625057607889175415e-01 1.787959784269332886e-02 4.692111015319824219e-01 1.922210454940795898e-01 -2.349620461463928223e-01 -4.913816601037979126e-02 1.920534856617450714e-02 -4.829470068216323853e-02 5.074163526296615601e-02 1.335209757089614868e-01
-1.790045797824859619e-01 -5.985527485609054565e-02 -5.618789698928594589e-03 -2.452380210161209106e-01 1.600047349929809570e-01 -3.718963125720620155e-03 -1.719728708267211914e-01 -1.466159224510192871e-01 2.519401907920837402e-01 -1.863444000482559204e-01 -3.311878070235252380e-02 -1.810669451951980591e-01 -3.243838250637054443e-01 -7.727820426225662231e-02 9.361142665147781372e-02 -4.658399615436792374e-03 1.348226517438888550e-01 2.761616408824920654e-01 7.375175505876541138e-02 -2.111215889453887939e-01 2.070341110229492188e-01 2.062460631132125854e-01 9.658219665288925171e-02 -6.086034700274467468e-02 1.686819940805435181e-01 2.710106410086154938e-02 -3.485101461410522461e-01 -1.402216553688049316e-01 -1.128540411591529846e-01 -2.882286310195922852e-01 6.703605409711599350e-03 -2.576829493045806885e-01
-1.442972570657730103e-02 -2.558076009154319763e-02 -1.628514006733894348e-02 -4.705567657947540283e-02 -2.601346075534820557e-01 3.067694306373596191e-01 3.021989576518535614e-02 2.456756085157394409e-01 2.052695900201797485e-01 4.554211720824241638e-02 -7.058139890432357788e-02 -2.283486276865005493e-01 -1.986538618803024292e-01 -1.715865544974803925e-02 -2.437033504247665405e-01 2.036336623132228851e-02 -1.162908156402409077e-03 1.206755265593528748e-02 2.890853583812713623e-01 9.090646356344223022e-02 1.071197092533111572e-01 1.208949610590934753e-01 1.599656976759433746e-02 1.135652959346771240e-01 2.291177809238433838e-01 4.682321846485137939e-01 -1.003273352980613708e-01 4.697177559137344360e-02 4.584643244743347168e-02 -3.939272463321685791e-01 8.704334497451782227e-03 -1.111579593271017075e-02
1.450086534023284912e-01 -1.794158965349197388e-01 5.609423294663429260e-02 -2.551406621932983398e-01 1.938678622245788574e-01 1.425272971391677856e-01 -1.021004393696784973e-01 -4.340853914618492126e-02 1.272613853216171265e-01 -2.442749440670013428e-01 -2.452630996704101562e-01 -1.801011115312576294e-01 -7.491918280720710754e-03 -8.633876591920852661e-02 -1.449100822210311890e-01 -7.771214097738265991e-02 2.097597420215606689e-01 -1.071791872382164001e-01 5.851633846759796143e-02 2.601307630538940430e-01 1.433107256889343262e-01 -2.493759803473949432e-02 2.979136705398559570e-01 -8.073599636554718018e-02 3.029692769050598145e-01 2.012473642826080322e-01 4.162368178367614746e-02 2.070783674716949463e-01 -2.217302285134792328e-02 -9.558426588773727417e-02 1.071606874465942383e-01 -4.053408801555633545e-01
6.036086380481719971e-02 -2.304091453552246094e-01 8.877270668745040894e-02 -2.749545872211456299e-01 -2.113247960805892944e-01 -2.434467673301696777e-01 2.430505603551864624e-01 1.626967638731002808e-01 9.180901944637298584e-02 -1.476238220930099487e-01 -2.387190237641334534e-02 1.015513390302658081e-02 -2.092204056680202484e-02 1.542986184358596802e-01 -5.831389501690864563e-02 -2.147516012191772461e-01 7.746570557355880737e-02 -4.269625991582870483e-02 7.276359945535659790e-02 -2.698423340916633606e-02 3.258913755416870117e-01 2.520968616008758545e-01 -6.273274123668670654e-02 5.503444373607635498e-02 3.601198494434356689e-01 2.677307426929473877e-01 1.193402186036109924e-01 -5.905729532241821289e-02 1.135071646422147751e-02 -3.691882193088531494e-01 -2.285167388617992401e-02 -1.380012333393096924e-01
4.022406414151191711e-02 -1.224714443087577820e-01 2.106832861900329590e-01 1.399691551923751831e-01 1.043191924691200256e-01 -2.435515671968460083e-01 -3.201864659786224365e-02 1.144328787922859192e-01 3.639287650585174561e-01 -3.594625592231750488e-01 -2.765483558177947998e-01 -1.943906098604202271e-01 -1.789591759443283081e-01 1.702913790941238403e-01 5.509324744343757629e-02 -1.959560364484786987e-01 9.301688522100448608e-02 1.246387735009193420e-01 2.969046533107757568e-01 -2.159401476383209229e-01 4.357413575053215027e-02 1.763231456279754639e-01 -2.043288201093673706e-01 -1.431572344154119492e-02 4.971501231193542480e-02 2.487619072198867798e-01 -5.541386455297470093e-02 9.719298034906387329e-02 -1.780799180269241333e-01 -1.183139160275459290e-01 -8.458015508949756622e-03 -1.156479306519031525e-02
-1.702779978513717651e-01 -2.989668548107147217e-01 2.821402847766876221e-01 -3.544687032699584961e-01 7.980142720043659210e-03 -1.752173453569412231e-01 -7.617560774087905884e-02 1.257865875959396362e-01 2.202877551317214966e-01 -1.205085292458534241e-01 9.509687125682830811e-02 1.605039276182651520e-02 -3.235862404108047485e-02 2.035305649042129517e-01 1.539430813863873482e-03 6.014130543917417526e-03 1.482924222946166992e-01 5.033823847770690918e-02 -1.653283685445785522e-01 1.712061762809753418e-01 -8.625376224517822266e-02 9.665711969137191772e-02 -2.672299556434154510e-02 -1.048257350921630859e-01 2.233293503522872925e-01 2.536087632179260254e-01 -3.225869238376617432e-01 -1.830275654792785645e-01 1.636513471603393555e-01 -3.093276023864746094e-01 1.079083606600761414e-01 1.166367605328559875e-01
-2.661034464836120605e-01 -3.477198630571365356e-02 3.097473680973052979e-01 -2.084712684154510498e-01 2.015202641487121582e-01 -6.587707996368408203e-02 1.718497425317764282e-01 3.903502598404884338e-02 3.934323191642761230e-01 -2.146986722946166992e-01 -1.620999276638031006e-01 -5.031888186931610107e-02 1.970406770706176758e-01 6.974402815103530884e-02 2.035164982080459595e-01 -1.374792158603668213e-01 2.295504659414291382e-01 1.724004000425338745e-02 1.684496700763702393e-01 -2.233822084963321686e-02 -2.885357476770877838e-02 3.883492434397339821e-03 7.159363478422164917e-02 -1.121815294027328491e-01 2.652845978736877441e-01 1.830139458179473877e-01 -8.481090515851974487e-02 -2.901082336902618408e-01 -1.844172775745391846e-01 -8.081070333719253540e-02 2.023030519485473633e-01 4.186870530247688293e-02
1.206516548991203308e-01 -1.261884719133377075e-01 7.129801809787750244e-02 -2.743369042873382568e-01 3.779579326510429382e-02 4.462166223675012589e-03 2.295389175415039062e-01 2.827273309230804443e-01 1.065037027001380920e-01 -1.733899563550949097e-01 2.202445119619369507e-01 -1.325827240943908691e-01 -3.095870912075042725e-01 -1.680779904127120972e-01 8.007550984621047974e-02 -2.389478832483291626e-01 3.679901063442230225e-01 2.441148832440376282e-02 -1.615368947386741638e-02 -1.795403212308883667e-01 1.630849242210388184e-01 -1.621879339218139648e-01 1.010396033525466919e-01 7.193799316883087158e-02 2.459073662757873535e-01 2.544804215431213379e-01 -1.816285103559494019e-01 9.398869425058364868e-02 1.615650951862335205e-02 -2.212439477443695068e-01 5.182923749089241028e-02 -6.530751287937164307e-02
-1.394715458154678345e-01 -4.807688295841217041e-02 -4.169975593686103821e-02 -4.402647912502288818e-01 -1.831967383623123169e-01 -7.983776740729808807e-03 -2.036386728286743164e-02 1.794493496417999268e-01 2.489783912897109985e-01 1.834386773407459259e-02 -2.118489891290664673e-02 -3.580280542373657227e-01 -1.537819802761077881e-01 1.541977841407060623e-02 -5.595999211072921753e-02 6.808234006166458130e-02 -5.392584577202796936e-02 1.381677091121673584e-01 6.110246106982231140e-02 1.250509619712829590e-01 2.496824264526367188e-01 1.510767787694931030e-01 -1.523389667272567749e-01 5.487538501620292664e-02 -1.565193943679332733e-02 4.631360471248626709e-01 -1.245888601988554001e-02 1.732861697673797607e-01 -1.249295379966497421e-02 -5.949574708938598633e-02 -1.457676291465759277e-02 -3.036851882934570312e-01
-1.384490281343460083e-01 -3.270256519317626953e-01 -1.841512173414230347e-01 -2.412074208259582520e-01 5.233145877718925476e-02 8.180133253335952759e-02 -8.450080640614032745e-03 3.098971396684646606e-02 1.268206089735031128e-01 -3.577929735183715820e-02 -2.826034128665924072e-01 -2.430569678544998169e-01 -1.557125449180603027e-01 -2.691687643527984619e-01 -1.537048909813165665e-02 1.309230923652648926e-02 1.500341296195983887e-01 -2.393242865800857544e-01 9.661412984132766724e-02 -4.800365131814032793e-04 -1.200310587882995605e-01 1.995459198951721191e-01 -6.969080120325088501e-02 -6.870567053556442261e-02 1.238546743988990784e-01 4.864369928836822510e-01 -4.519090801477432251e-02 3.944624215364456177e-02 -1.781322062015533447e-01 1.415146440267562866e-01 4.452896118164062500e-02 -2.360025048255920410e-01
4.436103999614715576e-02 -2.304354608058929443e-01 -6.058868393301963806e-02 -1.772899366915225983e-02 -1.947579234838485718e-01 -4.086728990077972412e-01 1.181561797857284546e-01 -1.487303078174591064e-01 2.188310772180557251e-01 7.526596635580062866e-02 3.465244546532630920e-02 -3.117489069700241089e-02 6.271204352378845215e-02 -1.386417597532272339e-01 -2.064784765243530273e-01 1.087519451975822449e-01 2.503367960453033447e-01 2.065460383892059326e-01 1.917621493339538574e-01 2.482221089303493500e-02 6.308352947235107422e-02 -1.067800167948007584e-02 -2.231679707765579224e-01 2.555851638317108154e-01 2.980928122997283936e-01 3.052092790603637695e-01 -2.255279868841171265e-01 2.001201659440994263e-01 -1.109125837683677673e-01 -5.423904955387115479e-02 1.251956969499588013e-01 2.830153517425060272e-02
-4.127160832285881042e-02 5.133198574185371399e-02 5.024534836411476135e-02 -3.489439934492111206e-02 -1.864613741636276245e-01 -1.219436973333358765e-01 1.296927183866500854e-01 1.441120505332946777e-01 1.715388149023056030e-01 -2.784224748611450195e-01 1.669225245714187622e-01 -3.196396231651306152e-01 -1.842678934335708618e-01 -9.294353425502777100e-02 7.792153861373662949e-03 -1.552787870168685913e-01 -4.854066763073205948e-03 4.882346466183662415e-02 1.519390642642974854e-01 4.363992214202880859e-01 1.131598055362701416e-01 1.634590625762939453e-01 -3.007279476150870323e-03 -3.213392496109008789e-01 3.589818179607391357e-01 1.364767849445343018e-01 -4.962998628616333008e-02 -7.194207608699798584e-02 1.528374999761581421e-01 -1.397519409656524658e-01 2.075798362493515015e-01 3.330480679869651794e-02
2.222263664007186890e-01 -1.678258627653121948e-01 1.460314244031906128e-01 8.213292062282562256e-02 -7.337810099124908447e-02 7.970255799591541290e-03 4.209944978356361389e-02 -1.584057062864303589e-01 4.481368064880371094e-01 -2.513291537761688232e-01 -2.256519496440887451e-01 -1.045374721288681030e-01 6.686426699161529541e-02 7.214500755071640015e-02 1.471360474824905396e-01 6.222052499651908875e-02 2.488981485366821289e-01 -3.177585080265998840e-02 1.127738654613494873e-01 -1.975156217813491821e-01 1.599129289388656616e-01 3.130238652229309082e-01 3.054281324148178101e-02 7.823105156421661377e-02 3.493180498480796814e-02 1.892762780189514160e-01 1.463187485933303833e-02 9.817177057266235352e-02 -3.321739137172698975e-01 -2.912548482418060303e-01 9.852256625890731812e-02 -6.291177123785018921e-02
-8.013742417097091675e-02 -1.383072882890701294e-01 -9.041465073823928833e-02 -3.021322488784790039e-01 -3.560099303722381592e-01 1.585437729954719543e-02 1.358799636363983154e-01 6.269139051437377930e-02 5.776761844754219055e-02 1.135783717036247253e-01 1.101654469966888428e-01 1.015847995877265930e-01 3.427150100469589233e-02 -3.660834953188896179e-02 2.804535999894142151e-02 -7.299123797565698624e-03 1.521505415439605713e-01 -1.160505414009094238e-01 4.215303361415863037e-01 7.877610623836517334e-02 8.007717877626419067e-02 2.450572699308395386e-01 -1.869069971144199371e-02 1.345469895750284195e-02 4.929401353001594543e-02 5.423063784837722778e-02 -3.603588640689849854e-01 6.413177400827407837e-02 -4.007261618971824646e-02 -2.646016478538513184e-01 5.819342657923698425e-02 -4.262622594833374023e-01
-1.204901561141014099e-01 -5.813844129443168640e-02 1.600851677358150482e-02 -1.274709552526473999e-01 -2.527069672942161560e-02 -1.300740540027618408e-01 3.668740093708038330e-01 9.367813169956207275e-02 3.278509378433227539e-01 -2.590506076812744141e-01 -1.082764193415641785e-01 2.131408154964447021e-01 -1.442506164312362671e-01 1.431258618831634521e-01 5.048404261469841003e-02 -2.714104950428009033e-01 3.551069498062133789e-01 1.099606752395629883e-01 1.087402105331420898e-01 7.858490943908691406e-02 5.193339288234710693e-02 3.858642652630805969e-02 -1.687801815569400787e-02 2.446667253971099854e-01 2.763954401016235352e-01 -1.219923421740531921e-01 -2.553607225418090820e-01 -1.280050873756408691e-01 -1.378622371703386307e-02 -7.760825008153915405e-02 1.552591621875762939e-01 -1.780468970537185669e-01
-1.669668853282928467e-01 -3.329288065433502197e-01 2.111415266990661621e-01 -2.126611769199371338e-01 -1.335509270429611206e-01 -3.070865571498870850e-01 1.950331181287765503e-01 1.029966473579406738e-01 3.611116707324981689e-01 -1.801221072673797607e-02 -8.423931896686553955e-02 -1.366069614887237549e-01 -4.021667316555976868e-02 2.391387522220611572e-01 -3.685257211327552795e-02 -4.229506477713584900e-02 -4.913141485303640366e-03 2.694500423967838287e-02 -5.104304105043411255e-02 1.101144310086965561e-02 -4.900228232145309448e-02 2.409673333168029785e-01 -1.876561939716339111e-01 -5.428512394428253174e-02 4.299827516078948975e-01 4.489793628454208374e-02 8.711322210729122162e-03 -4.693672060966491699e-03 -6.953965127468109131e-02 5.177676305174827576e-02 2.615343630313873291e-01 -1.650290787220001221e-01
3.108347654342651367e-01 -3.201478123664855957e-01 2.317092865705490112e-01 3.774140495806932449e-04 1.360798478126525879e-01 1.091374158859252930e-01 -1.746302247047424316e-01 -1.086361855268478394e-01 2.938164472579956055e-01 -1.465898305177688599e-01 -2.019798606634140015e-01 -3.466831147670745850e-02 7.668794132769107819e-04 -6.540164351463317871e-02 -1.113443002104759216e-01 4.796075448393821716e-02 -1.086510270833969116e-01 -5.735578760504722595e-02 3.444628790020942688e-03 1.014333143830299377e-01 -1.090007424354553223e-01 7.430641353130340576e-02 1.642665117979049683e-01 1.015998125076293945e-01 1.504937559366226196e-01 3.282813131809234619e-01 -5.051315575838088989e-02 -1.227049380540847778e-01 9.795017540454864502e-02 -1.801563948392868042e-01 3.731175065040588379e-01 -3.102985918521881104e-01
-2.806569933891296387e-01 -2.413300424814224243e-01 1.540930122137069702e-01 -2.546734809875488281e-01 -2.367498427629470825e-01 -1.469240635633468628e-01 -1.189166381955146790e-01 5.597963184118270874e-02 2.362052947282791138e-01 2.331282943487167358e-03 4.308652132749557495e-02 -1.689272522926330566e-01 -1.635099053382873535e-01 6.505999714136123657e-02 1.978480666875839233e-01 6.719568744301795959e-03 -4.988257959485054016e-02 2.363189905881881714e-01 3.077170848846435547e-01 -9.363083541393280029e-02 1.468649972230195999e-02 -3.122151270508766174e-02 -9.271822124719619751e-02 1.961075663566589355e-01 2.159964293241500854e-01 1.482073366641998291e-01 -4.097972810268402100e-01 1.486545652151107788e-01 -1.754799304762855172e-04 -1.716828942298889160e-01 -1.159436851739883423e-01 -1.073357015848159790e-01
-7.581138517707586288e-03 -2.944343686103820801e-01 -1.094321012496948242e-01 2.720129191875457764e-01 3.091849852353334427e-03 -1.269377022981643677e-01 2.919401526451110840e-01 -1.016210485249757767e-02 3.833032548427581787e-01 -3.598310798406600952e-02 1.633981764316558838e-01 2.759416401386260986e-01 -1.103740036487579346e-01 -8.572020381689071655e-02 -4.533200338482856750e-02 5.610250402241945267e-03 6.971377879381179810e-02 -1.758388727903366089e-01 1.487974971532821655e-01 1.348478645086288452e-01 -3.748772293329238892e-02 -7.209599018096923828e-02 1.151930764317512512e-01 -1.161546632647514343e-01 1.122965514659881592e-01 2.157498747110366821e-01 -3.774586915969848633e-01 2.018789947032928467e-01 -4.808230325579643250e-03 -2.074360549449920654e-01 1.841508597135543823e-01 -1.559879183769226074e-01
9.089371189475059509e-03 -1.538354605436325073e-01 -3.412309661507606506e-02 1.030573528259992599e-02 6.118426099419593811e-02 2.874099882319569588e-03 -2.752395719289779663e-02 2.022771090269088745e-01 3.128768801689147949e-01 -2.467500418424606323e-01 -1.965048313140869141e-01 -6.367808580398559570e-02 -3.581067025661468506e-01 -2.168291509151458740e-01 5.337756127119064331e-02 -2.058567292988300323e-02 1.730283498764038086e-01 5.056898668408393860e-02 2.808913402259349823e-02 3.218677937984466553e-01 2.132299356162548065e-02 -3.041235730051994324e-02 1.692213118076324463e-01 1.080672368407249451e-01 4.282329678535461426e-01 -3.270454239100217819e-03 -2.220657765865325928e-01 2.302339524030685425e-01 2.398930788040161133e-01 -9.066968411207199097e-02 1.191028207540512085e-01 -7.302816212177276611e-02
-1.103836223483085632e-01 -1.300650537014007568e-01 -2.245612889528274536e-01 -1.957767605781555176e-01 -2.233136892318725586e-01 -3.614870011806488037e-01 7.171687483787536621e-02 -2.546779215335845947e-01 1.874527186155319214e-01 1.726463064551353455e-02 -1.999535970389842987e-02 -1.111004799604415894e-01 9.892205893993377686e-02 -7.819578796625137329e-02 -3.219923079013824463e-01 1.181219294667243958e-01 2.460346817970275879e-01 1.141949221491813660e-01 1.412946581840515137e-01 1.364286988973617554e-02 3.186785802245140076e-02 -1.824745442718267441e-03 2.974825445562601089e-03 1.702267825603485107e-01 1.749082654714584351e-01 4.387602508068084717e-01 -1.286232322454452515e-01 4.770988225936889648e-02 3.464507684111595154e-02 -5.737892910838127136e-02 2.811728119850158691e-01 -2.610132284462451935e-02
3.248449862003326416e-01 -1.215963363647460938e-01 1.344592422246932983e-01 -2.368064373731613159e-01 -2.572672069072723389e-02 -5.044603347778320312e-02 -2.019559890031814575e-01 -9.754842147231101990e-03 2.629806399345397949e-01 -1.153753325343132019e-01 -6.470190733671188354e-02 1.038251668214797974e-01 4.631852358579635620e-02 -1.298106908798217773e-01 3.240472376346588135e-01 -4.787233471870422363e-02 -5.149410292506217957e-02 -8.471816033124923706e-02 3.282840847969055176e-01 6.768862158060073853e-02 -3.406983241438865662e-02 -1.245301309973001480e-02 -7.871930301189422607e-02 1.865801811218261719e-01 1.796227246522903442e-01 1.226282194256782532e-01 -9.970664978027343750e-02 -1.276182234287261963e-01 -4.454472959041595459e-01 -1.095927059650421143e-01 1.037233620882034302e-01 -2.801543772220611572e-01
2.701779007911682129e-01 2.103406041860580444e-01 8.945882320404052734e-02 -1.637152731418609619e-01 3.596160328015685081e-03 -2.351691573858261108e-01 -6.892570853233337402e-02 2.864333614706993103e-02 1.847615391016006470e-01 -2.647661566734313965e-01 -1.075932532548904419e-01 -1.986992657184600830e-01 6.853363662958145142e-02 2.110157720744609833e-02 -9.913573414087295532e-02 -6.139835342764854431e-02 6.722690537571907043e-03 1.660405099391937256e-01 4.355590939521789551e-01 1.838057935237884521e-01 1.392518579959869385e-01 2.970397472381591797e-02 5.704254377633333206e-03 7.978702336549758911e-02 1.619770824909210205e-01 4.571653604507446289e-01 -6.852844357490539551e-02 1.035177409648895264e-01 -2.024662047624588013e-01 4.265253990888595581e-02 -8.870965242385864258e-02 -1.841686666011810303e-01
1.215328127145767212e-01 -2.658447623252868652e-01 1.717090308666229248e-01 1.473352313041687012e-01 -1.634338200092315674e-01 3.734253719449043274e-02 -2.477954886853694916e-02 -2.802862413227558136e-02 2.043349593877792358e-01 -3.359380364418029785e-01 -3.480330854654312134e-02 -1.305359154939651489e-01 -2.524089813232421875e-02 -1.600556224584579468e-01 -5.723956599831581116e-02 -1.245920956134796143e-01 -1.190600823611021042e-02 2.446352094411849976e-01 1.888499706983566284e-01 8.407571911811828613e-02 2.063711285591125488e-01 1.793829649686813354e-01 -2.601223289966583252e-01 -4.615969955921173096e-02 4.205642938613891602e-01 -2.677605114877223969e-02 -1.457057893276214600e-01 8.118030428886413574e-02 3.343269228935241699e-02 1.148570552468299866e-01 2.178617268800735474e-01 -3.185584545135498047e-01
1.100304052233695984e-01 -1.505768001079559326e-01 1.298487186431884766e-01 -9.976131469011306763e-02 -4.085359349846839905e-02 1.650052219629287720e-01 7.314719259738922119e-02 2.509679496288299561e-01 -8.770884014666080475e-03 1.289989650249481201e-01 8.855400234460830688e-02 -2.425328344106674194e-01 -2.053431421518325806e-01 -1.595469713211059570e-01 -1.136122643947601318e-01 6.111310422420501709e-02 2.403254956007003784e-01 -1.244203597307205200e-01 2.122816145420074463e-01 8.767548203468322754e-02 -1.492154151201248169e-01 7.368808984756469727e-02 1.519253011792898178e-02 -9.677317738533020020e-02 1.865397691726684570e-01 3.365998864173889160e-01 -2.976624071598052979e-01 1.058862432837486267e-01 9.554024040699005127e-02 -3.499139249324798584e-01 2.425906360149383545e-01 -2.681848406791687012e-01
3.238349854946136475e-01 -9.377452731132507324e-02 -6.939309090375900269e-02 -1.321468204259872437e-01 -3.410188853740692139e-01 1.695341169834136963e-01 8.007868379354476929e-02 -1.090328488498926163e-02 2.917761504650115967e-01 -7.260963320732116699e-02 -1.499339938163757324e-01 -2.400783076882362366e-02 -3.862855136394500732e-01 -8.370450139045715332e-02 1.886618286371231079e-01 -1.457279473543167114e-01 -7.593752443790435791e-02 1.214043120853602886e-03 4.285262525081634521e-02 2.591142356395721436e-01 1.265060156583786011e-01 2.493063509464263916e-01 7.903628796339035034e-02 1.225350126624107361e-01 9.811471402645111084e-02 1.488064676523208618e-01 -8.825718611478805542e-02 -2.761503756046295166e-01 -1.531394422054290771e-01 -1.417160928249359131e-01 2.288748174905776978e-01 -8.747088722884654999e-03
1.129274591803550720e-01 -2.081053555011749268e-01 3.421930829063057899e-03 -1.822922825813293457e-01 3.339672684669494629e-01 -1.854708790779113770e-02 1.689474433660507202e-01 -1.087442114949226379e-01 1.890158206224441528e-01 -1.661223322153091431e-01 -1.194829791784286499e-01 -2.823192179203033447e-01 1.206022500991821289e-01 -1.927598863840103149e-01 -1.643733978271484375e-01 -3.054930595681071281e-03 2.572986483573913574e-01 9.893116354942321777e-02 -9.465877711772918701e-02 2.844577729701995850e-01 1.754903793334960938e-01 2.429326772689819336e-01 -1.048036199063062668e-02 1.103473305702209473e-01 2.359174638986587524e-01 1.200132817029953003e-01 -1.443201899528503418e-01 2.011416256427764893e-01 9.808161854743957520e-02 -1.846373975276947021e-01 1.432343423366546631e-01 -2.426479011774063110e-01
1.592197269201278687e-01 -4.397014901041984558e-02 7.711747661232948303e-03 -2.141208760440349579e-02 9.747662581503391266e-03 1.105668693780899048e-01 1.642506420612335205e-01 2.629012167453765869e-01 2.210637181997299194e-01 1.287194043397903442e-01 -8.834413439035415649e-02 -1.494335979223251343e-01 -3.131185472011566162e-02 -2.519317865371704102e-01 3.976238518953323364e-02 2.575221657752990723e-01 2.327376306056976318e-01 -1.838745027780532837e-01 2.201917022466659546e-01 2.073717266321182251e-01 2.141295932233333588e-02 6.224723160266876221e-02 -1.127424910664558411e-01 -2.528189420700073242e-01 2.148569673299789429e-01 4.161937832832336426e-01 9.882888942956924438e-02 3.354149311780929565e-02 -3.939714655280113220e-02 -1.279459446668624878e-01 2.918479740619659424e-01 -2.050960510969161987e-01
4.285334050655364990e-02 -5.743093416094779968e-02 1.639207750558853149e-01 1.091403365135192871e-01 4.405387863516807556e-02 -1.488774716854095459e-01 8.054879307746887207e-02 -4.162464290857315063e-03 4.598741829395294189e-01 -3.462492525577545166e-01 -4.072060883045196533e-01 -1.459025144577026367e-01 -1.784031093120574951e-01 1.709747463464736938e-01 1.421205997467041016e-01 -7.892750203609466553e-02 1.022395864129066467e-01 2.520588040351867676e-01 2.930445969104766846e-01 -1.225743740797042847e-01 9.241935610771179199e-02 1.342274099588394165e-01 -1.512632519006729126e-01 4.883806407451629639e-02 1.501954793930053711e-01 1.537740379571914673e-01 1.643296144902706146e-02 7.837989181280136108e-02 -1.024017408490180969e-01 -1.578643023967742920e-01 -2.361739054322242737e-02 -6.491727381944656372e-02
1.224685162305831909e-01 5.282551050186157227e-03 -6.724540144205093384e-02 -1.273893415927886963e-01 1.311605330556631088e-02 -3.705069655552506447e-03 1.150633953511714935e-02 1.808955073356628418e-01 1.542311012744903564e-01 1.338802725076675415e-01 -7.239384949207305908e-02 -3.843335211277008057e-01 -6.627151370048522949e-02 -9.152936935424804688e-02 6.556043773889541626e-02 1.876577287912368774e-01 -5.809466913342475891e-02 6.281902641057968140e-02 2.653393745422363281e-01 2.055223882198333740e-01 6.321040540933609009e-02 1.426646411418914795e-01 1.222024112939834595e-01 -2.629909515380859375e-01 3.233505189418792725e-01 2.890594601631164551e-01 -1.594306975603103638e-01 -3.299013897776603699e-02 3.273371458053588867e-01 -3.292818963527679443e-01 1.465497016906738281e-01 -6.443965435028076172e-02
-4.275653976947069168e-03 -3.936214372515678406e-02 1.978653818368911743e-01 -1.571048945188522339e-01 -4.993253350257873535e-01 8.090380579233169556e-02 1.694458425045013428e-01 8.160974830389022827e-02 2.345754355192184448e-01 -1.329551339149475098e-01 -8.972063660621643066e-02 1.550972908735275269e-01 -7.258165627717971802e-02 -7.428205758333206177e-02 -6.823533773422241211e-02 1.389405876398086548e-01 3.911375701427459717e-01 3.715489059686660767e-02 2.367074191570281982e-01 -1.696882769465446472e-02 5.093051865696907043e-02 -1.651417762041091919e-01 7.620020955801010132e-02 8.795943856239318848e-02 8.041638135910034180e-02 1.993579715490341187e-01 -1.042756587266921997e-01 -3.509799018502235413e-02 1.259607672691345215e-01 -2.639755606651306152e-01 1.231518164277076721e-01 -3.011219799518585205e-01
1.364694237709045410e-01 3.980363532900810242e-02 9.997127205133438110e-02 -1.812370680272579193e-02 -3.146976232528686523e-01 3.005217947065830231e-02 6.370012182742357254e-03 3.139885962009429932e-01 1.130230575799942017e-01 1.146327704191207886e-01 3.381400019861757755e-04 -2.170846909284591675e-01 -1.256459802389144897e-01 -1.358972936868667603e-01 1.025290563702583313e-01 -1.846722364425659180e-01 3.019058331847190857e-02 2.386596351861953735e-01 1.361054927110671997e-01 1.967303603887557983e-01 2.232932299375534058e-01 1.428456157445907593e-01 1.518897712230682373e-01 -1.368915289640426636e-01 1.832504570484161377e-01 3.893901705741882324e-01 -1.180041283369064331e-01 1.160031706094741821e-01 1.662109978497028351e-03 -3.660059571266174316e-01 2.064064890146255493e-01 -5.161676928400993347e-02
6.117254123091697693e-02 5.687513202428817749e-02 -1.597594097256660461e-02 -5.939617287367582321e-03 5.967932567000389099e-02 1.710213422775268555e-01 8.230169117450714111e-02 2.935747504234313965e-01 1.697909832000732422e-01 2.076593637466430664e-01 -2.859057672321796417e-02 -7.796060293912887573e-02 -1.180929839611053467e-01 -2.338337451219558716e-01 1.789123713970184326e-01 2.001014202833175659e-01 1.824983060359954834e-01 -4.462895914912223816e-02 2.259898781776428223e-01 2.369717806577682495e-01 -7.684372365474700928e-02 8.038514852523803711e-02 1.800268702208995819e-02 -2.285568863153457642e-01 3.226986825466156006e-01 4.966493844985961914e-01 1.624596677720546722e-02 -1.574441604316234589e-02 -2.523383311927318573e-02 -9.251701086759567261e-02 1.994971930980682373e-01 -1.992140710353851318e-01
7.832938432693481445e-02 2.667167037725448608e-02 9.073916822671890259e-02 6.424086540937423706e-02 -2.391557097434997559e-01 -6.902050971984863281e-02 -1.162472814321517944e-01 3.441586792469024658e-01 1.304508745670318604e-01 2.674159035086631775e-02 -1.153492368757724762e-02 -2.140957266092300415e-01 -3.323656320571899414e-01 -2.157563567161560059e-01 7.198742777109146118e-02 -1.108010709285736084e-01 7.125579565763473511e-02 1.367373466491699219e-01 1.078615039587020874e-01 2.279512211680412292e-02 -9.976791217923164368e-03 1.477686464786529541e-01 1.862483471632003784e-01 -1.063898652791976929e-01 1.957863122224807739e-01 3.866195976734161377e-01 -1.275414377450942993e-01 1.416410058736801147e-01 -3.799976781010627747e-02 -3.961860835552215576e-01 1.157452315092086792e-01 -2.210977375507354736e-01
1.062847152352333069e-01 -4.213652312755584717e-01 -1.539516076445579529e-02 -7.962945848703384399e-02 -1.966246217489242554e-01 -1.029856409877538681e-02 4.381719604134559631e-02 6.439253687858581543e-02 1.326568871736526489e-01 9.163898974657058716e-02 -5.745824426412582397e-02 1.147405281662940979e-01 9.226701408624649048e-02 3.708858974277973175e-03 1.058657616376876831e-01 -1.311902552843093872e-01 1.649896353483200073e-01 8.300033211708068848e-02 3.919139206409454346e-01 5.580991134047508240e-02 2.369641363620758057e-01 2.817599177360534668e-01 -1.590614914894104004e-01 1.664450764656066895e-01 1.564164459705352783e-01 1.475097686052322388e-01 -2.975071966648101807e-01 1.875519901514053345e-01 -6.905077397823333740e-02 -1.744997650384902954e-01 2.908141538500785828e-02 -3.082096278667449951e-01
1.110014244914054871e-01 -6.809885054826736450e-02 -9.786584973335266113e-02 -1.486138403415679932e-01 -1.895679086446762085e-01 5.413095280528068542e-02 1.119109615683555603e-02 -9.036155045032501221e-02 5.137463212013244629e-01 -2.664131484925746918e-02 -1.739179193973541260e-01 -2.003394663333892822e-01 -1.018220633268356323e-01 -5.714803561568260193e-02 -2.669629640877246857e-02 -3.005824685096740723e-01 1.940880119800567627e-01 -6.208698078989982605e-02 1.174148521386086941e-03 6.791090965270996094e-02 2.091454565525054932e-01 -2.956283986568450928e-01 -1.085513010621070862e-01 -1.548565030097961426e-01 -8.335888385772705078e-02 1.913190931081771851e-01 -2.081488370895385742e-01 1.944731324911117554e-01 6.968644447624683380e-03 -2.031878381967544556e-01 1.967677026987075806e-01 -2.161191105842590332e-01
1.978567689657211304e-01 -1.098477020859718323e-01 -1.485062241554260254e-01 -1.807130426168441772e-01 4.827329888939857483e-02 -2.345043979585170746e-02 1.386211365461349487e-01 2.232966870069503784e-01 6.079565733671188354e-02 -1.677336245775222778e-01 1.760969907045364380e-01 -3.246239125728607178e-01 -4.732292145490646362e-02 -8.270876482129096985e-03 -1.347146183252334595e-01 1.359305977821350098e-01 1.823638826608657837e-01 -5.618265643715858459e-02 3.217922151088714600e-01 7.154371589422225952e-02 5.807001888751983643e-02 5.950680002570152283e-02 7.498062402009963989e-02 -2.666159868240356445e-01 1.943282932043075562e-01 3.161873519420623779e-01 -1.564227491617202759e-01 2.024099230766296387e-01 1.195329725742340088e-01 -1.906702071428298950e-01 3.512482047080993652e-01 -9.522334486246109009e-02
-1.658187061548233032e-01 -1.171738281846046448e-01 2.313608676195144653e-01 -2.419922798871994019e-01 6.205404060892760754e-04 -1.193369776010513306e-01 1.764713376760482788e-01 -1.354082208126783371e-02 4.211348891258239746e-01 -7.550688087940216064e-02 6.537663284689188004e-03 -6.679619103670120239e-02 2.168570905923843384e-01 9.381286054849624634e-02 4.107580780982971191e-01 -5.137109756469726562e-02 2.080013304948806763e-01 2.831744495779275894e-04 1.553887724876403809e-01 1.207340806722640991e-01 1.286913603544235229e-01 2.187345772981643677e-01 1.330562233924865723e-01 -1.392750591039657593e-01 2.935873568058013916e-01 1.914071291685104370e-01 1.138640567660331726e-01 -2.032544761896133423e-01 4.204207658767700195e-02 3.353954106569290161e-02 9.243849664926528931e-03 -1.509619951248168945e-01
-1.637653559446334839e-01 -1.413447558879852295e-01 1.120593771338462830e-01 2.144737727940082550e-02 -6.219436228275299072e-02 -1.282437704503536224e-02 -1.445618122816085815e-01 2.804161608219146729e-01 3.619000911712646484e-01 1.768554598093032837e-01 -6.438142061233520508e-02 -1.394200772047042847e-01 -9.727188199758529663e-02 -1.123166829347610474e-01 -9.777291119098663330e-02 -8.660665154457092285e-02 3.025941848754882812e-01 -1.770844310522079468e-01 2.931810319423675537e-01 1.189600862562656403e-02 -5.602276325225830078e-02 -9.694238007068634033e-02 9.644915908575057983e-02 -1.953862458467483521e-01 2.795690596103668213e-01 3.917847275733947754e-01 -1.793951727449893951e-02 1.235646456480026245e-01 -1.150097623467445374e-01 2.077351883053779602e-02 2.858585417270660400e-01 -2.995709073729813099e-04
8.626420795917510986e-02 2.641793806105852127e-03 -2.279027104377746582e-01 5.077864602208137512e-02 5.486990138888359070e-02 1.211848482489585876e-01 3.428312540054321289e-01 -4.930964205414056778e-03 2.414192408323287964e-01 -2.188550978899002075e-01 -9.739115834236145020e-02 8.161639794707298279e-03 -1.505665946751832962e-02 3.919764235615730286e-02 7.040560245513916016e-02 2.390364557504653931e-01 1.325478660874068737e-03 3.640904277563095093e-02 1.552706509828567505e-01 3.630080074071884155e-02 3.199831843376159668e-01 3.805561363697052002e-01 -2.534499764442443848e-01 4.899345338344573975e-02 1.580039709806442261e-01 2.094395458698272705e-01 -2.981126308441162109e-01 -1.837532594799995422e-02 -2.739635109901428223e-01 -3.043010598048567772e-03 2.202423661947250366e-01 3.120713122189044952e-02
-1.313458234071731567e-01 -1.325941830873489380e-01 1.051283907145261765e-02 -2.668062448501586914e-01 -1.637048572301864624e-01 -6.760741025209426880e-02 1.610380113124847412e-01 1.550508141517639160e-01 1.370632946491241455e-01 -2.198500931262969971e-01 -6.004931405186653137e-02 1.692525483667850494e-02 -1.242744922637939453e-01 2.417817264795303345e-01 9.262230247259140015e-03 4.317740909755229950e-03 1.058361604809761047e-01 1.280700117349624634e-01 -4.524191468954086304e-02 4.835366457700729370e-02 2.330842763185501099e-01 2.766096889972686768e-01 1.114771068096160889e-01 -5.313435196876525879e-02 4.101367592811584473e-01 3.020675778388977051e-01 8.909928053617477417e-02 -1.929579079151153564e-01 -1.587422490119934082e-01 2.273582220077514648e-01 7.335869967937469482e-02 -3.201978504657745361e-01
-4.138807207345962524e-02 1.963189058005809784e-02 2.336614727973937988e-01 2.295771390199661255e-01 -7.912561297416687012e-02 1.861411263234913349e-03 6.406717747449874878e-02 6.316534429788589478e-02 2.465489357709884644e-01 -1.775352209806442261e-01 -8.701993525028228760e-02 8.011588454246520996e-02 -1.683220565319061279e-01 -2.028230577707290649e-01 2.346814274787902832e-01 4.016913473606109619e-02 2.201788127422332764e-01 4.505215212702751160e-03 2.141434997320175171e-01 3.785182237625122070e-01 -9.795007854700088501e-02 -2.775460779666900635e-01 -2.739697396755218506e-01 1.169327050447463989e-01 1.233040392398834229e-01 2.399325966835021973e-01 -1.451825350522994995e-01 -4.357500001788139343e-02 -1.099656894803047180e-01 -2.349746376276016235e-01 7.596991956233978271e-02 -2.489346116781234741e-01
1.033930014818906784e-02 -8.181752264499664307e-02 1.311757713556289673e-01 -1.076629310846328735e-01 1.638112217187881470e-02 1.728588528931140900e-02 3.563981056213378906e-01 -1.426246464252471924e-01 2.334478795528411865e-01 -1.497149616479873657e-01 5.773018300533294678e-02 -2.973527014255523682e-01 -2.167258970439434052e-02 8.909545093774795532e-02 3.351542055606842041e-01 2.334259152412414551e-01 7.239589095115661621e-02 -1.353478580713272095e-01 8.822820335626602173e-02 1.946877315640449524e-02 3.779214918613433838e-01 2.076137810945510864e-01 -1.698839068412780762e-01 -4.268677905201911926e-02 2.966947853565216064e-01 1.656293123960494995e-01 3.694067522883415222e-02 -7.925323396921157837e-02 2.062714248895645142e-01 -8.645484596490859985e-02 1.849560886621475220e-01 -1.300479471683502197e-01
-1.893733292818069458e-01 1.825754530727863312e-02 -1.853047609329223633e-01 -1.494138501584529877e-02 -4.927920643240213394e-03 -1.351086050271987915e-01 1.161943972110748291e-01 -1.163459941744804382e-01 6.290017068386077881e-02 5.017143115401268005e-02 -1.715624630451202393e-01 1.398258358240127563e-01 -1.423422712832689285e-03 -3.147082030773162842e-01 -7.657398283481597900e-02 2.641763165593147278e-02 5.220964178442955017e-02 -5.304654315114021301e-02 1.523831188678741455e-01 1.138913556933403015e-01 2.043787986040115356e-01 1.439373195171356201e-01 -2.508491575717926025e-01 2.520326375961303711e-01 2.150240093469619751e-01 3.671978712081909180e-01 -1.199707537889480591e-01 -3.228740096092224121e-01 -3.440544754266738892e-02 -2.357317507266998291e-01 3.357361853122711182e-01 -1.517091691493988037e-01
-2.658236324787139893e-01 -2.975006401538848877e-01 1.412482112646102905e-01 -9.270574152469635010e-02 3.163211047649383545e-01 -1.991689018905162811e-02 1.720744371414184570e-02 -1.594562977552413940e-01 3.648279607295989990e-01 -1.227781847119331360e-01 -1.154363006353378296e-01 -2.403933852910995483e-01 -1.946833133697509766e-01 1.431923210620880127e-01 4.682991281151771545e-02 -5.288836359977722168e-02 -2.026118636131286621e-01 -1.986588239669799805e-01 1.489264965057373047e-01 9.319169074296951294e-02 -8.167163282632827759e-02 1.124248132109642029e-01 -1.047932654619216919e-01 -1.671780943870544434e-01 3.168984651565551758e-01 1.356325149536132812e-01 -3.766932711005210876e-02 4.101223126053810120e-02 2.085295170545578003e-01 -5.911822989583015442e-02 1.913604140281677246e-01 -1.681750863790512085e-01
3.955801576375961304e-02 -1.393612027168273926e-01 -2.032888978719711304e-01 -1.019336357712745667e-01 1.329402327537536621e-01 -1.959353685379028320e-01 -6.796920299530029297e-02 3.998584300279617310e-02 1.568010449409484863e-01 -2.046744823455810547e-01 -8.457498997449874878e-02 -1.103905588388442993e-01 -2.413345128297805786e-01 -9.682112373411655426e-03 2.387979924678802490e-01 3.752483427524566650e-02 -1.496190428733825684e-01 -9.705299884080886841e-02 2.080195546150207520e-01 -1.566603183746337891e-01 1.832485049962997437e-01 3.144676387310028076e-01 4.881566390395164490e-02 2.773491293191909790e-02 2.730956077575683594e-01 2.716871500015258789e-01 2.304288446903228760e-01 7.070676982402801514e-02 -2.321051359176635742e-01 -2.046754807233810425e-01 2.481477111577987671e-01 -2.516992986202239990e-01
8.965690433979034424e-02 5.849007144570350647e-02 -7.478794455528259277e-02 -1.312253177165985107e-01 -1.162082627415657043e-01 -1.703512519598007202e-01 -1.358403125777840614e-03 -1.891386061906814575e-01 1.159633845090866089e-01 2.194425277411937714e-02 -9.949675947427749634e-02 -9.003194421529769897e-02 -2.062147110700607300e-01 -5.911641567945480347e-02 -4.853995889425277710e-02 7.944057881832122803e-02 1.490823030471801758e-01 1.004808172583580017e-01 2.787078917026519775e-01 3.584398627281188965e-01 -2.605138905346393585e-02 -2.254385501146316528e-02 -6.261500716209411621e-02 -3.299772739410400391e-01 2.960805594921112061e-01 3.797843754291534424e-01 -2.721273005008697510e-01 1.326768845319747925e-01 -2.471077442169189453e-02 -1.943729817867279053e-01 2.348319739103317261e-01 -1.767536550760269165e-01
-1.874633431434631348e-01 1.380102150142192841e-02 2.257326841354370117e-01 -6.248257681727409363e-02 1.086473837494850159e-01 1.961106508970260620e-01 1.548041123896837234e-02 4.911416023969650269e-02 2.825146615505218506e-01 -1.791394054889678955e-01 -5.436038970947265625e-02 -3.683592751622200012e-02 1.200102195143699646e-01 -1.860158443450927734e-01 -1.964222490787506104e-01 7.164950668811798096e-02 1.196570917963981628e-01 1.753993891179561615e-02 2.134021073579788208e-01 4.789278656244277954e-02 1.465657651424407959e-01 -4.833693802356719971e-02 -2.753472626209259033e-01 -2.373565137386322021e-01 1.934998929500579834e-01 4.715246558189392090e-01 -1.219793036580085754e-01 1.152353659272193909e-01 8.961582556366920471e-03 -3.709736168384552002e-01 -2.082258462905883789e-02 -5.875462293624877930e-02
-8.517639338970184326e-02 2.889147214591503143e-02 -6.613121926784515381e-02 -3.498614430427551270e-01 -3.028324618935585022e-02 -2.375853657722473145e-01 1.494960635900497437e-01 -1.477124989032745361e-01 6.242839992046356201e-02 1.834741793572902679e-02 6.564015895128250122e-02 2.050612866878509521e-01 -2.008610069751739502e-01 -8.202741295099258423e-02 2.371586561203002930e-01 -3.465538471937179565e-02 9.820517152547836304e-03 -6.190061569213867188e-02 3.932049572467803955e-01 1.377683430910110474e-01 2.958998084068298340e-01 1.084552928805351257e-01 2.885675728321075439e-01 -1.687391251325607300e-01 -3.018306754529476166e-02 1.568594127893447876e-01 -2.534354627132415771e-01 -1.507683694362640381e-01 3.510743752121925354e-02 -2.781054675579071045e-01 1.439273655414581299e-01 -9.023191034793853760e-02
2.371946722269058228e-01 -7.484072446823120117e-02 -5.396501347422599792e-02 -3.333673477172851562e-01 2.216115444898605347e-01 -3.266666829586029053e-02 1.884091496467590332e-01 7.036084774881601334e-03 1.484976261854171753e-01 8.189407736063003540e-02 6.308223307132720947e-02 1.723304539918899536e-01 -3.217765986919403076e-01 4.244786873459815979e-02 -1.402636617422103882e-01 5.778863281011581421e-02 7.448316365480422974e-02 -6.924295425415039062e-02 3.869494497776031494e-01 3.238495066761970520e-02 3.055593967437744141e-01 5.397982522845268250e-02 2.582216821610927582e-02 -9.068351984024047852e-02 -6.413700431585311890e-02 1.969060897827148438e-01 -1.307974010705947876e-01 -3.179465830326080322e-01 -1.083780452609062195e-01 -1.434844285249710083e-01 1.860489547252655029e-01 -2.307629436254501343e-01
9.124542027711868286e-02 -1.869731582701206207e-02 -1.366394758224487305e-01 -1.999378204345703125e-02 -5.646232143044471741e-02 2.475125044584274292e-01 6.099157407879829407e-02 1.773500442504882812e-01 1.261441409587860107e-01 2.241977900266647339e-01 -6.227822229266166687e-02 -1.361343413591384888e-01 5.930705741047859192e-02 -1.270260065793991089e-01 9.741278737783432007e-02 7.154393196105957031e-02 7.814460992813110352e-02 -8.064698427915573120e-03 2.505046129226684570e-01 7.633295655250549316e-02 7.016158103942871094e-02 2.394259274005889893e-01 8.171968162059783936e-02 -1.643600612878799438e-01 4.089857041835784912e-01 3.888656497001647949e-01 -1.316752135753631592e-01 1.916771531105041504e-01 -7.898371666669845581e-02 -3.843900561332702637e-01 2.252110093832015991e-01 -4.257952794432640076e-02
-2.989511005580425262e-02 -4.531222283840179443e-01 7.737428694963455200e-02 -1.703689098358154297e-01 9.002346545457839966e-02 1.158882901072502136e-01 -2.269500168040394783e-03 1.288202106952667236e-01 2.036600857973098755e-01 -4.240830615162849426e-02 2.364407330751419067e-01 1.797769516706466675e-01 1.720309704542160034e-01 -4.042188823223114014e-02 -5.513648316264152527e-02 1.414714381098747253e-02 1.707047075033187866e-01 -2.121602892875671387e-01 2.807056903839111328e-01 -1.578668057918548584e-01 6.728181242942810059e-02 1.911696977913379669e-02 -1.761818826198577881e-01 -2.134650386869907379e-02 1.769144088029861450e-01 3.390490412712097168e-01 6.949654314666986465e-03 -2.028085887432098389e-01 -3.543046712875366211e-01 -4.752942547202110291e-02 9.117858111858367920e-02 -1.299109458923339844e-01
7.062041759490966797e-02 -2.152901887893676758e-01 1.706047058105468750e-01 -3.336571156978607178e-01 -3.484161570668220520e-02 -2.636056207120418549e-02 1.407534480094909668e-01 6.503130495548248291e-02 1.150557100772857666e-01 -2.915370762348175049e-01 1.187533140182495117e-01 9.000496566295623779e-02 -2.690179646015167236e-01 1.176422927528619766e-02 -1.985400915145874023e-01 -1.507585216313600540e-02 2.823983132839202881e-01 -1.739781945943832397e-01 6.967735290527343750e-02 4.150057584047317505e-02 -1.202345564961433411e-01 2.651225626468658447e-01 -1.535270810127258301e-01 1.403968781232833862e-02 1.313364058732986450e-01 1.489200592041015625e-01 -3.610970675945281982e-01 -3.145873313769698143e-03 3.077917993068695068e-01 -2.342649251222610474e-01 3.092830441892147064e-02 -6.467389315366744995e-02
1.011194437742233276e-01 1.163184875622391701e-03 -1.170985251665115356e-01 8.504140377044677734e-02 8.186431974172592163e-02 -2.599655091762542725e-01 -5.213768035173416138e-02 2.197162955999374390e-01 2.223822325468063354e-01 -3.691742122173309326e-01 -8.254820853471755981e-02 -9.834486991167068481e-02 -1.992793977260589600e-01 -1.883725970983505249e-01 8.845765888690948486e-02 -3.183402419090270996e-01 6.721402751281857491e-04 -1.655256152153015137e-01 2.287640422582626343e-02 3.660785732790827751e-03 1.409138292074203491e-01 4.008059203624725342e-02 -2.417903952300548553e-02 1.016785949468612671e-02 9.646137058734893799e-02 2.065146416425704956e-01 -2.751998007297515869e-01 -3.064859509468078613e-01 8.605290949344635010e-02 -9.017404168844223022e-02 3.453952968120574951e-01 -2.245391309261322021e-01
-1.313374638557434082e-01 -1.182321831583976746e-01 -9.874200820922851562e-02 -5.227674916386604309e-02 -5.579738877713680267e-03 2.024132292717695236e-03 2.209501564502716064e-01 4.097360968589782715e-01 2.908727824687957764e-01 -9.432263672351837158e-02 -2.924862802028656006e-01 -8.532697707414627075e-02 -1.035831347107887268e-01 -1.755737960338592529e-01 9.290702641010284424e-02 -1.548193693161010742e-01 1.688477694988250732e-01 -8.408331871032714844e-02 1.807637214660644531e-01 1.198057085275650024e-01 2.537931688129901886e-02 -3.086484074592590332e-01 8.105148375034332275e-02 1.564683043397963047e-03 1.359985321760177612e-01 1.653199642896652222e-01 -4.406533241271972656e-01 -4.660624079406261444e-03 7.393744587898254395e-02 6.141836196184158325e-02 2.027736008167266846e-01 5.995051562786102295e-02
1.051718890666961670e-01 -1.412221789360046387e-01 1.367506682872772217e-01 5.179739743471145630e-02 8.971659094095230103e-02 1.053695306181907654e-01 -2.330349832773208618e-01 2.165416181087493896e-01 3.326043486595153809e-01 8.615427464246749878e-02 -1.180111989378929138e-01 -6.409937143325805664e-02 -1.498174071311950684e-01 -3.034609854221343994e-01 -7.812011241912841797e-02 1.867328286170959473e-01 2.723755836486816406e-01 7.177534699440002441e-02 1.484881639480590820e-01 2.050714641809463501e-01 -5.994277447462081909e-02 -1.272370219230651855e-01 -7.907004654407501221e-02 4.994080960750579834e-02 1.501932442188262939e-01 3.134155869483947754e-01 -7.321903109550476074e-02 1.058367080986499786e-03 1.115201190114021301e-01 -2.383023202419281006e-01 3.239866197109222412e-01 -2.517174184322357178e-01
1.783329099416732788e-01 -4.695602655410766602e-01 -5.642832070589065552e-02 -8.158135414123535156e-02 -3.017518296837806702e-02 2.204321771860122681e-01 6.140829995274543762e-02 -1.273078024387359619e-01 1.881735175848007202e-01 -4.286879301071166992e-02 -3.382946178317070007e-02 -8.342469483613967896e-02 1.200266107916831970e-01 -1.870453059673309326e-01 -1.772926747798919678e-01 -1.268509328365325928e-01 6.572098284959793091e-02 2.026869952678680420e-01 2.393582463264465332e-01 1.524204164743423462e-01 5.220374092459678650e-02 2.098325341939926147e-01 2.706324867904186249e-02 -1.084852814674377441e-01 3.544194400310516357e-01 -9.460251033306121826e-02 -1.525823324918746948e-01 -2.267852425575256348e-02 1.468340009450912476e-01 -1.437324285507202148e-02 1.484899222850799561e-01 -3.725156188011169434e-01
5.685222521424293518e-02 -5.322860553860664368e-02 2.054695636034011841e-01 4.733852110803127289e-03 -4.245468080043792725e-01 -9.740734100341796875e-02 1.601068675518035889e-01 1.542240530252456665e-01 1.816145628690719604e-01 -1.824265271425247192e-01 -1.438982933759689331e-01 2.252407521009445190e-01 1.201734319329261780e-02 -7.196102291345596313e-02 -1.746764183044433594e-01 9.033633978106081486e-04 4.494564533233642578e-01 9.230733662843704224e-02 2.274521142244338989e-01 -2.504470385611057281e-02 1.515616625547409058e-01 -7.532792538404464722e-02 1.633298248052597046e-01 -2.161991223692893982e-02 2.277972251176834106e-01 2.470136731863021851e-01 -1.380539089441299438e-01 -4.187068343162536621e-02 1.018910184502601624e-01 -4.855334758758544922e-02 4.028885439038276672e-02 -2.687817513942718506e-01
-6.038838252425193787e-02 -2.867475152015686035e-01 3.304180875420570374e-02 -1.498938649892807007e-01 -1.797056049108505249e-01 -2.080492973327636719e-01 2.799665555357933044e-02 6.426712125539779663e-02 -5.271517671644687653e-03 7.597404718399047852e-02 -2.670093998312950134e-02 -1.428434345871210098e-02 1.336922645568847656e-01 -1.588272303342819214e-01 -9.352031163871288300e-03 -1.506492793560028076e-01 2.052859961986541748e-01 2.826448678970336914e-01 3.609356284141540527e-01 2.895762324333190918e-01 -3.465424105525016785e-02 1.483468264341354370e-01 -8.350437134504318237e-02 6.748750805854797363e-02 1.003237217664718628e-01 2.505682706832885742e-01 -1.198896691203117371e-01 5.744024366140365601e-02 -3.939433395862579346e-01 -1.503100395202636719e-01 3.104645907878875732e-01 4.344581812620162964e-02
-5.839362740516662598e-02 -1.698262691497802734e-01 3.620176017284393311e-01 -7.642694748938083649e-03 6.752640474587678909e-03 -1.603216677904129028e-01 -4.261976573616266251e-03 -7.034896314144134521e-02 1.918135732412338257e-01 -1.102029606699943542e-01 -5.603134632110595703e-02 -1.003249362111091614e-01 3.509619086980819702e-02 -1.298127472400665283e-01 2.899187207221984863e-01 1.058781743049621582e-01 2.722011208534240723e-01 -2.012322098016738892e-01 2.682068347930908203e-01 2.931948900222778320e-01 8.355048298835754395e-02 -1.577853858470916748e-01 -4.121351838111877441e-01 8.839497715234756470e-02 1.847407966852188110e-02 7.780008763074874878e-02 -1.702936440706253052e-01 -1.392512172460556030e-01 -1.726832389831542969e-01 -1.895811408758163452e-01 1.122710853815078735e-01 -1.234839186072349548e-01
7.972850650548934937e-02 -2.106433957815170288e-01 -9.679957479238510132e-02 -8.702117949724197388e-02 -2.009095996618270874e-01 -9.780886024236679077e-02 1.224836111068725586e-01 2.470447421073913574e-01 1.456196904182434082e-01 -4.050401151180267334e-01 2.200355529785156250e-01 -2.478180378675460815e-01 -2.816919982433319092e-01 -1.112340167164802551e-01 1.712573021650314331e-01 -2.693574726581573486e-01 -1.693838648498058319e-02 -1.103583127260208130e-01 3.162308931350708008e-01 1.874631196260452271e-01 -6.796101480722427368e-02 -8.950926363468170166e-02 9.317472577095031738e-02 7.425899803638458252e-02 3.654424473643302917e-02 1.911877244710922241e-01 -1.395760029554367065e-01 -7.576894760131835938e-02 1.035823822021484375e-01 -7.550581544637680054e-02 1.580995023250579834e-01 -1.967077553272247314e-01
-1.756893396377563477e-01 -1.241675019264221191e-01 3.271177038550376892e-02 -3.485504090785980225e-01 -2.162816971540451050e-01 -1.059689745306968689e-01 1.080701127648353577e-01 3.983158245682716370e-02 2.010446339845657349e-01 -4.001288861036300659e-02 -1.316208243370056152e-01 -2.823270261287689209e-01 -2.007612437009811401e-01 1.569443345069885254e-01 2.977997437119483948e-02 4.204986244440078735e-02 -1.113466471433639526e-01 2.191952019929885864e-01 4.941811785101890564e-02 8.697830140590667725e-02 2.580730915069580078e-01 3.548181429505348206e-02 -1.151355206966400146e-01 1.451680809259414673e-01 1.402146071195602417e-01 4.144870042800903320e-01 -1.797731220722198486e-01 6.296011060476303101e-02 7.482188940048217773e-02 1.572417020797729492e-01 1.037910133600234985e-01 -3.343063592910766602e-01
4.606422036886215210e-02 -8.392510563135147095e-02 -9.604257345199584961e-02 -2.277843654155731201e-02 -1.683894544839859009e-01 -8.569847047328948975e-02 -1.689004339277744293e-02 1.278926804661750793e-02 -9.557656943798065186e-02 4.316696897149085999e-02 -1.448146551847457886e-01 -3.244894742965698242e-02 -1.389248371124267578e-01 -1.637673079967498779e-01 -9.398900717496871948e-02 1.124850660562515259e-01 1.041980534791946411e-01 -8.980973809957504272e-02 1.942962110042572021e-01 3.572044670581817627e-01 -1.917169988155364990e-02 1.689001023769378662e-01 3.599195927381515503e-02 -3.360857367515563965e-01 4.089588522911071777e-01 3.956022560596466064e-01 -1.787844002246856689e-01 1.508517712354660034e-01 4.906530678272247314e-02 -2.858909070491790771e-01 8.916681259870529175e-02 -2.152695506811141968e-01
1.049354393035173416e-02 -5.232171341776847839e-02 2.527069747447967529e-01 -1.253805011510848999e-01 6.019161641597747803e-02 9.721886366605758667e-02 9.462918341159820557e-02 2.878650426864624023e-01 8.534366637468338013e-02 -1.348270773887634277e-01 2.748731374740600586e-01 -2.311692573130130768e-02 -4.343968927860260010e-01 -1.983394660055637360e-02 2.441850602626800537e-01 -1.097362786531448364e-01 1.082506701350212097e-01 -2.933487296104431152e-02 -7.320313900709152222e-02 2.629746496677398682e-01 2.394413501024246216e-01 3.740978613495826721e-02 3.429104015231132507e-02 -1.709617823362350464e-01 4.300470650196075439e-01 2.246278673410415649e-01 -7.474756240844726562e-02 -2.088358160108327866e-03 -1.341074705123901367e-01 -3.333194553852081299e-02 1.406613364815711975e-02 -1.176857724785804749e-01
2.103618532419204712e-01 -8.261631429195404053e-02 -5.142937973141670227e-02 9.162139892578125000e-02 1.691950857639312744e-02 -1.727167963981628418e-01 3.501064330339431763e-02 1.156454756855964661e-01 1.038440018892288208e-01 -1.753957718610763550e-01 -1.488535851240158081e-01 3.496965393424034119e-02 -1.446404308080673218e-01 -9.710542112588882446e-02 1.589844189584255219e-02 -1.906374841928482056e-01 -1.217569038271903992e-01 -9.280713647603988647e-02 -5.825803428888320923e-02 9.594646841287612915e-02 7.140687108039855957e-02 -1.296261996030807495e-01 -8.844100683927536011e-02 1.420847773551940918e-01 1.088963076472282410e-01 4.329231083393096924e-01 -3.703913390636444092e-01 -4.574289023876190186e-01 1.292685866355895996e-01 -1.117994785308837891e-01 1.007945314049720764e-01 -3.004375100135803223e-01
3.911716118454933167e-02 -2.870152145624160767e-02 -1.981003880500793457e-01 -4.777014628052711487e-02 -2.286407798528671265e-01 1.464141905307769775e-01 1.498527675867080688e-01 -4.316384438425302505e-03 2.204022556543350220e-01 1.918513774871826172e-01 9.467101097106933594e-02 -2.017366439104080200e-01 6.119858846068382263e-02 -1.377755850553512573e-01 -5.590053647756576538e-02 5.774973332881927490e-02 -4.253108426928520203e-02 7.064650207757949829e-02 4.319216907024383545e-01 9.494717419147491455e-02 -7.530692219734191895e-02 -1.238970085978507996e-01 1.347874552011489868e-01 2.858532033860683441e-02 3.842453062534332275e-01 3.549590408802032471e-01 -1.760081499814987183e-01 5.603724718093872070e-02 -3.301815688610076904e-02 -1.115281358361244202e-01 3.597496151924133301e-01 -5.113802477717399597e-02
-1.028671264648437500e-01 -8.180964738130569458e-03 -9.694747277535498142e-04 -9.771275520324707031e-02 -8.057662099599838257e-02 -1.624056994915008545e-01 -2.181946039199829102e-01 -2.596947550773620605e-01 1.906006783246994019e-01 -1.648828270845115185e-03 6.406729668378829956e-02 -1.319913119077682495e-01 -4.466390237212181091e-02 -1.391211003065109253e-01 2.368927448987960815e-01 -1.219364628195762634e-01 1.114185005426406860e-01 -2.412772029638290405e-01 1.363230347633361816e-01 -1.687152981758117676e-01 2.089943885803222656e-01 7.800910621881484985e-02 7.903074845671653748e-03 2.052391022443771362e-01 2.018383741378784180e-01 2.317247986793518066e-01 -9.157011657953262329e-02 -1.689840257167816162e-01 -1.213027089834213257e-01 -1.233718246221542358e-01 5.399047732353210449e-01 -1.387630552053451538e-01
-1.916334033012390137e-01 -3.364641368389129639e-01 1.784757226705551147e-01 -4.484535753726959229e-02 -7.507913559675216675e-02 -6.841635704040527344e-02 1.818493753671646118e-02 8.140124380588531494e-03 8.853000402450561523e-02 1.576051861047744751e-01 1.251748949289321899e-01 4.542859643697738647e-02 -2.036458104848861694e-01 -7.639098912477493286e-02 1.988266259431838989e-01 -2.004771232604980469e-01 4.719031602144241333e-02 8.273071795701980591e-02 3.516300022602081299e-01 -1.257905811071395874e-01 1.762983798980712891e-01 6.061577424407005310e-02 -6.736436486244201660e-02 1.794072985649108887e-01 2.570270001888275146e-01 1.462182104587554932e-01 -3.342649042606353760e-01 1.093562915921211243e-01 -6.625743210315704346e-02 -1.220291033387184143e-01 -1.185928508639335632e-01 -4.044142663478851318e-01
9.572675079107284546e-02 -2.094877660274505615e-01 -3.290204331278800964e-02 -1.529102921485900879e-01 -6.174468621611595154e-02 3.076674044132232666e-02 1.941422820091247559e-01 2.619414925575256348e-01 3.973594307899475098e-02 -6.015545725822448730e-01 2.206390202045440674e-01 -1.467598378658294678e-01 -3.205678761005401611e-01 -1.594510674476623535e-01 4.425450414419174194e-02 -1.409616470336914062e-01 1.360211223363876343e-01 -1.248517483472824097e-01 1.553032398223876953e-01 1.561589837074279785e-01 -7.194372266530990601e-02 7.715790718793869019e-02 -3.354333713650703430e-02 9.933384507894515991e-02 6.202362850308418274e-02 1.874844580888748169e-01 -2.004539966583251953e-01 -1.088923811912536621e-01 8.865669369697570801e-02 -4.383145645260810852e-02 1.415865272283554077e-01 -4.646296426653862000e-02
-1.226626057177782059e-02 -6.157549470663070679e-02 -7.523550838232040405e-02 -1.223024819046258926e-02 1.491310745477676392e-01 1.446562074124813080e-02 -9.828389436006546021e-02 1.883963793516159058e-01 4.610417485237121582e-01 -1.678578369319438934e-02 -1.653204411268234253e-01 -1.278969347476959229e-01 -3.811067938804626465e-01 -7.039335370063781738e-02 -1.078402474522590637e-01 -1.280446797609329224e-01 1.233758106827735901e-01 6.779361516237258911e-02 3.084008395671844482e-01 2.619316577911376953e-01 -3.598147630691528320e-02 6.069717928767204285e-02 1.338371932506561279e-01 2.174196988344192505e-01 3.498474657535552979e-01 -7.358563691377639771e-02 -1.994881480932235718e-01 1.221978887915611267e-01 1.984815001487731934e-01 2.748437970876693726e-02 1.063448265194892883e-01 1.410276349633932114e-02
3.918504342436790466e-02 -3.533380925655364990e-01 1.842715144157409668e-01 -2.393894344568252563e-01 -4.121215268969535828e-02 5.733448080718517303e-03 1.279576122760772705e-01 -7.334776222705841064e-02 2.015709280967712402e-01 -3.581651300191879272e-02 -1.623729020357131958e-01 -4.148450493812561035e-02 -2.632057666778564453e-01 -7.812821120023727417e-02 5.714711546897888184e-02 7.996612787246704102e-02 4.144789874553680420e-01 8.511750400066375732e-02 4.838471859693527222e-02 -1.240205615758895874e-01 -3.204385191202163696e-02 7.633059471845626831e-02 -6.793871521949768066e-02 -1.190784275531768799e-01 1.533909440040588379e-01 1.057324036955833435e-01 -2.904010713100433350e-01 6.775318086147308350e-02 3.695983886718750000e-01 -3.207860887050628662e-01 1.344091258943080902e-03 -1.352011263370513916e-01
-6.394591182470321655e-02 -1.798029094934463501e-01 2.354357540607452393e-01 -1.555339395999908447e-01 -8.875752240419387817e-02 -4.823402687907218933e-02 3.156371116638183594e-01 9.987744502723217010e-03 1.208768039941787720e-01 -1.048308089375495911e-01 -5.016269907355308533e-02 -4.482113569974899292e-02 -1.843398362398147583e-01 -2.718642055988311768e-01 3.941902518272399902e-02 1.640649586915969849e-01 2.514317035675048828e-01 1.512279063463211060e-01 1.484124660491943359e-01 7.046630978584289551e-02 -1.051166281104087830e-01 -2.226906642317771912e-02 2.288984209299087524e-01 9.399604052305221558e-02 -3.187942318618297577e-03 3.680269420146942139e-01 -5.679189041256904602e-02 8.329514414072036743e-02 2.208026945590972900e-01 -4.299769997596740723e-01 1.121786832809448242e-01 -1.727757602930068970e-01
-2.221363633871078491e-01 -1.793971806764602661e-01 2.755257999524474144e-03 -2.622259259223937988e-01 9.208827465772628784e-02 -7.405197620391845703e-02 1.870634704828262329e-01 6.342669576406478882e-02 3.105180561542510986e-01 -1.649280041456222534e-01 -4.236339777708053589e-02 -2.550282478332519531e-01 -2.357630431652069092e-01 -6.248923391103744507e-02 -6.682507693767547607e-02 5.097482725977897644e-02 3.917967155575752258e-02 -1.112867370247840881e-01 3.648569062352180481e-02 2.301164865493774414e-01 7.156695425510406494e-02 8.268184214830398560e-02 -1.158290728926658630e-01 1.540238559246063232e-01 1.068462356925010681e-01 4.263547956943511963e-01 -5.704560130834579468e-02 1.566337943077087402e-01 1.021672785282135010e-02 2.970193624496459961e-01 5.825611576437950134e-02 -3.312231004238128662e-01
-1.662977486848831177e-01 -1.755653321743011475e-01 3.789663687348365784e-02 -2.328256368637084961e-01 1.047281101346015930e-01 -1.638149917125701904e-01 3.766005933284759521e-01 9.508647769689559937e-02 1.871483325958251953e-01 9.478299319744110107e-02 -1.213119775056838989e-01 -1.366474181413650513e-01 -2.275298386812210083e-01 -7.406478375196456909e-02 1.311167050153017044e-02 1.800841540098190308e-01 4.898060113191604614e-03 -2.055519819259643555e-01 1.728801876306533813e-01 -1.969256848096847534e-01 -3.265696763992309570e-02 1.154066473245620728e-01 -1.561575755476951599e-02 4.574225470423698425e-02 7.689003646373748779e-02 4.071212708950042725e-01 -1.023767590522766113e-01 -2.513073384761810303e-03 -3.231785297393798828e-01 1.312285363674163818e-01 1.179626677185297012e-02 -3.135831952095031738e-01
2.013885378837585449e-01 -9.361115843057632446e-02 -3.192920684814453125e-01 -1.666405005380511284e-03 -1.918455511331558228e-01 -1.558146029710769653e-01 1.339375376701354980e-01 1.005231961607933044e-01 5.294252038002014160e-01 -4.047588258981704712e-02 4.527560248970985413e-02 -4.883149266242980957e-02 -1.919390112161636353e-01 5.313378199934959412e-02 5.694729834794998169e-02 -1.021324396133422852e-01 -9.728269279003143311e-02 -2.107838988304138184e-01 3.102715313434600830e-02 2.263166308403015137e-01 1.911953091621398926e-01 -9.992053359746932983e-02 -2.230203002691268921e-01 3.740626573562622070e-02 8.302590996026992798e-02 1.740076094865798950e-01 -3.043932318687438965e-01 8.637920767068862915e-02 6.652353703975677490e-02 -1.697595715522766113e-01 1.807440221309661865e-01 -1.137875542044639587e-01
-2.010284960269927979e-01 -2.337884753942489624e-01 1.078262478113174438e-01 -1.844952702522277832e-01 -3.856053650379180908e-01 -1.831178367137908936e-01 -1.540295481681823730e-01 1.526982784271240234e-01 1.746599078178405762e-01 2.648433437570929527e-03 -1.250179111957550049e-01 9.396611154079437256e-02 1.581364125013351440e-01 2.423784136772155762e-02 -1.300770640373229980e-01 -6.852559000253677368e-02 2.104672342538833618e-01 1.174316406250000000e-01 3.688163161277770996e-01 1.880278587341308594e-01 -3.122412227094173431e-02 1.741823107004165649e-01 -9.380950033664703369e-02 9.557204693555831909e-02 -7.256307452917098999e-02 1.549331992864608765e-01 -2.188640385866165161e-01 -6.626281142234802246e-02 -2.382275015115737915e-01 -2.131113559007644653e-01 1.905591040849685669e-01 -1.704661548137664795e-01
-1.189366653561592102e-01 -1.520379930734634399e-01 -1.466335058212280273e-01 -1.037020087242126465e-01 -1.295180469751358032e-01 1.600255966186523438e-01 7.011104375123977661e-02 5.277288705110549927e-02 5.179449915885925293e-01 1.071622893214225769e-01 -2.688462138175964355e-01 1.285672187805175781e-01 4.650565609335899353e-02 -3.689597174525260925e-02 -1.218463387340307236e-02 -3.678171709179878235e-02 1.138699725270271301e-01 9.579848498106002808e-02 8.520964533090591431e-02 2.522925436496734619e-01 6.414560973644256592e-02 -1.610772609710693359e-01 1.739565879106521606e-01 -2.764867246150970459e-01 7.319182902574539185e-02 8.002641797065734863e-02 -4.110958576202392578e-01 2.856349200010299683e-02 7.960671931505203247e-02 -6.023930013179779053e-02 1.684828847646713257e-01 -2.388800680637359619e-01
-1.770976930856704712e-01 -3.414157330989837646e-01 2.188272327184677124e-01 -9.469912946224212646e-02 -1.879820823669433594e-01 -3.734595477581024170e-01 2.337209135293960571e-01 -4.958516359329223633e-02 3.302884995937347412e-01 -5.933940410614013672e-02 -2.554043829441070557e-01 -1.207024529576301575e-01 -1.706012710928916931e-02 8.925603330135345459e-02 1.077717170119285583e-01 2.799776941537857056e-02 1.317005418241024017e-02 7.044541835784912109e-02 -2.649328671395778656e-02 7.906473241746425629e-03 1.207804381847381592e-01 3.033445179462432861e-01 -7.110363990068435669e-02 -2.668799757957458496e-01 2.575906515121459961e-01 -1.407590974122285843e-02 -3.019351698458194733e-02 2.161729708313941956e-02 -6.863924860954284668e-02 2.905938541516661644e-03 -2.296029217541217804e-02 -2.971409261226654053e-01
-8.252914249897003174e-02 -1.246505975723266602e-01 2.086335271596908569e-01 -1.208908781409263611e-01 2.291973866522312164e-02 -3.419356793165206909e-02 4.373479783535003662e-01 -1.267150491476058960e-01 1.587518006563186646e-01 -2.645627260208129883e-01 1.311594853177666664e-03 -2.770551145076751709e-01 6.594225764274597168e-02 -3.530143573880195618e-02 2.083635032176971436e-01 1.380850523710250854e-01 -2.862987481057643890e-02 -1.292929053306579590e-01 2.780926823616027832e-01 -4.310474917292594910e-02 3.865043818950653076e-01 2.148181945085525513e-01 -1.216690987348556519e-01 1.521844267845153809e-01 2.112035602331161499e-01 1.803248524665832520e-01 5.665071308612823486e-02 -1.535693854093551636e-01 1.468358468264341354e-02 -8.542088419198989868e-02 7.451040297746658325e-02 -1.524565517902374268e-01
7.888374477624893188e-02 -2.037366032600402832e-01 1.969546824693679810e-02 1.005110368132591248e-01 8.114472031593322754e-02 -2.524538636207580566e-01 -8.436609804630279541e-02 3.475230932235717773e-02 1.401034444570541382e-01 -1.223018206655979156e-02 -2.441358119249343872e-01 -1.567809432744979858e-01 -2.459100335836410522e-01 -2.853748500347137451e-01 8.358336240053176880e-02 6.040509417653083801e-02 2.912147343158721924e-01 5.263376608490943909e-02 2.923565208911895752e-01 1.080058962106704712e-01 -2.278871238231658936e-01 -6.700760126113891602e-02 1.349407732486724854e-01 1.311935037374496460e-01 1.011866144835948944e-02 3.368566930294036865e-01 -2.598827779293060303e-01 -5.911328643560409546e-02 6.125522032380104065e-02 -2.400606572628021240e-01 2.866562604904174805e-01 -4.370815679430961609e-02
1.783241033554077148e-01 -5.633162334561347961e-03 1.635901927947998047e-01 -1.966481208801269531e-01 9.177695214748382568e-02 8.399608731269836426e-02 1.042255833745002747e-01 2.204225361347198486e-01 1.607291996479034424e-01 -2.830647528171539307e-01 2.069507986307144165e-01 -7.445384562015533447e-02 -2.706150114536285400e-01 6.027657538652420044e-02 1.274508237838745117e-01 -7.442305237054824829e-02 1.559727489948272705e-01 8.101172745227813721e-02 -2.735924124717712402e-01 5.880367755889892578e-02 3.243145346641540527e-02 1.341722458600997925e-01 6.875175051391124725e-03 3.357915207743644714e-02 2.831305563449859619e-01 2.088276892900466919e-01 -4.198735654354095459e-01 -2.571654617786407471e-01 -1.693127602338790894e-01 -1.716561615467071533e-02 1.643717736005783081e-01 -1.523813903331756592e-01
-4.440214857459068298e-02 -1.011280342936515808e-01 2.183607071638107300e-01 -1.845167577266693115e-01 3.369150757789611816e-01 -1.372314840555191040e-01 1.353403925895690918e-01 1.247421875596046448e-01 1.522426009178161621e-01 -3.042269945144653320e-01 -2.475697360932826996e-02 6.131323799490928650e-02 3.262873739004135132e-02 8.360892534255981445e-02 -2.064664289355278015e-02 -2.938655018806457520e-01 2.628487348556518555e-01 1.257942914962768555e-01 3.290859460830688477e-01 1.380245536565780640e-01 5.976730212569236755e-02 1.710763424634933472e-01 -4.491736739873886108e-02 1.074925158172845840e-02 3.245115578174591064e-01 1.678784787654876709e-01 -1.855210959911346436e-01 -2.478365153074264526e-01 -2.097827792167663574e-01 -6.013876199722290039e-02 2.539106830954551697e-02 8.552162908017635345e-03
1.680909423157572746e-03 -3.939746618270874023e-01 1.332966089248657227e-01 -1.361354142427444458e-01 -1.812191903591156006e-01 -1.917565762996673584e-01 1.929043978452682495e-02 -1.566279120743274689e-02 1.905669122934341431e-01 -5.410198122262954712e-02 -1.938214451074600220e-01 -3.128960132598876953e-01 -4.542869329452514648e-02 -4.980600252747535706e-02 -1.314182579517364502e-01 5.940387025475502014e-02 2.942491769790649414e-01 2.371578663587570190e-02 1.694290488958358765e-01 -1.202254649251699448e-02 2.053409665822982788e-01 -1.495389491319656372e-01 5.248228833079338074e-02 4.676099121570587158e-02 2.883050143718719482e-01 1.330955475568771362e-01 -1.378342509269714355e-01 2.402353137731552124e-01 -9.579570032656192780e-03 1.400522738695144653e-01 3.919078707695007324e-01 4.344354197382926941e-02
7.944612205028533936e-02 -1.810408830642700195e-01 4.664254784584045410e-01 -3.247238099575042725e-01 1.523171216249465942e-01 7.699672877788543701e-02 2.095252275466918945e-01 1.949845850467681885e-01 3.762720152735710144e-02 -3.251801803708076477e-02 1.404029428958892822e-01 3.614222258329391479e-02 -3.302877396345138550e-02 -3.812681138515472412e-02 -5.790719389915466309e-02 -6.433697044849395752e-02 7.576768845319747925e-02 2.785887420177459717e-01 -3.597534447908401489e-02 -2.958465367555618286e-02 1.011262610554695129e-01 1.594813317060470581e-01 4.299529641866683960e-02 -5.776311829686164856e-02 3.095918595790863037e-01 3.714124858379364014e-01 -2.199455052614212036e-01 -9.180410206317901611e-02 -8.276804536581039429e-02 -2.627595067024230957e-01 1.616676710546016693e-02 -1.467042509466409683e-02
-7.098589837551116943e-02 -3.952588140964508057e-01 1.557743698358535767e-01 1.091092079877853394e-02 -9.225839376449584961e-02 8.523270487785339355e-02 -1.997875869274139404e-01 -8.619925379753112793e-02 7.806729525327682495e-02 -2.125307172536849976e-01 -2.367873936891555786e-01 -6.973746418952941895e-02 -5.904369428753852844e-02 2.486884146928787231e-01 3.019966185092926025e-02 9.297458827495574951e-02 3.356214612722396851e-02 6.555914878845214844e-02 2.984147667884826660e-01 2.315025776624679565e-01 1.120897755026817322e-02 2.437390983104705811e-01 7.448916137218475342e-02 6.252868473529815674e-02 3.791556954383850098e-01 1.336571425199508667e-01 -1.052094474434852600e-01 1.380544304847717285e-01 -4.662752524018287659e-02 -1.160691305994987488e-01 1.804551631212234497e-01 -3.272886276245117188e-01
1.116820499300956726e-01 -1.482961475849151611e-01 -1.994024068117141724e-01 -1.134940087795257568e-01 1.419804096221923828e-01 4.475142434239387512e-02 3.204700350761413574e-01 -1.193351298570632935e-02 2.807355821132659912e-01 -2.409268356859683990e-02 -1.819597780704498291e-01 1.578669250011444092e-01 -4.432917386293411255e-02 8.607854694128036499e-02 -1.397104412317276001e-01 2.087326347827911377e-01 5.137457326054573059e-02 6.348017603158950806e-02 1.047429740428924561e-01 9.042844176292419434e-02 2.662139236927032471e-01 3.329763710498809814e-01 -2.403043657541275024e-01 4.385632276535034180e-02 9.972502291202545166e-02 7.260295748710632324e-02 -3.288528621196746826e-01 -1.159293204545974731e-01 -1.960718184709548950e-01 -8.559883385896682739e-02 3.569511473178863525e-01 -2.803259342908859253e-02
7.293054368346929550e-03 9.808469563722610474e-02 -5.318908020853996277e-02 6.121418997645378113e-02 1.920386403799057007e-02 2.239320427179336548e-01 -7.442785054445266724e-02 2.397745549678802490e-01 1.802110522985458374e-01 1.874897181987762451e-01 -2.927836403250694275e-02 -1.447781920433044434e-01 -2.699853212106972933e-04 -1.001514568924903870e-01 1.565402597188949585e-01 4.673210531473159790e-02 1.610303670167922974e-01 -4.562472552061080933e-02 1.883911341428756714e-01 4.664008319377899170e-02 9.778672456741333008e-02 1.113243401050567627e-01 -4.234037920832633972e-02 -2.697249352931976318e-01 3.955135047435760498e-01 5.460368990898132324e-01 -7.988364249467849731e-02 1.408220231533050537e-01 -1.345177739858627319e-02 -2.048813849687576294e-01 1.786755472421646118e-01 -1.642513573169708252e-01
-2.421294339001178741e-02 -1.132305860519409180e-01 1.165473312139511108e-01 -1.329766213893890381e-01 8.005718886852264404e-02 -9.928686171770095825e-02 1.942022889852523804e-01 5.388880521059036255e-02 2.389974594116210938e-01 -2.968452870845794678e-01 -8.627007901668548584e-02 2.355389147996902466e-01 -9.910294413566589355e-02 6.384748965501785278e-02 1.014943048357963562e-01 -2.673010230064392090e-01 3.134509623050689697e-01 1.110784485936164856e-01 3.832093998789787292e-02 6.233711913228034973e-02 7.731992006301879883e-02 9.586573392152786255e-02 -1.029476970434188843e-01 2.082823514938354492e-01 4.025227427482604980e-01 5.307027697563171387e-02 -2.641451656818389893e-01 -2.434934526681900024e-01 -1.504788994789123535e-01 1.763183921575546265e-01 1.684477776288986206e-01 -1.831176280975341797e-01
1.964899003505706787e-01 -7.949267327785491943e-02 5.259706452488899231e-02 4.982874169945716858e-02 1.197250559926033020e-01 4.970349371433258057e-03 2.218826562166213989e-01 -2.168359979987144470e-02 3.989340662956237793e-01 -1.191204190254211426e-01 -6.120202317833900452e-02 -7.604514062404632568e-02 1.252260804176330566e-01 1.188466995954513550e-01 1.528216451406478882e-01 6.396020203828811646e-02 1.043592169880867004e-01 -1.775595545768737793e-01 -4.695633798837661743e-02 1.006209030747413635e-01 -2.480964064598083496e-01 2.075200825929641724e-01 -8.059131912887096405e-03 -1.197765860706567764e-02 -6.958782672882080078e-02 2.698162794113159180e-01 -2.957810759544372559e-01 -2.488319277763366699e-01 1.610267162322998047e-01 -1.573757976293563843e-01 3.810530006885528564e-01 -2.512499690055847168e-01
-8.147468417882919312e-02 -2.667841017246246338e-01 -9.076438844203948975e-02 -2.645731866359710693e-01 1.600452363491058350e-01 1.613505333662033081e-01 1.776641607284545898e-01 2.434445768594741821e-01 1.466753184795379639e-01 -4.898630082607269287e-02 -2.485486716032028198e-01 -1.383457332849502563e-01 -1.744680404663085938e-01 8.717759698629379272e-02 6.434144079685211182e-02 1.832693815231323242e-02 -5.190236493945121765e-02 -1.833939999341964722e-01 -2.511581592261791229e-02 3.196408972144126892e-02 -1.049819588661193848e-02 4.065489768981933594e-02 5.445808172225952148e-02 1.776620298624038696e-01 3.768748044967651367e-01 4.506159126758575439e-01 -1.968231201171875000e-01 -1.590906269848346710e-02 8.622637391090393066e-02 1.633437722921371460e-01 1.203327998518943787e-01 -2.172060608863830566e-01
1.841547898948192596e-02 1.226252466440200806e-01 2.045974880456924438e-01 1.223479732871055603e-01 1.654681861400604248e-01 -1.231732368469238281e-01 1.655525267124176025e-01 -1.173726767301559448e-01 2.903270423412322998e-01 -3.172846734523773193e-01 8.177754469215869904e-03 6.264307349920272827e-02 6.062064319849014282e-03 1.129895821213722229e-02 -8.433695882558822632e-02 1.440319865942001343e-01 -3.304043039679527283e-02 1.714471280574798584e-01 3.103979527950286865e-01 3.674356639385223389e-01 2.071708887815475464e-01 -9.962359443306922913e-03 1.080959215760231018e-01 1.569877415895462036e-01 1.596111059188842773e-01 3.139113783836364746e-01 -2.031643092632293701e-01 9.679780155420303345e-02 -2.281645983457565308e-01 9.714419394731521606e-02 1.068819165229797363e-01 -1.957410424947738647e-01
1.098033636808395386e-01 -4.478918015956878662e-02 8.314954489469528198e-02 -4.019835218787193298e-02 -5.689667910337448120e-02 9.311007708311080933e-02 2.060262411832809448e-01 2.247427701950073242e-01 1.845524311065673828e-01 7.562211155891418457e-02 -4.163669049739837646e-02 -4.390650987625122070e-02 1.389937195926904678e-02 -2.323735356330871582e-01 6.109831109642982483e-02 6.457109749317169189e-02 2.037460505962371826e-01 -1.510974112898111343e-02 3.606137633323669434e-01 2.950480580329895020e-01 -1.265072077512741089e-01 3.122548572719097137e-02 -1.694140881299972534e-01 -2.242839634418487549e-01 2.565560042858123779e-01 4.435108006000518799e-01 2.541702054440975189e-02 8.169942349195480347e-02 -3.705326840281486511e-02 -5.845957621932029724e-02 3.438850343227386475e-01 -1.389276832342147827e-01
-8.038283884525299072e-02 -1.179409697651863098e-01 -1.884381659328937531e-02 -7.952167093753814697e-02 -2.725512161850929260e-02 1.318645924329757690e-01 -1.316583454608917236e-01 3.274868130683898926e-01 4.136668741703033447e-01 2.154784202575683594e-01 -2.006370723247528076e-01 -1.410441100597381592e-01 -1.352083832025527954e-01 -7.981571555137634277e-02 -1.932943165302276611e-01 -2.582704648375511169e-03 3.178515732288360596e-01 -1.009145677089691162e-01 3.538639843463897705e-01 2.043772190809249878e-01 -2.637167461216449738e-02 -7.753093540668487549e-02 3.192453086376190186e-02 -1.621031910181045532e-01 2.798324227333068848e-01 2.624062597751617432e-01 4.291673004627227783e-02 4.983717203140258789e-02 1.479536201804876328e-02 5.792484059929847717e-02 1.484825611114501953e-01 -3.463692963123321533e-02
-5.998085066676139832e-02 -2.592315971851348877e-01 4.019324854016304016e-02 -9.420138597488403320e-02 -1.370944231748580933e-01 2.661704123020172119e-01 7.327872514724731445e-02 -4.003338515758514404e-02 3.603034913539886475e-01 -1.454542279243469238e-01 2.560152709484100342e-01 -1.378532946109771729e-01 -1.020546704530715942e-01 -3.927120193839073181e-02 -1.625673025846481323e-01 -1.854275315999984741e-01 2.714813500642776489e-02 2.248884588479995728e-01 3.935515582561492920e-01 1.265071928501129150e-01 1.209437698125839233e-01 7.653842866420745850e-02 4.849854111671447754e-02 5.056757107377052307e-02 1.938432157039642334e-01 -4.443992301821708679e-02 -3.259408846497535706e-02 9.984883666038513184e-02 3.068569302558898926e-02 5.128837656229734421e-03 3.610683083534240723e-01 -2.903311550617218018e-01
-9.382475167512893677e-02 -2.768608629703521729e-01 1.898643374443054199e-01 -1.837674826383590698e-01 2.021628804504871368e-02 1.441107690334320068e-01 3.056778907775878906e-01 2.855402529239654541e-01 3.706881999969482422e-01 -3.230313956737518311e-02 -9.502258151769638062e-02 1.070676073431968689e-01 -1.956686228513717651e-01 2.473370432853698730e-01 -1.915997266769409180e-01 7.465750724077224731e-02 -9.188582748174667358e-02 1.638900935649871826e-01 -2.202754281461238861e-02 2.022631932049989700e-03 -8.118581026792526245e-02 3.775558248162269592e-02 -1.103039830923080444e-01 -4.517383500933647156e-02 1.636055409908294678e-01 1.289767026901245117e-01 -1.306512653827667236e-01 1.371795237064361572e-01 -8.902790397405624390e-02 -4.018629789352416992e-01 1.837447285652160645e-01 -8.600615710020065308e-02
1.224956214427947998e-01 4.361490532755851746e-02 -2.730109170079231262e-02 -6.967361271381378174e-02 4.820539429783821106e-02 -1.082237288355827332e-01 -8.970774710178375244e-02 2.435116283595561981e-02 1.878291368484497070e-01 -3.870071470737457275e-01 2.230727858841419220e-02 6.028695777058601379e-02 -1.938341706991195679e-01 -1.654425263404846191e-01 1.548845469951629639e-01 -1.566908508539199829e-01 -1.544761955738067627e-01 -1.435773819684982300e-01 3.339865058660507202e-02 1.488068699836730957e-01 1.516960710287094116e-01 -1.003393977880477905e-01 -8.124782145023345947e-02 -9.112348407506942749e-02 1.639400124549865723e-01 2.538693845272064209e-01 -2.233499884605407715e-01 -3.660762906074523926e-01 2.413980215787887573e-01 -7.857044786214828491e-02 2.059247195720672607e-01 -3.928746581077575684e-01
1.273594796657562256e-02 -4.650528356432914734e-02 3.463489189743995667e-02 -1.060869097709655762e-01 3.216814249753952026e-02 -1.822785288095474243e-01 -1.108030825853347778e-01 -2.044035792350769043e-01 2.173545360565185547e-01 -1.085381358861923218e-01 -1.467006802558898926e-01 -2.331017330288887024e-02 1.839621178805828094e-02 4.907365888357162476e-03 7.798052579164505005e-02 -1.476393640041351318e-01 1.510352194309234619e-01 3.404913842678070068e-01 3.783993124961853027e-01 1.567451655864715576e-01 2.951947152614593506e-01 2.884124815464019775e-01 -1.245437264442443848e-01 -1.599174141883850098e-01 2.522151172161102295e-01 1.372137814760208130e-01 -2.614795267581939697e-01 -2.840128540992736816e-01 -4.731917753815650940e-02 -1.633041203022003174e-01 -8.383552730083465576e-02 -4.749299213290214539e-02
-1.578458994626998901e-01 -1.792725622653961182e-01 4.415823891758918762e-02 6.876773666590452194e-03 2.225978374481201172e-01 -1.395434737205505371e-01 1.352533698081970215e-01 -7.188925147056579590e-02 2.599156796932220459e-01 -7.057331502437591553e-02 -2.508046329021453857e-01 -9.609184414148330688e-02 -1.784450858831405640e-01 1.096672639250755310e-01 8.832512050867080688e-02 1.111791953444480896e-01 -1.466169059276580811e-01 -2.363625448197126389e-03 8.395616710186004639e-02 3.737880662083625793e-02 -9.988632053136825562e-02 8.234445005655288696e-02 2.291434444487094879e-02 2.995738759636878967e-02 2.383875250816345215e-01 2.838169038295745850e-01 1.307955235242843628e-01 -4.302986264228820801e-01 -6.378255784511566162e-02 -2.543703615665435791e-01 3.287624716758728027e-01 -2.740972340106964111e-01
-1.534105986356735229e-01 -2.835209071636199951e-01 1.576910912990570068e-01 -1.353466790169477463e-02 -1.108411401510238647e-01 2.239874750375747681e-01 -3.293779790401458740e-01 1.342756748199462891e-01 4.909090697765350342e-02 -1.903148442506790161e-01 -1.297782957553863525e-01 -1.019004508852958679e-01 -2.059837430715560913e-01 -5.297444760799407959e-02 1.040417049080133438e-02 7.191199809312820435e-02 9.042683988809585571e-02 9.545802325010299683e-02 3.559472560882568359e-01 1.956700980663299561e-01 4.273293539881706238e-02 1.769882142543792725e-01 3.663135319948196411e-02 2.404610216617584229e-01 2.785134613513946533e-01 8.673686534166336060e-02 -2.375344187021255493e-01 2.884522825479507446e-02 -5.787797272205352783e-02 -2.282826155424118042e-01 2.075039446353912354e-01 -2.241144925355911255e-01
-1.828034818172454834e-01 -1.366021782159805298e-01 2.347736954689025879e-01 -2.899455726146697998e-01 -8.784094452857971191e-02 -2.932682633399963379e-01 4.087621718645095825e-02 2.334650009870529175e-01 1.938918083906173706e-01 2.327746152877807617e-02 -7.058843504637479782e-03 4.344998858869075775e-03 -9.156960994005203247e-02 2.136110514402389526e-01 9.010863304138183594e-02 -2.147573828697204590e-01 1.511622667312622070e-01 -1.998789012432098389e-01 1.003452390432357788e-02 5.994729325175285339e-02 2.437428385019302368e-01 1.123152747750282288e-01 2.453828928992152214e-03 4.191519692540168762e-03 3.533423840999603271e-01 2.541762590408325195e-01 1.423974633216857910e-01 -1.094708442687988281e-01 -2.032966911792755127e-01 -1.967038661241531372e-01 4.316924884915351868e-02 -2.650080919265747070e-01
4.620694369077682495e-02 -2.169664502143859863e-01 -5.215258151292800903e-02 -6.324658542871475220e-02 -6.461305543780326843e-03 -3.545705676078796387e-01 2.437905520200729370e-01 -1.055523604154586792e-01 2.636543810367584229e-01 -3.050251603126525879e-01 -1.775221824645996094e-01 4.041996598243713379e-02 -1.598703488707542419e-02 1.362759321928024292e-01 2.120379954576492310e-01 1.452374905347824097e-01 -1.359930261969566345e-02 -1.294278949499130249e-01 4.402293264865875244e-02 -1.520522981882095337e-01 -2.228854000568389893e-01 9.695526957511901855e-02 1.857050508260726929e-02 2.864870615303516388e-02 -9.507182985544204712e-03 2.374217957258224487e-01 -1.811571270227432251e-01 -1.651443243026733398e-01 3.060739673674106598e-02 -1.694004982709884644e-01 4.227221608161926270e-01 -2.000872939825057983e-01
-6.947355717420578003e-02 -1.944430321455001831e-01 1.602964252233505249e-01 -3.751510679721832275e-01 1.760750561952590942e-01 -1.842602193355560303e-01 6.659463047981262207e-02 3.801644593477249146e-02 2.643549144268035889e-01 -8.652852475643157959e-02 -3.730069100856781006e-02 -1.374692022800445557e-01 5.555918067693710327e-02 1.524660736322402954e-01 2.560161948204040527e-01 2.659283280372619629e-01 6.426998972892761230e-02 -2.935802340507507324e-01 -8.795158937573432922e-03 1.336902976036071777e-01 2.879611551761627197e-01 9.561366587877273560e-02 -2.175747454166412354e-01 6.372881471179425716e-04 2.116670161485671997e-01 2.250791192054748535e-01 -2.964261732995510101e-02 4.615188017487525940e-02 -3.534897044301033020e-02 -3.548568487167358398e-02 1.553774774074554443e-01 -2.950364649295806885e-01
1.562998443841934204e-01 1.426087021827697754e-01 -1.052656918764114380e-01 -1.816183924674987793e-01 -6.732061505317687988e-03 -4.840778931975364685e-02 7.623711228370666504e-02 1.325017660856246948e-01 1.891712844371795654e-01 6.996610760688781738e-02 -6.500208377838134766e-02 5.151642486453056335e-02 -1.065284460783004761e-01 -1.474471986293792725e-01 -1.038806736469268799e-01 2.712339162826538086e-01 1.881649941205978394e-01 -5.358885973691940308e-02 2.299565225839614868e-01 2.569629251956939697e-01 -1.639862507581710815e-01 -5.530830100178718567e-02 -9.869933128356933594e-02 -3.037560880184173584e-01 3.240781128406524658e-01 4.435784518718719482e-01 -1.269239038228988647e-01 2.009237743914127350e-02 1.144729927182197571e-02 -6.994789838790893555e-02 2.721641957759857178e-01 -1.839967370033264160e-01
9.186989068984985352e-02 -1.652582436800003052e-01 -3.621837869286537170e-02 2.312553115189075470e-02 -1.216859146952629089e-01 -2.058286219835281372e-01 2.111803293228149414e-01 -2.367132306098937988e-01 3.014273345470428467e-01 -2.077276855707168579e-01 -7.936189323663711548e-02 -4.813803732395172119e-02 -7.167436927556991577e-02 1.784476041793823242e-01 1.096900403499603271e-01 1.209481060504913330e-01 -5.369423702359199524e-02 -1.417873203754425049e-01 2.033595442771911621e-01 -2.472111731767654419e-01 -2.314908653497695923e-01 1.574803143739700317e-01 3.588567301630973816e-02 -1.235171034932136536e-01 2.182735651731491089e-01 2.979438602924346924e-01 -7.514638453722000122e-02 -3.545077145099639893e-01 2.096000500023365021e-02 -1.071623936295509338e-01 2.843477725982666016e-01 -1.320339590311050415e-01
-9.447088837623596191e-02 -2.841554582118988037e-01 2.757078111171722412e-01 -8.006026595830917358e-02 -1.213295683264732361e-01 -1.543141901493072510e-01 1.299363225698471069e-01 1.799293309450149536e-01 6.386849284172058105e-02 1.801112443208694458e-01 1.099640801548957825e-01 6.500584632158279419e-02 1.082351058721542358e-01 4.123529046773910522e-02 3.050703182816505432e-02 -9.399297833442687988e-02 5.245304480195045471e-02 4.105777665972709656e-02 3.062784969806671143e-01 2.241734713315963745e-01 -3.472594171762466431e-02 2.657894790172576904e-01 -1.418776661157608032e-01 7.858147472143173218e-02 7.741317152976989746e-02 1.561625003814697266e-01 -3.939939439296722412e-01 9.639506042003631592e-02 -1.157203912734985352e-01 -2.187330722808837891e-01 3.558393195271492004e-02 -4.000516533851623535e-01
-6.650929152965545654e-02 -3.876103162765502930e-01 -1.537803001701831818e-02 -5.652673076838254929e-03 -1.989128440618515015e-01 8.921496570110321045e-02 -7.799973338842391968e-02 4.193391278386116028e-02 3.763844668865203857e-01 -2.158690989017486572e-02 1.779730618000030518e-02 -6.078913807868957520e-03 8.389595150947570801e-02 3.195266798138618469e-02 -9.743147343397140503e-02 -1.242872551083564758e-01 2.719115614891052246e-01 2.119381725788116455e-02 3.456897735595703125e-01 3.420837521553039551e-01 -4.404776915907859802e-02 -1.453538835048675537e-01 4.470398649573326111e-02 -4.888866841793060303e-02 2.695137560367584229e-01 -8.475490659475326538e-02 -3.121904134750366211e-01 1.306214779615402222e-01 -3.984564915299415588e-02 -2.034006565809249878e-01 1.295137554407119751e-01 -1.475471705198287964e-01
6.545678526163101196e-02 -1.459268927574157715e-01 -2.141743153333663940e-01 -3.685117959976196289e-01 1.376341134309768677e-01 4.635189473628997803e-02 2.563066780567169189e-01 -6.445880979299545288e-02 1.235825195908546448e-01 -2.052379399538040161e-01 -3.582222163677215576e-01 -1.684909872710704803e-02 1.166110392659902573e-02 1.583435833454132080e-01 -2.246936112642288208e-01 7.692476361989974976e-02 4.144638031721115112e-02 -6.950939446687698364e-02 1.810574531555175781e-01 1.435987949371337891e-01 1.243094727396965027e-01 2.760427594184875488e-01 -8.484391868114471436e-02 1.803168505430221558e-01 1.878275871276855469e-01 6.835051625967025757e-02 -1.094191372394561768e-01 1.825769664719700813e-03 -2.319261580705642700e-01 -5.883253738284111023e-02 3.288208544254302979e-01 -1.599247753620147705e-01
5.485823377966880798e-02 1.324525624513626099e-01 6.876573711633682251e-02 -1.406131684780120850e-01 -5.283220112323760986e-02 -3.759278655052185059e-01 -8.947454392910003662e-02 2.616444528102874756e-01 4.317406415939331055e-01 -2.615841627120971680e-01 7.205504924058914185e-02 9.321800619363784790e-02 -2.284451872110366821e-01 2.872334718704223633e-01 2.802348509430885315e-02 5.419655237346887589e-03 4.547683149576187134e-02 -1.276058405637741089e-01 1.319970041513442993e-01 3.523329496383666992e-01 1.418020427227020264e-01 6.934654712677001953e-02 8.465993404388427734e-02 1.852551251649856567e-01 1.974965482950210571e-01 1.091744452714920044e-01 -2.328987419605255127e-02 -1.281936466693878174e-01 4.224387183785438538e-02 1.114994287490844727e-03 1.186977401375770569e-01 -1.416518837213516235e-01
-9.662590920925140381e-02 -2.990223765373229980e-01 1.973440945148468018e-01 8.892268873751163483e-03 -1.480269432067871094e-01 1.501287985593080521e-02 1.724705100059509277e-01 6.515090912580490112e-02 6.806503236293792725e-02 -4.549471661448478699e-02 5.639753490686416626e-02 5.127181485295295715e-02 -6.402670592069625854e-02 -2.062548846006393433e-01 -3.724869713187217712e-02 -2.278940379619598389e-01 6.547809392213821411e-02 2.216376364231109619e-01 3.035116791725158691e-01 -1.569467335939407349e-01 1.248785480856895447e-01 -4.612687602639198303e-02 1.052566617727279663e-01 2.888152301311492920e-01 1.016502734273672104e-02 2.628842294216156006e-01 -3.281256258487701416e-01 1.577412337064743042e-01 -1.360366344451904297e-01 -2.629895508289337158e-01 2.944504283368587494e-02 -3.477745950222015381e-01
2.733810059726238251e-02 -2.039095312356948853e-01 1.180823519825935364e-01 -3.480131924152374268e-01 -1.465511918067932129e-01 -2.514747381210327148e-01 9.157197922468185425e-02 1.641128063201904297e-01 5.375992879271507263e-02 -4.049542918801307678e-02 1.768853664398193359e-01 1.868341714143753052e-01 1.195579096674919128e-01 4.967322945594787598e-02 5.774982646107673645e-02 -2.995983324944972992e-02 1.449777036905288696e-01 -1.207087114453315735e-01 -1.472810506820678711e-01 2.673244774341583252e-01 -8.942862600088119507e-02 1.273306459188461304e-01 -9.816999733448028564e-02 -6.942909955978393555e-02 4.013520777225494385e-01 2.548351883888244629e-01 -2.358975410461425781e-01 -1.226995140314102173e-02 2.323261499404907227e-01 -2.840932607650756836e-01 1.185412555932998657e-01 -1.135402470827102661e-01
1.554935872554779053e-01 -1.407289206981658936e-01 1.299756318330764771e-01 -9.699083864688873291e-02 -1.715362630784511566e-02 -2.206501364707946777e-01 -2.641501836478710175e-03 -3.456796333193778992e-02 1.464373022317886353e-01 4.094966128468513489e-02 -1.756151616573333740e-01 1.031615659594535828e-01 -1.624746620655059814e-02 -1.754901856184005737e-01 -1.903379410505294800e-01 1.241580466739833355e-03 4.277670755982398987e-02 2.437097728252410889e-01 3.164214193820953369e-01 2.710435688495635986e-01 -1.075105443596839905e-01 9.602555632591247559e-02 -1.597955673933029175e-01 2.744934707880020142e-02 2.733131945133209229e-01 4.519262313842773438e-01 -1.177390888333320618e-01 1.489106267690658569e-01 -3.341698944568634033e-01 -6.304014474153518677e-02 1.845501512289047241e-01 3.291695192456245422e-02
9.786626696586608887e-02 -2.082834765315055847e-02 3.859465569257736206e-02 -1.272989511489868164e-01 -6.380571424961090088e-02 1.573441475629806519e-01 2.926782071590423584e-01 2.034279257059097290e-01 1.762189269065856934e-01 1.927994936704635620e-01 -6.667688488960266113e-02 -1.878886483609676361e-02 3.224601596593856812e-02 -2.181407511234283447e-01 2.904392406344413757e-02 1.400265097618103027e-01 3.506669402122497559e-01 -1.583503931760787964e-01 2.758279144763946533e-01 1.618047952651977539e-01 -9.117488563060760498e-02 3.257538005709648132e-02 -2.891632495447993279e-03 -1.848311275243759155e-01 2.755101919174194336e-01 4.187275767326354980e-01 1.201249659061431885e-02 -5.998317152261734009e-02 5.391709506511688232e-02 -4.710175469517707825e-02 2.596511542797088623e-01 -2.301041036844253540e-01
2.451297789812088013e-01 -1.272906512022018433e-01 1.522768288850784302e-01 -2.693060338497161865e-01 -8.975861221551895142e-02 -6.426658481359481812e-02 2.603779733180999756e-01 -1.773690134286880493e-01 2.256393134593963623e-01 4.340181127190589905e-02 -1.337980031967163086e-01 6.617776304483413696e-02 1.023423597216606140e-01 -3.569442033767700195e-01 1.509904116392135620e-01 1.471671555191278458e-02 -1.594843417406082153e-01 -2.175811231136322021e-01 2.610791027545928955e-01 6.126176938414573669e-02 -3.115407936275005341e-02 -2.064180672168731689e-01 -2.845795750617980957e-01 8.864477276802062988e-02 3.126367032527923584e-01 1.353905200958251953e-01 -1.595915108919143677e-01 -7.405687123537063599e-02 -7.149097323417663574e-02 -1.755106449127197266e-01 -5.608169361948966980e-02 -1.318117529153823853e-01
-2.359499186277389526e-01 -1.486347168684005737e-01 -1.162485480308532715e-01 -2.909313738346099854e-01 8.179297298192977905e-02 1.351968944072723389e-01 1.765964925289154053e-01 1.533871144056320190e-01 1.314006596803665161e-01 -2.024257332086563110e-01 5.482669174671173096e-02 2.068223617970943451e-02 7.364968210458755493e-02 -3.739418461918830872e-03 -1.088608130812644958e-01 -1.034577563405036926e-01 1.339299231767654419e-02 -1.718884557485580444e-01 2.395991533994674683e-01 2.626523375511169434e-02 3.102976679801940918e-01 2.538325786590576172e-01 -5.597381293773651123e-02 -1.081141382455825806e-01 2.561252117156982422e-01 2.238694280385971069e-01 -1.210616677999496460e-01 -9.421298280358314514e-03 -4.054273068904876709e-01 7.295100390911102295e-02 2.722173333168029785e-01 1.308132708072662354e-01
-6.045400723814964294e-02 -1.227419301867485046e-01 1.304704397916793823e-01 -9.020310640335083008e-02 1.347283571958541870e-01 8.304639160633087158e-02 -1.681455224752426147e-02 6.233689561486244202e-02 2.723120748996734619e-01 1.023004502058029175e-01 -1.260411692783236504e-03 -9.107828885316848755e-02 5.133470054715871811e-03 2.121671885251998901e-01 3.159055113792419434e-01 -1.747698336839675903e-01 -1.937595158815383911e-01 5.486469343304634094e-02 -2.186117134988307953e-02 -7.883093506097793579e-02 -4.871676117181777954e-02 2.746981978416442871e-01 -1.382275670766830444e-01 -6.659013777971267700e-02 3.099762499332427979e-01 3.377986848354339600e-01 -2.331527620553970337e-01 -1.052919849753379822e-01 -2.318304032087326050e-01 -2.108602225780487061e-01 2.127693742513656616e-01 -3.014443814754486084e-01
-1.513118445873260498e-01 3.690838441252708435e-02 2.091566920280456543e-01 -1.784282177686691284e-01 5.358803272247314453e-02 -5.720452591776847839e-02 9.363168850541114807e-03 -2.010349184274673462e-02 2.308201491832733154e-01 5.655252933502197266e-02 -6.402267515659332275e-02 -1.926955282688140869e-01 1.748750060796737671e-01 -1.290463060140609741e-01 1.704412549734115601e-01 5.080261081457138062e-02 3.964875638484954834e-01 -4.953398182988166809e-02 1.035676524043083191e-01 2.600607275962829590e-01 2.206127643585205078e-01 1.867732703685760498e-01 2.859751582145690918e-01 -8.081351220607757568e-02 2.570725679397583008e-01 7.176751643419265747e-02 -1.501199156045913696e-01 -7.305174320936203003e-02 -3.182286024093627930e-01 1.287529468536376953e-01 2.869394719600677490e-01 -8.820676803588867188e-02
6.483422219753265381e-02 -4.217282533645629883e-01 6.459857523441314697e-02 -3.182254135608673096e-01 5.731141939759254456e-02 9.138488769531250000e-02 2.026333659887313843e-01 5.587339028716087341e-02 1.470128744840621948e-01 -4.392189159989356995e-02 1.528609842061996460e-01 5.133631452918052673e-02 1.253845244646072388e-01 1.524211280047893524e-02 1.327383667230606079e-01 -1.642844290472567081e-03 1.276413537561893463e-02 -8.715479075908660889e-02 3.750240802764892578e-01 -1.710422933101654053e-01 -2.366588562726974487e-01 -4.254163801670074463e-02 -6.919293105602264404e-02 -3.363568708300590515e-02 1.303995847702026367e-01 4.415906965732574463e-01 -3.725984692573547363e-02 -2.446075975894927979e-01 -1.643225401639938354e-01 -1.135102100670337677e-02 -8.592189848423004150e-02 -1.562995612621307373e-01
-2.234772294759750366e-01 -2.672009766101837158e-01 1.731308847665786743e-01 -4.757299274206161499e-02 -2.192321717739105225e-01 -1.919192075729370117e-01 -1.575008779764175415e-01 -1.259071379899978638e-02 2.581723630428314209e-01 -4.139119014143943787e-02 8.170529454946517944e-02 1.325744837522506714e-01 -2.569538354873657227e-01 4.433509334921836853e-02 3.242720365524291992e-01 -1.118630319833755493e-01 3.971674293279647827e-02 2.072419524192810059e-01 2.964726090431213379e-01 -1.287315636873245239e-01 1.889641433954238892e-01 2.898918278515338898e-02 -1.998825520277023315e-01 -8.643771521747112274e-03 3.284268975257873535e-01 1.635148078203201294e-01 -2.788676619529724121e-01 1.267368048429489136e-01 1.287098228931427002e-02 -4.450039565563201904e-02 4.390796180814504623e-03 -4.607469588518142700e-02
-9.791916608810424805e-02 -1.165576353669166565e-01 -1.211180835962295532e-01 -5.361448600888252258e-02 7.251534610986709595e-02 1.809731312096118927e-02 2.132483124732971191e-01 -2.297232160344719887e-03 5.526777505874633789e-01 -3.625227510929107666e-02 5.170900374650955200e-02 -7.566871494054794312e-02 -1.471066772937774658e-01 -3.294999152421951294e-02 2.143566757440567017e-01 -2.323180586099624634e-01 1.247424706816673279e-01 1.559302061796188354e-01 7.736245542764663696e-02 2.323066443204879761e-01 2.806058712303638458e-02 -1.822015345096588135e-01 -9.175003319978713989e-02 -1.723921746015548706e-01 -1.364841163158416748e-01 2.037270814180374146e-01 -1.553449779748916626e-01 1.160434558987617493e-01 1.206950619816780090e-01 -2.503957450389862061e-01 3.443459272384643555e-01 -6.988889724016189575e-02
2.238853275775909424e-01 2.059013210237026215e-02 1.152939349412918091e-01 -6.404559314250946045e-02 -2.287753671407699585e-01 -2.067466080188751221e-01 -7.922203838825225830e-02 -6.310851871967315674e-02 1.567860692739486694e-01 -2.302815020084381104e-01 -3.143869340419769287e-01 -1.557433456182479858e-01 -3.499897569417953491e-02 1.469606012105941772e-01 -1.316548138856887817e-01 6.608863174915313721e-02 2.025943249464035034e-01 1.657582372426986694e-01 3.398790657520294189e-01 2.131129652261734009e-01 1.604180783033370972e-01 -8.198231458663940430e-03 8.115869760513305664e-02 -7.144985347986221313e-02 3.297860026359558105e-01 3.775729537010192871e-01 -7.034809887409210205e-02 7.447881251573562622e-02 -9.526655077934265137e-02 -2.712765708565711975e-03 1.858667582273483276e-01 -9.535415470600128174e-02
-1.370901763439178467e-01 -1.982410550117492676e-01 1.318989098072052002e-01 3.660123050212860107e-02 -4.238297790288925171e-02 -6.162726879119873047e-02 9.069174528121948242e-02 1.326920092105865479e-01 2.332816869020462036e-01 -1.001456007361412048e-01 -3.219803273677825928e-01 -1.056508123874664307e-01 -1.423196047544479370e-01 6.471423804759979248e-02 -5.479604750871658325e-02 -8.009238541126251221e-02 -1.534129679203033447e-01 2.896241247653961182e-01 2.231536507606506348e-01 3.279672563076019287e-01 4.285919964313507080e-01 2.387387752532958984e-01 -9.389557689428329468e-02 -1.252031624317169189e-01 2.809458076953887939e-01 2.367822378873825073e-01 1.011842936277389526e-01 -3.672748338431119919e-03 6.488691084086894989e-03 3.203126043081283569e-02 3.601798787713050842e-02 -3.208827227354049683e-02
-1.441560536623001099e-01 -2.253983020782470703e-01 3.080998733639717102e-02 -1.694706380367279053e-01 -1.313186734914779663e-01 -2.509723007678985596e-01 -2.201413959264755249e-01 5.901250615715980530e-02 1.071517094969749451e-01 2.589464560151100159e-02 2.199927866458892822e-01 -1.501456201076507568e-01 -2.766892313957214355e-01 3.493566438555717468e-02 2.702260613441467285e-01 -1.233374476432800293e-01 1.828249171376228333e-02 1.290600299835205078e-01 8.138208091259002686e-02 2.920224890112876892e-02 2.429552376270294189e-01 -9.723481535911560059e-02 -4.076133947819471359e-03 -6.444317102432250977e-02 3.019531965255737305e-01 7.972780615091323853e-02 -4.791229963302612305e-01 1.771466135978698730e-01 4.451081156730651855e-03 -9.979127347469329834e-02 5.570009723305702209e-02 -2.208934426307678223e-01
8.570900559425354004e-02 -2.610216736793518066e-01 -2.477303706109523773e-02 -1.443461924791336060e-01 -3.113396093249320984e-02 -1.713528670370578766e-02 3.652327358722686768e-01 2.301843613386154175e-01 1.142684146761894226e-01 -4.916313588619232178e-01 1.969874352216720581e-01 -2.240738123655319214e-01 -1.810349225997924805e-01 -2.781429700553417206e-02 2.833428978919982910e-02 -2.318584471940994263e-01 8.236241340637207031e-02 -6.730816513299942017e-02 1.006609946489334106e-01 1.723823100328445435e-01 -1.162972077727317810e-01 -4.405074194073677063e-02 -5.316822975873947144e-02 1.647578924894332886e-01 8.769506216049194336e-02 2.460132986307144165e-01 -9.046848118305206299e-02 -1.738616228103637695e-01 1.355149745941162109e-01 -1.839941143989562988e-01 1.617214679718017578e-01 4.418396949768066406e-02
1.390646100044250488e-01 1.291746199131011963e-01 2.256159111857414246e-02 -1.165852472186088562e-01 -1.602545231580734253e-01 -5.738495662808418274e-02 -4.362229723483324051e-03 -1.577650606632232666e-01 3.305136859416961670e-01 -7.140266895294189453e-02 -6.121688708662986755e-02 -6.636060774326324463e-03 -1.620359420776367188e-01 1.195346564054489136e-01 -1.637843251228332520e-01 -4.319089464843273163e-03 1.000764593482017517e-01 1.782864779233932495e-01 4.931526482105255127e-01 1.420554071664810181e-01 2.253461480140686035e-01 -4.937924072146415710e-02 1.345383524894714355e-01 7.716138660907745361e-02 2.779062092304229736e-01 3.911881446838378906e-01 1.768234744668006897e-02 1.757901161909103394e-01 -1.433831304311752319e-01 2.301455661654472351e-02 2.003623396158218384e-01 -7.287291437387466431e-02
1.963380277156829834e-01 -8.760493993759155273e-02 1.275813430547714233e-01 5.637972056865692139e-02 -1.259078681468963623e-01 -5.180936679244041443e-02 -5.845608934760093689e-02 2.381940931081771851e-01 -1.905318722128868103e-02 5.076104775071144104e-02 -4.529723525047302246e-02 -2.252765297889709473e-01 -3.232006356120109558e-02 2.798654697835445404e-02 1.799962818622589111e-01 1.898069679737091064e-01 3.506470620632171631e-01 -3.653388842940330505e-02 2.531677111983299255e-02 2.494502514600753784e-01 -7.093692570924758911e-02 2.299766093492507935e-01 -1.369666904211044312e-01 -5.821757763624191284e-02 3.715300858020782471e-01 2.910601496696472168e-01 -1.444320380687713623e-01 1.631603837013244629e-01 4.660294204950332642e-02 -1.018704697489738464e-01 2.375334352254867554e-01 -3.510090708732604980e-01
-2.323892414569854736e-01 -8.258484303951263428e-02 1.224358379840850830e-01 -2.341198027133941650e-01 -1.155563667416572571e-01 7.271924521774053574e-03 1.000897511839866638e-01 9.627200663089752197e-02 2.784001827239990234e-01 -3.313276916742324829e-02 -9.870731085538864136e-02 -3.610501587390899658e-01 -1.865208148956298828e-01 2.217682451009750366e-02 9.081066399812698364e-02 3.736163675785064697e-02 -1.499429792165756226e-01 3.785093873739242554e-02 -2.091552363708615303e-03 7.556407898664474487e-02 2.233708351850509644e-01 2.725798785686492920e-01 -1.686186492443084717e-01 5.925270542502403259e-02 9.184129536151885986e-02 3.910351991653442383e-01 -5.615604668855667114e-02 4.818722233176231384e-02 2.442402578890323639e-02 1.700385957956314087e-01 1.915112435817718506e-01 -3.927831053733825684e-01
-4.998273029923439026e-02 -2.308861017227172852e-01 -2.994133345782756805e-02 -2.046940028667449951e-01 -3.254456222057342529e-01 -6.544895935803651810e-03 1.608044058084487915e-01 1.474812179803848267e-01 -2.410859614610671997e-02 1.505427509546279907e-01 -4.021102190017700195e-02 1.183633133769035339e-01 2.282078005373477936e-02 -1.841012686491012573e-01 1.190346181392669678e-01 1.920626126229763031e-02 3.486075624823570251e-02 7.007874548435211182e-02 4.276179671287536621e-01 9.708984941244125366e-02 4.893480986356735229e-02 1.872787922620773315e-01 -1.938962563872337341e-02 1.896932423114776611e-01 9.046188741922378540e-02 1.015696898102760315e-01 -3.389969766139984131e-01 2.035009209066629410e-03 -9.501604363322257996e-03 -3.576660156250000000e-01 5.024417862296104431e-02 -3.518629670143127441e-01
8.358468115329742432e-02 -1.723027229309082031e-01 -4.509877786040306091e-02 -2.802465856075286865e-01 -1.824102103710174561e-01 -4.009892046451568604e-01 -3.090874291956424713e-02 -2.025309950113296509e-02 2.847737371921539307e-01 -1.837995797395706177e-01 1.764087192714214325e-02 -1.285441368818283081e-01 1.624339520931243896e-01 2.157711386680603027e-01 1.321064084768295288e-01 1.566032916307449341e-01 6.746730953454971313e-02 2.156009972095489502e-01 5.313172191381454468e-02 4.880939610302448273e-03 2.304557524621486664e-02 1.829515099525451660e-01 -2.300154119729995728e-01 -2.731969654560089111e-01 2.833994030952453613e-01 1.773881912231445312e-01 -1.384235825389623642e-02 -3.181478753685951233e-02 -1.742923110723495483e-01 -1.023160666227340698e-01 1.070240959525108337e-01 -2.448991686105728149e-01
-3.491652384400367737e-02 9.973338991403579712e-02 7.928229868412017822e-02 -2.211594395339488983e-02 -7.452314347028732300e-02 -1.444658637046813965e-01 1.076302826404571533e-01 1.494369953870773315e-01 1.743960529565811157e-01 -3.044000566005706787e-01 -9.234362840652465820e-02 -1.090399101376533508e-01 -2.315461784601211548e-01 4.704819321632385254e-01 3.208617269992828369e-01 1.744524538516998291e-01 5.436509475111961365e-02 2.006562203168869019e-01 7.305335998535156250e-02 1.772318482398986816e-01 2.313924580812454224e-01 9.197149425745010376e-02 6.987362354993820190e-02 6.720086187124252319e-02 8.818061649799346924e-02 3.719668090343475342e-01 -2.010782957077026367e-01 -6.588962674140930176e-02 4.260196536779403687e-02 4.491464421153068542e-02 1.541622877120971680e-01 -1.693839556537568569e-03
[truncated: 3,271,282 more chars]
