# Supplementary material for: The Language of Innovation
Source: PLoS One. 2020 Apr 30;15(4):e0230107. doi: 10.1371/journal.pone.0230107 (PMC7194493; doi:10.1371/journal.pone.0230107)
Supplement: S23 File — (GZ) [file pone.0230107.s023.tar.gz › 2001-2005/V2Run_1_VS_4500_embeddings2001-2005ED32.txt]

3.341057598590850830e-01 -1.287118941545486450e-01 -1.652090698480606079e-01 4.216136336326599121e-01 3.740375116467475891e-02 2.535102888941764832e-02 -9.036872535943984985e-02 2.895320057868957520e-01 -1.621094793081283569e-01 3.400892913341522217e-01 8.838985115289688110e-02 8.567656576633453369e-02 9.651523083448410034e-02 2.927370667457580566e-01 -1.829787045717239380e-01 -4.079600051045417786e-02 2.207545787096023560e-01 1.633692979812622070e-01 -3.874792903661727905e-02 -1.546757966279983521e-01 6.248101964592933655e-02 -8.125499635934829712e-02 2.493474818766117096e-02 -1.298892050981521606e-01 5.032820254564285278e-02 -3.290707170963287354e-01 -1.155917793512344360e-01 6.036193296313285828e-02 6.760107725858688354e-02 -1.188500002026557922e-01 5.982366576790809631e-02 -8.075495064258575439e-02
-1.499201655387878418e-01 -2.931375056505203247e-02 1.359740346670150757e-01 2.082511186599731445e-01 2.218779921531677246e-01 -9.868652559816837311e-03 -3.302898108959197998e-01 1.283010840415954590e-01 -7.932037860155105591e-02 4.096494913101196289e-01 1.160529479384422302e-01 2.869929745793342590e-02 -3.665896058082580566e-01 6.208174303174018860e-02 -4.680665582418441772e-02 -7.109245657920837402e-02 2.661424577236175537e-01 -1.912651360034942627e-01 -1.194816231727600098e-01 -1.795294322073459625e-02 -9.117276966571807861e-02 -1.712709367275238037e-01 -1.080821603536605835e-01 -1.766115725040435791e-01 1.865820437669754028e-01 1.637237519025802612e-01 8.167224377393722534e-02 7.128766272217035294e-03 1.994523555040359497e-01 2.567417547106742859e-02 -2.222393453121185303e-01 2.129365950822830200e-01
2.196027785539627075e-01 -1.085350066423416138e-01 -1.324686557054519653e-01 3.275853097438812256e-01 1.983647942543029785e-01 2.671533077955245972e-02 -2.033670395612716675e-01 2.397436946630477905e-01 1.909292042255401611e-01 2.859492897987365723e-01 7.593872398138046265e-02 -1.259501427412033081e-01 -1.949917376041412354e-01 3.343963325023651123e-01 6.422080844640731812e-02 1.491172760725021362e-01 4.873348399996757507e-02 -1.534891873598098755e-01 -1.730327308177947998e-01 -2.339095324277877808e-01 -1.362442821264266968e-01 -1.493114829063415527e-01 2.627365291118621826e-01 -1.221351176500320435e-01 1.830497980117797852e-01 -1.960151642560958862e-01 6.636901199817657471e-02 6.426841951906681061e-03 -7.138174772262573242e-02 1.379258185625076294e-01 -6.457899510860443115e-02 -1.418685913085937500e-01
2.876594662666320801e-01 -4.982875287532806396e-02 -7.110103964805603027e-02 2.689577639102935791e-01 1.357849687337875366e-01 1.260106414556503296e-01 -4.634033888578414917e-02 1.877072639763355255e-02 -7.515408098697662354e-02 6.321059167385101318e-02 -2.109800651669502258e-02 -2.732601463794708252e-01 6.573010981082916260e-02 3.072299808263778687e-02 -3.634009063243865967e-01 -2.273043692111968994e-01 9.732401371002197266e-02 1.076539382338523865e-01 -1.716949790716171265e-01 -5.412252619862556458e-02 -1.244230717420578003e-01 -1.780487149953842163e-01 -2.171017974615097046e-01 -2.033985406160354614e-01 3.139383494853973389e-01 -1.105829179286956787e-01 2.160056494176387787e-02 -2.553063035011291504e-01 3.613448143005371094e-01 1.126682758331298828e-01 -8.035029470920562744e-02 -1.072253361344337463e-01
6.716946512460708618e-02 -2.303024679422378540e-01 -1.462515294551849365e-01 2.817837595939636230e-01 3.871399676427245140e-03 9.977234899997711182e-02 -1.715146005153656006e-01 2.981124818325042725e-01 -8.151245862245559692e-02 3.665731549263000488e-01 4.866855219006538391e-02 2.974174544215202332e-02 1.958615928888320923e-01 7.319721579551696777e-02 -1.198159903287887573e-01 9.211891889572143555e-02 1.730055660009384155e-01 -3.778642117977142334e-01 -1.096529513597488403e-01 5.469094589352607727e-02 -1.135158762335777283e-01 -7.188707124441862106e-03 4.040161147713661194e-02 -1.153429299592971802e-01 1.684660017490386963e-01 1.097159646451473236e-02 -1.274392902851104736e-01 3.762985765933990479e-02 -7.047041505575180054e-02 -7.595966011285781860e-02 -4.792774096131324768e-02 -4.772557318210601807e-01
2.111162245273590088e-01 8.216835558414459229e-02 8.847478777170181274e-02 1.235473752021789551e-01 3.043641149997711182e-02 1.071154549717903137e-01 -1.245002821087837219e-01 1.913366317749023438e-01 -2.241097018122673035e-02 4.520275294780731201e-01 -3.493260592222213745e-02 1.284184306859970093e-01 -4.105612263083457947e-02 8.505416661500930786e-02 1.223588362336158752e-01 1.485756970942020416e-02 1.437979489564895630e-01 -1.909203678369522095e-01 -1.949860751628875732e-01 -8.162066340446472168e-02 -7.421632111072540283e-02 -2.042904794216156006e-01 2.373874038457870483e-01 4.572418704628944397e-02 2.894739806652069092e-01 -1.741765141487121582e-01 1.091642454266548157e-01 -2.068385034799575806e-01 2.121318131685256958e-01 -5.996604263782501221e-02 8.720383793115615845e-02 -4.264895915985107422e-01
4.968092218041419983e-02 4.843335226178169250e-02 -8.998677134513854980e-02 1.199361830949783325e-01 2.056667953729629517e-01 1.089469492435455322e-01 -3.806273639202117920e-02 1.849704980850219727e-01 -3.408261109143495560e-03 2.824299633502960205e-01 -1.142180860042572021e-01 5.726909264922142029e-02 3.729077801108360291e-02 -6.159306690096855164e-02 -1.922116428613662720e-01 1.356684565544128418e-01 2.049029767513275146e-01 -1.125976908951997757e-02 -1.625893115997314453e-01 -1.485242396593093872e-01 1.626142859458923340e-02 3.545697033405303955e-02 2.408713251352310181e-01 -3.879204392433166504e-01 2.708148062229156494e-01 -9.564498811960220337e-02 -1.563321948051452637e-01 -6.612165272235870361e-02 2.837345004081726074e-01 4.393229261040687561e-02 -2.368722409009933472e-01 -4.192368686199188232e-01
7.698366045951843262e-02 -2.760806679725646973e-02 -7.667955011129379272e-02 4.049259796738624573e-02 -1.817370019853115082e-02 5.225412920117378235e-02 -1.314363926649093628e-01 3.159571066498756409e-02 5.503905192017555237e-02 3.700176179409027100e-01 4.548158645629882812e-01 -5.422345176339149475e-02 -3.411213755607604980e-01 1.728308200836181641e-01 -1.252768188714981079e-01 2.148495987057685852e-02 2.472934871912002563e-01 5.819729715585708618e-02 -2.058912515640258789e-01 -1.839390397071838379e-01 -2.387443333864212036e-01 -1.499785929918289185e-01 -1.087863221764564514e-01 -2.646289169788360596e-01 1.175055429339408875e-01 -4.152287915349006653e-02 1.317241322249174118e-02 4.190579056739807129e-02 6.855314224958419800e-02 2.068681418895721436e-01 -1.684849560260772705e-01 -2.384607046842575073e-01
-8.399359881877899170e-03 -1.434730142354965210e-01 -3.579817414283752441e-01 3.097922801971435547e-01 2.025774270296096802e-01 -9.079914540052413940e-02 -1.280833035707473755e-01 3.115060329437255859e-01 3.221331164240837097e-02 3.034440577030181885e-01 2.346446923911571503e-02 3.002440333366394043e-01 1.826921552419662476e-01 1.601297780871391296e-02 -4.031758382916450500e-02 7.080642133951187134e-02 1.989021748304367065e-01 -5.771270766854286194e-02 -2.537319362163543701e-01 -1.261645406484603882e-01 -4.075312986969947815e-02 -3.797131404280662537e-02 2.501561939716339111e-01 1.041983515024185181e-01 1.593354195356369019e-01 9.125878103077411652e-03 -1.748819500207901001e-01 -1.555775851011276245e-01 2.520769536495208740e-01 -1.246835291385650635e-01 5.822867155075073242e-03 -9.646022319793701172e-02
-2.000849694013595581e-03 -1.303555518388748169e-01 -1.984316408634185791e-01 1.599372327327728271e-01 1.161227449774742126e-01 2.029129117727279663e-01 -1.589079201221466064e-01 2.471268922090530396e-01 -1.204248070716857910e-01 2.944079637527465820e-01 2.918534539639949799e-02 -2.908398769795894623e-02 -1.507485955953598022e-01 9.677527844905853271e-02 1.038773506879806519e-01 1.204432472586631775e-01 -1.254853159189224243e-01 -7.264567911624908447e-02 -3.054072260856628418e-01 -6.469462811946868896e-02 -2.551529407501220703e-01 -2.099111378192901611e-01 9.399154037237167358e-02 -1.516906470060348511e-01 4.086920320987701416e-01 -7.606685906648635864e-02 3.308266997337341309e-01 -4.807153716683387756e-02 1.508763432502746582e-01 -9.085818380117416382e-02 -1.258770376443862915e-01 -1.608533859252929688e-01
1.362916314974427223e-03 -1.539923716336488724e-03 6.282730400562286377e-02 2.277103364467620850e-01 5.782055109739303589e-02 6.682174652814865112e-02 -2.885461151599884033e-01 -3.380407765507698059e-02 2.920962870121002197e-02 4.600377082824707031e-01 4.228265285491943359e-01 9.539807587862014771e-02 -9.498313069343566895e-02 1.673483848571777344e-01 8.192691951990127563e-03 4.993375018239021301e-02 1.790727302432060242e-02 -1.535405069589614868e-01 2.607454955577850342e-01 -1.541649252176284790e-01 2.098286151885986328e-01 -2.183199822902679443e-01 -4.320962727069854736e-02 -8.780204504728317261e-02 2.673495113849639893e-01 -6.789199262857437134e-02 -1.037527844309806824e-01 -1.007539629936218262e-01 1.613388806581497192e-01 1.183955557644367218e-02 -9.522321075201034546e-02 -2.507403194904327393e-01
8.551412820816040039e-02 4.662436991930007935e-02 -2.309156954288482666e-01 2.030320018529891968e-01 -6.771006435155868530e-02 -2.685380876064300537e-01 -7.412548363208770752e-02 2.632308900356292725e-01 1.530066784471273422e-02 4.222827255725860596e-01 1.333186477422714233e-01 -1.251466721296310425e-01 4.512451589107513428e-02 1.580558717250823975e-01 7.934001088142395020e-02 1.252381503582000732e-01 -1.490521878004074097e-01 -2.669180743396282196e-02 -2.624073326587677002e-01 -1.539813429117202759e-01 -1.133846044540405273e-01 -4.370256885886192322e-02 1.038752421736717224e-01 -3.535558879375457764e-01 1.397690027952194214e-01 -1.708746105432510376e-01 2.615180052816867828e-02 -1.316137015819549561e-01 9.249585866928100586e-02 -4.057676717638969421e-02 -7.703343778848648071e-02 -3.668334484100341797e-01
8.158513903617858887e-02 -1.051589176058769226e-01 -4.288295283913612366e-02 1.658476591110229492e-01 3.178777545690536499e-02 -6.004744023084640503e-02 -2.634552121162414551e-01 2.389182746410369873e-01 1.482752561569213867e-01 3.839305937290191650e-01 1.650403141975402832e-01 -2.219871282577514648e-01 1.577841043472290039e-01 -1.344445496797561646e-01 -6.701618432998657227e-02 -3.419052660465240479e-01 1.247329264879226685e-01 -1.068893745541572571e-01 -1.124866902828216553e-01 -3.184285014867782593e-02 1.769208908081054688e-01 5.803856626152992249e-02 -1.383469104766845703e-01 -3.340683281421661377e-01 1.807775646448135376e-01 -1.167971417307853699e-01 -2.039984911680221558e-01 -1.552395969629287720e-01 1.928301751613616943e-01 -9.289598464965820312e-02 2.054135352373123169e-01 -7.390017062425613403e-02
1.700687110424041748e-01 -2.263610363006591797e-01 4.401927813887596130e-02 1.478329896926879883e-01 9.564549475908279419e-02 6.496713310480117798e-02 -9.225769340991973877e-02 1.902415044605731964e-02 -1.740089952945709229e-01 3.753103613853454590e-01 1.219301205128431320e-02 -1.896975785493850708e-01 3.542894721031188965e-01 5.677645653486251831e-02 -8.372856676578521729e-02 -2.820896506309509277e-01 1.334470808506011963e-01 -1.907113492488861084e-01 4.081529378890991211e-02 -2.571447193622589111e-01 2.176730521023273468e-02 -6.942403502762317657e-03 -1.662523448467254639e-01 -2.282922118902206421e-01 6.262356042861938477e-02 -1.795871704816818237e-01 -6.669043004512786865e-02 -1.468805521726608276e-01 3.712103962898254395e-01 1.310144364833831787e-01 1.330312937498092651e-01 -1.187469139695167542e-01
5.712791159749031067e-02 -8.983390405774116516e-03 -3.064454160630702972e-02 1.627036631107330322e-01 1.341365873813629150e-01 1.271549761295318604e-01 -2.103830277919769287e-01 4.128665626049041748e-01 -1.943330653011798859e-02 4.725644886493682861e-01 -7.982897758483886719e-02 7.003195583820343018e-02 4.974310100078582764e-02 8.572522550821304321e-02 -1.436975747346878052e-01 2.120949923992156982e-01 -1.251400634646415710e-02 -2.392679750919342041e-01 -3.479986190795898438e-01 -5.797311291098594666e-02 1.422375589609146118e-01 -8.394886553287506104e-02 1.769074499607086182e-01 -1.456886082887649536e-01 2.420655936002731323e-01 -3.194958716630935669e-02 8.578373491764068604e-02 -4.409251734614372253e-02 1.515996009111404419e-01 -6.114330515265464783e-02 -1.303808540105819702e-01 -1.887466758489608765e-01
-1.975831203162670135e-02 3.121554851531982422e-02 4.523755237460136414e-02 3.006862401962280273e-01 1.770940721035003662e-01 8.691319823265075684e-02 -8.290838450193405151e-02 1.933288276195526123e-01 -1.051500439643859863e-01 5.549274086952209473e-01 1.150386184453964233e-01 -4.721650481224060059e-02 6.390189379453659058e-02 1.092724725604057312e-01 9.363228827714920044e-02 1.590143293142318726e-01 2.057811617851257324e-01 -9.677387773990631104e-02 -3.489725291728973389e-01 -1.022411137819290161e-01 -8.008140325546264648e-02 1.368058472871780396e-01 6.347084790468215942e-02 -5.103651806712150574e-02 3.536274731159210205e-01 8.535080589354038239e-03 -1.145391464233398438e-01 -7.561697810888290405e-02 1.067320555448532104e-01 4.958365485072135925e-02 -1.505357176065444946e-01 -2.056401669979095459e-01
-1.840156316757202148e-01 1.641027480363845825e-01 1.772898435592651367e-01 3.001380562782287598e-01 -1.393031328916549683e-01 1.140230596065521240e-01 -3.843605816364288330e-01 2.877123951911926270e-01 6.576595455408096313e-02 3.497386872768402100e-01 1.112864017486572266e-01 8.677778393030166626e-02 -1.417211592197418213e-01 3.236027061939239502e-01 1.205554883927106857e-02 -1.623973548412322998e-01 2.129821479320526123e-01 -7.998684048652648926e-02 8.787223696708679199e-02 5.295527633279561996e-03 -1.171851828694343567e-01 9.834286570549011230e-02 -3.835323965176939964e-03 -2.230522781610488892e-01 -7.640536874532699585e-02 2.044538594782352448e-02 -5.561380833387374878e-02 -1.122798547148704529e-01 1.072868704795837402e-01 -2.836274914443492889e-02 7.295022159814834595e-02 -2.909039556980133057e-01
1.889617443084716797e-01 -1.526965498924255371e-01 -1.746729314327239990e-01 2.797496020793914795e-01 2.534921467304229736e-01 1.080979183316230774e-01 -1.962681114673614502e-01 7.092997431755065918e-02 2.203507535159587860e-02 4.389478862285614014e-01 4.506234824657440186e-02 -7.137067150324583054e-03 3.071073815226554871e-02 -7.497628033161163330e-02 6.897529587149620056e-03 2.472172677516937256e-01 7.852750271558761597e-02 -5.318693351000547409e-03 -3.213633000850677490e-01 -6.243276409804821014e-03 1.977546960115432739e-01 -2.818154729902744293e-02 2.012400478124618530e-01 -1.675749123096466064e-01 2.193405628204345703e-01 8.339817635715007782e-03 -6.521219760179519653e-02 -1.455661356449127197e-01 1.648631542921066284e-01 3.556333854794502258e-02 -1.943131238222122192e-01 -3.031962215900421143e-01
1.941036432981491089e-01 -1.437723264098167419e-02 9.744001924991607666e-02 2.664407789707183838e-01 1.858462244272232056e-01 1.592151522636413574e-01 -3.934843838214874268e-01 1.442477852106094360e-01 7.559934258460998535e-02 2.987342178821563721e-01 1.814761608839035034e-01 -9.134114533662796021e-02 -5.877123400568962097e-02 2.819019854068756104e-01 -6.416290998458862305e-02 8.860441856086254120e-03 1.011052951216697693e-01 -2.320584654808044434e-01 2.002328336238861084e-01 -1.806659251451492310e-01 5.284484848380088806e-02 -3.095307350158691406e-01 -2.353932335972785950e-02 -1.693349331617355347e-01 -2.079510129988193512e-02 1.397964954376220703e-01 -6.497180461883544922e-02 1.265877038240432739e-01 1.799289882183074951e-01 -2.273049019277095795e-02 1.398893147706985474e-01 -2.558033168315887451e-01
-4.289538040757179260e-02 -3.806020691990852356e-02 -2.487087436020374298e-02 3.256651759147644043e-01 -8.272526413202285767e-02 -1.365614980459213257e-01 -1.804657280445098877e-02 2.594389021396636963e-01 -1.807636320590972900e-01 9.372887015342712402e-02 1.548957228660583496e-01 -9.632646292448043823e-02 1.328533887863159180e-01 1.330158412456512451e-01 -2.049254477024078369e-01 -3.961957693099975586e-01 3.604939207434654236e-02 1.951449960470199585e-01 -2.374382317066192627e-01 -2.778181433677673340e-02 -9.480697661638259888e-02 -1.349655091762542725e-01 -2.222803831100463867e-01 -3.690793812274932861e-01 -1.791366934776306152e-02 -2.056410722434520721e-02 -1.076807305216789246e-01 -8.647663891315460205e-02 3.634227216243743896e-01 -6.937650963664054871e-03 9.255053848028182983e-02 -1.341584473848342896e-01
-2.237028442323207855e-02 2.767812460660934448e-02 -9.719493240118026733e-02 3.521226942539215088e-01 8.093975484371185303e-02 -1.969046890735626221e-01 -1.071987301111221313e-01 2.524758875370025635e-01 -9.707746654748916626e-02 3.165208697319030762e-01 -6.296698004007339478e-02 -1.619266122579574585e-01 -3.519313931465148926e-01 1.563585400581359863e-01 -4.145806655287742615e-03 2.224572449922561646e-01 1.239930465817451477e-01 -1.190388053655624390e-01 -3.347641602158546448e-02 -5.004910752177238464e-02 5.791957676410675049e-02 2.144573032855987549e-01 5.466544628143310547e-02 -1.065743565559387207e-01 3.107067644596099854e-01 -4.785107448697090149e-02 1.123822387307882309e-02 -5.870743189007043839e-03 1.875617504119873047e-01 1.415649205446243286e-01 -1.830475777387619019e-01 -3.500806391239166260e-01
1.716122031211853027e-01 -1.240846589207649231e-01 2.525747520849108696e-03 8.231624215841293335e-02 1.145308539271354675e-01 1.357627194374799728e-02 -5.408005416393280029e-02 3.700011968612670898e-01 1.890731304883956909e-01 2.813890278339385986e-01 2.513223513960838318e-02 -6.927883625030517578e-02 -1.747565716505050659e-01 1.932299584150314331e-01 8.239555358886718750e-02 3.773905932903289795e-01 1.108779087662696838e-01 -9.536392986774444580e-02 -1.519356369972229004e-01 -1.543107628822326660e-01 -1.161661148071289062e-01 -8.655840158462524414e-02 1.659503020346164703e-02 -1.204816550016403198e-01 1.578856408596038818e-01 1.610043048858642578e-01 -9.862738847732543945e-02 -2.384740710258483887e-01 2.670404314994812012e-01 2.381673455238342285e-01 -2.077570557594299316e-01 -2.551184594631195068e-01
6.558793038129806519e-02 1.019407529383897781e-02 -2.421730011701583862e-01 2.002017199993133545e-01 1.457356512546539307e-01 -1.696618832647800446e-02 -2.326689809560775757e-01 1.339827775955200195e-01 -1.580547094345092773e-01 3.601249754428863525e-01 -2.972407452762126923e-02 1.911424398422241211e-01 1.645713746547698975e-01 8.385794609785079956e-02 -8.599721640348434448e-02 5.218341574072837830e-02 -4.969150200486183167e-02 -1.884902864694595337e-01 -4.057977199554443359e-01 2.685082145035266876e-02 1.183456405997276306e-01 5.784175544977188110e-02 5.893936380743980408e-02 1.225478872656822205e-01 2.872208952903747559e-01 -2.067246884107589722e-01 -1.016562506556510925e-01 -6.386371701955795288e-02 2.719815075397491455e-01 1.795252710580825806e-01 8.699452877044677734e-02 -2.725424468517303467e-01
-1.233712770044803619e-02 -2.147709876298904419e-01 -2.161538153886795044e-01 1.297988742589950562e-01 -4.393988847732543945e-02 2.026275694370269775e-01 -6.844744831323623657e-02 1.697763055562973022e-01 -3.201180696487426758e-02 4.375739395618438721e-01 -4.972008056938648224e-03 2.005304098129272461e-01 1.307959854602813721e-01 2.481365576386451721e-02 -1.038500666618347168e-02 5.338820070028305054e-02 6.199914962053298950e-02 -2.109036147594451904e-01 -3.969177007675170898e-01 -2.580589056015014648e-01 7.580902427434921265e-02 2.209278196096420288e-02 1.945303380489349365e-01 -6.879865378141403198e-02 2.276360094547271729e-01 -1.558106690645217896e-01 -1.710082739591598511e-01 -2.554638683795928955e-01 1.983192563056945801e-01 1.260772496461868286e-01 -2.292064763605594635e-02 -1.123125255107879639e-01
-9.414164721965789795e-02 -2.192249447107315063e-01 -3.323465958237648010e-02 1.392589658498764038e-01 3.219116628170013428e-01 -6.673840433359146118e-02 3.145635360851883888e-03 2.480390518903732300e-01 -3.726340457797050476e-02 4.148975312709808350e-01 5.229035159572958946e-04 -4.131535068154335022e-02 -9.590119123458862305e-02 9.825582057237625122e-02 -2.847733348608016968e-02 3.668263554573059082e-01 -3.190890699625015259e-02 -2.764421887695789337e-02 -7.924691587686538696e-02 -7.593360543251037598e-02 9.362623095512390137e-02 1.447520256042480469e-01 5.382404848933219910e-02 -2.722027599811553955e-01 2.454413026571273804e-01 -1.635099798440933228e-01 8.149987459182739258e-02 -6.724081933498382568e-02 2.040003538131713867e-01 -6.295337527990341187e-02 5.176903307437896729e-02 -3.956862092018127441e-01
1.684371829032897949e-01 -2.306343242526054382e-02 7.981246709823608398e-02 1.333737820386886597e-01 1.833380609750747681e-01 1.636380255222320557e-01 -2.596018090844154358e-02 4.988456368446350098e-01 6.317450851202011108e-02 1.605174690485000610e-01 -3.356479853391647339e-02 -9.316366165876388550e-02 -3.044590055942535400e-01 -3.391025587916374207e-02 4.859326034784317017e-02 -2.454558461904525757e-01 -6.233779340982437134e-02 1.756855398416519165e-01 -2.942210733890533447e-01 -1.151857152581214905e-01 -1.139416322112083435e-01 -9.396632760763168335e-02 -1.036900430917739868e-01 1.172621920704841614e-01 2.261528670787811279e-01 -2.604876458644866943e-01 -1.195402070879936218e-01 1.724274158477783203e-01 1.260826587677001953e-01 -1.028641164302825928e-01 -1.492979377508163452e-01 -2.198221981525421143e-01
1.220458969473838806e-01 1.427292637526988983e-02 -6.050490587949752808e-02 2.157741338014602661e-01 9.852501749992370605e-02 8.255431801080703735e-02 -1.513947993516921997e-01 1.364838778972625732e-01 4.222245141863822937e-02 3.695174455642700195e-01 7.889425009489059448e-02 -6.233227998018264771e-02 3.381366133689880371e-01 1.341281384229660034e-01 -1.933323293924331665e-01 -2.204789221286773682e-01 8.602113276720046997e-02 -2.208956331014633179e-01 -6.168136373162269592e-02 1.121098771691322327e-01 -3.176348656415939331e-02 1.265965960919857025e-02 -2.095887362957000732e-01 -4.270635843276977539e-01 1.652348488569259644e-01 -1.878696531057357788e-01 5.487597361207008362e-02 -2.919366816058754921e-03 2.395232170820236206e-01 4.351656511425971985e-02 2.837161719799041748e-01 -6.660002470016479492e-02
2.265239953994750977e-01 -5.698439106345176697e-02 -7.222986221313476562e-02 4.545031189918518066e-01 -5.128898099064826965e-02 8.229519426822662354e-02 -2.914143800735473633e-01 1.330257356166839600e-01 -4.615465179085731506e-02 2.206508219242095947e-01 -8.548946678638458252e-02 -1.766923815011978149e-01 2.792140245437622070e-01 2.451409548521041870e-01 -2.222896367311477661e-01 -3.084529340267181396e-01 6.063545122742652893e-02 -6.022587418556213379e-02 -1.071516983211040497e-02 -7.385081052780151367e-02 -2.826900966465473175e-02 -2.051881551742553711e-01 -1.063443049788475037e-01 -7.463067770004272461e-02 1.138114407658576965e-01 -1.282290220260620117e-01 -1.035372763872146606e-01 -1.617734879255294800e-01 3.105675876140594482e-01 3.615652397274971008e-02 1.138868927955627441e-01 -1.748448121361434460e-03
-8.402907103300094604e-02 1.295018848031759262e-02 9.832372516393661499e-02 2.502513527870178223e-01 1.081913709640502930e-01 9.687820822000503540e-02 -1.732479184865951538e-01 3.424349427223205566e-01 1.102225389331579208e-02 4.703027307987213135e-01 9.507232904434204102e-02 -8.996552228927612305e-02 2.218690142035484314e-02 -1.173386815935373306e-02 3.346318751573562622e-02 -7.765968143939971924e-02 -1.486570537090301514e-01 5.055854469537734985e-02 -6.575272232294082642e-02 -1.617700606584548950e-01 -4.672607481479644775e-01 -1.656137704849243164e-01 -9.454175829887390137e-02 2.591829746961593628e-02 -4.122674092650413513e-02 -5.615184456110000610e-02 1.445731371641159058e-01 -1.435487531125545502e-02 1.934761106967926025e-01 -1.680321991443634033e-01 1.751379370689392090e-01 -2.703173458576202393e-01
1.473042517900466919e-01 4.991212487220764160e-02 -1.007053405046463013e-01 1.208731904625892639e-01 1.132902577519416809e-01 2.160748839378356934e-01 -3.035253584384918213e-01 1.274178326129913330e-01 -1.528574824333190918e-01 4.146025478839874268e-01 2.195158973336219788e-02 6.297195795923471451e-03 2.272587269544601440e-02 9.991294145584106445e-02 1.193344816565513611e-01 1.542430371046066284e-01 -1.294135749340057373e-01 -2.441229969263076782e-01 -1.809712201356887817e-01 -2.876557409763336182e-01 1.105565354228019714e-01 -7.581558078527450562e-02 1.716884374618530273e-01 -1.452974677085876465e-01 2.473576515913009644e-01 1.005170643329620361e-01 -2.582791745662689209e-01 -1.541229039430618286e-01 2.076110243797302246e-01 -1.276468038558959961e-01 -9.424456208944320679e-02 -2.200690805912017822e-01
1.686365455389022827e-01 5.822475627064704895e-02 -1.322632133960723877e-01 1.051935479044914246e-01 3.129274398088455200e-02 1.560737639665603638e-01 -2.407572865486145020e-01 3.111640214920043945e-01 -9.302200376987457275e-02 4.936967194080352783e-01 -2.182686887681484222e-02 8.865942806005477905e-02 4.370787739753723145e-02 3.402206301689147949e-02 -1.160673648118972778e-01 -1.501896139234304428e-02 2.369558662176132202e-01 -8.226534351706504822e-03 -4.085703790187835693e-01 -6.769172102212905884e-02 4.191715642809867859e-02 -1.751329191029071808e-02 1.336896717548370361e-01 -1.153877153992652893e-01 1.721466034650802612e-01 6.557317078113555908e-02 -9.529711306095123291e-02 -9.754474461078643799e-02 4.598070681095123291e-02 -1.161783114075660706e-01 -1.163710281252861023e-01 -3.732723593711853027e-01
2.741727828979492188e-01 2.509979009628295898e-01 -6.537740677595138550e-02 3.580875992774963379e-01 1.061659678816795349e-01 2.068661004304885864e-01 -1.261572390794754028e-01 2.763822376728057861e-01 -1.278939098119735718e-01 3.233028948307037354e-01 -1.191452797502279282e-02 -4.888782859779894352e-04 -5.510105565190315247e-02 2.442843914031982422e-01 1.757621914148330688e-01 3.051208555698394775e-01 1.043301075696945190e-01 -1.331925094127655029e-01 -1.316492557525634766e-01 -5.786948278546333313e-02 3.001397661864757538e-02 -9.138517826795578003e-02 1.658840924501419067e-01 -1.405436247587203979e-01 -6.537299603223800659e-02 9.747143089771270752e-02 -1.634221710264682770e-02 1.812673807144165039e-01 2.071955800056457520e-01 7.920180261135101318e-02 -1.626913249492645264e-01 -2.164180129766464233e-01
4.509406909346580505e-02 -1.219784170389175415e-01 -1.014669761061668396e-01 2.448587864637374878e-01 2.597171366214752197e-01 3.193341568112373352e-02 -2.517787814140319824e-01 6.220239400863647461e-02 -5.966509133577346802e-02 2.168407291173934937e-01 -4.445653036236763000e-02 -2.821026444435119629e-01 2.270966917276382446e-01 1.733292788267135620e-01 -2.004672735929489136e-01 -1.617237329483032227e-01 -1.401514261960983276e-01 -5.010306369513273239e-03 3.520499914884567261e-02 -7.159067783504724503e-03 1.952094584703445435e-02 -2.157486975193023682e-01 -7.244620472192764282e-02 -3.083099126815795898e-01 4.750328138470649719e-02 -2.915001809597015381e-01 -9.693273343145847321e-03 -1.416280120611190796e-01 3.632718324661254883e-01 4.295513033866882324e-02 1.916050016880035400e-01 -2.256338149309158325e-01
-4.357222467660903931e-02 -2.386360242962837219e-02 4.689373075962066650e-02 1.633128523826599121e-01 -9.880756586790084839e-02 2.343608140945434570e-01 -2.485783994197845459e-01 4.898534715175628662e-02 -1.514999717473983765e-01 2.105177044868469238e-01 1.786594837903976440e-01 -2.322436273097991943e-01 1.213068440556526184e-01 2.265598773956298828e-01 -2.778486907482147217e-01 -1.507183909416198730e-01 -1.283437362872064114e-03 2.056427747011184692e-01 -2.631283104419708252e-01 3.995043039321899414e-02 -3.706710785627365112e-02 7.969646900892257690e-02 6.922960281372070312e-02 -2.394512295722961426e-01 1.696463674306869507e-01 1.136945039033889771e-01 -1.836294531822204590e-01 -1.535996198654174805e-01 3.772202730178833008e-01 -9.623876959085464478e-02 -2.241731435060501099e-01 -1.920637488365173340e-01
1.617590188980102539e-01 -1.253934949636459351e-01 -5.190944299101829529e-03 3.530426621437072754e-01 4.716820083558559418e-03 4.441776499152183533e-02 -3.719021379947662354e-02 1.293109655380249023e-01 1.155418008565902710e-01 2.445032596588134766e-01 6.851151585578918457e-02 -2.184073626995086670e-01 3.215969800949096680e-01 1.460589021444320679e-01 -3.344286382198333740e-01 -2.214198410511016846e-01 4.738704115152359009e-02 1.063709929585456848e-01 -1.066369488835334778e-01 -1.556575596332550049e-01 -1.592836529016494751e-01 -1.156732439994812012e-01 -1.922603845596313477e-01 -2.233203351497650146e-01 1.332276761531829834e-01 -8.705800771713256836e-02 2.263885177671909332e-02 -2.759540379047393799e-01 2.890295684337615967e-01 -8.588781952857971191e-02 -1.191153600811958313e-01 -1.426413804292678833e-01
-2.001227252185344696e-02 -3.117171227931976318e-01 1.529068648815155029e-01 1.996643990278244019e-01 -6.352625042200088501e-02 9.828472882509231567e-02 -4.937542974948883057e-02 1.259685605764389038e-01 2.289869077503681183e-02 -3.297690674662590027e-02 -1.447627097368240356e-01 -3.324223160743713379e-01 1.226181760430335999e-01 2.889167666435241699e-01 -2.820673286914825439e-01 5.942733958363533020e-03 7.813851535320281982e-02 -7.335945963859558105e-02 -3.977433443069458008e-01 -3.123454935848712921e-02 7.022388279438018799e-02 -2.145488858222961426e-01 -1.203765943646430969e-01 -3.352415263652801514e-01 4.162564128637313843e-02 -1.215676777064800262e-02 -1.665547937154769897e-01 4.715887829661369324e-02 3.273375928401947021e-01 -5.449775606393814087e-02 7.440673559904098511e-02 1.432506716810166836e-03
-5.031633377075195312e-02 1.022843644022941589e-01 4.633948206901550293e-03 3.239893317222595215e-01 -9.788494557142257690e-02 -3.224978968501091003e-02 -3.598011434078216553e-01 1.846244372427463531e-02 6.892836093902587891e-02 3.339795768260955811e-01 2.231852114200592041e-01 -6.955484300851821899e-02 -2.377371191978454590e-01 3.183830901980400085e-02 -2.547879219055175781e-01 -2.003911584615707397e-01 2.035629237070679665e-03 -2.871802151203155518e-01 -2.494553029537200928e-01 1.416457165032625198e-02 -3.308393955230712891e-01 7.258836925029754639e-02 -1.024977117776870728e-01 -4.668007045984268188e-02 1.920174062252044678e-02 -1.430299878120422363e-01 1.138550490140914917e-01 1.235260590910911560e-01 5.324034392833709717e-02 -1.826284080743789673e-02 -1.013577952980995178e-01 -2.706362605094909668e-01
1.377581385895609856e-03 -3.115639649331569672e-02 -2.420049458742141724e-01 2.567018568515777588e-01 1.333208084106445312e-01 -8.492036908864974976e-02 -2.256700247526168823e-01 1.275983452796936035e-01 1.187218800187110901e-01 3.915680050849914551e-01 -7.355649769306182861e-02 1.396025717258453369e-01 -2.039723657071590424e-02 -8.025914430618286133e-02 -3.081415034830570221e-02 2.057619765400886536e-02 -1.902150362730026245e-02 -1.955228149890899658e-01 -2.063278108835220337e-01 -1.618792563676834106e-01 -1.648337095975875854e-01 -3.183633089065551758e-01 -1.316768079996109009e-01 -1.432083249092102051e-01 3.583840429782867432e-01 -2.847799658775329590e-01 4.799899458885192871e-02 -7.139143347740173340e-02 3.540156781673431396e-02 2.549497783184051514e-02 -6.845881044864654541e-02 -2.907774746417999268e-01
1.823179423809051514e-01 3.057407401502132416e-02 1.334352302365005016e-03 1.624199748039245605e-01 -3.111446276307106018e-02 1.093480661511421204e-01 -1.776026189327239990e-01 3.573045507073402405e-02 7.586717605590820312e-02 4.740516841411590576e-01 1.463856101036071777e-01 -7.253188639879226685e-02 -4.805860519409179688e-01 -9.248234331607818604e-03 -2.464657574892044067e-01 -1.288745999336242676e-01 6.068611517548561096e-02 6.957349926233291626e-02 1.439575478434562683e-02 -3.834081292152404785e-01 -1.084151864051818848e-01 -2.647550962865352631e-02 1.053182408213615417e-01 -1.203033775091171265e-01 2.808506786823272705e-01 -1.059598773717880249e-01 6.236119940876960754e-02 1.077243313193321228e-01 1.573334038257598877e-01 2.720722369849681854e-02 3.805879130959510803e-02 -4.281615838408470154e-02
6.907571852207183838e-02 1.535148024559020996e-01 8.866221457719802856e-02 6.719345599412918091e-02 5.315678194165229797e-03 4.572840034961700439e-02 -3.500015437602996826e-01 1.183901354670524597e-01 5.202468484640121460e-02 3.712435662746429443e-01 5.342889204621315002e-02 7.391262054443359375e-02 -4.237079322338104248e-01 5.390467494726181030e-02 9.700345993041992188e-02 -1.876728683710098267e-01 1.794863045215606689e-01 -9.946648776531219482e-02 4.797354340553283691e-03 -1.590030193328857422e-01 -1.164104342460632324e-01 -1.651870906352996826e-01 -8.212573081254959106e-02 -7.119432091712951660e-02 -1.905895322561264038e-01 -3.672078484669327736e-03 -1.789807826280593872e-01 -1.170403882861137390e-01 3.155365586280822754e-01 -7.917434722185134888e-02 -2.507245838642120361e-01 -2.718596756458282471e-01
1.921445131301879883e-01 -1.940238773822784424e-01 -7.140448782593011856e-03 2.292270809412002563e-01 -2.665111608803272247e-02 -7.734963297843933105e-02 -2.452836185693740845e-01 1.270667761564254761e-01 1.200993079692125320e-02 1.969249248504638672e-01 6.673026084899902344e-02 -1.788225769996643066e-01 2.280400097370147705e-01 1.153767704963684082e-01 -4.027301669120788574e-01 -1.899232566356658936e-01 1.223179027438163757e-01 1.235619708895683289e-01 -4.524163156747817993e-02 4.758765920996665955e-02 2.251793630421161652e-02 -8.672997355461120605e-02 -2.514016628265380859e-01 -1.574495434761047363e-01 1.403254270553588867e-01 -1.170506328344345093e-01 5.066618323326110840e-02 -2.779720425605773926e-01 4.206650853157043457e-01 -3.259995952248573303e-02 5.786535888910293579e-02 -1.604517847299575806e-01
1.012664362788200378e-01 -2.246796935796737671e-01 -1.286232322454452515e-01 2.905269265174865723e-01 -6.615430861711502075e-02 9.300448000431060791e-02 -4.936807751655578613e-01 2.083049267530441284e-01 3.979603573679924011e-02 2.104827463626861572e-01 1.262259334325790405e-01 -1.320502161979675293e-01 5.449508875608444214e-02 -3.146527335047721863e-03 3.246112912893295288e-02 -1.788613647222518921e-01 3.046401739120483398e-01 -1.688271164894104004e-01 -1.968761160969734192e-02 -2.794845029711723328e-02 -1.867500692605972290e-02 -3.757965564727783203e-02 7.855601608753204346e-02 -6.260443478822708130e-02 1.792344152927398682e-01 -3.814181387424468994e-01 2.727586328983306885e-01 3.685955703258514404e-02 1.494055241346359253e-01 -1.812760950997471809e-03 1.036579757928848267e-01 -4.621270298957824707e-02
1.902964264154434204e-01 -7.579202950000762939e-02 -2.470415458083152771e-02 2.501621246337890625e-01 1.148199010640382767e-02 -6.501996517181396484e-02 -7.477249205112457275e-02 -3.254027664661407471e-02 -9.786240011453628540e-02 -2.361495606601238251e-02 2.450824156403541565e-02 -2.635694742202758789e-01 1.162801533937454224e-01 2.550719678401947021e-01 -1.213074997067451477e-01 -1.628396809101104736e-01 2.668436765670776367e-01 1.279976665973663330e-01 -1.890305727720260620e-01 -1.683054119348526001e-01 -7.414634525775909424e-02 -1.565476506948471069e-01 1.364425867795944214e-01 -2.527675330638885498e-01 1.712138503789901733e-01 -2.597987651824951172e-02 7.863526791334152222e-02 -2.449958920478820801e-01 5.574907660484313965e-01 -1.058415770530700684e-01 3.669045493006706238e-02 1.102354098111391068e-02
-2.849986962974071503e-02 1.069482192397117615e-01 7.492221891880035400e-02 2.529365420341491699e-01 1.225330531597137451e-01 3.358002305030822754e-01 -9.122920781373977661e-02 5.217826366424560547e-01 -1.450441926717758179e-01 2.030856013298034668e-01 -1.515713781118392944e-01 -1.141050457954406738e-01 1.351468637585639954e-02 -7.831877470016479492e-02 -8.406314998865127563e-03 8.221398107707500458e-03 3.316500410437583923e-02 1.198469847440719604e-01 -2.086318582296371460e-01 -2.172467112541198730e-01 -4.275619611144065857e-02 -2.059789150953292847e-01 -1.295910626649856567e-01 -5.920870602130889893e-02 2.078276276588439941e-01 -2.740997672080993652e-01 4.651330411434173584e-02 1.239952743053436279e-01 2.234099507331848145e-01 -6.341153383255004883e-02 8.400416001677513123e-03 -2.108722031116485596e-01
-1.786006055772304535e-02 -2.975402176380157471e-01 -2.122609913349151611e-01 1.495759189128875732e-01 2.102281711995601654e-02 -1.812200993299484253e-01 -5.201886966824531555e-02 1.547868400812149048e-01 -8.392635732889175415e-02 3.092774450778961182e-01 1.124737188220024109e-01 -2.004442550241947174e-02 1.260331124067306519e-01 1.852747946977615356e-01 3.337472379207611084e-01 -3.018858432769775391e-01 1.914172321557998657e-01 -7.235535979270935059e-02 -2.490921914577484131e-01 8.303918689489364624e-02 -9.145008027553558350e-02 -1.749642938375473022e-01 -6.316116452217102051e-02 -3.775619566440582275e-01 1.517025679349899292e-01 -9.695158153772354126e-02 3.725260496139526367e-02 3.638316877186298370e-03 8.524236828088760376e-02 9.792344272136688232e-02 -2.923573739826679230e-02 -2.596793174743652344e-01
-7.350654155015945435e-02 -2.462729811668395996e-01 8.907004259526729584e-03 1.645251512527465820e-01 4.053091406822204590e-01 1.884201467037200928e-01 -9.462962299585342407e-02 -2.481448799371719360e-01 -5.420201644301414490e-02 4.299597442150115967e-02 2.879569232463836670e-01 7.847417891025543213e-02 8.578205108642578125e-02 1.020748913288116455e-01 -1.186302751302719116e-01 -1.752441972494125366e-01 1.729149222373962402e-01 -9.369630366563796997e-02 -3.014855086803436279e-01 -3.066214323043823242e-01 4.092347342520952225e-03 7.874298095703125000e-02 9.334816038608551025e-02 -2.730212807655334473e-01 1.842308491468429565e-01 -1.776111125946044922e-01 2.788759768009185791e-02 -4.193512722849845886e-02 2.628504633903503418e-01 -8.197483420372009277e-02 1.048976480960845947e-01 1.103066578507423401e-01
1.079830005764961243e-01 -1.259305477142333984e-01 2.598301470279693604e-01 1.701758652925491333e-01 4.150537028908729553e-02 -1.763466447591781616e-01 -2.636448442935943604e-01 -3.121353918686509132e-03 -1.068635284900665283e-01 2.814060747623443604e-01 2.152864784002304077e-01 5.571909621357917786e-02 -3.334843516349792480e-01 9.032244794070720673e-03 9.978740662336349487e-02 -1.931395381689071655e-01 1.446532160043716431e-01 -1.651733368635177612e-01 -8.699480444192886353e-02 -2.771771550178527832e-01 -1.600855141878128052e-01 9.598883241415023804e-02 5.043365433812141418e-02 -3.416807353496551514e-01 3.147800639271736145e-02 1.797173731029033661e-02 1.690828055143356323e-01 8.691632747650146484e-02 1.562570184469223022e-01 2.905502319335937500e-01 -1.479762978851795197e-02 -2.044756114482879639e-01
3.391384705901145935e-02 -1.340373903512954712e-01 -2.431531623005867004e-02 1.232873871922492981e-01 9.747306257486343384e-02 3.621974289417266846e-01 -2.334182411432266235e-01 3.458266556262969971e-01 -2.545623667538166046e-02 2.208475321531295776e-01 5.846683308482170105e-02 8.442684262990951538e-02 -4.558400437235832214e-02 -2.650266326963901520e-02 5.249220132827758789e-02 1.978287100791931152e-01 -2.172539681196212769e-01 1.132839079946279526e-02 -3.451382815837860107e-01 -2.389269918203353882e-01 -1.211537197232246399e-01 -1.952220350503921509e-01 -1.961969435214996338e-01 3.310090675950050354e-02 2.127482295036315918e-01 2.005959860980510712e-02 -1.235081180930137634e-01 -1.079539433121681213e-01 1.289697140455245972e-01 -6.995980441570281982e-02 -1.378778964281082153e-01 -3.415577411651611328e-01
-9.237355738878250122e-02 -3.353629112243652344e-01 2.208980731666088104e-02 1.611205637454986572e-01 -2.020394057035446167e-01 2.763021290302276611e-01 -5.478879436850547791e-02 2.509759664535522461e-01 -2.458786219358444214e-01 2.157762497663497925e-01 1.357937902212142944e-01 1.425012797117233276e-01 -2.727194726467132568e-01 1.481066048145294189e-01 -2.319256663322448730e-01 -1.308954954147338867e-01 -1.347936391830444336e-01 -4.676526039838790894e-02 -8.202775567770004272e-02 -1.114944145083427429e-01 -8.016526699066162109e-02 -4.841796308755874634e-02 -1.147077768109738827e-03 -3.078972399234771729e-01 5.430112592875957489e-03 -6.725130975246429443e-02 -1.441974565386772156e-02 1.332298219203948975e-01 3.630576431751251221e-01 1.363825350999832153e-01 1.456634998321533203e-01 -1.384659260511398315e-01
1.135755106806755066e-01 -4.900478944182395935e-02 -1.079729348421096802e-01 2.173712402582168579e-01 6.879599392414093018e-02 5.437424406409263611e-02 -2.173802554607391357e-01 2.370414137840270996e-01 2.810153365135192871e-02 4.180235564708709717e-01 -1.350865513086318970e-01 5.512559413909912109e-02 -1.474993526935577393e-01 6.360702216625213623e-02 3.934191167354583740e-02 1.554236412048339844e-01 -2.218287624418735504e-02 -2.222167700529098511e-01 -3.375967144966125488e-01 1.436725407838821411e-01 -1.219985932111740112e-01 1.780803315341472626e-02 7.897740602493286133e-02 -2.254533469676971436e-01 2.997196018695831299e-01 -1.170448735356330872e-01 -3.618203699588775635e-01 -8.028049021959304810e-02 1.148438081145286560e-01 -3.159570321440696716e-02 -1.088963225483894348e-01 -2.065000683069229126e-01
1.678350716829299927e-01 -1.313733607530593872e-01 -2.552757598459720612e-02 3.299258053302764893e-01 1.237697550095617771e-03 -6.661491096019744873e-02 -7.097723335027694702e-02 4.862301424145698547e-02 1.441614776849746704e-01 2.179175168275833130e-01 1.227627415210008621e-02 -1.831681877374649048e-01 2.027434706687927246e-01 1.286015063524246216e-01 -4.937714040279388428e-01 -1.908957660198211670e-01 2.074793428182601929e-01 -1.816353015601634979e-02 -2.107772976160049438e-01 1.488434523344039917e-02 -4.725925996899604797e-02 -1.412515640258789062e-01 -1.472906321287155151e-01 -1.611955463886260986e-01 3.241397440433502197e-02 -6.059586256742477417e-02 -1.787432655692100525e-02 -2.749304771423339844e-01 3.084120452404022217e-01 1.003437861800193787e-01 -5.222469940781593323e-02 -2.166308611631393433e-01
1.187068074941635132e-01 -1.669240444898605347e-01 -4.652127996087074280e-02 2.129845172166824341e-01 5.572176352143287659e-02 2.885595336556434631e-02 -1.428163200616836548e-01 5.347282066941261292e-02 5.890140682458877563e-02 2.607896924018859863e-01 1.769698038697242737e-02 -2.646123170852661133e-01 1.875744163990020752e-01 3.646546006202697754e-01 -4.142145812511444092e-01 -2.782208323478698730e-01 7.365363836288452148e-02 1.187602281570434570e-01 -3.502283990383148193e-02 -7.098088413476943970e-02 8.726129680871963501e-02 -1.044486835598945618e-01 -2.000493854284286499e-01 -2.231291122734546661e-02 1.331741362810134888e-01 -1.240196153521537781e-01 2.134093455970287323e-02 -2.797797620296478271e-01 2.861943244934082031e-01 -9.022579342126846313e-02 -2.747886069118976593e-02 -1.920600980520248413e-01
1.522483676671981812e-01 9.446426481008529663e-02 -6.073167175054550171e-02 2.176612317562103271e-01 4.706678539514541626e-02 -1.776449754834175110e-02 -2.042239904403686523e-01 2.755397558212280273e-01 -1.103864014148712158e-01 3.417648375034332275e-01 5.756169557571411133e-02 1.178895980119705200e-01 -2.368704676628112793e-01 2.603781521320343018e-01 -1.824233829975128174e-01 3.827741602435708046e-03 -2.978220395743846893e-02 -9.333200752735137939e-02 3.424016758799552917e-02 -2.202025651931762695e-01 5.407130345702171326e-02 -2.282011359930038452e-01 -8.340437896549701691e-03 6.606511771678924561e-02 2.944832146167755127e-01 1.113170310854911804e-01 2.547134459018707275e-01 1.246196329593658447e-01 2.065988630056381226e-01 2.299080789089202881e-01 -8.034762740135192871e-02 -3.050642013549804688e-01
2.645069360733032227e-01 -2.195934057235717773e-01 -2.620720118284225464e-02 2.070404142141342163e-01 3.274833038449287415e-02 -2.758684940636157990e-02 -1.702858954668045044e-01 1.750439405441284180e-01 6.589553505182266235e-02 1.985101848840713501e-01 -1.824627257883548737e-02 -1.149469092488288879e-01 2.285093218088150024e-01 8.593983948230743408e-02 -5.171045064926147461e-01 -1.553456187248229980e-01 1.841859519481658936e-01 9.719617664813995361e-02 -9.692612290382385254e-02 -1.013257578015327454e-01 2.994680311530828476e-03 -1.612918674945831299e-01 -1.192377358675003052e-01 -1.675966531038284302e-01 1.329359710216522217e-01 -2.532126754522323608e-02 7.792303711175918579e-02 -3.062234818935394287e-01 2.943971753120422363e-01 9.763474576175212860e-03 -5.333196744322776794e-02 -1.709819734096527100e-01
1.190364733338356018e-02 1.764082163572311401e-01 -3.947677556425333023e-03 2.188834547996520996e-01 1.709997057914733887e-01 -2.185996435582637787e-02 -2.817083895206451416e-01 3.636519014835357666e-01 7.671310752630233765e-02 2.920416295528411865e-01 2.718972265720367432e-01 5.433081090450286865e-02 -6.566531211137771606e-02 1.323764771223068237e-01 -4.059645533561706543e-02 2.009654045104980469e-01 1.894859969615936279e-01 -2.179104238748550415e-01 -1.880026608705520630e-01 -1.559023708105087280e-01 1.629137694835662842e-01 8.997296541929244995e-02 9.417324513196945190e-02 -3.515448272228240967e-01 -1.197444275021553040e-01 -1.543173566460609436e-02 5.676554888486862183e-02 7.166368514299392700e-02 4.564655199646949768e-02 -2.570102512836456299e-01 -1.055172979831695557e-01 -1.877031475305557251e-01
1.723220199346542358e-01 2.842267975211143494e-02 -9.410747140645980835e-02 1.744154691696166992e-01 -1.373684108257293701e-01 1.610022783279418945e-01 -2.795438766479492188e-01 2.012146860361099243e-01 -4.403977096080780029e-02 5.217526555061340332e-01 -1.108579188585281372e-01 -1.657536625862121582e-01 -2.559273503720760345e-03 7.064712792634963989e-02 -4.365146532654762268e-02 2.710439264774322510e-01 7.656797021627426147e-02 -1.273988038301467896e-01 -2.458580583333969116e-01 4.195142537355422974e-02 3.442415967583656311e-02 9.387963265180587769e-02 1.914631724357604980e-01 -4.074767604470252991e-02 2.794279158115386963e-01 -1.348422169685363770e-01 -8.279541879892349243e-02 -1.255974322557449341e-01 2.837650477886199951e-01 -5.072990432381629944e-02 -7.440622895956039429e-02 -1.798849999904632568e-01
6.792929023504257202e-02 -9.505216963589191437e-03 -2.968889102339744568e-02 2.607680261135101318e-01 1.405994892120361328e-01 3.018767237663269043e-01 -3.143711686134338379e-01 3.208336234092712402e-01 -1.248922720551490784e-01 2.276896238327026367e-01 4.050883278250694275e-02 -3.534676134586334229e-02 7.396944612264633179e-02 -3.054419532418251038e-02 6.702811270952224731e-02 1.214487776160240173e-01 1.432518810033798218e-01 -2.345337420701980591e-01 -2.591817080974578857e-01 6.375969946384429932e-02 1.005805656313896179e-01 1.392770092934370041e-02 1.664681434631347656e-01 -3.298346996307373047e-01 1.426185816526412964e-01 4.093823954463005066e-02 -4.185936227440834045e-02 -2.727176547050476074e-01 8.975779265165328979e-02 1.209087856113910675e-02 -7.382170855998992920e-02 -3.352593779563903809e-01
4.030220583081245422e-02 -9.418700635433197021e-02 -5.298110097646713257e-02 3.522168993949890137e-01 5.460650846362113953e-02 -6.470430642366409302e-02 -8.251212537288665771e-02 2.129976153373718262e-01 1.360494941473007202e-01 3.379135727882385254e-01 -1.360143125057220459e-01 2.223342210054397583e-01 1.100093200802803040e-01 5.509060621261596680e-02 2.748303860425949097e-02 2.625345885753631592e-01 1.175358369946479797e-01 -4.890500381588935852e-02 -2.489059269428253174e-01 -1.784166097640991211e-01 1.797408312559127808e-01 1.775247976183891296e-02 1.477573812007904053e-01 -1.841398477554321289e-01 1.673585325479507446e-01 -1.798435449600219727e-01 2.979826740920543671e-02 -5.055577680468559265e-02 2.039846032857894897e-01 2.172863930463790894e-01 -1.250228881835937500e-01 -3.889048695564270020e-01
2.482432685792446136e-02 -2.117878943681716919e-02 5.612372606992721558e-02 3.850871622562408447e-01 -1.568698883056640625e-02 -1.352080106735229492e-01 -2.005658298730850220e-01 9.708662331104278564e-02 -4.542086422443389893e-01 2.480306923389434814e-01 -6.504973769187927246e-02 -1.286094337701797485e-01 -9.435625374317169189e-02 5.501422658562660217e-02 -1.211619898676872253e-01 1.259023547172546387e-01 -4.518836364150047302e-02 -1.140087097883224487e-01 -3.428948819637298584e-01 -2.982845008373260498e-01 7.136012613773345947e-02 -1.159841865301132202e-01 1.303044557571411133e-01 -2.329507321119308472e-01 2.164454460144042969e-01 -1.682885177433490753e-02 -8.156532794237136841e-02 -1.943076997995376587e-01 -2.691836655139923096e-02 1.834885217249393463e-02 -1.303859055042266846e-01 -1.651459634304046631e-01
-3.627924621105194092e-02 -7.189945876598358154e-02 -7.169290632009506226e-02 3.149421215057373047e-01 2.182254046201705933e-01 6.647641956806182861e-02 -2.552948705852031708e-02 7.429464906454086304e-02 -6.743019074201583862e-02 2.987020015716552734e-01 -2.283830009400844574e-02 4.013802111148834229e-02 2.210439294576644897e-01 2.011686861515045166e-01 -2.043938040733337402e-01 -2.804135382175445557e-01 5.117972940206527710e-02 4.436466470360755920e-02 7.316653430461883545e-02 -6.256804615259170532e-02 2.252065576612949371e-02 -1.234714388847351074e-01 -7.336784154176712036e-02 -2.468334436416625977e-01 1.561141759157180786e-01 -3.172020018100738525e-01 -2.071913331747055054e-01 -2.904128730297088623e-01 2.991531193256378174e-01 1.234810948371887207e-01 2.649040222167968750e-01 -4.737314581871032715e-02
1.749563813209533691e-01 -2.118761241436004639e-01 1.531870663166046143e-01 9.088864922523498535e-02 -2.593056261539459229e-01 3.411933779716491699e-01 -1.784552633762359619e-01 1.906312257051467896e-01 8.748888224363327026e-02 1.480565369129180908e-01 1.355263888835906982e-01 5.899072065949440002e-02 -9.254322201013565063e-02 2.073899656534194946e-01 -2.158327251672744751e-01 -7.870385795831680298e-02 1.008969452232122421e-02 -8.275746554136276245e-02 8.597169816493988037e-02 -7.800007611513137817e-02 -2.041792422533035278e-01 -4.884300380945205688e-02 -3.844662010669708252e-02 -2.253312915563583374e-01 1.544113457202911377e-01 -1.378679722547531128e-01 -1.274438202381134033e-01 1.688212603330612183e-01 4.790695309638977051e-01 -9.701237827539443970e-02 -1.989754587411880493e-01 -4.797211289405822754e-02
-2.879162691533565521e-02 -1.550857573747634888e-01 -2.885572910308837891e-01 2.188799828290939331e-01 1.733639687299728394e-01 6.207357347011566162e-02 -2.151429057121276855e-01 1.041903942823410034e-01 6.150630116462707520e-02 4.170126914978027344e-01 -2.699244208633899689e-02 4.165192693471908569e-02 2.846438884735107422e-01 7.501689344644546509e-02 -4.588976129889488220e-02 -1.922015845775604248e-01 3.533137738704681396e-01 -2.185261994600296021e-01 -1.248762309551239014e-01 -7.495795190334320068e-02 8.344881981611251831e-02 -5.368452519178390503e-02 -1.818506862036883831e-03 -1.015652641654014587e-01 8.762441575527191162e-02 -2.634808421134948730e-01 -1.446988284587860107e-01 -1.444610357284545898e-01 -9.358145296573638916e-02 -1.136814430356025696e-01 -6.283692270517349243e-02 -2.975809276103973389e-01
1.875547319650650024e-01 -3.222525417804718018e-01 2.948497831821441650e-01 1.467321366071701050e-01 2.095326483249664307e-01 1.755918413400650024e-01 -2.216769307851791382e-01 -1.270624157041311264e-02 -4.687660932540893555e-02 1.353926956653594971e-01 1.990623027086257935e-01 7.835344970226287842e-02 5.122721195220947266e-02 2.670064568519592285e-01 3.873719647526741028e-02 -2.551389038562774658e-01 -1.017847880721092224e-01 -2.387243509292602539e-01 -1.888526678085327148e-01 1.314650755375623703e-02 2.725051343441009521e-01 1.081304922699928284e-01 9.696654044091701508e-03 -2.090044319629669189e-02 4.838952794671058655e-02 1.414228081703186035e-01 -1.366737484931945801e-01 5.042661353945732117e-02 2.810207307338714600e-01 -2.597221732139587402e-01 1.804400533437728882e-01 -9.717754274606704712e-02
1.351715177297592163e-01 -3.401261940598487854e-02 -9.006176888942718506e-02 1.224458962678909302e-01 -1.205576211214065552e-01 2.111890166997909546e-01 -2.571051418781280518e-01 2.808391451835632324e-01 5.940251424908638000e-02 2.793659567832946777e-01 2.298003435134887695e-01 2.008813470602035522e-01 -2.889504432678222656e-01 2.720800340175628662e-01 -2.268374860286712646e-01 9.662559628486633301e-02 7.190980017185211182e-02 -1.501251012086868286e-01 -1.418538205325603485e-02 -1.099057495594024658e-01 -1.699581444263458252e-01 -3.376134857535362244e-02 5.544678773730993271e-03 1.994545385241508484e-02 1.736120730638504028e-01 1.969547122716903687e-01 3.117790520191192627e-01 -1.036570779979228973e-02 1.600302308797836304e-01 1.235713884234428406e-01 3.303874284029006958e-02 -2.857477962970733643e-01
9.046199172735214233e-02 -8.409767597913742065e-02 -3.378091156482696533e-01 2.473760247230529785e-01 5.578918755054473877e-02 -1.456424966454505920e-02 -3.344230949878692627e-01 3.429023325443267822e-01 3.922089561820030212e-02 4.773491322994232178e-01 -3.777154162526130676e-02 9.423201531171798706e-02 -5.206741392612457275e-02 -2.843797579407691956e-02 -4.244309291243553162e-02 -3.216944262385368347e-02 1.262756064534187317e-03 -2.280704379081726074e-01 -3.352941200137138367e-02 -1.016805022954940796e-01 -1.452236324548721313e-01 -1.135450527071952820e-01 -1.471927389502525330e-02 -1.329687982797622681e-01 2.768831551074981689e-01 -1.720348596572875977e-01 4.017005115747451782e-02 -1.606763899326324463e-01 3.131690993905067444e-02 1.479602754116058350e-01 -6.086662039160728455e-02 -2.345145493745803833e-01
3.710316121578216553e-02 -1.955166310071945190e-01 1.529687643051147461e-01 2.607273161411285400e-01 -9.772448986768722534e-02 1.520635783672332764e-01 2.737508714199066162e-02 1.737490445375442505e-01 -9.189994633197784424e-02 2.024566829204559326e-01 1.808200925588607788e-01 -1.033113003359176219e-04 -2.048642784357070923e-01 2.912524640560150146e-01 -7.461687922477722168e-02 -5.247906967997550964e-02 -1.043127328157424927e-01 -1.676401495933532715e-01 1.428966969251632690e-01 2.810919471085071564e-02 -3.325692415237426758e-01 1.137531921267509460e-02 -7.600194960832595825e-02 -2.621476948261260986e-01 2.565627098083496094e-01 -1.248440369963645935e-01 -4.342607781291007996e-02 2.008168101310729980e-01 4.021919369697570801e-01 -1.650534123182296753e-01 -1.571977734565734863e-01 -7.347494363784790039e-02
9.855521842837333679e-03 4.593164473772048950e-02 1.075234115123748779e-01 2.083729654550552368e-01 2.501592934131622314e-01 1.782855093479156494e-01 3.168772906064987183e-02 1.259000003337860107e-01 1.306123286485671997e-01 3.691869080066680908e-01 3.945340514183044434e-01 1.710212081670761108e-01 -1.500176638364791870e-01 7.132551819086074829e-02 -4.455708265304565430e-01 -5.316309630870819092e-02 2.263923734426498413e-01 -2.736691758036613464e-02 -7.743508368730545044e-02 -5.237464979290962219e-02 -1.550684571266174316e-01 -2.302327752113342285e-01 2.833556197583675385e-02 -7.950577884912490845e-02 8.018930256366729736e-02 -2.509478712454438210e-03 4.377404227852821350e-02 -6.620445102453231812e-02 1.507906168699264526e-01 1.878773868083953857e-01 9.093978255987167358e-02 -2.010353356599807739e-01
2.025462985038757324e-01 -1.634675264358520508e-01 -1.781072318553924561e-01 -1.264412850141525269e-01 8.562870323657989502e-02 -1.455027312040328979e-01 9.025819599628448486e-03 2.780784070491790771e-01 1.040050853043794632e-02 1.662014275789260864e-01 1.118456646800041199e-01 -5.951678752899169922e-02 -5.545580759644508362e-02 1.070190221071243286e-01 -6.385803967714309692e-02 4.494673386216163635e-02 1.155353114008903503e-01 -2.941162288188934326e-01 -3.925382494926452637e-01 -2.682769596576690674e-01 1.453605294227600098e-01 -9.516298025846481323e-02 -7.793264836072921753e-02 -4.408884420990943909e-02 3.082360029220581055e-01 -2.819316983222961426e-01 1.057024225592613220e-01 -2.098745107650756836e-01 2.444273829460144043e-01 -5.003259703516960144e-02 1.431538723409175873e-02 -2.407061159610748291e-01
3.790889307856559753e-02 6.492467224597930908e-02 -1.604683548212051392e-01 1.666913181543350220e-01 6.678210943937301636e-02 1.851591467857360840e-01 -2.132306247949600220e-01 2.033658027648925781e-01 6.916797161102294922e-02 3.758901953697204590e-01 1.813347265124320984e-02 -1.740333884954452515e-01 -3.457748517394065857e-02 1.725556552410125732e-01 -2.959460020065307617e-02 8.250447362661361694e-02 7.658386230468750000e-02 -2.334644347429275513e-01 -1.642405390739440918e-01 -3.209168910980224609e-01 3.323792293667793274e-02 -1.296000331640243530e-01 4.204784985631704330e-03 7.185717672109603882e-02 3.384747505187988281e-01 1.553898155689239502e-01 1.658134460449218750e-01 -1.469226628541946411e-01 2.138886153697967529e-01 1.083853691816329956e-01 4.555555805563926697e-02 -3.729837834835052490e-01
2.295046299695968628e-01 -1.154290661215782166e-01 -6.113928183913230896e-02 3.309502899646759033e-01 -3.846156969666481018e-02 -1.230804622173309326e-01 -1.740997731685638428e-01 -1.804795861244201660e-02 6.439562141895294189e-02 1.443587094545364380e-01 1.194221600890159607e-01 -2.434486299753189087e-01 1.271205544471740723e-01 5.128202587366104126e-02 -4.359506666660308838e-01 -1.005556434392929077e-01 1.853570938110351562e-01 1.806076318025588989e-01 -1.774574071168899536e-01 -7.297374308109283447e-02 -1.155151128768920898e-01 -1.357754617929458618e-01 -1.591974347829818726e-01 -2.399689853191375732e-01 1.341632660478353500e-02 -4.162723943591117859e-02 -7.813935726881027222e-02 -2.531336843967437744e-01 3.877321481704711914e-01 -9.954138658940792084e-03 1.355430576950311661e-03 -1.223570406436920166e-01
-3.085720352828502655e-02 -7.109312713146209717e-02 -1.158739477396011353e-01 1.539118885993957520e-01 1.836047470569610596e-01 1.407263725996017456e-01 2.066999971866607666e-01 1.679166257381439209e-01 2.838151901960372925e-02 -1.849736273288726807e-02 1.785533279180526733e-01 1.778256446123123169e-01 -3.551071584224700928e-01 2.973835766315460205e-01 -2.067160904407501221e-01 -1.458936929702758789e-01 2.357392609119415283e-01 -3.338099718093872070e-01 -1.619342863559722900e-01 -1.497414857149124146e-01 1.675348542630672455e-02 4.134875256568193436e-03 1.916836351156234741e-01 -1.913879066705703735e-01 1.575842052698135376e-01 -8.743991702795028687e-02 1.279655261896550655e-03 -2.638160288333892822e-01 1.285925656557083130e-01 -1.034755334258079529e-01 -2.245954573154449463e-01 -1.419667601585388184e-01
-1.269986107945442200e-02 -1.981336325407028198e-01 -6.833861768245697021e-02 3.217549324035644531e-01 -1.022604331374168396e-01 -7.402703911066055298e-02 -1.776726543903350830e-01 1.070077419281005859e-01 -4.672037065029144287e-02 1.905046254396438599e-01 4.634935408830642700e-02 -3.370444476604461670e-01 8.914814144372940063e-02 2.322372496128082275e-01 -2.650991082191467285e-01 -2.530146539211273193e-01 1.224973723292350769e-01 -8.894484490156173706e-03 -9.791753441095352173e-02 5.133397877216339111e-02 -3.001919090747833252e-01 -7.144428789615631104e-02 -6.516192108392715454e-02 -1.167498230934143066e-01 1.972469240427017212e-01 1.207049749791622162e-02 -1.396298408508300781e-01 -2.090480327606201172e-01 4.223809242248535156e-01 -5.413669720292091370e-02 3.547602891921997070e-02 -1.333569437265396118e-01
2.291694283485412598e-01 -1.694212257862091064e-01 1.848822087049484253e-01 2.398706972599029541e-01 -1.238554269075393677e-01 5.635429546236991882e-02 -2.243694663047790527e-01 7.841945439577102661e-02 -2.957811653614044189e-01 5.244432091712951660e-01 2.241593748331069946e-01 -2.122042328119277954e-01 -1.793503463268280029e-01 -1.548463851213455200e-02 -1.825297623872756958e-02 6.616930663585662842e-02 2.418038900941610336e-03 -1.383247971534729004e-01 -1.474391072988510132e-01 -2.175291180610656738e-01 -2.441700398921966553e-01 7.312403619289398193e-02 9.226423501968383789e-02 -2.248724848031997681e-01 -4.048021137714385986e-02 2.241621538996696472e-02 -1.918651722371578217e-02 -9.896013885736465454e-02 -1.001687496900558472e-01 -8.541271835565567017e-02 6.206837669014930725e-02 -1.067748963832855225e-01
-2.362563647329807281e-02 -1.654512062668800354e-02 1.449874639511108398e-01 1.792241781949996948e-01 -5.661394912749528885e-03 1.078849006444215775e-02 -3.051260113716125488e-01 3.079034686088562012e-01 4.535107407718896866e-03 2.155037373304367065e-01 1.447711139917373657e-01 1.179399937391281128e-01 -3.624603152275085449e-01 2.999837994575500488e-01 7.061657309532165527e-02 3.753658756613731384e-02 1.688801646232604980e-01 -1.209470704197883606e-01 1.985937543213367462e-02 4.059303924441337585e-02 -2.488277703523635864e-01 -1.528105586767196655e-01 7.897891104221343994e-02 -2.354415506124496460e-01 -1.410411894321441650e-01 -2.693565487861633301e-01 -7.772862911224365234e-02 2.368200942873954773e-02 2.647446095943450928e-01 5.834216997027397156e-02 -7.319281995296478271e-02 -2.808018624782562256e-01
2.810626029968261719e-01 -2.459931224584579468e-01 6.584384292364120483e-02 1.906264573335647583e-01 9.543125331401824951e-02 -1.967916823923587799e-02 1.843665242195129395e-01 1.952099949121475220e-01 9.991188347339630127e-02 3.812017142772674561e-01 -1.585137099027633667e-01 -6.274129450321197510e-02 3.984764963388442993e-02 7.357064634561538696e-02 3.665041178464889526e-02 2.261287271976470947e-01 1.744929552078247070e-01 -1.132523193955421448e-01 -3.287287056446075439e-01 -1.092049479484558105e-02 1.132044270634651184e-01 4.816514439880847931e-03 2.272747904062271118e-01 -2.383913546800613403e-01 9.799206256866455078e-02 -2.635649032890796661e-02 -2.468163520097732544e-02 3.208324313163757324e-02 2.663169205188751221e-01 9.110374003648757935e-02 -7.668204605579376221e-02 -3.529422879219055176e-01
2.106279432773590088e-01 -2.025345116853713989e-01 -4.652379080653190613e-02 2.159474790096282959e-01 8.960646577179431915e-03 4.304124787449836731e-02 -1.031453385949134827e-01 2.065830826759338379e-01 8.822926878929138184e-02 2.568600177764892578e-01 -6.173080764710903168e-03 -2.050014287233352661e-01 2.092607617378234863e-01 1.157408505678176880e-01 -4.931467771530151367e-01 -1.617235094308853149e-01 1.857391297817230225e-01 1.752036660909652710e-01 -1.425836831331253052e-01 -9.303039312362670898e-02 -4.004395753145217896e-02 -2.198980748653411865e-02 -1.565857231616973877e-01 -2.267957627773284912e-01 1.432125270366668701e-01 -1.082686707377433777e-02 4.248523712158203125e-02 -2.550414204597473145e-01 3.260117173194885254e-01 2.050059847533702850e-04 3.214639844372868538e-03 -4.706731066107749939e-02
3.166031092405319214e-02 -2.075532674789428711e-01 9.205727837979793549e-03 3.770006000995635986e-01 8.822427690029144287e-02 9.614507108926773071e-02 -1.816129386425018311e-01 6.129648536443710327e-02 -1.649156808853149414e-01 5.120484530925750732e-02 5.817137658596038818e-03 -2.030866742134094238e-01 3.624959886074066162e-01 1.118769347667694092e-01 -6.583281606435775757e-02 -7.196054607629776001e-02 -3.483830019831657410e-02 -1.545542776584625244e-01 -7.593684643507003784e-02 -1.756304800510406494e-01 -1.140597835183143616e-01 -3.424244467169046402e-03 -1.525494903326034546e-01 -3.162190616130828857e-01 1.400008052587509155e-01 -1.688528656959533691e-01 -1.166581362485885620e-01 -3.436554670333862305e-01 3.269820213317871094e-01 -9.391897171735763550e-02 2.045718729496002197e-01 -5.003156838938593864e-04
-2.870798669755458832e-02 2.216123044490814209e-01 6.124594435095787048e-02 1.621056944131851196e-01 5.892994254827499390e-02 2.406557947397232056e-01 -2.059651315212249756e-01 1.199110001325607300e-01 1.540253311395645142e-01 2.454272359609603882e-01 -5.084529891610145569e-02 1.436028778553009033e-01 -4.605365693569183350e-01 3.313014209270477295e-01 1.324973106384277344e-01 1.483425647020339966e-01 7.024911046028137207e-02 -5.420374125242233276e-02 -2.851329147815704346e-01 -1.343720108270645142e-01 7.244927436113357544e-02 1.530264504253864288e-02 1.363558024168014526e-01 -2.102371305227279663e-01 -2.559654228389263153e-02 -1.556442677974700928e-01 2.982316352427005768e-02 1.162019670009613037e-01 1.755729913711547852e-01 -1.135747507214546204e-01 -1.495635658502578735e-01 -2.288950234651565552e-01
-9.405684471130371094e-02 -1.942149177193641663e-02 1.130276992917060852e-01 3.629613518714904785e-01 1.155484020709991455e-01 2.450737804174423218e-01 -7.786773145198822021e-02 2.889994084835052490e-01 1.124412715435028076e-01 2.780310809612274170e-01 3.629353642463684082e-01 8.626491576433181763e-02 -1.931847184896469116e-01 6.310238689184188843e-02 -5.961831286549568176e-02 -3.613014891743659973e-02 5.952899903059005737e-02 1.518593281507492065e-01 1.290329843759536743e-01 -3.132931292057037354e-01 1.585408300161361694e-01 -6.750646978616714478e-02 -4.789635166525840759e-02 -3.313397169113159180e-01 2.810143828392028809e-01 -9.133079648017883301e-02 -1.066863089799880981e-01 5.010910332202911377e-02 -8.221200667321681976e-03 1.070751808583736420e-02 9.948761016130447388e-02 -1.163205727934837341e-01
8.964969962835311890e-02 -9.944524616003036499e-02 -1.385463327169418335e-01 2.358897626399993896e-01 -2.753553679212927818e-03 -6.290680915117263794e-02 -2.394039928913116455e-01 1.339645832777023315e-01 5.114583298563957214e-02 2.679312229156494141e-01 -1.092886179685592651e-02 -2.565161585807800293e-01 1.962258517742156982e-01 2.157122641801834106e-01 -3.188838958740234375e-01 -3.222312629222869873e-01 1.180574595928192139e-01 1.064312011003494263e-01 -1.349132508039474487e-01 -4.600415751338005066e-02 -5.990302935242652893e-02 -1.230244562029838562e-01 -8.252092450857162476e-02 -2.384572625160217285e-01 1.168726384639739990e-01 -1.531171500682830811e-01 3.689632192254066467e-02 -1.627081781625747681e-01 4.036406278610229492e-01 6.191175058484077454e-02 -1.146630868315696716e-01 -1.559029668569564819e-01
2.557887136936187744e-01 -9.244040399789810181e-02 -1.298908740282058716e-01 2.707567811012268066e-01 -2.607178688049316406e-02 -9.632187895476818085e-03 -1.211757659912109375e-01 2.034541033208370209e-02 -1.117909606546163559e-02 1.526871472597122192e-01 2.559865452349185944e-02 -2.112001031637191772e-01 1.818553507328033447e-01 2.613012194633483887e-01 -3.877844512462615967e-01 -1.826891452074050903e-01 -5.676172208040952682e-03 2.002130895853042603e-01 -5.189182236790657043e-02 -1.264608353376388550e-01 -3.632429614663124084e-02 -2.110218852758407593e-01 -1.037819087505340576e-01 -3.173303306102752686e-01 6.511977314949035645e-02 1.113315746188163757e-01 -7.555554062128067017e-02 -1.563751548528671265e-01 3.896503150463104248e-01 -1.012666895985603333e-01 -1.920323818922042847e-01 -6.555700302124023438e-02
-2.736944146454334259e-02 2.822564542293548584e-01 -2.711213529109954834e-01 3.065281808376312256e-01 -1.304388418793678284e-02 6.430170685052871704e-02 -9.987413138151168823e-02 3.439994156360626221e-01 -2.515578642487525940e-03 -4.455675557255744934e-02 9.170547872781753540e-02 1.168787404894828796e-01 -3.284415006637573242e-01 7.325829565525054932e-02 2.387730330228805542e-01 1.785035058856010437e-02 1.689807325601577759e-01 -6.408829241991043091e-02 -1.476396024227142334e-01 -5.809077993035316467e-03 -6.310667842626571655e-02 3.032415546476840973e-02 6.353345513343811035e-02 -2.870029509067535400e-01 -5.828460678458213806e-02 -1.353382319211959839e-01 2.384408563375473022e-02 -1.342676877975463867e-01 3.549763560295104980e-01 -1.209836527705192566e-01 -7.537981867790222168e-02 -3.040184676647186279e-01
5.270886793732643127e-02 -7.380267605185508728e-03 -5.305284634232521057e-03 1.758569031953811646e-01 1.391509473323822021e-01 3.117582798004150391e-01 4.361549764871597290e-02 2.842182815074920654e-01 2.277024835348129272e-02 3.617610931396484375e-01 4.064399302005767822e-01 4.515246674418449402e-02 -5.872500315308570862e-02 3.045233786106109619e-01 -2.586523592472076416e-01 3.485379368066787720e-02 1.103849783539772034e-01 7.016438245773315430e-02 -5.647562071681022644e-02 -1.705950498580932617e-01 -5.011447519063949585e-02 -1.900525391101837158e-01 -1.285858601331710815e-01 -1.036117672920227051e-01 1.895070821046829224e-01 1.277530286461114883e-02 2.476547658443450928e-01 2.000411450862884521e-01 1.542566269636154175e-01 1.462069302797317505e-01 1.282717846333980560e-02 -7.740446925163269043e-02
7.625441998243331909e-02 1.683595776557922363e-01 -1.657771468162536621e-01 8.355946838855743408e-02 2.568930387496948242e-01 -6.176428124308586121e-02 -3.272321522235870361e-01 1.512795686721801758e-01 -5.688796192407608032e-02 5.564227104187011719e-01 -8.459014445543289185e-02 2.644485794007778168e-03 4.381556063890457153e-02 1.307793706655502319e-01 -4.883540794253349304e-03 -1.281724963337182999e-02 1.077544018626213074e-01 -1.830175369977951050e-01 -2.665017247200012207e-01 2.984135225415229797e-02 -6.729348562657833099e-03 -3.785692900419235229e-02 -4.755683708935976028e-03 -1.849240213632583618e-01 1.711788922548294067e-01 -2.037358731031417847e-01 -9.730487316846847534e-02 -1.795022636651992798e-01 9.320475161075592041e-02 -1.244723945856094360e-01 -2.208026796579360962e-01 -2.328789532184600830e-01
1.478512138128280640e-01 -1.577097177505493164e-01 5.550050362944602966e-02 3.283197283744812012e-01 -1.120544783771038055e-02 8.275598287582397461e-02 -1.548857390880584717e-01 3.371288627386093140e-02 7.617944478988647461e-02 1.461797505617141724e-01 5.342777445912361145e-02 -1.913876086473464966e-01 2.239378094673156738e-01 1.212850809097290039e-01 -3.341665267944335938e-01 -1.289345920085906982e-01 2.454165965318679810e-01 1.712991744279861450e-01 -8.354052901268005371e-02 -2.549254707992076874e-02 -1.369019784033298492e-02 -2.169642448425292969e-01 -2.502373456954956055e-01 -2.604649960994720459e-01 7.148792594671249390e-02 -1.710760261630639434e-04 4.628249630331993103e-02 -2.399999350309371948e-01 4.023912847042083740e-01 1.146516054868698120e-01 -1.315172910690307617e-01 -1.354684233665466309e-01
1.763477772474288940e-01 -1.506365537643432617e-01 1.115551963448524475e-01 4.470487236976623535e-01 9.472037851810455322e-02 -1.086216047406196594e-01 -1.354125738143920898e-01 5.262646451592445374e-02 -2.322058379650115967e-01 3.390178382396697998e-01 -1.218688767403364182e-02 -2.527409195899963379e-01 2.361754328012466431e-01 1.579173803329467773e-01 -1.785764992237091064e-01 -2.257195562124252319e-01 1.116810180246829987e-02 1.051113978028297424e-01 1.128505822271108627e-02 3.604865074157714844e-02 7.516495534218847752e-04 -1.531038731336593628e-01 -4.452367871999740601e-02 -1.945272982120513916e-01 2.217168062925338745e-01 -2.126699686050415039e-01 6.399962306022644043e-02 -1.294414699077606201e-01 3.062984943389892578e-01 8.069867640733718872e-02 4.337222874164581299e-02 -4.782158508896827698e-02
2.952077239751815796e-02 -2.626505792140960693e-01 2.444256693124771118e-01 2.097433805465698242e-01 -2.400310486555099487e-01 3.033813238143920898e-01 1.787396520376205444e-02 1.624395698308944702e-01 -7.794398069381713867e-02 1.618023812770843506e-01 3.923346847295761108e-02 4.027056694030761719e-02 -2.045703083276748657e-01 1.128918677568435669e-01 -2.035051137208938599e-01 -1.309639960527420044e-01 2.526574023067951202e-02 -3.416116535663604736e-01 2.890382893383502960e-02 -2.257221788167953491e-01 -2.085573822259902954e-01 2.787721343338489532e-02 -5.137656256556510925e-02 -2.981195747852325439e-01 6.174400448799133301e-02 -1.892457902431488037e-01 -1.622287333011627197e-01 9.740388393402099609e-02 3.225962817668914795e-01 3.901175782084465027e-02 -4.034718498587608337e-02 -1.179361045360565186e-01
4.333186894655227661e-02 -6.527362018823623657e-02 1.299916803836822510e-01 1.785051077604293823e-01 6.308748573064804077e-02 1.157746016979217529e-01 2.395188212394714355e-01 8.261510729789733887e-02 1.370022445917129517e-01 1.742469668388366699e-01 2.712872624397277832e-01 2.200322747230529785e-01 -1.709994375705718994e-01 2.628426253795623779e-01 -2.387846261262893677e-02 -3.811886012554168701e-01 2.447118908166885376e-01 -1.950064301490783691e-01 -1.972094923257827759e-01 -7.419673353433609009e-02 1.589141488075256348e-01 8.125387877225875854e-02 1.623342484235763550e-01 -7.194095849990844727e-02 1.094637364149093628e-01 -2.066791206598281860e-01 -8.516104519367218018e-02 -4.125626012682914734e-02 2.196685522794723511e-01 -5.759263783693313599e-02 -3.321061134338378906e-01 -1.302544921636581421e-01
2.520025372505187988e-01 -2.583547234535217285e-01 2.813231050968170166e-01 1.621619611978530884e-01 1.497921794652938843e-01 8.123943209648132324e-02 -8.069177716970443726e-02 6.740112602710723877e-02 1.809470914304256439e-02 3.551578223705291748e-01 -1.385118365287780762e-01 3.412497341632843018e-01 -2.457451969385147095e-01 7.014220952987670898e-02 3.226398304104804993e-02 -5.861173942685127258e-02 -1.876488178968429565e-01 1.590048074722290039e-01 -9.179268032312393188e-02 -1.609470099210739136e-01 -1.355358362197875977e-01 1.397566795349121094e-01 3.957651183009147644e-02 -2.333437800407409668e-01 8.777505159378051758e-02 2.672275602817535400e-01 -1.568143963813781738e-01 -1.418270021677017212e-01 2.558870613574981689e-01 9.710004925727844238e-02 3.804954886436462402e-02 5.840671807527542114e-02
3.274960443377494812e-02 -8.628523349761962891e-02 -9.201631695032119751e-02 2.901179492473602295e-01 -1.070146784186363220e-01 -1.300485879182815552e-01 -2.916912138462066650e-01 1.290675066411495209e-02 1.892787963151931763e-01 7.225753366947174072e-02 -8.182386308908462524e-02 5.401404947042465210e-02 -1.206164807081222534e-01 6.688755750656127930e-02 -9.867323096841573715e-04 -4.464271664619445801e-01 6.124212592840194702e-02 9.668057411909103394e-02 -3.309059143066406250e-01 7.024295628070831299e-02 -4.972338676452636719e-02 -1.798220872879028320e-01 1.259546820074319839e-02 -2.201948910951614380e-01 1.431112289428710938e-01 -1.496341377496719360e-01 -1.308855563402175903e-01 -2.394088208675384521e-01 1.565437614917755127e-01 1.220715418457984924e-01 1.461528390645980835e-01 -3.566241860389709473e-01
1.523572206497192383e-01 -1.127464100718498230e-01 6.177797913551330566e-02 2.381881773471832275e-01 4.531610384583473206e-02 -1.809711009263992310e-02 -2.586027085781097412e-01 -6.755453348159790039e-02 -1.194615755230188370e-02 1.903816163539886475e-01 -1.585133671760559082e-01 -2.385253757238388062e-01 1.492807567119598389e-01 2.473940998315811157e-01 -1.173412501811981201e-01 -3.873322010040283203e-01 1.138777136802673340e-01 4.154646769165992737e-02 -2.113799601793289185e-01 -1.322988327592611313e-02 -2.500285804271697998e-01 -6.385929882526397705e-02 -1.145747527480125427e-01 -3.873458206653594971e-01 -6.803649943321943283e-03 -2.849503234028816223e-02 -1.305376086384057999e-02 -2.877758741378784180e-01 2.745013535022735596e-01 2.010311931371688843e-02 2.313564158976078033e-02 -1.207126453518867493e-01
2.234579175710678101e-01 -2.971271798014640808e-02 -1.297964453697204590e-01 3.382579386234283447e-01 1.563864015042781830e-02 -6.018036976456642151e-03 -1.503672301769256592e-01 1.629601605236530304e-02 -2.502144873142242432e-02 2.483974695205688477e-01 1.258670389652252197e-01 -2.978922426700592041e-01 2.354938089847564697e-01 1.266855299472808838e-01 -4.097152352333068848e-01 -2.085582166910171509e-01 7.351223379373550415e-02 8.528460562229156494e-02 -1.040258184075355530e-01 -1.025265231728553772e-01 -4.660689737647771835e-03 -2.499463409185409546e-02 -1.773144304752349854e-01 -2.345895320177078247e-01 5.033989995718002319e-02 -1.095216870307922363e-01 3.108255332335829735e-03 -2.549067139625549316e-01 2.992852330207824707e-01 1.085936371237039566e-02 4.083218052983283997e-02 -2.301722466945648193e-01
-7.797479629516601562e-02 -1.088181957602500916e-01 -2.062765508890151978e-01 1.188689395785331726e-01 9.336521476507186890e-02 1.554125100374221802e-01 -2.623833715915679932e-01 3.256829679012298584e-01 -1.625211536884307861e-01 3.555169403553009033e-01 1.640039384365081787e-01 -3.971847519278526306e-02 -2.162212580442428589e-01 -4.592083394527435303e-03 -3.460834920406341553e-02 3.089591860771179199e-01 1.676221042871475220e-01 -2.160441577434539795e-01 -1.495925784111022949e-01 8.763146586716175079e-03 6.458058487623929977e-03 -5.379405245184898376e-02 4.456951469182968140e-02 -1.123949512839317322e-01 1.167583614587783813e-01 -2.076648473739624023e-01 -3.110544085502624512e-01 -5.607732012867927551e-02 2.261252254247665405e-01 6.142793595790863037e-02 1.357191503047943115e-01 -2.194169163703918457e-01
7.221575360745191574e-03 -1.714460700750350952e-01 -2.894422113895416260e-01 2.124746739864349365e-01 1.829910874366760254e-01 -1.022769883275032043e-01 4.473831132054328918e-02 1.220947653055191040e-01 -4.260414093732833862e-02 2.940918207168579102e-01 1.568097621202468872e-02 -1.079972553998231888e-02 -6.697395350784063339e-03 1.095681190490722656e-01 -7.262671738862991333e-02 2.755081653594970703e-01 5.651116371154785156e-02 -2.527300417423248291e-01 -2.754259109497070312e-01 -1.213064342737197876e-01 1.645356416702270508e-01 1.854985058307647705e-01 1.739228814840316772e-01 -2.323947995901107788e-01 1.404311805963516235e-01 -1.231622695922851562e-01 3.727704659104347229e-02 -1.140732038766145706e-02 3.429665565490722656e-01 1.258815079927444458e-01 -1.548272520303726196e-01 -3.188222646713256836e-01
7.709132879972457886e-02 1.383614819496870041e-02 -2.559328824281692505e-02 5.430745705962181091e-02 1.879043132066726685e-01 -4.777617007493972778e-02 -7.016295939683914185e-02 8.711607009172439575e-02 -1.514791250228881836e-01 2.445835471153259277e-01 -1.524646487087011337e-02 -9.743544459342956543e-02 -6.637932360172271729e-02 1.578143388032913208e-01 1.087006032466888428e-01 -1.603192239999771118e-01 5.634410679340362549e-02 -1.665779352188110352e-01 -1.309188008308410645e-01 4.486231878399848938e-02 -5.184500478208065033e-03 2.970179021358489990e-01 -1.789590716361999512e-01 -1.969335824251174927e-01 8.154147653840482235e-04 -5.625197663903236389e-02 8.805856108665466309e-02 -3.176675438880920410e-01 3.001159429550170898e-01 -4.407266676425933838e-01 -8.362850174307823181e-03 -4.189191460609436035e-01
1.138576865196228027e-01 -2.281737178564071655e-01 -9.921464323997497559e-02 1.632844060659408569e-01 2.335702329874038696e-01 1.416413038969039917e-01 -2.185667157173156738e-01 1.325720101594924927e-01 -2.243026196956634521e-01 3.403778970241546631e-01 -3.711715713143348694e-02 -2.089604139328002930e-01 2.863824069499969482e-01 1.992138475179672241e-01 -2.934864163398742676e-01 -9.818083047866821289e-02 -9.682445973157882690e-02 -4.441491141915321350e-02 -6.876914203166961670e-02 -7.482800632715225220e-02 6.136731710284948349e-03 2.737581089604645967e-04 -1.221829354763031006e-01 -3.779103755950927734e-01 4.078724235296249390e-02 -9.385146945714950562e-02 -1.179671138525009155e-01 -2.572029232978820801e-01 2.251227796077728271e-01 2.990718372166156769e-02 8.954059332609176636e-02 1.502982806414365768e-02
1.223404332995414734e-01 6.312326341867446899e-02 1.303995996713638306e-01 2.684868872165679932e-01 8.445803076028823853e-02 2.259090989828109741e-01 2.453443557024002075e-01 2.054596245288848877e-01 -1.100003123283386230e-01 1.448901444673538208e-01 1.395367532968521118e-01 1.481508016586303711e-01 -2.353038080036640167e-02 2.499404698610305786e-01 -1.799232661724090576e-01 -1.759133934974670410e-01 4.227049276232719421e-02 -3.154779374599456787e-01 -7.417588680982589722e-02 -2.581114768981933594e-01 3.896124660968780518e-02 -2.214848250150680542e-01 8.307911455631256104e-02 -3.278350830078125000e-01 -2.428611218929290771e-01 -7.241847366094589233e-02 9.438738226890563965e-02 -1.708957701921463013e-01 2.589931488037109375e-01 -1.289283633232116699e-01 -6.226397305727005005e-02 4.715816676616668701e-02
7.237996906042098999e-02 -3.010192215442657471e-01 -1.598273068666458130e-01 3.590447008609771729e-01 -1.752294301986694336e-01 1.230389997363090515e-01 -1.161187961697578430e-01 1.832312345504760742e-01 -2.245773673057556152e-01 9.432560950517654419e-02 2.051091343164443970e-01 5.666830018162727356e-02 -7.572724670171737671e-02 2.352493852376937866e-01 -2.368987351655960083e-01 1.137818247079849243e-01 1.416527926921844482e-01 1.121704503893852234e-01 -4.024806022644042969e-01 -2.383476123213768005e-02 -9.531240165233612061e-02 1.458834856748580933e-01 -1.771850511431694031e-02 -8.752670139074325562e-02 -1.782138794660568237e-01 -6.590275443159043789e-04 -2.209394723176956177e-01 1.863878667354583740e-01 -1.023924071341753006e-02 2.965098060667514801e-02 8.154641091823577881e-02 -2.559981942176818848e-01
5.686406418681144714e-02 -2.295624911785125732e-01 -1.364408284425735474e-01 1.265105456113815308e-01 1.658126115798950195e-01 7.929736375808715820e-02 1.529605984687805176e-01 2.099476158618927002e-01 -8.355171233415603638e-02 4.591835737228393555e-01 -4.911476373672485352e-02 5.630220472812652588e-02 -8.216712623834609985e-02 1.157888770103454590e-01 -4.348843172192573547e-02 2.697803676128387451e-01 4.235216975212097168e-02 7.105632685124874115e-04 -1.789600700139999390e-01 -1.701799631118774414e-01 1.806778162717819214e-01 1.050725579261779785e-01 1.200376525521278381e-01 -8.010684698820114136e-02 2.014545649290084839e-01 -1.691531687974929810e-01 5.768615379929542542e-02 -9.757714718580245972e-02 3.568966686725616455e-01 8.696157485246658325e-02 -1.913275718688964844e-01 -3.302476108074188232e-01
8.973632007837295532e-02 -1.764227598905563354e-01 6.776791810989379883e-02 1.075136512517929077e-01 4.021611064672470093e-02 3.567599505186080933e-02 -1.684522926807403564e-01 6.810229271650314331e-02 -2.674548029899597168e-01 8.168456703424453735e-02 2.305412292480468750e-01 -1.569225341081619263e-01 2.535568475723266602e-01 2.633464336395263672e-01 -2.167707681655883789e-01 -7.349697500467300415e-02 1.699422597885131836e-01 1.906705461442470551e-02 -1.704414039850234985e-01 -4.445794969797134399e-02 -2.308699190616607666e-01 -1.500998288393020630e-01 -1.099077612161636353e-01 -1.294979900121688843e-01 3.762590512633323669e-02 1.690193861722946167e-01 -2.745277285575866699e-01 -7.396357506513595581e-02 4.680466651916503906e-01 -1.194105073809623718e-01 -8.259457349777221680e-02 -2.254677861928939819e-01
5.683542415499687195e-02 -1.881649494171142578e-01 1.358651518821716309e-01 2.902878224849700928e-01 -1.495171040296554565e-01 2.966302931308746338e-01 2.100861631333827972e-02 1.444309800863265991e-01 -2.295520603656768799e-01 1.474060267210006714e-01 2.676850855350494385e-01 -1.282290928065776825e-02 -1.447790712118148804e-01 1.788645982742309570e-01 -2.105197906494140625e-01 -1.178075745701789856e-01 4.946125205606222153e-03 -2.916523255407810211e-02 1.035659685730934143e-01 -1.741440296173095703e-01 -2.809247672557830811e-01 -3.963555023074150085e-02 6.796952802687883377e-03 -2.982870042324066162e-01 1.349533051252365112e-01 -2.823311388492584229e-01 -1.771404296159744263e-01 1.236195117235183716e-01 2.978247106075286865e-01 -9.924700111150741577e-02 -5.288285389542579651e-02 -1.105874329805374146e-01
-6.678830832242965698e-02 6.424258649349212646e-02 -5.951973423361778259e-02 -5.595140159130096436e-02 3.924483060836791992e-02 3.067173063755035400e-01 -1.669069528579711914e-01 8.514324575662612915e-02 4.008586332201957703e-02 2.511729001998901367e-01 6.753598898649215698e-02 7.140336930751800537e-02 -3.184065222740173340e-01 -3.578048571944236755e-02 -4.588003158569335938e-01 -3.012657724320888519e-02 -9.520395845174789429e-02 8.383128046989440918e-02 -2.704422473907470703e-01 -1.331884711980819702e-01 -2.055766135454177856e-01 -2.222028225660324097e-01 -5.751851201057434082e-02 -1.096708104014396667e-01 1.394885927438735962e-01 -3.107837736606597900e-01 -3.558010235428810120e-02 -2.443180531263351440e-01 1.598157435655593872e-01 -1.458200663328170776e-01 5.814955011010169983e-02 -1.564135700464248657e-01
5.725990980863571167e-03 -2.037958055734634399e-01 8.087539672851562500e-02 4.196592569351196289e-01 2.250372171401977539e-01 2.466491311788558960e-01 -2.695943415164947510e-01 1.418050825595855713e-01 5.826203897595405579e-02 2.481449693441390991e-01 2.978108227252960205e-01 1.142131090164184570e-01 -3.180920779705047607e-01 2.103018164634704590e-01 -2.975504696369171143e-01 -2.221913337707519531e-01 -4.131445288658142090e-02 3.030138462781906128e-02 8.904002606868743896e-03 9.767632931470870972e-02 1.287512481212615967e-01 -9.954259544610977173e-02 -8.730337768793106079e-02 -8.809120953083038330e-02 3.931242227554321289e-02 8.263764902949333191e-03 1.390118747949600220e-01 1.680074185132980347e-01 3.813884034752845764e-02 -2.105185575783252716e-02 5.947602167725563049e-02 -1.130450293421745300e-01
7.005179673433303833e-02 -6.826568394899368286e-02 -1.638469845056533813e-01 3.279913663864135742e-01 -7.394287735223770142e-03 1.102517172694206238e-01 -1.488576382398605347e-01 8.562094718217849731e-02 -1.046520993113517761e-01 2.683688402175903320e-01 -7.982600480318069458e-02 -2.374131530523300171e-01 2.462743222713470459e-01 1.561246663331985474e-01 -2.583311796188354492e-01 -2.495335638523101807e-01 -9.463416785001754761e-02 -1.224123686552047729e-01 3.131648898124694824e-02 -1.615667939186096191e-01 9.079179167747497559e-02 -1.000652983784675598e-01 -1.064608097076416016e-01 -2.516020238399505615e-01 6.948190182447433472e-02 -2.239713519811630249e-01 1.661412417888641357e-01 -1.665680110454559326e-01 4.216216206550598145e-01 -3.273022919893264771e-02 1.423304080963134766e-01 -3.490580245852470398e-02
7.878036797046661377e-02 -1.268417090177536011e-01 5.698178708553314209e-02 2.484896034002304077e-01 7.972137629985809326e-02 1.492488235235214233e-01 -2.766459882259368896e-01 1.603434681892395020e-01 -1.006468385457992554e-01 3.634034693241119385e-01 -1.000733971595764160e-01 -1.987727582454681396e-01 2.858968377113342285e-01 6.810905784368515015e-02 -3.217390179634094238e-01 -2.363016158342361450e-01 9.207469969987869263e-02 -3.401052206754684448e-02 1.052296683192253113e-01 -1.361966580152511597e-01 1.003267541527748108e-01 1.204510107636451721e-01 -8.566074073314666748e-02 -3.090389072895050049e-01 1.404071152210235596e-01 -2.603678107261657715e-01 -4.826492443680763245e-02 -1.078680306673049927e-01 2.217501848936080933e-01 -1.698798500001430511e-02 6.427420675754547119e-02 -1.505061537027359009e-01
3.531155884265899658e-01 -2.623207569122314453e-01 1.835490763187408447e-01 -8.628139644861221313e-02 5.360047146677970886e-02 -2.624577879905700684e-01 -1.080292370170354843e-02 2.122375220060348511e-01 -3.998281434178352356e-02 2.929766178131103516e-01 -1.550541818141937256e-01 2.398870289325714111e-01 -1.152585744857788086e-01 1.594674885272979736e-01 1.694264113903045654e-01 -7.206403464078903198e-02 1.233123466372489929e-01 -2.547578215599060059e-01 -7.929831743240356445e-02 -2.760268449783325195e-01 1.791315898299217224e-02 -6.115301325917243958e-02 -1.698935329914093018e-01 -1.533471643924713135e-01 3.526644706726074219e-01 -1.687984317541122437e-01 -5.251687392592430115e-02 3.305816650390625000e-02 1.646889448165893555e-01 -5.745654553174972534e-02 7.928097620606422424e-03 2.410104870796203613e-02
4.175711795687675476e-02 -3.504842519760131836e-01 -1.305486559867858887e-01 2.598316669464111328e-01 2.273607105016708374e-01 2.509166300296783447e-01 -2.929645776748657227e-01 3.935461938381195068e-01 9.265543520450592041e-02 1.817130893468856812e-01 1.144780367612838745e-01 2.477257885038852692e-02 1.380146443843841553e-01 5.664038285613059998e-02 1.390995532274246216e-01 -2.369923889636993408e-01 2.165656238794326782e-01 -1.577738821506500244e-01 9.438685327768325806e-02 -6.695035845041275024e-02 4.201254248619079590e-02 -7.527761161327362061e-02 5.518913269042968750e-02 -2.703741490840911865e-01 -2.907005324959754944e-02 -1.427310407161712646e-01 1.166933476924896240e-01 -1.935054361820220947e-01 9.297233074903488159e-02 -1.428104937076568604e-01 6.862322241067886353e-02 8.728122711181640625e-02
4.082060977816581726e-02 -2.508425414562225342e-01 -2.400062978267669678e-01 1.991611719131469727e-01 -3.682192414999008179e-02 5.622779950499534607e-02 -3.116888701915740967e-01 1.686835587024688721e-01 1.216042600572109222e-02 3.891554772853851318e-01 -3.770271316170692444e-02 -3.000473417341709137e-02 -7.728749513626098633e-02 -5.260888487100601196e-02 4.128760844469070435e-02 -1.087416112422943115e-01 1.016005724668502808e-01 -2.569053173065185547e-01 -3.052542544901371002e-02 -3.305968940258026123e-01 -3.720334172248840332e-02 -1.506219357252120972e-01 -2.009786963462829590e-01 -2.516173124313354492e-01 1.130225956439971924e-01 -1.069186031818389893e-01 1.499485373497009277e-01 3.366707861423492432e-01 4.184817522764205933e-02 -1.645146459341049194e-01 -6.923460960388183594e-02 -1.544955372810363770e-01
3.289968669414520264e-01 -1.146777048707008362e-01 -4.377613216638565063e-02 3.378077745437622070e-01 9.938982129096984863e-02 2.254194952547550201e-02 -1.810684204101562500e-01 8.062217384576797485e-02 -1.647294759750366211e-01 2.142389863729476929e-01 1.674155332148075104e-02 -3.127622604370117188e-01 1.891561597585678101e-01 2.259670794010162354e-01 -1.632713675498962402e-01 -1.469575911760330200e-01 9.235087782144546509e-03 -1.973958164453506470e-01 1.419139802455902100e-01 -1.248608622699975967e-02 -1.003260537981987000e-02 -4.995715618133544922e-02 -1.429127454757690430e-01 -3.018566668033599854e-01 1.136299073696136475e-01 -1.921440213918685913e-01 -8.439102768898010254e-02 -2.367315292358398438e-01 2.769006192684173584e-01 3.878882899880409241e-02 1.891556829214096069e-01 -7.899771630764007568e-02
3.784198686480522156e-02 -7.860125601291656494e-02 -3.067889213562011719e-01 2.590350508689880371e-01 9.170421957969665527e-02 -1.651887148618698120e-01 -3.546537160873413086e-01 1.817008703947067261e-01 -2.729210630059242249e-02 4.340656697750091553e-01 -4.433309286832809448e-02 1.273041404783725739e-02 1.390665471553802490e-01 5.448877066373825073e-02 1.328953057527542114e-01 -7.696351036429405212e-03 9.087258577346801758e-02 -1.698627918958663940e-01 2.361756004393100739e-02 -2.428773194551467896e-01 -1.827367544174194336e-01 -2.243749350309371948e-01 -5.061066523194313049e-02 -1.500022709369659424e-01 2.945776581764221191e-01 -1.888563781976699829e-01 3.585005551576614380e-02 -1.709858700633049011e-02 1.201246008276939392e-01 -1.286836862564086914e-01 -1.041876617819070816e-02 -2.116362452507019043e-01
-3.337214514613151550e-02 -1.963373571634292603e-01 -1.062231883406639099e-01 2.136958390474319458e-01 5.051089823246002197e-02 2.532815933227539062e-02 -2.545703947544097900e-01 1.764817386865615845e-01 -1.678090393543243408e-01 4.319476485252380371e-01 4.714014008641242981e-02 1.685209423303604126e-01 -9.005349129438400269e-02 1.330769956111907959e-01 2.310822159051895142e-01 3.244265615940093994e-01 2.192158252000808716e-01 -1.497773677110671997e-01 -2.320531010627746582e-01 -1.250149756669998169e-01 -8.568421006202697754e-02 -6.508566439151763916e-02 3.679590672254562378e-02 3.954283893108367920e-02 3.393641486763954163e-02 -2.152964770793914795e-01 -2.888269424438476562e-01 -1.599365919828414917e-01 1.869597434997558594e-01 2.255832031369209290e-02 8.770149946212768555e-02 -1.424501687288284302e-01
2.463346719741821289e-01 -9.576808661222457886e-02 -5.687526892870664597e-03 2.946556806564331055e-01 1.236568670719861984e-02 -9.590441733598709106e-02 -1.100673973560333252e-01 2.595499157905578613e-02 -6.151558831334114075e-03 2.092701643705368042e-01 -3.104256466031074524e-03 -1.799884885549545288e-01 1.202857717871665955e-01 1.460285782814025879e-01 -5.125135779380798340e-01 -2.463149875402450562e-01 8.000788092613220215e-02 1.913973502814769745e-02 -1.681434065103530884e-01 -1.279575973749160767e-01 -5.263923853635787964e-02 -1.784521192312240601e-01 -5.696335807442665100e-02 -2.410606890916824341e-01 3.292553871870040894e-02 -3.962298110127449036e-02 -2.589251846075057983e-02 -3.868861198425292969e-01 2.383247017860412598e-01 -6.887038797140121460e-02 4.021541029214859009e-02 -1.491124331951141357e-01
1.366028562188148499e-02 -3.321060836315155029e-01 -1.110433638095855713e-01 4.128373265266418457e-01 -2.142850458621978760e-01 -5.421854555606842041e-02 -1.233634725213050842e-01 5.928025767207145691e-02 6.962341070175170898e-02 1.794666796922683716e-01 -8.772814273834228516e-02 1.649403423070907593e-01 1.211687773466110229e-01 1.837343722581863403e-01 -8.111601322889328003e-02 -3.754201233386993408e-01 -8.871207013726234436e-03 -4.637104645371437073e-02 3.263786062598228455e-02 -2.299809455871582031e-02 -2.695173025131225586e-01 -3.340921103954315186e-01 2.489377558231353760e-02 -1.935612410306930542e-01 7.796026766300201416e-02 7.165566086769104004e-02 1.839003525674343109e-03 -1.955956965684890747e-01 1.875243633985519409e-01 6.377485580742359161e-03 2.486751973628997803e-02 -2.445039004087448120e-01
1.662336140871047974e-01 4.259316623210906982e-02 -9.029656648635864258e-02 2.969789206981658936e-01 1.693603247404098511e-01 1.069301087409257889e-02 -1.681845188140869141e-01 8.446648716926574707e-02 -3.327006697654724121e-01 4.689316451549530029e-01 1.875154823064804077e-01 5.031479522585868835e-02 -3.395737409591674805e-01 1.569987386465072632e-01 -3.030640445649623871e-02 -1.607593335211277008e-02 -1.334236375987529755e-02 -1.357671767473220825e-01 -3.024086728692054749e-02 -1.344390213489532471e-01 -2.125726938247680664e-01 -9.721216559410095215e-02 -1.628685556352138519e-02 -1.498077809810638428e-01 -4.305415228009223938e-02 -2.529028952121734619e-01 -1.795747876167297363e-01 -2.352719753980636597e-01 -1.620939821004867554e-01 -5.249045789241790771e-02 -2.208631858229637146e-02 5.189679935574531555e-02
-1.389862317591905594e-02 -1.608966588973999023e-01 -7.342906296253204346e-02 5.328061059117317200e-02 1.805736124515533447e-01 -2.637026607990264893e-01 -3.523026034235954285e-02 1.258435994386672974e-01 1.346735954284667969e-01 3.416878879070281982e-01 -5.965343862771987915e-02 -5.499551817774772644e-02 -2.333559794351458549e-03 2.066653370857238770e-01 1.795924268662929535e-03 4.060576111078262329e-02 1.429348438978195190e-01 -3.250997960567474365e-01 -2.608763873577117920e-01 -3.929347693920135498e-01 1.405940353870391846e-01 4.883125796914100647e-02 -7.287082821130752563e-02 -3.133767470717430115e-02 2.098609060049057007e-01 1.007372289896011353e-01 -4.991887137293815613e-02 5.863560736179351807e-02 2.481259554624557495e-01 -4.495453834533691406e-02 -3.231859579682350159e-02 -3.985683023929595947e-01
2.995310127735137939e-01 -1.347724534571170807e-02 -4.823856428265571594e-02 3.535445034503936768e-01 -2.866267459467053413e-03 -7.923750579357147217e-02 -2.036295235157012939e-01 2.151332497596740723e-01 -8.529609441757202148e-02 2.540044784545898438e-01 1.827139556407928467e-01 -1.491118669509887695e-01 -8.339848369359970093e-02 7.850290089845657349e-02 2.474641054868698120e-02 9.162294119596481323e-02 6.815184652805328369e-02 -1.788047254085540771e-01 5.905409529805183411e-02 -3.376256823539733887e-01 -2.684973776340484619e-01 -1.572940498590469360e-01 1.875484138727188110e-01 -1.909321397542953491e-01 2.593475580215454102e-01 -2.738683670759201050e-02 1.153975501656532288e-01 -1.536303162574768066e-01 1.300615519285202026e-01 5.907412245869636536e-02 4.441349953413009644e-02 -2.989024221897125244e-01
1.171207427978515625e-01 -1.238645389676094055e-01 6.363327056169509888e-02 3.448168039321899414e-01 7.863873988389968872e-02 -1.493345201015472412e-01 -2.472098767757415771e-01 -3.712367499247193336e-03 -2.340589836239814758e-02 1.355320662260055542e-01 2.098985947668552399e-02 -1.831278651952743530e-01 1.257069706916809082e-01 8.918850123882293701e-02 -5.133441090583801270e-01 -1.466945409774780273e-01 2.134938091039657593e-01 1.793971806764602661e-01 -1.194218397140502930e-01 -1.056176722049713135e-01 -1.663809828460216522e-02 -1.117607802152633667e-01 -2.427381575107574463e-01 -1.368962675333023071e-01 1.454294919967651367e-01 3.680870682001113892e-02 2.749952860176563263e-02 -2.338122576475143433e-01 3.295657336711883545e-01 -1.236814446747303009e-02 -1.970944926142692566e-02 -1.264753788709640503e-01
2.959152460098266602e-01 -3.218934312462806702e-02 -2.294030040502548218e-02 3.290543556213378906e-01 -3.901700302958488464e-02 2.359372936189174652e-02 -9.514859318733215332e-02 2.352289408445358276e-01 -3.678476512432098389e-01 3.735637366771697998e-01 1.035542339086532593e-01 -1.222542766481637955e-02 -1.402663588523864746e-01 3.473964333534240723e-02 -3.554295515641570091e-03 -2.973960898816585541e-02 -6.772079318761825562e-02 -5.130356177687644958e-02 -2.942114770412445068e-01 -2.654854655265808105e-01 1.296411603689193726e-01 -2.402019128203392029e-02 8.037835359573364258e-02 -1.350774466991424561e-01 2.746206223964691162e-01 -5.502273142337799072e-02 -9.653459489345550537e-02 -3.121329545974731445e-01 -9.879479557275772095e-02 1.398098319768905640e-01 7.195591181516647339e-02 -5.089660361409187317e-02
2.616758644580841064e-02 -1.474138796329498291e-01 -1.603810191154479980e-01 1.496038585901260376e-01 1.856374591588973999e-01 -7.937292568385601044e-03 -9.989985264837741852e-03 2.997660338878631592e-01 -8.505929261445999146e-02 4.878464937210083008e-01 -5.584293603897094727e-02 8.269704878330230713e-03 -6.553784012794494629e-02 1.630891710519790649e-01 1.545673236250877380e-02 2.291702628135681152e-01 1.353183090686798096e-01 -1.249154433608055115e-01 -1.461935043334960938e-01 -1.293987780809402466e-01 8.095206320285797119e-02 1.323721557855606079e-01 1.447834074497222900e-01 -1.976248919963836670e-01 7.465310394763946533e-02 -1.527129113674163818e-01 9.223722666501998901e-02 -7.463498413562774658e-02 2.275010943412780762e-01 1.214064136147499084e-01 -2.082392275333404541e-01 -4.049356877803802490e-01
-6.908812373876571655e-02 -3.919490426778793335e-02 1.109631136059761047e-01 1.429716348648071289e-01 -6.130013614892959595e-02 5.140142515301704407e-03 -4.117489159107208252e-01 1.466999202966690063e-01 -3.748517856001853943e-02 2.705258727073669434e-01 -3.376891138032078743e-03 2.733219861984252930e-01 2.617875337600708008e-01 4.255079105496406555e-02 2.152308821678161621e-02 6.266503781080245972e-02 2.023373842239379883e-01 -3.245685994625091553e-01 -4.559247791767120361e-01 -7.084413617849349976e-02 5.357546731829643250e-02 -7.135664671659469604e-02 -1.630848944187164307e-01 -1.885605901479721069e-01 -2.012586966156959534e-02 -5.383405461907386780e-02 -1.098449341952800751e-02 3.837851434946060181e-02 4.022477194666862488e-02 7.224047929048538208e-02 -7.690674811601638794e-02 -3.084188401699066162e-01
1.053644493222236633e-01 -1.195402070879936218e-01 2.014205977320671082e-02 1.788770854473114014e-01 -2.319243848323822021e-01 -2.284932509064674377e-02 -4.031424820423126221e-01 -8.661895990371704102e-02 7.390687614679336548e-02 3.969389796257019043e-01 1.056317314505577087e-01 1.569930464029312134e-02 -1.414392739534378052e-01 1.335414946079254150e-01 -5.093289166688919067e-02 9.168536961078643799e-02 8.603098243474960327e-02 -3.221331909298896790e-02 -1.869159489870071411e-01 -3.676638305187225342e-01 -1.780419945716857910e-01 -2.421254217624664307e-01 8.077726233750581741e-04 -1.642557680606842041e-01 2.475700527429580688e-01 3.617302328348159790e-02 2.274840027093887329e-01 1.011563651263713837e-02 9.147062897682189941e-02 1.768434979021549225e-02 1.169117316603660583e-01 -2.488892227411270142e-01
2.543631494045257568e-01 -1.156340762972831726e-01 7.620441168546676636e-02 7.829588651657104492e-02 1.503197103738784790e-01 -6.129435822367668152e-02 -3.140801191329956055e-01 2.297348529100418091e-01 -2.366839945316314697e-01 2.422261834144592285e-01 -2.686851657927036285e-02 9.136016666889190674e-02 -1.194144636392593384e-01 6.235906109213829041e-02 -1.517038047313690186e-01 2.311803996562957764e-01 1.269110850989818573e-02 1.009100601077079773e-01 -9.182748943567276001e-02 -1.034174859523773193e-01 5.029065534472465515e-02 1.654537618160247803e-01 2.098705470561981201e-01 -2.050691246986389160e-01 2.902233302593231201e-01 -3.106683492660522461e-02 9.278652071952819824e-02 -1.751823127269744873e-01 1.723282486200332642e-01 -7.372449338436126709e-02 -2.835956215858459473e-01 -3.582164347171783447e-01
-5.399851873517036438e-02 -3.486430048942565918e-01 -2.521490454673767090e-01 3.427714705467224121e-01 -1.335187703371047974e-01 3.586942255496978760e-01 -9.630271047353744507e-02 1.089230030775070190e-01 -2.434103786945343018e-01 5.752798914909362793e-02 3.775723651051521301e-02 5.370710045099258423e-03 -1.907280087471008301e-01 2.653896212577819824e-01 -2.709624171257019043e-01 -1.283132880926132202e-01 2.665758728981018066e-01 3.188428655266761780e-02 -2.311720848083496094e-01 4.118367657065391541e-02 1.204306259751319885e-02 1.910475641489028931e-01 -1.127336826175451279e-02 -6.649471819400787354e-02 7.530368119478225708e-02 2.623704448342323303e-02 2.236903877928853035e-03 2.499432116746902466e-02 2.148981541395187378e-01 1.139242053031921387e-01 1.709950417280197144e-01 -4.827568307518959045e-02
-2.028932608664035797e-02 -2.447960078716278076e-01 2.062233388423919678e-01 -5.883833765983581543e-02 -1.789057254791259766e-01 1.544023752212524414e-01 -1.623689830303192139e-01 1.069241389632225037e-01 -8.642124943435192108e-03 3.570426106452941895e-01 2.836399376392364502e-01 1.276054829359054565e-01 -1.123452559113502502e-01 3.191891312599182129e-01 -1.908931583166122437e-01 -2.085919231176376343e-01 -2.125410437583923340e-01 1.693342439830303192e-02 -2.217280566692352295e-01 -1.582267880439758301e-01 -4.361058119684457779e-03 3.049380145967006683e-02 -1.180589944124221802e-01 -6.747078895568847656e-02 -4.618912935256958008e-02 -2.523674964904785156e-01 -4.348457604646682739e-02 8.220043778419494629e-02 3.372150361537933350e-01 -1.786378622055053711e-01 -1.202137619256973267e-01 -8.741030842065811157e-02
9.241946786642074585e-02 -1.157103776931762695e-01 2.430827617645263672e-01 1.814578175544738770e-01 1.669460833072662354e-01 7.728231698274612427e-02 -1.198474243283271790e-01 1.448341757059097290e-01 2.436543405055999756e-01 2.820597290992736816e-01 5.165765881538391113e-01 5.998146906495094299e-02 -1.807276308536529541e-01 1.698757857084274292e-01 -2.291998267173767090e-02 -2.946524322032928467e-02 6.221912428736686707e-02 -4.488061368465423584e-02 -1.183563694357872009e-01 -1.404506564140319824e-01 -5.859381332993507385e-02 -8.225940912961959839e-02 -1.408658176660537720e-01 -8.660881221294403076e-02 2.945726215839385986e-01 4.125067964196205139e-02 -8.712136745452880859e-02 2.132207900285720825e-01 6.194637715816497803e-02 1.015800833702087402e-01 1.173543184995651245e-01 -3.129883408546447754e-01
9.473834931850433350e-02 -1.523160189390182495e-01 -1.696271747350692749e-01 3.847313821315765381e-01 -4.939597100019454956e-02 1.208483986556529999e-02 -1.132072955369949341e-01 1.730913529172539711e-03 -4.913285002112388611e-02 2.789154648780822754e-01 1.070985347032546997e-01 -1.849153190851211548e-01 2.565470039844512939e-01 2.536945641040802002e-01 -1.677984893321990967e-01 -2.395818680524826050e-01 -4.496075958013534546e-02 1.140103675425052643e-02 1.849782839417457581e-02 -2.153680659830570221e-02 -2.082499861717224121e-02 -1.600897498428821564e-02 -8.931316435337066650e-02 -2.734009623527526855e-01 1.868835538625717163e-01 -3.029787540435791016e-01 -3.207825869321823120e-02 -2.951955795288085938e-01 3.153341412544250488e-01 9.922264516353607178e-02 1.913296803832054138e-02 -1.520296186208724976e-01
8.337933570146560669e-02 -3.244583904743194580e-01 1.673931479454040527e-01 2.689441740512847900e-01 -9.802660904824733734e-03 2.363124191761016846e-01 -3.416797816753387451e-01 1.636012345552444458e-01 -2.655657939612865448e-02 2.034728825092315674e-01 2.397255599498748779e-01 2.186302542686462402e-01 -2.254628837108612061e-01 2.597876787185668945e-01 -1.674435436725616455e-01 -2.423875331878662109e-01 -8.797276765108108521e-02 -1.972111761569976807e-01 -4.208824038505554199e-02 -8.469011634588241577e-02 2.109626829624176025e-01 -2.904305458068847656e-01 -6.915813684463500977e-02 4.384823143482208252e-02 2.248468436300754547e-02 -7.231418974697589874e-03 1.608719527721405029e-01 -1.110189706087112427e-01 9.124220348894596100e-03 5.859600752592086792e-02 7.064300123602151871e-03 -4.496153444051742554e-02
1.574959009885787964e-01 4.588565975427627563e-02 -3.225895762443542480e-02 3.851222991943359375e-01 -2.035923600196838379e-01 1.807201057672500610e-01 8.174917846918106079e-02 2.466869167983531952e-02 -3.754387050867080688e-02 1.904261112213134766e-01 6.925589591264724731e-02 2.877563834190368652e-01 -3.693091869354248047e-01 -5.565939843654632568e-02 -1.564228832721710205e-01 -2.010556459426879883e-01 2.629643678665161133e-01 -1.572543382644653320e-01 -2.127455621957778931e-01 -1.028472036123275757e-01 -5.460468679666519165e-02 -5.078590661287307739e-02 -1.012350842356681824e-01 -5.976001545786857605e-02 1.462756395339965820e-01 -2.107846438884735107e-01 -1.648983359336853027e-01 1.345766186714172363e-01 1.495072394609451294e-01 1.144733186811208725e-02 2.089304924011230469e-01 -2.575181126594543457e-01
4.277408495545387268e-02 -1.434765309095382690e-01 2.753677368164062500e-01 6.715050339698791504e-02 -5.545996129512786865e-02 -1.604964286088943481e-01 -3.911494314670562744e-01 1.210684329271316528e-01 1.241637542843818665e-01 2.435769885778427124e-01 3.079236671328544617e-02 -1.771787852048873901e-01 -1.386117339134216309e-01 1.138091012835502625e-01 -6.043454632163047791e-02 2.806128561496734619e-01 1.172783300280570984e-01 -5.066626518964767456e-02 -2.351252436637878418e-01 -6.957999616861343384e-02 1.040715351700782776e-01 -3.547662124037742615e-02 1.425142586231231689e-01 -3.994175791740417480e-01 2.260214835405349731e-01 -2.836252376437187195e-02 2.398450225591659546e-01 1.766353249549865723e-01 2.034034132957458496e-01 2.339816465973854065e-02 -1.223779562860727310e-02 -1.674594879150390625e-01
1.717830747365951538e-01 -1.986435949802398682e-01 -1.706355810165405273e-01 4.395917057991027832e-01 -5.899294093251228333e-02 -8.237788826227188110e-02 -1.347676813602447510e-01 7.595550268888473511e-02 6.458570808172225952e-02 1.704177707433700562e-01 1.134281605482101440e-01 1.643591909669339657e-03 -2.704316973686218262e-01 -1.111467331647872925e-01 -9.261002391576766968e-02 2.209899574518203735e-01 2.255577780306339264e-02 -1.379963383078575134e-02 4.057243093848228455e-02 -3.274272084236145020e-01 -1.258205920457839966e-01 -3.202263712882995605e-01 -7.514417916536331177e-02 -3.413380384445190430e-01 2.023267298936843872e-01 -4.676210135221481323e-02 1.554281860589981079e-01 -4.747832193970680237e-02 -7.813220843672752380e-03 -1.202930882573127747e-01 -5.879871174693107605e-02 -2.188201248645782471e-01
1.020696572959423065e-02 -1.721498410915955901e-04 -1.157685220241546631e-01 4.626728594303131104e-01 -1.162728294730186462e-01 -2.212379314005374908e-02 4.954251274466514587e-02 3.900829255580902100e-01 1.656893193721771240e-01 3.524131178855895996e-01 -6.585395894944667816e-03 -1.645228266716003418e-01 -1.688018590211868286e-01 2.073718607425689697e-01 -4.690492153167724609e-02 2.113627195358276367e-01 9.172338247299194336e-02 -1.141352877020835876e-01 -1.656072139739990234e-01 -1.873049288988113403e-01 -1.045384854078292847e-01 -1.942794620990753174e-01 -3.192026168107986450e-02 -8.203469961881637573e-02 2.608467340469360352e-01 -1.680128872394561768e-01 1.039064452052116394e-01 -2.111750990152359009e-01 4.450563341379165649e-02 -6.187889724969863892e-02 -7.331604510545730591e-02 -5.875811353325843811e-02
3.541342616081237793e-01 9.901720099151134491e-03 1.741308867931365967e-01 5.120764672756195068e-02 2.484156042337417603e-01 -2.843257226049900055e-02 1.028189063072204590e-02 1.718009412288665771e-01 1.969158053398132324e-01 8.048406988382339478e-02 1.204392537474632263e-01 6.753066927194595337e-02 -1.680638492107391357e-01 9.853134304285049438e-02 -2.758767828345298767e-02 -2.644938826560974121e-01 1.519344933331012726e-02 -5.062837153673171997e-02 -2.800998985767364502e-01 6.409414112567901611e-02 1.056836098432540894e-01 9.592574089765548706e-02 -5.326318088918924332e-03 -1.846503466367721558e-01 -1.728500574827194214e-01 -5.155923776328563690e-03 1.480102241039276123e-01 -1.174083501100540161e-01 3.923440575599670410e-01 -3.912448585033416748e-01 1.297214627265930176e-01 -2.171014398336410522e-01
1.451316475868225098e-01 -1.002105176448822021e-01 1.398090422153472900e-01 4.729065895080566406e-01 1.925484389066696167e-01 3.391360938549041748e-01 -2.518783211708068848e-01 1.484425812959671021e-01 -5.662878975272178650e-03 1.409110873937606812e-01 2.884777486324310303e-01 -1.769296526908874512e-01 -7.288617640733718872e-02 -9.370038285851478577e-03 -5.155127029865980148e-03 -4.221761524677276611e-01 4.713068250566720963e-03 -1.853842288255691528e-01 -2.136808633804321289e-01 1.700835488736629486e-02 2.018392551690340042e-03 1.232762485742568970e-01 -8.023761212825775146e-03 -1.296584159135818481e-01 -6.165796145796775818e-02 -1.854359060525894165e-01 -3.427883610129356384e-02 -5.110199097543954849e-03 9.671481698751449585e-02 8.695387095212936401e-02 3.668322041630744934e-02 2.370752627030014992e-03
-1.104062199592590332e-01 -1.275565177202224731e-01 -1.738749295473098755e-01 6.401908397674560547e-02 5.705185234546661377e-02 -4.513251408934593201e-02 -2.940140962600708008e-01 3.567709922790527344e-01 1.233946681022644043e-01 2.286520302295684814e-01 -1.678122282028198242e-01 8.203248679637908936e-02 -3.666812479496002197e-01 2.017238885164260864e-01 3.260441869497299194e-02 2.314778566360473633e-01 1.466916948556900024e-01 3.555273637175559998e-02 7.603854686021804810e-02 -1.608394533395767212e-01 6.789875030517578125e-02 1.079513058066368103e-01 1.436495338566601276e-03 -5.990330129861831665e-02 8.655036985874176025e-02 -1.707708388566970825e-01 1.962021142244338989e-01 -2.301624566316604614e-01 3.032068610191345215e-01 -1.001717671751976013e-01 9.004348516464233398e-02 -2.711237967014312744e-01
2.509547173976898193e-01 -1.148591116070747375e-01 1.325940638780593872e-01 1.553155928850173950e-01 4.917922243475914001e-02 1.733884662389755249e-01 -1.404263973236083984e-01 2.976982593536376953e-01 6.844703108072280884e-02 2.707034535706043243e-02 2.650020420551300049e-01 -1.682170927524566650e-01 5.882494524121284485e-02 4.059715569019317627e-02 -1.796458363533020020e-01 -2.048952877521514893e-01 -1.268038898706436157e-01 -2.240219265222549438e-01 -1.109446212649345398e-01 -7.169348746538162231e-02 1.021071802824735641e-02 1.064848154783248901e-01 -1.081834807991981506e-01 -4.856015741825103760e-02 2.174718976020812988e-01 -5.382200330495834351e-02 1.510820984840393066e-01 -2.904593944549560547e-01 4.966748356819152832e-01 1.206877678632736206e-01 -1.727170348167419434e-01 1.761864311993122101e-02
1.311121135950088501e-01 -2.307267189025878906e-01 1.887318678200244904e-02 1.563518047332763672e-01 5.206115543842315674e-02 4.762173816561698914e-02 -2.121817320585250854e-01 8.959347009658813477e-02 -6.631197780370712280e-02 3.733639717102050781e-01 1.018891781568527222e-01 -4.070515930652618408e-02 3.925194591283798218e-02 1.399059593677520752e-01 -4.837394505739212036e-02 2.480626255273818970e-01 1.090574339032173157e-01 4.956167563796043396e-02 -7.983732968568801880e-02 -1.838852167129516602e-01 7.333344221115112305e-02 1.563887447118759155e-01 2.357014864683151245e-01 -3.331327438354492188e-01 2.720146179199218750e-01 1.809435337781906128e-01 -2.287439256906509399e-02 -1.745775714516639709e-02 1.884113848209381104e-01 -5.545735359191894531e-02 -3.422730863094329834e-01 -3.028684258460998535e-01
8.818219602108001709e-02 -1.526533216238021851e-01 -2.039954215288162231e-01 4.494723081588745117e-01 -1.653080284595489502e-01 1.382591277360916138e-01 1.000591460615396500e-02 1.353289932012557983e-01 1.716605424880981445e-01 2.630394995212554932e-01 1.663674563169479370e-01 -1.518349279649555683e-03 -1.861167699098587036e-01 1.058012172579765320e-01 1.487146914005279541e-01 1.845671385526657104e-01 1.848962903022766113e-01 -4.382399842143058777e-02 -1.384379267692565918e-01 -3.969591259956359863e-01 -6.203191354870796204e-02 -6.078573688864707947e-02 -5.533109977841377258e-02 6.620847433805465698e-02 2.266433835029602051e-01 -5.450109392404556274e-02 9.576548635959625244e-02 -2.802879214286804199e-01 6.821673363447189331e-02 -1.661870628595352173e-02 -1.954073905944824219e-01 -1.380312144756317139e-01
-6.387683749198913574e-02 -2.157059460878372192e-01 2.046913355588912964e-01 3.359780311584472656e-01 1.687932312488555908e-01 -2.055236324667930603e-02 2.661446668207645416e-02 3.150841593742370605e-02 -1.433580219745635986e-01 2.377944737672805786e-01 4.036660492420196533e-01 4.937174916267395020e-02 -2.147336006164550781e-01 1.701575964689254761e-01 4.871654789894819260e-03 -8.906520158052444458e-02 -1.322551667690277100e-01 -3.505640849471092224e-02 9.420365840196609497e-02 1.569292992353439331e-01 6.910040974617004395e-02 -2.120138108730316162e-01 -1.056194752454757690e-01 -3.716148734092712402e-01 -6.342192739248275757e-02 -1.709276288747787476e-01 3.790250420570373535e-02 -7.059211283922195435e-02 2.140410542488098145e-01 -1.893802583217620850e-01 7.537745684385299683e-02 -2.455122619867324829e-01
1.716516725718975067e-02 -2.490597516298294067e-01 -4.756688699126243591e-02 1.952390372753143311e-01 2.266535907983779907e-02 3.243362307548522949e-01 2.070176899433135986e-01 3.983132839202880859e-01 9.891965426504611969e-03 1.628303974866867065e-01 -9.560326114296913147e-03 8.834418654441833496e-02 -1.724659949541091919e-01 3.500160872936248779e-01 -6.067698076367378235e-02 -1.073484588414430618e-02 2.724658250808715820e-01 -2.108897864818572998e-01 1.504289358854293823e-02 -3.155778646469116211e-01 1.659295894205570221e-02 6.329078972339630127e-02 9.848433732986450195e-02 -2.332649230957031250e-01 -1.560538709163665771e-01 -1.709946095943450928e-01 -3.746906528249382973e-03 -1.210514456033706665e-01 4.136708378791809082e-02 -1.648888438940048218e-01 -1.040854007005691528e-01 -6.784250587224960327e-02
9.733287245035171509e-02 -7.798846811056137085e-02 1.118623614311218262e-01 1.830513030290603638e-01 2.177409082651138306e-01 -2.838246524333953857e-01 -6.193797290325164795e-02 3.388455137610435486e-02 5.780353024601936340e-02 2.549372315406799316e-01 1.016034558415412903e-01 -3.016214072704315186e-02 -2.742783538997173309e-02 6.262835115194320679e-02 8.617050945758819580e-02 -9.258951246738433838e-02 2.390698343515396118e-01 -2.343985140323638916e-01 -3.007487654685974121e-01 5.979173257946968079e-02 -8.059516549110412598e-03 2.169432044029235840e-01 -1.526594460010528564e-01 -2.244447618722915649e-01 6.662291288375854492e-02 8.203113079071044922e-02 9.509646892547607422e-02 -2.781797647476196289e-01 1.748770326375961304e-01 -3.688930273056030273e-01 -1.641679108142852783e-01 -2.951089441776275635e-01
2.141792476177215576e-01 -7.421954069286584854e-03 -1.422939747571945190e-01 3.599671423435211182e-01 2.238415777683258057e-01 -5.849488824605941772e-02 1.305751353502273560e-01 -1.311281770467758179e-01 -8.009938895702362061e-02 2.786081731319427490e-01 1.423273235559463501e-01 -4.138169810175895691e-02 -3.501382097601890564e-02 1.778270751237869263e-01 -3.742261603474617004e-02 -9.221007674932479858e-02 -7.714103162288665771e-02 -2.404032051563262939e-01 -2.540412545204162598e-01 -2.009381726384162903e-02 6.945120170712471008e-03 -9.800481796264648438e-02 6.140881404280662537e-02 -1.329547464847564697e-01 -7.434441894292831421e-02 -2.105491012334823608e-01 -1.168500185012817383e-01 -6.380877643823623657e-02 4.700327813625335693e-01 -1.251890510320663452e-01 3.954300284385681152e-02 3.196576237678527832e-01
8.225572109222412109e-02 -6.745547801256179810e-02 1.615217179059982300e-01 2.289197891950607300e-01 -2.673782967031002045e-02 1.934691071510314941e-01 -1.972064226865768433e-01 -1.629079431295394897e-01 1.977903991937637329e-01 2.994580864906311035e-01 1.449128687381744385e-01 -8.194897323846817017e-02 -1.801838576793670654e-01 -2.171097248792648315e-01 8.837082982063293457e-02 9.839291870594024658e-02 5.875864624977111816e-02 -1.498250812292098999e-01 -1.370671093463897705e-01 -2.397109717130661011e-01 -2.259138505905866623e-03 -3.231592774391174316e-01 -1.284669041633605957e-01 -2.058481574058532715e-01 2.475664466619491577e-01 -1.649664193391799927e-01 2.084799855947494507e-01 -1.502065658569335938e-01 1.897542774677276611e-01 8.300933241844177246e-02 2.933406457304954529e-02 -2.987652122974395752e-01
1.024485751986503601e-01 1.279827654361724854e-01 -6.037282943725585938e-02 3.829621970653533936e-01 -1.943574696779251099e-01 7.340915501117706299e-02 -6.791596859693527222e-02 6.292803585529327393e-02 -2.256044652312994003e-03 3.694674074649810791e-01 1.481981575489044189e-01 -1.206737384200096130e-01 -1.607001125812530518e-01 1.799100786447525024e-01 -7.301352918148040771e-02 1.647526025772094727e-01 -3.828160837292671204e-02 -1.787722855806350708e-01 -1.724793761968612671e-01 -2.013393640518188477e-01 -1.603300720453262329e-01 -4.811432957649230957e-02 5.365462973713874817e-03 -1.336772590875625610e-01 2.584112584590911865e-01 3.052043728530406952e-02 3.850793540477752686e-01 3.138411417603492737e-02 1.878695487976074219e-01 2.300308793783187866e-01 1.423836052417755127e-01 -1.796914339065551758e-01
3.134990110993385315e-02 6.875596940517425537e-03 2.976274117827415466e-02 3.989221751689910889e-01 2.767302989959716797e-01 5.798835307359695435e-02 -4.186578989028930664e-01 1.066532358527183533e-01 -2.695740759372711182e-01 1.754978895187377930e-01 2.483063340187072754e-01 1.440402716398239136e-01 -5.623523145914077759e-02 3.033219277858734131e-01 -9.860084205865859985e-02 3.422333300113677979e-02 5.932593718171119690e-02 -3.779798373579978943e-02 3.794103860855102539e-02 1.011981964111328125e-01 6.796161830425262451e-02 -1.031300872564315796e-01 2.447574883699417114e-01 -2.035809680819511414e-02 2.457322776317596436e-01 7.252158969640731812e-02 -5.629366263747215271e-02 -1.387453377246856689e-01 3.680044785141944885e-02 -1.269108951091766357e-01 8.564542979001998901e-02 -2.745128273963928223e-01
1.645599901676177979e-01 -3.158037066459655762e-01 1.584695428609848022e-01 3.046581447124481201e-01 -1.816823184490203857e-01 9.674768894910812378e-02 -7.169573009014129639e-02 4.488916322588920593e-02 -5.750126764178276062e-02 -1.257195323705673218e-01 1.318323425948619843e-02 1.018336713314056396e-01 -3.349242210388183594e-01 4.610624536871910095e-02 -1.910751461982727051e-01 -8.563628047704696655e-02 8.471315726637840271e-03 -5.707151070237159729e-02 6.192659959197044373e-02 -1.885443925857543945e-01 -2.722855508327484131e-01 1.295299679040908813e-01 2.167189493775367737e-02 -1.703738570213317871e-01 2.283734977245330811e-01 -1.899122148752212524e-01 -1.221040114760398865e-01 2.669382654130458832e-02 4.048581123352050781e-01 -1.951189786195755005e-01 -6.657706201076507568e-02 -2.110727280378341675e-01
2.894020378589630127e-01 2.413404136896133423e-01 -1.525109633803367615e-02 4.951921105384826660e-01 -6.108426302671432495e-02 -6.352839618921279907e-02 -6.488859653472900391e-02 2.450876832008361816e-01 -9.585537016391754150e-03 2.130926698446273804e-01 -3.560824692249298096e-02 1.422242224216461182e-01 -2.276231795549392700e-01 1.571239084005355835e-01 -5.704517662525177002e-02 -3.682189062237739563e-02 -3.120966553688049316e-01 -2.278046607971191406e-01 -2.803977206349372864e-02 6.494413316249847412e-02 4.256398603320121765e-02 -4.497962072491645813e-02 -2.683840095996856689e-01 -1.102245151996612549e-01 6.989601254463195801e-02 -2.003618329763412476e-01 1.283075958490371704e-01 3.268816694617271423e-02 1.306485086679458618e-01 -2.244107127189636230e-01 -1.140209585428237915e-01 8.421549201011657715e-02
-9.860144555568695068e-02 -3.035902976989746094e-01 -1.124031096696853638e-01 3.203293681144714355e-02 -1.414508223533630371e-01 2.113686352968215942e-01 -4.389830529689788818e-01 2.448199540376663208e-01 -9.836915135383605957e-02 3.308461010456085205e-01 -1.839752495288848877e-02 -8.844477683305740356e-02 -1.552879810333251953e-01 6.824233382940292358e-02 -1.590689294971525669e-03 2.000318914651870728e-01 9.339166805148124695e-03 -2.524025440216064453e-01 -8.806237578392028809e-02 -8.185035735368728638e-02 -1.333902180194854736e-01 -4.994162917137145996e-02 1.198458373546600342e-01 9.301856905221939087e-02 2.112104371190071106e-02 2.631860412657260895e-02 -1.727538555860519409e-01 -1.659782528877258301e-01 3.295330703258514404e-01 -5.992671474814414978e-02 1.765897721052169800e-01 -2.181486338376998901e-01
1.008880883455276489e-01 -1.138196289539337158e-01 -5.047796294093132019e-02 1.887937635183334351e-01 1.363649070262908936e-01 4.603803530335426331e-02 -2.373607009649276733e-01 1.752437353134155273e-01 -6.701091676950454712e-02 3.143655359745025635e-01 -1.013686060905456543e-01 -2.327354252338409424e-01 -7.908489555120468140e-02 1.744858324527740479e-01 -2.259242348372936249e-02 1.716666966676712036e-01 -4.580342769622802734e-02 1.623899787664413452e-01 1.050348207354545593e-01 -1.271290183067321777e-01 3.093639612197875977e-01 9.101855009794235229e-02 6.128272786736488342e-02 -3.272336423397064209e-01 3.326868414878845215e-01 -2.237429283559322357e-02 -1.173856016248464584e-02 -2.514016628265380859e-01 1.560960859060287476e-01 5.649010464549064636e-02 -2.213886529207229614e-01 -2.736620604991912842e-01
-3.372173011302947998e-02 -2.303339689970016479e-01 5.430841352790594101e-03 1.309044510126113892e-01 -6.189225614070892334e-02 1.970678716897964478e-01 -1.093424558639526367e-01 8.617805689573287964e-02 -1.976361870765686035e-02 4.106489419937133789e-01 2.092273980379104614e-01 2.110678702592849731e-01 -2.240295112133026123e-01 2.493667006492614746e-01 -8.370508998632431030e-02 -3.688031733036041260e-01 -1.781015992164611816e-01 1.455173175781965256e-02 -1.403462737798690796e-01 -1.542060673236846924e-01 -1.011367440223693848e-01 -1.156206354498863220e-01 -7.560754567384719849e-02 -1.464327424764633179e-02 -2.132602483034133911e-01 -2.242615073919296265e-01 1.444395035505294800e-01 1.062021702527999878e-01 3.334073126316070557e-01 -2.113519608974456787e-02 -8.383568376302719116e-02 -4.862306267023086548e-02
-1.538049280643463135e-01 -2.991203404963016510e-02 1.300930529832839966e-01 2.264714688062667847e-01 1.323924958705902100e-01 6.078751757740974426e-02 -3.359411656856536865e-01 -1.371092796325683594e-01 2.070387601852416992e-01 1.676697880029678345e-01 1.576754152774810791e-01 -9.962408244609832764e-02 -3.539298474788665771e-01 5.575436353683471680e-02 -1.788309514522552490e-01 9.231738746166229248e-02 3.808975964784622192e-02 -9.387387335300445557e-02 -5.159043893218040466e-02 -2.393407225608825684e-01 1.338190734386444092e-01 -1.541400998830795288e-01 -7.502583414316177368e-02 -3.724275231361389160e-01 2.533219456672668457e-01 -1.411073207855224609e-01 8.603654801845550537e-03 4.419910535216331482e-02 1.086484938859939575e-01 8.347906917333602905e-02 2.004500180482864380e-01 -2.800786495208740234e-01
1.119923144578933716e-01 -5.504326522350311279e-02 -1.092145815491676331e-01 1.348964720964431763e-01 -5.305018275976181030e-02 1.761772185564041138e-01 1.666289865970611572e-01 3.233138024806976318e-01 4.094238579273223877e-02 8.245010673999786377e-02 1.893004328012466431e-01 2.009213715791702271e-01 5.340572074055671692e-02 4.828617870807647705e-01 7.689850032329559326e-02 6.989441812038421631e-02 1.653079241514205933e-01 -4.070816934108734131e-02 -7.586477696895599365e-02 -1.983455717563629150e-01 1.967729032039642334e-01 -1.700302511453628540e-01 4.296363517642021179e-02 -3.558671474456787109e-01 4.110621660947799683e-02 -5.696659162640571594e-02 2.388945035636425018e-02 -1.050762757658958435e-01 6.210011243820190430e-02 -1.281688213348388672e-01 -1.984291970729827881e-01 -3.320646286010742188e-01
7.237211614847183228e-02 -3.385225683450698853e-02 3.687126934528350830e-02 2.937646806240081787e-01 -6.432603299617767334e-02 2.457532733678817749e-01 -1.697015613317489624e-01 1.537047922611236572e-01 -1.428918391466140747e-01 1.847563534975051880e-01 3.285040855407714844e-01 2.109414786100387573e-01 -6.949065625667572021e-02 2.709803581237792969e-01 -3.004406392574310303e-01 -2.339560538530349731e-01 -8.878254145383834839e-02 1.827538944780826569e-02 7.393292337656021118e-02 -1.623198688030242920e-01 -1.843083202838897705e-01 7.705947756767272949e-02 -1.656659543514251709e-01 -3.027290403842926025e-01 -7.806691527366638184e-02 -1.286821365356445312e-01 -1.674456894397735596e-01 1.754141449928283691e-01 2.250115424394607544e-01 -1.209653019905090332e-01 6.707593332976102829e-03 1.139368489384651184e-01
1.433052718639373779e-01 -4.455496966838836670e-01 1.923669013194739819e-03 1.976678371429443359e-01 5.157834291458129883e-02 1.557380408048629761e-01 -1.053339708596467972e-02 1.351938098669052124e-01 -2.076673656702041626e-01 1.918547898530960083e-01 6.363837420940399170e-02 2.756966948509216309e-01 -3.799119889736175537e-01 2.030686736106872559e-01 -1.347082257270812988e-01 -2.673970758914947510e-01 -8.098772168159484863e-02 1.139472145587205887e-02 1.149087911471724510e-03 -6.506752222776412964e-02 -6.626670062541961670e-02 -1.923456639051437378e-01 -1.951416372321546078e-03 -2.164517641067504883e-01 -2.208497561514377594e-02 -8.941046893596649170e-02 -1.774956881999969482e-01 3.470125421881675720e-02 2.331202477216720581e-01 1.384308125125244260e-04 2.293456345796585083e-01 -1.185622513294219971e-01
2.489713728427886963e-01 -4.363733343780040741e-03 1.056200563907623291e-01 5.124418530613183975e-03 3.379183635115623474e-02 3.424338996410369873e-02 1.714213937520980835e-02 3.552204966545104980e-01 -1.468112878501415253e-02 2.018338143825531006e-01 7.384651154279708862e-02 3.122965395450592041e-01 -1.592775881290435791e-01 1.686446666717529297e-01 1.422972083091735840e-01 2.160072028636932373e-01 1.685820668935775757e-01 -3.719792962074279785e-01 -2.139912843704223633e-01 -2.664684057235717773e-01 9.788201749324798584e-02 6.856089830398559570e-02 -6.998420506715774536e-02 -2.438653260469436646e-01 1.128734201192855835e-01 -7.703708112239837646e-02 1.550772488117218018e-01 6.477121263742446899e-03 2.097778469324111938e-01 -1.911377757787704468e-01 -3.670345619320869446e-02 -2.155926674604415894e-01
-1.166735738515853882e-01 -1.697353869676589966e-01 1.196647062897682190e-01 2.324892580509185791e-01 -1.496049165725708008e-01 2.813272178173065186e-01 1.344765070825815201e-02 1.997334510087966919e-01 -1.632189303636550903e-01 3.206903338432312012e-01 1.096022352576255798e-01 1.658371537923812866e-01 -4.498242437839508057e-01 2.681663334369659424e-01 -1.844400912523269653e-01 -1.086795851588249207e-01 -1.035833060741424561e-01 -8.117447048425674438e-02 -2.453586831688880920e-02 -8.165237307548522949e-02 -3.303744271397590637e-02 1.728214509785175323e-02 -1.663861274719238281e-01 -1.790459752082824707e-01 -2.010745406150817871e-01 -1.271421313285827637e-01 9.021673351526260376e-02 -2.868442609906196594e-02 2.328396290540695190e-01 1.085131987929344177e-01 1.317685935646295547e-02 -2.026890367269515991e-01
-1.597427949309349060e-02 -3.528355062007904053e-01 -1.155642941594123840e-01 2.410956174135208130e-01 1.786983907222747803e-01 2.093673348426818848e-01 -2.358795553445816040e-01 8.149562031030654907e-02 -6.453455984592437744e-02 2.583147585391998291e-01 1.190302371978759766e-01 -5.677905306220054626e-02 1.526034474372863770e-01 -9.226498007774353027e-02 -3.191114589571952820e-02 -2.436372339725494385e-01 6.436727941036224365e-02 -7.117414474487304688e-02 -1.055020093917846680e-01 4.235278442502021790e-02 7.396895438432693481e-02 -2.377779036760330200e-02 -1.550580710172653198e-01 -4.013743698596954346e-01 5.340293794870376587e-02 -4.347112178802490234e-01 -5.518712475895881653e-02 -8.535703271627426147e-02 1.810776591300964355e-01 -4.228064045310020447e-02 1.864013373851776123e-01 2.159022353589534760e-02
5.056812614202499390e-02 -9.410926699638366699e-02 2.792259864509105682e-02 1.505559086799621582e-01 -2.392846196889877319e-01 1.479345411062240601e-01 -3.421217799186706543e-01 7.798251509666442871e-02 -4.916189983487129211e-02 5.411908775568008423e-02 2.922717928886413574e-01 1.475180238485336304e-01 -4.783507063984870911e-02 -7.023894041776657104e-02 -2.823647856712341309e-01 -2.401910871267318726e-01 1.759795285761356354e-02 -1.490221321582794189e-01 -1.779840141534805298e-01 -1.444646120071411133e-01 -1.075378656387329102e-01 -3.275925666093826294e-02 1.537283509969711304e-01 -2.081216275691986084e-01 1.059177443385124207e-01 -2.151346653699874878e-01 -1.147930603474378586e-02 -4.384413734078407288e-02 5.283265113830566406e-01 -7.397860288619995117e-02 -8.254301548004150391e-02 8.655697107315063477e-03
3.387915343046188354e-02 -3.579397201538085938e-01 -2.111579477787017822e-01 3.809168338775634766e-01 1.229574233293533325e-01 8.964110910892486572e-02 -3.236212432384490967e-01 1.158898994326591492e-01 -5.566167086362838745e-02 2.789553701877593994e-01 1.814753264188766479e-01 -2.190521545708179474e-02 9.866788983345031738e-02 -1.778833121061325073e-01 -9.137041866779327393e-02 -2.181078195571899414e-01 2.158215641975402832e-01 -9.758197516202926636e-02 -1.690348833799362183e-01 1.193846166133880615e-01 1.014383360743522644e-01 3.160052746534347534e-02 -7.245777547359466553e-02 -3.245671987533569336e-01 6.675370037555694580e-02 -1.547601819038391113e-01 1.984545290470123291e-01 -3.394646570086479187e-02 5.647201463580131531e-02 -6.169277429580688477e-02 1.499296277761459351e-01 9.423299133777618408e-02
9.440254420042037964e-02 1.026517897844314575e-01 -3.948830440640449524e-02 2.550434172153472900e-01 -4.841250926256179810e-02 8.036013692617416382e-02 -1.900881677865982056e-01 1.038620471954345703e-01 1.241003349423408508e-01 7.316889613866806030e-02 3.531916439533233643e-01 2.982499264180660248e-02 -1.615450084209442139e-01 1.470639407634735107e-01 4.405098780989646912e-02 4.849986638873815536e-03 8.481931686401367188e-02 -2.806462347507476807e-02 -3.031784296035766602e-01 -5.255581736564636230e-01 -6.421668222174048424e-04 -2.343606948852539062e-02 -4.820518568158149719e-02 -5.974861234426498413e-02 2.486582547426223755e-01 7.415489107370376587e-02 6.520279496908187866e-02 -2.609997056424617767e-03 3.774890601634979248e-01 7.479180395603179932e-02 2.445414215326309204e-01 -1.052584126591682434e-02
1.564254164695739746e-01 -1.091871261596679688e-01 -1.894932836294174194e-01 1.681493222713470459e-02 -3.779622912406921387e-02 -7.121057063341140747e-02 -1.156774982810020447e-01 3.762034326791763306e-02 -1.308147460222244263e-01 3.479332923889160156e-01 -4.229775816202163696e-02 3.372962027788162231e-02 -3.752345917746424675e-03 2.166310548782348633e-01 5.914117023348808289e-02 1.518512368202209473e-01 1.148326918482780457e-01 -1.919624656438827515e-01 -4.465176761150360107e-01 6.418557465076446533e-02 -1.830026656389236450e-01 -7.635182142257690430e-02 1.040861606597900391e-01 5.579740926623344421e-02 5.596026033163070679e-02 -3.277739882469177246e-01 -1.842797249555587769e-01 -2.486574798822402954e-01 3.434886336326599121e-01 3.319257497787475586e-02 -1.552722156047821045e-01 -1.875446587800979614e-01
2.620994746685028076e-01 -1.286280155181884766e-01 6.684475392103195190e-02 2.302874624729156494e-01 1.716270670294761658e-02 -3.214168595150113106e-03 -1.450628787279129028e-01 1.555222272872924805e-01 1.692029684782028198e-01 1.299764215946197510e-01 -8.849653601646423340e-02 -2.094376981258392334e-01 1.645737439393997192e-01 5.509730800986289978e-02 -4.276042282581329346e-01 -2.659615576267242432e-01 1.618925034999847412e-01 1.546931415796279907e-01 -8.099761605262756348e-02 -8.663931488990783691e-02 -9.019905701279640198e-03 -7.183248549699783325e-02 -8.651988208293914795e-02 -2.700490057468414307e-01 1.794107407331466675e-01 -1.389805972576141357e-01 4.459720570594072342e-03 -2.122232913970947266e-01 3.496596813201904297e-01 3.724433481693267822e-03 5.437416583299636841e-02 -2.432040125131607056e-01
-7.064021378755569458e-02 -1.444426774978637695e-01 -9.719107300043106079e-02 1.788190454244613647e-01 1.249309331178665161e-01 2.281226813793182373e-01 -1.670732796192169189e-01 -2.347448095679283142e-02 -4.509905725717544556e-02 3.093564510345458984e-01 1.553639769554138184e-01 1.956361085176467896e-01 -2.094282507896423340e-01 8.452887833118438721e-02 -1.267461329698562622e-01 -3.081650733947753906e-01 -1.323559582233428955e-01 -4.025131091475486755e-02 -1.109186932444572449e-01 -1.049632802605628967e-01 -1.213696599006652832e-01 -2.577163875102996826e-01 -1.175758019089698792e-01 -3.906957060098648071e-02 -2.166053056716918945e-01 -2.926535606384277344e-01 2.950842678546905518e-01 9.959680587053298950e-02 3.359437882900238037e-01 6.185156106948852539e-02 -9.299830347299575806e-02 -1.434619128704071045e-01
-1.565041765570640564e-02 3.159772232174873352e-02 1.311264336109161377e-01 1.498273611068725586e-01 8.474998176097869873e-02 -9.488578885793685913e-02 -1.014708802103996277e-01 1.652086824178695679e-01 1.490849256515502930e-01 1.603575646877288818e-01 1.299309879541397095e-01 -6.737631559371948242e-02 1.116503179073333740e-01 1.299974024295806885e-01 -5.105333924293518066e-01 -1.901206523180007935e-01 6.551805138587951660e-02 9.661693871021270752e-02 -2.158009111881256104e-01 -2.411534488201141357e-01 3.725832328200340271e-02 -2.842318452894687653e-02 -1.747686266899108887e-01 -8.643148839473724365e-02 2.167927026748657227e-01 -1.597456037998199463e-01 2.004401236772537231e-01 -1.385653913021087646e-01 3.974899947643280029e-01 1.396929621696472168e-01 -5.640291492454707623e-04 -2.045736759901046753e-01
2.389235496520996094e-01 -4.342620447278022766e-02 -1.467897146940231323e-01 -3.166276589035987854e-02 -5.885679274797439575e-02 2.029682099819183350e-01 -1.118342727422714233e-01 7.864664494991302490e-02 -1.294983178377151489e-01 7.224345952272415161e-02 2.223059535026550293e-01 -7.314709573984146118e-02 2.178293019533157349e-01 3.708205521106719971e-01 -2.239456772804260254e-01 -1.245343908667564392e-01 6.510297209024429321e-02 -1.869149133563041687e-02 -2.142426669597625732e-01 6.667298078536987305e-02 -2.830815911293029785e-01 -1.209361627697944641e-01 -1.277913302183151245e-01 -2.062890976667404175e-01 3.304278850555419922e-02 5.051876604557037354e-02 -2.278524264693260193e-02 -2.292069233953952789e-02 4.610034823417663574e-01 -1.402980387210845947e-01 -2.272823154926300049e-01 -1.749778538942337036e-01
-4.609122127294540405e-02 -5.915097892284393311e-02 -1.413396745920181274e-01 3.302076458930969238e-01 2.040691077709197998e-01 1.994868516921997070e-01 -5.327852442860603333e-02 -3.179441690444946289e-01 -2.046458572149276733e-01 3.056112304329872131e-02 -2.580427005887031555e-02 3.685508295893669128e-02 -1.079204380512237549e-01 5.330649763345718384e-02 1.197486892342567444e-01 -6.142318993806838989e-02 1.337229609489440918e-01 -2.056800723075866699e-01 -9.708923101425170898e-02 8.478640019893646240e-02 -7.341256737709045410e-02 1.954262405633926392e-01 -1.572968810796737671e-01 -1.735274642705917358e-01 1.945156902074813843e-01 -7.860973477363586426e-02 3.415163457393646240e-01 -2.400605566799640656e-02 2.925521135330200195e-01 -8.822192251682281494e-02 -1.748472154140472412e-01 -3.770336508750915527e-01
2.333466857671737671e-01 -8.127819746732711792e-02 1.904261857271194458e-02 3.129010796546936035e-01 3.593869041651487350e-03 -1.946672983467578888e-02 -1.434596478939056396e-01 1.002565622329711914e-01 3.715888410806655884e-02 1.124477759003639221e-01 -2.281579934060573578e-02 -2.455924451351165771e-01 1.983340531587600708e-01 2.035830765962600708e-01 -4.038868844509124756e-01 -2.506752908229827881e-01 1.836408525705337524e-01 5.350723490118980408e-02 -1.903003901243209839e-01 -1.346383839845657349e-01 1.497821882367134094e-02 -1.621381938457489014e-01 -1.650845408439636230e-01 -1.634062528610229492e-01 5.295274034142494202e-02 -2.208571881055831909e-02 7.760800421237945557e-02 -3.187848627567291260e-01 2.768235802650451660e-01 9.583743661642074585e-02 -4.744800180196762085e-02 -2.400848418474197388e-01
3.667940571904182434e-02 -6.891407817602157593e-02 2.369325459003448486e-01 5.500948429107666016e-01 -4.480163380503654480e-02 8.403433859348297119e-02 -1.686185598373413086e-01 8.916689455509185791e-02 2.734356820583343506e-01 -5.933243781328201294e-02 -2.136555127799510956e-02 5.591551214456558228e-02 -1.061135903000831604e-01 3.373963236808776855e-01 1.935067623853683472e-01 3.678389638662338257e-02 -2.441679090261459351e-01 -6.089007109403610229e-02 -1.224810928106307983e-01 5.632462725043296814e-02 2.325214445590972900e-02 1.698971092700958252e-01 -9.535303711891174316e-02 -1.892649829387664795e-01 2.323011159896850586e-01 -5.947247892618179321e-02 4.394208639860153198e-02 3.136592917144298553e-03 1.121933832764625549e-01 -1.641928255558013916e-01 1.931180655956268311e-01 -2.276968061923980713e-01
1.093448475003242493e-01 -2.276861220598220825e-01 9.409438073635101318e-02 2.565391659736633301e-01 2.967863380908966064e-01 1.077449992299079895e-01 -6.049600616097450256e-02 2.722229361534118652e-01 -1.227325871586799622e-01 8.841692656278610229e-02 3.324406147003173828e-01 -1.576568186283111572e-01 -9.686233103275299072e-02 8.499132096767425537e-02 -1.773042082786560059e-01 -1.876336038112640381e-01 -1.888426840305328369e-01 -2.089463472366333008e-01 -2.056245654821395874e-01 -2.758030220866203308e-02 8.966536819934844971e-02 1.726472973823547363e-01 4.886637255549430847e-02 -1.992628276348114014e-01 -2.106173932552337646e-01 3.827654197812080383e-02 1.488419529050588608e-02 -2.327845692634582520e-01 3.251329660415649414e-01 -4.144709184765815735e-02 -1.783892810344696045e-01 -2.807566523551940918e-02
1.636639237403869629e-01 -3.586165606975555420e-01 -3.100224137306213379e-01 2.215156853199005127e-01 1.457427721470594406e-02 -2.259757835417985916e-03 -2.307805120944976807e-01 1.499303579330444336e-01 4.921656847000122070e-02 1.064779683947563171e-01 4.336288198828697205e-02 1.141462996602058411e-01 -1.049570888280868530e-01 1.239171996712684631e-01 7.164984941482543945e-02 -4.655174612998962402e-01 1.015493348240852356e-01 6.744777411222457886e-02 -2.162740826606750488e-01 -5.647642910480499268e-02 -1.274734437465667725e-01 -4.644460603594779968e-02 -3.583147004246711731e-02 -1.396245807409286499e-01 3.835961818695068359e-01 2.595350332558155060e-02 -5.479272827506065369e-02 1.090734452009201050e-02 5.987307429313659668e-02 1.686671525239944458e-01 -7.882378250360488892e-02 -2.310608476400375366e-01
4.180672019720077515e-02 -2.561614513397216797e-01 4.033416137099266052e-02 2.237129956483840942e-02 9.392993897199630737e-02 3.611936271190643311e-01 -1.830929070711135864e-01 3.111106343567371368e-02 -1.096483096480369568e-01 1.708071976900100708e-01 3.322653770446777344e-01 6.619040668010711670e-02 -4.372033849358558655e-02 3.794965520501136780e-02 -2.930807769298553467e-01 2.995418943464756012e-02 4.918168112635612488e-02 9.888915717601776123e-02 -1.177592650055885315e-01 -3.074773848056793213e-01 -3.240298926830291748e-01 7.350044790655374527e-03 -1.537528820335865021e-02 -1.547909621149301529e-02 2.007160186767578125e-01 -2.620764970779418945e-01 9.486408531665802002e-02 -1.426597088575363159e-01 1.509205400943756104e-01 -1.800114065408706665e-01 1.077374592423439026e-01 -2.817156910896301270e-01
6.481661647558212280e-02 -2.792564034461975098e-01 -5.668115988373756409e-02 1.071064025163650513e-01 -1.980944164097309113e-02 -1.484965533018112183e-01 -2.744632065296173096e-01 1.016793325543403625e-01 -1.587153226137161255e-01 1.499053835868835449e-01 -1.076156795024871826e-01 1.037465706467628479e-01 -1.336303800344467163e-01 8.188099414110183716e-02 -2.073926031589508057e-01 -3.870162069797515869e-01 2.178314477205276489e-01 1.618181616067886353e-01 -1.405247747898101807e-01 -7.863042876124382019e-03 -1.635417044162750244e-01 -1.457267999649047852e-01 1.370648592710494995e-01 -2.390866577625274658e-01 7.930058240890502930e-02 1.035148277878761292e-01 -2.305452972650527954e-01 -8.154049515724182129e-02 3.833261728286743164e-01 7.743155211210250854e-02 1.623905003070831299e-01 -1.848539412021636963e-01
1.512789130210876465e-01 -1.448069810867309570e-01 -1.345661133527755737e-01 2.605688571929931641e-01 5.332927405834197998e-02 -1.191800367087125778e-02 -2.467992752790451050e-01 7.506766915321350098e-02 1.597311794757843018e-01 4.321749806404113770e-01 3.945502638816833496e-02 -5.016156658530235291e-02 3.116787783801555634e-02 -8.045849949121475220e-02 -1.390119548887014389e-02 2.596263401210308075e-02 -8.064068108797073364e-02 -1.354125291109085083e-01 -1.192734390497207642e-01 -1.025722175836563110e-01 -1.470753848552703857e-01 -3.270474374294281006e-01 -1.013008132576942444e-01 -1.038537696003913879e-01 4.403800070285797119e-01 -1.206639632582664490e-01 1.654628068208694458e-01 -7.925523817539215088e-02 6.654632836580276489e-02 -1.348772197961807251e-01 4.073963314294815063e-02 -3.320797979831695557e-01
1.422281116247177124e-01 1.063059419393539429e-01 -4.076169803738594055e-02 2.577680945396423340e-01 1.201748102903366089e-01 -1.765464395284652710e-01 -3.668009489774703979e-02 1.260754317045211792e-01 -1.261320151388645172e-02 1.503124833106994629e-01 3.845419287681579590e-01 4.689179733395576477e-02 -1.333523690700531006e-01 1.744270771741867065e-01 9.607112407684326172e-02 1.222185418009757996e-01 -1.034876331686973572e-01 9.326276183128356934e-02 -1.479907780885696411e-01 -4.094347953796386719e-01 -2.029830068349838257e-01 -1.431438885629177094e-02 -1.344293653964996338e-01 -1.612645685672760010e-01 1.423395872116088867e-01 7.760112732648849487e-02 2.417280152440071106e-02 7.962078601121902466e-02 4.293470978736877441e-01 -6.656931247562170029e-03 2.448473423719406128e-01 -1.426337957382202148e-01
1.881699860095977783e-01 -1.184053644537925720e-01 5.904020369052886963e-02 2.006081640720367432e-01 -2.594111263751983643e-01 1.374873071908950806e-01 -1.516891419887542725e-01 2.330525545403361320e-03 1.268684118986129761e-01 4.362627565860748291e-01 2.978051304817199707e-01 -2.551497891545295715e-03 -3.954951763153076172e-01 1.779108792543411255e-01 -2.428929656744003296e-01 -1.942402720451354980e-01 9.185484796762466431e-02 -2.048542536795139313e-02 -1.523968726396560669e-01 -2.095798850059509277e-01 -1.436663866043090820e-01 -1.239087060093879700e-01 8.943164348602294922e-02 -2.157024890184402466e-01 1.433862745761871338e-01 -4.221045970916748047e-02 9.369821846485137939e-02 -4.569885879755020142e-02 1.003345549106597900e-01 5.488975346088409424e-02 5.828145146369934082e-02 3.886598348617553711e-02
3.033214509487152100e-01 -1.144004985690116882e-01 7.433055900037288666e-03 3.296721279621124268e-01 7.890635728836059570e-02 -1.285330653190612793e-01 -4.027213156223297119e-02 5.654123798012733459e-02 9.527897834777832031e-02 2.565151154994964600e-01 3.287855535745620728e-02 -2.232167422771453857e-01 1.455135941505432129e-01 4.664738103747367859e-02 -4.585165977478027344e-01 -1.833229809999465942e-01 2.469081431627273560e-01 2.187074124813079834e-01 -1.439983248710632324e-01 -4.436986148357391357e-02 -1.101259514689445496e-02 -1.497622132301330566e-01 -4.427581652998924255e-02 -1.741305589675903320e-01 1.127469986677169800e-01 -8.651292324066162109e-02 -4.015997424721717834e-02 -1.789667755365371704e-01 2.781778872013092041e-01 -2.545980177819728851e-02 -1.435028109699487686e-02 -2.172930687665939331e-01
1.881427764892578125e-01 -2.892712503671646118e-02 9.217488765716552734e-02 3.013826310634613037e-01 4.968950524926185608e-02 9.595294296741485596e-02 9.070619940757751465e-03 -5.823746696114540100e-02 -4.191700369119644165e-02 2.453061044216156006e-01 -3.551258519291877747e-02 -1.033904403448104858e-01 -2.861766517162322998e-01 2.424324899911880493e-01 -1.376015394926071167e-01 6.194251030683517456e-02 -1.579745560884475708e-01 -1.945205330848693848e-01 -3.090845048427581787e-02 1.452812086790800095e-02 2.069179713726043701e-01 -3.426974117755889893e-01 -2.947611808776855469e-01 8.684500306844711304e-02 -2.296016961336135864e-01 -1.675627976655960083e-01 -3.703102096915245056e-02 -2.471586018800735474e-01 2.667119204998016357e-01 -8.992026746273040771e-02 -1.752471476793289185e-01 -2.003370523452758789e-01
-4.178130626678466797e-02 -1.281712651252746582e-01 -2.789864838123321533e-01 2.478759437799453735e-01 -1.550171971321105957e-01 -9.005639702081680298e-02 -1.823262721300125122e-01 2.856994569301605225e-01 2.047041356563568115e-01 2.653020620346069336e-01 4.352283105254173279e-02 -8.529722690582275391e-02 -1.362531539052724838e-02 2.029234170913696289e-01 1.146072335541248322e-02 -1.747105419635772705e-01 -1.715328097343444824e-01 -1.910212337970733643e-01 -2.090692073106765747e-01 9.175634384155273438e-02 5.772301927208900452e-02 -3.077568113803863525e-01 -1.225684061646461487e-01 -1.536797732114791870e-01 4.179793298244476318e-01 1.278694421052932739e-01 1.284901984035968781e-02 6.792999804019927979e-02 1.520438492298126221e-01 -9.418760985136032104e-02 -3.712495416402816772e-02 -1.346597373485565186e-01
7.723617553710937500e-02 -1.064910665154457092e-01 3.221147134900093079e-02 2.633213698863983154e-01 -2.428294271230697632e-01 1.615915447473526001e-01 -3.603116050362586975e-02 2.444226294755935669e-01 7.123375311493873596e-03 2.515265941619873047e-01 2.419765740633010864e-01 -3.092225454747676849e-02 -6.164666637778282166e-02 1.373690664768218994e-01 -1.677061468362808228e-01 -2.089498788118362427e-01 6.826950609683990479e-02 -6.272869557142257690e-02 2.367351576685905457e-02 1.005790848284959793e-02 -2.926299273967742920e-01 3.442233055830001831e-02 6.791958212852478027e-02 -2.553563117980957031e-01 1.802337169647216797e-01 -1.868919432163238525e-01 -1.960185319185256958e-01 1.329258680343627930e-01 4.653384983539581299e-01 -2.017954736948013306e-01 -3.054869920015335083e-02 -3.639272600412368774e-02
4.841667786240577698e-02 -1.155070662498474121e-01 -2.207871759310364723e-03 2.325140684843063354e-01 -3.128344938158988953e-02 -4.455125331878662109e-02 -1.169445142149925232e-01 9.772174060344696045e-02 8.990191668272018433e-02 2.026396691799163818e-01 9.092989377677440643e-03 -1.852795034646987915e-01 1.873635649681091309e-01 5.849541723728179932e-02 -4.175978302955627441e-01 -2.433889508247375488e-01 1.733196526765823364e-01 1.634461879730224609e-01 -1.544740647077560425e-01 -1.448597460985183716e-01 -2.304363064467906952e-02 -1.962191313505172729e-01 -2.041076570749282837e-01 -1.952090561389923096e-01 1.254944950342178345e-01 -1.200261339545249939e-01 2.269236743450164795e-02 -1.860178261995315552e-01 4.680430293083190918e-01 5.986079573631286621e-03 -1.446296554058790207e-02 -2.082441151142120361e-01
9.537599235773086548e-02 1.054193302989006042e-01 -6.199923227541148663e-04 2.988782823085784912e-01 -1.407405585050582886e-01 2.121413946151733398e-01 -6.296017765998840332e-02 2.928814888000488281e-01 6.816044449806213379e-02 2.913060784339904785e-01 -1.952106133103370667e-02 2.146396189928054810e-01 -3.763128519058227539e-01 2.794387042522430420e-01 2.009682059288024902e-01 2.153851836919784546e-01 1.140368729829788208e-01 -3.125926479697227478e-02 -2.764034569263458252e-01 -1.209405884146690369e-01 -6.982785183936357498e-03 -8.226987719535827637e-02 -6.253576837480068207e-03 -2.103328108787536621e-01 -3.045798093080520630e-02 -9.640202857553958893e-03 1.306797564029693604e-02 -8.174962550401687622e-02 1.471154391765594482e-01 1.215442493557929993e-01 -9.279540181159973145e-02 -2.906357049942016602e-01
2.358318120241165161e-01 -2.154334187507629395e-01 -2.152399122714996338e-01 3.394358232617378235e-02 1.483199745416641235e-01 1.138141900300979614e-01 -2.427662909030914307e-01 2.621401250362396240e-01 2.342844754457473755e-02 3.606179952621459961e-01 -1.341454088687896729e-01 1.344110667705535889e-01 5.739329010248184204e-02 1.041240021586418152e-01 4.427315294742584229e-02 3.291764482855796814e-02 3.987983986735343933e-02 -2.310436069965362549e-01 -4.719925224781036377e-01 2.105411374941468239e-03 -2.836718410253524780e-02 1.414790470153093338e-02 1.733749657869338989e-01 -1.117833703756332397e-02 2.837604284286499023e-02 -3.242866694927215576e-01 -1.422217786312103271e-01 -5.757832434028387070e-03 2.470691949129104614e-01 -1.739138178527355194e-02 2.585540711879730225e-02 -8.287387341260910034e-02
1.434353552758693695e-02 -4.194024801254272461e-01 -1.002492755651473999e-02 1.122607141733169556e-01 -1.805365383625030518e-01 2.013750970363616943e-01 -1.764692068099975586e-01 1.440286636352539062e-01 -2.179017961025238037e-01 2.434452474117279053e-01 1.367287486791610718e-01 1.549558341503143311e-01 -4.232968688011169434e-01 2.152502834796905518e-01 -1.692346036434173584e-01 -1.015092246234416962e-02 -1.074331253767013550e-01 -3.598073124885559082e-02 -4.154322668910026550e-02 -1.595074832439422607e-01 -5.071195214986801147e-02 -2.237118184566497803e-01 1.850175485014915466e-02 -1.873286664485931396e-01 3.186229849234223366e-03 -3.348851203918457031e-02 4.058409016579389572e-03 8.592473715543746948e-02 3.048617839813232422e-01 1.693873256444931030e-01 6.542158871889114380e-02 -1.412470787763595581e-01
3.380797207355499268e-01 8.427436463534832001e-03 -5.422155372798442841e-03 -1.028256565332412720e-01 -5.470035970211029053e-02 -1.859010756015777588e-01 -5.939321592450141907e-02 -9.142633527517318726e-02 -1.757394075393676758e-01 1.359548717737197876e-01 -9.725232422351837158e-02 8.013280481100082397e-02 -2.670115232467651367e-01 9.756746888160705566e-02 3.519694507122039795e-02 5.967785790562629700e-02 1.084602400660514832e-01 -5.557276681065559387e-02 -3.243575990200042725e-01 3.014918975532054901e-02 2.417571991682052612e-01 -2.150088548660278320e-01 -2.672531306743621826e-01 -2.937141656875610352e-01 1.690469682216644287e-01 1.796101778745651245e-02 -1.772595383226871490e-02 -2.431752393022179604e-03 4.318802654743194580e-01 -1.302163451910018921e-01 -1.610162295401096344e-02 -2.417366653680801392e-01
1.409915834665298462e-01 -2.974579334259033203e-01 9.779030084609985352e-02 4.169391393661499023e-01 2.095883190631866455e-01 -2.704701386392116547e-02 -1.885479986667633057e-01 2.088927626609802246e-01 -1.137361600995063782e-01 1.103894934058189392e-01 1.252010017633438110e-01 -2.097233235836029053e-01 -5.414915084838867188e-02 1.776412278413772583e-01 -1.740333884954452515e-01 -3.089739084243774414e-01 -1.025313585996627808e-01 -1.296464651823043823e-01 -8.918041735887527466e-02 5.464254692196846008e-02 -5.992098897695541382e-02 7.801408320665359497e-02 2.942717969417572021e-01 -2.883631587028503418e-01 -1.116916537284851074e-01 -1.267486065626144409e-01 3.627096069976687431e-03 3.523826226592063904e-02 2.350825518369674683e-01 -1.542072296142578125e-01 1.098766922950744629e-01 2.782321348786354065e-02
2.577258646488189697e-01 -4.704220965504646301e-02 -7.109049707651138306e-02 3.899973034858703613e-01 1.475652307271957397e-01 1.206824183464050293e-01 -1.418385803699493408e-01 9.427997469902038574e-02 8.293075859546661377e-02 5.771855637431144714e-02 -1.654013693332672119e-01 4.232632815837860107e-01 -3.647530674934387207e-01 -1.022806204855442047e-02 -8.798902481794357300e-02 9.914109110832214355e-02 -2.576080150902271271e-02 -8.046803623437881470e-02 5.575823131948709488e-03 3.265409544110298157e-02 -1.639067828655242920e-01 1.529672592878341675e-01 -3.041500411927700043e-02 -2.181377112865447998e-01 8.062291145324707031e-02 -2.400337010622024536e-01 -1.701605021953582764e-01 -1.070811003446578979e-01 -5.289195477962493896e-02 -2.050370424985885620e-01 -5.627805367112159729e-02 -2.861385345458984375e-01
2.184065729379653931e-01 -1.543127596378326416e-01 7.075924426317214966e-02 2.366977632045745850e-01 1.245132759213447571e-01 -6.503888964653015137e-02 -9.244798868894577026e-02 6.345514208078384399e-02 -1.386525332927703857e-01 1.917177736759185791e-01 1.504071205854415894e-01 -8.280852437019348145e-02 -8.167843520641326904e-02 3.270489275455474854e-01 -5.287497490644454956e-02 -4.102292954921722412e-01 6.939578801393508911e-03 1.631240546703338623e-01 -2.773509621620178223e-01 -1.821479201316833496e-01 -5.553954094648361206e-02 2.841239869594573975e-01 1.370988041162490845e-01 -1.259596347808837891e-01 1.315344572067260742e-01 1.982539892196655273e-01 1.959327235817909241e-02 1.282272040843963623e-01 2.794746756553649902e-01 -8.501126617193222046e-02 1.907864063978195190e-01 1.207240894436836243e-01
2.503558993339538574e-01 1.859145313501358032e-01 -3.542593121528625488e-02 4.079763591289520264e-01 1.241179406642913818e-01 1.187329515814781189e-01 -3.335344046354293823e-02 -8.427044749259948730e-02 2.102191373705863953e-02 1.042686030268669128e-01 3.585277497768402100e-02 1.426829397678375244e-02 -2.210984230041503906e-01 3.633787035942077637e-01 -3.239989979192614555e-03 1.758083105087280273e-01 -1.023323386907577515e-01 -2.189511060714721680e-02 -1.464492976665496826e-01 -1.571297496557235718e-01 6.094936653971672058e-02 1.331096589565277100e-01 -2.802195847034454346e-01 -3.096117377281188965e-01 1.606770157814025879e-01 -3.083262145519256592e-01 1.543592065572738647e-01 -1.063631027936935425e-01 -2.074019238352775574e-02 -1.975735723972320557e-01 -4.006979987025260925e-02 -1.506449282169342041e-01
8.780517429113388062e-02 -2.359763383865356445e-01 -2.476596981287002563e-01 1.722369492053985596e-01 8.646030724048614502e-02 2.490308508276939392e-02 -5.547867156565189362e-03 1.886581033468246460e-01 -4.459265992045402527e-02 3.925574719905853271e-01 1.048090308904647827e-01 4.487899690866470337e-02 -3.280270902905613184e-04 8.851955085992813110e-02 -1.566024273633956909e-01 3.722626864910125732e-01 4.487613961100578308e-02 -6.611157953739166260e-02 -1.241504028439521790e-01 -4.814875870943069458e-02 1.724464744329452515e-01 1.393025815486907959e-01 1.372477859258651733e-01 -1.305843740701675415e-01 1.319507211446762085e-01 -1.751737594604492188e-01 -1.703557185828685760e-02 -3.071299940347671509e-02 3.562670648097991943e-01 4.249228537082672119e-02 -2.027883231639862061e-01 -3.654094636440277100e-01
-3.227286785840988159e-02 -2.039464712142944336e-01 -2.897692620754241943e-01 3.774307668209075928e-01 -1.911167204380035400e-01 -8.918122202157974243e-02 -1.946952641010284424e-01 2.107300907373428345e-01 5.603092163801193237e-02 1.110504120588302612e-01 1.525213848799467087e-02 -3.638002276420593262e-02 -7.523669302463531494e-02 1.926221847534179688e-01 2.171942964196205139e-02 -2.702128589153289795e-01 1.101664304733276367e-01 4.157807305455207825e-02 -1.868094503879547119e-01 -1.690718233585357666e-01 -2.077598422765731812e-01 6.927543878555297852e-02 -1.121154576539993286e-01 -2.479882985353469849e-01 4.668600261211395264e-01 -3.529094159603118896e-02 2.171079069375991821e-02 1.400614529848098755e-02 -8.073542267084121704e-02 -6.059116567485034466e-04 1.026189848780632019e-01 -1.859389394521713257e-01
-2.131275087594985962e-02 -2.212540358304977417e-01 7.914838939905166626e-02 1.013323292136192322e-01 1.024605799466371536e-02 -2.290205657482147217e-02 -2.427746653556823730e-01 4.515948891639709473e-02 -4.877033457159996033e-02 1.606159657239913940e-01 -5.991486832499504089e-03 -8.804469555616378784e-02 2.284171730279922485e-01 3.155116140842437744e-01 -4.416424334049224854e-01 -1.174145936965942383e-01 -1.794535815715789795e-01 7.970811426639556885e-02 -2.336915582418441772e-01 -2.021097987890243530e-01 -4.626982286572456360e-02 1.697239093482494354e-02 -2.494832426309585571e-01 -8.054278790950775146e-02 3.319902718067169189e-01 -2.387139946222305298e-01 5.612409487366676331e-02 -9.396362304687500000e-02 2.776444554328918457e-01 8.493666537106037140e-04 -1.170575916767120361e-01 2.802924066781997681e-02
1.431889981031417847e-01 2.027966082096099854e-02 1.071620173752307892e-02 1.582700163125991821e-01 1.511873006820678711e-01 3.064392507076263428e-01 -3.832776844501495361e-01 -5.351640656590461731e-02 1.452219206839799881e-02 1.939734965562820435e-01 9.974430501461029053e-02 -3.186799287796020508e-01 1.061733812093734741e-01 2.883039116859436035e-01 -1.048092842102050781e-01 -1.309091597795486450e-01 -5.146158486604690552e-02 3.283313661813735962e-02 -1.291420459747314453e-01 -6.394874304533004761e-02 -3.197450339794158936e-01 1.994805037975311279e-02 -1.338208615779876709e-01 -1.317368149757385254e-01 5.839578434824943542e-02 -4.156006127595901489e-02 -3.774265944957733154e-01 9.542971849441528320e-02 2.685490250587463379e-01 5.743015930056571960e-02 -1.133749336004257202e-01 -9.044276177883148193e-02
2.211036980152130127e-01 -1.909827291965484619e-01 1.018486246466636658e-01 1.033144593238830566e-01 4.363235086202621460e-02 3.920100256800651550e-02 -8.816306479275226593e-03 2.248869836330413818e-01 8.654879778623580933e-02 3.435170948505401611e-01 -1.072064712643623352e-01 9.120740741491317749e-02 1.524554640054702759e-01 1.818206012248992920e-01 -1.135348603129386902e-01 6.663186475634574890e-03 1.162921637296676636e-01 -6.408078968524932861e-02 2.788852527737617493e-02 -7.454513758420944214e-02 -6.418831762857735157e-04 2.294165343046188354e-01 -4.461409449577331543e-01 -1.191463880240917206e-02 2.849630117416381836e-01 5.086446553468704224e-02 1.557442247867584229e-01 1.089656632393598557e-02 1.535518467426300049e-01 -3.029216825962066650e-01 -3.345488607883453369e-01 -1.172472015023231506e-01
8.586603403091430664e-02 7.038303464651107788e-02 -1.762209981679916382e-01 1.478992402553558350e-01 2.800821065902709961e-01 9.867392480373382568e-02 -1.115893125534057617e-01 2.379647791385650635e-01 1.467572003602981567e-01 2.249834239482879639e-01 3.401227295398712158e-01 5.386791005730628967e-02 -1.984298080205917358e-01 2.658890187740325928e-01 -2.895038425922393799e-01 -1.385594308376312256e-01 -1.491716951131820679e-01 3.508913144469261169e-02 1.504090130329132080e-01 -7.684365659952163696e-02 -5.166180431842803955e-02 -3.006601333618164062e-01 -3.699087351560592651e-02 -5.585710331797599792e-02 2.527889013290405273e-01 -2.369570136070251465e-01 1.103386431932449341e-01 -8.194859325885772705e-02 2.703688740730285645e-01 7.732286304235458374e-02 7.646606117486953735e-02 1.513648498803377151e-02
-2.573141828179359436e-03 2.141467481851577759e-02 -2.304198145866394043e-01 3.060845434665679932e-01 1.354245841503143311e-01 -6.133446469902992249e-02 -1.318561732769012451e-01 1.058386713266372681e-01 -6.667187809944152832e-02 3.351812660694122314e-01 4.198373854160308838e-01 5.933449137955904007e-03 -3.729435801506042480e-01 9.625901281833648682e-02 -1.377655565738677979e-01 -9.110093116760253906e-02 9.881942719221115112e-02 1.185094239190220833e-03 -8.132848888635635376e-02 -1.273375600576400757e-01 8.539389073848724365e-02 -2.685993313789367676e-01 9.019180387258529663e-02 1.208594217896461487e-01 -4.470156505703926086e-02 2.154994755983352661e-02 2.381533533334732056e-01 -5.568220093846321106e-02 3.588709235191345215e-01 -5.164851620793342590e-02 3.618073882535099983e-03 -6.941214948892593384e-02
-9.169590473175048828e-02 -1.612895429134368896e-01 -1.183370947837829590e-01 1.368876844644546509e-01 -1.124440412968397141e-02 -4.648742452263832092e-02 -4.076212346553802490e-01 3.034332692623138428e-01 -1.012810990214347839e-01 4.332132339477539062e-01 2.193875797092914581e-02 -3.804174438118934631e-02 -1.389165073633193970e-01 8.590213209390640259e-02 2.362932115793228149e-01 1.962748765945434570e-01 1.177736297249794006e-01 -2.463234364986419678e-01 -2.555154860019683838e-01 -1.577944159507751465e-01 -1.298202872276306152e-01 7.573558948934078217e-03 4.203238338232040405e-02 -4.990806803107261658e-02 7.675098627805709839e-02 -1.646092683076858521e-01 -5.478394776582717896e-02 -9.043893963098526001e-02 1.870673149824142456e-01 5.561225861310958862e-02 1.273205578327178955e-01 -2.589593827724456787e-01
-1.376213431358337402e-01 -2.915897965431213379e-01 -1.509035229682922363e-01 3.435475230216979980e-01 7.715248037129640579e-03 2.695976793766021729e-01 1.814691466279327869e-03 -8.748709410429000854e-02 -1.642729640007019043e-01 -9.348222613334655762e-02 1.019729226827621460e-01 1.751350164413452148e-01 1.640300750732421875e-01 1.995171308517456055e-01 -7.412958145141601562e-02 -2.138642221689224243e-02 2.025479078292846680e-01 8.464952558279037476e-02 -2.397980093955993652e-01 -1.153291612863540649e-01 -1.944088041782379150e-01 -1.746104061603546143e-01 -1.822448521852493286e-01 9.391403943300247192e-02 2.404606901109218597e-03 7.107758522033691406e-02 1.683045178651809692e-02 1.019771620631217957e-01 4.130004346370697021e-01 1.823746562004089355e-01 6.097272038459777832e-03 -2.765126228332519531e-01
-1.287340710405260324e-04 2.069055847823619843e-02 -2.733778208494186401e-02 2.994370460510253906e-01 -1.667143963277339935e-02 -9.304918348789215088e-02 -1.205091923475265503e-02 3.185521364212036133e-01 -1.515028327703475952e-01 3.062418103218078613e-01 -2.530404739081859589e-02 2.069282084703445435e-01 2.305001020431518555e-01 8.327920734882354736e-02 2.326257228851318359e-01 2.068261206150054932e-01 2.058831155300140381e-01 1.111159473657608032e-01 -2.633624970912933350e-01 -2.945797145366668701e-01 1.521633118391036987e-01 3.235665708780288696e-02 8.856113255023956299e-02 -2.750100195407867432e-01 2.319023162126541138e-01 9.556222707033157349e-02 1.602044701576232910e-02 -1.118609099648892879e-03 2.236143052577972412e-01 3.841087594628334045e-02 3.803172707557678223e-02 -2.163588851690292358e-01
1.160859130322933197e-03 -1.367117166519165039e-01 -2.404048144817352295e-01 1.022243201732635498e-01 3.045534193515777588e-01 -1.589866280555725098e-01 7.965753972530364990e-02 8.607207238674163818e-02 -1.814293861389160156e-01 3.383822739124298096e-01 1.277799606323242188e-01 1.089070439338684082e-01 6.842460483312606812e-02 5.446884036064147949e-02 -1.603380404412746429e-02 -1.420066412538290024e-02 -7.881774008274078369e-02 -3.451081812381744385e-01 -2.100504338741302490e-01 -3.765053153038024902e-01 1.052555441856384277e-01 -3.399037942290306091e-02 -1.121496688574552536e-02 2.173880860209465027e-02 2.011911869049072266e-01 -1.174713149666786194e-01 1.540270745754241943e-01 -1.996405869722366333e-01 2.369155585765838623e-01 1.711835712194442749e-02 1.108707115054130554e-01 -2.949092388153076172e-01
-4.818466678261756897e-02 -1.689628958702087402e-01 -5.757709220051765442e-02 1.480074077844619751e-01 2.656932361423969269e-02 2.405634224414825439e-01 -2.030512690544128418e-01 1.852559670805931091e-02 -1.524939294904470444e-02 4.669796228408813477e-01 1.323758512735366821e-01 1.331830620765686035e-01 -1.920785456895828247e-01 1.679455786943435669e-01 -1.223911568522453308e-01 -4.531749784946441650e-01 -4.055214114487171173e-03 1.687062531709671021e-02 -2.157920151948928833e-01 -7.196903973817825317e-02 -9.176024049520492554e-02 -2.174838483333587646e-01 -4.859691858291625977e-02 -6.738071143627166748e-02 -1.877868026494979858e-01 -2.462969124317169189e-01 1.502281874418258667e-01 1.187859103083610535e-02 2.540291547775268555e-01 8.930244483053684235e-03 -8.017625659704208374e-02 -2.014984562993049622e-02
-8.630667626857757568e-02 8.401534706354141235e-02 1.335221081972122192e-01 3.876760900020599365e-01 2.454221397638320923e-01 1.006363518536090851e-02 -2.125523686408996582e-01 1.345029473304748535e-01 -6.958223134279251099e-02 1.595655381679534912e-01 3.520255684852600098e-01 3.618217632174491882e-02 -2.591398358345031738e-01 1.426355540752410889e-01 1.517571657896041870e-01 1.505641937255859375e-01 8.414187282323837280e-02 -5.824719369411468506e-02 7.185051590204238892e-02 -1.352907866239547729e-01 -8.124865591526031494e-02 -1.410141736268997192e-01 -1.615248471498489380e-01 -2.556938827037811279e-01 8.201992511749267578e-02 -3.247708827257156372e-02 -1.362218558788299561e-01 1.316794306039810181e-01 2.311680465936660767e-01 1.210014522075653076e-01 4.852442443370819092e-02 -3.728665411472320557e-01
-1.302433293312788010e-02 -1.291590929031372070e-01 4.444985464215278625e-02 2.297313213348388672e-01 8.750630542635917664e-03 1.188173666596412659e-01 -1.569217145442962646e-01 -9.687811136245727539e-02 -2.363876849412918091e-01 2.213018536567687988e-01 -1.300152577459812164e-02 -1.949032545089721680e-01 2.252790182828903198e-01 2.649662494659423828e-01 -1.968882828950881958e-01 -6.964556872844696045e-02 5.164268240332603455e-02 -7.122761011123657227e-02 -1.718087494373321533e-02 -2.216220647096633911e-01 2.323639206588268280e-02 1.232452914118766785e-01 -1.534634530544281006e-01 -4.463063180446624756e-01 -5.776094272732734680e-02 -3.468737304210662842e-01 -1.502517610788345337e-01 -2.331598848104476929e-01 2.272214889526367188e-01 -1.017007455229759216e-01 1.200334057211875916e-01 -3.124164883047342300e-03
2.089854478836059570e-01 -1.962968707084655762e-01 1.972313821315765381e-01 5.025424808263778687e-02 -5.156776309013366699e-02 5.816981568932533264e-02 -5.708167701959609985e-02 -5.094394832849502563e-02 -2.651260793209075928e-01 2.129914909601211548e-01 1.739400178194046021e-01 3.207948505878448486e-01 -3.427697718143463135e-02 -4.278916865587234497e-02 -1.672271043062210083e-01 -3.085611760616302490e-01 -4.334374144673347473e-02 1.158084068447351456e-02 5.660898238420486450e-02 -2.373317331075668335e-01 -1.652915179729461670e-01 -1.658226996660232544e-01 -5.568065121769905090e-02 -9.768097102642059326e-02 2.004578262567520142e-01 -2.579844295978546143e-01 -7.824499160051345825e-02 -5.514336749911308289e-02 4.313907623291015625e-01 -8.250963687896728516e-02 -1.994500011205673218e-01 -1.089744865894317627e-01
7.786272466182708740e-02 5.025314167141914368e-02 2.525730431079864502e-01 3.735964000225067139e-01 5.710416473448276520e-03 -1.027891486883163452e-01 -1.018091514706611633e-01 6.241939961910247803e-02 3.403396904468536377e-02 2.584489881992340088e-01 -2.357386052608489990e-01 1.515472084283828735e-01 -1.537348493002355099e-03 2.362595796585083008e-01 9.603383392095565796e-02 -2.103557586669921875e-01 -4.010635614395141602e-02 1.734300144016742706e-02 -2.412329316139221191e-01 -5.122728645801544189e-02 -9.226652979850769043e-02 1.957359313964843750e-01 1.993055455386638641e-02 -2.855508327484130859e-01 -9.370307624340057373e-02 2.766300439834594727e-01 -5.068111792206764221e-02 2.429583072662353516e-01 2.724115848541259766e-01 -1.861218959093093872e-01 1.750957667827606201e-01 -1.717550903558731079e-01
3.966759145259857178e-02 2.373337186872959137e-02 3.222943469882011414e-02 2.239464074373245239e-01 1.599498689174652100e-01 1.445257663726806641e-01 -2.735582888126373291e-01 2.423357218503952026e-01 -2.315941900014877319e-01 2.878959774971008301e-01 2.239274382591247559e-01 -9.555073827505111694e-02 -8.820982277393341064e-02 2.229564934968948364e-01 -1.267833113670349121e-01 1.332885771989822388e-01 1.211612075567245483e-01 -1.509688496589660645e-01 -9.351848810911178589e-02 4.800254106521606445e-02 2.521320283412933350e-01 -1.123793944716453552e-01 1.836529970169067383e-01 -1.514776498079299927e-01 2.782129049301147461e-01 4.171885922551155090e-02 -1.935963481664657593e-01 -1.108210720121860504e-02 1.228413283824920654e-01 -1.766699552536010742e-01 1.479402482509613037e-01 -3.364329040050506592e-01
3.213975131511688232e-01 -1.548698693513870239e-01 1.244148910045623779e-01 5.040140077471733093e-02 7.206393405795097351e-03 -1.074846461415290833e-02 1.860825866460800171e-01 -8.316830545663833618e-02 -1.736296457238495350e-03 -4.699681419879198074e-03 -1.925231963396072388e-01 2.300477921962738037e-01 -9.719967842102050781e-02 6.378037855029106140e-03 -2.222310379147529602e-02 1.666376292705535889e-01 2.715615741908550262e-02 -1.118011623620986938e-01 -2.051554918289184570e-01 -2.146716415882110596e-01 -1.011481210589408875e-01 -6.371732801198959351e-02 -2.796998918056488037e-01 -4.375730752944946289e-01 -6.425707787275314331e-02 -7.185555994510650635e-02 4.370337352156639099e-02 2.294251881539821625e-02 4.146070778369903564e-01 -1.014534533023834229e-01 -6.062916480004787445e-03 -3.253703415393829346e-01
2.419403642416000366e-01 -7.223808020353317261e-02 1.343056559562683105e-01 1.580136269330978394e-02 2.202707976102828979e-01 -9.997198730707168579e-02 -8.933662623167037964e-02 1.408657431602478027e-01 1.636170223355293274e-02 1.796212941408157349e-01 6.690499931573867798e-02 1.819617301225662231e-01 7.787080854177474976e-02 2.289854586124420166e-01 -1.762641668319702148e-01 1.634453795850276947e-02 2.088975720107555389e-02 -3.395258188247680664e-01 -1.312736272811889648e-01 -1.601418703794479370e-01 2.367221377789974213e-02 1.691936403512954712e-01 -3.143886029720306396e-01 -1.848277896642684937e-01 5.971432477235794067e-02 -1.016068980097770691e-01 6.868966668844223022e-02 -7.255777716636657715e-02 1.267092525959014893e-01 -2.500348389148712158e-01 -2.636252045631408691e-01 -4.230183959007263184e-01
6.619695574045181274e-02 -1.239655166864395142e-01 6.512132287025451660e-02 1.221750676631927490e-01 -1.929784119129180908e-01 1.616599559783935547e-01 -5.499421153217554092e-03 2.777185738086700439e-01 1.897231936454772949e-01 1.639000885188579559e-02 5.071698501706123352e-02 2.127729207277297974e-01 -2.075428068637847900e-01 9.489980340003967285e-02 2.381230145692825317e-01 6.753595918416976929e-02 2.069773077964782715e-01 1.315780878067016602e-01 -2.967799007892608643e-01 -1.740987151861190796e-01 -1.324081718921661377e-01 5.977102369070053101e-02 1.337655819952487946e-02 -4.375359117984771729e-01 -1.625964939594268799e-01 9.019719809293746948e-02 2.328741922974586487e-02 -1.405407339334487915e-01 2.794174551963806152e-01 -5.969041213393211365e-02 -7.234233617782592773e-02 -3.001649975776672363e-01
1.132497861981391907e-01 -2.077825814485549927e-01 3.370562195777893066e-01 2.162759453058242798e-01 2.908455133438110352e-01 5.427732132375240326e-03 -1.889664530754089355e-01 2.042102515697479248e-01 -8.402362465858459473e-02 2.405507862567901611e-01 3.200692534446716309e-01 4.296537861227989197e-02 -1.229168102145195007e-01 1.331627666950225830e-01 -1.376865059137344360e-01 -2.926478683948516846e-01 -1.258057057857513428e-01 -9.653038531541824341e-02 -2.057487219572067261e-01 -7.831849157810211182e-02 3.905925154685974121e-02 2.087938189506530762e-01 1.340984553098678589e-01 -5.895922333002090454e-02 -2.187361121177673340e-01 7.845826447010040283e-03 -7.306558638811111450e-02 -8.291158825159072876e-02 3.208806812763214111e-01 9.170467965304851532e-03 7.772841304540634155e-02 -7.437091320753097534e-02
9.934032708406448364e-02 -1.749753952026367188e-01 -1.527261338196694851e-03 3.995948731899261475e-01 6.026139110326766968e-02 -1.274654567241668701e-01 -4.529742524027824402e-02 3.004545532166957855e-02 -1.139806881546974182e-01 7.310984283685684204e-02 1.401627510786056519e-01 -1.929641366004943848e-01 1.542960256338119507e-01 2.533248066902160645e-01 -2.660520076751708984e-01 -3.957259953022003174e-01 1.687856167554855347e-01 8.600710332393646240e-02 -2.825886309146881104e-01 -3.641184046864509583e-02 -1.199077665805816650e-01 -8.033139258623123169e-02 -1.801532134413719177e-02 -1.983385384082794189e-01 1.086973026394844055e-01 -1.958756707608699799e-02 -1.260312497615814209e-01 -1.724484860897064209e-01 3.447727262973785400e-01 -2.436764910817146301e-02 1.062283385545015335e-02 -1.773826777935028076e-01
3.190681934356689453e-01 -2.081558667123317719e-02 -3.090254068374633789e-01 1.225098744034767151e-01 -3.345087543129920959e-02 4.977854713797569275e-02 -1.797516494989395142e-01 1.473679095506668091e-01 -2.876641787588596344e-02 4.541580080986022949e-01 -2.396052181720733643e-01 2.985937334597110748e-02 6.679288297891616821e-02 3.098055720329284668e-01 -1.515285521745681763e-01 5.755585432052612305e-02 -1.588855125010013580e-02 -2.166507840156555176e-01 -2.641942203044891357e-01 -1.765657514333724976e-01 8.949090540409088135e-02 -1.280087977647781372e-01 -2.301742322742938995e-02 1.362201422452926636e-01 1.265712231397628784e-01 1.193634048104286194e-01 -5.601349472999572754e-02 -9.168747812509536743e-02 9.017416089773178101e-02 1.613100469112396240e-01 4.697905108332633972e-02 -2.602160573005676270e-01
-2.802646951749920845e-03 3.715382516384124756e-02 -2.101228982210159302e-01 4.143145084381103516e-01 3.098795711994171143e-01 1.578529626131057739e-01 -4.623802602291107178e-01 -1.526487916707992554e-01 9.820498526096343994e-02 1.564419120550155640e-01 6.392313539981842041e-02 5.881961900740861893e-03 -1.783705949783325195e-01 2.138445377349853516e-01 -1.066457033157348633e-01 -1.944650709629058838e-01 1.082577407360076904e-01 -4.891380202025175095e-03 -1.084257662296295166e-01 -2.059618085622787476e-01 -1.533139497041702271e-01 -6.267574429512023926e-02 3.882352635264396667e-02 6.764468550682067871e-02 -6.373646110296249390e-02 -9.932658076286315918e-02 -6.753239780664443970e-02 2.787628769874572754e-01 2.359838485717773438e-01 -9.171957522630691528e-02 -3.820098703727126122e-03 6.294182967394590378e-03
1.964249461889266968e-01 -3.521819412708282471e-01 -3.182426691055297852e-01 5.380939692258834839e-02 -7.680080831050872803e-02 -3.162144124507904053e-02 -7.916621863842010498e-02 -8.012890070676803589e-02 -1.516637653112411499e-01 2.096565961837768555e-01 4.458084329962730408e-02 1.525129526853561401e-01 -1.246187314391136169e-01 2.435473948717117310e-01 -1.045890152454376221e-01 -2.991829514503479004e-01 5.180409923195838928e-02 2.317913472652435303e-01 -1.959082335233688354e-01 1.753596067428588867e-01 9.137855470180511475e-02 -1.848048865795135498e-01 -5.906019359827041626e-02 -3.267390429973602295e-01 1.967135816812515259e-01 -1.173665672540664673e-01 -1.894598454236984253e-01 1.467060530558228493e-03 7.158709317445755005e-02 2.927759848535060883e-02 -5.842902883887290955e-02 -2.647067904472351074e-01
3.582560643553733826e-02 -2.329500913619995117e-01 2.037705034017562866e-01 2.618898749351501465e-01 -2.920815944671630859e-01 1.990179419517517090e-01 -4.947748035192489624e-02 2.056346982717514038e-01 -1.237206608057022095e-01 1.700733453035354614e-01 1.272966414690017700e-01 -9.487056732177734375e-02 -1.630068570375442505e-01 1.291445642709732056e-01 -5.298604816198348999e-02 -1.616276055574417114e-01 -3.101904876530170441e-03 -3.521772846579551697e-02 6.185705587267875671e-02 -2.306980639696121216e-01 -1.300495266914367676e-01 4.326044395565986633e-02 3.316569328308105469e-02 -7.600753754377365112e-02 1.864681243896484375e-01 -3.013285994529724121e-01 -3.349297046661376953e-01 5.131621658802032471e-02 3.942558765411376953e-01 -1.581200584769248962e-02 -2.657468430697917938e-02 -2.057609111070632935e-01
1.200624555349349976e-01 -1.195328682661056519e-01 -2.030096799135208130e-01 3.159126639366149902e-01 1.053417399525642395e-01 -6.905898451805114746e-02 -2.569612860679626465e-01 1.947952061891555786e-01 -1.537031382322311401e-01 1.914926921017467976e-03 3.259330615401268005e-02 -1.001458168029785156e-01 -2.984099984169006348e-01 1.072608828544616699e-01 1.173268165439367294e-02 -2.584023177623748779e-01 1.629154384136199951e-01 -3.562588095664978027e-01 -4.050906747579574585e-02 1.322007328271865845e-01 1.372899860143661499e-01 -2.421423047780990601e-01 -4.176697134971618652e-02 -8.888691663742065430e-02 2.806068062782287598e-01 -1.825897842645645142e-01 -7.684436440467834473e-02 -2.002257853746414185e-01 2.762882970273494720e-03 -1.025151312351226807e-01 2.992706000804901123e-02 -2.811873555183410645e-01
1.140366494655609131e-02 3.292562812566757202e-02 -2.894152402877807617e-01 4.084950387477874756e-01 -4.558977670967578888e-03 3.278077840805053711e-01 -2.507086694240570068e-01 1.198385134339332581e-01 7.524427026510238647e-02 2.977593243122100830e-01 3.164092600345611572e-01 -6.824989616870880127e-02 -2.344406843185424805e-01 2.929833251982927322e-03 -6.635313481092453003e-02 -2.561942040920257568e-01 6.263219565153121948e-02 -1.678066551685333252e-01 -1.236413642764091492e-01 -9.509173035621643066e-02 2.320921868085861206e-01 -3.961194306612014771e-02 -5.539450421929359436e-02 -1.945538073778152466e-01 -3.513495251536369324e-02 1.552486717700958252e-01 1.636456698179244995e-01 -8.231678605079650879e-02 6.852631270885467529e-02 -5.688207596540451050e-02 -1.405779719352722168e-01 -2.010353840887546539e-03
-2.449074089527130127e-01 -1.621718555688858032e-01 1.393038779497146606e-01 4.209815561771392822e-01 9.163933992385864258e-02 -7.648713141679763794e-02 -2.006071954965591431e-01 -4.108083993196487427e-02 1.369151622056961060e-01 2.458516061305999756e-01 1.839757710695266724e-02 -2.681307308375835419e-02 -3.256871104240417480e-01 -1.088938117027282715e-01 -1.562985181808471680e-01 -4.832730814814567566e-02 1.057625710964202881e-01 -1.428313553333282471e-01 -1.384211778640747070e-01 -1.891704201698303223e-01 -2.821757458150386810e-02 -2.765746712684631348e-01 -1.511776000261306763e-01 -1.696701794862747192e-01 -1.288710236549377441e-01 -1.023543328046798706e-01 9.970398992300033569e-02 4.133936017751693726e-02 1.043775901198387146e-01 -2.851554378867149353e-02 1.825611144304275513e-01 -3.697763383388519287e-01
-7.514837384223937988e-02 7.059571146965026855e-02 3.201298788189888000e-02 3.106859922409057617e-01 1.053969934582710266e-01 6.562154740095138550e-02 4.176910966634750366e-03 -2.694548293948173523e-02 -1.493053883314132690e-01 3.593839704990386963e-02 3.240603208541870117e-02 -1.828249692916870117e-01 -3.901955485343933105e-01 2.948201596736907959e-01 -6.573185324668884277e-02 1.723354309797286987e-01 -1.154933348298072815e-01 -5.434065684676170349e-02 -2.854161262512207031e-01 -1.371271461248397827e-01 1.430249661207199097e-01 -2.121594734489917755e-02 -3.226433992385864258e-01 -2.161178737878799438e-01 2.382541596889495850e-01 -1.870434880256652832e-01 1.485312134027481079e-01 -1.760605126619338989e-01 7.305364310741424561e-02 -3.078254163265228271e-01 6.192063540220260620e-02 -8.604102581739425659e-02
2.967903763055801392e-02 2.889704406261444092e-01 7.989821583032608032e-02 1.819834709167480469e-01 2.027287334203720093e-01 3.312646597623825073e-02 -2.569263875484466553e-01 3.800815939903259277e-01 -3.210692480206489563e-02 2.454939186573028564e-01 9.297491610050201416e-02 5.726238712668418884e-02 -3.180671110749244690e-02 3.139378726482391357e-01 1.876267418265342712e-02 9.823548793792724609e-02 1.642387509346008301e-01 -8.196139335632324219e-02 -4.119942709803581238e-02 -4.183438420295715332e-02 1.340394169092178345e-01 -1.390684694051742554e-01 -1.762924045324325562e-01 -2.831233739852905273e-01 2.005410939455032349e-01 -3.487245738506317139e-02 -2.224339544773101807e-02 5.299758166074752808e-02 1.049569323658943176e-01 9.680702537298202515e-02 5.937258526682853699e-02 -4.316466152667999268e-01
5.671819299459457397e-02 -3.897680342197418213e-01 -1.431194394826889038e-01 1.197628974914550781e-01 -1.724269390106201172e-01 2.423534095287322998e-01 -1.068636476993560791e-01 1.676389276981353760e-01 -9.782748669385910034e-02 1.643037348985671997e-01 4.275224730372428894e-02 -1.573729701340198517e-02 -4.035458266735076904e-01 2.756567597389221191e-01 -4.281642138957977295e-01 -3.500894829630851746e-02 1.981577724218368530e-01 6.412166357040405273e-02 -1.868873089551925659e-01 3.443277999758720398e-02 -1.293077617883682251e-01 1.394160091876983643e-01 -4.781252518296241760e-02 -7.838760316371917725e-02 -5.369656905531883240e-02 -1.125472038984298706e-01 -1.329748034477233887e-01 -4.979379475116729736e-03 2.130049467086791992e-01 -8.147386834025382996e-03 7.406765222549438477e-02 -1.084529981017112732e-01
-1.353054344654083252e-01 -2.921116948127746582e-01 -1.492076665163040161e-01 3.146680593490600586e-01 5.278328899294137955e-03 1.991491764783859253e-01 -1.130666956305503845e-01 1.746433973312377930e-01 -1.116002202033996582e-01 1.156552359461784363e-01 1.258386075496673584e-01 2.009520679712295532e-01 -1.756047606468200684e-01 1.675612181425094604e-01 -2.155795395374298096e-01 1.112062856554985046e-02 2.399510741233825684e-01 4.553394764661788940e-02 -3.176301717758178711e-01 -4.048830270767211914e-02 -9.490490704774856567e-02 2.150779664516448975e-01 -1.454269587993621826e-01 1.339058391749858856e-02 -3.053319081664085388e-02 -1.148530747741460800e-02 -1.836924701929092407e-01 9.513702243566513062e-02 2.875970304012298584e-01 2.295546978712081909e-01 2.203744202852249146e-01 -1.948062181472778320e-01
2.079919725656509399e-01 -2.819092273712158203e-01 1.004625409841537476e-01 2.208246290683746338e-01 2.259899824857711792e-01 1.968586295843124390e-01 -9.909003227949142456e-02 -7.387384772300720215e-02 1.445982009172439575e-01 1.877672821283340454e-01 1.006343960762023926e-01 1.963888481259346008e-02 -2.395049482583999634e-01 2.693408131599426270e-01 9.802355617284774780e-02 -1.526837423443794250e-02 2.465885728597640991e-01 3.464711830019950867e-02 2.092868275940418243e-02 1.640935391187667847e-01 -1.799248158931732178e-01 -3.200627863407135010e-01 -1.389971822500228882e-01 -1.610147505998611450e-01 1.042295172810554504e-01 -7.483394443988800049e-02 3.512741625308990479e-02 -5.763779208064079285e-02 -5.693297088146209717e-02 -1.739838421344757080e-01 1.547492593526840210e-01 -3.987143933773040771e-01
-3.423079848289489746e-03 -7.208667695522308350e-02 3.395930305123329163e-02 2.929597795009613037e-01 -8.016748726367950439e-02 2.993458807468414307e-01 -4.420748353004455566e-02 -3.060941398143768311e-02 -1.124090552330017090e-01 1.105836033821105957e-01 1.722917556762695312e-01 2.258320450782775879e-01 2.687106607481837273e-03 2.513251602649688721e-01 3.265427052974700928e-01 -1.666305959224700928e-01 1.321450322866439819e-01 5.507892742753028870e-02 -1.047722920775413513e-01 -7.315065711736679077e-02 2.184711098670959473e-01 -4.342232346534729004e-01 -1.299553811550140381e-01 -9.496389329433441162e-02 5.995392054319381714e-02 -2.221942096948623657e-01 -1.047707125544548035e-01 1.627449542284011841e-01 3.080099821090698242e-01 -3.932322561740875244e-02 6.760305166244506836e-02 -1.238789036870002747e-01
-1.319287344813346863e-03 -1.282017081975936890e-01 3.016438186168670654e-01 1.598792374134063721e-01 -2.263699471950531006e-02 2.771907858550548553e-02 -3.276146650314331055e-01 1.137866377830505371e-01 2.465054988861083984e-01 2.192816883325576782e-01 1.143201738595962524e-01 -4.639475792646408081e-02 -2.936427891254425049e-01 -9.075637906789779663e-02 -1.471005231142044067e-01 -1.405265629291534424e-01 6.101060286164283752e-02 -4.678736254572868347e-02 -2.551313042640686035e-01 -2.289804220199584961e-01 2.356303781270980835e-01 -1.292340904474258423e-01 -5.603481084108352661e-02 -3.012244999408721924e-01 1.929302811622619629e-01 1.053559556603431702e-01 1.857169270515441895e-01 3.419715538620948792e-02 8.526308089494705200e-02 1.716902554035186768e-01 3.867790475487709045e-02 -2.716109752655029297e-01
-3.436830639839172363e-02 -1.687152236700057983e-01 -5.443334951996803284e-02 1.220950409770011902e-01 1.212286427617073059e-01 -5.603467300534248352e-02 -2.734074890613555908e-01 -1.272531319409608841e-02 5.491126701235771179e-02 4.092557728290557861e-02 -6.757548451423645020e-02 -7.199604064226150513e-02 -1.722693792544305325e-03 3.632589876651763916e-01 -3.184770643711090088e-01 -2.790560424327850342e-01 -1.871989071369171143e-01 8.128445595502853394e-02 -2.241570055484771729e-01 -2.416501492261886597e-01 -2.749403119087219238e-01 1.171955764293670654e-01 -9.596266597509384155e-02 -5.312238261103630066e-02 8.306021243333816528e-02 -3.193199038505554199e-01 -1.365591734647750854e-01 1.323596537113189697e-01 3.450360298156738281e-01 -5.340597033500671387e-02 5.013361573219299316e-02 -1.137419790029525757e-01
1.047996282577514648e-01 -3.358831703662872314e-01 2.960267663002014160e-02 2.715437412261962891e-01 -2.529119551181793213e-01 2.403466403484344482e-01 2.345962077379226685e-01 2.762215435504913330e-01 -4.861141741275787354e-02 3.181743621826171875e-01 -7.711850851774215698e-02 -2.194472961127758026e-02 -2.206530421972274780e-01 -1.154278367757797241e-01 -6.269757449626922607e-02 -1.231184601783752441e-01 8.643130958080291748e-02 -1.160688102245330811e-01 -1.181809529662132263e-01 -1.009929478168487549e-01 -1.839925795793533325e-01 -5.972276628017425537e-02 -8.202398568391799927e-02 -2.430055886507034302e-01 1.843702979385852814e-02 5.094771087169647217e-02 -1.291307955980300903e-01 8.325064182281494141e-02 3.918804228305816650e-01 -1.449408233165740967e-01 3.354038298130035400e-02 -8.271975815296173096e-02
2.046541720628738403e-01 -1.718101091682910919e-02 3.300521075725555420e-01 1.627741456031799316e-01 -6.374339759349822998e-02 7.070423662662506104e-02 6.083365902304649353e-02 -4.721353948116302490e-02 -1.267405897378921509e-01 1.918513476848602295e-01 -1.332475543022155762e-01 2.933741807937622070e-01 -3.413605317473411560e-02 2.625121772289276123e-01 1.354638487100601196e-01 -4.638902842998504639e-02 1.576770544052124023e-01 -1.506693512201309204e-01 -2.169060707092285156e-01 -1.427770107984542847e-01 2.157303541898727417e-01 1.353826671838760376e-01 -4.654004424810409546e-02 -1.571875661611557007e-01 2.145475447177886963e-01 -1.415176987648010254e-01 2.585884034633636475e-01 2.565150149166584015e-02 2.608264386653900146e-01 -3.222495019435882568e-01 1.250182390213012695e-01 -1.797175556421279907e-01
2.123360037803649902e-01 -5.012897029519081116e-02 1.880839653313159943e-02 8.376443386077880859e-02 1.895169615745544434e-01 -1.122061386704444885e-01 -4.532397910952568054e-02 -3.186816815286874771e-03 1.707709580659866333e-01 2.880368530750274658e-01 2.175574377179145813e-02 1.483608335256576538e-01 1.685140095651149750e-02 2.337595671415328979e-01 -8.256728947162628174e-02 4.164462909102439880e-02 1.747230440378189087e-02 -1.811768561601638794e-01 -1.411813497543334961e-01 -2.707385122776031494e-01 1.343122571706771851e-01 2.074403315782546997e-01 -3.027606010437011719e-01 -3.648860007524490356e-02 1.362712979316711426e-01 -6.063497811555862427e-02 -3.453946858644485474e-02 -2.044192850589752197e-01 1.440198719501495361e-01 -3.742609620094299316e-01 -1.561595201492309570e-01 -4.068334102630615234e-01
1.158643662929534912e-01 -2.764110863208770752e-01 7.074765861034393311e-02 2.802300751209259033e-01 1.612154543399810791e-01 -8.181221783161163330e-02 -4.418949596583843231e-03 -2.628100812435150146e-01 4.072785004973411560e-02 3.739793598651885986e-01 8.386348932981491089e-02 -1.520346943289041519e-02 4.302557930350303650e-02 4.446372389793395996e-02 -1.645459234714508057e-01 2.369982562959194183e-02 -5.099314451217651367e-02 -2.405820786952972412e-01 -3.577198386192321777e-01 -4.076474905014038086e-02 6.048737838864326477e-02 1.166980713605880737e-01 5.806472897529602051e-02 -2.547884881496429443e-01 8.026313781738281250e-02 -1.700117588043212891e-01 -1.177665144205093384e-01 -8.200772851705551147e-02 3.075811862945556641e-01 -1.864340454339981079e-01 7.074811309576034546e-02 2.804218232631683350e-01
-1.216440647840499878e-01 4.669009521603584290e-02 1.417931020259857178e-01 2.199601829051971436e-01 2.412673532962799072e-01 1.749331653118133545e-01 -1.843196749687194824e-01 4.013105630874633789e-01 -5.440993979573249817e-02 -3.639303892850875854e-02 1.887053847312927246e-01 2.363039851188659668e-01 4.505254700779914856e-02 4.635662734508514404e-01 -2.426806464791297913e-02 1.757204681634902954e-01 3.261286765336990356e-03 -2.058674581348896027e-02 -2.259655296802520752e-01 -1.581201702356338501e-02 2.006553560495376587e-01 -9.318563342094421387e-02 -1.985328346490859985e-01 -1.199556067585945129e-01 5.061319470405578613e-02 -1.362130627967417240e-03 1.735761463642120361e-01 -6.493610143661499023e-02 1.205084696412086487e-01 -5.088545754551887512e-02 -1.641896516084671021e-01 -2.260547876358032227e-01
1.120734587311744690e-01 -8.926478773355484009e-02 -7.370606064796447754e-02 4.566256701946258545e-01 -1.500812768936157227e-01 2.722543478012084961e-01 8.326905779540538788e-03 -1.287458539009094238e-01 3.718976676464080811e-02 1.633276492357254028e-01 3.675480559468269348e-02 1.314749568700790405e-01 -3.856689333915710449e-01 -1.092753745615482330e-02 -5.757920444011688232e-02 -1.818509027361869812e-02 -1.739224195480346680e-01 -1.556838899850845337e-01 6.219242140650749207e-02 -4.212502762675285339e-02 1.881329119205474854e-01 2.302594929933547974e-01 -2.167594730854034424e-01 -1.615534573793411255e-01 7.037644833326339722e-02 -1.329069733619689941e-01 -1.733936555683612823e-02 5.229801312088966370e-02 1.550451815128326416e-01 -3.353861570358276367e-01 9.327927604317665100e-03 -2.629629075527191162e-01
3.679070156067609787e-03 -3.613959252834320068e-01 8.223393559455871582e-02 7.415709644556045532e-02 1.094057038426399231e-01 2.603541016578674316e-01 -3.717039525508880615e-02 5.519041046500205994e-02 -1.492107212543487549e-01 4.604263007640838623e-01 2.916683256626129150e-01 2.078990936279296875e-01 -2.595534622669219971e-01 2.028914988040924072e-01 -1.853559464216232300e-01 -1.553262770175933838e-01 -2.836856059730052948e-03 -5.603773146867752075e-02 -1.042404323816299438e-01 -2.178319394588470459e-01 -5.403384193778038025e-02 -1.646611392498016357e-01 5.879212543368339539e-02 -5.478497594594955444e-02 -1.786130070686340332e-01 -2.431185543537139893e-01 1.513172835111618042e-01 -2.695399522781372070e-02 1.490770429372787476e-01 -3.407431766390800476e-02 -2.091632038354873657e-02 -8.342975378036499023e-02
1.365542113780975342e-01 -1.422534883022308350e-01 -1.624092459678649902e-01 2.482119202613830566e-01 8.840634673833847046e-02 -7.279171049594879150e-02 -1.614632606506347656e-01 2.087519019842147827e-01 8.450125902891159058e-02 3.972627222537994385e-01 3.658144921064376831e-02 -1.544939074665307999e-02 4.534691944718360901e-02 2.717391587793827057e-02 1.572097465395927429e-02 -2.188832871615886688e-02 1.741562969982624054e-02 -1.320220977067947388e-01 -1.581257730722427368e-01 -2.674688994884490967e-01 -1.897921264171600342e-01 -3.082254827022552490e-01 -7.012757658958435059e-02 -2.619643695652484894e-02 3.906141817569732666e-01 -1.576038002967834473e-01 1.401674747467041016e-01 -1.285287439823150635e-01 9.921607375144958496e-02 -8.657062798738479614e-02 -7.148275524377822876e-02 -3.652058541774749756e-01
-1.588941365480422974e-01 -3.219071328639984131e-01 -4.072673246264457703e-02 3.431829214096069336e-01 -1.404172331094741821e-01 2.378144562244415283e-01 4.283600486814975739e-03 5.888925120234489441e-02 -6.364239007234573364e-02 1.436345428228378296e-01 8.099117875099182129e-02 6.443569809198379517e-02 -2.853133976459503174e-01 1.796474307775497437e-01 -3.282802402973175049e-01 -3.154913336038589478e-02 2.339424043893814087e-01 -6.642699986696243286e-02 -1.615626811981201172e-01 2.351425588130950928e-02 -3.003724664449691772e-02 2.203976362943649292e-01 -1.459596902132034302e-01 8.157917857170104980e-02 7.860875129699707031e-02 -2.289757877588272095e-02 -2.460177093744277954e-01 -4.999918490648269653e-02 3.524346947669982910e-01 9.766219556331634521e-02 1.790517121553421021e-01 -1.238286718726158142e-01
7.733786851167678833e-02 -6.461468338966369629e-02 8.125819265842437744e-02 1.265911310911178589e-01 1.596337258815765381e-01 3.480190783739089966e-02 -2.962073087692260742e-01 3.698800504207611084e-01 -2.128737568855285645e-01 2.447551339864730835e-01 4.654908180236816406e-02 -1.216690465807914734e-01 -6.698172539472579956e-02 2.277214676141738892e-01 5.903540877625346184e-04 1.170195043087005615e-01 -3.463470563292503357e-02 1.365212202072143555e-01 -7.480148971080780029e-02 -6.771533191204071045e-02 1.092279255390167236e-01 6.885394454002380371e-02 -3.826387226581573486e-03 -3.638957738876342773e-01 2.216953039169311523e-01 -3.854202805086970329e-03 -5.049856379628181458e-02 -2.756960131227970123e-02 1.374989449977874756e-01 1.516196578741073608e-01 -2.335686832666397095e-01 -4.423756599426269531e-01
1.467203348875045776e-01 5.717075988650321960e-02 8.724112063646316528e-03 4.224167168140411377e-01 -1.867146193981170654e-01 2.232847660779953003e-01 -2.013842016458511353e-01 1.669419109821319580e-01 -2.276555001735687256e-01 6.137634068727493286e-02 -8.778376877307891846e-02 -1.163566485047340393e-01 -3.163814544677734375e-01 1.162969321012496948e-01 6.893440335988998413e-02 1.631393283605575562e-01 9.757284075021743774e-02 -9.401939809322357178e-02 -2.779909968376159668e-01 -2.243489474058151245e-01 2.067680843174457550e-02 2.784972451627254486e-02 4.513961728662252426e-03 -2.607790529727935791e-01 1.135317236185073853e-01 6.641039252281188965e-02 -1.941947191953659058e-01 -2.373723387718200684e-01 -4.113515838980674744e-02 9.659048169851303101e-02 1.809865981340408325e-01 -2.266845107078552246e-01
-9.611627459526062012e-02 -1.709009855985641479e-01 -6.153451278805732727e-02 1.870271563529968262e-01 9.097812324762344360e-02 1.438352186232805252e-02 -4.332518577575683594e-01 3.207800444215536118e-03 1.024810895323753357e-01 1.261942535638809204e-01 1.083026230335235596e-01 -2.232586741447448730e-01 -3.272611647844314575e-02 3.251434862613677979e-01 1.502630673348903656e-02 -3.830347657203674316e-01 -4.912768490612506866e-03 1.044814884662628174e-01 -4.759716689586639404e-01 -2.216639183461666107e-02 3.753539407625794411e-03 1.071537882089614868e-01 4.226944223046302795e-02 -1.377678811550140381e-01 8.473582565784454346e-02 -9.700321406126022339e-02 -6.029253080487251282e-02 1.346492767333984375e-01 2.397973388433456421e-01 7.205623388290405273e-02 1.160805001854896545e-01 -9.319963864982128143e-03
2.095376513898372650e-02 -3.568387627601623535e-01 -2.571461796760559082e-01 4.478219449520111084e-01 -1.370390504598617554e-01 1.851719468832015991e-01 -4.476858675479888916e-02 7.885918766260147095e-02 -7.281529158353805542e-02 4.412959888577461243e-02 -4.243459179997444153e-02 -6.120479851961135864e-02 -2.024817317724227905e-01 2.335446178913116455e-01 -2.825489044189453125e-01 -4.044623638037592173e-04 2.928574681282043457e-01 8.730898797512054443e-02 -2.279996424913406372e-01 -1.402592957019805908e-01 -1.654679141938686371e-02 1.799529641866683960e-01 -2.162488922476768494e-02 -1.965257711708545685e-02 -1.025543287396430969e-01 2.091764844954013824e-02 -1.651214212179183960e-01 1.154387891292572021e-01 1.918890327215194702e-01 3.718994557857513428e-02 1.811438947916030884e-01 -1.870171725749969482e-01
5.801214277744293213e-02 -7.954387925565242767e-03 2.041614353656768799e-01 2.079483270645141602e-01 3.588288128376007080e-01 4.782798141241073608e-02 -1.003220900893211365e-01 2.276463508605957031e-01 -4.221596568822860718e-02 9.478060901165008545e-02 2.591223120689392090e-01 1.462236195802688599e-01 -3.093106299638748169e-02 3.604331016540527344e-01 1.467168703675270081e-02 8.505199104547500610e-02 5.075280368328094482e-02 -8.121385425329208374e-02 -6.968909502029418945e-02 -2.122155129909515381e-01 1.197948157787322998e-01 -3.053687810897827148e-01 -1.065121665596961975e-01 -1.713254153728485107e-01 8.986030519008636475e-02 -1.638569533824920654e-01 -1.150001436471939087e-01 -1.794009506702423096e-01 -1.669541187584400177e-02 3.886593505740165710e-02 -6.636116653680801392e-02 -4.326848685741424561e-01
1.479795426130294800e-01 6.327006500214338303e-03 -1.356788277626037598e-01 2.972309887409210205e-01 1.828041672706604004e-01 3.366901874542236328e-01 -4.470117390155792236e-02 3.695238232612609863e-01 -1.526913642883300781e-01 4.252544045448303223e-01 -3.756022825837135315e-02 7.071187254041433334e-03 -4.391271993517875671e-02 -7.836100459098815918e-02 -3.101209178566932678e-02 3.549068048596382141e-02 -1.152426898479461670e-01 -1.180754378437995911e-01 -2.807908356189727783e-01 -2.419040799140930176e-01 -1.934161186218261719e-01 -1.216617822647094727e-01 -8.365047164261341095e-03 7.270675618201494217e-03 2.545078694820404053e-01 -1.141190975904464722e-01 6.241146847605705261e-02 -6.687853485345840454e-02 1.101419553160667419e-01 -2.562556229531764984e-02 6.016273424029350281e-02 -2.249129712581634521e-01
4.138923808932304382e-02 -2.038687765598297119e-01 -1.358511596918106079e-01 2.423069030046463013e-01 6.243119016289710999e-03 -1.423135399818420410e-01 -2.381480932235717773e-01 3.925945460796356201e-01 -8.516571670770645142e-02 2.764076590538024902e-01 6.748826801776885986e-02 1.396163851022720337e-01 -3.325477614998817444e-02 -1.870407722890377045e-03 1.633289307355880737e-01 3.385129868984222412e-01 2.531835436820983887e-01 -1.360177844762802124e-01 -3.034339100122451782e-02 -5.386589467525482178e-02 1.598534174263477325e-02 1.159407570958137512e-01 -1.296832412481307983e-01 -2.582853734493255615e-01 2.973496019840240479e-01 -1.036544144153594971e-01 -6.530622392892837524e-02 1.186561398208141327e-02 2.238961756229400635e-01 1.825978010892868042e-01 1.623252034187316895e-01 -3.607197850942611694e-02
2.190425843000411987e-01 -3.806077241897583008e-01 1.036135777831077576e-01 8.478321880102157593e-02 3.295073807239532471e-01 2.855907939374446869e-02 -1.890487521886825562e-01 -2.285680919885635376e-01 2.159470170736312866e-01 2.567336857318878174e-01 5.260438844561576843e-02 7.643740624189376831e-02 1.189482212066650391e-01 4.045840352773666382e-02 -4.784051328897476196e-02 -6.476381421089172363e-02 8.430951833724975586e-02 -4.536042734980583191e-02 -2.850315570831298828e-01 -1.300478875637054443e-01 5.977196618914604187e-02 -2.240794152021408081e-02 1.221313998103141785e-01 -1.408779770135879517e-01 -5.003418028354644775e-02 -2.931329309940338135e-01 -7.840883731842041016e-02 -1.260944455862045288e-01 3.781970739364624023e-01 4.665645305067300797e-03 1.395808160305023193e-01 1.710632443428039551e-01
-1.131808832287788391e-01 -1.962829232215881348e-01 -2.661815285682678223e-01 1.503745168447494507e-01 -1.628675609827041626e-01 1.296502631157636642e-02 -3.461093306541442871e-01 1.605576723814010620e-01 -2.555385231971740723e-01 1.634554862976074219e-01 2.715002000331878662e-01 2.397376298904418945e-01 -3.171363770961761475e-01 1.550806909799575806e-01 -2.187672257423400879e-01 -5.901808664202690125e-02 -6.658749282360076904e-02 3.691930696368217468e-02 2.796836569905281067e-02 -1.140227764844894409e-01 -1.662498116493225098e-01 -6.108489260077476501e-02 -9.703846275806427002e-02 -1.263365000486373901e-01 -3.515983745455741882e-02 9.931753389537334442e-03 -1.550175845623016357e-01 -1.730476878583431244e-02 3.787796199321746826e-01 -7.370485365390777588e-02 -2.064780145883560181e-02 -1.801010668277740479e-01
5.219813808798789978e-02 -2.385113537311553955e-01 -1.656751930713653564e-01 2.035765349864959717e-01 -1.265267580747604370e-01 -1.130203604698181152e-01 -1.160994172096252441e-01 1.975650489330291748e-01 3.853336349129676819e-02 1.350499391555786133e-01 3.232479561120271683e-03 1.172350943088531494e-01 2.138197571039199829e-01 3.711659833788871765e-02 2.164650112390518188e-01 2.716045379638671875e-01 2.404045164585113525e-01 -1.162715479731559753e-01 -7.779990136623382568e-02 -6.271507591009140015e-02 -2.558211423456668854e-02 6.605386734008789062e-02 -2.431249618530273438e-02 -2.623938918113708496e-01 3.967427015304565430e-01 -8.449205756187438965e-02 7.358089089393615723e-02 -4.907618835568428040e-02 3.994297981262207031e-01 1.289590001106262207e-01 3.642632067203521729e-02 -2.887483239173889160e-01
1.174152120947837830e-01 -8.404991775751113892e-02 -1.528839766979217529e-01 7.134080678224563599e-02 1.105198338627815247e-01 4.144033417105674744e-02 4.443261772394180298e-02 -7.557747419923543930e-03 2.636464312672615051e-02 4.547678828239440918e-01 -3.647571429610252380e-02 5.278973281383514404e-02 5.144940689206123352e-02 7.568042725324630737e-02 -1.783917099237442017e-01 3.454417884349822998e-01 5.779704079031944275e-02 -1.390475779771804810e-01 -1.788758039474487305e-01 -3.848198056221008301e-02 1.381547003984451294e-01 -2.046281099319458008e-02 4.403728991746902466e-02 -1.814431697130203247e-01 2.177469134330749512e-01 -1.907592713832855225e-01 5.452678725123405457e-02 -1.422565132379531860e-01 4.301505982875823975e-01 2.146262861788272858e-02 -1.866162419319152832e-01 -3.545721769332885742e-01
2.140967696905136108e-01 -7.492299377918243408e-02 -2.183078378438949585e-01 6.810274720191955566e-02 -7.456418126821517944e-02 1.718088686466217041e-01 -1.963139027357101440e-01 2.488724291324615479e-01 1.508620381355285645e-01 1.812844574451446533e-01 -7.219489663839340210e-02 2.216339260339736938e-01 -1.999787986278533936e-02 1.046021878719329834e-01 -2.317977882921695709e-02 2.618062496185302734e-01 1.007012873888015747e-01 -2.714373357594013214e-02 -2.736085355281829834e-01 -1.622234582901000977e-01 -1.743833422660827637e-01 2.707464694976806641e-01 -3.314908742904663086e-01 -2.788464725017547607e-01 2.540731728076934814e-01 4.319980740547180176e-02 -1.529179066419601440e-01 2.567889355123043060e-02 2.120486199855804443e-01 -4.359988123178482056e-02 1.702396720647811890e-01 2.448134124279022217e-02
-1.163596659898757935e-01 -1.274447739124298096e-01 2.862957417964935303e-01 1.924203038215637207e-01 -1.021385714411735535e-01 1.870439350605010986e-01 -2.028299681842327118e-02 3.107872903347015381e-01 -1.551762968301773071e-01 2.066937088966369629e-01 2.963687479496002197e-01 1.319084763526916504e-01 -1.442696005105972290e-01 2.354097664356231689e-01 -2.083528935909271240e-01 8.665653876960277557e-03 2.165469825267791748e-01 -1.963596642017364502e-01 9.179794788360595703e-02 -1.289878785610198975e-01 -7.800052314996719360e-02 -8.491451293230056763e-02 1.604098454117774963e-02 -1.533292233943939209e-01 1.121313031762838364e-02 -1.158806011080741882e-01 8.992867171764373779e-02 -1.258189529180526733e-01 3.851271271705627441e-01 -2.692746520042419434e-01 -6.325208395719528198e-02 -8.470875769853591919e-02
-9.761329740285873413e-03 2.585767954587936401e-02 -1.620411127805709839e-01 3.523477315902709961e-01 -4.369787126779556274e-02 2.023445367813110352e-01 -3.788646757602691650e-01 7.073897868394851685e-02 5.534757301211357117e-02 2.469903677701950073e-01 1.295312941074371338e-01 -1.401711106300354004e-01 -4.699802026152610779e-02 -1.275358200073242188e-01 1.734623163938522339e-01 -1.640110462903976440e-02 -9.674380719661712646e-02 -1.947137415409088135e-01 -7.048494368791580200e-02 -3.751619160175323486e-01 -2.101619243621826172e-01 -2.327180206775665283e-01 -1.140770390629768372e-01 5.079391971230506897e-02 1.564140319824218750e-01 -8.164760470390319824e-02 -7.214429229497909546e-02 4.760378599166870117e-02 2.652646303176879883e-01 -6.271037459373474121e-02 -1.374498158693313599e-01 -2.634551227092742920e-01
1.457062661647796631e-01 -1.176442876458168030e-01 2.606811523437500000e-01 2.924300134181976318e-01 3.687350153923034668e-01 3.673465549945831299e-01 1.866774260997772217e-01 1.721216142177581787e-01 -4.272984713315963745e-02 1.166091337800025940e-01 2.064450085163116455e-01 -5.175049602985382080e-02 -7.671792060136795044e-02 1.269633620977401733e-01 -4.197325557470321655e-02 -1.716398894786834717e-01 4.024369269609451294e-02 -2.250318676233291626e-01 1.403704099357128143e-02 -1.680780053138732910e-01 2.519388496875762939e-01 1.190026625990867615e-01 -6.488682329654693604e-02 -2.178348833695054054e-03 1.018504127860069275e-01 -1.542727947235107422e-01 -4.432961344718933105e-03 -9.281316399574279785e-02 3.681680262088775635e-01 -1.271040290594100952e-01 1.702371984720230103e-03 7.112036645412445068e-02
5.275744013488292694e-03 -3.147018849849700928e-01 3.393368422985076904e-02 2.545513808727264404e-01 -2.226005792617797852e-01 6.468332558870315552e-02 -1.271983385086059570e-01 2.285323739051818848e-01 -1.048947125673294067e-01 2.257867306470870972e-01 -1.256616115570068359e-01 1.827535927295684814e-01 -3.511082231998443604e-01 -1.609080135822296143e-01 -1.445215195417404175e-01 -1.889403164386749268e-01 1.936841011047363281e-01 5.604295432567596436e-02 -5.622171983122825623e-02 -1.441019028425216675e-01 7.423040270805358887e-02 -1.139062643051147461e-01 -2.332106530666351318e-01 -1.885378658771514893e-01 1.339549478143453598e-02 -2.899816818535327911e-02 -2.724577486515045166e-02 8.267477154731750488e-03 3.047209084033966064e-01 7.514161989092826843e-03 2.018442451953887939e-01 -2.956986129283905029e-01
4.146074876189231873e-02 -9.263172745704650879e-02 6.058184430003166199e-02 1.502164602279663086e-01 2.234528958797454834e-01 -5.799240991473197937e-02 -2.339566946029663086e-01 2.928772270679473877e-01 -1.717548072338104248e-01 2.127729356288909912e-01 4.790406674146652222e-02 -1.421313360333442688e-02 -1.622915267944335938e-01 2.986705899238586426e-01 -8.557711541652679443e-02 1.936540566384792328e-02 -3.517095744609832764e-02 1.831924309954047203e-03 1.284971237182617188e-01 -2.010155320167541504e-01 2.262892723083496094e-01 -5.723972246050834656e-02 -1.492201238870620728e-01 -3.142852485179901123e-01 2.002972662448883057e-01 6.584310531616210938e-02 -8.616694808006286621e-02 -3.937200829386711121e-02 -2.126257494091987610e-02 1.357588768005371094e-01 8.950412273406982422e-02 -5.051148533821105957e-01
3.888483857735991478e-03 -4.561832174658775330e-02 2.640487253665924072e-01 4.305377900600433350e-01 8.684831857681274414e-02 1.167048420757055283e-02 -1.211423203349113464e-01 1.717914827167987823e-02 -2.950137555599212646e-01 2.324607521295547485e-01 -1.018898859620094299e-01 1.618674546480178833e-01 -6.987834349274635315e-03 3.096573948860168457e-01 1.334439218044281006e-01 -9.698151051998138428e-02 -1.478129625320434570e-01 8.714333176612854004e-02 -3.245683610439300537e-01 -2.256321310997009277e-01 7.615214586257934570e-02 1.434410661458969116e-01 1.922513246536254883e-01 -2.363750934600830078e-01 -5.889651551842689514e-02 7.207496464252471924e-02 1.956866830587387085e-01 6.955575942993164062e-02 1.779792308807373047e-01 -1.747046113014221191e-01 2.117128577083349228e-03 -2.153890766203403473e-02
3.235252201557159424e-01 6.709221005439758301e-02 -7.252255082130432129e-02 4.137466549873352051e-01 -1.284341216087341309e-01 8.218558132648468018e-02 -4.335069563239812851e-03 9.435098618268966675e-02 -1.157673075795173645e-01 2.436024397611618042e-01 1.353378146886825562e-01 1.503780633211135864e-01 -3.157570362091064453e-01 -1.730934381484985352e-01 -7.000090181827545166e-02 -1.551237851381301880e-01 1.909246593713760376e-01 -3.223343491554260254e-01 -7.666470855474472046e-02 9.523150511085987091e-03 -1.476618200540542603e-01 -1.804395765066146851e-01 -1.592937856912612915e-01 -3.722212463617324829e-02 1.577874994836747646e-03 6.638840585947036743e-02 -9.965774416923522949e-02 -1.321526523679494858e-02 3.717133104801177979e-01 9.721561521291732788e-02 8.376410603523254395e-02 -1.153931543231010437e-01
-3.657962381839752197e-02 -2.147489041090011597e-01 1.892901510000228882e-01 3.371667489409446716e-02 -4.773159697651863098e-02 1.277868598699569702e-01 -1.597747802734375000e-01 3.871534019708633423e-02 -7.356663793325424194e-02 3.760950863361358643e-01 3.481887280941009521e-01 1.189255863428115845e-01 -9.764803946018218994e-02 2.907277345657348633e-01 -1.973146051168441772e-01 -2.094804644584655762e-01 -2.570385932922363281e-01 1.327240169048309326e-01 -1.053669825196266174e-01 -1.764235645532608032e-01 -1.013806387782096863e-01 -1.498034223914146423e-02 4.381183534860610962e-02 -4.203194286674261093e-03 4.908324405550956726e-02 -2.185048311948776245e-01 1.677268301136791706e-03 3.766310960054397583e-02 3.865179419517517090e-01 -2.238812893629074097e-01 -4.950622469186782837e-02 -1.376049965620040894e-01
4.734564945101737976e-02 -1.725539118051528931e-01 -9.740873426198959351e-02 2.241445779800415039e-01 2.688023447990417480e-01 1.909033805131912231e-01 -7.295206189155578613e-02 -3.020984828472137451e-01 2.429551929235458374e-01 2.897915840148925781e-01 -2.772935628890991211e-01 -2.966861007735133171e-03 -9.725766628980636597e-02 -6.775779277086257935e-02 1.090615689754486084e-01 1.801113970577716827e-02 1.013522371649742126e-01 4.697950556874275208e-02 -1.840866357088088989e-01 -6.786435842514038086e-02 5.337642505764961243e-02 1.717653498053550720e-02 1.107640266418457031e-01 -1.083841621875762939e-01 -4.713828489184379578e-02 1.393833607435226440e-01 -2.880558371543884277e-02 2.396269328892230988e-02 5.859772562980651855e-01 -1.251127570867538452e-02 4.627414047718048096e-02 -9.970155358314514160e-02
2.505103647708892822e-01 -1.566687226295471191e-01 2.527499198913574219e-01 2.242302447557449341e-01 8.394272625446319580e-02 -2.441126853227615356e-02 -1.438891142606735229e-01 2.740167677402496338e-01 -7.780204713344573975e-02 4.274842739105224609e-01 -1.931002736091613770e-01 -2.285112589597702026e-01 -1.916213519871234894e-02 4.965332522988319397e-02 4.935694485902786255e-02 -4.288589581847190857e-02 7.194402068853378296e-02 -3.914944827556610107e-02 6.655501201748847961e-03 -1.622306555509567261e-01 -3.159898892045021057e-02 4.913179669529199600e-03 6.491772830486297607e-02 -2.485780566930770874e-01 4.328998625278472900e-01 -3.273525740951299667e-03 -5.946286767721176147e-02 -2.096973657608032227e-01 3.045480139553546906e-02 5.754815787076950073e-02 -1.726844161748886108e-01 -2.015355974435806274e-01
1.799918413162231445e-01 -1.687282472848892212e-01 3.041953146457672119e-01 1.680696457624435425e-01 1.943450570106506348e-01 1.231308951973915100e-01 2.254300415515899658e-01 2.150417864322662354e-01 -3.300608135759830475e-03 1.558036506175994873e-01 1.271459907293319702e-01 1.911390721797943115e-01 7.454083859920501709e-02 2.043840736150741577e-01 -1.732604354619979858e-01 1.634663492441177368e-01 2.073245644569396973e-01 -1.622078120708465576e-01 -3.015633821487426758e-01 -2.178807854652404785e-01 9.015280008316040039e-02 1.242975220084190369e-01 -2.202153056859970093e-01 -1.624835133552551270e-01 1.573485694825649261e-02 -8.783698827028274536e-02 -3.294656798243522644e-02 -1.487880647182464600e-01 -7.001972757279872894e-03 -2.771523892879486084e-01 -2.293890118598937988e-01 -1.430191397666931152e-01
-7.459860295057296753e-02 -4.560826122760772705e-01 -2.252970486879348755e-01 3.259387314319610596e-01 -1.812167651951313019e-02 4.713996127247810364e-02 -1.635406762361526489e-01 1.582485288381576538e-01 1.680237352848052979e-01 -7.728433609008789062e-02 -4.173745587468147278e-02 6.822335720062255859e-02 1.516007445752620697e-02 -4.906452726572751999e-03 2.136082947254180908e-02 -1.995788663625717163e-01 1.467750370502471924e-01 3.887346014380455017e-02 -2.049375623464584351e-01 2.651386260986328125e-01 -1.517265290021896362e-02 -7.942271232604980469e-02 -1.058578863739967346e-01 -1.503275185823440552e-01 3.660356700420379639e-01 2.699409238994121552e-02 1.816369406878948212e-02 4.889152012765407562e-03 3.491684198379516602e-01 4.660703986883163452e-02 3.727393224835395813e-02 -2.402246296405792236e-01
2.976035177707672119e-01 -1.312691122293472290e-01 2.812184020876884460e-02 2.853048443794250488e-01 -2.489547133445739746e-01 1.232041865587234497e-01 2.399286925792694092e-01 2.541028559207916260e-01 -2.064038962125778198e-01 2.368472069501876831e-01 4.089362453669309616e-03 9.565595537424087524e-02 -3.458397686481475830e-01 -1.330229341983795166e-01 -9.412609785795211792e-02 -6.101243197917938232e-02 1.153518483042716980e-01 -1.219441071152687073e-01 -1.164003834128379822e-02 -4.346396774053573608e-02 -4.936205595731735229e-02 -4.963073506951332092e-02 -9.292798489332199097e-02 -1.638267189264297485e-01 1.367597430944442749e-01 -1.209788024425506592e-01 -1.441603899002075195e-01 -2.597402408719062805e-02 4.549087285995483398e-01 -4.708415642380714417e-02 9.554614871740341187e-02 -1.063540056347846985e-01
7.514300942420959473e-02 -9.030123054981231689e-02 -3.535085916519165039e-02 2.911339700222015381e-01 7.979256659746170044e-02 7.665146142244338989e-02 4.689973965287208557e-02 1.601248979568481445e-01 1.544109545648097992e-02 3.635010123252868652e-01 -3.627184405922889709e-02 2.392864376306533813e-01 -2.248256802558898926e-01 1.830061227083206177e-01 1.698159873485565186e-01 1.661473768763244152e-03 -3.532491326332092285e-01 2.367187291383743286e-01 4.070662893354892731e-03 -1.158773750066757202e-01 -1.351466774940490723e-01 9.655106812715530396e-02 -1.010199636220932007e-01 -2.600381076335906982e-01 -9.861748665571212769e-03 2.276669722050428391e-03 -9.715403616428375244e-02 -2.217090725898742676e-01 3.554778397083282471e-01 2.635560631752014160e-01 3.747544065117835999e-02 2.611931413412094116e-02
2.284753173589706421e-01 -3.371868431568145752e-01 -5.540250986814498901e-02 1.503495872020721436e-01 -2.335924953222274780e-01 1.099461987614631653e-01 -7.620969414710998535e-02 1.237278133630752563e-01 9.275275468826293945e-02 1.378038972616195679e-01 1.796766966581344604e-01 8.042030036449432373e-02 -1.031812746077775955e-03 1.704425811767578125e-01 -1.669800579547882080e-01 -5.527194738388061523e-01 -1.283141672611236572e-01 1.819284632802009583e-02 -1.519489735364913940e-01 -2.154738828539848328e-02 -2.851147390902042389e-02 -1.561236828565597534e-01 4.213410243391990662e-02 -1.359460502862930298e-01 1.161255016922950745e-01 -1.462434083223342896e-01 -1.224164366722106934e-01 -2.916766107082366943e-01 1.708991825580596924e-01 2.823206037282943726e-02 1.141087114810943604e-01 -1.677262783050537109e-01
7.886745780706405640e-02 3.649909794330596924e-02 -3.124293580185621977e-04 2.599596381187438965e-01 -9.854719787836074829e-02 1.401502490043640137e-01 -7.267723977565765381e-02 6.233005970716476440e-02 1.199412811547517776e-02 3.856779932975769043e-01 -2.275105565786361694e-01 4.212217628955841064e-01 -1.461489200592041016e-01 2.834490239620208740e-01 -1.257099062204360962e-01 3.574938327074050903e-02 -1.291780471801757812e-01 8.704071491956710815e-02 -5.065738409757614136e-02 -4.472843930125236511e-02 -2.465699762105941772e-01 -2.911812812089920044e-02 -2.389581501483917236e-01 -2.097484171390533447e-01 7.694987207651138306e-02 8.811739832162857056e-02 5.572654306888580322e-02 -2.991637028753757477e-02 2.731662988662719727e-01 1.699911653995513916e-01 2.750543653964996338e-01 3.249177336692810059e-02
2.156614959239959717e-01 -3.244869410991668701e-01 1.112874783575534821e-02 2.020365893840789795e-01 -1.510046795010566711e-02 -2.069255858659744263e-01 6.863461341708898544e-03 6.698545813560485840e-02 1.050287950783967972e-02 2.910503745079040527e-01 -1.094701662659645081e-01 6.935594975948333740e-02 -3.296792507171630859e-01 2.889338433742523193e-01 1.489625871181488037e-01 9.127381443977355957e-02 4.857094958424568176e-02 7.396691292524337769e-02 -2.906587421894073486e-01 -9.820039570331573486e-02 3.635965287685394287e-02 -1.394771188497543335e-01 -6.049833074212074280e-02 -1.586894690990447998e-01 1.317856460809707642e-01 7.730054855346679688e-02 1.623163372278213501e-02 -2.521842122077941895e-01 -1.436695922166109085e-02 7.632105797529220581e-02 1.102791205048561096e-01 -4.223725795745849609e-01
6.791521329432725906e-03 -3.251060545444488525e-01 -8.175731450319290161e-02 3.186534345149993896e-01 -6.363028287887573242e-02 1.590597480535507202e-01 -1.985889226198196411e-01 -4.161505494266748428e-03 -7.972255349159240723e-02 1.463511958718299866e-02 -3.503280505537986755e-02 5.652894452214241028e-02 -3.731165230274200439e-01 1.467331647872924805e-01 -2.965535819530487061e-01 1.599485427141189575e-01 1.474635899066925049e-01 6.645140051841735840e-02 -3.907763063907623291e-01 2.721524611115455627e-02 -8.283818513154983521e-02 8.690027147531509399e-02 -1.069371998310089111e-01 3.983119130134582520e-02 1.635913923382759094e-02 9.618166089057922363e-02 -1.483491063117980957e-01 -7.308709621429443359e-02 2.228957861661911011e-01 1.929786056280136108e-01 1.143898218870162964e-01 -2.967239916324615479e-01
3.169617056846618652e-01 6.046478822827339172e-02 -3.417920321226119995e-02 2.086223289370536804e-02 4.978953301906585693e-02 -4.032080620527267456e-02 -4.845012351870536804e-02 -1.339648813009262085e-01 -3.242902755737304688e-01 1.230049803853034973e-01 -5.087217688560485840e-02 2.302421033382415771e-01 -2.366191595792770386e-01 1.452229619026184082e-01 1.051934882998466492e-01 -8.364872634410858154e-02 1.240584850311279297e-01 9.837309271097183228e-02 -1.913560330867767334e-01 1.257447600364685059e-01 -8.507826714776456356e-04 -3.561564534902572632e-02 -1.056808605790138245e-01 -9.294918179512023926e-02 4.358261227607727051e-01 -4.334139823913574219e-02 6.720645725727081299e-02 -1.960776746273040771e-02 4.556130766868591309e-01 -4.016372375190258026e-03 1.380376666784286499e-01 -2.772914469242095947e-01
2.153200795873999596e-03 -1.371562927961349487e-01 -1.212458461523056030e-01 2.911565899848937988e-01 1.850768178701400757e-01 -1.845930963754653931e-01 1.698188250884413719e-03 2.968045473098754883e-01 -1.294979453086853027e-01 4.013453722000122070e-01 -2.497663199901580811e-01 1.030646339058876038e-01 2.479358576238155365e-02 7.532089203596115112e-02 6.943916529417037964e-02 -2.185210771858692169e-02 1.182874813675880432e-01 -2.623108327388763428e-01 -3.059357106685638428e-01 -1.746709942817687988e-01 -1.043268442153930664e-01 9.573067538440227509e-03 6.442998349666595459e-02 -1.505528837442398071e-01 5.469689145684242249e-02 1.472442746162414551e-01 1.510779261589050293e-01 -2.420104742050170898e-01 1.004987731575965881e-01 2.307917326688766479e-01 -2.255077287554740906e-02 -2.195637226104736328e-01
2.476893812417984009e-01 -2.651296854019165039e-01 2.249167412519454956e-01 2.059977352619171143e-01 2.693674266338348389e-01 3.785195946693420410e-02 -1.581652611494064331e-01 3.738803863525390625e-01 -2.174714021384716034e-02 1.128729730844497681e-01 3.402265906333923340e-01 3.322751447558403015e-02 -1.908546835184097290e-01 1.839937418699264526e-01 -8.862505853176116943e-02 -2.445493340492248535e-01 -1.654695272445678711e-01 -2.203300148248672485e-01 -1.260166466236114502e-01 -2.715725451707839966e-03 -1.398935262113809586e-02 2.091810405254364014e-01 -2.278102189302444458e-02 -1.199352368712425232e-01 -1.841380745172500610e-01 -2.567886188626289368e-02 4.500530660152435303e-02 -1.158674582839012146e-01 2.596890032291412354e-01 -1.342056971043348312e-02 -8.228016085922718048e-03 1.255744230002164841e-02
2.764918282628059387e-02 -3.397274613380432129e-01 2.375620417296886444e-02 1.903669685125350952e-01 -1.514432765543460846e-02 1.878449469804763794e-01 -1.227816566824913025e-01 1.271195709705352783e-01 -2.229209244251251221e-01 1.497305035591125488e-01 8.019263297319412231e-02 2.717551887035369873e-01 -4.462824463844299316e-01 5.743061751127243042e-02 -1.724006086587905884e-01 -9.010396152734756470e-02 -9.713770449161529541e-02 -6.116981431841850281e-02 -1.318249702453613281e-01 -1.074954196810722351e-01 1.285873120650649071e-03 -1.687334626913070679e-01 6.043261662125587463e-02 -3.214504122734069824e-01 -1.446990072727203369e-01 -1.596517413854598999e-01 -1.002025380730628967e-01 -1.078062877058982849e-02 1.863646805286407471e-01 1.258305013179779053e-01 2.401285022497177124e-01 -2.125784009695053101e-01
-4.737479239702224731e-02 -1.760823726654052734e-01 3.499541059136390686e-02 1.031074225902557373e-01 3.308096155524253845e-02 2.033265829086303711e-01 -5.044034495949745178e-02 1.687949597835540771e-01 1.924150995910167694e-02 3.274124264717102051e-01 -3.489539772272109985e-02 3.854783773422241211e-01 -1.940929591655731201e-01 1.788348406553268433e-01 -1.079740151762962341e-01 9.472260251641273499e-03 -3.201538920402526855e-01 1.950326114892959595e-01 -1.733151227235794067e-01 -1.107108220458030701e-01 -7.378536462783813477e-02 -1.524026244878768921e-01 1.212503090500831604e-01 -3.100457489490509033e-01 -1.094980314373970032e-01 -6.004088371992111206e-02 2.228525280952453613e-02 -1.089845523238182068e-01 4.241481125354766846e-01 8.934916555881500244e-02 6.666088104248046875e-02 -3.265840932726860046e-03
8.521627634763717651e-02 9.937631338834762573e-02 1.791232824325561523e-02 6.348899006843566895e-01 1.032114326953887939e-01 1.300170924514532089e-02 -4.942873120307922363e-02 3.321831300854682922e-02 -1.266060024499893188e-01 5.344842374324798584e-02 8.429969102144241333e-02 1.871980912983417511e-02 -2.329463213682174683e-01 2.788333296775817871e-01 1.277840733528137207e-01 2.166687250137329102e-01 -1.580468714237213135e-01 -5.610333755612373352e-02 -2.001987397670745850e-01 -1.175939738750457764e-01 2.253396250307559967e-02 2.006636261940002441e-01 -2.799434363842010498e-01 -2.342638671398162842e-01 1.249434575438499451e-01 -4.088562726974487305e-02 1.073104217648506165e-01 3.700152039527893066e-02 2.177985757589340210e-02 -2.150171250104904175e-01 -2.621088549494743347e-02 -9.921081364154815674e-02
-7.128746062517166138e-02 -4.336314499378204346e-01 -1.568384915590286255e-01 3.701998591423034668e-01 1.831094622611999512e-01 7.951986044645309448e-02 -4.879480227828025818e-02 -1.550372876226902008e-02 2.010804861783981323e-01 -2.660215087234973907e-02 -7.479339838027954102e-02 1.075890809297561646e-01 3.046808205544948578e-02 7.621682435274124146e-02 -1.325258016586303711e-01 -4.103387594223022461e-01 3.827722370624542236e-02 -7.165689766407012939e-02 -2.128548473119735718e-01 1.161714345216751099e-01 5.028182640671730042e-02 -1.053829118609428406e-01 1.281469166278839111e-01 -2.217126935720443726e-01 3.164488077163696289e-01 -4.337279871106147766e-02 3.033219650387763977e-02 -4.799377545714378357e-02 2.227404564619064331e-01 9.190198034048080444e-02 6.217435374855995178e-02 -1.999725252389907837e-01
-2.843456901609897614e-02 6.864837836474180222e-03 -1.325328648090362549e-01 2.778638601303100586e-01 8.488952368497848511e-02 9.975057095289230347e-02 -2.106846123933792114e-01 2.699565887451171875e-01 7.262749568326398730e-05 6.306930631399154663e-02 1.633011996746063232e-01 1.447988152503967285e-01 -3.967592120170593262e-01 1.745906621217727661e-01 2.562776207923889160e-01 9.545356780290603638e-02 3.226264715194702148e-01 -1.478381901979446411e-01 -2.166403532028198242e-01 -1.050619035959243774e-01 -1.795908659696578979e-01 4.306450858712196350e-02 -4.202551767230033875e-02 -7.313320785760879517e-02 -1.106988042593002319e-01 -7.221443206071853638e-02 -2.357549034059047699e-02 -1.710371673107147217e-01 2.602749168872833252e-01 -1.181814521551132202e-01 1.002533454447984695e-02 -3.184695541858673096e-01
-4.484194144606590271e-02 2.387219667434692383e-02 2.789768278598785400e-01 3.139732778072357178e-01 2.267303019762039185e-01 5.517196282744407654e-02 -1.930965781211853027e-01 1.912688165903091431e-01 -1.069727241992950439e-01 2.104379683732986450e-01 -9.275811910629272461e-02 1.719023585319519043e-01 1.743008941411972046e-01 2.729454338550567627e-01 1.935896873474121094e-01 -6.051738932728767395e-02 5.756573379039764404e-02 -1.518239453434944153e-02 -3.149175643920898438e-01 -1.831176131963729858e-01 2.042278647422790527e-02 2.775605916976928711e-01 9.776236861944198608e-02 -1.849970817565917969e-01 2.040383070707321167e-01 -1.971161924302577972e-03 8.093495666980743408e-02 1.984394788742065430e-01 1.557441353797912598e-01 -6.085389479994773865e-02 2.012313753366470337e-01 -1.982041448354721069e-01
7.572439312934875488e-02 -1.602334827184677124e-01 3.688855841755867004e-02 2.084628343582153320e-01 2.069063633680343628e-01 1.317060142755508423e-01 -3.288372755050659180e-01 2.894071638584136963e-01 1.632589497603476048e-03 1.900305747985839844e-01 -1.582699269056320190e-01 1.443590670824050903e-01 -1.015483215451240540e-01 -1.328693777322769165e-01 2.985773049294948578e-02 7.117753475904464722e-02 -1.165093258023262024e-01 9.103277698159217834e-03 -2.304893583059310913e-01 -1.184872165322303772e-01 -2.137662172317504883e-01 -3.818475008010864258e-01 -2.258425205945968628e-01 1.348010003566741943e-01 1.375411748886108398e-01 -2.051039338111877441e-01 3.786936029791831970e-02 3.288861364126205444e-03 3.510716855525970459e-01 -3.807839378714561462e-02 -1.634465157985687256e-01 -2.124718204140663147e-02
5.731600522994995117e-02 -2.180637419223785400e-01 2.981854788959026337e-02 3.197300806641578674e-02 7.444478571414947510e-02 2.499458491802215576e-01 -1.262958347797393799e-01 3.929968550801277161e-02 -2.660341560840606689e-01 1.596859693527221680e-01 -2.266719639301300049e-01 -2.554075717926025391e-01 1.325531005859375000e-01 1.755176335573196411e-01 -6.086110696196556091e-02 -7.474841177463531494e-02 1.063136160373687744e-01 6.234187632799148560e-02 -2.395183145999908447e-01 -2.700997889041900635e-01 -6.925060600042343140e-02 1.792346984148025513e-01 -2.202759981155395508e-01 -2.886166274547576904e-01 6.353393942117691040e-02 -3.870933130383491516e-02 -4.651267454028129578e-02 -3.152955472469329834e-01 3.158521652221679688e-01 -1.685818582773208618e-01 1.631065160036087036e-01 1.226249188184738159e-01
1.874685138463973999e-01 9.381394088268280029e-02 -1.258175820112228394e-01 1.309149563312530518e-01 1.362218260765075684e-01 -3.691759705543518066e-02 -4.589485228061676025e-01 2.245834320783615112e-01 3.758900100365281105e-03 1.194471344351768494e-01 -1.923860423266887665e-02 7.798153907060623169e-02 -2.079785317182540894e-01 1.306527107954025269e-01 1.583116054534912109e-01 -4.439484328031539917e-02 -1.095622852444648743e-01 -2.038746327161788940e-01 -2.032016962766647339e-01 -6.426444649696350098e-02 2.198944687843322754e-01 -1.561930179595947266e-01 -2.974191009998321533e-01 -1.780986338853836060e-01 1.403187215328216553e-01 -1.202315837144851685e-01 3.389772176742553711e-01 -5.601154267787933350e-02 5.637383088469505310e-02 -1.778219640254974365e-01 2.438260801136493683e-02 -2.334642410278320312e-01
7.974380999803543091e-02 -3.439481556415557861e-01 5.319808050990104675e-02 2.269068360328674316e-01 -2.628045678138732910e-01 2.716529667377471924e-01 -1.311218440532684326e-01 1.314886361360549927e-01 -8.065035939216613770e-02 2.857560217380523682e-01 1.526717990636825562e-01 6.230627745389938354e-02 -2.955180406570434570e-01 2.481462061405181885e-01 -1.733325570821762085e-01 -3.037525117397308350e-01 3.680150257423520088e-03 -1.952229440212249756e-01 -3.536561131477355957e-02 -1.448953449726104736e-01 -1.441023647785186768e-01 -6.339355558156967163e-02 1.616523414850234985e-02 -1.338989585638046265e-01 2.560081891715526581e-02 -1.847048103809356689e-01 5.522676557302474976e-02 1.289388090372085571e-01 3.115362823009490967e-01 2.089011669158935547e-02 -9.609743952751159668e-03 4.166094213724136353e-02
2.669171988964080811e-01 3.919849544763565063e-02 2.118738926947116852e-02 2.909480221569538116e-02 -1.723518036305904388e-02 -2.565079927444458008e-01 -4.605747759342193604e-02 1.544875204563140869e-01 3.791010007262229919e-02 1.665344089269638062e-01 2.465305924415588379e-01 1.542262136936187744e-01 -1.596864312887191772e-01 1.892723888158798218e-01 1.085746660828590393e-01 1.029766276478767395e-01 1.005774959921836853e-01 -3.897950649261474609e-01 -2.093954384326934814e-01 -3.199582397937774658e-01 4.673133790493011475e-02 8.799146860837936401e-02 -2.579741179943084717e-01 -1.398884505033493042e-01 2.102404683828353882e-01 -1.384256780147552490e-01 6.829647719860076904e-02 3.430900722742080688e-02 3.032228648662567139e-01 8.488962054252624512e-02 1.332722604274749756e-01 -2.143692523241043091e-01
2.145733982324600220e-01 6.785186380147933960e-02 1.485485397279262543e-02 1.224941313266754150e-01 -1.495581567287445068e-01 4.582682624459266663e-02 -2.228761911392211914e-01 5.692402273416519165e-02 2.481327652931213379e-01 1.696955263614654541e-01 2.187564522027969360e-01 -1.058840826153755188e-01 -2.914244234561920166e-01 1.120717599987983704e-01 -3.626203862950205803e-03 1.153180822730064392e-01 -3.316823765635490417e-02 -4.521667584776878357e-02 -1.775280088186264038e-01 -1.548346430063247681e-01 -8.053473383188247681e-02 -1.392237693071365356e-01 -2.695968002080917358e-02 -1.248701289296150208e-01 3.174079656600952148e-01 1.927134953439235687e-02 6.749200075864791870e-02 1.345948278903961182e-01 5.062217116355895996e-01 1.417355686426162720e-01 2.630964517593383789e-01 -1.622739285230636597e-01
6.861857324838638306e-02 -9.184131026268005371e-02 8.421846479177474976e-02 2.359338849782943726e-01 2.396840229630470276e-02 2.915711514651775360e-02 9.753387421369552612e-03 -5.071168765425682068e-03 6.717269122600555420e-02 6.995867937803268433e-02 2.202514708042144775e-01 2.588996887207031250e-01 -2.205119282007217407e-02 9.860923886299133301e-02 1.504891924560070038e-02 -2.250382304191589355e-02 -3.269098699092864990e-01 1.140665784478187561e-01 -2.467577159404754639e-01 9.993781149387359619e-02 -2.132215946912765503e-01 -1.496380567550659180e-01 1.387261152267456055e-01 -3.825576603412628174e-01 -7.808202411979436874e-03 -1.757784932851791382e-01 -2.157794684171676636e-02 -2.305628955364227295e-01 5.205237865447998047e-01 -7.136195152997970581e-02 -2.845814265310764313e-02 -3.201454505324363708e-02
6.483739614486694336e-02 -8.745089918375015259e-02 -1.955046802759170532e-01 3.857477307319641113e-01 1.730745658278465271e-02 -1.007306426763534546e-01 -1.455837339162826538e-01 1.781549155712127686e-01 1.965592615306377411e-02 9.286650270223617554e-02 2.450210787355899811e-02 -7.167366147041320801e-02 -1.106433123350143433e-01 2.078054845333099365e-01 1.325206756591796875e-01 -4.207225739955902100e-01 3.176712691783905029e-01 6.731300055980682373e-02 -4.846723284572362900e-03 2.601435780525207520e-02 5.932460725307464600e-02 -1.695534288883209229e-01 1.881875842809677124e-01 -9.779489785432815552e-02 1.968415081501007080e-01 1.602766290307044983e-02 -2.727466523647308350e-01 -2.190577238798141479e-01 1.941698044538497925e-01 6.176608055830001831e-02 -1.298418194055557251e-01 -2.642989754676818848e-01
1.516848802566528320e-01 6.220039352774620056e-02 -1.162712089717388153e-02 1.729814857244491577e-01 -1.216450855135917664e-01 -5.039491690695285797e-03 -6.457149982452392578e-02 2.037481069564819336e-01 1.728417426347732544e-01 1.725723296403884888e-01 6.581491231918334961e-02 -2.148108631372451782e-01 1.030305698513984680e-01 1.952724605798721313e-01 -4.658892750740051270e-01 -1.135098785161972046e-01 1.306994855403900146e-01 -5.737928301095962524e-02 -1.553674191236495972e-01 -2.068205028772354126e-01 -5.541922152042388916e-02 2.846489474177360535e-02 -2.310083359479904175e-01 -1.875115782022476196e-01 1.491896063089370728e-01 -1.558153480291366577e-01 2.256582081317901611e-01 -8.177617192268371582e-02 3.943934440612792969e-01 1.471115797758102417e-01 -1.597138196229934692e-01 -8.489830791950225830e-02
3.017454147338867188e-01 -1.617171987891197205e-02 -5.660577490925788879e-02 2.861194014549255371e-01 4.198962748050689697e-01 -6.252480298280715942e-02 -1.478070300072431564e-02 1.071608737111091614e-01 -5.263844504952430725e-03 6.426473706960678101e-02 -2.132353633642196655e-01 1.660991162061691284e-01 -1.467258632183074951e-01 2.157446593046188354e-01 -1.391727328300476074e-01 7.101647555828094482e-02 1.928538084030151367e-01 -4.140277951955795288e-02 -2.681225538253784180e-01 -4.124249145388603210e-02 1.778116449713706970e-02 -7.838577777147293091e-02 -2.392184883356094360e-01 -1.137914583086967468e-01 9.383540600538253784e-02 -3.093348443508148193e-01 1.578713208436965942e-01 2.363057583570480347e-01 1.154933008365333080e-03 -2.296902984380722046e-01 2.311698393896222115e-03 -1.866539418697357178e-01
4.331571515649557114e-03 -2.033270746469497681e-01 -2.817362546920776367e-01 3.308653235435485840e-01 1.933336956426501274e-03 -1.631906926631927490e-01 -6.649684160947799683e-03 1.006119549274444580e-01 2.325583100318908691e-01 6.614109873771667480e-02 -4.553129151463508606e-02 1.816375404596328735e-01 -2.120564877986907959e-01 1.321031153202056885e-01 -8.453738689422607422e-02 -5.306831002235412598e-01 9.395851753652095795e-03 -4.798246547579765320e-03 -1.543749719858169556e-01 9.107536077499389648e-02 -8.728832751512527466e-02 -1.405639946460723877e-01 -1.505451947450637817e-01 -1.159411743283271790e-01 2.511527240276336670e-01 -1.393299102783203125e-01 -6.012378633022308350e-02 -1.371694952249526978e-01 1.772131025791168213e-01 5.227630957961082458e-02 -1.795407198369503021e-02 -2.305966764688491821e-01
1.914353966712951660e-01 -1.396254301071166992e-01 1.154638230800628662e-01 4.131965339183807373e-01 -5.143035203218460083e-02 -2.227116934955120087e-02 -1.068015620112419128e-01 -1.079279854893684387e-01 -4.503092542290687561e-02 2.979162633419036865e-01 2.037225812673568726e-01 -1.196967251598834991e-02 -3.145068585872650146e-01 -9.782852232456207275e-02 -1.489657610654830933e-01 -1.515183877199888229e-02 1.755690425634384155e-01 -4.903583601117134094e-02 -1.058300286531448364e-01 -3.976979255676269531e-01 -1.978521794080734253e-01 -2.885820567607879639e-01 8.967140689492225647e-03 -1.681701838970184326e-01 2.779719233512878418e-01 -3.951461985707283020e-02 8.046732097864151001e-02 -6.378345191478729248e-03 6.603929400444030762e-02 1.021665856242179871e-01 1.185553297400474548e-01 -5.181541666388511658e-02
1.292875558137893677e-01 -2.555257678031921387e-01 1.265056580305099487e-01 3.302835226058959961e-01 3.304328322410583496e-01 9.848692268133163452e-02 -1.008827537298202515e-01 2.158816456794738770e-01 -8.858745545148849487e-02 3.764328360557556152e-02 1.513601839542388916e-01 1.322570443153381348e-01 -3.197560831904411316e-02 1.114929467439651489e-01 3.624640405178070068e-02 -1.312119215726852417e-01 -1.006597504019737244e-01 -1.396689563989639282e-01 -3.241713643074035645e-01 7.458515465259552002e-02 5.783552769571542740e-03 1.532189995050430298e-01 9.953146427869796753e-02 -1.945168823003768921e-01 -6.020025536417961121e-02 2.069945633411407471e-01 3.746353555470705032e-03 1.183856651186943054e-01 1.659311503171920776e-01 -3.430868387222290039e-01 3.069389462471008301e-01 -1.551988571882247925e-01
5.903910845518112183e-02 -1.459974199533462524e-01 -6.103348731994628906e-02 3.250996172428131104e-01 -3.852998465299606323e-02 2.256634980440139771e-01 -9.539953619241714478e-02 1.393084228038787842e-01 -1.242117807269096375e-01 5.369450524449348450e-02 -1.551957279443740845e-01 -2.293783277273178101e-01 1.194888539612293243e-02 3.942366540431976318e-01 -3.357359394431114197e-02 -3.011997044086456299e-01 2.134061008691787720e-01 -3.159857541322708130e-02 -3.647973239421844482e-01 -1.350886821746826172e-01 -1.241411641240119934e-01 2.438944578170776367e-01 -8.081956207752227783e-02 -2.231931090354919434e-01 -8.897663652896881104e-02 -1.473715901374816895e-01 -1.640613675117492676e-01 -4.387808963656425476e-02 2.139467746019363403e-01 -5.732096731662750244e-02 3.333329036831855774e-02 6.845702975988388062e-02
1.106699109077453613e-01 -5.757360905408859253e-02 1.421591192483901978e-01 1.193237900733947754e-01 1.249903254210948944e-02 3.362655267119407654e-02 -1.738377809524536133e-01 1.924479454755783081e-01 -1.676983833312988281e-01 2.997717857360839844e-01 1.092626079916954041e-01 -1.816501170396804810e-01 -1.069005131721496582e-01 2.743324935436248779e-01 -7.714263349771499634e-02 9.780947864055633545e-02 9.977200627326965332e-02 1.439456641674041748e-01 -2.403482347726821899e-01 -8.570846915245056152e-02 2.566553652286529541e-01 4.290560260415077209e-02 2.496600896120071411e-01 -3.393421173095703125e-01 2.713131010532379150e-01 -1.011771783232688904e-01 -1.045236214995384216e-01 -8.989378809928894043e-02 6.774483621120452881e-02 7.055487483739852905e-02 -2.131226658821105957e-01 -3.427769839763641357e-01
1.245926320552825928e-01 -1.248130127787590027e-01 -1.475036442279815674e-01 1.926160752773284912e-01 1.050834357738494873e-01 -1.029326170682907104e-01 -1.002287343144416809e-01 2.533227801322937012e-01 6.600894778966903687e-02 4.685015380382537842e-01 7.840935885906219482e-02 -1.456732302904129028e-02 2.017073892056941986e-02 4.454466700553894043e-02 -2.742478810250759125e-02 -1.826511323451995850e-01 9.294527024030685425e-02 -2.144414782524108887e-01 -2.887281477451324463e-01 -2.306888699531555176e-01 -8.897433429956436157e-02 -2.203113883733749390e-01 1.047762110829353333e-02 1.858682781457901001e-01 3.087565898895263672e-01 4.858681932091712952e-02 4.651347920298576355e-02 -8.405840396881103516e-02 1.338052004575729370e-01 9.521816857159137726e-03 -8.494208008050918579e-02 -3.647225201129913330e-01
1.839561946690082550e-02 -1.506892032921314240e-02 -1.378716807812452316e-02 2.190197706222534180e-01 -2.887445129454135895e-02 -5.540081113576889038e-02 -2.528633736073970795e-02 9.424787759780883789e-02 3.474004939198493958e-02 1.151555329561233521e-01 4.799591377377510071e-02 -7.225386053323745728e-02 1.060413718223571777e-01 1.854215562343597412e-01 -6.234836578369140625e-01 -1.207926496863365173e-01 6.541988998651504517e-02 5.980497691780328751e-03 -1.424893289804458618e-01 -2.971087694168090820e-01 3.018688037991523743e-02 -1.847506463527679443e-01 -1.401349604129791260e-01 -1.522096693515777588e-01 1.319299340248107910e-01 -2.570641934871673584e-01 1.566787511110305786e-01 -1.226611882448196411e-01 2.977100610733032227e-01 9.744229167699813843e-02 -1.549606919288635254e-01 -1.759167015552520752e-01
2.783986739814281464e-02 -3.452838063240051270e-01 -1.718696504831314087e-01 7.855087518692016602e-02 -2.833451032638549805e-01 2.244205176830291748e-01 -3.533008098602294922e-01 1.830675303936004639e-01 -1.478783190250396729e-01 2.621359527111053467e-01 8.097004890441894531e-02 1.116951704025268555e-01 -1.634372472763061523e-01 2.389855682849884033e-02 -4.168844968080520630e-02 1.450958549976348877e-01 1.167329326272010803e-01 -3.920545801520347595e-02 -1.107765287160873413e-01 -1.840335279703140259e-01 -7.742064446210861206e-02 -1.948855817317962646e-02 2.905232273042201996e-02 1.083005666732788086e-01 7.243475317955017090e-02 -8.568769693374633789e-02 -1.881058961153030396e-01 1.047334354370832443e-02 3.602336645126342773e-01 5.203439295291900635e-02 2.808235585689544678e-01 -2.365396022796630859e-01
1.500938367098569870e-02 1.462994515895843506e-01 -7.445932924747467041e-02 2.954270243644714355e-01 -3.719799965620040894e-02 -1.398500204086303711e-01 -2.412516809999942780e-02 9.939242899417877197e-02 2.256551012396812439e-02 8.652258664369583130e-02 1.754008233547210693e-01 -1.303293108940124512e-01 7.353262603282928467e-02 1.184533908963203430e-01 -4.600079357624053955e-01 -7.343405485153198242e-02 1.246517300605773926e-01 2.627886086702346802e-02 6.390637252479791641e-03 -2.300553619861602783e-01 -3.143764287233352661e-02 -8.434015326201915741e-03 -1.617298722267150879e-01 -4.122594371438026428e-02 2.779644131660461426e-01 -2.170103490352630615e-01 6.084176898002624512e-02 -2.025941163301467896e-01 4.327436089515686035e-01 7.534187287092208862e-02 -2.051619589328765869e-01 -2.443633824586868286e-01
-2.033121138811111450e-01 -2.846845053136348724e-02 -1.375723034143447876e-01 2.225697785615921021e-01 1.356101594865322113e-02 1.992188841104507446e-01 -4.934068620204925537e-01 1.163458004593849182e-01 8.760011196136474609e-02 4.271320402622222900e-01 1.025034338235855103e-01 1.532205194234848022e-02 -1.393150836229324341e-01 -1.024113073945045471e-01 -1.552800536155700684e-01 -1.978998929262161255e-01 -2.593864127993583679e-02 -2.821756601333618164e-01 -1.984099000692367554e-01 -2.233598530292510986e-01 3.072607144713401794e-02 -1.631128489971160889e-01 -1.816031336784362793e-02 -1.032003238797187805e-01 1.886561326682567596e-02 9.308492392301559448e-02 3.872273117303848267e-02 4.349273815751075745e-02 1.849867254495620728e-01 -6.021190807223320007e-02 -1.348302066326141357e-01 -1.482652723789215088e-01
2.881360705941915512e-03 -1.474698930978775024e-01 1.676125526428222656e-01 8.175303786993026733e-02 7.101838290691375732e-02 2.581594586372375488e-01 2.340876311063766479e-02 2.932374179363250732e-01 5.617731809616088867e-02 7.340513169765472412e-02 2.181441709399223328e-02 -2.575590647757053375e-02 3.621524199843406677e-02 -5.656865239143371582e-02 -1.295281797647476196e-01 -6.116538122296333313e-02 -1.881119757890701294e-01 -1.797914803028106689e-01 -1.959732919931411743e-01 2.775292098522186279e-02 -1.809442639350891113e-01 -3.128447830677032471e-01 -1.472605913877487183e-01 -3.622773289680480957e-02 1.438684910535812378e-01 -2.430436909198760986e-01 1.123955473303794861e-01 1.265810132026672363e-01 4.886435866355895996e-01 -3.336216807365417480e-01 -4.490358009934425354e-02 -1.717941015958786011e-01
6.764875352382659912e-02 -5.614426452666521072e-03 3.560622781515121460e-02 3.523269295692443848e-01 1.006170287728309631e-01 1.383035629987716675e-02 -1.531253904104232788e-01 2.298525422811508179e-01 -3.013608232140541077e-02 7.965384982526302338e-03 1.914361268281936646e-01 2.966028749942779541e-01 -3.527363538742065430e-01 1.148818507790565491e-01 2.428272813558578491e-01 4.262967035174369812e-02 3.436471819877624512e-01 -1.525691244751214981e-02 -6.701111793518066406e-02 -1.336001753807067871e-01 -2.445020675659179688e-01 1.851021684706211090e-02 -3.628294542431831360e-02 -3.153564035892486572e-01 -1.424371451139450073e-01 3.030305728316307068e-02 1.024736789986491203e-03 -1.865399032831192017e-01 2.761066555976867676e-01 -5.960483103990554810e-02 -1.018234807997941971e-02 -1.481486707925796509e-01
-4.733208194375038147e-02 -5.217367410659790039e-02 2.147894203662872314e-01 2.597953081130981445e-01 4.117022454738616943e-01 2.190131843090057373e-01 1.251180539838969707e-03 7.423003017902374268e-02 1.170146316289901733e-01 1.073746606707572937e-01 -1.756981760263442993e-01 6.481901556253433228e-02 1.395638138055801392e-01 1.524466127157211304e-01 4.321802034974098206e-02 6.221660971641540527e-02 1.312794238328933716e-01 1.413212120532989502e-01 -3.098463416099548340e-01 -1.642015427350997925e-01 2.160114198923110962e-01 -1.103052124381065369e-01 1.020975038409233093e-01 -1.776541024446487427e-01 1.141249835491180420e-01 -2.756807506084442139e-01 -1.630575396120548248e-02 2.306846827268600464e-01 3.338594436645507812e-01 1.866104826331138611e-02 1.140450164675712585e-01 -1.461988836526870728e-01
1.625925749540328979e-01 -2.554459273815155029e-01 -9.046558290719985962e-02 2.013332843780517578e-01 1.467201411724090576e-01 1.960599124431610107e-01 -1.164693385362625122e-01 2.476282417774200439e-01 -1.989256292581558228e-01 2.409196943044662476e-01 1.884081065654754639e-01 -3.110279440879821777e-01 1.814749091863632202e-01 1.065117493271827698e-01 -1.888886541128158569e-01 -1.507984846830368042e-02 1.257362365722656250e-01 -4.577179998159408569e-02 -7.270116358995437622e-02 -1.860545724630355835e-01 -1.072066556662321091e-02 -1.061343178153038025e-01 -2.105663120746612549e-01 -2.487976253032684326e-01 4.480046033859252930e-02 -3.276844918727874756e-01 -1.924621015787124634e-01 -1.491755545139312744e-01 1.790273040533065796e-01 9.271434694528579712e-02 1.598833948373794556e-01 6.628528982400894165e-02
3.768027126789093018e-01 1.056921388953924179e-02 8.331880718469619751e-02 1.770887672901153564e-01 1.457435041666030884e-01 2.019455097615718842e-02 2.632875367999076843e-02 1.282742917537689209e-01 1.299146115779876709e-01 1.281298846006393433e-01 -1.200082898139953613e-01 1.485495865345001221e-01 2.204184792935848236e-02 2.267571091651916504e-01 -1.876825988292694092e-01 3.594286367297172546e-02 -2.406661771237850189e-02 -2.991163544356822968e-02 -8.913372457027435303e-02 -5.764605849981307983e-02 9.921782463788986206e-02 2.178810834884643555e-01 -3.706430494785308838e-01 -2.152573317289352417e-01 1.256461441516876221e-01 -1.873207092285156250e-01 -6.042588502168655396e-02 -2.503589726984500885e-02 2.373932003974914551e-01 -2.078683972358703613e-01 -3.715328872203826904e-01 -2.758589684963226318e-01
2.107537686824798584e-01 -2.140523046255111694e-01 1.026901453733444214e-01 2.695362567901611328e-01 1.636463254690170288e-01 1.990989744663238525e-01 -1.463156845420598984e-02 8.496990054845809937e-02 -2.170143425464630127e-01 3.691160380840301514e-01 4.489347040653228760e-01 -1.982779949903488159e-01 -1.593998819589614868e-01 2.275660783052444458e-01 -1.386534273624420166e-01 -1.363283246755599976e-01 1.907428056001663208e-01 -5.318236723542213440e-02 1.153399050235748291e-01 -9.663353115320205688e-02 1.719532161951065063e-01 -6.250218302011489868e-02 9.374798089265823364e-02 -1.575530916452407837e-01 -1.199743300676345825e-01 2.246463671326637268e-02 -3.866808488965034485e-02 -3.365984931588172913e-02 2.163518965244293213e-01 -1.227615550160408020e-01 1.084859762340784073e-02 7.106505334377288818e-02
3.732462227344512939e-02 9.336969815194606781e-03 -1.496705505996942520e-02 2.326407730579376221e-01 2.013812027871608734e-02 -6.697627902030944824e-02 -1.725003123283386230e-01 1.537908017635345459e-01 8.658160269260406494e-02 4.548602178692817688e-02 1.552572473883628845e-02 -1.343141347169876099e-01 1.801369935274124146e-01 1.164690554141998291e-01 -4.511395096778869629e-01 -6.010806560516357422e-02 7.919412106275558472e-02 9.623176604509353638e-02 -1.106859073042869568e-01 -3.834754228591918945e-01 -1.208344381302595139e-02 -1.522665768861770630e-01 -2.086732722818851471e-02 -5.926630273461341858e-02 1.805594265460968018e-01 -2.469079494476318359e-01 1.915017068386077881e-01 -3.409339487552642822e-02 4.020809233188629150e-01 5.967761576175689697e-02 -1.635102629661560059e-01 -2.817643284797668457e-01
9.728039056062698364e-02 5.329875275492668152e-02 9.795457124710083008e-02 1.545789688825607300e-01 2.423750907182693481e-01 2.374673485755920410e-01 -4.637592136859893799e-01 1.744779199361801147e-01 -1.129575893282890320e-01 2.850455343723297119e-01 -5.225435597822070122e-04 2.954689599573612213e-02 -2.355069667100906372e-02 3.593198060989379883e-01 -1.580878794193267822e-01 6.501505523920059204e-02 8.800613880157470703e-02 -1.626480072736740112e-01 -5.318047106266021729e-02 -8.199489861726760864e-02 3.257382810115814209e-01 -4.825530201196670532e-02 -9.645433601690456271e-05 -1.817586272954940796e-01 1.973034590482711792e-01 5.164043605327606201e-02 2.889289055019617081e-03 8.085527457296848297e-03 -4.052074998617172241e-02 6.366281956434249878e-02 -2.587838284671306610e-02 -3.263923227787017822e-01
1.619593799114227295e-01 2.002457715570926666e-02 6.824366748332977295e-02 2.041052132844924927e-01 1.207418460398912430e-02 1.009067073464393616e-01 -2.864134311676025391e-01 2.848935127258300781e-01 5.395998060703277588e-02 1.213126853108406067e-01 3.036480545997619629e-01 -1.807687133550643921e-01 3.968341648578643799e-02 3.642041608691215515e-02 -3.199744522571563721e-01 -7.185123860836029053e-02 -1.054701060056686401e-01 -1.264571845531463623e-01 3.234253451228141785e-02 -3.065065741539001465e-01 -1.018221229314804077e-01 1.632479429244995117e-01 9.091979824006557465e-03 -2.090818732976913452e-01 -2.651528827846050262e-02 -1.380747929215431213e-02 -2.141937613487243652e-01 -1.376842409372329712e-01 4.586490094661712646e-01 6.406876444816589355e-02 -1.273911893367767334e-01 -3.502354770898818970e-02
-1.234585046768188477e-01 -3.102935664355754852e-02 1.586916595697402954e-01 2.770828008651733398e-01 -7.471545040607452393e-02 2.054164260625839233e-01 3.395422920584678650e-02 1.640070080757141113e-01 -3.256725072860717773e-01 1.731580644845962524e-01 1.529288142919540405e-01 8.050647377967834473e-02 1.674432680010795593e-02 2.155825346708297729e-01 2.399017959833145142e-01 -1.293716877698898315e-01 1.491307914257049561e-01 1.174312606453895569e-01 -2.839799225330352783e-01 8.444562554359436035e-03 2.102152705192565918e-01 -3.119708895683288574e-01 -2.222162187099456787e-01 -1.758703142404556274e-01 -1.675519347190856934e-02 -2.695070505142211914e-01 -4.004407301545143127e-02 -5.890411511063575745e-02 2.943497598171234131e-01 1.160380691289901733e-01 -2.656703069806098938e-02 4.090965166687965393e-02
2.091355472803115845e-01 5.785781890153884888e-02 -1.598627120256423950e-02 2.422151118516921997e-01 -2.243207953870296478e-02 4.395155701786279678e-03 -3.089811503887176514e-01 -5.368996411561965942e-02 1.558760255575180054e-01 1.405245214700698853e-01 4.262028634548187256e-01 6.881126761436462402e-02 -2.170795798301696777e-01 2.298150509595870972e-01 4.205600544810295105e-02 1.767730563879013062e-01 -1.258428543806076050e-01 2.466344088315963745e-02 -1.133240088820457458e-01 -3.285351097583770752e-01 -1.020428761839866638e-01 -6.518348306417465210e-02 2.105578081682324409e-03 -2.891599573194980621e-02 2.374866455793380737e-01 -2.004398411372676492e-04 1.646400541067123413e-01 -7.775222416967153549e-03 3.727701902389526367e-01 9.875739365816116333e-02 1.435125917196273804e-01 -1.616621315479278564e-01
-1.383830457925796509e-01 1.842821538448333740e-01 4.200355112552642822e-01 4.403820335865020752e-01 1.063850149512290955e-01 1.669501960277557373e-01 -1.598711125552654266e-02 7.179796695709228516e-02 -2.057781368494033813e-01 2.303960472345352173e-01 -1.627651751041412354e-01 7.652523368597030640e-02 4.350549355149269104e-02 7.468427717685699463e-02 6.990612018853425980e-03 -1.190801933407783508e-01 1.521255224943161011e-01 4.039995372295379639e-03 -2.329161465167999268e-01 -7.430483400821685791e-02 6.754259765148162842e-02 3.280306458473205566e-01 -1.167891621589660645e-01 -1.004766151309013367e-01 2.360392063856124878e-01 -6.260164827108383179e-02 -1.843482814729213715e-02 -5.744285136461257935e-02 2.249894589185714722e-01 -1.124686300754547119e-01 1.124821901321411133e-01 -1.562776118516921997e-01
1.003407090902328491e-01 -5.561966076493263245e-02 -2.679868340492248535e-01 1.600255966186523438e-01 -3.433873131871223450e-02 5.532646924257278442e-02 -3.235587775707244873e-01 1.679619699716567993e-01 4.182700440287590027e-02 3.720294535160064697e-01 -2.671985626220703125e-01 1.030082106590270996e-01 -7.270126044750213623e-02 2.034443318843841553e-01 5.576119292527437210e-03 2.945311963558197021e-01 1.089596375823020935e-01 -2.133755087852478027e-01 -3.365923464298248291e-01 2.394586615264415741e-02 -5.393575504422187805e-02 -6.874011456966400146e-02 9.182490408420562744e-02 4.734002053737640381e-02 1.739723520586267114e-04 -2.733958065509796143e-01 -2.242973744869232178e-01 -3.524564579129219055e-02 2.680069506168365479e-01 -2.751062996685504913e-02 4.301043227314949036e-03 -9.043933451175689697e-02
3.164441585540771484e-01 1.408130824565887451e-01 5.553105846047401428e-02 4.343487024307250977e-01 6.441277265548706055e-02 6.641451269388198853e-02 -2.694461047649383545e-01 8.907123655080795288e-02 -6.264844536781311035e-02 1.319281160831451416e-01 -9.058019518852233887e-02 -5.887096747756004333e-02 -1.543444395065307617e-01 1.289612799882888794e-01 2.235983498394489288e-02 -5.924479663372039795e-02 -2.176243811845779419e-01 -9.690299630165100098e-02 -2.836818248033523560e-02 5.723134428262710571e-02 3.243411481380462646e-01 8.792271465063095093e-02 -4.696272611618041992e-01 -1.586166024208068848e-01 9.608142077922821045e-02 -1.514157205820083618e-01 -1.056523900479078293e-02 1.175928637385368347e-01 1.237344145774841309e-01 -9.511946141719818115e-02 1.653436943888664246e-02 -1.775877773761749268e-01
-3.779151290655136108e-02 -1.263613812625408173e-02 6.840672343969345093e-02 3.357733488082885742e-01 1.560070514678955078e-01 1.448608934879302979e-01 -4.086368381977081299e-01 1.961915493011474609e-01 -1.759731769561767578e-01 2.399678379297256470e-01 3.234069049358367920e-01 1.044650301337242126e-01 -3.666107356548309326e-02 1.190888509154319763e-01 -1.921416819095611572e-01 1.986394375562667847e-01 1.210527867078781128e-01 -3.006023727357387543e-02 -9.993911534547805786e-02 1.611891090869903564e-01 3.083070740103721619e-02 -1.224324628710746765e-01 1.719611114822328091e-03 -9.319774061441421509e-02 3.122678995132446289e-01 1.264088153839111328e-01 -2.057505249977111816e-01 -1.156812459230422974e-01 7.141649723052978516e-02 -8.212435990571975708e-02 2.766063436865806580e-02 -2.761534750461578369e-01
7.490896433591842651e-02 -7.905246689915657043e-03 1.817430555820465088e-01 2.015695273876190186e-01 -9.208064526319503784e-03 2.968475222587585449e-01 2.012637211009860039e-03 3.022598288953304291e-02 -1.280533522367477417e-02 3.097383677959442139e-01 -2.886508405208587646e-01 9.659849852323532104e-02 -8.058847486972808838e-02 3.755898177623748779e-01 9.818214178085327148e-02 -8.679745346307754517e-02 3.499774262309074402e-02 -1.553435623645782471e-01 -4.163709580898284912e-01 9.444259852170944214e-02 -1.318628191947937012e-01 2.482732236385345459e-01 -1.728943735361099243e-01 -1.869717687368392944e-01 -3.115372033789753914e-03 -5.132573097944259644e-02 -5.941345915198326111e-02 1.061533391475677490e-01 1.998629271984100342e-01 2.057601213455200195e-01 1.311908364295959473e-01 -9.798743575811386108e-02
3.080087006092071533e-01 -1.030094772577285767e-01 -6.033031642436981201e-02 4.787299409508705139e-02 7.838609814643859863e-02 -1.764305531978607178e-01 5.039615929126739502e-02 1.227777823805809021e-01 -7.846011966466903687e-02 3.327675461769104004e-01 -1.139763295650482178e-01 1.017478257417678833e-01 -3.704659938812255859e-01 1.518574953079223633e-01 6.844752281904220581e-02 2.247976213693618774e-01 1.849988847970962524e-01 -6.028687208890914917e-02 -2.661842405796051025e-01 -4.225869774818420410e-01 7.022995501756668091e-02 -6.635051220655441284e-02 -1.147694140672683716e-01 -1.655205339193344116e-01 2.378113716840744019e-01 1.202416568994522095e-01 -4.475554451346397400e-02 -9.184379130601882935e-03 1.268965452909469604e-01 -3.493921831250190735e-02 1.029688641428947449e-01 -1.993019431829452515e-01
2.503149807453155518e-01 -2.303845733404159546e-01 -8.734294772148132324e-02 1.452061831951141357e-01 2.371879518032073975e-01 -4.064879119396209717e-01 -1.725575774908065796e-01 3.843260109424591064e-01 4.970054328441619873e-02 2.106171697378158569e-01 4.206913989037275314e-03 -1.762652099132537842e-01 -2.939728498458862305e-01 -2.840859256684780121e-02 2.598233334720134735e-02 -1.329607516527175903e-02 4.815129563212394714e-02 -7.100974209606647491e-03 8.471725881099700928e-02 -2.060519158840179443e-01 1.064123585820198059e-01 -6.266763061285018921e-02 -1.797971427440643311e-01 -8.131723105907440186e-02 1.929403543472290039e-01 -6.423190981149673462e-02 -1.070099044591188431e-02 -1.235205028206110001e-02 2.301500737667083740e-01 3.082859888672828674e-02 1.647224575281143188e-01 -2.484299987554550171e-01
8.318219333887100220e-02 2.850583568215370178e-02 -9.678363800048828125e-02 2.737578749656677246e-01 1.744154393672943115e-01 -4.088532924652099609e-02 -1.136878281831741333e-01 2.547661662101745605e-01 4.274136200547218323e-02 1.295950412750244141e-01 2.076784521341323853e-01 -1.034545004367828369e-01 1.129134967923164368e-01 1.271674036979675293e-01 -5.273264050483703613e-01 -1.724452674388885498e-01 2.149598486721515656e-02 -4.077379126101732254e-03 -1.494790017604827881e-01 -3.144811689853668213e-01 -2.667870000004768372e-02 -2.893854677677154541e-02 3.777869418263435364e-02 -6.775047630071640015e-02 1.899360865354537964e-01 -1.440088003873825073e-01 1.527873128652572632e-01 -8.251664042472839355e-02 3.435163795948028564e-01 1.475262939929962158e-01 -1.774898916482925415e-01 -3.637683391571044922e-02
8.817364275455474854e-02 -1.149405017495155334e-01 -2.446965128183364868e-01 3.563734292984008789e-01 2.352656424045562744e-01 2.734040021896362305e-01 -1.741747558116912842e-01 2.167034745216369629e-01 -1.646410301327705383e-02 3.010770678520202637e-01 1.070768535137176514e-01 2.274095546454191208e-03 2.455816976726055145e-02 -2.513809204101562500e-01 2.520312787964940071e-03 -2.836178839206695557e-01 1.664127558469772339e-01 -1.304301470518112183e-01 -2.359377145767211914e-01 8.927778154611587524e-02 -3.773863986134529114e-02 1.361703723669052124e-01 -1.002674922347068787e-01 -2.372233867645263672e-01 9.828859567642211914e-02 -2.898419797420501709e-01 8.962890505790710449e-02 6.910915672779083252e-02 8.544365316629409790e-02 1.421192288398742676e-01 9.079842269420623779e-02 3.535739704966545105e-02
9.835250675678253174e-02 -1.906055808067321777e-01 1.167999133467674255e-01 2.716088294982910156e-01 1.849299669265747070e-01 -1.681016199290752411e-02 6.842151749879121780e-03 1.742552667856216431e-01 1.204020529985427856e-01 -2.704032510519027710e-02 -2.500269375741481781e-02 -5.095590278506278992e-02 -3.190489485859870911e-02 1.491324305534362793e-01 9.296315908432006836e-02 -1.022493392229080200e-01 1.824735105037689209e-01 -1.120917350053787231e-01 -7.636404037475585938e-02 2.203532680869102478e-02 -7.752522826194763184e-02 2.852937877178192139e-01 -1.975457556545734406e-02 8.753161132335662842e-02 9.282763302326202393e-02 3.005984611809253693e-02 1.244883462786674500e-01 -1.211829259991645813e-01 4.980135560035705566e-01 -4.574292898178100586e-01 -2.270141150802373886e-03 -3.102967143058776855e-01
6.450256705284118652e-02 -4.812740162014961243e-02 -2.519226074218750000e-01 2.020473778247833252e-01 4.946238547563552856e-02 -2.450693994760513306e-01 -3.091110382229089737e-03 2.054950594902038574e-01 7.999977469444274902e-02 1.786076277494430542e-01 1.578941643238067627e-01 1.342552900314331055e-01 4.334821552038192749e-02 1.463941205292940140e-02 1.965000033378601074e-01 -9.104301221668720245e-03 3.747369647026062012e-01 -1.954711526632308960e-01 -1.811921894550323486e-01 -3.200852777808904648e-03 1.938192844390869141e-01 9.920369088649749756e-02 -2.262103743851184845e-02 -2.902468442916870117e-01 2.619032561779022217e-01 -1.271943300962448120e-01 -5.090102087706327438e-03 1.162418127059936523e-01 3.408357501029968262e-01 1.282190382480621338e-01 1.002265363931655884e-01 -2.790043652057647705e-01
-1.054799705743789673e-01 -7.824822515249252319e-02 -9.410120546817779541e-02 3.495776057243347168e-01 -2.062844112515449524e-02 -1.269260942935943604e-01 -2.662180364131927490e-01 -8.626182563602924347e-03 1.823824271559715271e-02 1.234367787837982178e-01 3.171624839305877686e-01 -7.047011703252792358e-02 -3.113198559731245041e-03 8.919606357812881470e-02 7.100161910057067871e-02 -3.028885424137115479e-01 7.417067140340805054e-02 1.767922788858413696e-01 -1.622175425291061401e-01 -9.123657364398241043e-04 5.269836634397506714e-02 -2.640812098979949951e-01 -5.396455898880958557e-02 -2.974757254123687744e-01 3.743228018283843994e-01 1.642202883958816528e-01 -3.998697176575660706e-02 -1.995758339762687683e-02 2.626815140247344971e-01 7.825499773025512695e-02 -2.574642375111579895e-02 -2.578183412551879883e-01
7.665571570396423340e-02 -6.971999257802963257e-02 1.801443845033645630e-01 1.951076984405517578e-01 -1.425002664327621460e-01 1.253641694784164429e-01 -8.870528638362884521e-02 7.249185442924499512e-02 -1.339218318462371826e-01 1.720480173826217651e-01 2.982273697853088379e-01 -9.975300729274749756e-02 -6.331946700811386108e-02 1.690978854894638062e-01 -1.740743070840835571e-01 -7.901706546545028687e-02 1.805421710014343262e-02 1.515762358903884888e-01 4.449845850467681885e-02 -5.711590498685836792e-02 -2.510891854763031006e-01 -1.305010318756103516e-01 -8.675599098205566406e-02 -1.825462281703948975e-01 8.449743688106536865e-02 2.189073897898197174e-02 -1.857419908046722412e-01 3.061253726482391357e-01 5.134127736091613770e-01 -2.160963565111160278e-01 -1.313644796609878540e-01 -2.029144465923309326e-01
-2.535572275519371033e-02 -1.966156661510467529e-01 -1.147351861000061035e-01 8.358281105756759644e-02 7.762923091650009155e-02 -3.664020299911499023e-01 -2.332543879747390747e-01 1.787779778242111206e-01 2.580512687563896179e-02 2.512559890747070312e-01 -1.893813908100128174e-02 -2.119533866643905640e-01 -1.114392355084419250e-01 9.952777996659278870e-03 1.495156735181808472e-01 9.194919466972351074e-02 1.919231265783309937e-01 -1.424367874860763550e-01 -6.826866418123245239e-02 -2.741517722606658936e-01 1.352442204952239990e-01 1.539192795753479004e-01 -1.607251018285751343e-01 -1.543429791927337646e-01 8.880139887332916260e-02 -2.290325462818145752e-01 -6.776858866214752197e-02 -6.164612621068954468e-02 2.598176002502441406e-01 -8.864968270063400269e-02 1.202850267291069031e-01 -4.175545871257781982e-01
3.297587390989065170e-03 2.657798305153846741e-02 6.189183890819549561e-02 3.855527639389038086e-01 1.065105944871902466e-01 -2.009753324091434479e-02 -1.694525480270385742e-01 1.257281303405761719e-01 -2.437001094222068787e-02 1.516187936067581177e-01 -4.052314534783363342e-02 2.409529685974121094e-01 -1.824819110333919525e-02 3.374558985233306885e-01 1.528146862983703613e-01 -2.548418343067169189e-01 -1.969934403896331787e-01 -8.982106111943721771e-03 -3.808844983577728271e-01 -1.502241939306259155e-01 7.824492454528808594e-02 1.977253407239913940e-01 1.884916871786117554e-01 -3.847771584987640381e-01 -1.445720791816711426e-01 4.964679107069969177e-02 2.258640713989734650e-02 7.747562974691390991e-02 1.068059355020523071e-01 1.510447124019265175e-03 1.677094101905822754e-01 -2.110241475747898221e-04
1.106492280960083008e-01 -2.286571413278579712e-01 -4.341724887490272522e-02 2.916430234909057617e-01 1.186981573700904846e-01 2.753083705902099609e-01 -2.176164090633392334e-01 1.871349960565567017e-01 -3.167339041829109192e-02 3.473018705844879150e-01 2.433933913707733154e-01 -8.709601312875747681e-02 1.026728749275207520e-01 -1.602192074060440063e-01 -7.072404026985168457e-02 -1.510325223207473755e-01 1.632916629314422607e-01 -1.822177022695541382e-01 -8.894494175910949707e-02 1.454543173313140869e-01 1.488709729164838791e-02 4.772413522005081177e-02 -1.819449216127395630e-01 -3.810578584671020508e-01 1.875082105398178101e-01 -1.972357779741287231e-01 1.379366070032119751e-01 -2.117670625448226929e-01 7.632922381162643433e-02 -3.903780505061149597e-02 7.009271532297134399e-02 6.212255731225013733e-02
2.591034173965454102e-01 -4.803717881441116333e-02 7.562740892171859741e-02 1.906375288963317871e-01 1.468371748924255371e-01 -7.233808934688568115e-02 -3.215622305870056152e-01 -3.703176602721214294e-02 -1.687769740819931030e-01 2.466744929552078247e-01 3.347351253032684326e-01 2.981021106243133545e-01 -1.243453025817871094e-01 5.738659575581550598e-02 -3.130862414836883545e-01 -6.503635644912719727e-02 4.572951048612594604e-02 -1.033072546124458313e-01 -2.047622203826904297e-02 -1.972918361425399780e-01 -2.820119820535182953e-02 -9.494435787200927734e-02 -1.831039041280746460e-01 -1.929698288440704346e-01 -1.310138404369354248e-01 1.052801609039306641e-01 -3.716329038143157959e-01 1.183641254901885986e-01 7.035498321056365967e-02 -1.605878770351409912e-01 -2.863943949341773987e-02 -3.262987360358238220e-02
1.572968438267707825e-02 -1.134138181805610657e-01 -1.023851782083511353e-01 3.470395132899284363e-02 1.673227101564407349e-01 6.834267824888229370e-02 -6.726316362619400024e-02 3.744385018944740295e-02 1.926420181989669800e-01 4.584842622280120850e-01 1.011885888874530792e-02 1.620988100767135620e-01 -7.234988361597061157e-02 1.581855267286300659e-01 -4.140511155128479004e-02 2.018275856971740723e-01 -3.848440572619438171e-02 -4.351432994008064270e-02 -2.184711098670959473e-01 5.639781057834625244e-02 -6.844120472669601440e-02 6.950042396783828735e-02 8.156257122755050659e-02 -3.788582682609558105e-01 2.113794237375259399e-01 4.546097293496131897e-02 1.809503287076950073e-01 7.289078831672668457e-02 2.352106571197509766e-01 6.641558557748794556e-02 -3.338471055030822754e-01 -3.467378914356231689e-01
2.859217226505279541e-01 -1.112064346671104431e-01 1.765896379947662354e-01 1.605758965015411377e-01 1.971459537744522095e-01 1.608923673629760742e-01 1.357134878635406494e-01 3.319690003991127014e-02 1.002208888530731201e-01 2.192207872867584229e-01 1.462235003709793091e-01 1.191161870956420898e-01 2.379605546593666077e-02 2.641057074069976807e-01 -4.072191938757896423e-02 7.251153141260147095e-02 1.165713518857955933e-01 -1.164887920022010803e-01 -2.691527903079986572e-01 -2.376993298530578613e-01 -2.825129404664039612e-02 1.818768382072448730e-01 -2.332957535982131958e-01 -1.444337218999862671e-01 2.055807560682296753e-01 -8.773835003376007080e-02 5.226616933941841125e-02 -2.000125795602798462e-01 4.812554456293582916e-03 -2.567296624183654785e-01 -3.691799342632293701e-01 -1.831409931182861328e-01
2.012966275215148926e-01 -1.225883290171623230e-01 -9.409175813198089600e-02 3.881678283214569092e-01 1.703776270151138306e-01 1.558422893285751343e-01 -1.692670583724975586e-02 1.730099618434906006e-01 1.025271136313676834e-02 4.046555757522583008e-01 1.125626042485237122e-01 -3.222980797290802002e-01 1.832041293382644653e-01 5.993328988552093506e-02 -2.400414347648620605e-01 -2.607620060443878174e-01 -3.455584868788719177e-02 -1.231471523642539978e-01 1.417768448591232300e-01 3.194725513458251953e-02 7.107498496770858765e-02 4.358434304594993591e-02 -2.174617722630500793e-02 -2.313229590654373169e-01 1.631303429603576660e-01 -1.159702241420745850e-01 -6.046339869499206543e-02 -5.178034678101539612e-02 3.105353713035583496e-01 9.532567113637924194e-03 1.293431818485260010e-01 -1.243308931589126587e-02
9.193611145019531250e-02 3.736557066440582275e-02 1.583226174116134644e-01 1.151129007339477539e-01 -9.011655300855636597e-02 -4.084538668394088745e-02 -2.590903341770172119e-01 1.086686775088310242e-01 1.357113122940063477e-01 -6.176756229251623154e-03 2.400189191102981567e-01 1.340583413839340210e-01 -1.782825291156768799e-01 -7.127017527818679810e-02 -3.883786797523498535e-01 -1.779622435569763184e-01 -3.684387356042861938e-02 -1.932629346847534180e-01 -1.630268990993499756e-01 -2.049352042376995087e-02 1.089137643575668335e-01 9.262023866176605225e-02 1.660264581441879272e-01 -2.121718823909759521e-01 2.905096113681793213e-01 -4.717501625418663025e-02 -1.016168370842933655e-01 -1.394568663090467453e-02 5.121066570281982422e-01 -6.015218794345855713e-02 -1.438484489917755127e-01 -8.523946255445480347e-02
2.312055975198745728e-01 -2.997591393068432808e-03 -2.419388592243194580e-01 1.393918544054031372e-01 8.959126658737659454e-03 -3.237618505954742432e-02 7.512200623750686646e-02 2.591495215892791748e-01 5.705955997109413147e-02 5.746801495552062988e-01 -1.780312210321426392e-01 5.293397232890129089e-02 -1.028346717357635498e-01 2.096851021051406860e-01 -8.329366147518157959e-02 1.604887992143630981e-01 4.922493919730186462e-02 -2.512407898902893066e-01 -3.683583140373229980e-01 -1.623891294002532959e-01 -4.936914891004562378e-02 -5.298872664570808411e-02 3.871243074536323547e-02 7.368836551904678345e-03 2.330728806555271149e-02 -1.060427650809288025e-01 -2.036190032958984375e-01 -4.015380516648292542e-02 1.496928334236145020e-01 -2.969775721430778503e-02 1.572376489639282227e-01 4.600786045193672180e-02
1.513363420963287354e-02 -3.089508116245269775e-01 1.052089482545852661e-01 1.983990967273712158e-01 -8.536477573215961456e-03 1.994134038686752319e-01 1.397983878850936890e-01 1.819047033786773682e-01 -1.483331322669982910e-01 1.035726368427276611e-01 1.227700188755989075e-01 2.446781247854232788e-01 -1.536678224802017212e-01 8.007947355508804321e-02 -1.522379815578460693e-01 -2.187542915344238281e-01 2.310358919203281403e-02 -3.363591134548187256e-01 1.421368867158889771e-02 -1.297233849763870239e-01 -2.238969206809997559e-01 2.958742715418338776e-02 2.966747432947158813e-02 -2.552964687347412109e-01 2.133880406618118286e-01 -1.351861506700515747e-01 -2.817841172218322754e-01 -2.590048685669898987e-02 3.954266905784606934e-01 -5.088003724813461304e-02 4.484554007649421692e-02 9.131809696555137634e-03
2.940032780170440674e-01 1.767402589321136475e-01 -6.741061061620712280e-02 4.598454236984252930e-01 7.693717628717422485e-02 7.750486582517623901e-02 -1.826961636543273926e-01 4.707635939121246338e-02 -2.902688384056091309e-01 9.932135045528411865e-02 1.146983169019222260e-02 2.160501293838024139e-02 -1.328704208135604858e-01 1.054685115814208984e-01 -6.121039763092994690e-02 1.051336154341697693e-01 -1.512473523616790771e-01 -7.669350504875183105e-02 -3.140046298503875732e-01 -1.881539523601531982e-01 7.767493277788162231e-02 -6.679189205169677734e-02 -1.051019802689552307e-01 -2.316831946372985840e-01 1.462039649486541748e-01 -2.004921436309814453e-01 -4.659911617636680603e-02 -2.386304587125778198e-01 -2.142313867807388306e-01 6.232160702347755432e-02 6.015804782509803772e-02 -2.616148889064788818e-01
3.493231832981109619e-01 1.827638945542275906e-03 -9.844263643026351929e-02 3.371249884366989136e-02 1.078933030366897583e-01 -1.247638314962387085e-01 -1.104847639799118042e-01 2.803632915019989014e-01 5.760468542575836182e-02 2.206207066774368286e-01 -4.806764051318168640e-02 2.129220217466354370e-01 8.939079195261001587e-02 5.703895911574363708e-02 9.841492772102355957e-02 4.144140481948852539e-01 2.216269820928573608e-01 -1.534522026777267456e-01 -7.636275142431259155e-02 -1.247128844261169434e-01 -2.115448936820030212e-02 1.051805838942527771e-01 -2.287445664405822754e-01 -3.045707643032073975e-01 5.855233594775199890e-02 -1.556002348661422729e-01 -6.817409396171569824e-02 -1.450440585613250732e-01 2.694444358348846436e-01 -5.407809466123580933e-02 1.497530788183212280e-01 -2.342941313982009888e-01
-1.095445360988378525e-02 5.392094608396291733e-03 1.783398091793060303e-01 8.005486428737640381e-02 -1.299859303981065750e-02 3.782670199871063232e-02 -2.511665821075439453e-01 8.416964113712310791e-02 3.330948948860168457e-02 2.238300889730453491e-01 2.359093278646469116e-01 1.167744845151901245e-01 -2.600328028202056885e-01 5.468101799488067627e-02 -1.466636955738067627e-01 -3.140642540529370308e-03 -7.812327891588211060e-02 -9.634964517317712307e-04 9.244830161333084106e-02 -3.747883439064025879e-02 -1.726872026920318604e-01 -1.119038611650466919e-01 -1.142897233366966248e-01 -2.350193560123443604e-01 2.477804385125637054e-02 -2.862223982810974121e-01 -1.763522922992706299e-01 6.295302510261535645e-02 5.382246971130371094e-01 6.804872304201126099e-02 -3.309369385242462158e-01 -1.706190407276153564e-01
-2.086827456951141357e-01 -1.895611733198165894e-01 -1.128584481193684042e-04 4.260498285293579102e-01 1.051634475588798523e-01 -2.993711233139038086e-01 -8.837571740150451660e-02 3.443155586719512939e-01 1.537026464939117432e-01 3.886221051216125488e-01 2.480930835008621216e-01 -5.440358072519302368e-02 -4.068813845515251160e-02 3.417813032865524292e-02 -1.430291086435317993e-01 -7.881949096918106079e-02 -6.424113363027572632e-02 -1.102730631828308105e-01 -2.826339006423950195e-02 2.800723537802696228e-02 1.188477054238319397e-01 -1.641276478767395020e-01 2.886644937098026276e-02 -5.674730241298675537e-02 3.678982257843017578e-01 8.773123472929000854e-02 4.261202737689018250e-02 4.710637405514717102e-02 1.224451139569282532e-01 -9.389518946409225464e-02 8.200619369745254517e-02 -5.193514376878738403e-02
1.112142205238342285e-01 -1.511084586381912231e-01 -1.424599289894104004e-01 1.935049891471862793e-01 1.798977404832839966e-01 -5.620450526475906372e-02 -4.771224036812782288e-02 8.829338848590850830e-02 1.332960426807403564e-01 9.713456034660339355e-02 -2.055758088827133179e-01 1.344001144170761108e-01 -4.002450406551361084e-02 2.007906734943389893e-01 -7.442338764667510986e-02 -5.319304391741752625e-02 3.412898480892181396e-01 -4.560335278511047363e-01 -1.036843433976173401e-01 -8.768038451671600342e-02 9.443847835063934326e-02 6.999809294939041138e-02 -4.134035110473632812e-01 -1.763251721858978271e-01 1.314832270145416260e-01 -1.082883924245834351e-01 3.556942939758300781e-02 -4.485166072845458984e-02 1.151253134012222290e-01 -1.528453081846237183e-01 -2.001895904541015625e-01 -2.365839183330535889e-01
3.227369487285614014e-02 -3.810165226459503174e-01 6.099148094654083252e-02 2.230184525251388550e-01 -5.202609673142433167e-02 4.190062284469604492e-01 -9.308140724897384644e-02 1.307787150144577026e-01 -1.559350639581680298e-01 2.546470165252685547e-01 2.738265693187713623e-01 1.472042500972747803e-01 -3.260010480880737305e-01 3.078312575817108154e-01 -1.873176544904708862e-01 -1.690811365842819214e-01 -9.766075015068054199e-02 -6.924477964639663696e-02 -2.467199973762035370e-02 -5.038684979081153870e-02 1.774674840271472931e-02 -1.443546563386917114e-01 -5.427756905555725098e-02 -1.024503558874130249e-01 -2.796191163361072540e-02 3.968579322099685669e-02 2.195412293076515198e-02 3.176065534353256226e-02 2.086671888828277588e-01 1.408633738756179810e-01 1.509986072778701782e-01 -6.046173721551895142e-02
4.762518033385276794e-02 -1.967064142227172852e-01 -1.469444781541824341e-01 1.700018495321273804e-01 1.188763082027435303e-01 9.470943361520767212e-02 1.062094047665596008e-02 1.793255209922790527e-01 -8.204882033169269562e-03 3.951200842857360840e-01 2.599269337952136993e-02 -1.353847142308950424e-02 4.211513698101043701e-02 9.411727637052536011e-02 -2.337531149387359619e-01 3.666277527809143066e-01 6.624150276184082031e-02 1.201510522514581680e-02 -1.381469964981079102e-01 -5.983997881412506104e-02 1.983658820390701294e-01 2.211938947439193726e-01 3.550548478960990906e-02 -3.018950819969177246e-01 2.049195319414138794e-01 -1.977227926254272461e-01 -2.402310073375701904e-02 -7.310161739587783813e-02 2.594639956951141357e-01 2.765365503728389740e-02 -2.761141657829284668e-01 -2.392313927412033081e-01
5.128488317131996155e-02 -7.769488543272018433e-02 2.246264368295669556e-02 3.238772153854370117e-01 2.045336179435253143e-02 -1.830833554267883301e-01 -1.065832376480102539e-01 2.184813618659973145e-01 4.300960153341293335e-02 1.199460923671722412e-01 6.041003018617630005e-02 -1.406785845756530762e-01 7.233967632055282593e-02 1.525217443704605103e-01 -5.054888129234313965e-01 -6.349021196365356445e-02 1.324928998947143555e-01 6.728256121277809143e-03 -4.862244054675102234e-02 -1.911344081163406372e-01 -6.721013039350509644e-02 -1.872323453426361084e-01 -1.606530845165252686e-01 -1.502687186002731323e-01 2.267769724130630493e-01 -1.664232462644577026e-01 3.087335228919982910e-01 -1.768108010292053223e-01 3.227113485336303711e-01 4.119054600596427917e-02 -9.452614933252334595e-02 -1.551557984203100204e-02
1.255284901708364487e-02 -2.884842753410339355e-01 -1.512354910373687744e-01 3.245648741722106934e-01 1.721284240484237671e-01 4.202603995800018311e-01 -1.620360463857650757e-01 1.523394286632537842e-01 4.063641652464866638e-02 1.485148072242736816e-01 9.387628734111785889e-02 -5.756138637661933899e-02 -6.289303302764892578e-02 -2.188462913036346436e-01 -1.076163128018379211e-01 -2.540752887725830078e-01 1.169891655445098877e-01 -1.209188103675842285e-01 -1.656364947557449341e-01 7.929863035678863525e-02 1.402431279420852661e-01 4.466567933559417725e-02 -9.798095375299453735e-02 -3.112563490867614746e-01 1.990974396467208862e-01 -1.933952420949935913e-01 1.811467707157135010e-01 -9.481264650821685791e-02 1.173330470919609070e-01 1.066652983427047729e-01 1.829583346843719482e-01 3.517325595021247864e-02
7.657951116561889648e-02 1.476350873708724976e-01 -4.045376926660537720e-02 2.206491231918334961e-01 2.162163853645324707e-01 -6.633826345205307007e-02 -2.440345287322998047e-01 1.554466634988784790e-01 1.123620122671127319e-01 4.113121889531612396e-03 2.726015150547027588e-01 2.791015803813934326e-01 -1.017768960446119308e-02 3.211188912391662598e-01 5.534584168344736099e-03 1.047273948788642883e-01 1.085152849555015564e-01 -9.608283638954162598e-02 -1.208499222993850708e-01 -2.295107692480087280e-01 9.289968013763427734e-02 -1.299327164888381958e-01 -3.149702027440071106e-02 -1.414498686790466309e-01 2.716106772422790527e-01 -1.590086966753005981e-01 1.240755617618560791e-01 -3.036297298967838287e-02 2.334644496440887451e-01 3.174082040786743164e-01 1.143519133329391479e-01 -2.992927432060241699e-01
5.865578725934028625e-02 -1.347130388021469116e-01 8.321236819028854370e-02 5.842211842536926270e-02 1.746783852577209473e-01 2.116238474845886230e-01 3.144786134362220764e-02 1.846738345921039581e-02 8.329968899488449097e-02 3.760240674018859863e-01 -1.289742141962051392e-01 1.997318267822265625e-01 -2.896949052810668945e-01 1.686048209667205811e-01 4.403617605566978455e-02 -1.841883510351181030e-01 -2.675576210021972656e-01 3.959807008504867554e-02 -7.353220880031585693e-02 -2.338997572660446167e-01 -1.208095699548721313e-01 -4.211857542395591736e-02 4.097779467701911926e-02 -2.362044453620910645e-01 2.838303707540035248e-02 -2.299583144485950470e-02 -2.216569334268569946e-01 1.052780002355575562e-01 4.838806986808776855e-01 1.756286025047302246e-01 6.848763674497604370e-02 5.829197820276021957e-03
-9.589289128780364990e-02 3.085031174123287201e-02 2.115039080381393433e-01 2.314817458391189575e-01 1.060080975294113159e-01 5.225666239857673645e-02 -1.923957467079162598e-01 2.736978828907012939e-01 -1.348776221275329590e-01 2.200206369161605835e-02 1.838058233261108398e-01 1.992927640676498413e-01 1.058497726917266846e-01 3.807481527328491211e-01 -7.108920067548751831e-02 1.710666865110397339e-01 1.116141229867935181e-01 -1.409417539834976196e-01 -6.981149315834045410e-02 -1.140471249818801880e-01 3.033658564090728760e-01 -2.839171886444091797e-01 -5.510275065898895264e-02 -2.301279157400131226e-01 1.703004986047744751e-01 8.501031436026096344e-03 2.435177192091941833e-02 -7.486852258443832397e-02 1.422123759984970093e-01 -3.101548552513122559e-02 7.359532266855239868e-02 -3.771708011627197266e-01
3.198651224374771118e-02 -2.308704853057861328e-01 7.033511996269226074e-02 -7.258783280849456787e-02 5.482148379087448120e-02 -5.216667428612709045e-02 -3.075788915157318115e-01 9.540306031703948975e-02 5.433857440948486328e-03 1.916042119264602661e-01 1.485333591699600220e-01 -1.582401245832443237e-01 -2.560901641845703125e-01 3.789663314819335938e-02 -1.607351005077362061e-01 1.796779632568359375e-01 -1.057944893836975098e-01 -3.179835155606269836e-02 -3.043359518051147461e-01 -1.985188722610473633e-01 1.054399162530899048e-01 4.559794068336486816e-02 1.460057795047760010e-01 -3.886088430881500244e-01 2.039353400468826294e-01 1.501691788434982300e-01 2.649176120758056641e-01 1.525405943393707275e-01 2.455546855926513672e-01 -3.599804127588868141e-03 -1.051420252770185471e-02 -2.631888687610626221e-01
8.172388374805450439e-02 -3.369152843952178955e-01 7.153613865375518799e-02 4.274463653564453125e-01 4.108494147658348083e-02 7.929058372974395752e-02 -5.399972200393676758e-02 4.464882612228393555e-02 -7.161161303520202637e-02 -8.920676261186599731e-02 -4.163080826401710510e-02 -2.706987857818603516e-01 1.721635013818740845e-01 2.371550053358078003e-01 -1.874687671661376953e-01 -4.829973727464675903e-02 2.574160397052764893e-01 8.955630660057067871e-02 -3.232385814189910889e-01 -3.307282552123069763e-02 -1.248265802860260010e-01 9.345951676368713379e-02 6.147521082311868668e-03 -3.534301221370697021e-01 -1.322536617517471313e-01 -8.525120466947555542e-02 4.248768463730812073e-02 -1.140988022089004517e-01 2.819017767906188965e-01 3.086569346487522125e-02 -2.171362377703189850e-02 -1.343017816543579102e-01
-3.131020441651344299e-02 -1.552291959524154663e-01 1.439758241176605225e-01 7.412130385637283325e-02 -2.498543262481689453e-02 1.587297767400741577e-01 -1.169117838144302368e-01 2.002601325511932373e-02 -1.179772615432739258e-01 3.625380992889404297e-01 3.978872299194335938e-01 7.763718813657760620e-02 -1.368691921234130859e-01 2.743629813194274902e-01 -3.059935569763183594e-01 -1.637268662452697754e-01 -1.145505085587501526e-01 1.698951870203018188e-01 -9.973594546318054199e-02 -2.444830387830734253e-01 -1.252212077379226685e-01 8.760596811771392822e-02 -1.428484078496694565e-02 -1.806848682463169098e-02 -7.919777184724807739e-03 -2.967262864112854004e-01 6.647501140832901001e-02 -4.397671297192573547e-02 3.117328882217407227e-01 -2.034318894147872925e-01 -2.462134137749671936e-02 -1.242953687906265259e-01
9.181611984968185425e-02 -1.246426999568939209e-01 -1.796626448631286621e-01 4.888783097267150879e-01 1.677007377147674561e-01 -1.706135645508766174e-02 -1.749486476182937622e-01 3.207080066204071045e-01 1.181784272193908691e-02 4.504325389862060547e-01 1.879970580339431763e-01 -1.017006114125251770e-01 -3.490530699491500854e-02 -7.641081511974334717e-02 -6.221177801489830017e-02 -2.795077562332153320e-01 -3.348837420344352722e-02 -1.587538868188858032e-01 -3.779808804392814636e-02 1.079808920621871948e-01 9.967245906591415405e-02 -9.875803440809249878e-02 -3.863284736871719360e-02 -9.240231662988662720e-02 2.347177565097808838e-01 5.027188733220100403e-02 6.004042550921440125e-02 2.306284755468368530e-01 5.495269224047660828e-02 -6.076916679739952087e-02 -5.574774742126464844e-02 -1.083756834268569946e-01
4.575878009200096130e-02 -1.511791050434112549e-01 -8.058723062276840210e-02 2.589003928005695343e-02 -7.926128804683685303e-03 2.098099142313003540e-01 -2.833431400358676910e-02 6.210820004343986511e-02 -6.305986642837524414e-02 5.179526656866073608e-02 1.899208873510360718e-01 -2.097880095243453979e-01 1.091444045305252075e-01 3.366438150405883789e-01 -2.661847472190856934e-01 -1.104354262351989746e-01 -7.759531028568744659e-03 3.531357273459434509e-02 -2.504413723945617676e-01 -1.191014423966407776e-02 -2.323107421398162842e-01 -1.713062077760696411e-01 -4.370851814746856689e-02 -2.728421688079833984e-01 1.016684249043464661e-01 1.200438886880874634e-01 -6.552734225988388062e-02 -3.875361382961273193e-02 4.416520595550537109e-01 -2.743013203144073486e-01 -2.372802048921585083e-01 -2.076802849769592285e-01
1.109107118099927902e-02 1.505418866872787476e-02 -2.394961863756179810e-01 5.010372996330261230e-01 -2.171218022704124451e-02 2.809666097164154053e-01 -8.713006228208541870e-02 -2.284341007471084595e-01 3.728264942765235901e-02 3.060005791485309601e-02 1.022655740380287170e-01 4.901265352964401245e-02 1.037924885749816895e-01 2.663933206349611282e-03 1.207531765103340149e-01 -8.964575082063674927e-02 -2.317189127206802368e-01 -1.800588667392730713e-01 -2.303965240716934204e-01 -1.058655977249145508e-01 5.807539075613021851e-02 1.149049252271652222e-01 -1.925775408744812012e-02 -1.859599500894546509e-01 1.004082113504409790e-01 -1.906550675630569458e-01 1.590184718370437622e-01 -3.688752055168151855e-01 2.545610368251800537e-01 -1.065985299646854401e-02 -6.523992866277694702e-02 -1.568136662244796753e-01
1.557174324989318848e-01 -1.198351457715034485e-01 -2.808509469032287598e-01 4.094703197479248047e-01 -1.296612322330474854e-01 -9.116024523973464966e-02 2.911463193595409393e-02 2.681915760040283203e-01 2.937866374850273132e-02 7.965415716171264648e-02 1.247911006212234497e-01 -2.785432897508144379e-02 -1.921506375074386597e-01 2.094983607530593872e-01 8.305858820676803589e-02 2.431264519691467285e-01 4.063338413834571838e-02 -1.854935586452484131e-01 -1.048944741487503052e-01 -3.661103844642639160e-01 -5.314579233527183533e-02 -1.732316315174102783e-01 -8.201479911804199219e-02 -3.770992532372474670e-02 3.482584357261657715e-01 -1.217638701200485229e-01 1.485106050968170166e-01 1.893160492181777954e-02 1.637970507144927979e-01 8.862168528139591217e-03 -1.011219471693038940e-01 -1.698113232851028442e-01
-3.021796932443976402e-03 -4.124035239219665527e-01 -1.605449169874191284e-01 2.757250070571899414e-01 1.757903769612312317e-02 -1.356435567140579224e-01 -4.290965199470520020e-01 2.114595323801040649e-01 -1.209506988525390625e-01 1.529695689678192139e-01 -1.860867887735366821e-01 9.891429543495178223e-02 -5.294842272996902466e-02 7.103875279426574707e-02 -6.022283434867858887e-02 3.425153717398643494e-02 5.489658191800117493e-02 -1.539415866136550903e-01 -2.842061817646026611e-01 3.902792558073997498e-02 -4.265533387660980225e-02 -1.465610414743423462e-01 -2.748180925846099854e-01 1.021898686885833740e-01 -6.876876205205917358e-02 -5.171065777540206909e-02 -2.422656118869781494e-02 2.050897926092147827e-01 1.961480081081390381e-01 7.334752380847930908e-02 -2.647982239723205566e-01 5.637204647064208984e-02
8.224121481180191040e-02 -9.657813608646392822e-02 1.662063598632812500e-01 2.310849130153656006e-01 1.206745952367782593e-01 1.565266698598861694e-01 -1.277547329664230347e-01 -4.053283482789993286e-02 1.087716743350028992e-01 2.057316005229949951e-01 2.026121020317077637e-01 -5.840472877025604248e-02 -2.062706500291824341e-01 3.198539614677429199e-01 -1.862789392471313477e-01 -3.226633965969085693e-01 -2.026576921343803406e-02 -1.677996218204498291e-01 3.116852790117263794e-02 -2.478900104761123657e-01 1.929789036512374878e-01 -2.683098614215850830e-01 -2.522729039192199707e-01 -1.809878051280975342e-01 1.442302316427230835e-01 -5.780303105711936951e-02 1.752468943595886230e-02 8.167613297700881958e-02 3.792420402169227600e-02 -2.454665005207061768e-01 2.449684292078018188e-01 -1.188735142350196838e-01
2.631598412990570068e-01 -9.144362062215805054e-02 8.073571138083934784e-03 -6.684053689241409302e-02 -1.344488114118576050e-01 -3.992043435573577881e-02 5.887987092137336731e-02 1.719553321599960327e-01 2.831750735640525818e-02 1.580951511859893799e-01 -6.634710729122161865e-02 3.161109387874603271e-01 -3.575510382652282715e-01 -1.329640159383416176e-03 -7.114407420158386230e-02 -3.998154774308204651e-02 -1.996042951941490173e-02 -6.654372811317443848e-02 -2.700230181217193604e-01 -2.987393736839294434e-01 -6.993257999420166016e-02 -2.303399518132209778e-02 -1.460721045732498169e-01 -2.327585965394973755e-01 2.319010905921459198e-02 -4.786106944084167480e-02 -2.496242523193359375e-01 -2.316941972821950912e-03 2.471475452184677124e-01 -2.153987586498260498e-01 2.804628908634185791e-01 -3.183003664016723633e-01
-1.851889188401401043e-03 -2.056804299354553223e-01 -7.456551492214202881e-02 2.955786585807800293e-01 4.513923078775405884e-02 -1.867828071117401123e-01 2.410198561847209930e-02 2.045083940029144287e-01 -1.462122648954391479e-01 4.388233721256256104e-01 1.088529229164123535e-01 2.315773814916610718e-02 7.144434750080108643e-02 2.172937691211700439e-01 2.076205052435398102e-02 1.230145320296287537e-01 8.702335506677627563e-02 9.979967027902603149e-02 -8.753987401723861694e-02 -3.027931749820709229e-01 -3.605788573622703552e-02 1.197084635496139526e-01 3.089461922645568848e-01 -2.280239462852478027e-01 3.092200160026550293e-01 -1.616151779890060425e-01 -9.030412137508392334e-02 -1.847163289785385132e-01 1.116510108113288879e-01 5.990835279226303101e-02 -7.331393659114837646e-02 -1.607089191675186157e-01
-8.104032836854457855e-03 -8.494946360588073730e-02 1.369973868131637573e-01 4.648607671260833740e-01 1.408647298812866211e-01 -8.617686480283737183e-02 -2.275317348539829254e-02 2.032583653926849365e-01 2.210454083979129791e-02 3.181874752044677734e-01 -1.005996018648147583e-02 -3.004044480621814728e-02 -2.396713942289352417e-01 2.260188907384872437e-01 -1.017176136374473572e-01 9.086985886096954346e-02 -1.898049563169479370e-01 1.933786831796169281e-02 -1.827604323625564575e-01 2.553401291370391846e-01 2.190402001142501831e-01 -1.406454592943191528e-01 -3.095794916152954102e-01 4.806812852621078491e-02 -1.431899070739746094e-01 -2.323144823312759399e-01 -9.450940415263175964e-03 -6.806528568267822266e-02 2.117848247289657593e-01 4.719805717468261719e-02 -1.763379424810409546e-01 -2.462350763380527496e-02
2.599554061889648438e-01 3.327214345335960388e-02 8.494057506322860718e-02 2.917659878730773926e-01 2.600516080856323242e-01 2.729863822460174561e-01 -3.311997354030609131e-01 1.194119676947593689e-01 -2.602128982543945312e-01 1.745951324701309204e-01 1.208171918988227844e-01 1.433889474719762802e-02 -5.853169411420822144e-02 1.136499270796775818e-01 -5.023417994379997253e-02 2.024638233706355095e-03 1.745102256536483765e-01 -3.400003165006637573e-02 1.203394844196736813e-03 5.327320471405982971e-02 1.069153174757957458e-01 -1.602096557617187500e-01 2.484482824802398682e-01 -2.919780015945434570e-01 2.782143056392669678e-01 2.180370688438415527e-02 -1.889223307371139526e-01 -2.102297358214855194e-02 3.981326892971992493e-02 -2.039622664451599121e-01 -8.981514722108840942e-02 -2.392005026340484619e-01
4.373554512858390808e-02 -2.257287651300430298e-01 -1.609572209417819977e-02 2.510079443454742432e-01 -2.450262755155563354e-01 1.121905371546745300e-01 -1.798417866230010986e-01 1.632282324135303497e-02 -9.010580182075500488e-02 2.036662101745605469e-01 2.508522272109985352e-01 1.716473400592803955e-01 -9.289652854204177856e-02 1.613954156637191772e-01 -2.343280613422393799e-01 -5.673952028155326843e-02 -3.582220152020454407e-02 -7.728929072618484497e-02 3.223105520009994507e-02 -1.334756016731262207e-01 -3.027774393558502197e-01 -7.834041118621826172e-02 1.258599907159805298e-01 -2.267069518566131592e-01 1.804071962833404541e-01 -1.771931499242782593e-01 -2.332085967063903809e-01 2.723819762468338013e-02 4.248599112033843994e-01 -1.343438029289245605e-01 -1.744484305381774902e-01 -6.798004359006881714e-02
-3.960089385509490967e-02 -1.041151862591505051e-02 -1.012763530015945435e-01 2.074559777975082397e-01 -9.358087927103042603e-02 1.320953369140625000e-01 -2.122720517218112946e-02 3.102651238441467285e-01 -6.020679697394371033e-02 3.039180338382720947e-01 1.845880001783370972e-01 4.228702932596206665e-02 -3.926054537296295166e-01 4.385228455066680908e-01 1.719590127468109131e-01 6.513626873493194580e-02 -8.941811323165893555e-02 7.406396418809890747e-02 1.102776639163494110e-02 -6.986472755670547485e-02 1.815956085920333862e-02 -2.274570912122726440e-01 8.906166255474090576e-02 -2.280145436525344849e-01 -1.718576252460479736e-01 -1.545165330171585083e-01 -1.175445392727851868e-01 -7.652817759662866592e-03 2.206002324819564819e-01 3.083840943872928619e-02 -3.668804466724395752e-02 -2.475501596927642822e-01
1.033156290650367737e-01 -2.633635103702545166e-01 -4.382122308015823364e-02 5.895393714308738708e-02 7.223828136920928955e-02 -1.704152300953865051e-02 -2.677997052669525146e-01 2.141942679882049561e-01 5.662376061081886292e-02 3.198009133338928223e-01 5.559500679373741150e-02 -1.577393710613250732e-02 -1.087990775704383850e-01 1.323563307523727417e-01 -1.243134662508964539e-01 2.003136277198791504e-01 1.168424636125564575e-01 -3.531450778245925903e-02 3.546603769063949585e-02 -2.432175576686859131e-01 2.371800392866134644e-01 2.076724469661712646e-01 1.286971122026443481e-01 -3.259144723415374756e-01 1.381599903106689453e-01 2.635104395449161530e-02 -9.383421391248703003e-03 -6.577879935503005981e-02 1.423438638448715210e-01 4.894950613379478455e-02 -1.689357906579971313e-01 -4.741727113723754883e-01
2.535174489021301270e-01 -1.409427449107170105e-02 5.252460017800331116e-02 2.572113648056983948e-03 -1.804015040397644043e-01 -4.559600353240966797e-02 1.135040819644927979e-02 2.894353568553924561e-01 5.619260016828775406e-03 7.413974404335021973e-02 -2.153775244951248169e-01 3.414448797702789307e-01 -1.447264850139617920e-01 1.011954098939895630e-01 -9.659516066312789917e-02 1.167646944522857666e-01 9.308564662933349609e-02 -6.323572248220443726e-02 -2.691273987293243408e-01 -1.212515607476234436e-01 -1.238527297973632812e-01 -9.119602292776107788e-02 -3.883561193943023682e-01 -4.025052189826965332e-01 1.148175150156021118e-01 -1.646356880664825439e-01 7.163883000612258911e-02 -1.409114748239517212e-01 2.572008073329925537e-01 1.551111321896314621e-02 9.945929050445556641e-02 -1.172386333346366882e-01
7.791008055210113525e-02 2.936593024060130119e-03 1.488560140132904053e-01 1.236796826124191284e-01 1.138791590929031372e-01 -5.529506132006645203e-02 -1.104409173130989075e-01 9.199117124080657959e-02 1.238519623875617981e-01 3.019863367080688477e-01 2.371310293674468994e-01 -1.355802565813064575e-01 9.736061841249465942e-02 2.526413798332214355e-01 -5.444902777671813965e-01 -1.221021860837936401e-01 3.938721865415573120e-02 5.868857726454734802e-02 -8.323189616203308105e-02 -1.560641825199127197e-01 -2.306555025279521942e-02 -1.289490759372711182e-01 7.829206064343452454e-03 -3.153733313083648682e-01 2.725372016429901123e-01 -1.305243372917175293e-01 1.821517199277877808e-01 -3.702441975474357605e-02 2.463193237781524658e-01 1.921590231359004974e-02 7.115454226732254028e-02 -9.496384859085083008e-02
1.039454489946365356e-01 -2.669102847576141357e-01 2.269757837057113647e-01 7.600308954715728760e-02 2.661486901342868805e-02 1.065785959362983704e-01 -1.653300598263740540e-02 5.763956159353256226e-02 1.114424839615821838e-01 3.960820138454437256e-01 -1.615198552608489990e-01 2.579329311847686768e-01 -2.594031095504760742e-01 1.660241484642028809e-01 -4.315787926316261292e-02 -1.953303255140781403e-02 -3.204432725906372070e-01 9.709971398115158081e-02 -1.022520288825035095e-01 -7.344063371419906616e-02 -5.055997520685195923e-02 -4.340494424104690552e-02 7.558132708072662354e-02 -3.485684096813201904e-01 -9.567145258188247681e-02 1.545209623873233795e-02 -1.340677589178085327e-01 -1.825981438159942627e-01 3.752844929695129395e-01 5.334763601422309875e-02 1.374401450157165527e-01 -5.553362518548965454e-02
7.120711356401443481e-02 -3.731813430786132812e-01 1.734632700681686401e-01 2.674257755279541016e-01 2.928828597068786621e-01 9.344477206468582153e-03 -1.499115377664566040e-01 2.679797448217868805e-02 -2.515805363655090332e-01 9.758052229881286621e-02 5.393640324473381042e-02 1.253686696290969849e-01 -1.324200034141540527e-01 8.179441839456558228e-02 -3.603943064808845520e-02 -2.935695648193359375e-01 -5.141110345721244812e-02 -2.664843201637268066e-01 -1.335902363061904907e-01 -2.697873301804065704e-02 -1.068413332104682922e-01 8.687647432088851929e-02 1.913400888442993164e-01 -1.699741333723068237e-01 -7.005516439676284790e-02 2.741027772426605225e-01 -1.230649277567863464e-01 -7.940394431352615356e-02 2.806268036365509033e-01 -1.127660423517227173e-01 2.330643832683563232e-01 -1.337110102176666260e-01
8.263001590967178345e-02 -4.923267960548400879e-01 -1.197928264737129211e-01 1.071577221155166626e-01 -1.940245777368545532e-01 1.696038693189620972e-01 -1.443694233894348145e-01 9.583067893981933594e-02 4.260221496224403381e-02 -9.878032654523849487e-02 3.990342840552330017e-02 8.586300909519195557e-02 -2.107023596763610840e-01 8.330325037240982056e-02 -3.184491991996765137e-01 1.216315254569053650e-01 1.170119494199752808e-01 2.193292677402496338e-01 -3.061244785785675049e-01 1.173386052250862122e-01 1.288679838180541992e-01 -2.900766022503376007e-02 -1.853836327791213989e-01 -1.541845500469207764e-01 4.388528876006603241e-03 -3.517415001988410950e-02 4.201725590974092484e-03 -3.724207729101181030e-02 3.026120364665985107e-01 1.699290052056312561e-02 1.760531067848205566e-01 -2.646798491477966309e-01
2.538340985774993896e-01 -1.601580977439880371e-01 2.186424331739544868e-03 1.961769908666610718e-01 6.248182803392410278e-02 2.136257663369178772e-02 -6.819283217191696167e-02 1.973057836294174194e-01 1.296261399984359741e-01 2.658596038818359375e-01 -9.382897615432739258e-02 -1.455272883176803589e-01 2.613624334335327148e-01 1.936846077442169189e-01 -3.098639547824859619e-01 -2.549928426742553711e-01 1.247332766652107239e-01 5.804738402366638184e-02 -1.630130112171173096e-01 -7.320773322135210037e-03 -4.786958917975425720e-02 -1.760743111371994019e-01 -2.036048769950866699e-01 -2.180006355047225952e-01 1.228803992271423340e-01 1.653150502534117550e-05 -2.099284902215003967e-02 -3.056622445583343506e-01 3.641884028911590576e-01 1.416820287704467773e-01 -6.639713048934936523e-02 -7.243506610393524170e-02
-8.285759389400482178e-02 -8.933635801076889038e-02 -1.013738587498664856e-01 2.955304682254791260e-01 1.278943419456481934e-01 2.469415962696075439e-02 -2.218387871980667114e-01 2.001688033342361450e-01 -2.102359831333160400e-01 -4.620056715793907642e-04 1.240131780505180359e-01 1.196341402828693390e-02 -3.721513748168945312e-01 2.665226459503173828e-01 -4.478668048977851868e-02 2.251672744750976562e-02 -2.393450215458869934e-02 -2.176550477743148804e-01 -7.908409088850021362e-02 9.432946145534515381e-02 -7.323256880044937134e-02 -3.658259212970733643e-01 -3.287718296051025391e-01 -1.106528043746948242e-01 -2.876342460513114929e-02 -3.267273306846618652e-02 -1.952255964279174805e-01 -2.742851376533508301e-01 1.115863323211669922e-01 -2.327494323253631592e-01 -5.767880380153656006e-02 -4.135372862219810486e-02
-2.018492370843887329e-01 -1.059389561414718628e-01 8.442953228950500488e-02 3.911015391349792480e-01 1.431497633457183838e-01 1.187187880277633667e-01 -3.182387948036193848e-01 9.767641872167587280e-02 1.378960255533456802e-02 2.738888263702392578e-01 4.195275008678436279e-01 1.103331223130226135e-01 -1.865246742963790894e-01 5.537134036421775818e-02 -9.647901356220245361e-02 -3.400135040283203125e-01 1.021589711308479309e-01 9.319808334112167358e-03 -1.828840821981430054e-01 -7.271905243396759033e-02 3.048926591873168945e-01 8.650942146778106689e-02 -1.521088182926177979e-01 3.440464287996292114e-02 2.222630381584167480e-02 -2.293355762958526611e-02 6.171287223696708679e-02 -7.893371582031250000e-02 1.087168157100677490e-01 -8.724424988031387329e-02 -3.465487807989120483e-02 -1.033078506588935852e-01
5.489496141672134399e-02 -1.159125044941902161e-01 1.554117500782012939e-01 1.242135539650917053e-01 1.908354163169860840e-01 -1.355522871017456055e-01 -3.154245615005493164e-01 1.715742200613021851e-01 -1.364804655313491821e-01 2.765018343925476074e-01 2.531151846051216125e-02 -1.020366996526718140e-01 -1.841329038143157959e-01 3.385785222053527832e-01 7.280021673068404198e-04 -8.465847373008728027e-02 1.243227422237396240e-01 -2.543999254703521729e-02 3.880336508154869080e-02 -1.198462471365928650e-01 2.169528901576995850e-01 3.933968488126993179e-03 -6.925625354051589966e-02 -1.533077955245971680e-01 9.650012105703353882e-02 -3.656285256147384644e-02 7.438445091247558594e-02 -2.699677050113677979e-01 3.533288836479187012e-02 1.910375356674194336e-01 -6.242737174034118652e-02 -5.102393627166748047e-01
9.025698900222778320e-02 -3.167761862277984619e-01 -1.863078922033309937e-01 2.510406970977783203e-01 1.490904111415147781e-02 -2.223814576864242554e-01 -9.227009862661361694e-02 1.406963318586349487e-01 8.862641453742980957e-02 3.369647562503814697e-01 -1.117518544197082520e-01 -1.671341955661773682e-01 -1.311149746179580688e-01 1.593127697706222534e-01 8.466652780771255493e-02 -3.305703997611999512e-01 1.486114859580993652e-01 1.906475052237510681e-02 -7.912119477987289429e-02 4.637210443615913391e-02 3.485822305083274841e-02 -2.656011581420898438e-01 -4.446732997894287109e-02 9.627313353121280670e-03 2.807435095310211182e-01 -1.188462451100349426e-01 -8.247024379670619965e-03 -1.224315464496612549e-01 1.817747601307928562e-03 -1.686715334653854370e-01 1.807307749986648560e-01 -3.480601012706756592e-01
-5.574530363082885742e-02 5.773665010929107666e-02 2.460192143917083740e-01 1.702457517385482788e-01 -6.891443580389022827e-02 1.082909703254699707e-01 -1.487763673067092896e-01 1.677864976227283478e-02 -4.343162104487419128e-02 2.037106603384017944e-01 1.535677760839462280e-01 1.152262911200523376e-01 -2.554090917110443115e-01 1.316368430852890015e-01 -1.370733231306076050e-01 -5.753929167985916138e-02 1.183451563119888306e-01 8.076867088675498962e-04 1.435168683528900146e-01 -5.686977878212928772e-02 -2.067764252424240112e-01 -7.848269306123256683e-04 -3.738385066390037537e-02 -3.005898594856262207e-01 4.981381446123123169e-02 -3.092795014381408691e-01 -1.788278967142105103e-01 1.554417759180068970e-01 5.312796235084533691e-01 4.245217889547348022e-02 -2.127427905797958374e-01 -1.559124588966369629e-01
-1.190053895115852356e-01 -2.379678338766098022e-01 -4.687676578760147095e-02 1.850201189517974854e-01 1.189583316445350647e-01 3.621490895748138428e-01 -2.579142451286315918e-01 -7.969050109386444092e-02 1.309472024440765381e-01 3.203947246074676514e-01 1.364777237176895142e-01 1.684725433588027954e-01 -2.667337656021118164e-02 1.122397035360336304e-01 -1.020954176783561707e-01 -1.175497025251388550e-01 9.486507624387741089e-02 9.894566237926483154e-02 -3.120743930339813232e-01 -4.265038669109344482e-02 -2.064687162637710571e-01 -2.290589660406112671e-01 -6.964280456304550171e-02 -4.324469342827796936e-02 -1.544060856103897095e-01 -2.308208681643009186e-02 3.384263813495635986e-01 1.159231290221214294e-01 2.264970093965530396e-01 1.620849668979644775e-01 -7.274856418371200562e-02 -1.233684271574020386e-01
5.379039049148559570e-02 -1.602332592010498047e-01 1.792326122522354126e-01 2.299240827560424805e-01 -1.018339917063713074e-01 1.549447886645793915e-02 -8.062594383955001831e-02 2.406123131513595581e-01 -1.165900751948356628e-02 2.251743525266647339e-01 2.994356453418731689e-01 2.358786463737487793e-01 -4.037496447563171387e-01 2.534074187278747559e-01 3.897507861256599426e-02 -1.588753163814544678e-01 2.582243084907531738e-01 -1.816853284835815430e-01 -9.904042817652225494e-03 -2.003058493137359619e-01 -3.896024450659751892e-02 -4.521465674042701721e-02 -4.553047567605972290e-02 -1.637099981307983398e-01 1.726856268942356110e-02 -1.074692681431770325e-01 1.858865916728973389e-01 -8.841438591480255127e-02 2.204501479864120483e-01 -2.614730596542358398e-01 -1.123324558138847351e-01 7.182040065526962280e-02
5.290613323450088501e-02 -3.432832956314086914e-01 -1.658996567130088806e-02 1.867675036191940308e-01 2.050818055868148804e-01 8.710572496056556702e-03 4.627959057688713074e-02 8.915565162897109985e-02 -4.345310032367706299e-01 6.156944856047630310e-02 -1.094107795506715775e-02 9.591002017259597778e-02 -2.388784140348434448e-01 9.197161346673965454e-02 -2.086871564388275146e-01 -1.707653850317001343e-01 -9.681659936904907227e-02 -2.731544710695743561e-02 -5.751083046197891235e-02 1.983929239213466644e-02 -1.369989365339279175e-01 -1.375098973512649536e-01 8.866722136735916138e-02 -3.825343251228332520e-01 -5.106867849826812744e-02 1.082415580749511719e-01 -1.371897161006927490e-01 1.483643203973770142e-01 3.700962662696838379e-01 -2.779828943312168121e-02 3.959720581769943237e-02 -2.272750139236450195e-01
-1.851181387901306152e-01 -1.489820778369903564e-01 2.289086729288101196e-01 2.715833187103271484e-01 -1.006972603499889374e-02 -9.515740722417831421e-02 -3.832944333553314209e-01 2.384099364280700684e-01 -1.187840178608894348e-01 -3.659383580088615417e-02 1.041384637355804443e-01 -8.289356529712677002e-02 -1.922882795333862305e-01 3.716835379600524902e-01 1.420777738094329834e-01 2.119488716125488281e-01 1.863342337310314178e-02 -1.659240871667861938e-01 -6.120131351053714752e-03 -7.643482834100723267e-02 1.538141071796417236e-02 -1.230941414833068848e-01 -2.263875752687454224e-01 -1.231580823659896851e-01 8.722644299268722534e-02 -8.241027593612670898e-02 -1.154291629791259766e-01 -2.382943779230117798e-01 1.988030374050140381e-01 -2.309684157371520996e-01 -1.635998338460922241e-01 -1.066031455993652344e-01
-4.699519649147987366e-02 5.263018980622291565e-02 -6.861477345228195190e-02 2.607287466526031494e-01 -6.682532373815774918e-03 -4.168661311268806458e-02 -3.788216412067413330e-02 7.632806897163391113e-02 4.310749098658561707e-02 1.185067817568778992e-01 3.509205952286720276e-02 5.232071503996849060e-02 7.314976304769515991e-02 2.707063853740692139e-01 -5.357818007469177246e-01 -1.051534786820411682e-01 6.508947163820266724e-02 -8.523481339216232300e-02 -2.384115569293498993e-02 -2.717699408531188965e-01 -1.201069653034210205e-01 -1.394696682691574097e-01 -1.835823953151702881e-01 -2.459476441144943237e-01 5.694054439663887024e-02 -4.603601992130279541e-02 2.384644001722335815e-01 -1.577817648649215698e-01 3.802499473094940186e-01 1.688605248928070068e-01 -1.728705167770385742e-01 -1.120627149939537048e-01
7.173321396112442017e-02 -3.184157311916351318e-01 -8.213375508785247803e-02 2.528952062129974365e-01 -4.691166430711746216e-02 -1.932426728308200836e-02 -2.186759859323501587e-01 1.311250030994415283e-02 -2.041662335395812988e-01 1.935808360576629639e-01 2.560038678348064423e-02 -1.689976006746292114e-01 3.666287660598754883e-01 2.195495814085006714e-01 -3.741192072629928589e-02 -5.268573388457298279e-02 -3.869212232530117035e-04 6.214747577905654907e-02 -9.449805319309234619e-02 -7.872946560382843018e-02 3.589420812204480171e-03 -6.058165431022644043e-02 -5.273808166384696960e-02 -2.882956564426422119e-01 3.524404764175415039e-01 -3.103370964527130127e-01 8.612162619829177856e-02 -2.378194928169250488e-01 2.360091656446456909e-01 -2.779332175850868225e-02 1.658037006855010986e-01 5.315776797942817211e-04
1.517976671457290649e-01 3.943824768066406250e-02 -3.769406378269195557e-01 8.581243455410003662e-03 8.835364878177642822e-02 1.779564470052719116e-01 4.023462533950805664e-03 2.340662479400634766e-01 -7.011295855045318604e-02 5.097405910491943359e-01 -1.263063102960586548e-01 1.703435182571411133e-02 -1.973767131567001343e-01 3.256527185440063477e-01 -9.424061514437198639e-03 1.045265272259712219e-01 1.679360680282115936e-02 -3.212130367755889893e-01 -2.085935771465301514e-01 -2.504603192210197449e-02 -1.660544276237487793e-01 -1.133254319429397583e-01 -1.613127589225769043e-01 2.809505164623260498e-02 9.774269163608551025e-02 -7.178058475255966187e-02 -1.236552968621253967e-01 3.686765208840370178e-02 2.037893086671829224e-01 5.505907908082008362e-02 8.775582909584045410e-02 -5.920055136084556580e-02
3.181465864181518555e-01 -1.137970294803380966e-02 -2.194035053253173828e-02 2.495088279247283936e-01 -4.490464553236961365e-02 1.273134797811508179e-01 -2.074302732944488525e-01 1.361381858587265015e-01 -3.524064719676971436e-01 1.164434105157852173e-01 1.251245103776454926e-02 -1.119849458336830139e-01 -3.205720782279968262e-01 6.129812449216842651e-02 -6.948793679475784302e-02 1.059189960360527039e-01 -7.440383732318878174e-02 -2.215283364057540894e-01 -3.117440938949584961e-01 -1.002933010458946228e-01 5.794681236147880554e-02 -1.949042230844497681e-01 -7.747675478458404541e-02 -2.852298021316528320e-01 -7.868318259716033936e-02 -1.590002328157424927e-01 5.720392614603042603e-02 -1.745876967906951904e-01 -1.289029866456985474e-01 -1.733578741550445557e-01 -1.793852448463439941e-02 -2.834419608116149902e-01
7.888505607843399048e-02 -1.192142888903617859e-01 -1.588314920663833618e-01 3.229163289070129395e-01 2.335260957479476929e-01 6.100136786699295044e-02 -6.327220797538757324e-02 -3.219465613365173340e-01 1.356119066476821899e-01 2.755638659000396729e-01 2.677395939826965332e-01 1.754107326269149780e-01 -5.209996178746223450e-02 1.826079189777374268e-01 1.259041726589202881e-01 -1.233220845460891724e-01 2.809366285800933838e-01 1.922048181295394897e-01 -6.979204714298248291e-02 -6.967761367559432983e-02 -2.172912955284118652e-01 1.040048990398645401e-02 -7.324364781379699707e-02 -4.730210453271865845e-02 -1.208637505769729614e-01 -1.590557098388671875e-01 1.273681372404098511e-01 1.152357459068298340e-01 3.626410067081451416e-01 -7.052193582057952881e-02 -2.280462160706520081e-02 -1.825488358736038208e-01
3.558665215969085693e-01 7.923596352338790894e-02 -8.447001874446868896e-02 2.241721749305725098e-01 2.956548333168029785e-02 -4.154807701706886292e-02 -2.346732616424560547e-01 2.138123661279678345e-01 1.937887072563171387e-01 -7.097493857145309448e-02 2.025222778320312500e-01 1.296908259391784668e-01 -2.204884588718414307e-01 3.240777850151062012e-01 1.388512104749679565e-01 5.100217834115028381e-02 -7.239769399166107178e-02 6.217399239540100098e-02 -2.969525456428527832e-01 -2.706666886806488037e-01 -5.813023075461387634e-02 -3.799876198172569275e-02 4.239870980381965637e-02 -7.725970819592475891e-03 1.237269490957260132e-01 9.737692028284072876e-02 -1.859855093061923981e-02 3.347175195813179016e-02 4.020302295684814453e-01 -4.027918353676795959e-02 2.231769412755966187e-01 -1.175224781036376953e-01
2.299950271844863892e-01 -1.050753295421600342e-01 1.206360384821891785e-02 3.603794872760772705e-01 -1.297768801450729370e-01 1.787965893745422363e-01 1.553651392459869385e-01 1.691496074199676514e-01 -2.310976535081863403e-01 1.639885157346725464e-01 1.281174421310424805e-01 3.064009249210357666e-01 -2.085224688053131104e-01 -1.399019360542297363e-01 -9.215149097144603729e-03 -1.239266842603683472e-01 1.121375858783721924e-01 -1.449066400527954102e-01 9.217273443937301636e-03 -1.520304232835769653e-01 -4.680196568369865417e-02 -1.501750200986862183e-01 -2.740051746368408203e-01 -7.101119309663772583e-02 8.102798461914062500e-02 -6.203825026750564575e-02 -2.471544742584228516e-01 1.305869668722152710e-01 2.743527591228485107e-01 -2.752814441919326782e-02 1.974335461854934692e-01 -2.649462521076202393e-01
2.655428461730480194e-02 -1.075255945324897766e-01 6.685375422239303589e-02 1.428620666265487671e-01 -2.624105811119079590e-01 1.185727566480636597e-01 -2.852274179458618164e-01 5.146579071879386902e-02 -1.058896556496620178e-01 1.106194034218788147e-01 2.026365101337432861e-01 9.965725243091583252e-02 -1.079023778438568115e-01 6.424427777528762817e-02 -4.087491631507873535e-01 -1.986066102981567383e-01 -3.679978661239147186e-03 -2.325466573238372803e-01 -6.399246305227279663e-02 -1.533605903387069702e-01 -1.072140261530876160e-01 7.770887762308120728e-02 9.415601938962936401e-02 -3.047797083854675293e-01 1.478728801012039185e-01 -1.918266266584396362e-01 -5.943517200648784637e-03 3.429195284843444824e-02 4.209696352481842041e-01 -2.106541693210601807e-01 -1.202985122799873352e-01 -4.759990796446800232e-02
-3.246130794286727905e-02 -5.991709232330322266e-02 -2.447734922170639038e-01 2.525587379932403564e-01 3.610357046127319336e-01 -2.387606771662831306e-03 -2.062225788831710815e-01 2.150526493787765503e-01 1.941207796335220337e-01 2.853688001632690430e-01 5.317695438861846924e-02 9.234666824340820312e-03 -3.230116330087184906e-03 6.175756454467773438e-02 1.817940473556518555e-01 -1.749125272035598755e-01 1.233240142464637756e-01 -1.019567400217056274e-01 2.994096837937831879e-02 2.376171350479125977e-01 6.438382714986801147e-02 1.199972853064537048e-01 -1.553753614425659180e-01 -1.601603925228118896e-01 1.072647869586944580e-01 -7.023894041776657104e-02 4.796949028968811035e-02 1.206962242722511292e-01 3.198902308940887451e-01 -1.828805506229400635e-01 2.254343181848526001e-01 -3.030279874801635742e-01
1.904012411832809448e-01 -3.183183819055557251e-02 -1.050910279154777527e-01 2.471377104520797729e-01 2.385630905628204346e-01 -4.735033586621284485e-02 -1.548097580671310425e-01 2.095456719398498535e-01 -1.144829690456390381e-01 2.037660181522369385e-01 4.286780059337615967e-01 4.900317639112472534e-02 -1.828702688217163086e-01 2.524535953998565674e-01 -2.297469675540924072e-01 -8.092629909515380859e-02 9.845779836177825928e-02 2.711451426148414612e-02 7.578691095113754272e-02 -6.411097198724746704e-02 1.169851198792457581e-01 -3.568069338798522949e-01 -2.172409556806087494e-02 -3.538077697157859802e-02 3.337573260068893433e-02 2.798741497099399567e-02 3.010660111904144287e-01 -4.890805482864379883e-02 2.775219380855560303e-01 -3.427368029952049255e-02 1.500821411609649658e-01 -8.735964447259902954e-02
2.182875126600265503e-01 8.045999705791473389e-02 -6.313729286193847656e-02 2.215593904256820679e-01 -1.484916806221008301e-01 -1.260308921337127686e-01 -5.393306538462638855e-02 -8.121958374977111816e-02 8.804624527692794800e-02 2.395541816949844360e-01 -9.809414297342300415e-02 3.369863331317901611e-01 1.060400456190109253e-01 -5.938023701310157776e-02 5.285786837339401245e-02 1.384188532829284668e-01 3.880099160596728325e-03 -9.492788463830947876e-02 -2.730084657669067383e-01 -1.779472231864929199e-01 9.544675052165985107e-02 1.920670270919799805e-01 -2.112293839454650879e-01 -9.313379973173141479e-02 1.797461211681365967e-01 5.443326383829116821e-02 9.794006496667861938e-02 -8.444915711879730225e-02 4.004822671413421631e-01 -3.124542236328125000e-01 -2.001901715993881226e-01 -2.360422760248184204e-01
2.117689847946166992e-01 -4.119404032826423645e-02 -3.113327324390411377e-01 2.663638293743133545e-01 2.158889472484588623e-01 9.618357755243778229e-03 -2.534586191177368164e-01 1.953833699226379395e-01 -1.719589084386825562e-01 2.841024100780487061e-01 -8.144512027502059937e-02 8.577556908130645752e-02 -1.909876614809036255e-01 1.216275691986083984e-01 1.851296871900558472e-01 -1.254617273807525635e-01 1.392736732959747314e-01 -2.117289751768112183e-01 -2.673160098493099213e-02 -7.403875887393951416e-02 1.313506811857223511e-01 -2.016618251800537109e-01 -2.350139319896697998e-01 -1.938861757516860962e-01 7.781525701284408569e-02 -1.321756690740585327e-01 1.432059705257415771e-01 3.744252398610115051e-02 -3.367015719413757324e-02 -3.027285039424896240e-01 2.001317590475082397e-02 -2.261063307523727417e-01
1.390731930732727051e-01 -1.234300732612609863e-01 -2.711334228515625000e-01 1.175748407840728760e-01 6.213150545954704285e-02 8.009584993124008179e-02 -4.476415738463401794e-02 1.448802798986434937e-01 8.144000172615051270e-02 5.678366422653198242e-01 -1.848375797271728516e-01 6.680890172719955444e-02 2.804601565003395081e-02 3.629286587238311768e-01 -2.312649637460708618e-01 3.248368203639984131e-02 1.794857680797576904e-01 -1.107946187257766724e-01 -2.737285494804382324e-01 6.703162193298339844e-02 1.379558145999908447e-01 -1.811514794826507568e-01 -2.446733228862285614e-02 9.520472586154937744e-02 2.846083976328372955e-02 1.461206972599029541e-01 -1.604128479957580566e-01 -8.974984288215637207e-02 7.953956723213195801e-02 -5.202305689454078674e-02 1.681142151355743408e-01 -1.068153381347656250e-01
8.411389589309692383e-02 -2.312333136796951294e-01 6.067541241645812988e-02 2.249473184347152710e-01 6.197398900985717773e-02 2.106140553951263428e-01 -5.823063850402832031e-02 1.109514832496643066e-01 -1.192049682140350342e-02 2.473855316638946533e-01 -1.612281948328018188e-01 2.847986519336700439e-01 -1.906016319990158081e-01 3.028855100274085999e-02 8.997299522161483765e-02 -1.786958277225494385e-01 -3.494884371757507324e-01 1.701470464468002319e-01 -7.274551317095756531e-03 -6.229018419981002808e-02 1.000368744134902954e-01 6.581406295299530029e-02 1.388120204210281372e-01 -2.160916477441787720e-01 6.832695007324218750e-02 8.289527148008346558e-02 1.025647763162851334e-02 -3.057132363319396973e-01 3.801727592945098877e-01 2.135773748159408569e-01 -1.972942799329757690e-01 -7.776211947202682495e-02
8.272781223058700562e-02 -1.269216090440750122e-01 2.864965982735157013e-02 3.305317759513854980e-01 2.760581076145172119e-01 1.864254474639892578e-01 -1.933685094118118286e-01 1.538861244916915894e-01 -1.489669680595397949e-01 2.457610368728637695e-01 -1.576554626226425171e-01 1.310116052627563477e-01 -9.716686606407165527e-02 -1.728817075490951538e-01 -7.362991571426391602e-02 8.696188032627105713e-02 -1.492846757173538208e-01 1.012542098760604858e-01 -3.519310057163238525e-01 -3.072812259197235107e-01 -2.478699684143066406e-01 -2.381213158369064331e-01 -8.876793086528778076e-02 6.254609674215316772e-02 2.234664931893348694e-02 -2.161755859851837158e-01 1.052973940968513489e-01 -1.556624174118041992e-01 8.752354979515075684e-02 -6.700678914785385132e-02 1.149345412850379944e-01 -1.713459193706512451e-01
3.109830021858215332e-01 -2.849021740257740021e-02 -8.426198363304138184e-02 3.994672596454620361e-01 -1.361094564199447632e-01 1.044080033898353577e-01 -2.263617366552352905e-01 3.002607449889183044e-02 1.050829514861106873e-01 2.691088914871215820e-01 1.148366108536720276e-01 -5.301391705870628357e-02 -2.734600901603698730e-01 -8.548396080732345581e-02 -1.444811075925827026e-01 3.997875005006790161e-02 -1.888060756027698517e-02 1.602994836866855621e-02 7.464445196092128754e-03 -3.514720201492309570e-01 -2.153255939483642578e-01 -2.302500307559967041e-01 -5.446130037307739258e-02 -2.867711186408996582e-01 1.665685325860977173e-01 -1.962010711431503296e-01 1.893159747123718262e-01 -9.529083967208862305e-02 -4.961957037448883057e-02 4.931562580168247223e-03 -1.180065423250198364e-01 -1.177126541733741760e-01
4.011974111199378967e-02 -2.429309487342834473e-01 1.237823963165283203e-01 2.334701418876647949e-01 1.031080111861228943e-01 -1.072396561503410339e-01 -2.024567127227783203e-01 3.468994200229644775e-01 -7.773382961750030518e-02 9.896322339773178101e-02 -2.919329516589641571e-02 1.568554192781448364e-01 -1.032327488064765930e-01 1.540024131536483765e-01 1.280119866132736206e-01 2.252900153398513794e-01 1.148022413253784180e-01 4.005824774503707886e-02 -1.633818894624710083e-01 -6.064046174287796021e-02 1.110422387719154358e-01 1.001714989542961121e-01 9.647092968225479126e-02 -3.287666738033294678e-01 2.783254683017730713e-01 4.605356603860855103e-02 4.654558748006820679e-02 -9.686513990163803101e-02 6.970498710870742798e-02 8.162192255258560181e-02 -1.519304960966110229e-01 -4.823106527328491211e-01
2.170378863811492920e-01 -5.304113402962684631e-02 2.426797598600387573e-01 4.669841527938842773e-01 7.208724319934844971e-02 -7.925192266702651978e-02 7.974030822515487671e-02 1.038338765501976013e-01 3.230840265750885010e-01 2.123268097639083862e-01 -4.808467999100685120e-02 5.098394304513931274e-02 -1.594104617834091187e-01 1.675102114677429199e-01 3.801027312874794006e-02 -2.185571789741516113e-01 -9.091793000698089600e-02 2.408535592257976532e-02 -5.764125660061836243e-02 -1.922277361154556274e-02 2.745582163333892822e-01 -1.185836270451545715e-01 6.225430220365524292e-02 -5.739472107961773872e-04 1.689516603946685791e-01 -2.498346716165542603e-01 8.619174361228942871e-02 -4.559383913874626160e-02 2.090850472450256348e-01 -3.146232664585113525e-01 1.494637783616781235e-02 -1.953947991132736206e-01
7.162234932184219360e-02 -2.656853497028350830e-01 -1.099260821938514709e-01 2.140301913022994995e-01 -1.314643770456314087e-01 -1.149022877216339111e-01 -2.650900781154632568e-01 9.228614717721939087e-02 1.899627894163131714e-01 2.455268502235412598e-01 -1.214884873479604721e-02 -3.285480290651321411e-02 -1.173394396901130676e-01 1.997263580560684204e-01 9.962631016969680786e-02 -3.864851891994476318e-01 1.762231588363647461e-01 2.929609417915344238e-01 -5.131968110799789429e-02 -8.260495960712432861e-02 8.574476093053817749e-02 -2.182632386684417725e-01 -1.722147688269615173e-02 -1.792558729648590088e-01 2.411199957132339478e-01 9.770493954420089722e-02 1.521743237972259521e-01 -6.059815362095832825e-02 2.316559404134750366e-01 -6.640596780925989151e-03 -2.430636994540691376e-02 -2.898107171058654785e-01
8.437240123748779297e-02 -3.631359040737152100e-01 -5.986301228404045105e-02 1.448986232280731201e-01 1.343781352043151855e-01 3.995436429977416992e-02 -9.577415138483047485e-02 6.599889695644378662e-02 -6.761109083890914917e-02 3.450386226177215576e-01 -6.645644456148147583e-02 2.672491408884525299e-02 5.430786311626434326e-02 1.151647269725799561e-01 -2.684761583805084229e-01 3.969638347625732422e-01 1.181590184569358826e-01 6.340605765581130981e-02 -1.022669896483421326e-01 -2.100618928670883179e-02 1.857865452766418457e-01 1.638818681240081787e-01 1.067783832550048828e-01 -2.215388715267181396e-01 7.436425238847732544e-02 -1.199789419770240784e-01 1.986240595579147339e-02 2.145597245544195175e-03 2.952224910259246826e-01 4.385919868946075439e-02 -2.538453340530395508e-01 -3.225651979446411133e-01
-1.400552541017532349e-01 -3.065075539052486420e-02 -1.359225660562515259e-01 2.543869912624359131e-01 9.462828934192657471e-02 3.481283187866210938e-01 -2.371219396591186523e-01 -1.456087976694107056e-01 -4.092409089207649231e-02 3.417873978614807129e-01 1.956179291009902954e-01 1.558320075273513794e-01 -5.622416734695434570e-02 -8.538902550935745239e-02 -5.430220812559127808e-02 -2.245365679264068604e-01 4.510099068284034729e-02 1.985425129532814026e-02 -2.985594868659973145e-01 -1.140246838331222534e-01 -5.134872347116470337e-02 -1.239757612347602844e-01 -1.683495938777923584e-01 -2.776505239307880402e-02 -1.108408272266387939e-01 -1.374646574258804321e-01 2.547954618930816650e-01 9.102247655391693115e-02 3.054835498332977295e-01 2.270103394985198975e-01 -1.011215150356292725e-01 -1.807350069284439087e-01
2.325850129127502441e-01 -1.255989633500576019e-02 7.300628721714019775e-02 1.764826178550720215e-01 8.522232621908187866e-02 1.556848734617233276e-01 -3.603756129741668701e-01 2.719664573669433594e-01 -2.655464112758636475e-01 2.731918096542358398e-01 1.099883615970611572e-01 -1.647654920816421509e-01 -7.196125388145446777e-02 -4.285855591297149658e-02 -4.368422180414199829e-02 1.136345118284225464e-01 6.183279305696487427e-02 4.429595544934272766e-02 -1.034159585833549500e-01 -2.111421972513198853e-01 1.156302541494369507e-01 2.922170758247375488e-01 2.529439283534884453e-03 -3.257601559162139893e-01 3.010157346725463867e-01 -5.702036619186401367e-02 -1.697897166013717651e-01 -1.650366187095642090e-01 7.585673127323389053e-03 -5.142758786678314209e-02 -1.694210767745971680e-01 -1.429033279418945312e-01
7.533641904592514038e-02 7.798385806381702423e-03 1.580310054123401642e-02 9.611183404922485352e-02 1.608064621686935425e-01 3.277009427547454834e-01 -6.435319781303405762e-02 3.644363582134246826e-01 -2.726883103605359793e-04 5.267480760812759399e-02 2.982606925070285797e-02 2.173782587051391602e-01 -1.375105381011962891e-01 2.063305824995040894e-01 2.560930848121643066e-01 1.006037592887878418e-01 2.300497889518737793e-01 -1.387090981006622314e-01 -1.355704069137573242e-01 -3.095321953296661377e-01 -6.122610718011856079e-02 -3.837861120700836182e-02 -3.107168376445770264e-01 -1.693814098834991455e-01 2.490117102861404419e-01 5.067368596792221069e-02 -4.441341012716293335e-02 -1.690876632928848267e-01 2.539953887462615967e-01 1.658070832490921021e-01 1.575742289423942566e-02 -1.492305248975753784e-01
2.367915660142898560e-01 8.740775287151336670e-02 4.909618198871612549e-02 1.942432075738906860e-01 1.767775416374206543e-01 1.549674421548843384e-01 -1.021664440631866455e-01 2.512860000133514404e-01 -2.598471567034721375e-02 3.782700002193450928e-01 1.605672538280487061e-01 -1.184740513563156128e-01 -2.169306427240371704e-01 3.298115432262420654e-01 -9.508961439132690430e-02 -4.890093952417373657e-02 -2.857685275375843048e-02 1.805245876312255859e-01 -3.884425014257431030e-02 -1.517406571656465530e-02 3.010593056678771973e-01 -4.777057468891143799e-02 1.218279898166656494e-01 -1.623943299055099487e-01 1.969740539789199829e-01 1.078726574778556824e-01 -1.078736335039138794e-01 -1.585111767053604126e-01 -3.170417621731758118e-02 -3.563565434888005257e-03 -1.538873761892318726e-01 -3.678006231784820557e-01
1.742396131157875061e-02 -2.594338953495025635e-01 -1.249778345227241516e-01 1.100215092301368713e-01 1.479409933090209961e-01 5.165125057101249695e-02 -1.148178353905677795e-01 1.618449985980987549e-01 4.456216003745794296e-03 1.983461678028106689e-01 -1.367821358144283295e-03 -5.239672213792800903e-02 6.176950410008430481e-04 1.227357909083366394e-01 -2.557519972324371338e-01 3.563725352287292480e-01 5.047121271491050720e-02 2.070855647325515747e-01 -2.073883712291717529e-01 -3.229872882366180420e-02 1.610981374979019165e-01 1.961324512958526611e-01 3.710535168647766113e-02 -2.074240893125534058e-01 2.045941948890686035e-01 -1.964179426431655884e-01 8.031367510557174683e-02 -3.003533370792865753e-02 2.500526010990142822e-01 -5.205490812659263611e-02 -2.602112293243408203e-01 -4.148586988449096680e-01
3.133875504136085510e-02 1.349201500415802002e-01 1.176507622003555298e-01 1.668440997600555420e-01 1.369668543338775635e-01 1.048853769898414612e-01 -3.237620294094085693e-01 2.756597399711608887e-01 -7.220437377691268921e-02 2.639294266700744629e-01 5.487181991338729858e-02 -1.082914918661117554e-01 -1.430262923240661621e-01 3.534527420997619629e-01 -1.004855260252952576e-01 -8.537369966506958008e-02 8.151680231094360352e-02 5.273110792040824890e-02 -4.164666309952735901e-02 -7.645711302757263184e-02 3.176546394824981689e-01 -2.032971940934658051e-02 3.845770657062530518e-02 -2.426957786083221436e-01 2.503558397293090820e-01 7.553345710039138794e-02 -9.477792680263519287e-02 -8.114866912364959717e-02 -1.131202466785907745e-02 3.963344916701316833e-02 -1.072572991251945496e-01 -4.475771486759185791e-01
2.365469783544540405e-01 1.494248658418655396e-01 6.783656775951385498e-02 2.308183908462524414e-01 -1.080093458294868469e-01 1.242659986019134521e-02 -1.165600493550300598e-01 1.206803172826766968e-01 7.121744751930236816e-02 2.154981344938278198e-01 3.895062506198883057e-01 3.795267641544342041e-02 -1.853867173194885254e-01 1.865596622228622437e-01 -1.010357309132814407e-02 -2.677300758659839630e-02 -9.199736267328262329e-02 7.237785961478948593e-03 -2.596352696418762207e-01 -4.239058792591094971e-01 -1.092728078365325928e-01 -7.046969234943389893e-02 -8.056524395942687988e-02 -1.004249528050422668e-01 2.479229122400283813e-01 -1.031759232282638550e-01 8.476684242486953735e-02 5.870630964636802673e-02 3.244522511959075928e-01 8.016613125801086426e-02 2.460818886756896973e-01 -7.148387283086776733e-02
2.634586393833160400e-01 3.113890066742897034e-02 -5.245063453912734985e-02 1.036315504461526871e-02 1.058161482214927673e-01 -9.917316026985645294e-03 -1.100511029362678528e-01 2.184705287218093872e-01 5.754429847002029419e-02 3.293861150741577148e-01 5.282139405608177185e-02 1.578780710697174072e-01 -8.500237762928009033e-02 1.294158995151519775e-01 -1.320096999406814575e-01 8.297351188957691193e-03 1.229787021875381470e-01 -1.295533776283264160e-01 -1.432661265134811401e-01 1.561762094497680664e-01 -1.277704387903213501e-01 2.426560521125793457e-01 -4.502283334732055664e-01 1.210757717490196228e-02 2.093033045530319214e-01 -9.305938333272933960e-02 1.510695219039916992e-01 -8.004568517208099365e-02 1.972406804561614990e-01 -1.988526135683059692e-01 -2.780471444129943848e-01 -2.868741452693939209e-01
1.542054265737533569e-01 -1.271599382162094116e-01 -5.262696370482444763e-02 3.422753810882568359e-01 1.209267228841781616e-01 -1.740365773439407349e-01 -1.720914840698242188e-01 3.044620156288146973e-01 -1.188302710652351379e-01 3.670634031295776367e-01 -1.848145276308059692e-01 -4.875277355313301086e-02 -2.032314799726009369e-02 1.544198691844940186e-01 -7.358344737440347672e-03 7.747701555490493774e-02 -9.967153519392013550e-02 -1.355026364326477051e-01 -2.767214179039001465e-01 -5.634625256061553955e-02 -1.494120508432388306e-01 1.076456755399703979e-01 2.145764082670211792e-01 -2.672772705554962158e-01 1.339234560728073120e-01 5.683808028697967529e-02 1.449915468692779541e-01 -2.561172544956207275e-01 3.170400112867355347e-02 1.529682874679565430e-01 5.452805664390325546e-03 -2.560162544250488281e-01
1.566180735826492310e-01 -1.692214757204055786e-01 3.163596615195274353e-02 4.821435362100601196e-02 7.300247251987457275e-02 2.171714045107364655e-02 -1.538167744874954224e-01 -3.450737148523330688e-02 -4.181167781352996826e-01 2.229776680469512939e-01 -2.563440427184104919e-02 -3.327260538935661316e-02 -1.129816025495529175e-01 2.667912840843200684e-01 -1.975352168083190918e-01 -1.645537316799163818e-01 -1.081874445080757141e-01 -2.140806913375854492e-01 2.265643142163753510e-02 -1.216106209903955460e-02 -2.887735068798065186e-01 -8.903072774410247803e-02 2.991007640957832336e-02 -2.682924270629882812e-01 -7.901956886053085327e-02 6.621286738663911819e-03 -1.186773702502250671e-01 2.327500879764556885e-01 4.332859516143798828e-01 2.617192827165126801e-02 -9.959912300109863281e-02 -2.030708491802215576e-01
-1.364157907664775848e-02 -1.703620254993438721e-01 -1.502921879291534424e-01 1.055977493524551392e-01 1.756011247634887695e-01 -2.809478342533111572e-01 2.301636897027492523e-02 2.628238201141357422e-01 -1.338494569063186646e-01 3.401015102863311768e-01 -6.990186125040054321e-02 -5.945464223623275757e-02 7.797383517026901245e-02 1.368722766637802124e-01 3.604727238416671753e-02 1.267408281564712524e-01 1.606085598468780518e-01 -2.005557417869567871e-01 -9.390312246978282928e-03 -2.749903202056884766e-01 2.431434690952301025e-01 7.175312191247940063e-02 1.263380236923694611e-02 -2.011632919311523438e-02 1.457919776439666748e-01 -1.598861217498779297e-01 1.600109785795211792e-01 -4.527889937162399292e-02 3.985193073749542236e-01 -4.894364252686500549e-02 -4.063676670193672180e-02 -3.600029349327087402e-01
-1.059227809309959412e-01 -2.478557974100112915e-01 -1.778340190649032593e-01 3.733640313148498535e-01 1.399658322334289551e-01 1.531035602092742920e-01 2.139411168172955513e-03 -1.178107187151908875e-01 1.191112548112869263e-01 -1.585769094526767731e-02 7.756650447845458984e-02 5.152074620127677917e-02 -1.504014879465103149e-01 8.944240212440490723e-02 -2.867515683174133301e-01 2.401744015514850616e-03 3.422399163246154785e-01 8.737791329622268677e-02 -7.103489339351654053e-02 -1.756299138069152832e-01 -1.359577383846044540e-02 1.481025367975234985e-01 -1.377267539501190186e-01 6.102377548813819885e-02 6.927496939897537231e-02 -2.497194334864616394e-02 -4.130299761891365051e-02 1.017910838127136230e-01 4.390845596790313721e-01 1.374473422765731812e-01 1.698670834302902222e-01 -3.161422014236450195e-01
1.011642217636108398e-01 -2.997235059738159180e-01 1.624336093664169312e-01 9.893696755170822144e-02 -2.043673396110534668e-01 2.336455881595611572e-01 -4.849134013056755066e-02 2.744099199771881104e-01 -1.730751991271972656e-01 2.164368033409118652e-01 2.198283821344375610e-01 -1.089069545269012451e-01 -4.795385152101516724e-02 2.958093024790287018e-02 -1.467673182487487793e-01 -2.265959382057189941e-01 4.944669827818870544e-02 2.494343742728233337e-02 4.657588526606559753e-02 -4.231258109211921692e-02 3.023234754800796509e-02 6.742529571056365967e-02 1.045677140355110168e-01 -1.364859044551849365e-01 2.195512652397155762e-01 -3.420336842536926270e-01 -1.399871557950973511e-01 -7.269176421687006950e-04 4.541336297988891602e-01 9.164772927761077881e-02 -1.827354133129119873e-01 4.287559166550636292e-02
4.956240579485893250e-02 5.951436609029769897e-02 5.026518926024436951e-02 1.221907287836074829e-01 -2.526379935443401337e-02 2.506838180124759674e-03 -1.291493922472000122e-01 8.668383955955505371e-02 7.562480121850967407e-02 3.400902748107910156e-01 -1.891081035137176514e-01 3.181981146335601807e-01 -3.840745240449905396e-02 2.708042263984680176e-01 2.602849900722503662e-02 2.607535719871520996e-01 1.712015420198440552e-01 1.235133558511734009e-01 -1.486868560314178467e-01 -8.503749966621398926e-03 -1.543760299682617188e-01 -4.419481009244918823e-02 -3.693384230136871338e-01 -4.271457493305206299e-01 2.157114148139953613e-01 -1.791943907737731934e-01 -5.666319280862808228e-02 1.083489805459976196e-01 1.092279553413391113e-01 -1.426083147525787354e-01 1.064754202961921692e-01 -3.523583710193634033e-02
7.400926947593688965e-02 4.084668122231960297e-03 -1.909621655941009521e-01 2.358174324035644531e-01 2.228149473667144775e-01 2.355794608592987061e-01 -2.801876962184906006e-01 9.566230699419975281e-03 -1.140353605151176453e-01 1.930245757102966309e-01 3.579821810126304626e-02 -2.206901013851165771e-01 2.311269566416740417e-02 3.086182773113250732e-01 -2.040669471025466919e-01 -3.913993388414382935e-02 -1.238685995340347290e-01 5.892075598239898682e-02 -7.442151755094528198e-02 8.877865620888769627e-04 -2.694119215011596680e-01 -6.245772168040275574e-02 -1.132654100656509399e-01 -3.531057760119438171e-02 -7.613046909682452679e-04 1.206132490187883377e-02 -1.810862571001052856e-01 1.506681293249130249e-01 4.181012809276580811e-01 2.096816524863243103e-02 -3.646478056907653809e-01 2.675954252481460571e-02
4.399137943983078003e-02 -1.113167703151702881e-01 9.401498734951019287e-02 1.472586542367935181e-01 1.108476147055625916e-01 3.584464490413665771e-01 3.968501091003417969e-02 -8.467458188533782959e-02 -2.867885865271091461e-02 3.713762462139129639e-01 -2.705196738243103027e-01 -1.595616787672042847e-01 -8.500944077968597412e-02 3.962011933326721191e-01 3.956892713904380798e-02 4.748547449707984924e-02 7.814851403236389160e-02 -5.541914328932762146e-02 -4.089184701442718506e-01 -1.902187317609786987e-01 -1.277575083076953888e-02 3.035598993301391602e-01 -1.326593905687332153e-01 -7.042697817087173462e-02 1.273417770862579346e-01 -1.178258433938026428e-01 1.461503654718399048e-01 5.993278697133064270e-02 1.121878772974014282e-01 3.060861118137836456e-02 5.591785162687301636e-02 -3.287269920110702515e-02
1.166724190115928650e-01 -2.351747602224349976e-01 -4.201592877507209778e-02 1.744836121797561646e-01 2.746377587318420410e-01 9.119260311126708984e-02 -1.095357760787010193e-01 2.107021510601043701e-01 8.155424147844314575e-02 3.646779060363769531e-01 1.390017569065093994e-01 -1.852538287639617920e-01 4.839048162102699280e-02 -7.994206994771957397e-02 -2.257925122976303101e-01 -2.285342663526535034e-01 2.805883586406707764e-01 -8.217100054025650024e-03 -7.109548151493072510e-02 2.317948490381240845e-01 1.811734735965728760e-01 8.535507321357727051e-02 -1.396737806499004364e-02 -3.923171460628509521e-01 1.068398132920265198e-01 1.134859323501586914e-01 5.094678699970245361e-02 5.571259185671806335e-02 2.549749314785003662e-01 -7.271296530961990356e-02 7.310160249471664429e-02 1.267932355403900146e-01
2.135839313268661499e-01 -3.617285192012786865e-01 1.246673017740249634e-01 4.042498469352722168e-01 2.789294533431529999e-02 3.284717500209808350e-01 -1.173389032483100891e-01 -1.101449579000473022e-01 1.742761433124542236e-01 1.269616037607192993e-01 2.972779572010040283e-01 7.756122946739196777e-02 1.121492907404899597e-01 5.394297465682029724e-02 5.094747990369796753e-02 -1.353694796562194824e-01 1.364048570394515991e-01 6.249331310391426086e-02 -3.161877989768981934e-01 -2.338163927197456360e-02 -9.349483996629714966e-02 -2.993551269173622131e-02 -2.802098542451858521e-02 -1.558061689138412476e-01 9.447884559631347656e-02 -1.004939302802085876e-01 -7.450059056282043457e-02 1.599282324314117432e-01 2.544155120849609375e-01 -1.609223484992980957e-01 -9.194437414407730103e-02 1.604750156402587891e-01
2.112921476364135742e-01 -6.427060812711715698e-02 -1.456410139799118042e-01 3.092660307884216309e-01 -4.330113157629966736e-02 1.111035868525505066e-01 -2.568827271461486816e-01 3.107072412967681885e-01 -1.163787916302680969e-01 3.978053629398345947e-01 -7.244740426540374756e-02 8.268370479345321655e-02 1.515842787921428680e-02 2.378930710256099701e-02 6.874239444732666016e-02 2.621501088142395020e-01 -7.071293145418167114e-02 -1.828509569168090820e-01 -2.152263522148132324e-01 6.436859071254730225e-02 -1.131099089980125427e-02 -7.007727771997451782e-02 1.338984221220016479e-01 -1.898110955953598022e-01 2.071956694126129150e-01 -2.209882736206054688e-01 -2.523953914642333984e-01 -1.713500320911407471e-01 1.338222771883010864e-01 5.160512030124664307e-02 -1.721692532300949097e-01 -1.286817342042922974e-01
9.651803970336914062e-02 9.601137042045593262e-02 -7.357892394065856934e-02 1.494661271572113037e-01 2.144304960966110229e-01 -8.808320015668869019e-02 -1.367845982313156128e-01 1.893261075019836426e-01 4.046822339296340942e-02 4.190551042556762695e-01 -6.396998465061187744e-02 2.653049491345882416e-02 -3.862167596817016602e-01 3.414449095726013184e-02 -5.264316126704216003e-02 2.572363317012786865e-01 2.083953469991683960e-01 1.307607740163803101e-01 1.376032233238220215e-01 -1.990748494863510132e-01 8.212275058031082153e-02 1.697403490543365479e-01 -1.015576347708702087e-01 2.598107606172561646e-02 -2.146743936464190483e-03 -1.856426596641540527e-01 -6.892956793308258057e-02 -1.529283374547958374e-01 3.176887631416320801e-01 -3.005221486091613770e-02 1.455695033073425293e-01 -3.047023415565490723e-01
1.774977892637252808e-01 1.321292072534561157e-01 8.357279002666473389e-03 3.243452310562133789e-01 7.485207170248031616e-02 1.914052069187164307e-01 4.565275739878416061e-03 2.252190560102462769e-01 -5.211970210075378418e-02 5.472456291317939758e-02 1.343181263655424118e-02 1.606331467628479004e-01 -8.537057042121887207e-02 3.467103838920593262e-01 9.044447541236877441e-02 -9.604844450950622559e-02 3.687202185392379761e-02 1.363223493099212646e-01 -4.858420193195343018e-01 5.211561173200607300e-02 1.337572932243347168e-01 -8.660099655389785767e-02 2.006707042455673218e-01 -1.208036616444587708e-01 -1.390724815428256989e-02 -8.211059868335723877e-02 2.377393692731857300e-01 -1.004045382142066956e-01 3.287514448165893555e-01 8.294215798377990723e-02 3.471931442618370056e-02 2.180211693048477173e-01
1.330604851245880127e-01 -1.090021207928657532e-01 1.062929704785346985e-01 2.812129259109497070e-01 -8.064924925565719604e-02 2.335156202316284180e-01 2.716610394418239594e-02 2.249285131692886353e-01 2.133711799979209900e-02 1.712269037961959839e-01 -1.028406471014022827e-01 8.337212353944778442e-02 4.687425866723060608e-02 4.041999280452728271e-01 2.930554561316967010e-02 -8.611782640218734741e-02 4.538031220436096191e-01 1.802072376012802124e-01 -2.646787762641906738e-01 -8.730775117874145508e-02 1.993685364723205566e-01 -6.528215110301971436e-02 9.311033040285110474e-02 2.023499086499214172e-02 -9.960278868675231934e-02 -5.911734327673912048e-02 -5.493661761283874512e-02 -6.143492832779884338e-02 3.323414623737335205e-01 1.322307437658309937e-01 -8.119858056306838989e-02 1.503469496965408325e-01
2.576622739434242249e-02 -1.902302354574203491e-01 -3.262114152312278748e-02 2.686483561992645264e-01 1.590436995029449463e-01 -2.918165922164916992e-02 -1.028093621134757996e-01 3.599646687507629395e-01 -1.885081380605697632e-01 2.862685918807983398e-01 -4.220570996403694153e-02 -1.173612195998430252e-02 -2.678266167640686035e-02 1.401751637458801270e-01 -2.066034674644470215e-01 1.277645975351333618e-01 4.450330510735511780e-02 2.858371138572692871e-01 1.503805629909038544e-02 -9.902253746986389160e-02 1.910505741834640503e-01 2.668346464633941650e-01 1.124159544706344604e-01 -2.217783033847808838e-01 2.855478227138519287e-01 -9.458186477422714233e-02 -4.597954452037811279e-02 -1.973194032907485962e-01 9.525831788778305054e-02 8.797757327556610107e-02 -1.547052711248397827e-01 -2.988694310188293457e-01
8.765341341495513916e-02 -4.451039731502532959e-01 -9.140691161155700684e-02 2.865472435951232910e-01 -2.278354577720165253e-02 -3.794485703110694885e-02 -1.567351073026657104e-01 -1.091680210083723068e-02 -1.506553292274475098e-01 3.745429590344429016e-02 -2.413188107311725616e-02 2.233330756425857544e-01 -2.811488509178161621e-02 3.637227714061737061e-01 1.305119544267654419e-01 5.788714066147804260e-02 -2.010928690433502197e-01 -7.514027412980794907e-03 -2.428756793960928917e-03 -3.434631824493408203e-01 -2.106829434633255005e-01 1.049065813422203064e-01 4.175308346748352051e-02 -8.556506782770156860e-02 -2.573928423225879669e-02 -8.291342854499816895e-02 -2.662213146686553955e-01 -4.156040400266647339e-02 3.451811075210571289e-01 -7.523597776889801025e-02 1.330303251743316650e-01 5.908676981925964355e-02
1.019550189375877380e-01 1.209841575473546982e-02 -5.255376920104026794e-02 3.977949321269989014e-01 -6.382869184017181396e-02 -6.265757977962493896e-02 -1.359261870384216309e-01 2.077403068542480469e-01 -1.311739385128021240e-01 1.158297732472419739e-01 1.117216795682907104e-01 2.447575032711029053e-01 -2.935015261173248291e-01 1.949811726808547974e-01 2.130209058523178101e-01 -3.860764671117067337e-03 4.458096027374267578e-01 -1.072387322783470154e-01 -9.314057230949401855e-02 -8.411903679370880127e-02 -1.857969760894775391e-01 -7.082509994506835938e-02 -1.520745903253555298e-01 -1.876126378774642944e-01 -1.969012767076492310e-01 5.150400474667549133e-02 9.030374884605407715e-02 -2.555502578616142273e-02 2.139525860548019409e-01 -2.057029604911804199e-01 -1.409959644079208374e-01 -6.480775028467178345e-02
-8.819553256034851074e-02 5.148228630423545837e-02 2.049669027328491211e-01 5.343973636627197266e-01 3.834780305624008179e-02 7.644455134868621826e-02 -2.161933295428752899e-02 -1.380326896905899048e-01 -1.918215770274400711e-03 1.026176810264587402e-01 1.737857982516288757e-02 2.288774698972702026e-01 -1.005548089742660522e-01 1.085948497056961060e-01 -1.522027403116226196e-01 -8.296681940555572510e-02 -8.737853169441223145e-02 -1.363955587148666382e-01 -2.577998340129852295e-01 -1.467999815940856934e-01 1.637721508741378784e-01 1.504656672477722168e-01 -3.576547801494598389e-01 5.952671170234680176e-02 1.791749000549316406e-01 1.081305891275405884e-01 2.211728841066360474e-01 -1.220223605632781982e-01 2.644326388835906982e-01 -1.808001250028610229e-01 1.475933939218521118e-02 -1.198533102869987488e-01
2.385178953409194946e-01 -6.638824194669723511e-02 1.113125402480363846e-02 1.115208566188812256e-01 3.455849885940551758e-01 -2.335836738348007202e-01 -2.435653842985630035e-02 3.903357312083244324e-02 -1.516881436109542847e-01 2.184065729379653931e-01 -1.424493640661239624e-01 2.248245030641555786e-01 8.448276668787002563e-02 3.292480707168579102e-01 -2.811576798558235168e-02 -5.338001251220703125e-02 1.569606661796569824e-01 -2.103028893470764160e-01 -1.695324480533599854e-01 -2.069730460643768311e-01 7.615723460912704468e-02 5.421987269073724747e-03 -3.094242215156555176e-01 -1.601860523223876953e-01 -3.541824221611022949e-02 -3.344543874263763428e-01 1.737339347600936890e-01 7.961636781692504883e-02 1.015346050262451172e-01 -1.262366119772195816e-02 8.012707345187664032e-03 -2.479097694158554077e-01
1.227211505174636841e-01 -1.755639351904392242e-02 -2.392383366823196411e-01 1.598777472972869873e-01 1.900205910205841064e-01 2.106964029371738434e-02 -3.239389955997467041e-01 1.649938374757766724e-01 -1.135627254843711853e-01 2.375007718801498413e-01 1.630346849560737610e-02 7.772538065910339355e-02 6.559987366199493408e-02 8.942060172557830811e-02 2.952919602394104004e-01 2.202560603618621826e-01 2.511469125747680664e-01 -1.071869209408760071e-01 -5.834487825632095337e-02 -6.989210844039916992e-02 2.219985723495483398e-01 1.583925634622573853e-01 -1.064543947577476501e-01 -1.954566687345504761e-01 2.219612598419189453e-01 3.293676301836967468e-02 1.987876743078231812e-01 -4.696226492524147034e-02 2.773525416851043701e-01 7.278786599636077881e-02 -1.209917571395635605e-02 -3.581925630569458008e-01
1.786605715751647949e-01 -1.260985434055328369e-01 -4.155746996402740479e-01 2.572559714317321777e-01 -3.872639313340187073e-02 7.859074510633945465e-03 -1.050352677702903748e-02 -3.339379653334617615e-02 1.837903410196304321e-01 1.624137610197067261e-01 2.676384337246417999e-02 -1.779044792056083679e-02 -3.286024034023284912e-01 1.158778145909309387e-01 8.795543760061264038e-02 -2.140245735645294189e-01 1.289899945259094238e-01 -1.992187276482582092e-02 2.721619792282581329e-02 -2.655095458030700684e-01 -1.782926917076110840e-01 -6.279662996530532837e-02 6.639523804187774658e-02 -2.883656620979309082e-01 3.278817534446716309e-01 -1.394073367118835449e-01 2.622966170310974121e-01 -1.383109092712402344e-01 1.582509726285934448e-01 8.216542005538940430e-02 1.999018481001257896e-03 -1.270234882831573486e-01
-4.583140090107917786e-02 1.158995255827903748e-01 -1.860992014408111572e-01 1.907076537609100342e-01 2.030838578939437866e-01 2.693533897399902344e-01 1.375171542167663574e-01 2.761173844337463379e-01 6.753595918416976929e-02 1.716704815626144409e-01 -7.880748808383941650e-02 1.521794199943542480e-01 -2.488133460283279419e-01 2.432278841733932495e-01 8.263508975505828857e-02 2.454329095780849457e-02 1.743244379758834839e-01 -1.496366858482360840e-01 -1.584946364164352417e-01 -2.406991422176361084e-01 -1.430524587631225586e-01 -5.592413246631622314e-02 -3.203908801078796387e-01 -9.405648708343505859e-02 2.407865673303604126e-01 -2.238057367503643036e-02 6.493101827800273895e-03 -1.059979386627674103e-02 1.917915642261505127e-01 2.443786710500717163e-01 3.242844343185424805e-02 -2.924090325832366943e-01
7.286149263381958008e-02 -5.800664424896240234e-02 -1.090536192059516907e-01 -7.852605544030666351e-03 -1.406498160213232040e-02 5.524995923042297363e-02 -4.846139624714851379e-02 1.035559102892875671e-01 7.630686461925506592e-02 4.076403379440307617e-01 1.070055589079856873e-01 9.181106090545654297e-02 8.703831583261489868e-02 2.844849526882171631e-01 1.986220665276050568e-02 1.892525702714920044e-01 -2.741977758705615997e-02 -1.325012594461441040e-01 -3.032606542110443115e-01 -3.212517797946929932e-01 -9.371866285800933838e-02 -1.181621477007865906e-01 2.359385490417480469e-01 -2.788412570953369141e-02 8.333176374435424805e-02 -8.708168566226959229e-02 -1.959496289491653442e-01 8.208474516868591309e-02 3.397917747497558594e-01 7.993905991315841675e-02 2.897298038005828857e-01 -2.972143590450286865e-01
1.996592283248901367e-01 -8.201252669095993042e-02 1.879522949457168579e-01 2.416945695877075195e-01 -1.751705259084701538e-01 -4.885916039347648621e-02 -2.157802283763885498e-01 8.257761597633361816e-02 -1.561370939016342163e-01 2.860249578952789307e-01 -1.562873572111129761e-01 3.805708885192871094e-01 6.106883659958839417e-02 2.220924496650695801e-01 1.900045573711395264e-02 2.233347296714782715e-01 8.510801941156387329e-02 1.036918163299560547e-01 -1.131034735590219498e-02 -1.831768155097961426e-01 -3.010360002517700195e-01 3.973966930061578751e-03 -4.597041383385658264e-02 -3.626087009906768799e-01 1.108284294605255127e-02 -3.909283876419067383e-02 2.342792972922325134e-02 -1.710802689194679260e-02 2.383057624101638794e-01 1.844713091850280762e-01 1.516664773225784302e-01 -4.737314954400062561e-02
1.212192848324775696e-01 8.371388167142868042e-02 1.345831602811813354e-01 5.780773758888244629e-01 1.161617860198020935e-01 -8.861181885004043579e-02 2.161709219217300415e-02 2.541272528469562531e-02 -1.273023039102554321e-01 1.113461423665285110e-02 2.159527316689491272e-02 -7.349774241447448730e-02 -1.687053442001342773e-01 4.471186399459838867e-01 6.400566548109054565e-02 9.272437542676925659e-02 -6.787389516830444336e-02 -1.093369647860527039e-01 -2.423459887504577637e-01 -6.414306908845901489e-02 -5.586977303028106689e-02 -1.663172058761119843e-02 -3.173574805259704590e-01 -1.843412071466445923e-01 2.629794776439666748e-01 -1.572480648756027222e-01 9.217795729637145996e-02 -7.281769812107086182e-02 -3.646094724535942078e-02 -1.154341101646423340e-01 1.313360687345266342e-02 1.642228104174137115e-02
1.360534280538558960e-01 2.229557745158672333e-02 2.545795403420925140e-02 1.517751514911651611e-01 7.600802183151245117e-02 -1.070161387324333191e-01 -1.584520637989044189e-01 2.975808978080749512e-01 1.047689169645309448e-01 2.142629325389862061e-01 1.454802006483078003e-01 -8.238510042428970337e-02 9.126894921064376831e-02 1.177816689014434814e-01 -5.256133079528808594e-01 -2.407233119010925293e-01 6.961251050233840942e-02 -1.252033412456512451e-01 -5.226843804121017456e-02 -3.106152117252349854e-01 -1.007502004504203796e-01 -1.584307551383972168e-01 -1.094026491045951843e-01 -1.065301001071929932e-01 9.838709235191345215e-02 -1.326783746480941772e-01 6.651650369167327881e-02 -9.870813786983489990e-02 3.986762166023254395e-01 1.722412183880805969e-02 -5.660356208682060242e-02 -5.442629382014274597e-02
1.680778712034225464e-01 -1.175618544220924377e-01 4.260321334004402161e-02 2.829583361744880676e-02 1.377058476209640503e-01 -3.796753659844398499e-02 -3.786134719848632812e-01 2.043768465518951416e-01 -2.432134598493576050e-01 4.126950204372406006e-01 -1.825811117887496948e-01 -1.023350283503532410e-01 -1.303598284721374512e-01 5.890214815735816956e-02 -4.741603136062622070e-02 1.356356292963027954e-01 -3.763860091567039490e-03 1.192249264568090439e-02 -9.585296362638473511e-02 7.761480659246444702e-02 9.865062683820724487e-02 -8.486505597829818726e-02 6.162804365158081055e-02 -2.609365582466125488e-01 2.950976490974426270e-01 -2.161850929260253906e-01 -1.646474301815032959e-01 -1.172464936971664429e-01 1.257321387529373169e-01 1.284036338329315186e-01 -2.541859447956085205e-01 -2.442035228013992310e-01
1.878158748149871826e-02 -2.280411310493946075e-02 -1.315523963421583176e-02 2.523873746395111084e-01 -4.665175825357437134e-02 1.613612025976181030e-01 -2.369764000177383423e-01 2.405263781547546387e-01 -9.267173707485198975e-02 -3.343613073229789734e-02 1.509128659963607788e-01 -8.922330290079116821e-02 -4.561097919940948486e-01 2.712074816226959229e-01 -9.593789279460906982e-02 3.777344524860382080e-02 -3.973303362727165222e-02 -9.717051684856414795e-02 -1.501716524362564087e-01 1.948827505111694336e-01 -1.600404642522335052e-02 -2.585031986236572266e-01 -2.233378589153289795e-01 -2.149475924670696259e-02 3.182416409254074097e-02 -1.657920330762863159e-01 -1.057478114962577820e-01 -4.198232889175415039e-01 1.437369436025619507e-01 -1.518878191709518433e-01 -8.769118785858154297e-02 6.356547027826309204e-02
1.750272959470748901e-01 -1.540636271238327026e-01 2.718923091888427734e-01 3.945175707340240479e-01 -1.048356741666793823e-01 1.161141544580459595e-01 -6.960197538137435913e-02 -1.390267256647348404e-02 -8.188857138156890869e-02 5.694670602679252625e-02 -1.840909719467163086e-01 2.052021920680999756e-01 -5.994338542222976685e-02 2.359599918127059937e-01 -2.552616596221923828e-01 -2.033706009387969971e-01 -1.339749097824096680e-01 -2.006470710039138794e-01 -2.610598206520080566e-01 -2.411842346191406250e-01 2.006597071886062622e-01 8.234606683254241943e-02 -1.224357187747955322e-01 7.676807790994644165e-02 2.834364175796508789e-01 -2.312198467552661896e-02 1.987599432468414307e-01 -1.606901586055755615e-01 2.551984600722789764e-02 -7.032187283039093018e-02 1.442552208900451660e-01 -9.875079989433288574e-02
-4.240656644105911255e-02 9.620099328458309174e-03 -2.043967097997665405e-01 2.406359910964965820e-01 1.483385115861892700e-01 -1.477192640304565430e-01 -1.257213205099105835e-02 1.838236600160598755e-01 -2.012295126914978027e-01 3.900281488895416260e-01 9.031514078378677368e-02 -2.462553977966308594e-02 2.916343510150909424e-02 1.564903259277343750e-01 -5.320341885089874268e-02 1.694960743188858032e-01 1.534091979265213013e-01 6.506105512380599976e-02 -1.767650395631790161e-01 -2.900783121585845947e-01 -1.284175515174865723e-01 1.721179485321044922e-01 1.756737828254699707e-01 -2.080298215150833130e-01 3.164155185222625732e-01 -2.436939179897308350e-01 2.105243317782878876e-02 -2.910199165344238281e-01 1.246973276138305664e-01 2.481225132942199707e-02 5.432930961251258850e-02 -1.876254081726074219e-01
1.797027327120304108e-02 -1.959239318966865540e-02 2.289540618658065796e-01 4.069336354732513428e-01 1.409544348716735840e-01 1.520681846886873245e-02 -1.566669493913650513e-01 5.163953825831413269e-02 -2.343358993530273438e-01 2.058615982532501221e-01 1.675005629658699036e-02 4.774865880608558655e-02 -3.252579364925622940e-03 2.581193745136260986e-01 3.929433599114418030e-02 -1.634881645441055298e-01 -8.005926758050918579e-02 7.564455270767211914e-02 -4.721809923648834229e-01 -9.050435572862625122e-02 2.787087485194206238e-02 2.520107328891754150e-01 2.346894294023513794e-01 -2.855810523033142090e-01 -3.437312319874763489e-02 1.156722679734230042e-01 2.480196580290794373e-02 1.550813913345336914e-01 1.233213543891906738e-01 -1.777429133653640747e-01 5.783578380942344666e-02 -7.506205886602401733e-02
1.384023725986480713e-01 8.820996433496475220e-02 -1.123090088367462158e-02 3.155553340911865234e-01 1.734028458595275879e-01 -1.421017050743103027e-01 -2.283100932836532593e-01 9.968921542167663574e-02 1.112264767289161682e-01 7.029104977846145630e-02 4.367123842239379883e-01 -9.338691830635070801e-02 -2.551546692848205566e-01 2.012612670660018921e-01 -1.861148327589035034e-01 3.470325469970703125e-02 -4.602846503257751465e-02 2.637611329555511475e-02 -3.586361110210418701e-01 -1.139389649033546448e-01 1.531964819878339767e-02 -1.485393047332763672e-01 -2.381983399391174316e-02 1.048141345381736755e-01 -7.362886518239974976e-02 -7.101323455572128296e-02 2.506837844848632812e-01 1.598290205001831055e-01 2.948868572711944580e-01 7.376262545585632324e-02 1.364319771528244019e-01 -1.212458983063697815e-01
-7.738238573074340820e-02 7.471454143524169922e-02 2.192936837673187256e-03 5.574810504913330078e-01 4.601486772298812866e-02 -1.386651396751403809e-01 -7.552519440650939941e-02 -3.556766733527183533e-02 -1.130402833223342896e-01 1.739722676575183868e-02 1.081326752901077271e-01 2.976536191999912262e-02 -3.581711649894714355e-01 2.537167966365814209e-01 7.931715250015258789e-02 -9.717221371829509735e-03 -1.268638670444488525e-02 -1.396470069885253906e-01 -3.467670083045959473e-01 -1.467154324054718018e-01 -3.203337267041206360e-02 -1.006866618990898132e-01 -3.341097831726074219e-01 -1.223151609301567078e-01 6.765113025903701782e-02 -8.672486245632171631e-02 -8.973573148250579834e-02 -1.509711891412734985e-01 2.729620039463043213e-02 -2.701829969882965088e-01 -3.886586055159568787e-02 -8.505901694297790527e-02
2.350376099348068237e-01 3.873041644692420959e-02 -1.879795789718627930e-01 2.843704819679260254e-01 -3.677608072757720947e-02 -2.031597308814525604e-02 -3.201420009136199951e-01 2.213221192359924316e-01 -1.518790572881698608e-01 3.268587887287139893e-01 -4.905380681157112122e-02 1.854264177381992340e-02 -6.756860017776489258e-02 -6.552135199308395386e-02 2.411426045000553131e-02 -2.769238054752349854e-01 1.654612869024276733e-01 -1.345337033271789551e-01 -1.458295434713363647e-01 -2.158146202564239502e-01 1.508562564849853516e-01 -1.455726027488708496e-01 -2.742714583873748779e-01 -7.617090642452239990e-02 1.503058895468711853e-02 -1.514931172132492065e-01 1.603887677192687988e-01 1.568409204483032227e-01 3.527209535241127014e-02 -2.947472035884857178e-01 -3.800341114401817322e-02 -2.316788733005523682e-01
2.669919431209564209e-01 1.027304958552122116e-02 -1.540233194828033447e-01 2.292813956737518311e-01 1.506076008081436157e-01 1.306257396936416626e-01 -4.108801782131195068e-01 3.637566566467285156e-01 -4.805140197277069092e-03 2.352179586887359619e-02 1.384629607200622559e-01 2.577543556690216064e-01 -1.864354312419891357e-01 9.774740785360336304e-02 1.368261277675628662e-01 -9.982180595397949219e-02 3.456854224205017090e-01 -7.957748323678970337e-02 6.853544712066650391e-02 -5.692483857274055481e-02 1.529261935502290726e-02 -6.528620421886444092e-02 1.450194567441940308e-01 -1.186145022511482239e-01 -1.085177659988403320e-01 5.643634498119354248e-02 -6.105639506131410599e-03 -4.041808098554611206e-02 1.884305477142333984e-01 -1.100445687770843506e-01 -1.653787195682525635e-01 -2.954361736774444580e-01
-8.827777206897735596e-02 5.357608199119567871e-02 1.662748306989669800e-01 2.937722504138946533e-01 2.292604595422744751e-01 1.564563661813735962e-01 -2.085072398185729980e-01 3.102774322032928467e-01 -1.126308739185333252e-01 3.192459791898727417e-02 1.729919314384460449e-01 1.674759685993194580e-01 5.330244824290275574e-02 9.863565862178802490e-02 1.406930387020111084e-01 1.579930633306503296e-01 3.756811022758483887e-01 -6.430060416460037231e-02 -1.496090590953826904e-01 -1.705145686864852905e-01 7.571345567703247070e-02 6.197940558195114136e-03 -6.900232285261154175e-02 -3.364694416522979736e-01 2.818886339664459229e-01 -5.960993096232414246e-02 -1.428909599781036377e-01 -1.800704300403594971e-01 9.497998654842376709e-02 -6.853792816400527954e-02 -1.266044229269027710e-01 -2.086075395345687866e-01
2.034119516611099243e-01 -1.146470084786415100e-01 -1.064767688512802124e-02 2.538647949695587158e-01 1.056187152862548828e-01 -3.460650518536567688e-02 -1.761099845170974731e-01 9.335657209157943726e-02 -3.785762190818786621e-02 1.540137231349945068e-01 4.202692210674285889e-02 -1.494104862213134766e-01 2.767364680767059326e-01 1.508098095655441284e-01 -3.122858107089996338e-01 -1.761994510889053345e-01 2.195408344268798828e-01 1.035903543233871460e-01 -1.262250542640686035e-01 -1.586834490299224854e-01 -1.275089685805141926e-03 -1.529254168272018433e-01 -2.239425480365753174e-01 -1.611653715372085571e-01 1.740997731685638428e-01 -4.673139750957489014e-02 5.281770601868629456e-02 -3.332064747810363770e-01 3.630677163600921631e-01 1.707347929477691650e-01 9.512341581284999847e-03 -2.115957140922546387e-01
9.460006654262542725e-02 -1.183417513966560364e-01 -9.245952218770980835e-02 2.527467012405395508e-01 1.196266636252403259e-01 -8.192019164562225342e-02 5.655981600284576416e-02 8.379570394754409790e-02 -6.553674489259719849e-02 1.262250542640686035e-01 5.678194575011730194e-03 -2.737632989883422852e-01 2.064838111400604248e-01 2.461111247539520264e-01 -2.331979572772979736e-01 -4.578136652708053589e-02 1.493935286998748779e-01 -3.863885253667831421e-02 -1.335022598505020142e-01 5.975800380110740662e-02 -1.327062994241714478e-01 1.078796461224555969e-01 -9.848419576883316040e-02 -3.488617539405822754e-01 8.003128319978713989e-02 -4.340874776244163513e-02 -3.231545090675354004e-01 -1.098027676343917847e-01 4.733094573020935059e-01 -1.555527746677398682e-01 1.885264366865158081e-01 6.396146118640899658e-02
3.729646205902099609e-01 -1.650575697422027588e-01 4.550352692604064941e-02 4.070056974887847900e-01 1.180784255266189575e-01 8.313034474849700928e-02 -1.466913074254989624e-01 9.562941640615463257e-02 8.667195588350296021e-02 1.043620035052299500e-01 6.501859426498413086e-02 1.674044281244277954e-01 -6.008269637823104858e-02 1.019315198063850403e-01 5.845325533300638199e-03 8.315020054578781128e-02 -1.587574928998947144e-01 6.452699750661849976e-02 -2.058268338441848755e-01 -3.336658701300621033e-03 9.545710682868957520e-02 1.538921594619750977e-01 -4.302903413772583008e-01 -4.409715905785560608e-02 1.079114824533462524e-01 -2.981638610363006592e-01 1.384546160697937012e-01 7.646968215703964233e-02 7.276140898466110229e-02 -2.460599839687347412e-01 -2.323736399412155151e-01 -7.599680125713348389e-02
1.373120248317718506e-01 -7.318473607301712036e-02 3.142579272389411926e-02 -2.635220624506473541e-02 5.209864303469657898e-02 1.687799841165542603e-01 9.043933241628110409e-04 1.322260946035385132e-01 5.953009426593780518e-02 3.780005574226379395e-01 2.544553875923156738e-01 2.095144540071487427e-01 -6.906490027904510498e-02 3.185379803180694580e-01 -2.605496533215045929e-02 1.653153598308563232e-01 6.488632410764694214e-02 -5.272236838936805725e-02 -1.262156069278717041e-01 -3.593023419380187988e-01 -3.374189138412475586e-02 -8.859709650278091431e-02 -7.571784406900405884e-02 5.340890213847160339e-02 1.808500140905380249e-01 4.829087294638156891e-03 5.291467159986495972e-02 9.975938498973846436e-02 3.005681633949279785e-01 1.230574697256088257e-01 3.854722976684570312e-01 -2.587623894214630127e-01
2.563654780387878418e-01 -2.300234138965606689e-01 -1.456825584173202515e-01 -3.042291291058063507e-02 -6.511371582746505737e-02 -8.550786972045898438e-02 -1.063566431403160095e-01 3.743111714720726013e-02 9.649791568517684937e-02 5.513741075992584229e-02 2.180346753448247910e-03 1.840195059776306152e-01 9.695433825254440308e-02 2.038853019475936890e-01 1.328372359275817871e-01 -8.029101043939590454e-02 1.580263227224349976e-01 -3.798980712890625000e-01 -1.897979080677032471e-01 -1.727813184261322021e-01 8.831001818180084229e-02 1.189731061458587646e-01 -3.805687129497528076e-01 -1.066326573491096497e-01 1.324215233325958252e-01 -1.908052712678909302e-01 3.452040255069732666e-02 2.737174555659294128e-02 2.778827250003814697e-01 -1.431337445974349976e-01 -1.533141136169433594e-01 -3.510683178901672363e-01
8.405032567679882050e-03 -4.487446323037147522e-02 -9.619175642728805542e-02 1.549572944641113281e-01 -1.951402723789215088e-01 1.595833748579025269e-01 -4.066460728645324707e-01 -2.127078361809253693e-03 3.318206220865249634e-02 9.871716797351837158e-02 2.215252071619033813e-01 1.221579313278198242e-01 -7.433377206325531006e-02 1.090360805392265320e-01 -3.658698797225952148e-01 -1.898392885923385620e-01 -1.425537019968032837e-01 -1.653270721435546875e-01 -1.914771497249603271e-01 -2.075568586587905884e-01 -1.831244081258773804e-01 -8.113100379705429077e-02 1.204022243618965149e-01 -2.984218299388885498e-01 3.999708592891693115e-02 -1.077802702784538269e-01 -5.571540445089340210e-02 1.343587934970855713e-01 3.711348176002502441e-01 -1.472926884889602661e-01 -8.490921556949615479e-02 -3.869211301207542419e-02
9.947869926691055298e-02 7.093901745975017548e-03 -1.476241648197174072e-01 2.135565578937530518e-01 -2.299467846751213074e-02 1.876924782991409302e-01 -3.891375064849853516e-01 1.689559593796730042e-02 -5.091329291462898254e-02 1.966682672500610352e-01 -9.113004198297858238e-04 -1.772125363349914551e-01 4.619022831320762634e-02 2.773180902004241943e-01 -8.031070232391357422e-02 -2.065927237272262573e-01 8.022398105822503567e-04 -4.145641624927520752e-02 -1.612946689128875732e-01 -9.007197618484497070e-02 -2.065529376268386841e-01 1.174196973443031311e-01 -1.071785986423492432e-01 8.590031415224075317e-02 -1.232054308056831360e-01 9.712600708007812500e-02 -2.476933896541595459e-01 1.977584809064865112e-01 4.724796414375305176e-01 6.572899967432022095e-02 -2.532231211662292480e-01 -8.012583851814270020e-02
1.049956828355789185e-01 3.840081766247749329e-02 -1.122950948774814606e-02 1.903744786977767944e-01 1.532616168260574341e-01 1.343693733215332031e-01 -2.601899206638336182e-01 2.961532473564147949e-01 5.521599575877189636e-02 2.420976608991622925e-01 3.433991596102714539e-02 2.506009042263031006e-01 2.967792451381683350e-01 -2.347032725811004639e-02 8.268111199140548706e-02 -2.984065562486648560e-03 3.089259564876556396e-01 -5.062982439994812012e-02 -3.669305145740509033e-01 -6.657276302576065063e-02 2.382612526416778564e-01 1.035605147480964661e-01 -4.582164436578750610e-02 -7.214730232954025269e-02 2.783369123935699463e-01 -5.413704365491867065e-02 -4.502183198928833008e-02 1.250078529119491577e-01 1.373636722564697266e-01 -6.414379179477691650e-02 4.172958433628082275e-03 -3.164576888084411621e-01
-4.888581484556198120e-02 -7.215540111064910889e-02 1.717997342348098755e-01 4.013837575912475586e-01 -1.686080917716026306e-02 1.284773200750350952e-01 4.225135967135429382e-02 3.637953475117683411e-02 -1.185042783617973328e-01 2.176401168107986450e-01 2.453864812850952148e-01 1.476070731878280640e-01 -1.788491308689117432e-01 1.777722686529159546e-01 -1.245844215154647827e-01 7.869504392147064209e-03 -9.731747210025787354e-02 -3.182698786258697510e-01 -1.263819783926010132e-01 1.482889056205749512e-01 -3.035453555639833212e-04 -1.991928517818450928e-01 -3.215493559837341309e-01 4.105785489082336426e-02 -1.095132380723953247e-01 -2.224672026932239532e-02 -2.215343415737152100e-01 -2.382557392120361328e-01 2.280925512313842773e-01 -1.602428853511810303e-01 1.854501962661743164e-01 -1.880987584590911865e-01
-4.319179803133010864e-02 -3.705942928791046143e-01 -1.690753176808357239e-02 2.405664771795272827e-01 -1.750065386295318604e-02 3.460589796304702759e-02 -1.528428196907043457e-01 2.451859116554260254e-01 -2.087641656398773193e-01 2.336792647838592529e-01 -1.219106279313564301e-02 2.669863700866699219e-01 -3.838887512683868408e-01 -1.569725945591926575e-02 -2.031049728393554688e-01 -1.311601400375366211e-01 -1.235304027795791626e-02 -3.061832627281546593e-03 -5.465449392795562744e-02 -1.201936528086662292e-01 -1.103039830923080444e-01 -2.721231281757354736e-01 -1.566095650196075439e-02 -1.942323893308639526e-01 -1.579593122005462646e-01 -1.460962593555450439e-01 -1.289954781532287598e-01 5.417994409799575806e-02 2.702222466468811035e-01 6.539238989353179932e-02 1.445449143648147583e-01 -1.900527328252792358e-01
2.967557311058044434e-01 1.333814579993486404e-02 -2.996715307235717773e-01 1.768394559621810913e-01 1.195697486400604248e-01 -4.486738890409469604e-02 -9.954959154129028320e-02 1.041709557175636292e-01 3.749703988432884216e-02 5.236845016479492188e-01 3.579035773873329163e-02 -1.029907986521720886e-01 2.776032686233520508e-02 1.193928569555282593e-01 -3.472849354147911072e-02 -1.408586651086807251e-01 -3.681482374668121338e-02 -2.530045211315155029e-01 -9.868922829627990723e-02 -8.479602634906768799e-02 -7.823655754327774048e-02 -2.492221295833587646e-01 3.546468541026115417e-02 -4.893123731017112732e-02 2.111321687698364258e-01 1.219568997621536255e-01 1.787525266408920288e-01 7.164966315031051636e-02 1.460135728120803833e-01 -9.411616623401641846e-02 7.378564774990081787e-02 -3.790244162082672119e-01
3.756748512387275696e-02 -1.380989402532577515e-01 2.207200378179550171e-01 3.252620995044708252e-01 1.368873417377471924e-01 8.742838166654109955e-03 -1.643136590719223022e-01 2.002059668302536011e-01 -5.401318892836570740e-02 5.640665814280509949e-02 2.391431331634521484e-01 6.032723188400268555e-02 -3.790174424648284912e-01 2.733071744441986084e-01 -1.740726977586746216e-01 4.869143292307853699e-02 1.772733032703399658e-01 8.023805916309356689e-02 6.484066694974899292e-02 6.599907577037811279e-02 -1.495842635631561279e-01 -2.690105140209197998e-01 7.565139234066009521e-02 -1.157233193516731262e-01 -1.359901577234268188e-01 5.762766301631927490e-02 -6.935223191976547241e-02 -1.305696368217468262e-01 1.531268805265426636e-01 -1.950091421604156494e-01 -1.337724179029464722e-01 -3.712575733661651611e-01
-1.224726215004920959e-01 -1.054613664746284485e-01 -7.800676673650741577e-02 1.059872061014175415e-01 -1.992147602140903473e-02 2.764469198882579803e-02 -2.902918159961700439e-01 1.406558007001876831e-01 1.141966581344604492e-01 5.201690196990966797e-01 1.712058931589126587e-01 -6.809452176094055176e-02 4.559844359755516052e-02 -3.020888753235340118e-02 -1.623249845579266548e-03 -1.176602691411972046e-01 5.160134751349687576e-03 -6.366162002086639404e-02 -1.486886143684387207e-01 -2.101095616817474365e-01 -1.880461163818836212e-02 -1.343736052513122559e-01 -2.378509938716888428e-02 -4.400046467781066895e-01 2.405160516500473022e-01 -2.359872162342071533e-01 1.912002265453338623e-01 2.200861424207687378e-01 1.370580494403839111e-01 -2.506310865283012390e-02 1.130211502313613892e-01 -5.751863494515419006e-02
-1.527897361665964127e-02 -3.744013309478759766e-01 6.007922347635030746e-04 3.222513794898986816e-01 1.081171352416276932e-02 8.788106590509414673e-02 -5.017296969890594482e-02 -1.293397843837738037e-01 1.708896309137344360e-01 1.074953898787498474e-01 2.515843324363231659e-02 5.002111196517944336e-02 -1.948128640651702881e-01 1.360397785902023315e-01 -2.883349657058715820e-01 -6.833811756223440170e-03 3.756890594959259033e-01 1.801803894340991974e-02 -2.422161847352981567e-01 -4.362936131656169891e-03 -2.800455875694751740e-02 2.806318700313568115e-01 -1.183172911405563354e-01 -9.845521301031112671e-02 2.616800833493471146e-03 -1.657695695757865906e-02 -1.434918195009231567e-01 9.930036216974258423e-02 2.371297478675842285e-01 1.966091543436050415e-01 1.254298835992813110e-01 -3.168366849422454834e-01
1.931379735469818115e-02 -2.389265000820159912e-01 -3.280070051550865173e-02 1.270616650581359863e-01 1.902399510145187378e-01 -1.398368924856185913e-01 -7.557072490453720093e-02 2.278915643692016602e-01 -8.037831634283065796e-02 3.409132063388824463e-01 -7.990218698978424072e-02 -7.419793307781219482e-02 -6.781446933746337891e-02 2.280136197805404663e-01 -1.934840977191925049e-01 2.820901870727539062e-01 5.424278602004051208e-02 1.181829050183296204e-01 1.840330101549625397e-02 -1.069402024149894714e-01 2.490687221288681030e-01 1.720656454563140869e-01 1.370882391929626465e-01 -3.565326631069183350e-01 8.090329915285110474e-02 -5.632335320115089417e-02 -7.874317467212677002e-02 -2.039493024349212646e-01 2.609657347202301025e-01 -1.861184462904930115e-02 -2.356442064046859741e-01 -2.367090880870819092e-01
1.756185293197631836e-01 -4.491977766156196594e-02 3.789430111646652222e-02 3.282437324523925781e-01 -1.498818248510360718e-01 1.081938669085502625e-01 1.584660857915878296e-01 1.636882722377777100e-01 -1.745055615901947021e-01 3.400306403636932373e-01 6.221900880336761475e-02 2.563889622688293457e-01 -2.511320710182189941e-01 -1.887618303298950195e-01 -2.174812406301498413e-01 -1.512707471847534180e-01 1.490257233381271362e-01 -1.088740006089210510e-01 -7.969211786985397339e-02 3.323101252317428589e-02 3.375173313543200493e-03 -2.006393969058990479e-01 -8.361574262380599976e-02 -2.211113423109054565e-01 -6.012680754065513611e-02 -5.735900625586509705e-02 -2.787373065948486328e-01 9.067038446664810181e-02 3.501777052879333496e-01 7.825324684381484985e-02 8.613924682140350342e-02 -1.437715142965316772e-01
4.848762601613998413e-02 -2.726205587387084961e-01 -3.577074408531188965e-02 3.157145082950592041e-01 2.759004235267639160e-01 1.141465008258819580e-01 2.838548421859741211e-01 -6.944376230239868164e-02 1.290498524904251099e-01 1.139879375696182251e-01 1.342167705297470093e-01 1.864856332540512085e-01 -6.828745454549789429e-02 6.931413710117340088e-02 -2.644712850451469421e-02 2.426252514123916626e-02 1.430209279060363770e-01 -7.484050840139389038e-02 -1.521157920360565186e-01 -1.709626242518424988e-02 -8.571968227624893188e-02 2.915788292884826660e-01 -1.378432363271713257e-01 -1.648375648073852062e-03 5.638616159558296204e-02 -1.409893929958343506e-01 1.459345072507858276e-01 -2.594781219959259033e-01 2.205862700939178467e-01 -2.274265587329864502e-01 2.968067228794097900e-01 -3.059669435024261475e-01
1.298777908086776733e-01 -5.529891699552536011e-02 -1.897233352065086365e-02 3.599112927913665771e-01 1.236242353916168213e-01 7.153686136007308960e-02 -6.264836341142654419e-02 8.510022610425949097e-02 -9.983541071414947510e-02 3.405669927597045898e-01 4.203907772898674011e-02 -4.182818531990051270e-01 1.933900564908981323e-01 9.848028421401977539e-03 -3.124220967292785645e-01 -2.116710990667343140e-01 -8.979833126068115234e-02 -4.170973598957061768e-02 -1.430717203766107559e-02 -2.758711390197277069e-02 4.650282114744186401e-02 9.338650107383728027e-02 -1.162273883819580078e-01 -1.865783035755157471e-01 2.475592643022537231e-01 -1.100336462259292603e-01 1.255029290914535522e-01 9.724894538521766663e-03 3.563255667686462402e-01 -4.421014338731765747e-02 1.370042860507965088e-01 -1.706382930278778076e-01
3.656222298741340637e-02 -2.527753710746765137e-01 -4.254651430528610945e-04 2.067202627658843994e-01 5.828775838017463684e-02 1.005424037575721741e-01 -2.325337380170822144e-01 1.826854348182678223e-01 -8.631189912557601929e-02 2.525614500045776367e-01 -2.675011754035949707e-01 7.439634203910827637e-02 -6.407783832401037216e-03 -3.695420548319816589e-02 8.896312117576599121e-02 -2.043716609477996826e-02 -2.655921876430511475e-02 1.027495339512825012e-01 -2.859485447406768799e-01 -1.029831469058990479e-01 -2.281567603349685669e-01 -3.262685537338256836e-01 -2.323018163442611694e-01 1.553369760513305664e-01 2.738664299249649048e-02 -3.034437000751495361e-01 8.535732328891754150e-02 -1.865223199129104614e-01 2.634940445423126221e-01 1.509404741227626801e-02 -2.309117764234542847e-01 -1.868097931146621704e-01
1.110487729310989380e-01 -2.541125118732452393e-01 -1.615359336137771606e-01 1.800356209278106689e-01 1.113511845469474792e-01 1.163486093282699585e-01 4.276626184582710266e-02 2.041642367839813232e-01 8.574325474910438061e-04 2.691923379898071289e-01 2.349833585321903229e-02 1.804114133119583130e-02 -2.897090651094913483e-02 5.247092805802822113e-03 -1.993531286716461182e-01 3.809622526168823242e-01 -6.711203604936599731e-03 -8.091916888952255249e-02 -2.326001077890396118e-01 -1.047161892056465149e-01 1.212612912058830261e-01 1.550656836479902267e-02 1.657267361879348755e-01 -1.437028944492340088e-01 1.963454037904739380e-01 -2.550794482231140137e-01 7.439794391393661499e-02 -3.227505460381507874e-02 3.415718972682952881e-01 1.418515145778656006e-01 -2.140939831733703613e-01 -3.294108211994171143e-01
1.824887841939926147e-02 -2.146319746971130371e-01 -3.596165180206298828e-01 1.958534717559814453e-01 1.614886075258255005e-01 -3.347530364990234375e-01 -6.258427351713180542e-02 2.785478532314300537e-01 -8.472276479005813599e-02 3.119334578514099121e-01 -5.034238472580909729e-02 -1.559847593307495117e-01 1.452099252492189407e-02 1.812283135950565338e-02 2.389869838953018188e-02 1.286516338586807251e-01 7.893991470336914062e-02 -9.061773866415023804e-02 -5.342754721641540527e-02 -2.400328367948532104e-01 2.802297472953796387e-01 4.758799448609352112e-02 -9.765814244747161865e-02 -3.014170005917549133e-02 1.105357259511947632e-01 -6.175263226032257080e-02 6.325780600309371948e-02 -8.498977869749069214e-02 3.102992475032806396e-01 -5.621315911412239075e-03 -6.076960638165473938e-02 -3.519190847873687744e-01
2.611513435840606689e-01 -2.981649339199066162e-01 -3.752677887678146362e-02 4.291123747825622559e-01 -1.813771128654479980e-01 -6.506495922803878784e-02 -9.071364067494869232e-03 1.941560506820678711e-01 1.567853689193725586e-01 3.125356733798980713e-01 5.994246900081634521e-02 -1.847793012857437134e-01 -2.524655163288116455e-01 7.005485892295837402e-02 9.171646833419799805e-02 1.861529052257537842e-02 -2.946976386010646820e-02 -5.530279502272605896e-02 -5.265702679753303528e-02 -4.296533167362213135e-01 5.820129066705703735e-02 -8.817378431558609009e-02 -4.605669155716896057e-02 -1.422780752182006836e-01 1.835425496101379395e-01 3.682138025760650635e-02 1.220611706376075745e-01 -1.187311708927154541e-01 4.298280924558639526e-03 -1.080672964453697205e-01 -1.715659350156784058e-01 -1.226413622498512268e-01
7.038250565528869629e-02 -1.897023022174835205e-01 3.693198040127754211e-02 2.002998292446136475e-01 7.498244196176528931e-02 2.157360017299652100e-01 2.506041824817657471e-01 2.216459810733795166e-01 2.093470096588134766e-02 8.082449436187744141e-02 8.321165293455123901e-02 2.108018472790718079e-02 -1.378983557224273682e-01 3.877280652523040771e-01 -2.163332700729370117e-01 -8.445492386817932129e-02 7.786687463521957397e-02 -3.019561767578125000e-01 2.890701033174991608e-02 -2.454223930835723877e-01 -9.907550364732742310e-02 -2.009208798408508301e-01 1.656038016080856323e-01 -2.256889492273330688e-01 -1.550586428493261337e-02 -5.203884467482566833e-02 2.306713722646236420e-02 -1.476401090621948242e-01 1.648125499486923218e-01 -1.220930963754653931e-01 -3.581111133098602295e-01 -1.827976852655410767e-01
1.047316007316112518e-02 3.698829934000968933e-02 1.115781292319297791e-01 5.950124263763427734e-01 -2.830247953534126282e-02 2.747266590595245361e-01 -6.791081279516220093e-02 1.988650858402252197e-01 2.843489870429039001e-02 3.861357271671295166e-02 5.742380768060684204e-02 2.137909978628158569e-01 -8.748465776443481445e-02 1.804759502410888672e-01 -2.157468944787979126e-01 -4.709416627883911133e-02 -4.314588150009512901e-04 9.985173121094703674e-03 -2.666926383972167969e-01 -6.236883625388145447e-02 4.783741384744644165e-02 2.083109766244888306e-01 -1.074641272425651550e-01 7.794491946697235107e-02 2.355887144804000854e-01 8.776649832725524902e-02 1.923872381448745728e-01 -1.865544915199279785e-01 3.838168084621429443e-02 -2.322947382926940918e-01 1.391662061214447021e-01 -1.518621444702148438e-01
2.538048289716243744e-02 -1.761900782585144043e-01 -4.746073484420776367e-02 7.756938040256500244e-02 6.697535514831542969e-02 3.387271761894226074e-01 -3.248664438724517822e-01 7.117377966642379761e-02 6.882544606924057007e-02 4.280540347099304199e-01 1.122798472642898560e-01 1.597983539104461670e-01 -2.172989249229431152e-01 3.873512521386146545e-02 -2.610985040664672852e-01 4.612925462424755096e-03 8.601551502943038940e-02 -3.397178277373313904e-02 -6.660486757755279541e-02 -1.393191665410995483e-01 -1.495720148086547852e-01 -2.123559713363647461e-01 -8.122538030147552490e-02 -1.517526060342788696e-01 -2.980587780475616455e-01 1.787775941193103790e-02 -7.561336457729339600e-02 -8.991052210330963135e-02 1.859201341867446899e-01 -7.020222395658493042e-02 3.235257267951965332e-01 -1.028582751750946045e-01
-1.323882639408111572e-01 -4.529335200786590576e-01 7.000760734081268311e-02 3.533839583396911621e-01 2.120634466409683228e-01 5.372524634003639221e-02 -1.579618752002716064e-01 -1.148212924599647522e-01 1.273971796035766602e-01 1.603094488382339478e-01 5.362110584974288940e-02 -2.289673984050750732e-01 -4.615635843947529793e-04 3.786853747442364693e-03 -1.033670157194137573e-01 -2.905683517456054688e-01 2.605761028826236725e-02 -2.484434992074966431e-01 -1.672108918428421021e-01 -1.932624429464340210e-01 1.372635364532470703e-02 1.131158694624900818e-01 1.762264817953109741e-01 -2.702332437038421631e-01 8.580153435468673706e-02 -4.892119020223617554e-02 2.952093956992030144e-03 -3.468812629580497742e-02 3.160425424575805664e-01 -1.019759476184844971e-01 -5.138148367404937744e-02 -2.286698296666145325e-02
-2.572678262367844582e-03 -7.951143383979797363e-02 -4.000661522150039673e-02 3.915602266788482666e-01 7.427452504634857178e-02 -5.732572078704833984e-02 -2.549256384372711182e-01 1.363231390714645386e-01 5.915828049182891846e-02 3.195475637912750244e-01 2.388413846492767334e-01 -1.625576056540012360e-02 -1.387107074260711670e-01 2.464105375111103058e-02 1.023553609848022461e-01 9.794230759143829346e-02 1.289691030979156494e-01 -2.185980379581451416e-01 6.124655902385711670e-02 -1.891383081674575806e-01 1.642667353153228760e-01 -1.204878091812133789e-01 -5.339549481868743896e-02 -4.238817393779754639e-01 3.309607803821563721e-01 -1.191879808902740479e-01 2.021305412054061890e-01 8.238027989864349365e-02 9.370335936546325684e-02 8.800017833709716797e-02 1.646448820829391479e-01 -2.353436872363090515e-02
-1.092083845287561417e-02 -1.414216905832290649e-01 1.394583880901336670e-01 1.656068712472915649e-01 -8.374474942684173584e-02 3.266530632972717285e-01 -2.457721345126628876e-02 2.078967392444610596e-01 -1.050383523106575012e-01 1.973804533481597900e-01 1.991014778614044189e-01 -2.076014690101146698e-02 -1.474105417728424072e-01 2.340505719184875488e-01 -1.062743663787841797e-01 -5.381914600729942322e-02 -9.942654520273208618e-02 3.297609090805053711e-02 1.700787544250488281e-01 -1.078633870929479599e-02 -2.037433981895446777e-01 1.344052143394947052e-02 -4.217654466629028320e-02 -3.068731129169464111e-01 2.549369633197784424e-01 -2.034559696912765503e-01 -6.615605950355529785e-02 1.290347278118133545e-01 4.515030980110168457e-01 -2.785927951335906982e-01 -7.129210978746414185e-02 -5.547605454921722412e-02
5.832703411579132080e-02 -5.211730003356933594e-01 -4.866306670010089874e-03 3.755849897861480713e-01 2.641124129295349121e-01 -8.212638087570667267e-03 -1.687422394752502441e-01 -1.761357635259628296e-01 7.149339467287063599e-02 7.383968681097030640e-02 -1.229616478085517883e-01 7.973093539476394653e-02 -5.426636710762977600e-02 -2.430228516459465027e-02 -5.748913809657096863e-02 -4.739134386181831360e-02 7.394351065158843994e-02 -9.317672252655029297e-02 -3.216361105442047119e-01 -3.730538859963417053e-02 -1.743768341839313507e-02 1.664798110723495483e-01 8.371467888355255127e-02 -1.298496723175048828e-01 -1.349900569766759872e-02 -1.104198470711708069e-01 2.438349872827529907e-01 2.972615510225296021e-02 2.725821435451507568e-01 -2.526721656322479248e-01 1.760558038949966431e-01 2.661050297319889069e-02
1.198947653174400330e-01 -4.684591665863990784e-02 -1.399742960929870605e-01 1.129572018980979919e-01 -1.274817585945129395e-01 1.437656134366989136e-01 -1.761770993471145630e-01 1.948275119066238403e-01 -9.811068326234817505e-02 4.507203027606010437e-02 2.206171751022338867e-01 -1.576106995344161987e-01 1.529123634099960327e-01 3.347486555576324463e-01 -3.123640716075897217e-01 -2.217181473970413208e-01 -3.029078431427478790e-02 -2.037180960178375244e-02 -3.239355683326721191e-01 -7.507283240556716919e-02 -9.576600044965744019e-02 -1.360521018505096436e-01 -7.392607629299163818e-02 -7.231944054365158081e-02 3.210676461458206177e-02 1.521711703389883041e-02 -1.312451660633087158e-01 -9.944020211696624756e-02 4.232625067234039307e-01 -2.809467315673828125e-01 -1.959674954414367676e-01 -5.178983137011528015e-02
4.600964859127998352e-02 -1.883003562688827515e-01 -2.216172367334365845e-01 2.223607450723648071e-01 8.639205247163772583e-02 3.172389790415763855e-02 -9.820707887411117554e-02 1.403267383575439453e-01 -9.190072864294052124e-02 3.439436852931976318e-01 -2.094014286994934082e-01 3.243976831436157227e-02 -4.853432532399892807e-03 5.252239480614662170e-02 -1.235752478241920471e-01 4.257242679595947266e-01 -2.961141802370548248e-02 -8.495876193046569824e-02 -2.519201338291168213e-01 6.665268540382385254e-02 8.273892849683761597e-02 -4.737338796257972717e-02 1.628693775273859501e-03 -2.026030421257019043e-01 1.413322538137435913e-01 -2.644929289817810059e-01 -3.491790592670440674e-02 -1.604769378900527954e-02 2.758440673351287842e-01 4.633710160851478577e-02 -2.779153883457183838e-01 -2.865292131900787354e-01
1.269723176956176758e-01 -3.502033054828643799e-01 1.513889897614717484e-02 2.894446253776550293e-01 2.712864875793457031e-01 6.264144089072942734e-03 -8.988638222217559814e-02 -2.084760963916778564e-01 1.237856298685073853e-01 1.366829574108123779e-01 -7.338318228721618652e-02 2.008862048387527466e-01 -9.659045375883579254e-03 -1.126965135335922241e-01 -2.143181413412094116e-01 -1.505409032106399536e-01 1.332556158304214478e-01 -2.817777991294860840e-01 -3.183173239231109619e-01 -1.424558013677597046e-01 -8.693801611661911011e-02 1.333924680948257446e-01 9.200494736433029175e-02 -1.836711764335632324e-01 -1.750358045101165771e-01 -1.467521190643310547e-01 -8.510079979896545410e-02 4.722373560070991516e-02 2.000324726104736328e-01 -1.212588548660278320e-01 2.698449492454528809e-01 -1.241394057869911194e-01
2.275109887123107910e-01 9.286793321371078491e-02 1.877093873918056488e-02 2.124237865209579468e-01 -8.652018755674362183e-02 1.066788360476493835e-01 -1.741392612457275391e-01 1.895522624254226685e-01 -5.306930467486381531e-02 3.702764958143234253e-02 3.430508673191070557e-01 -3.562680259346961975e-02 -2.361498326063156128e-01 1.516933143138885498e-01 2.532851696014404297e-02 3.227172791957855225e-02 5.579310283064842224e-02 -7.079184800386428833e-02 -4.547837078571319580e-01 -2.393851727247238159e-01 -1.039171665906906128e-01 -5.395895987749099731e-02 3.402041736990213394e-03 -1.555948406457901001e-01 5.118164420127868652e-02 1.276149749755859375e-01 2.365804761648178101e-01 6.743139028549194336e-02 3.809778988361358643e-01 2.044880390167236328e-01 1.637071371078491211e-01 -4.521876573562622070e-02
1.434281766414642334e-01 -2.142604440450668335e-01 -4.807688668370246887e-02 -1.462618634104728699e-02 -8.785039931535720825e-02 -1.529528945684432983e-01 6.613730639219284058e-02 1.973102986812591553e-01 -3.218359081074595451e-03 2.357885688543319702e-01 -2.973644062876701355e-02 1.451682448387145996e-01 -1.714536398649215698e-01 1.808156073093414307e-01 -3.924479242414236069e-03 4.252404719591140747e-02 1.709538996219635010e-01 -1.419993340969085693e-01 -1.820686757564544678e-01 -4.995691478252410889e-01 -1.090333983302116394e-01 -3.845008462667465210e-02 -2.212980091571807861e-01 -2.073688656091690063e-01 3.936960697174072266e-01 -2.277297377586364746e-01 2.119951248168945312e-01 1.196169257164001465e-01 6.843166053295135498e-02 -5.301335081458091736e-02 4.817062988877296448e-02 -4.157433286309242249e-02
-5.569101125001907349e-02 -4.110997915267944336e-01 -2.466358244419097900e-01 2.956870198249816895e-01 -8.951876312494277954e-02 -1.155171617865562439e-01 -3.677863255143165588e-02 4.615655541419982910e-02 1.492434740066528320e-01 -4.064355418086051941e-02 3.245149925351142883e-02 -9.195297956466674805e-02 -1.511483788490295410e-01 3.220754116773605347e-02 -2.666467428207397461e-01 -2.606950104236602783e-01 2.212185263633728027e-01 4.489297419786453247e-02 -3.029155135154724121e-01 -1.540013588964939117e-03 7.306509464979171753e-02 8.203960023820400238e-03 -8.734954893589019775e-02 -4.305906221270561218e-02 1.519446074962615967e-01 -1.135030910372734070e-01 -8.508358895778656006e-02 1.738991737365722656e-01 3.362022340297698975e-01 8.167010545730590820e-02 1.668557226657867432e-01 -2.825225889682769775e-01
1.397832781076431274e-01 -6.119814142584800720e-02 1.570080220699310303e-01 3.418180942535400391e-01 -6.197359762154519558e-04 9.085306525230407715e-02 7.055363804101943970e-02 1.565292477607727051e-01 -2.184490859508514404e-01 2.292879670858383179e-01 -4.248331114649772644e-02 1.332697123289108276e-01 -1.576736569404602051e-01 2.530387230217456818e-02 1.190317422151565552e-01 -1.351568996906280518e-01 -1.636402755975723267e-01 4.466515034437179565e-02 -7.607847452163696289e-02 5.304473266005516052e-02 -1.801705509424209595e-01 -2.397258430719375610e-01 -3.831524252891540527e-01 -7.918769866228103638e-02 1.640710234642028809e-01 -3.768391609191894531e-01 -6.129169370979070663e-03 2.283398360013961792e-01 2.537080049514770508e-01 -1.065299212932586670e-01 -2.001479566097259521e-01 -4.933650791645050049e-02
1.115611940622329712e-01 3.979466110467910767e-02 1.290585398674011230e-01 2.150949984788894653e-01 5.223042890429496765e-02 -1.459179073572158813e-01 -2.963433861732482910e-01 2.787473499774932861e-01 8.623777329921722412e-02 -7.803151011466979980e-02 3.694949150085449219e-01 8.012761920690536499e-02 -1.474528163671493530e-01 2.807934582233428955e-01 6.075997650623321533e-02 5.662163347005844116e-02 8.657421171665191650e-02 1.258866041898727417e-01 -1.763045638799667358e-01 -3.178759217262268066e-01 1.551140248775482178e-01 -2.792357206344604492e-01 -5.954357981681823730e-02 8.028639107942581177e-02 2.190352082252502441e-01 -1.088418141007423401e-01 4.343754798173904419e-02 -1.688588708639144897e-01 1.573343127965927124e-01 1.129471212625503540e-01 -2.507222443819046021e-02 -2.714646458625793457e-01
1.199461296200752258e-01 -1.743631064891815186e-01 1.316649168729782104e-01 1.229574531316757202e-01 -3.371899425983428955e-01 -6.890799850225448608e-02 -1.314752548933029175e-01 2.083507627248764038e-01 -3.225868195295333862e-02 5.268372967839241028e-02 1.913160532712936401e-01 1.621225662529468536e-02 -3.383414447307586670e-01 2.618533968925476074e-01 2.285791784524917603e-01 -8.318638801574707031e-02 1.529937982559204102e-01 -1.329855918884277344e-01 -9.428687393665313721e-02 -9.237166494131088257e-02 -6.755758076906204224e-02 9.537422657012939453e-02 1.244797185063362122e-02 -3.813887238502502441e-01 4.078119620680809021e-02 -1.176457502879202366e-03 -2.104935422539710999e-02 8.624550700187683105e-02 3.109188079833984375e-01 -2.045727819204330444e-01 -2.204718142747879028e-01 -2.150858789682388306e-01
1.176499053835868835e-01 -9.613601863384246826e-02 -1.627933382987976074e-01 5.806180089712142944e-02 5.225035175681114197e-02 2.253361977636814117e-02 -1.741066575050354004e-01 9.902451187372207642e-02 -2.587426826357841492e-02 3.616436421871185303e-01 -1.483015716075897217e-01 5.283438367769122124e-04 -7.383515685796737671e-02 1.726480573415756226e-01 1.772124916315078735e-01 1.320769339799880981e-01 9.872009605169296265e-02 -1.832223385572433472e-01 -5.172441601753234863e-01 -7.404926419258117676e-02 -9.725189954042434692e-02 -8.143620193004608154e-02 1.264993250370025635e-01 1.096646860241889954e-01 1.207756847143173218e-01 -2.531149983406066895e-01 -2.132987529039382935e-01 8.628954738378524780e-02 3.983491659164428711e-01 1.920302771031856537e-02 7.214915752410888672e-02 -9.908683598041534424e-02
5.872197821736335754e-02 -2.026616632938385010e-01 -2.064829766750335693e-01 2.003505975008010864e-01 1.794515103101730347e-01 1.169209331274032593e-01 3.978107497096061707e-02 1.051047444343566895e-01 4.044196754693984985e-02 3.148102462291717529e-01 3.102864511311054230e-02 -5.212279036641120911e-02 -7.928702235221862793e-02 7.200267910957336426e-02 -2.125033587217330933e-01 3.973297178745269775e-01 1.151134520769119263e-01 -1.614660769701004028e-02 -1.914883404970169067e-01 -6.352546066045761108e-02 1.046107560396194458e-01 1.585241854190826416e-01 3.116526827216148376e-02 -1.477871835231781006e-01 6.973434984683990479e-02 -2.670314610004425049e-01 1.584181785583496094e-01 -1.177817508578300476e-01 2.789120972156524658e-01 9.116765111684799194e-02 -2.325180321931838989e-01 -3.561954498291015625e-01
3.139606714248657227e-01 -1.154930591583251953e-01 -3.040370941162109375e-01 1.723618507385253906e-01 1.515104714781045914e-02 1.202663630247116089e-01 8.692949265241622925e-02 1.119960397481918335e-01 1.457706987857818604e-01 1.476803719997406006e-01 -4.014228284358978271e-02 3.358039855957031250e-01 5.042582005262374878e-02 1.310116350650787354e-01 -1.461526602506637573e-01 -5.119568854570388794e-02 -2.450256049633026123e-01 -9.826614707708358765e-02 -5.401568487286567688e-03 -1.823502928018569946e-01 5.931886658072471619e-02 1.072192639112472534e-01 1.265006959438323975e-01 -3.359909057617187500e-01 -2.112597674131393433e-01 1.472133696079254150e-01 1.277737319469451904e-01 -4.666477814316749573e-02 4.279084205627441406e-01 4.049954563379287720e-02 6.653846055269241333e-02 -9.573847800493240356e-02
2.447010874748229980e-01 -4.742572903633117676e-01 -6.202464550733566284e-02 2.464074045419692993e-01 -1.955030709505081177e-01 3.132092952728271484e-01 -1.584780812263488770e-01 1.504802554845809937e-01 -2.976944297552108765e-02 -7.383450120687484741e-02 -7.782583683729171753e-02 1.084807142615318298e-01 -1.380724906921386719e-01 2.116389423608779907e-01 -2.980314195156097412e-01 3.263446968048810959e-03 1.500230282545089722e-01 1.324429363012313843e-01 -1.360146403312683105e-01 3.198716789484024048e-02 1.249625012278556824e-01 -2.033168449997901917e-02 -7.725835591554641724e-02 -1.047906279563903809e-01 -3.483114764094352722e-02 5.040989071130752563e-02 -6.853355467319488525e-02 1.207558885216712952e-01 3.496001064777374268e-01 6.276194006204605103e-02 1.889198720455169678e-01 -1.107807606458663940e-01
2.046560049057006836e-01 -2.188837975263595581e-01 3.486886620521545410e-01 1.118427664041519165e-01 2.932966649532318115e-01 1.032365113496780396e-01 -1.865755617618560791e-01 2.052773237228393555e-01 -6.458012759685516357e-02 1.503929048776626587e-01 2.592955827713012695e-01 -4.310036450624465942e-02 -2.444723993539810181e-01 2.445306032896041870e-01 -1.539480835199356079e-01 -1.942337006330490112e-01 -1.767522692680358887e-01 -1.410080939531326294e-01 -2.265389859676361084e-01 1.586270704865455627e-02 -1.039889641106128693e-02 1.339320987462997437e-01 7.453657686710357666e-02 -1.890663951635360718e-01 -1.055978462100028992e-01 -3.300071507692337036e-02 4.407643154263496399e-02 -1.484197229146957397e-01 3.491496741771697998e-01 -7.251707371324300766e-03 -5.401564761996269226e-02 4.983227699995040894e-02
2.357251383364200592e-02 -2.602573335170745850e-01 -1.133014634251594543e-01 7.617729902267456055e-02 -1.666824519634246826e-02 -1.854536533355712891e-01 -1.985016167163848877e-01 -7.670602947473526001e-02 -1.178446486592292786e-01 1.762087643146514893e-01 -8.084157854318618774e-02 6.399600533768534660e-04 -9.518642723560333252e-02 4.393174052238464355e-01 -1.097684875130653381e-01 -1.392557322978973389e-01 -2.081925608217716217e-02 -1.126719415187835693e-01 -5.689416453242301941e-02 -1.383266150951385498e-01 1.473652571439743042e-01 -2.160946577787399292e-01 1.639231108129024506e-02 -2.837817966938018799e-01 1.676180064678192139e-01 1.888424009084701538e-01 -1.010138094425201416e-01 2.315693944692611694e-01 3.701745569705963135e-01 9.688548743724822998e-02 2.117876261472702026e-01 -2.111146003007888794e-01
3.131229579448699951e-01 -3.439803421497344971e-01 -1.242537274956703186e-01 1.923722773790359497e-01 4.804350063204765320e-02 -3.744548186659812927e-02 -5.550551787018775940e-02 7.274025678634643555e-02 3.192305564880371094e-02 1.676722615957260132e-01 3.416839987039566040e-02 9.857170283794403076e-02 1.443849205970764160e-01 2.918242216110229492e-01 3.086147829890251160e-02 -1.201859638094902039e-01 -1.349778920412063599e-01 1.484963148832321167e-01 2.400937117636203766e-02 -3.709604442119598389e-01 -1.634030044078826904e-02 5.768069252371788025e-02 1.134946048259735107e-01 -1.763397157192230225e-01 -5.249784514307975769e-02 -1.795811951160430908e-01 -3.803718388080596924e-01 -9.724240750074386597e-02 2.760833501815795898e-01 -1.777011901140213013e-01 1.120418533682823181e-01 1.488438844680786133e-01
1.324533522129058838e-01 -1.091219764202833176e-02 -1.522071380168199539e-02 2.412572503089904785e-01 -4.132398962974548340e-02 9.852249175310134888e-02 -6.799525767564773560e-02 1.044184267520904541e-01 -1.721426262520253658e-03 3.992231488227844238e-01 3.843104243278503418e-01 5.582583323121070862e-02 -8.386979997158050537e-02 1.290259212255477905e-01 -2.065570950508117676e-01 1.121669560670852661e-01 2.085751146078109741e-01 2.336211949586868286e-01 -9.564594179391860962e-02 5.657924711704254150e-02 4.648594185709953308e-02 -2.798070907592773438e-01 1.989528536796569824e-01 -4.397568851709365845e-02 -9.777236729860305786e-02 6.861832737922668457e-02 3.719527721405029297e-01 -4.371799156069755554e-02 2.915169596672058105e-01 -4.768915101885795593e-02 5.431529507040977478e-02 -1.752188205718994141e-01
1.842299252748489380e-01 -1.364743262529373169e-01 1.741283088922500610e-01 1.169162914156913757e-01 6.605109572410583496e-02 2.747116796672344208e-02 -8.895445615053176880e-03 7.944589853286743164e-02 7.345542311668395996e-02 2.293378561735153198e-01 1.311682015657424927e-01 8.186651021242141724e-02 1.443443745374679565e-01 3.782237172126770020e-01 -5.906333774328231812e-02 6.283134222030639648e-02 8.815158158540725708e-02 -1.836993992328643799e-01 -2.912508547306060791e-01 -1.571773737668991089e-01 -8.542042225599288940e-02 2.503128051757812500e-01 -2.977661788463592529e-01 -1.661772876977920532e-01 4.893508739769458771e-03 -4.895085096359252930e-02 -8.091929554939270020e-02 -7.656127959489822388e-02 5.532667040824890137e-02 -2.717876732349395752e-01 -3.161661028861999512e-01 -3.312266469001770020e-01
-4.639106988906860352e-02 -3.350865095853805542e-02 -2.023715227842330933e-01 1.807896643877029419e-01 1.593501567840576172e-01 1.909525543451309204e-01 -2.651675343513488770e-01 1.770719140768051147e-01 -3.554814611561596394e-04 4.445433616638183594e-01 -5.484175682067871094e-02 -3.828990459442138672e-02 1.507479138672351837e-02 -3.376635536551475525e-02 6.243882328271865845e-02 1.670013964176177979e-01 -7.496145367622375488e-02 -4.462476447224617004e-02 -3.167612254619598389e-01 -1.421947032213211060e-01 -2.592520415782928467e-01 -2.480214387178421021e-01 -9.446366876363754272e-02 -6.929989904165267944e-02 1.295456886291503906e-01 -1.667026430368423462e-01 5.366578325629234314e-02 -1.289541870355606079e-01 1.452616006135940552e-01 -1.264341324567794800e-01 -6.466314196586608887e-02 -3.851565718650817871e-01
-5.425250902771949768e-02 -1.101185008883476257e-01 -7.275266200304031372e-02 2.087013572454452515e-01 1.684176502749323845e-03 1.728692948818206787e-01 -2.412184923887252808e-01 -7.759088277816772461e-02 -9.448227472603321075e-03 2.451319247484207153e-01 1.361099332571029663e-01 -1.342081576585769653e-01 -1.293740570545196533e-01 -1.087132245302200317e-01 -4.538794159889221191e-01 -6.381939351558685303e-02 -1.345213949680328369e-01 -2.443308085203170776e-01 -1.160621568560600281e-01 -2.784981131553649902e-01 -1.962893903255462646e-01 -2.807821631431579590e-01 -2.270620688796043396e-02 8.996829390525817871e-03 -1.366128865629434586e-02 9.719109162688255310e-03 -6.199520081281661987e-02 4.160695150494575500e-02 3.057463169097900391e-01 -8.956489711999893188e-02 -1.576914191246032715e-01 -2.960081696510314941e-01
-3.598551079630851746e-02 -6.727586686611175537e-02 -1.562726050615310669e-01 3.269830942153930664e-01 -2.293747663497924805e-02 1.321591623127460480e-02 -3.481370629742741585e-03 2.138396352529525757e-01 -2.728813886642456055e-02 3.091948926448822021e-01 3.205864131450653076e-01 -2.101171910762786865e-01 -2.991492152214050293e-01 1.821534484624862671e-01 -2.341538071632385254e-01 8.064631372690200806e-03 -5.484830960631370544e-02 5.610477551817893982e-02 -8.693694323301315308e-02 1.027685627341270447e-01 2.556075453758239746e-01 -2.909049987792968750e-01 -1.866374909877777100e-02 -5.858072265982627869e-02 8.490072190761566162e-02 -1.360244601964950562e-01 3.431537151336669922e-01 -1.503849923610687256e-01 1.885770708322525024e-01 5.891191586852073669e-02 8.900277316570281982e-02 -6.719172745943069458e-02
-1.078188512474298477e-02 1.601922512054443359e-02 1.919849961996078491e-01 4.518667161464691162e-01 1.460128277540206909e-01 -1.562232524156570435e-02 -8.835238218307495117e-02 -1.748167723417282104e-01 -1.859612464904785156e-01 -1.402956247329711914e-01 -2.033428475260734558e-02 -2.235866151750087738e-02 -3.642357885837554932e-01 3.567427992820739746e-01 2.428695000708103180e-02 7.336506247520446777e-02 8.843888342380523682e-02 -9.958876669406890869e-02 -1.648947298526763916e-01 -1.726860553026199341e-01 -9.659029543399810791e-02 -6.458910554647445679e-02 -2.352800071239471436e-01 -3.049243986606597900e-01 1.837380230426788330e-01 -1.908642053604125977e-01 9.104052186012268066e-02 -1.553373783826828003e-01 9.611188620328903198e-02 -1.456128358840942383e-01 5.091730505228042603e-03 -8.894226700067520142e-02
1.245502606034278870e-01 -1.128116622567176819e-02 -1.016546115279197693e-01 3.461143970489501953e-01 1.086826398968696594e-01 2.014695554971694946e-01 -9.399329870939254761e-02 2.374881654977798462e-01 -9.477323293685913086e-02 4.036185443401336670e-01 -1.187850832939147949e-01 3.458655625581741333e-02 -5.684789270162582397e-02 -1.055099889636039734e-01 6.982994824647903442e-02 9.709759056568145752e-02 -9.848857671022415161e-02 -1.077488213777542114e-01 -3.316884040832519531e-01 -2.737983465194702148e-01 -2.184046953916549683e-01 -2.594019174575805664e-01 -3.475681319832801819e-02 7.525597512722015381e-02 2.154821753501892090e-01 1.039761751890182495e-01 5.127447075210511684e-04 -7.092573493719100952e-02 2.425019890069961548e-01 -1.213820129632949829e-01 9.251359850168228149e-02 -2.195487171411514282e-01
3.982758149504661560e-02 -1.386964321136474609e-01 1.383432745933532715e-01 1.069512814283370972e-01 -2.518520317971706390e-02 1.142259910702705383e-01 -2.120472341775894165e-01 2.430928349494934082e-01 1.903805881738662720e-01 2.354013025760650635e-01 1.903967559337615967e-01 7.746314257383346558e-02 -1.587376892566680908e-01 -4.656489565968513489e-02 -8.724150061607360840e-02 2.590065300464630127e-01 1.274852454662322998e-02 8.489481359720230103e-02 -3.154805004596710205e-01 1.519245324743678793e-05 1.026085950434207916e-02 1.263705492019653320e-01 1.948695480823516846e-01 -4.040915966033935547e-01 3.071197569370269775e-01 -2.875905018299818039e-03 1.786425411701202393e-01 -5.823602899909019470e-02 2.633801996707916260e-01 1.024264320731163025e-01 -1.056042164564132690e-01 -2.236146479845046997e-01
9.128864109516143799e-02 7.530901581048965454e-02 2.177455574274063110e-01 1.649800986051559448e-01 1.503077447414398193e-01 -1.015995964407920837e-01 -2.027185857295989990e-01 1.185963377356529236e-01 1.686051636934280396e-01 8.635566383600234985e-02 6.424418091773986816e-02 -2.546479105949401855e-01 4.817467182874679565e-02 1.778311282396316528e-01 -3.998212814331054688e-01 -1.658267378807067871e-01 -1.508527435362339020e-02 -2.583261765539646149e-02 -1.683904416859149933e-02 -3.287675082683563232e-01 -9.342350810766220093e-02 1.606741221621632576e-03 -1.289030313491821289e-01 -2.194370329380035400e-01 2.983748726546764374e-02 -8.542696386575698853e-02 1.069224346429109573e-02 -9.303173422813415527e-02 5.118463635444641113e-01 1.402485067956149578e-03 -1.799919754266738892e-01 -5.497007817029953003e-02
2.048624008893966675e-01 5.153802782297134399e-02 8.428718149662017822e-02 1.648816615343093872e-01 2.084473706781864166e-02 -7.101393491029739380e-02 -2.099613100290298462e-01 2.181016653776168823e-01 1.648297309875488281e-01 2.421420440077781677e-02 3.407832086086273193e-01 2.248352766036987305e-02 -1.304206848144531250e-01 4.318383634090423584e-01 1.354055106639862061e-01 5.669541656970977783e-02 -3.237771987915039062e-02 -3.794535063207149506e-03 -2.647158801555633545e-01 -3.044015467166900635e-01 -2.753111906349658966e-02 -1.918233558535575867e-02 -9.302318096160888672e-02 9.942465275526046753e-02 2.344833463430404663e-01 1.647372730076313019e-02 -1.275079250335693359e-01 -7.592578232288360596e-02 3.497164845466613770e-01 9.515828639268875122e-02 1.132164001464843750e-01 -2.227221131324768066e-01
-6.655785441398620605e-02 -1.129728853702545166e-01 -4.938583448529243469e-02 -1.923422701656818390e-02 -2.149784713983535767e-01 -5.348561797291040421e-03 -2.151862829923629761e-01 -1.189537495374679565e-01 -8.615645766258239746e-02 2.480214834213256836e-01 2.892479598522186279e-01 1.900310218334197998e-01 -5.239006876945495605e-02 1.984902471303939819e-01 -2.496461570262908936e-01 -1.747002303600311279e-01 -7.404720783233642578e-02 -3.341161413118243217e-03 -1.617046892642974854e-01 -2.148053199052810669e-01 -8.652738481760025024e-02 -4.357913881540298462e-02 1.054942384362220764e-01 -5.460985749959945679e-02 -6.416302174329757690e-02 -2.931425273418426514e-01 -2.685275627300143242e-03 4.698149114847183228e-02 4.924290478229522705e-01 -2.101653665304183960e-01 5.213203653693199158e-02 -2.582240700721740723e-01
1.814337670803070068e-01 -2.779288403689861298e-02 1.886128485202789307e-01 1.082875877618789673e-01 -8.047617226839065552e-02 3.647629618644714355e-01 -7.891002297401428223e-02 2.645891010761260986e-01 4.136865586042404175e-02 2.340897321701049805e-01 2.709556221961975098e-01 -1.036044303327798843e-02 4.167452827095985413e-02 -2.087198011577129364e-02 9.561529383063316345e-03 -3.053174912929534912e-01 -2.009418793022632599e-02 -1.184528972953557968e-02 -2.056576758623123169e-01 -1.386075913906097412e-01 -1.135813519358634949e-01 -2.708670198917388916e-01 -3.327934443950653076e-01 8.525103330612182617e-02 7.877435535192489624e-02 -1.268080025911331177e-01 8.527972549200057983e-02 -3.466177359223365784e-02 2.688258290290832520e-01 -9.455396980047225952e-02 -2.616766989231109619e-01 -1.759180873632431030e-01
[truncated: 3,272,322 more chars]
