# Supplementary material for: The Language of Innovation
Source: PLoS One. 2020 Apr 30;15(4):e0230107. doi: 10.1371/journal.pone.0230107 (PMC7194493; doi:10.1371/journal.pone.0230107)
Supplement: S23 File — (GZ) [file pone.0230107.s023.tar.gz › 2001-2005/V2Run_2_VS_4500_embeddings2001-2005ED32.txt]

-1.778246909379959106e-01 9.633567929267883301e-02 2.770138084888458252e-01 1.049119383096694946e-01 2.714697122573852539e-01 -1.707119494676589966e-01 3.700523376464843750e-01 -1.105076372623443604e-01 -3.133868426084518433e-02 6.439860910177230835e-02 -1.415369957685470581e-01 2.672253176569938660e-02 1.668907254934310913e-01 -3.223685324192047119e-01 2.586039602756500244e-01 3.344204723834991455e-01 -3.125200793147087097e-02 -5.662282928824424744e-02 1.280705481767654419e-01 -3.220592737197875977e-01 -1.934140622615814209e-01 -6.691819429397583008e-02 6.201400607824325562e-02 -9.406882524490356445e-02 -3.774341940879821777e-02 9.493850916624069214e-02 1.047078222036361694e-01 1.906142234802246094e-01 -6.208419054746627808e-02 -1.453328430652618408e-01 -1.198408380150794983e-01 -8.390767872333526611e-02
-4.152574539184570312e-01 -1.844165027141571045e-01 5.642530694603919983e-02 9.048895910382270813e-03 1.613001376390457153e-01 -7.645779103040695190e-02 -9.785962849855422974e-02 3.452137410640716553e-01 -1.781978644430637360e-02 2.366589456796646118e-01 6.566406041383743286e-02 1.699802726507186890e-01 2.704534828662872314e-01 -2.176267653703689575e-01 -1.444738358259201050e-02 1.244363486766815186e-01 -3.566629588603973389e-01 1.162478029727935791e-01 6.548827141523361206e-02 -9.945397824048995972e-02 1.261145025491714478e-01 -3.914991393685340881e-03 2.842969633638858795e-02 1.028497219085693359e-01 -2.107010632753372192e-01 6.399717181921005249e-03 2.999086678028106689e-01 6.604428589344024658e-02 1.386791933327913284e-02 3.591528162360191345e-02 -8.092769235372543335e-02 -2.737902700901031494e-01
-2.286200374364852905e-01 -2.239366173744201660e-01 2.511907219886779785e-01 1.916311830282211304e-01 2.546035349369049072e-01 8.272053301334381104e-02 -1.938017606735229492e-01 1.232610046863555908e-01 9.259303659200668335e-02 -1.881157793104648590e-02 -1.367292925715446472e-02 2.578538060188293457e-01 2.278500050306320190e-01 -2.148095220327377319e-01 1.834501475095748901e-01 2.458043694496154785e-01 7.517697662115097046e-02 1.483679115772247314e-01 -1.871503442525863647e-01 -3.401381671428680420e-01 -5.514702945947647095e-02 -1.076480820775032043e-01 -1.637241803109645844e-03 2.492736130952835083e-01 -1.763063520193099976e-01 -7.649814337491989136e-02 1.345430314540863037e-01 1.953805387020111084e-01 2.134715914726257324e-01 -2.825227333232760429e-03 4.254744946956634521e-02 9.929542243480682373e-02
-4.934898316860198975e-01 2.683758549392223358e-02 1.060010194778442383e-01 -2.221970073878765106e-02 3.298997879028320312e-01 9.949748963117599487e-02 -8.216057717800140381e-02 -5.236439779400825500e-02 1.504976749420166016e-01 3.093542531132698059e-02 -2.283060699701309204e-01 -1.000227704644203186e-01 -8.020400255918502808e-02 -9.358602017164230347e-02 1.359960343688726425e-02 -5.535593256354331970e-03 -1.370100975036621094e-01 1.354185026139020920e-02 6.791077554225921631e-02 -4.119436740875244141e-01 -3.775585591793060303e-01 1.072696745395660400e-01 2.862658500671386719e-01 -5.963808391243219376e-03 2.982067503035068512e-02 -6.520382314920425415e-02 2.119231373071670532e-01 -5.106876417994499207e-02 7.989018410444259644e-02 1.228832304477691650e-01 -6.902466714382171631e-02 8.023388683795928955e-02
-1.596786379814147949e-01 1.595236361026763916e-01 1.593241393566131592e-01 3.622503951191902161e-02 4.403314366936683655e-02 -1.605663597583770752e-01 -1.934246271848678589e-01 6.304976344108581543e-02 1.317072808742523193e-01 -1.134906522929668427e-02 -2.579723596572875977e-01 2.688229084014892578e-01 1.091469824314117432e-02 -1.872709840536117554e-01 2.502585947513580322e-01 3.581173121929168701e-01 -1.985699087381362915e-01 1.645793765783309937e-01 -2.053496055305004120e-02 -4.636547267436981201e-01 -1.718737632036209106e-01 -1.300341039896011353e-01 -7.070694863796234131e-02 1.338324546813964844e-01 9.974787011742591858e-03 -9.754791855812072754e-02 5.496660619974136353e-02 5.048342049121856689e-02 -9.350508451461791992e-02 2.203354686498641968e-01 -2.142996340990066528e-01 -3.489495441317558289e-02
-2.226980030536651611e-01 5.880942102521657944e-03 2.429173886775970459e-01 -6.287187337875366211e-02 1.662998087704181671e-02 6.442645192146301270e-02 8.375556766986846924e-02 8.283430337905883789e-02 3.221549689769744873e-01 -1.855362504720687866e-01 -8.815662562847137451e-02 3.561345636844635010e-01 2.589612007141113281e-01 -3.653418421745300293e-01 2.164681851863861084e-01 1.520144045352935791e-01 -9.772587567567825317e-02 3.999903425574302673e-02 -2.024040520191192627e-01 -2.339494228363037109e-01 -1.296431720256805420e-01 -2.116318494081497192e-01 -4.812656342983245850e-02 -2.268359623849391937e-02 -2.104450613260269165e-01 -1.218061372637748718e-01 -1.484276447445154190e-02 1.169702485203742981e-01 -1.872274465858936310e-02 5.289222300052642822e-02 1.802482753992080688e-01 -2.141315639019012451e-01
-1.736430674791336060e-01 5.289852991700172424e-02 3.591205477714538574e-01 4.840464796870946884e-03 1.334353238344192505e-01 1.976928710937500000e-01 -9.180416911840438843e-02 6.429985165596008301e-02 2.491966784000396729e-01 8.876638859510421753e-02 -8.738260716199874878e-02 2.253888845443725586e-01 4.138312116265296936e-02 5.071520805358886719e-02 1.502936631441116333e-01 3.190283477306365967e-01 -5.564612150192260742e-02 1.060529705137014389e-02 2.884696796536445618e-02 -5.107889771461486816e-01 -8.634079992771148682e-02 -2.301615178585052490e-01 -1.999598741531372070e-02 -2.379598841071128845e-02 -3.198023736476898193e-01 -1.014592424035072327e-01 -3.758995980024337769e-02 -2.186273634433746338e-01 -4.819251969456672668e-02 -3.193287923932075500e-02 -8.729599416255950928e-02 -1.116236150264739990e-01
-3.827735781669616699e-01 -1.664060354232788086e-01 3.416583240032196045e-01 1.921014301478862762e-02 2.172834277153015137e-01 -4.346959292888641357e-02 -1.883835718035697937e-02 1.329008042812347412e-01 5.750218033790588379e-02 1.602995991706848145e-01 -2.212518639862537384e-02 1.934606395661830902e-02 -6.463051587343215942e-02 -7.091721147298812866e-02 1.045617461204528809e-01 2.058074027299880981e-01 -5.589995533227920532e-02 2.715658843517303467e-01 2.057283930480480194e-02 -1.884098201990127563e-01 -5.037678405642509460e-02 8.680937439203262329e-02 -1.115433499217033386e-02 3.114726245403289795e-01 -1.557617485523223877e-01 -3.249296247959136963e-01 4.220358096063137054e-03 -1.789328455924987793e-01 -5.539501458406448364e-02 2.668640017509460449e-01 2.330766320228576660e-01 -1.967722922563552856e-01
-1.495024859905242920e-01 3.792040422558784485e-02 -6.915089488029479980e-02 -1.206529587507247925e-01 1.758887767791748047e-01 1.185021400451660156e-01 -1.194230746477842331e-02 -6.887530907988548279e-03 2.018744647502899170e-01 -1.739311777055263519e-02 -1.737806946039199829e-01 2.776810228824615479e-01 -6.692862510681152344e-02 -1.851728707551956177e-01 2.027059495449066162e-01 3.450681567192077637e-01 -2.105914652347564697e-01 -4.017465189099311829e-02 -1.833291053771972656e-01 -4.529579877853393555e-01 1.008970439434051514e-01 -2.877781391143798828e-01 9.217613190412521362e-02 9.308669716119766235e-02 -2.504833042621612549e-01 1.352075785398483276e-01 5.554666742682456970e-02 5.963793024420738220e-02 -9.919089078903198242e-02 -2.168780118227005005e-01 -1.580085158348083496e-01 1.381844165734946728e-03
-1.825087666511535645e-01 -1.572209447622299194e-01 1.304665654897689819e-01 2.340053021907806396e-02 1.926727592945098877e-01 4.056794941425323486e-02 6.739418953657150269e-02 -2.810389548540115356e-02 2.520917356014251709e-01 9.141986072063446045e-02 2.296042814850807190e-02 3.222302198410034180e-01 3.895125165581703186e-02 -1.566095054149627686e-01 2.704480886459350586e-01 2.548069059848785400e-01 -2.007019370794296265e-01 2.131499797105789185e-01 -1.447653174400329590e-01 -1.322762966156005859e-01 -4.391382038593292236e-01 -6.891360133886337280e-02 -1.027983874082565308e-01 3.233080506324768066e-01 -2.044395357370376587e-01 1.423035860061645508e-01 -1.360239833593368530e-01 -2.640729397535324097e-02 1.129284873604774475e-01 4.375999793410301208e-02 -5.587044288404285908e-04 -8.458101749420166016e-02
-1.880699694156646729e-01 -3.804215788841247559e-02 2.702177762985229492e-01 2.182031720876693726e-01 1.764389574527740479e-01 9.045507013797760010e-02 -1.528856158256530762e-01 2.861456274986267090e-01 7.172890752553939819e-02 -3.949168696999549866e-02 9.699080139398574829e-02 8.515179157257080078e-02 -1.588845402002334595e-01 -3.723196685314178467e-01 1.386129111051559448e-01 2.662450373172760010e-01 -1.676010489463806152e-01 -1.546784024685621262e-02 1.494858562946319580e-01 -2.536102235317230225e-01 1.437432467937469482e-01 1.985798031091690063e-01 2.176033519208431244e-02 -2.078210748732089996e-02 -2.969712018966674805e-01 -4.638395458459854126e-02 -1.013955697417259216e-01 5.033679306507110596e-02 1.820308864116668701e-01 2.733069658279418945e-01 -1.945411670021712780e-03 -1.834895759820938110e-01
-1.573901027441024780e-01 -9.619448333978652954e-02 3.961537778377532959e-01 2.564728446304798126e-02 2.936589121818542480e-01 -2.701354026794433594e-02 3.465177863836288452e-02 1.379943192005157471e-01 8.485399186611175537e-02 -7.935880124568939209e-02 -1.912010312080383301e-01 2.339070886373519897e-01 1.197383776307106018e-01 -6.811550259590148926e-02 1.728361994028091431e-01 1.595343798398971558e-01 2.175240032374858856e-02 1.304775774478912354e-01 5.400235205888748169e-02 -1.648758202791213989e-01 -2.017948925495147705e-01 -4.991646409034729004e-01 2.560905516147613525e-01 2.150322049856185913e-01 -1.765044033527374268e-01 1.934607140719890594e-02 5.616731569170951843e-02 5.579609423875808716e-02 -1.828353269957005978e-03 1.114160418510437012e-01 -1.078075170516967773e-01 -1.046954318881034851e-01
-1.512575149536132812e-01 -8.635014295578002930e-02 6.318122614175081253e-03 -2.155794352293014526e-01 9.988118708133697510e-02 2.206973880529403687e-01 1.434378623962402344e-01 2.532491385936737061e-01 2.495637685060501099e-01 -7.826443761587142944e-02 -3.597224354743957520e-01 -8.147347718477249146e-02 1.961028762161731720e-02 -3.242756426334381104e-01 8.245909959077835083e-02 1.392613947391510010e-01 -2.643297314643859863e-01 -5.034494400024414062e-02 9.415234625339508057e-02 -2.385506182909011841e-01 -9.427431970834732056e-02 2.320133000612258911e-01 9.030260145664215088e-02 5.131587758660316467e-02 -1.138132587075233459e-01 7.156806997954845428e-03 1.071433350443840027e-01 1.843203008174896240e-01 5.383150279521942139e-02 2.869339287281036377e-01 -2.969927489757537842e-01 -2.375332638621330261e-03
-1.645102947950363159e-01 9.898649156093597412e-02 9.316637367010116577e-02 -3.993544261902570724e-03 2.920808196067810059e-01 5.442382767796516418e-02 1.327069289982318878e-02 1.606574803590774536e-01 -5.593929672613739967e-04 2.328019402921199799e-02 -2.355651706457138062e-01 -1.951115280389785767e-01 -1.740675568580627441e-01 -2.584993541240692139e-01 9.547533839941024780e-02 3.118044137954711914e-01 -1.884317249059677124e-01 -1.212825030088424683e-01 2.258158624172210693e-01 -3.368848264217376709e-01 -2.505647242069244385e-01 1.195451617240905762e-02 7.567969709634780884e-02 -8.689548121765255928e-04 -2.807636745274066925e-02 1.383455395698547363e-01 -8.179727941751480103e-02 2.427800744771957397e-01 7.540710270404815674e-02 2.780340909957885742e-01 -3.011611104011535645e-01 -4.418008029460906982e-03
-1.085077598690986633e-01 1.287653595209121704e-01 3.077059388160705566e-01 -3.301622718572616577e-02 1.095608919858932495e-01 -5.201212689280509949e-02 -1.289151608943939209e-01 1.291938498616218567e-02 1.548012346029281616e-01 -3.608599677681922913e-02 -1.865535676479339600e-01 3.766897618770599365e-01 8.255397528409957886e-02 -1.425860524177551270e-01 2.355437129735946655e-01 2.666492760181427002e-01 -8.662178367376327515e-02 -3.890377935022115707e-03 -6.494356691837310791e-02 -3.292105495929718018e-01 -2.510757744312286377e-01 -6.012213230133056641e-02 -8.907727152109146118e-02 5.533037334680557251e-02 -3.615517616271972656e-01 1.102422848343849182e-01 1.509211659431457520e-01 1.970738917589187622e-01 -1.420943588018417358e-01 4.264939576387405396e-02 -1.558130383491516113e-01 -2.003612518310546875e-01
-5.831238627433776855e-02 -4.355457425117492676e-02 3.046412169933319092e-01 -3.879185765981674194e-02 2.478548586368560791e-01 -2.696925960481166840e-02 -1.332715600728988647e-01 9.842288494110107422e-02 7.763391733169555664e-02 -2.163395285606384277e-02 -2.821378409862518311e-01 2.435461729764938354e-01 6.843676418066024780e-02 -1.448663920164108276e-01 4.224609732627868652e-01 1.550047248601913452e-01 -1.933686286211013794e-01 -1.712890863418579102e-01 -1.103219538927078247e-01 -3.870489597320556641e-01 4.498721286654472351e-02 -1.226846054196357727e-01 -8.213124424219131470e-02 1.234642565250396729e-01 -2.655566930770874023e-01 -1.108508333563804626e-01 1.177125722169876099e-01 -6.833963096141815186e-02 1.973977684974670410e-02 1.355741620063781738e-01 -1.377874426543712616e-02 -2.216628491878509521e-01
-2.401870042085647583e-01 2.582743763923645020e-01 1.808840334415435791e-01 2.684766054153442383e-01 1.682725399732589722e-01 -1.178883835673332214e-01 -4.947012290358543396e-02 5.041791126132011414e-02 1.616252064704895020e-01 3.304515480995178223e-01 6.270192563533782959e-02 1.241335868835449219e-01 4.148154705762863159e-02 -3.261772394180297852e-01 5.934277176856994629e-02 2.632224857807159424e-01 -9.469512850046157837e-02 2.955963909626007080e-01 9.420808404684066772e-02 -1.553432941436767578e-01 -2.661848999559879303e-02 1.451541632413864136e-01 -5.983651429414749146e-02 -1.050901710987091064e-01 -2.385679185390472412e-01 -1.084163710474967957e-01 -7.033349573612213135e-02 1.322635859251022339e-01 -1.232691109180450439e-01 -3.830001130700111389e-02 -2.025217115879058838e-01 -2.710744440555572510e-01
-2.503442466259002686e-01 8.721609413623809814e-02 2.501838803291320801e-01 -1.008406355977058411e-01 1.389640420675277710e-01 1.413982063531875610e-01 -1.106238141655921936e-01 3.901468962430953979e-02 1.260982900857925415e-01 -1.393747329711914062e-01 -1.710915565490722656e-01 3.285275399684906006e-01 1.079698279500007629e-01 -6.884817779064178467e-02 2.310701012611389160e-01 3.355901315808296204e-02 -2.992940545082092285e-01 -5.952315777540206909e-02 5.716906860470771790e-03 -4.368511438369750977e-01 -6.955406069755554199e-02 -1.531809270381927490e-01 3.163766115903854370e-02 1.370363980531692505e-01 -4.105418324470520020e-01 1.165224052965641022e-02 1.483542919158935547e-01 -8.190451562404632568e-02 1.598655730485916138e-01 3.529795259237289429e-02 -5.259428918361663818e-02 3.754748404026031494e-02
-1.448951959609985352e-01 1.423369497060775757e-01 3.012593984603881836e-01 3.634431958198547363e-01 1.680627614259719849e-01 3.542166575789451599e-02 -1.642063446342945099e-02 2.835612893104553223e-01 -1.004418917000293732e-02 -1.710068732500076294e-01 8.875883184373378754e-03 2.341870069503784180e-01 8.746115118265151978e-02 -3.122731745243072510e-01 -8.956079371273517609e-03 1.082394719123840332e-01 -2.578965127468109131e-01 2.009469121694564819e-01 1.048697978258132935e-01 -3.424926996231079102e-01 -5.782325193285942078e-02 3.430915176868438721e-01 6.252064555883407593e-02 6.058575585484504700e-02 -4.034575819969177246e-02 -9.277961403131484985e-02 -2.568418532609939575e-02 1.190546080470085144e-01 7.779283076524734497e-02 3.340689092874526978e-02 6.502197124063968658e-03 -1.684958934783935547e-01
-3.453575372695922852e-01 2.220256626605987549e-02 -4.636895656585693359e-02 -1.161731034517288208e-01 1.860451251268386841e-01 2.132997959852218628e-01 2.293271720409393311e-01 2.767235934734344482e-01 1.368002146482467651e-01 -1.833957806229591370e-02 -8.498162031173706055e-02 -1.776583679020404816e-02 7.544351369142532349e-02 -9.805603325366973877e-02 5.983453989028930664e-02 2.149018645286560059e-02 -5.345115438103675842e-02 8.143759518861770630e-02 3.467878699302673340e-01 -4.518291056156158447e-01 -2.616604864597320557e-01 1.491289138793945312e-01 2.623623311519622803e-01 -7.084952294826507568e-02 2.573158824816346169e-03 -2.263632118701934814e-01 -5.283422023057937622e-02 -4.623154178261756897e-02 8.509320020675659180e-02 -7.271191477775573730e-02 -1.880501061677932739e-01 8.276258409023284912e-02
-8.487281203269958496e-02 9.942109137773513794e-02 3.201791048049926758e-01 1.208097338676452637e-01 2.295036464929580688e-01 1.116020902991294861e-01 -1.124542057514190674e-01 3.023559786379337311e-02 1.602430790662765503e-01 1.454264521598815918e-01 -3.041379451751708984e-01 4.386836886405944824e-01 1.003623902797698975e-01 6.969256792217493057e-03 1.233513280749320984e-01 9.073482453823089600e-02 -2.220459133386611938e-01 -1.275963243097066879e-02 8.314412087202072144e-02 -2.134302258491516113e-01 -5.348776653409004211e-02 2.574472920969128609e-03 1.388700753450393677e-01 -2.889533294364809990e-03 -3.121598660945892334e-01 -2.876118123531341553e-01 -1.928065866231918335e-01 7.260676473379135132e-02 1.351530998945236206e-01 1.370618492364883423e-01 -1.854163408279418945e-01 6.033590808510780334e-02
-1.523494720458984375e-01 3.196823177859187126e-03 4.430443942546844482e-01 3.003463335335254669e-02 -2.872068993747234344e-02 3.833394125103950500e-02 -1.738568693399429321e-01 -6.030884757637977600e-02 -2.478829398751258850e-02 1.052575409412384033e-01 -1.211712020449340343e-03 2.103348225355148315e-01 2.037225812673568726e-01 -1.989929229021072388e-01 4.463359117507934570e-01 2.024908661842346191e-01 -2.187912017107009888e-01 5.784131959080696106e-02 1.130682900547981262e-01 -2.766734063625335693e-01 -2.662744745612144470e-02 -2.037602663040161133e-01 1.062020808458328247e-01 1.288159638643264771e-01 -2.464329898357391357e-01 -1.301832944154739380e-01 -7.831908017396926880e-02 4.677316918969154358e-02 8.265858143568038940e-02 -1.512208431959152222e-01 -3.243969008326530457e-02 1.969201862812042236e-01
-1.674684137105941772e-01 1.111818552017211914e-01 4.173927754163742065e-02 -2.139558494091033936e-01 3.205567002296447754e-01 1.421595364809036255e-01 3.704206272959709167e-02 6.343050301074981689e-02 1.573873758316040039e-01 -7.638125121593475342e-02 -2.475152909755706787e-01 3.689515888690948486e-01 8.087830245494842529e-02 -9.841989725828170776e-02 2.610004246234893799e-01 2.936440408229827881e-01 -2.040871381759643555e-01 1.441724151372909546e-01 -1.364719867706298828e-01 -2.890785038471221924e-01 -1.812162846326828003e-01 -2.221410125494003296e-01 5.202332511544227600e-03 -1.248172763735055923e-02 -1.898574829101562500e-01 4.879990592598915100e-02 2.429626882076263428e-01 -1.097882762551307678e-01 -9.513089060783386230e-02 1.359831094741821289e-01 -1.057291682809591293e-02 3.131529688835144043e-02
-1.130167022347450256e-01 1.962188929319381714e-01 -4.548728174995630980e-04 -4.542718455195426941e-02 2.119049429893493652e-01 2.376658618450164795e-01 7.928214222192764282e-02 2.386466562747955322e-01 5.686566978693008423e-02 -7.209987193346023560e-02 -3.870214223861694336e-01 2.509776651859283447e-01 -1.164668947458267212e-01 -5.532802268862724304e-02 2.013384550809860229e-01 2.407888174057006836e-01 -1.932033002376556396e-01 6.539149326272308826e-04 -1.404658555984497070e-01 -4.102479815483093262e-01 -1.905722618103027344e-01 -1.343222409486770630e-01 -8.055688440799713135e-02 1.579020768404006958e-01 -2.370283007621765137e-01 2.981992438435554504e-02 -3.692505136132240295e-02 -2.775211073458194733e-02 -1.275234948843717575e-02 -8.384323678910732269e-03 1.416525989770889282e-01 -2.345996052026748657e-01
-2.151189893484115601e-01 -2.687179669737815857e-02 3.087410330772399902e-01 5.978500097990036011e-02 1.455913186073303223e-01 -8.934754133224487305e-02 -2.931552589870989323e-04 2.737302891910076141e-02 6.855567544698715210e-02 -8.674507588148117065e-02 -2.047136723995208740e-01 4.275768995285034180e-01 4.624794796109199524e-02 2.769803255796432495e-02 3.249329626560211182e-01 7.041973620653152466e-02 -7.361173629760742188e-02 7.990556210279464722e-02 -1.390338130295276642e-02 -4.385552704334259033e-01 -4.079465568065643311e-02 -6.739892065525054932e-02 1.719287037849426270e-01 3.817827254533767700e-02 -2.969366312026977539e-01 -3.370870649814605713e-02 -1.593341678380966187e-01 -1.460450440645217896e-01 -7.959457486867904663e-02 2.071907520294189453e-01 -1.506672203540802002e-01 1.556828767061233521e-01
-1.522821635007858276e-01 2.412190195173025131e-03 1.414632648229598999e-01 -3.545482158660888672e-01 -4.684294108301401138e-03 1.206194609403610229e-01 1.664595603942871094e-01 3.344510197639465332e-01 1.763574033975601196e-02 7.023434340953826904e-02 2.654381096363067627e-01 8.149067312479019165e-02 2.180178463459014893e-01 -3.316665291786193848e-01 3.014605045318603516e-01 2.012198120355606079e-01 -1.315147131681442261e-01 -1.116467863321304321e-01 7.191316108219325542e-04 -1.135512962937355042e-01 -6.542868912220001221e-02 -2.628815360367298126e-02 4.591806977987289429e-02 2.356093227863311768e-01 -1.641094386577606201e-01 1.521340161561965942e-01 -2.111903727054595947e-01 2.063815481960773468e-02 1.013069227337837219e-01 -9.601039439439773560e-02 -1.319965347647666931e-03 -2.930390536785125732e-01
-1.882940828800201416e-01 -3.087146673351526260e-03 1.826778203248977661e-01 -4.797988757491111755e-02 1.609273850917816162e-01 4.174719005823135376e-02 1.289678364992141724e-01 3.283200860023498535e-01 -1.755372621119022369e-02 -1.104695200920104980e-01 -3.421354293823242188e-01 -2.799201309680938721e-01 -1.819412223994731903e-02 -1.745937466621398926e-01 1.126018241047859192e-01 2.184763550758361816e-01 -2.689882814884185791e-01 1.563103795051574707e-01 2.102166414260864258e-01 -3.216499984264373779e-01 -1.461028307676315308e-01 -1.248452812433242798e-01 1.565362662076950073e-01 1.289506256580352783e-01 -3.455098345875740051e-02 2.426145039498806000e-02 1.079346835613250732e-01 1.585108637809753418e-01 1.464115828275680542e-02 2.181821763515472412e-01 -1.866656094789505005e-01 1.841875910758972168e-01
-1.383421421051025391e-01 8.282691240310668945e-02 7.508765906095504761e-02 -3.674237802624702454e-02 2.998925447463989258e-01 2.825938723981380463e-02 3.009899146854877472e-02 1.358616501092910767e-01 1.461751013994216919e-01 -8.863913267850875854e-02 -3.331657052040100098e-01 -2.403671592473983765e-01 3.019597940146923065e-02 -1.695153862237930298e-01 3.538872003555297852e-01 1.805227808654308319e-02 -8.005475252866744995e-02 -9.825355559587478638e-02 3.256968036293983459e-02 -4.995187520980834961e-01 -3.386757671833038330e-01 1.167384386062622070e-01 2.452575564384460449e-01 4.101550206542015076e-02 5.511143803596496582e-02 -8.202350884675979614e-02 -3.899504616856575012e-02 6.574301421642303467e-02 2.327131852507591248e-02 5.183375254273414612e-02 -1.611021459102630615e-01 4.593900218605995178e-02
-1.228859946131706238e-01 1.173981353640556335e-01 2.973482310771942139e-01 -1.300785038620233536e-02 9.813354164361953735e-02 -2.150209248065948486e-01 2.307115346193313599e-01 -2.174286171793937683e-02 1.512601971626281738e-01 5.407040566205978394e-02 8.933622390031814575e-02 8.576153963804244995e-02 2.150298506021499634e-01 -1.473591774702072144e-01 2.619403004646301270e-01 3.976701498031616211e-01 -6.161136925220489502e-02 -7.416921854019165039e-02 -1.326511502265930176e-01 -1.861512511968612671e-01 -4.722065851092338562e-02 4.581710696220397949e-02 1.229344755411148071e-01 4.094414114952087402e-01 -6.983865052461624146e-02 -1.092163473367691040e-02 -8.371338993310928345e-02 1.249433010816574097e-01 -1.722464859485626221e-01 -1.001383364200592041e-02 -2.380448281764984131e-01 -2.728385627269744873e-01
-2.248448878526687622e-01 1.183058619499206543e-01 2.704529762268066406e-01 -1.143231019377708435e-01 1.999828964471817017e-01 2.423758991062641144e-02 -1.291687190532684326e-01 2.234911024570465088e-01 9.620894677937030792e-03 -1.060971096158027649e-01 -6.041597947478294373e-02 2.511608600616455078e-01 -1.016302183270454407e-01 -1.709103882312774658e-01 2.291846126317977905e-01 1.983632296323776245e-01 -2.035351991653442383e-01 6.628363579511642456e-02 -5.718788132071495056e-02 -3.565570116043090820e-01 -2.336797118186950684e-01 -2.254843264818191528e-01 -6.835237145423889160e-02 -1.900464668869972229e-02 -2.433337569236755371e-01 -6.163825467228889465e-02 5.507247522473335266e-02 7.493324577808380127e-02 2.722665965557098389e-01 2.501440793275833130e-02 -1.247244924306869507e-01 -2.895708084106445312e-01
-1.595103442668914795e-01 8.889339864253997803e-02 1.116382032632827759e-01 -6.376158446073532104e-02 9.281609207391738892e-02 -9.567555040121078491e-02 -1.334781795740127563e-01 1.114812679588794708e-03 2.255567908287048340e-01 -2.772609516978263855e-02 -2.634420692920684814e-01 1.286222487688064575e-01 1.752900183200836182e-01 -2.332950681447982788e-01 2.254567742347717285e-01 2.169328033924102783e-01 -1.684089004993438721e-01 8.877057582139968872e-02 -1.719855368137359619e-01 -5.156565308570861816e-01 -9.665936231613159180e-02 -1.713148951530456543e-01 -3.092065267264842987e-02 -9.619144350290298462e-02 -3.039631247520446777e-01 1.533266305923461914e-01 1.477636583149433136e-02 -5.002554878592491150e-02 1.091210544109344482e-01 9.710613638162612915e-02 -1.015318930149078369e-01 -2.510249316692352295e-01
3.208321752026677132e-03 1.908638328313827515e-01 3.974180519580841064e-01 2.021729946136474609e-02 1.006713137030601501e-01 -1.760846353136003017e-03 -3.056740462779998779e-01 2.293084263801574707e-01 1.065640747547149658e-01 1.516333967447280884e-01 -1.686844825744628906e-01 3.845288753509521484e-01 2.337921261787414551e-01 -2.913501858711242676e-01 2.047127634286880493e-01 1.951044648885726929e-01 -1.857879459857940674e-01 9.119384735822677612e-02 -1.814239770174026489e-01 -1.857425719499588013e-01 -2.293024025857448578e-02 -3.865127637982368469e-02 4.620759934186935425e-02 1.063982620835304260e-01 -1.175275892019271851e-01 -7.544349133968353271e-02 1.350112911313772202e-02 -1.177152991294860840e-01 1.692380011081695557e-01 -1.257476806640625000e-01 -6.362271308898925781e-02 -1.053683608770370483e-01
-2.805464565753936768e-01 5.693967267870903015e-02 -7.388975471258163452e-02 6.808369606733322144e-02 2.635864019393920898e-01 8.694817312061786652e-03 6.477412581443786621e-02 1.872145682573318481e-01 -3.798488155007362366e-02 9.084200114011764526e-02 -3.571704924106597900e-01 -2.383005023002624512e-01 3.041962347924709320e-02 -2.261601388454437256e-01 1.425761282444000244e-01 -1.238040812313556671e-02 -1.587970405817031860e-01 -6.832016259431838989e-02 1.720058172941207886e-01 -5.230104327201843262e-01 -1.394598186016082764e-01 5.954424664378166199e-02 1.325708031654357910e-01 -6.050155311822891235e-02 -1.060247570276260376e-01 1.212323307991027832e-01 1.717645078897476196e-01 1.930734366178512573e-01 1.896416991949081421e-01 1.329840421676635742e-01 -8.302384614944458008e-02 4.526977986097335815e-02
-4.660394787788391113e-01 1.393667422235012054e-03 1.521015316247940063e-01 -3.323195874691009521e-02 -3.555208677425980568e-04 3.343093767762184143e-02 -1.468250751495361328e-01 5.057282000780105591e-02 1.884455382823944092e-01 2.050606161355972290e-01 -1.628652662038803101e-01 -5.418145284056663513e-02 2.073459699749946594e-02 -1.820269674062728882e-01 1.572389900684356689e-01 1.586253494024276733e-01 -6.923208385705947876e-02 -1.529966145753860474e-01 8.143272250890731812e-02 -2.325931936502456665e-01 -3.769254684448242188e-01 2.697460055351257324e-01 9.250584244728088379e-02 4.336100071668624878e-02 8.567084372043609619e-02 -2.150752246379852295e-01 -2.120566070079803467e-01 9.099096059799194336e-02 1.053758785128593445e-01 -2.128954678773880005e-01 -1.573594212532043457e-01 2.015468776226043701e-01
-3.876776993274688721e-01 4.307006485760211945e-03 1.393167953938245773e-02 -1.897413432598114014e-01 3.864784836769104004e-01 8.343474566936492920e-02 5.172036215662956238e-02 -3.689756244421005249e-02 1.846644282341003418e-01 -2.477441169321537018e-02 -2.831559479236602783e-01 -5.325004085898399353e-02 2.779245143756270409e-03 -1.247006282210350037e-01 9.070359915494918823e-02 8.544567972421646118e-02 -9.765360504388809204e-02 -7.865337829571217299e-05 1.673970371484756470e-01 -4.756190478801727295e-01 -2.753898501396179199e-01 2.076395153999328613e-01 1.287222504615783691e-01 4.770636558532714844e-02 7.766442000865936279e-02 -9.321369975805282593e-02 6.312583386898040771e-02 2.135127931833267212e-01 -1.392396390438079834e-01 2.171503379940986633e-02 -9.002712368965148926e-02 1.024055406451225281e-01
-2.055835574865341187e-01 1.745081879198551178e-02 3.039533458650112152e-02 -6.085693091154098511e-02 4.111846089363098145e-01 -2.170097082853317261e-02 -1.405812054872512817e-02 2.175737172365188599e-01 1.156996469944715500e-02 -9.424091130495071411e-02 -1.497889459133148193e-01 5.420944839715957642e-02 1.149731278419494629e-01 -6.126701086759567261e-02 1.220674812793731689e-01 2.189999222755432129e-01 -3.806988596916198730e-01 -1.078608408570289612e-01 2.875235676765441895e-01 -9.307264536619186401e-02 -2.468239367008209229e-01 8.656634390354156494e-02 1.735035479068756104e-01 -7.980579137802124023e-02 1.723040640354156494e-01 1.184173077344894409e-01 1.060049906373023987e-01 -6.382301449775695801e-02 3.338232338428497314e-01 -2.769855856895446777e-01 -1.191757097840309143e-01 8.561296761035919189e-02
-2.227367758750915527e-01 6.223901361227035522e-02 2.508696019649505615e-01 -1.021505985409021378e-02 1.421582847833633423e-01 -2.474087923765182495e-01 2.923226729035377502e-02 2.332176864147186279e-01 2.601303160190582275e-01 8.509559556841850281e-03 1.504800915718078613e-01 -2.487251348793506622e-02 -8.590244501829147339e-02 -1.348558217287063599e-01 1.135533582419157028e-02 4.096083343029022217e-01 -2.336943149566650391e-01 3.113144040107727051e-01 -1.156048923730850220e-01 -2.190957367420196533e-01 -2.529527544975280762e-01 1.074580103158950806e-01 -6.602003425359725952e-02 1.653367429971694946e-01 2.775746397674083710e-02 -1.645094752311706543e-01 2.927981615066528320e-01 8.386172354221343994e-02 2.260441519320011139e-02 -7.227595150470733643e-02 -8.586905896663665771e-02 -9.221298992633819580e-02
-2.497289031744003296e-01 -9.836592525243759155e-02 9.452858567237854004e-02 -2.003714293241500854e-01 2.123143821954727173e-01 1.769906282424926758e-01 -2.714890800416469574e-02 9.772008657455444336e-02 2.198833525180816650e-01 -2.554544247686862946e-02 4.094138368964195251e-02 3.146982789039611816e-01 1.021453142166137695e-01 -3.257493674755096436e-01 5.744070187211036682e-02 3.364871442317962646e-01 2.658813074231147766e-02 9.322640299797058105e-02 -7.378263026475906372e-02 -2.003996521234512329e-01 -2.899432182312011719e-01 -2.085838615894317627e-01 3.114082664251327515e-02 1.260219663381576538e-01 -1.968179047107696533e-01 -7.155475765466690063e-02 5.260145291686058044e-02 2.030361890792846680e-01 -5.694542080163955688e-02 3.413815200328826904e-01 -1.083638519048690796e-02 -4.719150438904762268e-02
-1.201272755861282349e-01 -1.269362270832061768e-01 1.247218772768974304e-01 2.678203582763671875e-02 3.232519030570983887e-01 -5.059701949357986450e-02 6.900364160537719727e-02 3.608598709106445312e-01 1.461641639471054077e-01 -2.799953892827033997e-02 2.874263562262058258e-02 7.768248021602630615e-02 6.174644455313682556e-02 -9.983612596988677979e-02 1.741830259561538696e-01 1.600154638290405273e-01 -2.621576786041259766e-01 2.070224732160568237e-01 4.176972806453704834e-02 -8.527351915836334229e-02 -1.102737039327621460e-01 2.667060792446136475e-01 3.585383296012878418e-01 3.291752338409423828e-01 -2.546523809432983398e-01 -1.839609891176223755e-01 -1.648478806018829346e-01 -2.463812753558158875e-02 5.796672403812408447e-02 -3.143227472901344299e-02 1.529709994792938232e-01 -1.319020092487335205e-01
-3.361021578311920166e-01 1.454189419746398926e-01 1.550615951418876648e-02 1.497233659029006958e-01 -4.009838029742240906e-02 -1.148548126220703125e-01 1.453228890895843506e-01 3.514334261417388916e-01 1.625884324312210083e-01 3.141811490058898926e-01 3.318255767226219177e-02 2.389084696769714355e-01 1.084407195448875427e-01 -2.374317348003387451e-01 8.733966201543807983e-02 1.885994374752044678e-01 -3.331148624420166016e-01 2.139175534248352051e-01 -7.436554133892059326e-02 -7.401309907436370850e-02 -5.607882142066955566e-02 5.418813601136207581e-02 7.980375736951828003e-02 1.328892074525356293e-02 -3.471806645393371582e-01 -1.943970024585723877e-01 -1.567185390740633011e-03 -2.071286588907241821e-01 -4.073261097073554993e-02 1.147221494466066360e-02 6.676107645034790039e-02 -3.626647591590881348e-02
-3.348646461963653564e-01 1.319257616996765137e-01 1.279429793357849121e-01 -1.258769184350967407e-01 2.502603530883789062e-01 5.876788869500160217e-02 3.959744423627853394e-02 -5.855382978916168213e-02 6.000180914998054504e-02 5.408432707190513611e-02 -2.821136415004730225e-01 -1.249822229146957397e-01 1.528482586145401001e-01 -1.756032854318618774e-01 9.051679819822311401e-02 2.706561610102653503e-02 -2.861037254333496094e-01 -3.600758314132690430e-02 2.049558460712432861e-01 -3.597747087478637695e-01 -3.218500912189483643e-01 5.837130546569824219e-02 3.561726808547973633e-01 -9.467202238738536835e-03 -5.123424157500267029e-02 -1.026974767446517944e-01 6.478462833911180496e-03 2.570837736129760742e-01 -4.514193534851074219e-02 1.006039306521415710e-01 -1.089547351002693176e-01 1.021364405751228333e-01
-7.560788840055465698e-02 -2.130114138126373291e-01 1.548535935580730438e-02 5.128171667456626892e-02 1.220055595040321350e-01 -1.354414969682693481e-01 1.105982959270477295e-01 1.192323490977287292e-01 6.133772805333137512e-02 -6.758391857147216797e-02 -3.010919094085693359e-01 -4.427387565374374390e-02 4.851215332746505737e-02 -3.315443694591522217e-01 6.770485639572143555e-02 3.571374714374542236e-01 -2.548375166952610016e-02 2.181709408760070801e-01 -8.418463170528411865e-02 -3.337835371494293213e-01 -1.749827563762664795e-01 1.045717671513557434e-01 1.362864822149276733e-01 2.975080609321594238e-01 -1.755655258893966675e-01 1.208163276314735413e-01 3.217754513025283813e-02 9.966482967138290405e-02 -2.275579869747161865e-01 7.994598895311355591e-02 -3.270283639430999756e-01 -6.413755565881729126e-02
-4.084756374359130859e-01 3.120183199644088745e-02 2.145614288747310638e-02 -3.995465859770774841e-02 2.565722763538360596e-01 2.261115238070487976e-02 -4.579991474747657776e-02 1.293799430131912231e-01 1.187587901949882507e-01 1.244599744677543640e-01 -2.860049903392791748e-01 7.279438432306051254e-03 9.011886268854141235e-02 4.114931076765060425e-02 5.400677397847175598e-02 1.927413605153560638e-02 -7.888770848512649536e-02 -1.415373980998992920e-01 9.780795872211456299e-02 -4.993560910224914551e-01 -3.042491674423217773e-01 1.549003086984157562e-02 2.362741082906723022e-01 -2.468145266175270081e-02 2.102988213300704956e-01 2.440838515758514404e-01 -3.996463865041732788e-02 -7.112445682287216187e-02 -5.450280383229255676e-03 -1.913940608501434326e-01 -1.869725883007049561e-01 -6.238160282373428345e-02
-2.451820075511932373e-01 6.317318230867385864e-02 1.944446414709091187e-01 -1.961276084184646606e-01 1.577880233526229858e-01 9.530712664127349854e-02 2.527189552783966064e-01 1.371173933148384094e-02 1.006498783826828003e-01 3.217732533812522888e-03 1.522763073444366455e-01 1.674324572086334229e-01 1.523801237344741821e-01 -1.954835504293441772e-01 2.803915441036224365e-01 5.256772041320800781e-01 2.991745620965957642e-02 5.138084292411804199e-02 -1.809938065707683563e-02 -1.487603485584259033e-01 1.374025493860244751e-01 -8.310960605740547180e-03 -1.006435975432395935e-01 1.070327982306480408e-01 -2.253288477659225464e-01 1.543941944837570190e-01 -1.469517201185226440e-01 -6.118263676762580872e-02 2.217624038457870483e-01 9.783197194337844849e-02 -1.457418799400329590e-01 -1.933079808950424194e-01
8.879406005144119263e-02 6.048389151692390442e-02 6.499818712472915649e-02 1.484413594007492065e-01 7.755982130765914917e-02 3.313651382923126221e-01 2.295876592397689819e-01 1.390763223171234131e-01 2.019895315170288086e-01 2.496437728404998779e-02 -1.748564839363098145e-01 -1.675009168684482574e-02 9.149385988712310791e-02 -3.426266908645629883e-01 1.197947412729263306e-01 2.496047616004943848e-01 -4.419348388910293579e-02 2.867125868797302246e-01 1.219021454453468323e-01 -2.805061042308807373e-01 -4.453315436840057373e-01 -2.069012224674224854e-01 1.757685244083404541e-01 -9.524257853627204895e-03 -1.678724586963653564e-01 3.689217939972877502e-02 -1.626822352409362793e-02 -6.502576172351837158e-02 -8.417577296495437622e-02 5.682329833507537842e-02 -2.091955207288265228e-02 -7.091591507196426392e-02
-3.858227133750915527e-01 -1.084590181708335876e-01 1.058992072939872742e-01 -1.207175776362419128e-01 3.349541425704956055e-01 -1.097718719393014908e-02 9.781188517808914185e-02 2.165868133306503296e-01 1.769629865884780884e-01 -2.702152822166681290e-03 -3.931484818458557129e-01 -2.285990417003631592e-01 -2.415179759263992310e-01 -2.617702484130859375e-01 9.585916250944137573e-02 3.954737260937690735e-02 -2.263865619897842407e-01 -1.838445290923118591e-02 2.138574235141277313e-02 -2.981228753924369812e-02 5.367354676127433777e-02 3.456157073378562927e-02 4.143752530217170715e-02 2.481114119291305542e-01 3.724281489849090576e-02 9.607427567243576050e-02 -1.754730790853500366e-01 -2.200402319431304932e-01 -1.377391666173934937e-01 -4.313981905579566956e-02 1.563409566879272461e-01 1.168600246310234070e-01
-4.166949540376663208e-02 -4.243934899568557739e-02 3.721153140068054199e-01 1.679553240537643433e-01 5.628091841936111450e-02 7.840640097856521606e-02 7.791309617459774017e-03 1.137806996703147888e-01 -7.380571961402893066e-02 2.892960011959075928e-01 1.263563185930252075e-01 -4.810507223010063171e-02 1.524256318807601929e-01 -2.254045307636260986e-01 1.530133485794067383e-01 1.079790741205215454e-01 -1.724190711975097656e-01 1.006463244557380676e-01 2.026618123054504395e-01 -1.757646352052688599e-01 -3.413068652153015137e-01 6.447582691907882690e-02 1.272979229688644409e-01 2.588866353034973145e-01 -4.214009344577789307e-01 -9.817695617675781250e-02 2.875650823116302490e-01 -3.173397853970527649e-02 -4.056105762720108032e-02 2.351202070713043213e-02 3.042083047330379486e-02 3.449794277548789978e-02
-3.897570967674255371e-01 1.074461862444877625e-01 2.555918991565704346e-01 -2.813812196254730225e-01 -1.062228158116340637e-01 -9.264084696769714355e-02 1.471727788448333740e-01 -1.368685439229011536e-02 -6.411872059106826782e-02 1.122506186366081238e-01 2.262270543724298477e-03 2.500828802585601807e-01 7.465377449989318848e-02 -1.547729671001434326e-01 3.530942797660827637e-01 2.786405086517333984e-01 -2.440098971128463745e-01 -1.601260388270020485e-03 -1.409658342599868774e-01 -1.288585662841796875e-01 -2.483407109975814819e-01 -1.256311535835266113e-01 2.419294789433479309e-02 2.875663638114929199e-01 -1.557457745075225830e-01 -1.675903238356113434e-02 3.413229063153266907e-02 5.885382369160652161e-02 1.263658851385116577e-01 1.842537522315979004e-01 -4.534982517361640930e-02 -3.648629784584045410e-02
-2.926702499389648438e-01 1.453452557325363159e-01 1.633546948432922363e-01 6.257020682096481323e-02 4.092322289943695068e-01 5.872936919331550598e-02 1.660092920064926147e-01 2.439720034599304199e-01 -4.362827539443969727e-02 3.015602827072143555e-01 1.070951297879219055e-01 -1.404467225074768066e-01 1.830261014401912689e-02 -2.908967137336730957e-01 3.039165735244750977e-01 3.119089305400848389e-01 1.010695993900299072e-01 1.346184164285659790e-01 -1.487369984388351440e-01 -3.247790783643722534e-02 -7.289421558380126953e-02 1.538448631763458252e-01 2.606203556060791016e-01 -7.800392806529998779e-02 -7.759241014719009399e-02 -6.845986843109130859e-02 1.366020739078521729e-01 5.797274038195610046e-02 7.635873556137084961e-02 -1.086622104048728943e-01 2.957195043563842773e-02 1.508051250129938126e-02
-2.225469797849655151e-01 1.312265396118164062e-01 1.754403859376907349e-01 -1.226476058363914490e-01 2.994651198387145996e-01 2.170640677213668823e-01 -1.037732884287834167e-01 -2.468131482601165771e-02 -2.749630250036716461e-03 -1.320800627581775188e-03 -1.423875242471694946e-01 1.943525671958923340e-01 1.733297109603881836e-01 -2.673630416393280029e-01 3.225494027137756348e-01 5.075544863939285278e-02 -1.710854917764663696e-01 5.501503124833106995e-02 -1.238571405410766602e-01 -3.696389496326446533e-01 -2.228224128484725952e-01 -2.836219966411590576e-01 -1.276285648345947266e-01 4.758325219154357910e-02 -1.207082793116569519e-01 -7.857774943113327026e-02 -6.641826033592224121e-02 2.867170982062816620e-02 -1.950770430266857147e-02 1.351977139711380005e-01 -2.429440021514892578e-01 -1.910120695829391479e-01
-4.572207033634185791e-01 1.710868068039417267e-02 3.527970612049102783e-02 -2.235400676727294922e-01 3.304869830608367920e-01 -2.635931409895420074e-02 5.761379725299775600e-04 -6.697344779968261719e-02 1.139498129487037659e-01 -5.104539170861244202e-02 -2.040379196405410767e-01 1.094444561749696732e-02 1.698242723941802979e-01 -1.359116286039352417e-01 1.393316686153411865e-01 1.631587594747543335e-01 -1.422173082828521729e-01 2.338921278715133667e-02 1.547130495309829712e-01 -4.184243381023406982e-01 -2.249922454357147217e-01 1.176109239459037781e-01 2.815141081809997559e-01 -6.345536559820175171e-02 1.160813421010971069e-01 -4.944356530904769897e-02 1.681863516569137573e-01 2.043308317661285400e-01 -5.319873616099357605e-02 3.234260249882936478e-03 -3.411032259464263916e-02 1.298913657665252686e-01
-3.628489971160888672e-01 -3.141022846102714539e-02 1.448449045419692993e-01 -1.301411241292953491e-01 3.238422274589538574e-01 3.316140919923782349e-02 -8.524332195520401001e-02 -6.162898242473602295e-02 8.561965823173522949e-02 9.001316875219345093e-02 -2.326143234968185425e-01 -1.714391708374023438e-01 2.154689729213714600e-01 -2.222567051649093628e-01 1.983445435762405396e-01 6.125754117965698242e-02 -1.050132587552070618e-01 -9.759245812892913818e-02 3.284817636013031006e-01 -3.105556964874267578e-01 -2.191148698329925537e-01 1.257366836071014404e-01 2.818099856376647949e-01 5.025521293282508850e-02 -2.057233080267906189e-02 -8.892875909805297852e-02 1.376041024923324585e-01 2.102442532777786255e-01 -9.509318508207798004e-03 6.156546995043754578e-02 -1.688194572925567627e-01 6.084362976253032684e-03
-6.250280141830444336e-02 -9.321654587984085083e-02 2.750721871852874756e-01 4.272315651178359985e-02 1.690838038921356201e-01 -3.469463810324668884e-02 -2.826074063777923584e-01 1.567795686423778534e-02 2.491411417722702026e-01 -1.541812205687165260e-03 -7.885707914829254150e-02 7.784245163202285767e-02 1.489033848047256470e-01 -2.544573545455932617e-01 2.953543365001678467e-01 1.675603687763214111e-01 -1.265019178390502930e-01 1.358999609947204590e-01 -6.193208694458007812e-02 -3.224305510520935059e-01 8.606005460023880005e-02 2.258483767509460449e-01 3.731876611709594727e-01 1.811385303735733032e-01 -2.372298538684844971e-01 2.850965782999992371e-02 -1.017321422696113586e-01 -6.918846070766448975e-02 1.044680550694465637e-01 5.471001937985420227e-02 8.890171349048614502e-02 -2.379605323076248169e-01
-4.307844638824462891e-01 1.056402400135993958e-01 5.869901552796363831e-02 -1.540483236312866211e-01 3.149413466453552246e-01 6.148526072502136230e-02 -8.975011110305786133e-02 -5.681025981903076172e-02 8.505304902791976929e-02 -7.369431667029857635e-03 -3.185012340545654297e-01 -3.640994802117347717e-02 1.453679054975509644e-01 -1.991257071495056152e-01 1.783685982227325439e-01 7.126490771770477295e-02 -2.331523746252059937e-01 4.852639045566320419e-03 2.357656210660934448e-01 -3.456902503967285156e-01 -2.236030697822570801e-01 1.003996655344963074e-01 2.749548554420471191e-01 -4.766658321022987366e-02 1.299211289733648300e-02 -1.454690992832183838e-01 8.312274515628814697e-02 1.767006367444992065e-01 -1.102869585156440735e-01 -1.154528837651014328e-02 -1.102532073855400085e-01 5.260673910379409790e-02
-8.576921373605728149e-02 -1.123920977115631104e-01 4.430943429470062256e-01 1.160199791193008423e-01 -5.022078379988670349e-02 -8.347105234861373901e-02 -1.243761181831359863e-02 2.157875895500183105e-01 4.838815703988075256e-02 -9.658697992563247681e-02 -2.215835601091384888e-01 2.820923924446105957e-01 1.247242465615272522e-01 -3.139508366584777832e-01 -1.147245019674301147e-01 1.110799759626388550e-01 -9.263823181390762329e-02 2.875938713550567627e-01 -1.926292926073074341e-01 -3.758305907249450684e-01 -3.450929746031761169e-02 -7.490088697522878647e-03 5.216935183852910995e-03 -1.285742521286010742e-01 -1.701462119817733765e-01 -9.640758484601974487e-02 2.748071551322937012e-01 1.816416531801223755e-02 1.643141172826290131e-02 -1.979640685021877289e-03 -1.794844716787338257e-01 -2.914702985435724258e-03
-8.322236128151416779e-03 1.199451610445976257e-01 1.542307436466217041e-01 7.356395572423934937e-02 3.784886896610260010e-01 3.435638733208179474e-03 -7.772191613912582397e-02 -1.192864179611206055e-01 -1.913245394825935364e-02 -9.621859341859817505e-02 -1.026464551687240601e-01 3.192339539527893066e-01 8.490899205207824707e-02 -2.845695018768310547e-01 1.995637863874435425e-01 1.054556891322135925e-01 -5.716716498136520386e-02 -1.164186522364616394e-01 -5.080995615571737289e-03 -4.712668657302856445e-01 -3.498445451259613037e-01 -1.739569008350372314e-01 -4.088253527879714966e-02 6.363672018051147461e-02 -2.282772809267044067e-01 4.202799126505851746e-02 -4.192607884760946035e-04 -1.366563588380813599e-01 5.432322621345520020e-02 4.614467918872833252e-02 -1.365938037633895874e-01 -1.949355900287628174e-01
-1.959036588668823242e-01 2.043121904134750366e-01 2.890501916408538818e-01 4.369576636236160994e-04 2.729097902774810791e-01 2.824163064360618591e-02 -6.873582303524017334e-02 5.149761587381362915e-02 2.302860319614410400e-01 2.029647678136825562e-02 1.153075834736227989e-03 2.533457875251770020e-01 -1.715178601443767548e-02 -1.357907950878143311e-01 1.897418648004531860e-01 1.006732061505317688e-01 -1.492147594690322876e-01 1.436001211404800415e-01 8.279258385300636292e-03 -3.841027617454528809e-01 -1.081790551543235779e-01 -1.701878011226654053e-01 -1.580964475870132446e-01 1.162989661097526550e-01 -2.827627658843994141e-01 -9.281788766384124756e-02 2.841133177280426025e-01 -6.607954949140548706e-02 6.674601137638092041e-02 1.898541301488876343e-01 -2.414044141769409180e-01 -1.704885959625244141e-01
-2.019012719392776489e-01 2.143399715423583984e-01 2.615586221218109131e-01 -2.771510975435376167e-03 1.797561198472976685e-01 2.223955988883972168e-01 6.525905430316925049e-02 -1.075176224112510681e-01 8.506191521883010864e-02 -7.959476858377456665e-02 -3.239747881889343262e-01 3.633030652999877930e-01 2.289677113294601440e-01 -1.275259703397750854e-01 1.794273406267166138e-02 2.470114231109619141e-01 -1.945349201560020447e-02 -8.111216127872467041e-02 3.847878798842430115e-02 -3.639791905879974365e-01 -2.528236247599124908e-02 -2.300240695476531982e-01 1.099924594163894653e-01 1.304483860731124878e-01 -3.489759862422943115e-01 -5.225444212555885315e-02 -7.238589972257614136e-02 4.787335544824600220e-02 8.940208703279495239e-03 8.200999349355697632e-02 6.184546649456024170e-02 2.182787656784057617e-02
-2.162501364946365356e-01 9.804823249578475952e-02 1.914299577474594116e-01 -3.030923567712306976e-02 1.484303027391433716e-01 -2.184302657842636108e-01 -3.159534633159637451e-01 2.903081476688385010e-01 2.011616379022598267e-01 4.913461208343505859e-02 -1.587262302637100220e-01 1.107607185840606689e-01 4.865191411226987839e-03 -1.421136558055877686e-01 1.152606680989265442e-01 -2.064386149868369102e-03 -5.023736879229545593e-02 -2.025124877691268921e-01 -1.847093254327774048e-01 -2.017805427312850952e-01 -2.683804929256439209e-01 -2.429144531488418579e-01 1.612926870584487915e-01 1.403668224811553955e-01 -3.250821530818939209e-01 -1.242410987615585327e-01 -7.653010636568069458e-02 2.274593105539679527e-03 1.957858502864837646e-01 2.114144116640090942e-01 -1.820705384016036987e-01 9.074110537767410278e-03
-5.228575691580772400e-02 6.886073946952819824e-02 -2.588419243693351746e-02 -1.644322872161865234e-01 1.900664567947387695e-01 -9.639148414134979248e-02 1.693204045295715332e-01 2.144923508167266846e-01 -3.183752670884132385e-02 1.071239709854125977e-01 -3.085778355598449707e-01 -1.668416559696197510e-01 -1.044597923755645752e-01 -1.102442964911460876e-01 1.919770687818527222e-01 1.802102923393249512e-01 -7.328762114048004150e-02 -3.741369768977165222e-02 1.995604187250137329e-01 -4.527122676372528076e-01 -2.900719940662384033e-01 1.358068287372589111e-01 3.551396727561950684e-01 1.098607778549194336e-01 -7.216011732816696167e-02 1.844534724950790405e-01 9.255272150039672852e-02 6.912906467914581299e-02 8.551993221044540405e-02 1.413425207138061523e-01 -1.959940642118453979e-01 7.860503345727920532e-02
-4.096576273441314697e-01 4.787736758589744568e-02 2.896047532558441162e-01 -1.696628034114837646e-01 2.028307467699050903e-01 -4.540260881185531616e-02 -1.144244298338890076e-01 2.682552337646484375e-01 -1.408548802137374878e-01 1.867428123950958252e-01 8.090484887361526489e-02 -1.535075157880783081e-01 1.311953365802764893e-01 -1.205069124698638916e-01 -3.541016951203346252e-02 4.154809117317199707e-01 -8.504691533744335175e-03 -8.965591900050640106e-03 -1.020148675888776779e-02 -2.007981389760971069e-01 -1.811245083808898926e-01 2.715960144996643066e-01 1.226185038685798645e-01 -8.204511553049087524e-02 -2.198870182037353516e-01 -9.514869004487991333e-02 -1.365692466497421265e-01 6.065401807427406311e-02 8.358897268772125244e-02 -6.054410338401794434e-02 1.699700802564620972e-01 1.017399728298187256e-01
5.405680462718009949e-02 1.058521717786788940e-01 -4.659760370850563049e-02 5.323069542646408081e-02 1.452430039644241333e-01 2.863421570509672165e-03 -1.131682991981506348e-01 1.006017550826072693e-01 9.203183650970458984e-02 -1.526271402835845947e-01 -3.195785284042358398e-01 3.878110274672508240e-02 -5.857755430042743683e-03 -4.451394081115722656e-01 2.262457758188247681e-01 2.902366518974304199e-01 -1.405708491802215576e-01 8.823829889297485352e-02 -2.638596668839454651e-02 -5.071129202842712402e-01 -4.021664336323738098e-02 -1.532154977321624756e-01 2.768154256045818329e-02 -2.339639514684677124e-02 -1.828835606575012207e-01 3.565200418233871460e-02 2.673015892505645752e-01 1.216491386294364929e-01 4.142983257770538330e-02 7.799915224313735962e-02 -1.330004036426544189e-01 -9.778618067502975464e-02
-6.322516500949859619e-02 2.307911962270736694e-02 2.627141475677490234e-01 -8.735799230635166168e-03 1.712222546339035034e-01 2.678733170032501221e-01 3.851199448108673096e-01 2.848320305347442627e-01 1.366706639528274536e-01 1.375439018011093140e-01 -2.445326596498489380e-01 -1.170041039586067200e-01 2.250642515718936920e-02 -3.314928710460662842e-01 1.502477377653121948e-01 3.515849122777581215e-03 -9.201071411371231079e-02 -1.207745745778083801e-01 8.601738512516021729e-02 -2.575797736644744873e-01 5.847634002566337585e-02 2.254728227853775024e-01 -2.522679269313812256e-01 -4.086259007453918457e-02 -1.678125746548175812e-02 -3.957441076636314392e-02 -1.634825766086578369e-01 -2.136641591787338257e-01 -1.326145976781845093e-01 -1.400199830532073975e-01 -1.222873628139495850e-01 -9.514613449573516846e-02
-1.874265223741531372e-01 2.028716057538986206e-01 2.997329831123352051e-01 8.223871886730194092e-02 9.847756475210189819e-02 -1.248535066843032837e-01 -2.713447809219360352e-01 5.088282050564885139e-04 1.451832950115203857e-01 9.597783535718917847e-02 -2.819355577230453491e-02 1.546452194452285767e-01 -1.724751479923725128e-02 -2.671349346637725830e-01 2.815991640090942383e-01 2.394687235355377197e-01 1.065082009881734848e-02 2.143507599830627441e-01 1.115954481065273285e-03 -1.561078876256942749e-01 -5.467858538031578064e-02 2.940081954002380371e-01 3.115484118461608887e-01 2.372291088104248047e-01 -2.109795808792114258e-01 -4.661188647150993347e-02 7.155212014913558960e-02 1.292901188135147095e-01 -1.472329795360565186e-01 1.315867453813552856e-01 1.778763979673385620e-01 -1.119841709733009338e-01
-1.501719653606414795e-01 -1.366534531116485596e-01 1.157900225371122360e-02 -8.746790885925292969e-02 1.208253577351570129e-01 1.411098241806030273e-01 -4.411831870675086975e-02 2.051017135381698608e-01 1.119246259331703186e-01 -1.975689083337783813e-04 -1.884978264570236206e-01 2.443650215864181519e-01 2.065251320600509644e-01 -2.955656945705413818e-01 8.372858911752700806e-02 3.647877871990203857e-01 -5.275091156363487244e-02 1.214968785643577576e-01 -5.486385151743888855e-02 -2.998071908950805664e-01 -3.188636600971221924e-01 -1.656195968389511108e-01 7.527539134025573730e-02 1.409385949373245239e-01 -2.635814845561981201e-01 1.785637065768241882e-02 -6.355356425046920776e-02 2.528897523880004883e-01 -3.244382562115788460e-03 2.722954154014587402e-01 -9.666104614734649658e-02 -9.078938513994216919e-02
-4.636912941932678223e-01 2.185329347848892212e-01 4.075800478458404541e-01 -7.704975083470344543e-03 1.844187527894973755e-01 5.831960123032331467e-03 1.090951934456825256e-01 2.357403039932250977e-01 -1.372126489877700806e-01 1.192172095179557800e-01 1.003386452794075012e-01 -7.176091521978378296e-02 8.540420979261398315e-02 -1.208418756723403931e-01 -1.492737382650375366e-01 2.847364842891693115e-01 -4.147960618138313293e-02 2.742177993059158325e-02 2.654424495995044708e-02 -1.259988993406295776e-01 -1.948634237051010132e-01 1.685291230678558350e-01 1.833914518356323242e-01 -5.808107927441596985e-02 -2.474362850189208984e-01 -6.459374725818634033e-02 -1.235405951738357544e-01 3.957824409008026123e-02 2.215484976768493652e-01 -1.529097110033035278e-01 1.373881995677947998e-01 4.772923421114683151e-03
-3.458211123943328857e-01 -9.406984597444534302e-02 2.830641269683837891e-01 -6.228824611753225327e-03 1.785009652376174927e-01 -4.286988638341426849e-03 7.367870304733514786e-03 1.086497828364372253e-01 1.267700940370559692e-01 8.276553452014923096e-02 -8.823116123676300049e-02 6.032228097319602966e-02 -1.594230416230857372e-03 -2.732078731060028076e-01 1.756964176893234253e-01 3.053330630064010620e-02 -2.391124069690704346e-01 3.313761651515960693e-01 -1.820730417966842651e-02 -1.001095101237297058e-01 -1.011380478739738464e-01 3.618505299091339111e-01 7.975637167692184448e-02 3.626464458648115396e-04 1.678985729813575745e-02 -1.586103886365890503e-01 -1.591137945652008057e-01 1.539291888475418091e-01 -3.202351555228233337e-02 2.937916815280914307e-01 1.580322384834289551e-01 -3.086026608943939209e-01
1.298155188560485840e-01 -8.924634754657745361e-02 6.414194405078887939e-02 -6.950351595878601074e-02 2.910806536674499512e-01 1.237670108675956726e-01 4.411822184920310974e-02 1.170530021190643311e-01 1.127617284655570984e-01 6.985110789537429810e-02 -2.362243384122848511e-01 2.798884212970733643e-01 2.482345700263977051e-02 -1.795113384723663330e-01 3.670594990253448486e-01 1.710043847560882568e-01 -1.810093820095062256e-01 4.329030215740203857e-01 1.250573247671127319e-01 -3.403161466121673584e-01 -1.360596418380737305e-01 -1.596602201461791992e-01 4.022482037544250488e-02 6.075296550989151001e-03 -1.163663901388645172e-02 -2.183212200179696083e-03 -9.911546856164932251e-02 1.829394400119781494e-01 -1.612096652388572693e-02 -1.347624808549880981e-01 2.068943083286285400e-01 7.424577604979276657e-03
-1.355345398187637329e-01 1.844384707510471344e-02 2.452452778816223145e-01 1.240684241056442261e-01 5.744606256484985352e-02 7.593389600515365601e-02 -3.990369662642478943e-02 8.687524124979972839e-03 2.853401303291320801e-01 2.076825872063636780e-02 -1.759860813617706299e-01 2.568272650241851807e-01 -3.707135096192359924e-02 -2.143100649118423462e-01 3.569574356079101562e-01 3.283528089523315430e-01 -1.269658207893371582e-01 4.994639661163091660e-03 -3.361659869551658630e-02 -2.386042922735214233e-01 -1.642273366451263428e-02 3.713907673954963684e-02 2.101994156837463379e-01 1.572204232215881348e-01 -2.300973534584045410e-01 -4.695911332964897156e-02 1.396411210298538208e-01 2.901913225650787354e-01 2.169527411460876465e-01 1.911033242940902710e-01 7.105667889118194580e-02 -2.035737931728363037e-01
-4.907871186733245850e-01 7.491965591907501221e-02 3.845562040805816650e-02 -1.616678237915039062e-01 2.427248954772949219e-01 -4.562419652938842773e-02 8.835096657276153564e-02 -5.316045880317687988e-02 8.137352764606475830e-02 -2.180552631616592407e-01 -2.668111324310302734e-01 2.552943862974643707e-02 1.001027524471282959e-01 -1.296121776103973389e-01 3.555982559919357300e-02 6.329829245805740356e-02 -2.164856642484664917e-01 -1.996209658682346344e-02 1.862874776124954224e-01 -4.535225927829742432e-01 -1.859977245330810547e-01 1.347325444221496582e-01 3.511230945587158203e-01 -6.199916824698448181e-03 9.146974980831146240e-02 -6.894777063280344009e-03 -1.815467700362205505e-02 1.032235324382781982e-01 -5.021333694458007812e-02 -1.071546413004398346e-02 -7.203250378370285034e-02 7.226280868053436279e-02
-2.723693549633026123e-01 -2.319006063044071198e-02 2.706897854804992676e-01 4.614129662513732910e-02 9.602932631969451904e-02 2.156446278095245361e-01 1.090631335973739624e-01 2.174610048532485962e-01 2.535400986671447754e-01 1.233674362301826477e-01 -8.210606873035430908e-03 -3.739431872963905334e-02 -6.942378729581832886e-02 -7.856652885675430298e-02 1.841050982475280762e-01 -2.037264034152030945e-02 -2.345526218414306641e-01 4.470545947551727295e-01 -1.411955058574676514e-01 -3.019051551818847656e-01 1.226266250014305115e-01 -1.159685999155044556e-01 -6.147193163633346558e-02 -2.776912413537502289e-02 -2.222972065210342407e-01 5.611807852983474731e-02 -2.976762354373931885e-01 3.044993802905082703e-02 1.491097062826156616e-01 -5.930951982736587524e-02 -1.056978106498718262e-01 1.751524358987808228e-01
-3.871736526489257812e-01 5.950769782066345215e-02 6.454019248485565186e-02 -7.535784691572189331e-02 1.525759249925613403e-01 1.454191282391548157e-02 -3.425767272710800171e-02 2.483999729156494141e-01 9.863126277923583984e-02 -1.626863479614257812e-01 -1.848206669092178345e-01 -1.853109151124954224e-01 1.599345952272415161e-01 -1.797723472118377686e-01 1.153651550412178040e-01 1.593756079673767090e-01 -6.784335523843765259e-02 -2.290468513965606689e-01 1.295650303363800049e-01 -4.585128724575042725e-01 -3.709655106067657471e-01 1.722474992275238037e-01 2.076697051525115967e-01 -4.725185409188270569e-02 1.935477182269096375e-02 4.220573976635932922e-02 6.479100137948989868e-02 -2.154022688046097755e-03 -1.219701990485191345e-01 -7.703897356986999512e-02 -3.591836988925933838e-02 1.544434130191802979e-01
-1.955071091651916504e-01 1.437015384435653687e-01 8.856462687253952026e-02 9.049433469772338867e-02 3.363177180290222168e-01 -1.390444785356521606e-01 -3.038163855671882629e-02 2.652019858360290527e-01 -1.043084263801574707e-02 8.689738065004348755e-02 1.949887424707412720e-01 -8.467845618724822998e-02 2.181869000196456909e-01 -1.610511541366577148e-01 8.683949708938598633e-02 -5.923724919557571411e-02 -3.622495383024215698e-02 1.924775727093219757e-02 -5.651536211371421814e-02 -3.205075860023498535e-01 -3.108084797859191895e-01 -1.894871443510055542e-01 9.108103811740875244e-03 2.314122319221496582e-01 -1.811540126800537109e-01 -2.309749126434326172e-01 6.970231235027313232e-02 1.293646246194839478e-01 -6.476288288831710815e-02 6.532089412212371826e-02 7.353822141885757446e-02 -4.105838835239410400e-01
-3.011037409305572510e-01 1.795303374528884888e-01 3.788510262966156006e-01 2.059102803468704224e-01 6.922240555286407471e-02 -2.644106745719909668e-01 1.095815561711788177e-02 2.827718853950500488e-01 -3.237970173358917236e-02 1.479829251766204834e-01 -6.067871674895286560e-02 1.457867175340652466e-01 3.706035437062382698e-03 -2.234874814748764038e-01 1.361854225397109985e-01 2.742210030555725098e-01 -1.223079562187194824e-01 8.565690368413925171e-02 -1.369085311889648438e-01 -9.227499365806579590e-02 1.116222217679023743e-01 3.459694236516952515e-02 1.155328601598739624e-01 -1.058798581361770630e-01 -4.085196256637573242e-01 -1.117467358708381653e-01 -3.131753206253051758e-02 2.226001024246215820e-01 -1.148788407444953918e-01 4.656738415360450745e-02 2.101509459316730499e-02 -1.064061671495437622e-01
-2.424291372299194336e-01 -6.078319624066352844e-03 3.094356060028076172e-01 -1.221063360571861267e-01 1.053783670067787170e-01 8.301797509193420410e-02 -3.019437491893768311e-01 4.204427823424339294e-02 1.344112902879714966e-01 -1.124431639909744263e-01 -3.651025295257568359e-01 3.287917077541351318e-01 6.762059032917022705e-02 -7.627703994512557983e-02 1.400457024574279785e-01 3.031187355518341064e-01 -1.075825914740562439e-01 -6.626726686954498291e-02 1.278523355722427368e-01 -2.654989957809448242e-01 -1.227923780679702759e-01 -8.125633746385574341e-02 -1.023201197385787964e-01 -2.242428250610828400e-02 -3.431475162506103516e-01 1.458863075822591782e-02 -7.344146817922592163e-02 -1.261707097291946411e-01 5.307627841830253601e-02 4.486336931586265564e-02 9.763697534799575806e-02 1.910643130540847778e-01
-3.727529048919677734e-01 1.000822931528091431e-01 8.590897172689437866e-02 -1.678880751132965088e-01 3.825674951076507568e-01 -8.424778934568166733e-04 -2.397534810006618500e-02 -1.105110347270965576e-01 7.649113982915878296e-02 -4.588450118899345398e-02 -2.552454173564910889e-01 -3.340076655149459839e-03 7.678070664405822754e-02 -1.993000954389572144e-01 9.762901067733764648e-02 3.794746100902557373e-02 -2.349962741136550903e-01 4.127511382102966309e-02 2.973966598510742188e-01 -3.295909166336059570e-01 -3.986487090587615967e-01 7.826547324657440186e-02 1.835977137088775635e-01 -2.968791127204895020e-02 1.037519983947277069e-02 -1.178615093231201172e-01 4.533696547150611877e-02 1.495597958564758301e-01 -1.177132800221443176e-01 -9.754851460456848145e-02 -1.001662835478782654e-01 3.399043902754783630e-02
-2.111691385507583618e-01 -1.722732186317443848e-01 1.581053733825683594e-01 8.465306833386421204e-03 3.694867789745330811e-01 -1.001482307910919189e-01 1.173820793628692627e-01 1.361735463142395020e-01 -2.747629769146442413e-02 5.791952088475227356e-02 -3.773882389068603516e-01 -1.513987630605697632e-01 -1.443039476871490479e-01 -7.494504749774932861e-02 9.436795115470886230e-02 1.338250935077667236e-01 -3.185166120529174805e-01 -2.505573332309722900e-01 1.288850009441375732e-01 -2.959342896938323975e-01 -5.109179019927978516e-02 6.351437419652938843e-02 8.616841584444046021e-02 2.149263620376586914e-01 1.139669045805931091e-01 -7.986533455550670624e-03 5.394398421049118042e-02 1.954665929079055786e-01 4.428250342607498169e-02 -6.705471780151128769e-03 -2.841063141822814941e-01 1.830465793609619141e-01
-2.653059661388397217e-01 2.928422391414642334e-01 2.272776514291763306e-01 1.905210502445697784e-02 -7.808015216141939163e-03 -1.321360319852828979e-01 -1.621956825256347656e-01 -5.245629698038101196e-03 -6.243116408586502075e-02 1.865058243274688721e-01 3.442925587296485901e-02 1.768230944871902466e-01 -3.126500174403190613e-02 -4.790091812610626221e-01 2.463684529066085815e-01 8.975674398243427277e-03 -1.739422529935836792e-01 1.339905560016632080e-01 -9.163360297679901123e-02 -2.173402011394500732e-01 -2.901443513110280037e-03 9.340547025203704834e-03 -9.104689955711364746e-02 1.250824183225631714e-01 -3.226464688777923584e-01 -9.196439385414123535e-02 -5.525290966033935547e-02 -5.981978774070739746e-02 -1.570767723023891449e-02 -8.748663216829299927e-02 3.580463230609893799e-01 -4.982032254338264465e-02
-2.259987890720367432e-01 -2.237477898597717285e-01 3.153846859931945801e-01 8.896996080875396729e-02 2.340450286865234375e-01 -3.127443417906761169e-02 -1.558816581964492798e-01 2.122814506292343140e-01 -1.253950148820877075e-01 3.913991898298263550e-02 1.120999106205999851e-03 1.973115801811218262e-01 -9.919396042823791504e-02 -1.718297004699707031e-01 -8.207756280899047852e-02 2.864353358745574951e-01 -2.115512192249298096e-01 2.469565719366073608e-01 1.521014869213104248e-01 -2.081081569194793701e-01 1.025171801447868347e-01 1.605473458766937256e-01 1.199673563241958618e-01 2.582167387008666992e-01 -1.955077946186065674e-01 6.724891811609268188e-02 -3.364287912845611572e-01 2.967702038586139679e-02 -1.335423737764358521e-01 1.135169994086027145e-02 -1.308643519878387451e-01 2.424272336065769196e-02
-4.062712192535400391e-01 8.234982937574386597e-02 -9.159566462039947510e-02 -2.819659002125263214e-02 2.808349132537841797e-01 5.218152329325675964e-02 6.215965375304222107e-03 7.715544197708368301e-03 1.669120974838733673e-02 2.231682091951370239e-02 -2.097021639347076416e-01 -1.131876185536384583e-01 1.070245653390884399e-01 -3.317622244358062744e-01 1.928792893886566162e-01 5.366928875446319580e-02 -1.369936168193817139e-01 -1.908162795007228851e-02 2.161934673786163330e-01 -4.223348200321197510e-01 -3.921216428279876709e-01 1.436044573783874512e-01 2.516292929649353027e-01 4.132527485489845276e-02 4.160667955875396729e-02 1.366954017430543900e-02 2.799895405769348145e-02 1.248672902584075928e-01 -4.085167497396469116e-02 -1.833024062216281891e-02 -1.008664518594741821e-01 6.328435242176055908e-02
-4.890889525413513184e-01 -4.518967587500810623e-03 -3.694533556699752808e-02 3.871260583400726318e-02 3.154307007789611816e-01 -4.110479727387428284e-02 8.218772709369659424e-02 -3.163773193955421448e-02 1.925410330295562744e-01 1.364917587488889694e-02 -2.790217995643615723e-01 -1.202675420790910721e-02 6.806978583335876465e-02 -7.151024043560028076e-02 1.883082240819931030e-01 2.469217404723167419e-02 -8.438190817832946777e-02 -5.433565378189086914e-02 2.444485872983932495e-01 -3.866970241069793701e-01 -3.357388675212860107e-01 2.664736509323120117e-01 2.329098433256149292e-01 -3.795376420021057129e-02 4.150938615202903748e-02 -3.910836204886436462e-02 -1.170880272984504700e-01 6.562077254056930542e-02 -1.189376879483461380e-02 -6.345316022634506226e-02 1.676511205732822418e-02 5.828826874494552612e-02
-8.186084032058715820e-02 1.661383807659149170e-01 2.798399031162261963e-01 -1.460544764995574951e-01 1.029062867164611816e-01 4.107941314578056335e-02 -5.919792503118515015e-02 1.642809659242630005e-01 2.607071101665496826e-01 2.960855066776275635e-01 -1.126578915864229202e-02 4.308911859989166260e-01 -9.336882084608078003e-02 -3.628941476345062256e-01 -1.234753895550966263e-02 4.016613587737083435e-02 -1.685515642166137695e-01 1.262789070606231689e-01 -2.325886487960815430e-01 -8.937606960535049438e-02 -4.482776299118995667e-02 2.562229149043560028e-02 9.734480082988739014e-02 -2.119604051113128662e-01 -3.157743215560913086e-01 -1.747699975967407227e-01 -2.878181450068950653e-02 3.835612162947654724e-02 -1.241542249917984009e-01 9.235318750143051147e-02 4.731579124927520752e-02 1.320221126079559326e-01
-3.091467916965484619e-01 1.308689638972282410e-02 4.817049503326416016e-01 1.829835176467895508e-01 2.584871053695678711e-01 2.952731680124998093e-03 3.477375581860542297e-02 -1.265337411314249039e-02 6.610973738133907318e-03 9.656024724245071411e-02 1.527803540229797363e-01 1.157222613692283630e-01 2.141607701778411865e-01 -1.657398790121078491e-01 1.608183085918426514e-01 2.115268707275390625e-01 -1.788512766361236572e-01 1.270155757665634155e-01 1.054736673831939697e-01 -1.679521501064300537e-01 4.476365447044372559e-02 2.273406833410263062e-01 3.120753467082977295e-01 8.812765032052993774e-02 1.490058302879333496e-01 -1.622797846794128418e-01 -1.459596864879131317e-02 -8.321955800056457520e-02 -4.129244014620780945e-03 2.293090522289276123e-01 6.851031631231307983e-02 -1.457096040248870850e-01
-5.782730877399444580e-02 -5.292077362537384033e-02 1.354757845401763916e-01 -6.939639896154403687e-02 2.057375609874725342e-01 1.416846811771392822e-01 -1.029567047953605652e-01 1.999510675668716431e-01 1.703571230173110962e-01 -5.683984979987144470e-02 -1.636331379413604736e-01 2.330476492643356323e-01 4.608867317438125610e-02 -2.847534120082855225e-01 3.381281793117523193e-01 9.608779102563858032e-02 -4.809387400746345520e-02 -9.948284365236759186e-03 5.638618487864732742e-03 -3.990251719951629639e-01 -1.299720704555511475e-01 -2.002518326044082642e-01 -1.341632902622222900e-01 -1.044480502605438232e-01 -2.375420182943344116e-01 1.169383525848388672e-01 1.744109690189361572e-01 6.314405798912048340e-02 1.723713278770446777e-01 3.422920405864715576e-02 -3.186162412166595459e-01 -2.304707467555999756e-01
-4.373259842395782471e-01 2.388394922018051147e-01 8.258369565010070801e-02 -8.538118004798889160e-02 3.692926168441772461e-01 6.863487511873245239e-02 2.038205787539482117e-02 -1.629934310913085938e-01 8.672719448804855347e-02 -7.913625985383987427e-02 -2.120490968227386475e-01 -5.409682914614677429e-02 8.244483172893524170e-02 -1.187371611595153809e-01 2.242932766675949097e-01 6.391154974699020386e-02 -1.168968826532363892e-01 4.142076522111892700e-02 2.130681723356246948e-01 -4.049626290798187256e-01 -2.000872045755386353e-01 1.613578498363494873e-01 2.650606930255889893e-01 -4.143809154629707336e-02 3.676917031407356262e-02 6.894933525472879410e-03 8.340898156166076660e-02 9.033622592687606812e-02 -3.070657700300216675e-02 -4.109107423573732376e-03 -1.661248356103897095e-01 1.570518463850021362e-01
-1.806477904319763184e-01 1.669157892465591431e-01 1.041015908122062683e-01 1.180190965533256531e-01 2.647779285907745361e-01 1.542090252041816711e-02 7.722238451242446899e-02 4.867351800203323364e-02 2.065847814083099365e-01 3.247209638357162476e-02 -3.677748143672943115e-01 -2.083092629909515381e-01 -1.124692782759666443e-01 -1.539379656314849854e-01 2.167340815067291260e-01 1.076637655496597290e-01 -1.686391383409500122e-01 -1.190904304385185242e-01 2.399332970380783081e-01 -5.042511820793151855e-01 -1.369930356740951538e-01 7.724318653345108032e-02 2.635763883590698242e-01 -1.453788671642541885e-02 4.567253589630126953e-02 2.312228083610534668e-02 1.132854148745536804e-01 1.517843455076217651e-01 -1.875803433358669281e-02 1.679900884628295898e-01 1.148918364197015762e-02 -5.191006883978843689e-02
-2.646049261093139648e-01 7.676960527896881104e-02 3.863086700439453125e-01 3.639063099399209023e-03 3.031171858310699463e-01 -6.722564995288848877e-02 1.031969487667083740e-01 2.644141614437103271e-01 -1.688038557767868042e-01 9.340517222881317139e-02 5.170307308435440063e-02 -3.318332433700561523e-01 3.341900929808616638e-02 -1.037008538842201233e-01 1.462143212556838989e-01 3.034905493259429932e-01 1.287641003727912903e-02 2.685408294200897217e-01 -2.831426262855529785e-02 -1.944006681442260742e-01 -1.228265613317489624e-01 6.215322017669677734e-02 2.979043722152709961e-01 -1.007419377565383911e-01 -2.065952718257904053e-01 2.040055021643638611e-02 -9.247066825628280640e-02 -3.256079182028770447e-02 1.469637006521224976e-01 -1.351300626993179321e-01 1.692841574549674988e-02 3.074553422629833221e-02
-4.343449771404266357e-01 1.202435567975044250e-01 2.539613842964172363e-01 -1.523861587047576904e-01 7.893041521310806274e-02 1.461727172136306763e-01 6.871630996465682983e-02 1.545438617467880249e-01 3.353184461593627930e-01 1.075024530291557312e-01 3.373715654015541077e-02 -1.722328662872314453e-01 1.024964675307273865e-01 -2.651824057102203369e-01 6.990849971771240234e-02 4.759098403155803680e-03 -4.157454147934913635e-02 3.669206202030181885e-01 -1.567105650901794434e-01 -1.892236620187759399e-01 1.130627244710922241e-01 -1.379436105489730835e-01 -8.213647454977035522e-02 1.153458207845687866e-01 -1.443912982940673828e-01 1.026945710182189941e-01 -2.446433603763580322e-01 -1.900220215320587158e-01 -9.534435346722602844e-03 -1.457402110099792480e-01 -1.121415495872497559e-01 5.084018781781196594e-02
-3.938935995101928711e-01 2.025804668664932251e-02 1.435267180204391479e-02 -3.163360804319381714e-02 2.639020979404449463e-01 1.036242172122001648e-01 1.133242473006248474e-01 2.253236174583435059e-01 -1.587335467338562012e-01 4.845753610134124756e-01 -5.792647600173950195e-02 2.704102993011474609e-01 1.544795483350753784e-01 -2.191540598869323730e-02 9.647957235574722290e-02 1.042387709021568298e-01 -4.791665822267532349e-02 -1.146009340882301331e-01 1.051420792937278748e-01 -1.456428468227386475e-01 2.495256364345550537e-01 1.106642652302980423e-02 1.405441910028457642e-01 7.770732045173645020e-02 -1.745742857456207275e-01 1.788843423128128052e-01 7.772833853960037231e-02 1.793485134840011597e-01 -1.270191073417663574e-01 -3.693772107362747192e-02 2.402890175580978394e-01 8.023188263177871704e-02
-2.318333536386489868e-01 -5.966436117887496948e-02 -7.555113732814788818e-02 -3.433583304286003113e-02 7.178406231105327606e-04 8.807011693716049194e-02 7.406739890575408936e-02 1.411263942718505859e-01 4.248680472373962402e-01 2.754346132278442383e-01 6.965326517820358276e-02 9.674067795276641846e-02 -7.956952601671218872e-02 -2.937004268169403076e-01 -2.734805643558502197e-02 9.156385809183120728e-02 -2.146857418119907379e-02 -1.353533565998077393e-01 1.610886156558990479e-01 -2.024188339710235596e-01 -3.312057554721832275e-01 -1.930403858423233032e-01 3.832025229930877686e-01 -4.338400065898895264e-02 -1.522761583328247070e-01 -1.202188804745674133e-01 1.074304729700088501e-01 1.869457513093948364e-01 -1.093055978417396545e-01 -1.491690725088119507e-01 -1.327092647552490234e-01 1.140276938676834106e-01
-3.963592648506164551e-01 3.336416184902191162e-02 5.838104709982872009e-02 -1.819306425750255585e-02 3.177806437015533447e-01 5.961071699857711792e-03 1.432604640722274780e-01 3.424043208360671997e-02 1.684076339006423950e-01 -8.317781239748001099e-02 -1.659383177757263184e-01 -1.168501749634742737e-01 -6.497617810964584351e-02 -3.158483505249023438e-01 1.486451029777526855e-01 -2.996101975440979004e-02 4.107910394668579102e-02 -5.781223252415657043e-02 1.893905699253082275e-01 -4.064453542232513428e-01 -2.260615825653076172e-01 -1.276072207838296890e-02 2.958275973796844482e-01 -6.203635130077600479e-03 1.829794496297836304e-01 5.644161254167556763e-02 1.366040557622909546e-01 1.630222499370574951e-01 6.173974275588989258e-02 -1.145635768771171570e-01 -2.096558064222335815e-01 1.554825603961944580e-01
-4.515442550182342529e-01 -2.935102954506874084e-02 8.423379808664321899e-02 -1.919915676116943359e-01 2.825416028499603271e-01 7.008234504610300064e-03 -6.285492330789566040e-02 -5.056283250451087952e-02 7.565867900848388672e-02 -1.842945814132690430e-02 -2.982538044452667236e-01 -1.632419675588607788e-01 7.056833803653717041e-02 -2.037718147039413452e-01 1.749312877655029297e-01 3.633434697985649109e-02 -1.414259672164916992e-01 -1.172316726297140121e-02 2.287730872631072998e-01 -4.496053159236907959e-01 -2.016467005014419556e-01 1.506787240505218506e-01 2.400373816490173340e-01 -2.320586936548352242e-03 -1.203456893563270569e-03 -1.924157142639160156e-02 -3.751874715089797974e-02 1.898249685764312744e-01 2.378321811556816101e-02 5.837468802928924561e-02 -9.811490774154663086e-02 1.333818435668945312e-01
-1.725828945636749268e-01 8.450987190008163452e-02 5.470708385109901428e-02 -5.056931450963020325e-02 8.515552431344985962e-02 -2.036262862384319305e-02 -1.606838256120681763e-01 2.545177638530731201e-01 -1.828973889350891113e-01 7.247681915760040283e-02 -4.203251376748085022e-02 3.226354420185089111e-01 1.063144505023956299e-01 -2.928241193294525146e-01 3.978152275085449219e-01 1.818814724683761597e-01 -1.817280054092407227e-01 1.764324009418487549e-01 -2.151754945516586304e-01 -2.966933250427246094e-01 -1.537439823150634766e-01 -3.899117931723594666e-02 8.789383620023727417e-02 -1.763040572404861450e-02 -2.832430005073547363e-01 -2.172054648399353027e-01 1.176735572516918182e-02 -5.148528143763542175e-02 -1.621269583702087402e-01 9.748464822769165039e-02 -1.623954325914382935e-01 4.772939905524253845e-02
-1.718092262744903564e-01 6.928016990423202515e-02 2.907723486423492432e-01 -3.667070344090461731e-02 3.346571326255798340e-01 4.636110737919807434e-02 5.916724726557731628e-02 -2.092301659286022186e-02 1.851463466882705688e-01 -1.452227979898452759e-01 -2.662714421749114990e-01 3.460641205310821533e-01 5.777524784207344055e-03 1.079183965921401978e-01 3.128267228603363037e-01 2.102817296981811523e-01 -4.052843898534774780e-02 1.605040132999420166e-01 1.215789169073104858e-01 -3.865282237529754639e-01 -2.002969197928905487e-02 -1.595431566238403320e-01 -1.114270314574241638e-01 7.397363334894180298e-02 -2.838307917118072510e-01 -1.198163554072380066e-01 -4.524617269635200500e-02 3.735909005627036095e-03 3.972384333610534668e-02 -5.236146971583366394e-02 -5.918684974312782288e-02 1.475949734449386597e-01
-1.147586107254028320e-01 2.915876209735870361e-01 3.597504198551177979e-01 1.466858200728893280e-02 3.693719208240509033e-02 1.099175661802291870e-01 1.502358019351959229e-01 1.828429698944091797e-01 2.095070034265518188e-01 6.513955537229776382e-03 6.940177828073501587e-02 1.036521419882774353e-01 -2.171266973018646240e-01 -1.451841145753860474e-01 1.489111781120300293e-01 4.870256036520004272e-02 -1.174850482493638992e-02 -1.082341149449348450e-01 2.762655615806579590e-01 -5.058813095092773438e-01 1.916352063417434692e-01 -6.428001821041107178e-02 -1.643002778291702271e-02 2.427542507648468018e-01 -9.859312325716018677e-03 2.421512007713317871e-01 1.082156300544738770e-01 1.007164418697357178e-01 -2.706587873399257660e-02 6.312546133995056152e-02 -5.043324828147888184e-02 -1.358739584684371948e-01
-2.700059115886688232e-01 6.563851237297058105e-02 -2.089647762477397919e-02 7.684534788131713867e-02 2.934764921665191650e-01 -1.427219510078430176e-01 1.862836331129074097e-01 1.783569715917110443e-02 6.137564778327941895e-02 8.960813283920288086e-02 -3.638931512832641602e-01 -1.749076247215270996e-01 -2.005388587713241577e-02 -2.353099584579467773e-01 1.019984036684036255e-01 1.068332567811012268e-01 -3.279596567153930664e-01 -1.337376795709133148e-02 2.442911118268966675e-01 -2.942130565643310547e-01 -2.945799231529235840e-01 9.603783488273620605e-02 6.792903691530227661e-02 2.193778902292251587e-01 4.875203967094421387e-02 8.660382777452468872e-02 1.079367846250534058e-01 1.646918654441833496e-01 2.164350003004074097e-01 1.043680869042873383e-02 -1.533845961093902588e-01 2.613836899399757385e-02
-4.588279724121093750e-01 -3.712222352623939514e-02 4.005634486675262451e-01 3.234897181391716003e-02 6.721784174442291260e-02 1.500419676303863525e-01 1.790559291839599609e-01 3.537847697734832764e-01 -8.584177121520042419e-03 3.475913032889366150e-02 -2.987099997699260712e-02 -3.654157742857933044e-02 1.589735746383666992e-01 -1.164918467402458191e-01 1.011964753270149231e-01 4.036024678498506546e-03 -1.471587121486663818e-01 1.382157355546951294e-01 -2.218238860368728638e-01 -1.609019637107849121e-01 1.279359590262174606e-02 2.410529181361198425e-02 4.480722825974225998e-03 -2.193828821182250977e-01 4.754685238003730774e-02 2.350808084011077881e-01 -1.778019219636917114e-01 -8.932877331972122192e-03 -1.342653781175613403e-01 2.134831398725509644e-01 -5.820522084832191467e-02 2.622613906860351562e-01
-1.564691066741943359e-01 -1.968821696937084198e-02 1.341368407011032104e-01 4.411184787750244141e-02 2.807149589061737061e-01 -1.361159682273864746e-01 -3.969476372003555298e-02 3.378012776374816895e-01 -8.067918568849563599e-02 -1.223834678530693054e-01 -1.522845327854156494e-01 2.185715176165103912e-02 -1.965724527835845947e-01 -5.074544548988342285e-01 2.500806748867034912e-01 1.443125754594802856e-01 1.293863207101821899e-01 1.208379417657852173e-01 -2.721801102161407471e-01 -1.273339837789535522e-01 -3.448135852813720703e-01 1.526667643338441849e-02 5.458706617355346680e-02 -1.070288568735122681e-01 5.865486338734626770e-02 -3.827675804495811462e-02 6.265057623386383057e-02 -5.227689445018768311e-02 1.027769222855567932e-01 -1.962513327598571777e-01 2.724446728825569153e-02 -3.030887804925441742e-02
-1.708797663450241089e-01 1.359186172485351562e-01 3.378528952598571777e-01 6.978879868984222412e-02 3.069495856761932373e-01 1.082764565944671631e-01 -3.821062296628952026e-02 3.380940482020378113e-02 9.299596399068832397e-02 -1.373688131570816040e-01 -2.583903968334197998e-01 3.462279438972473145e-01 -5.403394624590873718e-02 3.587239608168601990e-02 3.674393892288208008e-01 1.453895866870880127e-01 -8.982042223215103149e-02 2.119292505085468292e-02 1.942534297704696655e-01 -3.405578732490539551e-01 -3.563895821571350098e-02 -9.943187981843948364e-02 9.648910909891128540e-02 -4.449884966015815735e-02 -3.740779459476470947e-01 2.013990283012390137e-02 -6.769006699323654175e-02 -1.362828165292739868e-01 1.601282320916652679e-02 6.205290555953979492e-03 2.664672210812568665e-02 3.277483209967613220e-02
-5.337038636207580566e-01 3.625937923789024353e-02 1.241900548338890076e-01 4.628639668226242065e-02 1.336745768785476685e-01 1.274823099374771118e-01 -3.849578322842717171e-03 1.951165497303009033e-01 2.170469611883163452e-01 -3.029037266969680786e-02 -3.413185179233551025e-01 3.356974944472312927e-02 2.424143552780151367e-01 -1.202610554173588753e-03 6.020722910761833191e-03 7.099405676126480103e-02 -8.094180375337600708e-02 -8.974916487932205200e-02 1.540552228689193726e-01 -2.011119425296783447e-01 -3.748520612716674805e-01 1.142051368951797485e-01 8.601883798837661743e-02 2.299047112464904785e-01 3.661876544356346130e-02 -4.357580840587615967e-02 -1.127987578511238098e-01 1.108813881874084473e-01 1.957628726959228516e-01 -1.855302900075912476e-01 -2.764672040939331055e-02 -1.464496366679668427e-02
-3.332234621047973633e-01 1.329327225685119629e-01 2.923467159271240234e-01 -8.264989592134952545e-03 3.184624016284942627e-01 -3.198403120040893555e-02 1.000047251582145691e-01 2.713792622089385986e-01 -1.107817888259887695e-01 1.772398874163627625e-02 -3.532372042536735535e-02 -3.338940441608428955e-01 9.303925931453704834e-02 -1.986032426357269287e-01 8.487439155578613281e-02 3.309962153434753418e-01 -5.546750966459512711e-03 6.127741187810897827e-02 9.051031433045864105e-03 -1.435145735740661621e-01 -1.651664972305297852e-01 1.947451680898666382e-01 1.555396169424057007e-01 -2.169215120375156403e-02 -2.993361353874206543e-01 -1.061883196234703064e-01 -2.057754844427108765e-01 7.608731836080551147e-02 7.278781384229660034e-02 -1.729429960250854492e-01 1.037724390625953674e-01 1.288200821727514267e-02
-1.515361815690994263e-01 -1.122472584247589111e-01 1.395879685878753662e-01 -1.763118952512741089e-01 3.448760509490966797e-01 -6.709180772304534912e-02 1.439933478832244873e-01 1.872989833354949951e-01 -1.805266179144382477e-02 1.345893293619155884e-01 1.370190382003784180e-01 1.062203422188758850e-01 1.620076149702072144e-01 -3.995286673307418823e-02 3.765687346458435059e-01 1.352724134922027588e-01 -2.660438716411590576e-01 1.643035374581813812e-02 -1.481635272502899170e-01 -1.099221408367156982e-01 -3.380565941333770752e-01 2.328544557094573975e-01 -8.970992639660835266e-03 1.234299018979072571e-01 -7.993663102388381958e-02 -3.070901334285736084e-01 -2.507758736610412598e-01 -4.476362466812133789e-02 2.147093787789344788e-02 9.203819930553436279e-02 -1.800106316804885864e-01 4.840048030018806458e-02
-2.670503854751586914e-01 -9.742186218500137329e-02 1.481809914112091064e-01 -2.184551209211349487e-02 3.761447966098785400e-01 -1.137597039341926575e-01 1.203928813338279724e-01 3.126158714294433594e-01 5.246016383171081543e-02 -1.586164906620979309e-02 2.840914428234100342e-01 -1.523010153323411942e-02 1.746305031701922417e-03 -4.288490116596221924e-01 9.348659962415695190e-02 3.865481913089752197e-02 -2.413759082555770874e-01 2.630167305469512939e-01 8.676868677139282227e-02 -2.271492034196853638e-01 8.701594173908233643e-02 3.110025525093078613e-01 1.004021335393190384e-02 -1.237288676202297211e-02 1.382200047373771667e-02 -1.391854882240295410e-01 -4.879142343997955322e-02 -1.328626424074172974e-01 -7.179564982652664185e-02 -1.022364292293787003e-02 -1.224700361490249634e-01 -3.237957507371902466e-02
-1.614993959665298462e-01 3.493230789899826050e-02 6.222309917211532593e-02 -1.907113566994667053e-02 3.494869768619537354e-01 8.925810456275939941e-02 -8.139706403017044067e-02 3.495670855045318604e-02 6.544863432645797729e-02 1.422844361513853073e-02 -4.017771184444427490e-01 -2.843560278415679932e-01 -4.410369787365198135e-03 -3.047591447830200195e-01 1.161779463291168213e-01 1.561799198389053345e-01 -1.109265834093093872e-01 7.229694630950689316e-03 1.514685153961181641e-01 -5.067675709724426270e-01 -1.310335546731948853e-01 7.996467500925064087e-02 1.428872942924499512e-01 1.207441389560699463e-01 -4.929378256201744080e-02 9.482064098119735718e-02 -5.405713617801666260e-02 1.078702285885810852e-01 1.597923636436462402e-01 1.282168179750442505e-01 -1.029089242219924927e-01 1.540611684322357178e-01
-2.146641910076141357e-01 1.119203865528106689e-01 1.765397340059280396e-01 -4.738654196262359619e-02 7.754869014024734497e-02 -4.880499839782714844e-02 1.304386109113693237e-01 5.691458471119403839e-03 3.844800591468811035e-02 7.239797711372375488e-02 -2.368026375770568848e-01 -2.884147763252258301e-01 5.311343073844909668e-02 -2.668548822402954102e-01 1.039026677608489990e-01 2.270539551973342896e-01 -2.349901646375656128e-01 -9.301662445068359375e-02 1.186219528317451477e-01 -4.526861608028411865e-01 -2.220747172832489014e-01 2.249096147716045380e-02 1.005473881959915161e-01 1.484592854976654053e-01 -3.113915957510471344e-02 1.170852500945329666e-02 1.076541170477867126e-01 2.117096334695816040e-01 1.507608741521835327e-01 2.144893407821655273e-01 -3.256015181541442871e-01 -5.540467426180839539e-02
1.194581836462020874e-01 -7.309453934431076050e-02 2.555843591690063477e-01 -5.222265608608722687e-03 1.054868474602699280e-01 4.738363623619079590e-02 1.880199760198593140e-01 2.984596490859985352e-01 1.070497110486030579e-01 3.339569270610809326e-01 -1.434168517589569092e-01 2.212521582841873169e-01 -1.178518384695053101e-01 -2.635616995394229889e-02 8.734801411628723145e-02 2.861264944076538086e-01 1.228289529681205750e-01 6.050541251897811890e-02 4.223138839006423950e-02 -3.849332034587860107e-01 2.837166190147399902e-02 -1.510050743818283081e-01 2.075250148773193359e-01 -7.130033522844314575e-02 3.777226433157920837e-02 -5.836666375398635864e-02 -2.362796664237976074e-01 3.962668478488922119e-01 3.003583475947380066e-02 -3.230115026235580444e-02 -1.340748965740203857e-01 -5.070682615041732788e-02
1.073176463251002133e-04 -4.819371178746223450e-02 1.371642053127288818e-01 -3.778017312288284302e-02 1.620251499116420746e-02 9.068702161312103271e-02 9.830384701490402222e-02 1.559763252735137939e-01 -5.694872234016656876e-04 1.368125230073928833e-01 -3.544524610042572021e-01 -2.134378403425216675e-01 2.696481943130493164e-01 -4.162594676017761230e-01 8.804155141115188599e-02 2.104674726724624634e-01 -1.420290917158126831e-01 2.016355395317077637e-01 -3.851609537377953529e-03 -3.558300137519836426e-01 1.287685632705688477e-01 1.046742424368858337e-01 1.698968857526779175e-01 -3.946944139897823334e-03 -1.389506608247756958e-01 7.274508476257324219e-02 5.033076554536819458e-02 5.009720101952552795e-03 -1.643322706222534180e-01 1.490338742733001709e-01 -3.497730195522308350e-01 -6.651863455772399902e-02
1.301925033330917358e-01 -2.093970775604248047e-01 4.640832915902137756e-02 9.427604824304580688e-02 1.035468280315399170e-01 -1.919291168451309204e-01 1.165833398699760437e-01 4.241850674152374268e-01 9.822078794240951538e-02 1.227133125066757202e-01 -1.659314334392547607e-01 1.220795363187789917e-01 5.241241678595542908e-02 -3.627304434776306152e-01 1.674282699823379517e-01 2.316416054964065552e-01 -1.872625052928924561e-01 9.039927273988723755e-02 2.241500467061996460e-02 -2.593299746513366699e-01 -1.735372692346572876e-01 4.486165009438991547e-03 -1.820052042603492737e-02 1.305665522813796997e-01 -1.348038315773010254e-01 -3.980191797018051147e-02 -2.776075899600982666e-02 1.744772344827651978e-01 -1.123992353677749634e-01 4.113092422485351562e-01 9.375752508640289307e-02 6.203233078122138977e-02
-1.645814180374145508e-01 -6.704989820718765259e-02 6.010704487562179565e-02 6.632988899946212769e-02 3.577959835529327393e-01 -1.436673402786254883e-01 5.138405412435531616e-02 1.886553764343261719e-01 1.318655461072921753e-01 -1.917544193565845490e-02 -3.633337020874023438e-01 -2.395597398281097412e-01 -8.145750313997268677e-02 -2.913573086261749268e-01 2.292709946632385254e-01 -6.016204878687858582e-02 -2.382975220680236816e-01 -4.996161907911300659e-02 2.380896359682083130e-01 -3.096943795680999756e-01 -3.026779890060424805e-01 9.714272618293762207e-02 1.669548898935317993e-01 4.097488126717507839e-04 -2.355085313320159912e-02 8.462917804718017578e-02 2.837731502950191498e-02 1.800938397645950317e-01 8.301222324371337891e-02 1.101997792720794678e-01 -1.270859390497207642e-01 4.128293693065643311e-02
-6.978348642587661743e-02 -2.625608444213867188e-01 -1.854934915900230408e-02 -9.383632242679595947e-02 1.814584285020828247e-01 1.062774956226348877e-01 1.093452330678701401e-02 3.055776357650756836e-01 2.066615670919418335e-01 -9.332120418548583984e-03 -1.382307521998882294e-02 2.681651711463928223e-01 8.401282131671905518e-02 -3.036531507968902588e-01 2.304305434226989746e-01 3.474191725254058838e-01 -6.813277304172515869e-02 5.722859874367713928e-02 2.122037112712860107e-02 -3.591807186603546143e-01 -1.778398454189300537e-01 -2.278646081686019897e-01 1.341729015111923218e-01 1.758978068828582764e-01 -1.592127531766891479e-01 2.991693466901779175e-02 -9.734851866960525513e-02 -9.746371768414974213e-03 3.486111387610435486e-02 2.675856947898864746e-01 -1.020995303988456726e-01 4.934374615550041199e-02
-1.801315099000930786e-01 1.903411149978637695e-01 2.877216413617134094e-02 -1.202259510755538940e-01 6.868942081928253174e-02 9.480769187211990356e-02 1.289529055356979370e-01 1.354407072067260742e-01 -1.982877552509307861e-01 1.791582256555557251e-01 -1.032375544309616089e-01 3.586668074131011963e-01 8.680747449398040771e-02 -2.686534225940704346e-01 3.503493070602416992e-01 8.433090150356292725e-02 -1.697753220796585083e-01 8.129667490720748901e-02 -1.811126917600631714e-01 -3.408001661300659180e-01 -4.552527517080307007e-02 -3.260151743888854980e-01 1.830693632364273071e-01 5.164143815636634827e-02 -1.726609617471694946e-01 -1.858347207307815552e-01 -3.651328384876251221e-02 -1.133129075169563293e-01 -1.392905712127685547e-01 7.992415130138397217e-02 -5.959355831146240234e-02 -1.014855802059173584e-01
-3.884173035621643066e-01 -5.066789314150810242e-02 9.094276279211044312e-02 -1.278706043958663940e-01 3.778215944766998291e-01 5.621542036533355713e-02 -8.456622809171676636e-02 5.182066559791564941e-02 6.487894803285598755e-02 -2.477817982435226440e-02 -3.081570863723754883e-01 -4.470718652009963989e-02 1.018827557563781738e-01 -1.470411568880081177e-01 4.797428101301193237e-02 1.230692788958549500e-01 -1.669103205204010010e-01 -4.784803837537765503e-03 2.091388404369354248e-01 -4.614166319370269775e-01 -1.305085122585296631e-01 8.859726041555404663e-02 3.398361802101135254e-01 -8.543291687965393066e-02 1.629991084337234497e-01 -1.027658134698867798e-01 -6.473836954683065414e-03 1.759486645460128784e-01 -5.746071040630340576e-02 9.973155101761221886e-04 -4.691413044929504395e-02 9.558691829442977905e-02
-1.071978211402893066e-01 2.293678671121597290e-01 -2.147909402847290039e-01 -6.305558234453201294e-02 1.663611382246017456e-01 1.047187969088554382e-01 1.552164554595947266e-01 1.661380380392074585e-01 2.351354360580444336e-01 5.809215083718299866e-02 9.669283032417297363e-02 -1.399128139019012451e-01 8.228565752506256104e-02 -3.768230080604553223e-01 2.585411258041858673e-02 2.174593359231948853e-01 -7.283329218626022339e-02 -1.424152553081512451e-01 7.187004387378692627e-02 -3.328099846839904785e-01 -8.326184749603271484e-02 -9.137592464685440063e-02 5.142692923545837402e-01 9.349779039621353149e-02 -1.559270322322845459e-01 5.292660742998123169e-02 9.109759330749511719e-02 9.149405360221862793e-02 5.458328127861022949e-02 -8.277034759521484375e-02 1.401659846305847168e-01 8.869803696870803833e-02
-2.205678671598434448e-01 2.061705291271209717e-02 -7.226528972387313843e-02 2.272058576345443726e-01 9.465729445219039917e-02 -1.585765182971954346e-01 7.998362183570861816e-02 4.202542304992675781e-01 1.581295430660247803e-01 1.398952901363372803e-01 1.182954534888267517e-01 -2.052797377109527588e-02 5.421947315335273743e-02 -1.908174008131027222e-01 1.442090570926666260e-01 -6.958910077810287476e-02 -1.005102917551994324e-01 3.736555576324462891e-02 -1.681065559387207031e-01 -3.495499491691589355e-01 -2.235899716615676880e-01 -6.947359442710876465e-02 -2.376668900251388550e-02 5.402850359678268433e-02 -2.140182405710220337e-01 -1.268718689680099487e-01 -1.905762851238250732e-01 1.279236972332000732e-01 1.685728430747985840e-01 -4.346395656466484070e-02 -1.886147111654281616e-01 -3.902175426483154297e-01
-1.731493622064590454e-01 -3.116660565137863159e-02 1.121570765972137451e-01 -8.806847780942916870e-02 2.092134803533554077e-01 1.207062005996704102e-01 9.348857216536998749e-03 1.163443922996520996e-01 1.747358590364456177e-01 -8.501253277063369751e-02 -5.498676374554634094e-02 1.455315351486206055e-01 4.759723693132400513e-02 -5.261416360735893250e-02 4.584777653217315674e-01 2.962505519390106201e-01 -1.518082432448863983e-02 1.738344728946685791e-01 2.341479063034057617e-01 -4.040795862674713135e-01 9.668098390102386475e-02 -2.316278368234634399e-01 -2.636870369315147400e-02 -3.967040404677391052e-02 -2.180638015270233154e-01 -1.965529918670654297e-01 -2.139849402010440826e-02 2.369280159473419189e-01 -1.034609079360961914e-01 1.449403315782546997e-01 1.454852521419525146e-01 4.805119708180427551e-02
-8.783298730850219727e-02 -7.023301720619201660e-02 3.525997102260589600e-01 2.150487750768661499e-01 3.118504583835601807e-01 -3.259092941880226135e-02 5.998200550675392151e-02 3.073421539738774300e-03 6.480973213911056519e-02 -8.599911630153656006e-02 -1.115969382226467133e-02 1.598474085330963135e-01 1.251798421144485474e-01 -1.647793799638748169e-01 1.299672722816467285e-01 5.150076374411582947e-02 -1.218405365943908691e-01 9.929607808589935303e-02 -1.638137251138687134e-01 -3.958723545074462891e-01 -2.205419540405273438e-01 -1.092551052570343018e-01 3.219810128211975098e-01 2.526569962501525879e-01 -1.446602642536163330e-01 -5.871511250734329224e-02 -6.278311461210250854e-02 2.497005760669708252e-01 1.355270594358444214e-01 1.941270977258682251e-01 1.083409413695335388e-01 -1.429263949394226074e-01
-4.234438836574554443e-01 1.090932339429855347e-01 1.499045789241790771e-01 -2.110417336225509644e-01 2.982887923717498779e-01 1.044368222355842590e-01 -3.040480799973011017e-02 -7.947161793708801270e-02 7.222476601600646973e-02 -1.142976582050323486e-01 -1.820441484451293945e-01 -8.382907509803771973e-02 1.154540702700614929e-01 -2.304036617279052734e-01 8.318072557449340820e-02 1.574982330203056335e-02 -1.608492285013198853e-01 -3.589268028736114502e-02 1.802915334701538086e-01 -4.172360301017761230e-01 -2.615541219711303711e-01 -2.922147512435913086e-03 3.463081717491149902e-01 -1.668603867292404175e-01 5.374462157487869263e-02 -7.711353898048400879e-02 2.051298134028911591e-02 1.128255128860473633e-01 -7.544266432523727417e-02 4.720532149076461792e-02 -8.110215514898300171e-02 1.272979378700256348e-01
-2.113398313522338867e-01 -2.497230097651481628e-02 -2.533419430255889893e-02 -3.110147826373577118e-02 4.387082755565643311e-01 -1.640261858701705933e-01 -2.982357740402221680e-01 2.633148133754730225e-01 1.389890164136886597e-01 -9.575724106980487704e-05 -6.194256991147994995e-02 1.332951933145523071e-01 1.710410863161087036e-01 -1.308165043592453003e-01 2.069197744131088257e-01 6.894008815288543701e-02 -9.188187122344970703e-02 -2.162198871374130249e-01 -6.844875216484069824e-02 -2.955746352672576904e-01 -2.834396623075008392e-02 -2.955960631370544434e-01 1.328733414411544800e-01 1.120626628398895264e-01 -2.516898512840270996e-01 -1.801302097737789154e-02 -7.445950061082839966e-02 7.648119330406188965e-02 2.058605700731277466e-01 1.472328007221221924e-01 6.877043843269348145e-02 -1.763720214366912842e-01
-1.308814734220504761e-01 5.669483914971351624e-02 3.816830813884735107e-01 8.988262712955474854e-02 2.156896293163299561e-01 1.479443758726119995e-01 -3.817440196871757507e-02 5.365116149187088013e-02 6.673656404018402100e-02 -8.319624513387680054e-02 -2.753984332084655762e-01 3.692759573459625244e-01 1.152520775794982910e-01 -1.220698803663253784e-01 4.018971621990203857e-01 1.756288111209869385e-01 -2.746173180639743805e-02 8.210263401269912720e-02 5.598006397485733032e-02 -3.210036456584930420e-01 -5.977852642536163330e-02 -1.606723219156265259e-01 2.990848012268543243e-02 -5.761976912617683411e-02 -3.680620193481445312e-01 -8.110156655311584473e-02 3.870867565274238586e-02 -4.202641139272600412e-04 3.654664382338523865e-02 6.947559863328933716e-02 -8.451057225465774536e-02 6.991592049598693848e-02
-4.503243416547775269e-02 1.704230010509490967e-01 6.838862597942352295e-02 -9.789896011352539062e-02 8.176114410161972046e-02 -1.945584416389465332e-01 5.387373268604278564e-02 6.400585919618606567e-02 -9.592812508344650269e-03 1.101140491664409637e-02 -1.321686953306198120e-01 2.689555883407592773e-01 1.107066273689270020e-01 -4.425662159919738770e-01 8.606161922216415405e-02 2.774102091789245605e-01 -2.278789728879928589e-01 2.161169350147247314e-01 9.441696107387542725e-02 -2.598718106746673584e-01 -1.869944781064987183e-01 -2.311810851097106934e-01 -2.195153087377548218e-01 4.565970972180366516e-02 -2.388622760772705078e-01 -2.740346826612949371e-02 2.932425141334533691e-01 -1.847252994775772095e-01 -5.159022659063339233e-02 1.615959554910659790e-01 -7.607353851199150085e-03 -1.034273393452167511e-02
-3.523679077625274658e-02 -4.799038544297218323e-02 3.141928613185882568e-01 8.979108184576034546e-02 3.057437241077423096e-01 -1.080926135182380676e-01 -5.004879087209701538e-02 2.672960162162780762e-01 6.493549793958663940e-02 -1.825862228870391846e-01 -1.175666153430938721e-01 7.652116566896438599e-02 1.282129529863595963e-02 -1.314017474651336670e-01 6.106939911842346191e-02 2.296716719865798950e-01 -8.308246731758117676e-02 8.558801561594009399e-02 -4.373004660010337830e-02 -2.559847533702850342e-01 -2.204439043998718262e-01 4.548725485801696777e-02 2.547672390937805176e-01 4.065372645854949951e-01 -2.663571536540985107e-01 -2.364586666226387024e-02 1.684598997235298157e-02 9.906198084354400635e-02 -6.933564692735671997e-02 1.650053113698959351e-01 3.128452003002166748e-01 -7.347628474235534668e-02
-1.564789414405822754e-01 -1.688433289527893066e-01 3.154675960540771484e-01 7.801002264022827148e-02 2.822402119636535645e-01 -1.072785556316375732e-01 -1.168183609843254089e-01 5.693864822387695312e-02 7.963118702173233032e-02 1.783199012279510498e-01 -1.649426519870758057e-01 2.061967253684997559e-01 2.054787725210189819e-01 7.583834975957870483e-02 1.315744668245315552e-01 -7.957199588418006897e-03 -2.483686506748199463e-01 -1.796402968466281891e-02 3.817568346858024597e-02 -4.548992812633514404e-01 -1.805087029933929443e-01 -2.656173110008239746e-01 -4.091913625597953796e-02 -1.423135697841644287e-01 -3.761695325374603271e-01 -5.547766573727130890e-03 -1.067560091614723206e-01 -7.508917711675167084e-03 -3.918321803212165833e-02 1.626956649124622345e-02 -9.917091578245162964e-02 -6.872616708278656006e-03
-2.362646460533142090e-01 4.544577375054359436e-02 1.219795942306518555e-01 -1.540169026702642441e-02 2.223363667726516724e-01 -4.147636145353317261e-02 -4.476191848516464233e-02 3.826407194137573242e-01 -9.264748543500900269e-02 2.245662808418273926e-01 -1.967979669570922852e-01 1.150773838162422180e-02 -1.909469217061996460e-01 -3.642824292182922363e-01 1.938846260309219360e-01 3.054941296577453613e-01 -5.930201150476932526e-03 -1.642738655209541321e-02 8.574671298265457153e-02 -8.563434332609176636e-02 -2.688236534595489502e-01 -5.111248418688774109e-02 2.327993959188461304e-01 -5.583882704377174377e-02 1.687647253274917603e-01 -1.484622806310653687e-01 -5.266974121332168579e-02 -4.933194443583488464e-02 -1.191213279962539673e-01 -2.882305085659027100e-01 4.004283621907234192e-02 -1.663944274187088013e-01
-2.624331712722778320e-01 1.795351356267929077e-01 2.267121970653533936e-01 2.120771817862987518e-02 1.474727094173431396e-01 4.362911731004714966e-02 1.503631472587585449e-01 5.159643888473510742e-01 -8.948075026273727417e-02 2.630889415740966797e-01 2.255932614207267761e-02 -5.284118000417947769e-03 -3.685415163636207581e-02 -1.994800521060824394e-03 9.660091251134872437e-02 1.899743676185607910e-01 -2.176705151796340942e-01 -1.333682239055633545e-01 -7.816284149885177612e-02 -3.162280023097991943e-01 -1.318910717964172363e-01 3.104691505432128906e-01 1.652086079120635986e-01 1.882986426353454590e-01 1.407790835946798325e-02 -1.009928584098815918e-01 -1.995627582073211670e-01 7.253222912549972534e-02 -3.958515077829360962e-02 -3.080404922366142273e-02 6.133001670241355896e-02 -2.119611017405986786e-02
-1.842754483222961426e-01 -1.793934404850006104e-01 3.755648732185363770e-01 1.044395938515663147e-01 6.293331086635589600e-02 3.129332140088081360e-02 -5.479143932461738586e-02 1.767566800117492676e-01 -9.286560118198394775e-02 7.865272462368011475e-02 2.307027876377105713e-01 2.122416794300079346e-01 5.857919901609420776e-02 -3.306489586830139160e-01 3.468107804656028748e-02 2.931264638900756836e-01 -1.567526310682296753e-01 9.234653413295745850e-02 2.616987228393554688e-01 -2.738419771194458008e-01 -9.794728457927703857e-02 2.528775632381439209e-01 3.313505649566650391e-02 -4.617107287049293518e-02 -1.403460651636123657e-01 -1.611756831407546997e-01 -1.088486015796661377e-01 5.985791236162185669e-02 -5.585706606507301331e-02 6.038302183151245117e-02 3.209498226642608643e-01 -7.433995604515075684e-02
-1.679966449737548828e-01 -5.908026918768882751e-02 4.117346554994583130e-02 -1.301909089088439941e-01 2.028425484895706177e-01 9.303618222475051880e-02 -3.291970118880271912e-03 3.884559497237205505e-02 1.184775903820991516e-01 1.296004503965377808e-01 -2.831297516822814941e-01 -2.877407670021057129e-01 -1.163072586059570312e-01 -2.306035608053207397e-01 2.978937625885009766e-01 1.519275605678558350e-01 -2.110033333301544189e-01 -5.928442627191543579e-02 2.216002047061920166e-01 -4.164193570613861084e-01 -1.721236258745193481e-01 1.527385562658309937e-01 3.163225650787353516e-01 2.756964787840843201e-02 -1.307091414928436279e-01 1.039297208189964294e-01 1.062592118978500366e-01 1.836947649717330933e-01 5.189475789666175842e-02 -1.569354347884654999e-02 -6.831081211566925049e-02 1.454344391822814941e-01
-2.463331222534179688e-01 -7.153703272342681885e-02 1.044264361262321472e-01 9.707584977149963379e-03 2.805106639862060547e-01 -4.412375018000602722e-02 3.430060297250747681e-02 2.514409720897674561e-01 6.764502823352813721e-02 -3.885919228196144104e-02 3.385624289512634277e-01 -1.255162209272384644e-01 4.866436868906021118e-02 -4.484424293041229248e-01 1.887849569320678711e-01 1.021770611405372620e-01 -8.422449976205825806e-02 1.597679108381271362e-01 -2.623721957206726074e-01 -3.642168343067169189e-01 1.554114669561386108e-01 2.278719842433929443e-01 8.308830112218856812e-02 -1.017797738313674927e-02 -1.241301521658897400e-01 2.530090138316154480e-02 7.046946883201599121e-02 -4.361693933606147766e-02 -1.618089526891708374e-01 4.101683571934700012e-02 -1.475993245840072632e-01 4.891290515661239624e-02
4.325650259852409363e-02 2.925110794603824615e-02 2.432625591754913330e-01 -1.555229574441909790e-01 3.464774489402770996e-01 -2.769139111042022705e-01 -5.005566403269767761e-03 3.310256302356719971e-01 1.771057844161987305e-01 1.522165089845657349e-01 6.307709962129592896e-02 -1.431123167276382446e-02 1.269188225269317627e-01 -2.056225091218948364e-01 9.382209926843643188e-02 2.822521924972534180e-01 2.650659382343292236e-01 9.532620757818222046e-02 3.222857043147087097e-02 -1.577412635087966919e-01 -8.827430754899978638e-02 2.097211033105850220e-02 2.970492541790008545e-01 -5.768994614481925964e-02 -3.211444616317749023e-01 -4.706735536456108093e-02 -9.142876416444778442e-02 -1.971657574176788330e-01 6.943623721599578857e-02 -6.698500365018844604e-02 -2.818484418094158173e-02 -1.850632131099700928e-01
4.264880344271659851e-02 -1.592684239149093628e-01 2.952083051204681396e-01 1.034890785813331604e-01 1.548094004392623901e-01 -7.880387455224990845e-02 4.801300913095474243e-02 -3.009882010519504547e-02 1.462188642472028732e-02 3.901899978518486023e-02 -2.234598845243453979e-01 4.384811967611312866e-02 2.846856713294982910e-01 -1.222966015338897705e-01 -4.547908902168273926e-03 8.161079138517379761e-02 -1.126951649785041809e-01 2.570104002952575684e-01 -3.182692686095833778e-03 -3.724266290664672852e-01 -2.726799249649047852e-01 1.565956473350524902e-01 -1.298227347433567047e-02 2.038715481758117676e-01 -5.565734505653381348e-01 -6.318663060665130615e-02 -1.622573588974773884e-03 4.163124039769172668e-02 9.333680570125579834e-02 -5.452778935432434082e-02 9.196082246489822865e-04 5.457449238747358322e-03
-1.424766331911087036e-01 -5.726367607712745667e-02 2.399107217788696289e-01 4.758708551526069641e-02 4.194918870925903320e-01 -1.196992397308349609e-01 6.594168394804000854e-02 2.048675268888473511e-01 1.032153740525245667e-01 -1.394271701574325562e-01 7.954804599285125732e-02 9.138735383749008179e-02 1.322458684444427490e-01 -3.238169550895690918e-01 -4.801140725612640381e-02 1.768280714750289917e-01 -1.088740602135658264e-01 1.384846121072769165e-01 -5.363624915480613708e-02 -9.182404726743698120e-02 -9.978269785642623901e-02 -1.693276017904281616e-01 1.717361509799957275e-01 3.111692368984222412e-01 -2.572282850742340088e-01 -7.110065221786499023e-02 -1.691927164793014526e-01 1.236913129687309265e-01 -1.122673079371452332e-01 2.268070876598358154e-01 1.691735684871673584e-01 2.533502578735351562e-01
-1.785629689693450928e-01 -1.821883581578731537e-02 3.838548958301544189e-01 1.127171739935874939e-01 4.182104766368865967e-01 1.636349856853485107e-01 -1.494737416505813599e-01 2.049714475870132446e-01 2.718865871429443359e-01 1.596451103687286377e-01 4.766569286584854126e-02 2.359222620725631714e-01 7.175323367118835449e-02 -2.303677201271057129e-01 1.610824167728424072e-01 2.638610005378723145e-01 -3.397246450185775757e-02 5.479444563388824463e-02 -5.598049238324165344e-02 -2.253640443086624146e-02 -2.037603175267577171e-03 -2.511105239391326904e-01 8.801782876253128052e-02 3.069263994693756104e-01 -8.098464459180831909e-02 -6.389354914426803589e-02 -1.056550741195678711e-01 1.254478245973587036e-01 -6.519567221403121948e-02 1.041063889861106873e-01 -6.907708197832107544e-02 1.902904361486434937e-02
-1.549421548843383789e-01 1.929744035005569458e-01 3.723565936088562012e-01 -1.513452231884002686e-01 1.712722182273864746e-01 1.681707501411437988e-01 1.183353215456008911e-01 2.950627803802490234e-01 8.835732936859130859e-02 1.156257390975952148e-01 1.737208068370819092e-01 1.639213971793651581e-02 9.717974811792373657e-02 -1.824221014976501465e-01 1.140675172209739685e-01 4.998811706900596619e-02 -8.974383026361465454e-02 -1.245900094509124756e-01 1.996946036815643311e-01 -3.496178984642028809e-01 2.832817733287811279e-01 -5.672732740640640259e-02 -5.402869358658790588e-02 7.824296131730079651e-03 7.411982119083404541e-02 2.797103952616453171e-03 -1.449106186628341675e-01 -1.169933900237083435e-01 -1.949828714132308960e-01 -1.899086534976959229e-01 -3.410602807998657227e-01 7.703485339879989624e-02
-1.729108840227127075e-01 4.256649315357208252e-02 2.133263200521469116e-01 1.276299473829567432e-03 2.857680618762969971e-01 -2.264583855867385864e-02 4.008619487285614014e-01 -4.342940077185630798e-02 6.985336542129516602e-02 6.264873594045639038e-02 -9.308484196662902832e-02 -2.700646817684173584e-01 -1.245744153857231140e-02 -4.163560271263122559e-01 -1.453467309474945068e-01 2.169771343469619751e-01 -1.664644777774810791e-01 1.574021875858306885e-01 1.027493923902511597e-01 -2.714754939079284668e-01 7.864059507846832275e-02 1.786853671073913574e-01 1.107326149940490723e-01 4.079247266054153442e-02 -5.879206210374832153e-02 -8.350731432437896729e-02 1.016711294651031494e-01 -2.225880771875381470e-01 -1.071951761841773987e-01 -2.386433444917201996e-02 -2.620579302310943604e-01 -7.799702137708663940e-02
-1.701544821262359619e-01 2.084837853908538818e-01 1.364843100309371948e-01 1.659290790557861328e-01 3.234310150146484375e-01 -1.010651588439941406e-01 3.903557360172271729e-02 -7.123241573572158813e-02 -8.318421244621276855e-02 4.227796196937561035e-02 -1.523849219083786011e-01 3.745405375957489014e-01 4.080695565789937973e-03 -2.442985773086547852e-01 2.045034468173980713e-01 -4.512039013206958771e-03 -1.320529729127883911e-02 4.021352231502532959e-01 2.283995971083641052e-02 -2.236648350954055786e-01 -1.681143641471862793e-01 -3.600533306598663330e-02 2.243110835552215576e-01 -1.379972100257873535e-01 -3.091595768928527832e-01 -1.614054888486862183e-01 -1.771877259016036987e-01 6.596570461988449097e-02 -2.352492138743400574e-02 2.684407122433185577e-02 6.140741705894470215e-02 1.117016524076461792e-01
-2.440032660961151123e-01 6.512878835201263428e-02 1.990364789962768555e-01 -1.299384683370590210e-01 3.838342428207397461e-01 9.834483265876770020e-02 6.409712135791778564e-02 5.180055648088455200e-02 2.123150974512100220e-01 1.738020479679107666e-01 -2.016370892524719238e-01 -1.973705738782882690e-01 1.705164015293121338e-01 -1.867483556270599365e-02 -4.457781836390495300e-02 1.028896570205688477e-01 -4.638336300849914551e-01 -4.677698761224746704e-02 -7.634956389665603638e-03 -4.300379455089569092e-01 4.362638667225837708e-02 1.489890813827514648e-01 1.192337460815906525e-02 1.961867138743400574e-02 7.175679504871368408e-02 -1.449023187160491943e-01 -1.232220306992530823e-01 -4.306563362479209900e-02 3.070027334615588188e-03 1.674344688653945923e-01 5.785705149173736572e-02 -1.323232203722000122e-01
-1.793593168258666992e-01 -6.488545238971710205e-02 4.202783107757568359e-01 1.445131301879882812e-01 1.733836382627487183e-01 -9.856973588466644287e-02 -1.229906305670738220e-01 -2.834215015172958374e-02 4.008855670690536499e-02 8.541876822710037231e-02 -2.564978599548339844e-01 1.742501109838485718e-01 1.381287574768066406e-01 4.442055895924568176e-02 1.455972045660018921e-01 1.333663333207368851e-02 -2.260772585868835449e-01 -1.094260369427502155e-03 1.759863197803497314e-01 -5.241295695304870605e-01 -1.929097622632980347e-01 -1.874516457319259644e-01 4.115535691380500793e-02 -4.520143847912549973e-03 -2.711741030216217041e-01 -1.408998966217041016e-01 2.543169260025024414e-02 -4.013236612081527710e-02 3.491767123341560364e-02 1.535399556159973145e-01 7.019945234060287476e-02 -8.172239363193511963e-02
-1.649486720561981201e-01 -7.760758697986602783e-02 4.348875582218170166e-01 6.259887665510177612e-02 2.614231407642364502e-01 3.644432872533798218e-02 -4.460412263870239258e-02 1.731456071138381958e-01 7.021271437406539917e-02 1.042647808790206909e-01 -2.339368313550949097e-02 1.885499954223632812e-01 -1.553933173418045044e-01 -3.114651441574096680e-01 2.213753461837768555e-01 1.239096224308013916e-01 -2.451808601617813110e-01 -1.268666330724954605e-02 -1.464193910360336304e-01 -7.937393337488174438e-02 8.183547854423522949e-02 -2.446407675743103027e-01 1.099814549088478088e-01 3.601962924003601074e-01 -3.419407829642295837e-02 -3.216874971985816956e-02 -1.727696657180786133e-01 3.120921254158020020e-01 2.169300802052021027e-02 4.135749489068984985e-02 2.472829446196556091e-02 7.760216295719146729e-02
-2.567575275897979736e-01 5.302469432353973389e-02 2.168627232313156128e-01 1.727083176374435425e-01 2.984647750854492188e-01 -4.500370100140571594e-02 2.931978106498718262e-01 2.729347646236419678e-01 8.767870813608169556e-02 5.260635167360305786e-02 -3.917302936315536499e-02 -2.830399572849273682e-02 -9.126038104295730591e-02 -3.731675148010253906e-01 -1.793573647737503052e-01 -8.386127650737762451e-02 7.764964364469051361e-03 -1.343160420656204224e-01 2.404104359447956085e-02 -1.469418257474899292e-01 2.004233151674270630e-01 3.087107241153717041e-01 4.965781792998313904e-02 -1.185683161020278931e-01 -3.511325418949127197e-01 -8.397488296031951904e-02 -1.064733117818832397e-01 1.601730585098266602e-01 3.684837743639945984e-02 9.457566589117050171e-02 -1.819843649864196777e-01 1.552813593298196793e-02
-3.661115169525146484e-01 3.889117017388343811e-02 4.969944655895233154e-01 3.411220386624336243e-02 1.870545744895935059e-01 7.992637902498245239e-02 1.246558036655187607e-02 2.565204799175262451e-01 7.411751151084899902e-02 1.155868619680404663e-01 -1.362860351800918579e-01 -3.555996716022491455e-02 -1.283343732357025146e-01 -2.037602514028549194e-01 -2.295752614736557007e-02 -2.128047496080398560e-02 6.424806267023086548e-02 2.866590917110443115e-01 -3.025696575641632080e-01 -1.002250537276268005e-01 4.253894835710525513e-02 -1.166968494653701782e-01 1.751461923122406006e-01 -9.755174070596694946e-02 -5.920909345149993896e-02 3.317123278975486755e-02 -2.876282632350921631e-01 -1.434338539838790894e-01 1.335817426443099976e-01 1.271540820598602295e-01 -6.462233513593673706e-02 1.472220718860626221e-01
-1.327319592237472534e-01 1.210071817040443420e-01 4.499242901802062988e-01 -2.213474959135055542e-01 1.536066085100173950e-01 1.608901470899581909e-01 1.881464198231697083e-02 1.832315772771835327e-01 1.828291118144989014e-01 6.816247105598449707e-02 -4.830520600080490112e-02 1.541643440723419189e-01 -7.965137064456939697e-02 -2.582748830318450928e-01 5.453643202781677246e-02 -1.910778135061264038e-01 -1.903722994029521942e-02 -1.602017134428024292e-01 4.003007709980010986e-02 -4.381121098995208740e-01 1.855273991823196411e-01 -1.335974484682083130e-01 -4.629959166049957275e-02 1.855468153953552246e-01 -2.892936766147613525e-02 1.115451529622077942e-01 1.193721145391464233e-01 1.869250386953353882e-01 -4.734420683234930038e-03 4.065715149044990540e-02 -2.697555422782897949e-01 -1.042673885822296143e-01
-3.438899517059326172e-01 -7.906123250722885132e-02 1.459171175956726074e-01 -7.359574735164642334e-02 3.519038558006286621e-01 4.251503944396972656e-02 3.620279133319854736e-01 7.956311106681823730e-02 -4.845984280109405518e-02 -2.773840725421905518e-01 -2.489775717258453369e-01 -7.808341830968856812e-02 -1.345692276954650879e-01 -1.946150809526443481e-01 9.763194620609283447e-02 1.048986241221427917e-01 -2.140982896089553833e-01 -7.283127307891845703e-02 -1.788459531962871552e-02 -1.410290300846099854e-01 -5.793562531471252441e-02 1.174155548214912415e-01 -2.324637174606323242e-01 -9.072967618703842163e-02 -2.554781734943389893e-01 3.560896217823028564e-02 1.255465447902679443e-01 -2.285502701997756958e-01 4.314991831779479980e-02 -1.480200737714767456e-01 -1.261426657438278198e-01 1.919948458671569824e-01
-1.635009795427322388e-01 -1.268655359745025635e-01 2.640004754066467285e-01 -1.718824356794357300e-02 1.242536306381225586e-01 -1.493375301361083984e-01 2.710441350936889648e-01 1.971234679222106934e-01 4.746627435088157654e-02 -2.136635333299636841e-01 1.802727766335010529e-02 2.776000499725341797e-01 3.034687042236328125e-02 -1.551907062530517578e-01 -1.427504718303680420e-01 3.305224776268005371e-01 -1.707127541303634644e-01 -4.517599474638700485e-03 4.368537291884422302e-02 -1.435969918966293335e-01 -2.394393235445022583e-01 4.441139474511146545e-02 1.688383817672729492e-01 2.911264300346374512e-01 -2.869833707809448242e-01 -2.838487923145294189e-01 3.850242821499705315e-03 2.090749293565750122e-01 1.140292733907699585e-01 9.928109496831893921e-02 5.765825882554054260e-02 1.004734355956315994e-02
-1.402554959058761597e-01 -7.059296965599060059e-02 4.017553329467773438e-01 2.144370041787624359e-02 4.381837248802185059e-01 -1.447975784540176392e-01 -1.002740487456321716e-01 -2.485870011150836945e-02 1.481644213199615479e-01 4.405093193054199219e-02 -5.010821670293807983e-02 4.186001420021057129e-02 7.633158564567565918e-02 -2.848878204822540283e-01 1.591976135969161987e-01 2.014686912298202515e-01 -6.141907349228858948e-02 6.155440956354141235e-02 5.395046994090080261e-02 4.433121159672737122e-02 -8.070093393325805664e-02 -3.774428740143775940e-02 3.252383470535278320e-01 3.338509202003479004e-01 -2.563433945178985596e-01 -1.067336648702621460e-01 2.088265120983123779e-01 4.505856335163116455e-02 1.410313230007886887e-02 7.335450500249862671e-02 1.669940650463104248e-01 -1.222123056650161743e-01
-4.389535486698150635e-01 -6.271147169172763824e-03 8.093132823705673218e-02 2.260588407516479492e-01 1.434262096881866455e-01 -5.326473712921142578e-02 -1.975435614585876465e-01 2.731633186340332031e-01 2.676645815372467041e-01 -5.841850489377975464e-02 -1.689108274877071381e-02 3.265913724899291992e-01 -4.394111782312393188e-02 -2.689722180366516113e-01 1.029402110725641251e-02 -8.410825580358505249e-02 -1.060282960534095764e-01 1.194573491811752319e-01 -5.125227570533752441e-02 -4.162261784076690674e-01 7.805430889129638672e-02 1.250596493482589722e-01 -1.021823436021804810e-01 1.769408024847507477e-02 -4.594318196177482605e-02 -1.739055849611759186e-02 -6.790714710950851440e-02 -5.315516889095306396e-02 1.674241870641708374e-01 9.325018525123596191e-02 -1.444322764873504639e-01 -2.186544835567474365e-01
-1.743771284818649292e-01 1.714525818824768066e-01 2.967068552970886230e-01 -1.515132486820220947e-01 3.429286479949951172e-01 3.348692506551742554e-02 1.059639528393745422e-01 3.580971360206604004e-01 -8.287003636360168457e-02 7.320113480091094971e-02 -5.988252907991409302e-02 -1.136067062616348267e-01 1.514800488948822021e-01 -1.287416219711303711e-01 8.890181779861450195e-02 1.565169543027877808e-01 6.407351791858673096e-02 2.040818631649017334e-01 9.242516010999679565e-03 -7.298755645751953125e-02 -2.947619557380676270e-01 1.660596132278442383e-01 6.322903186082839966e-02 -2.955312132835388184e-01 -2.462870627641677856e-01 -1.418914645910263062e-02 -1.483625024557113647e-01 1.276745051145553589e-01 -8.630815893411636353e-02 -2.346874326467514038e-01 1.978250145912170410e-01 1.121818721294403076e-01
-2.106717377901077271e-01 2.209091782569885254e-01 6.134084239602088928e-02 -1.336516737937927246e-01 -3.442985936999320984e-02 -3.180532157421112061e-01 5.329306051135063171e-02 1.476993113756179810e-01 4.683265686035156250e-01 2.378412988036870956e-03 2.113938778638839722e-01 2.363432347774505615e-01 5.767391994595527649e-02 -8.479031920433044434e-02 2.715621702373027802e-02 5.540411174297332764e-02 -7.110925763845443726e-02 -8.309341967105865479e-02 6.656204164028167725e-02 -4.007169604301452637e-01 -1.249759048223495483e-01 2.263265401124954224e-01 3.336267173290252686e-02 4.570032656192779541e-02 -2.407228350639343262e-01 1.345523744821548462e-01 -2.074805647134780884e-01 5.110028013586997986e-02 1.847766488790512085e-01 -7.597798109054565430e-02 1.185028329491615295e-01 3.619182109832763672e-02
-2.444430589675903320e-01 1.849006712436676025e-01 6.566265225410461426e-02 2.890486735850572586e-03 3.186097443103790283e-01 8.348441869020462036e-02 1.597640961408615112e-01 1.843993812799453735e-01 -5.713934078812599182e-02 -2.805455774068832397e-02 -4.968314617872238159e-02 3.287480473518371582e-01 9.339072555303573608e-02 -1.235720142722129822e-01 2.846326529979705811e-01 2.100337892770767212e-01 -9.421391040086746216e-02 1.612706482410430908e-01 -3.346399366855621338e-01 -1.403607130050659180e-01 -1.025220006704330444e-01 -1.450355499982833862e-01 2.669944465160369873e-01 1.896728947758674622e-02 -5.718429386615753174e-02 -3.222563564777374268e-01 5.927652120590209961e-02 -2.129756510257720947e-01 -1.031262800097465515e-01 5.901043117046356201e-02 -1.706677675247192383e-01 -3.185691684484481812e-02
-1.754972338676452637e-01 -1.564616858959197998e-01 2.556197941303253174e-01 1.738296598196029663e-01 1.164970099925994873e-01 -1.560943108052015305e-02 8.169386535882949829e-02 1.415181308984756470e-01 8.254101872444152832e-02 5.543704703450202942e-02 -1.434533298015594482e-01 3.482658565044403076e-01 1.220987141132354736e-01 -6.291764974594116211e-02 1.577963382005691528e-01 -9.796071797609329224e-02 -1.332451552152633667e-01 -3.138528019189834595e-02 2.086600810289382935e-01 -3.939104974269866943e-01 -2.847315371036529541e-01 -1.119905188679695129e-01 1.269253063946962357e-02 -1.481441110372543335e-01 -2.933080494403839111e-01 -1.523417681455612183e-01 -2.269006967544555664e-01 -2.120396643877029419e-01 2.388208359479904175e-01 8.626278489828109741e-02 -2.411657711490988731e-03 -1.407954841852188110e-02
-2.321668565273284912e-01 8.784655481576919556e-02 2.303738594055175781e-01 -3.411712124943733215e-02 1.514471769332885742e-01 -1.319510489702224731e-01 3.105863630771636963e-01 4.447839260101318359e-01 6.381186842918395996e-02 2.456689029932022095e-01 2.693473175168037415e-02 -1.906793005764484406e-02 2.928508818149566650e-02 -1.324959397315979004e-01 1.880678683519363403e-01 2.168795019388198853e-01 -5.468992143869400024e-02 -2.369770314544439316e-03 -2.129503041505813599e-01 -1.345984488725662231e-01 -1.138898134231567383e-01 4.983480274677276611e-01 1.126969829201698303e-01 1.098886877298355103e-01 8.609934896230697632e-02 1.026444956660270691e-01 7.487577944993972778e-02 -3.303788602352142334e-02 -3.257584571838378906e-02 5.339947715401649475e-02 -4.277412593364715576e-02 1.483788620680570602e-02
-1.522991806268692017e-01 -2.080616503953933716e-01 2.546173632144927979e-01 1.048420444130897522e-01 2.859178185462951660e-01 -6.118442863225936890e-02 4.745431244373321533e-03 7.946200668811798096e-02 8.601185679435729980e-02 4.426329210400581360e-02 7.978929579257965088e-02 1.512925922870635986e-01 -7.778552826493978500e-03 -2.439647763967514038e-01 -1.468262225389480591e-01 1.223835721611976624e-01 -2.536766827106475830e-01 1.156429797410964966e-01 4.421390965580940247e-02 -1.990612149238586426e-01 -1.175735816359519958e-01 2.525274455547332764e-01 -8.145570755004882812e-02 2.391988635063171387e-01 -5.361669063568115234e-01 -1.415349841117858887e-01 -5.447770282626152039e-02 9.192029014229774475e-03 1.766782253980636597e-01 3.883944079279899597e-02 -1.495875269174575806e-01 6.874951720237731934e-02
-1.592750102281570435e-01 6.540384143590927124e-02 5.481594800949096680e-01 2.371022105216979980e-02 1.078260689973831177e-01 3.048386871814727783e-01 6.006165221333503723e-02 1.099868938326835632e-01 -3.711567819118499756e-02 1.054668240249156952e-02 -2.093105949461460114e-02 1.382301151752471924e-01 -1.154008042067289352e-02 -3.071686029434204102e-01 2.344024032354354858e-01 -1.050653532147407532e-01 -9.072921425104141235e-02 2.894803583621978760e-01 -4.510056599974632263e-02 -1.475522369146347046e-01 3.398583084344863892e-02 -1.709667295217514038e-01 1.246856153011322021e-02 -1.595282554626464844e-01 -1.540401726961135864e-01 1.785846948623657227e-01 -1.013143826276063919e-02 -1.041381880640983582e-01 1.434015780687332153e-01 2.970769405364990234e-01 1.374556869268417358e-01 3.801471367478370667e-02
-3.995819687843322754e-01 2.113769054412841797e-01 1.440550386905670166e-01 1.332291513681411743e-01 3.737274408340454102e-01 -4.453073069453239441e-02 1.269480306655168533e-02 2.378016859292984009e-01 6.795720756053924561e-02 7.651381194591522217e-02 3.922633081674575806e-02 -1.988580524921417236e-01 1.605629771947860718e-01 -2.126137018203735352e-01 1.541591733694076538e-01 3.031575381755828857e-01 1.166602224111557007e-01 -1.841979287564754486e-02 1.901954039931297302e-02 -1.175890639424324036e-01 -2.300612255930900574e-02 3.922013938426971436e-01 -1.997641026973724365e-01 4.465480893850326538e-02 -6.758235394954681396e-02 -1.381018310785293579e-01 6.943129003047943115e-02 1.312247514724731445e-01 1.019113957881927490e-01 -1.747899204492568970e-01 -7.560580968856811523e-02 6.207637861371040344e-02
-2.370086461305618286e-01 -1.031813621520996094e-01 1.263884752988815308e-01 1.213905513286590576e-01 3.320946693420410156e-01 -7.624942064285278320e-02 2.842298150062561035e-01 3.306378126144409180e-01 -3.876748308539390564e-02 1.951366811990737915e-01 -1.407505273818969727e-01 -1.690305471420288086e-01 2.081576883792877197e-01 -1.922620236873626709e-01 2.897104322910308838e-01 1.757455915212631226e-01 2.733832001686096191e-01 8.143955469131469727e-02 -1.412802040576934814e-01 -1.705587208271026611e-01 5.629193782806396484e-02 9.850279986858367920e-02 3.053385019302368164e-01 -6.379317492246627808e-02 -1.633553802967071533e-01 1.359017333015799522e-03 -7.645400241017341614e-03 5.051441118121147156e-02 -9.195458143949508667e-02 -1.267792284488677979e-01 -7.420721650123596191e-02 1.151499897241592407e-01
5.390356853604316711e-02 3.183507546782493591e-02 5.315764546394348145e-01 -2.595025300979614258e-01 -1.018245667219161987e-01 -2.328100055456161499e-02 -7.972887903451919556e-02 2.759197354316711426e-01 -4.533517733216285706e-02 3.056742250919342041e-01 -1.800380498170852661e-01 3.124908208847045898e-01 5.633927509188652039e-02 -1.300456672906875610e-01 2.664065062999725342e-01 8.761272579431533813e-02 -7.297554612159729004e-02 2.088379114866256714e-01 3.229155391454696655e-02 -2.273348867893218994e-01 4.211394488811492920e-02 -1.046676337718963623e-01 3.926607221364974976e-02 -1.209102291613817215e-02 -1.577019244432449341e-01 6.512412428855895996e-02 1.782033406198024750e-02 2.550068497657775879e-01 -7.778575271368026733e-02 3.266998380422592163e-02 6.587831676006317139e-02 8.051102608442306519e-02
-3.514964580535888672e-01 1.804547160863876343e-01 1.668878942728042603e-01 1.473397761583328247e-01 1.545268744230270386e-01 -1.462587565183639526e-01 2.148564308881759644e-01 2.512268424034118652e-01 -1.560041606426239014e-01 3.353445827960968018e-01 2.128991484642028809e-01 -8.875496685504913330e-02 4.681451618671417236e-02 -3.108234703540802002e-01 2.581176459789276123e-01 1.456046104431152344e-01 -6.683215498924255371e-02 1.140709444880485535e-01 -1.678769439458847046e-01 -1.577236652374267578e-01 -2.487440034747123718e-02 2.093582153320312500e-01 3.406194448471069336e-01 -9.210204333066940308e-02 -8.154910057783126831e-02 4.709445312619209290e-02 -4.609371721744537354e-02 5.741210188716650009e-03 -3.028340265154838562e-02 -6.699715554714202881e-02 -4.527309909462928772e-02 7.196617871522903442e-02
-4.765687510371208191e-02 -4.877499490976333618e-02 1.401032321155071259e-02 -3.178777545690536499e-02 4.014090895652770996e-01 6.716121733188629150e-02 2.611739337444305420e-01 1.839701682329177856e-01 5.133648961782455444e-02 8.982501178979873657e-02 -2.270756512880325317e-01 -2.445399910211563110e-01 -1.206986531615257263e-01 -3.998224735260009766e-01 5.312666296958923340e-02 1.458031386137008667e-01 -2.240932583808898926e-01 1.136600598692893982e-01 3.992012143135070801e-02 -2.159328609704971313e-01 -3.765895590186119080e-02 -2.027364633977413177e-02 9.313900023698806763e-02 1.771678626537322998e-01 -9.676937013864517212e-02 -4.890779033303260803e-02 1.827808320522308350e-01 -5.019779875874519348e-02 4.183010011911392212e-02 9.103644639253616333e-02 -4.402452409267425537e-01 -3.292714804410934448e-02
-2.033020555973052979e-01 1.743414551019668579e-01 1.304012387990951538e-01 -4.212848097085952759e-02 3.522523939609527588e-01 2.174945920705795288e-02 1.205568984150886536e-01 3.330527245998382568e-01 8.711542189121246338e-02 4.310239851474761963e-02 -1.208793148398399353e-01 -1.857434660196304321e-01 2.600398361682891846e-01 -6.229213904589414597e-03 -2.329515665769577026e-01 3.408142924308776855e-01 -1.542068868875503540e-01 5.384694412350654602e-02 -2.360139191150665283e-01 -3.181727826595306396e-01 -2.267347276210784912e-01 1.495533436536788940e-01 9.472313523292541504e-02 -1.348387543112039566e-02 -9.977618604898452759e-02 -1.559173762798309326e-01 1.533187739551067352e-02 -1.097711995244026184e-01 -1.686119437217712402e-01 -1.169442161917686462e-01 8.737538009881973267e-02 -2.416815841570496559e-03
-1.005393862724304199e-01 -1.577021777629852295e-01 -3.272110968828201294e-02 -6.259261816740036011e-02 2.798689901828765869e-01 6.754636019468307495e-02 5.347668379545211792e-02 2.690789997577667236e-01 1.490995734930038452e-01 4.450304061174392700e-02 -2.987530827522277832e-01 -2.428057938814163208e-01 -7.966572884470224380e-04 -5.395777225494384766e-01 -8.419231325387954712e-02 2.039414197206497192e-01 -2.467503212392330170e-02 1.227739304304122925e-01 -3.195120394229888916e-02 -2.909443676471710205e-01 7.925061136484146118e-02 -3.974173963069915771e-02 5.288867279887199402e-02 7.239233702421188354e-02 -1.164512708783149719e-01 -7.506276667118072510e-02 2.207394093275070190e-01 3.032074868679046631e-02 -2.178499996662139893e-01 1.555027663707733154e-01 -1.698241084814071655e-01 5.537346377968788147e-02
1.981013221666216850e-03 -8.918136358261108398e-02 3.661320507526397705e-01 -1.028648018836975098e-01 2.921029031276702881e-01 9.849403053522109985e-02 1.923435926437377930e-01 -3.435523435473442078e-02 8.033759146928787231e-02 9.441680461168289185e-02 7.519615814089775085e-03 1.877811253070831299e-01 -1.676295250654220581e-01 -2.242746353149414062e-01 9.202153421938419342e-03 1.331123411655426025e-01 -1.555490642786026001e-01 -5.487597733736038208e-02 5.129539966583251953e-02 -1.913403570652008057e-01 7.592459768056869507e-02 2.020782232284545898e-01 3.110659122467041016e-01 1.208308339118957520e-01 -3.930855393409729004e-01 -1.297874450683593750e-01 2.152185291051864624e-01 1.869704574346542358e-01 1.158498525619506836e-01 -3.118530102074146271e-02 2.727793455123901367e-01 -3.829625248908996582e-02
-2.205705493688583374e-01 8.210612088441848755e-02 9.855832159519195557e-02 -8.409170061349868774e-02 1.711129993200302124e-01 1.753051578998565674e-01 -7.843112945556640625e-02 1.636901497840881348e-01 -1.078955903649330139e-01 -7.333201915025711060e-02 -3.460412025451660156e-01 3.797164261341094971e-01 1.601707935333251953e-01 -2.369334101676940918e-01 3.073488473892211914e-01 1.962662488222122192e-01 -1.199479922652244568e-01 -7.641486078500747681e-02 -1.909406036138534546e-01 -3.987067937850952148e-01 -1.400478780269622803e-01 -5.483225733041763306e-02 -1.454966515302658081e-01 8.130094408988952637e-02 -1.313489954918622971e-02 -8.623833954334259033e-02 3.343582525849342346e-02 -1.157892122864723206e-01 -1.487750560045242310e-01 -1.051709577441215515e-01 -1.123954951763153076e-01 7.160322368144989014e-02
-4.307927489280700684e-01 6.383310258388519287e-02 2.628676220774650574e-02 -1.606873273849487305e-01 3.396070003509521484e-01 -1.064236368983983994e-02 -9.658665955066680908e-02 6.744109839200973511e-02 1.832420527935028076e-01 -7.892351597547531128e-02 -2.140130698680877686e-01 -1.342968493700027466e-01 2.018544264137744904e-02 -1.587330549955368042e-01 1.508664637804031372e-01 3.687946870923042297e-02 -2.943951785564422607e-01 1.658855378627777100e-02 2.781482636928558350e-01 -3.564544320106506348e-01 -2.252707779407501221e-01 8.465164154767990112e-02 2.518309354782104492e-01 -4.246266186237335205e-02 -5.202713236212730408e-02 -9.469520300626754761e-02 8.781892061233520508e-02 1.688523441553115845e-01 -7.844153046607971191e-02 -8.705959469079971313e-02 -1.504477113485336304e-01 4.869333654642105103e-02
-1.939783096313476562e-01 3.657935932278633118e-02 2.280531376600265503e-01 -8.020906150341033936e-02 1.600083857774734497e-01 -1.353640556335449219e-01 3.007734119892120361e-01 3.495029211044311523e-01 3.831947967410087585e-02 4.349084198474884033e-02 -8.921463042497634888e-03 3.143741935491561890e-02 9.941297769546508789e-02 -1.601338833570480347e-01 1.563464254140853882e-01 2.825768887996673584e-01 -3.427574993111193180e-04 -2.072579227387905121e-02 -2.370669841766357422e-01 -1.751808226108551025e-01 -2.931671775877475739e-02 5.022571086883544922e-01 2.373936325311660767e-01 1.695386618375778198e-01 1.858951896429061890e-02 3.849998489022254944e-02 1.395075917243957520e-01 -1.329895108938217163e-01 3.031731583178043365e-03 1.500070691108703613e-01 -1.130691766738891602e-01 4.461408406496047974e-02
-4.318383038043975830e-01 1.578722335398197174e-02 4.701035469770431519e-02 -2.274428904056549072e-01 3.856779634952545166e-01 1.357818841934204102e-01 -2.257599495351314545e-02 -1.059950329363346100e-03 2.047511190176010132e-02 1.033278107643127441e-01 -4.991479218006134033e-03 -8.397658914327621460e-02 1.616513133049011230e-01 -3.927253186702728271e-02 3.743865787982940674e-01 2.519853226840496063e-02 -2.236046046018600464e-01 1.381963044404983521e-01 1.308648586273193359e-01 -3.016931116580963135e-01 -2.514854669570922852e-01 8.359315991401672363e-02 1.890480071306228638e-01 -6.947501748800277710e-02 6.522316485643386841e-02 5.153513699769973755e-02 -1.305853724479675293e-01 1.280707865953445435e-01 -1.527184247970581055e-01 2.260581403970718384e-01 -3.414201363921165466e-02 -3.144688159227371216e-02
-4.678440093994140625e-01 -1.100142598152160645e-01 2.236762493848800659e-01 1.003713458776473999e-01 2.878243029117584229e-01 1.751734875142574310e-02 4.580345994327217340e-04 1.896294578909873962e-02 2.239058315753936768e-01 1.030261367559432983e-01 -2.471471428871154785e-01 -1.190828755497932434e-01 2.091422379016876221e-01 -8.522370830178260803e-03 6.735309958457946777e-02 1.951242089271545410e-01 2.346885018050670624e-02 -1.832995377480983734e-02 1.907339841127395630e-01 -1.799426674842834473e-01 -4.181118309497833252e-01 7.071796059608459473e-02 3.660636767745018005e-02 1.419376879930496216e-01 9.962122887372970581e-02 -6.476614624261856079e-02 -2.469152659177780151e-01 1.058385297656059265e-01 8.873255550861358643e-02 -8.648508787155151367e-02 1.480223834514617920e-01 9.202127158641815186e-02
-5.094063654541969299e-02 3.030531108379364014e-01 2.061028331518173218e-01 -5.846275761723518372e-02 2.485932856798171997e-01 -8.504935353994369507e-02 1.775533705949783325e-01 2.336479276418685913e-01 5.387270823121070862e-02 -3.951582312583923340e-02 -1.758782565593719482e-01 1.497146338224411011e-01 1.908414959907531738e-01 -4.117186069488525391e-01 -1.050772964954376221e-01 -6.072287261486053467e-02 1.408579349517822266e-01 -3.712693601846694946e-02 1.471291333436965942e-01 -2.090676724910736084e-01 -1.249907687306404114e-01 -8.750621974468231201e-02 7.496513426303863525e-02 2.694773674011230469e-01 9.445046633481979370e-02 1.745971739292144775e-01 -3.306193649768829346e-02 -9.937206655740737915e-02 -2.806776165962219238e-01 1.079086884856224060e-01 2.525049149990081787e-01 -1.827487647533416748e-01
-4.312220215797424316e-01 8.830044418573379517e-02 7.671925425529479980e-02 -1.998948901891708374e-01 3.873581886291503906e-01 1.512268483638763428e-01 -1.456826180219650269e-02 -7.402747124433517456e-02 3.927056118845939636e-02 3.853440284729003906e-02 -2.455632984638214111e-01 -4.742167890071868896e-02 9.451848268508911133e-02 -1.367630064487457275e-01 1.502094715833663940e-01 2.264256961643695831e-02 -1.415337473154067993e-01 -2.656798460520803928e-04 2.224536985158920288e-01 -4.472615122795104980e-01 -1.734911799430847168e-01 1.413582116365432739e-01 2.242539376020431519e-01 -7.103516906499862671e-02 4.583089798688888550e-02 -7.361234724521636963e-02 6.942170113325119019e-02 7.442973554134368896e-02 -9.708114713430404663e-02 4.072859510779380798e-02 -1.853067427873611450e-01 1.650146096944808960e-01
-1.838235557079315186e-01 1.286261081695556641e-01 2.930129468441009521e-01 -6.387840956449508667e-02 2.850532233715057373e-01 -2.511105537414550781e-01 4.341625422239303589e-02 8.427421748638153076e-02 3.406006395816802979e-01 2.143260240554809570e-01 -1.220926865935325623e-01 1.133843958377838135e-01 1.578240245580673218e-01 -3.675372898578643799e-01 2.517554461956024170e-01 -3.445343375205993652e-01 -1.118914261460304260e-01 -9.896954149007797241e-02 -6.709773838520050049e-02 9.512510150671005249e-02 1.179599985480308533e-01 7.783789187669754028e-02 7.118067890405654907e-02 -2.547709504142403603e-03 -7.169197499752044678e-02 -1.400736346840858459e-02 -3.726574406027793884e-02 -1.287200897932052612e-01 2.570718228816986084e-01 9.437797218561172485e-02 1.933737890794873238e-03 -1.242656782269477844e-01
-2.309077680110931396e-01 6.621561944484710693e-02 4.547490179538726807e-01 -8.280011266469955444e-02 2.667962908744812012e-01 1.015359982848167419e-01 2.957193851470947266e-01 2.206144388765096664e-03 2.652339637279510498e-01 7.217293232679367065e-02 -2.591268531978130341e-02 -2.061375528573989868e-01 -1.390954703092575073e-01 -1.896430701017379761e-01 -2.023439295589923859e-02 7.135342061519622803e-02 -3.921649754047393799e-01 2.165694022551178932e-03 -8.073865436017513275e-03 -3.364986181259155273e-01 1.813666075468063354e-01 1.224194839596748352e-01 2.715835161507129669e-02 -1.754291504621505737e-01 3.137259185314178467e-02 -2.821202389895915985e-02 4.015580285340547562e-03 7.309996336698532104e-02 -6.759917736053466797e-02 -1.245856881141662598e-01 4.829777032136917114e-02 -6.413510441780090332e-02
-1.166118755936622620e-01 -1.816845685243606567e-02 -1.824978925287723541e-02 2.311971783638000488e-02 1.688591241836547852e-01 2.352455407381057739e-01 1.315760910511016846e-01 8.176976442337036133e-02 3.181006610393524170e-01 2.479928312823176384e-03 2.756868302822113037e-02 -3.100472874939441681e-02 -2.577565424144268036e-02 -5.031345486640930176e-01 9.737306088209152222e-02 2.791088819503784180e-01 6.224508956074714661e-02 8.708026260137557983e-03 -1.053505688905715942e-01 -2.923875749111175537e-01 -2.217621356248855591e-01 -2.282852232456207275e-01 3.516371548175811768e-01 1.604478806257247925e-01 -1.455780863761901855e-01 -4.695797711610794067e-02 1.243886351585388184e-01 -1.336038112640380859e-01 2.454471774399280548e-02 -5.210286378860473633e-02 3.069982305169105530e-02 1.450507044792175293e-01
-1.447462886571884155e-01 1.396739631891250610e-01 1.783908456563949585e-01 -1.072859987616539001e-01 3.046706318855285645e-01 -9.402971714735031128e-03 2.817534208297729492e-01 4.489481449127197266e-02 1.535149570554494858e-02 7.420948147773742676e-02 8.068852126598358154e-02 3.420299664139747620e-02 2.774904370307922363e-01 -2.561981081962585449e-01 1.075249984860420227e-01 8.640170842409133911e-02 -1.518557816743850708e-01 -1.971749812364578247e-01 -1.722746938467025757e-01 -1.194924488663673401e-01 -3.324191272258758545e-01 2.790317833423614502e-01 -1.226625777781009674e-02 4.545447602868080139e-02 -2.061562240123748779e-02 -3.991689383983612061e-01 -8.641842007637023926e-02 3.036647737026214600e-01 -3.844763559754937887e-04 2.911041490733623505e-02 7.508920133113861084e-02 -6.636545062065124512e-02
-3.893699347972869873e-01 -1.374726891517639160e-01 -1.565892398357391357e-01 -1.250469870865345001e-02 2.023133933544158936e-01 1.381238549947738647e-01 1.633230596780776978e-01 3.142780661582946777e-01 2.368399500846862793e-01 2.467801235616207123e-02 -1.580586731433868408e-01 -7.891901768743991852e-03 2.655456364154815674e-01 -8.591391146183013916e-02 1.979681402444839478e-01 1.085656136274337769e-01 1.435983087867498398e-02 -6.514863669872283936e-02 -8.667638897895812988e-02 -1.920199245214462280e-01 -5.132730677723884583e-02 -7.736407220363616943e-02 4.543378651142120361e-01 -1.276260912418365479e-01 -6.825514137744903564e-02 -2.059080637991428375e-02 2.622066438198089600e-01 8.057384192943572998e-02 3.255893662571907043e-02 -2.131202816963195801e-01 -3.507854416966438293e-02 -2.317421697080135345e-02
-1.863717585802078247e-01 -1.693583130836486816e-01 5.891236662864685059e-02 -1.601301878690719604e-02 2.778552472591400146e-01 1.426081955432891846e-01 1.332895606756210327e-01 4.540502279996871948e-02 1.760450005531311035e-01 -1.038186028599739075e-01 -2.220638096332550049e-02 2.686168551445007324e-01 8.556795120239257812e-02 -4.147590696811676025e-01 1.721189767122268677e-01 3.136870563030242920e-01 -1.214988436549901962e-02 4.502462223172187805e-03 -1.111216004937887192e-02 -1.928044706583023071e-01 -2.527787685394287109e-01 -7.779476046562194824e-02 1.418208181858062744e-01 1.106731668114662170e-01 -2.875986509025096893e-02 -3.978033736348152161e-02 -6.364568322896957397e-02 1.682026833295822144e-01 2.119062840938568115e-01 3.891810178756713867e-01 -2.123307250440120697e-02 -1.495087593793869019e-01
7.087760418653488159e-02 -1.660879552364349365e-01 2.885925471782684326e-01 -1.533435881137847900e-01 4.024722874164581299e-01 8.478049933910369873e-02 1.625480800867080688e-01 3.243188560009002686e-02 1.900542527437210083e-02 2.314403653144836426e-01 9.392224997282028198e-02 2.665740251541137695e-01 3.631960367783904076e-03 -3.170060515403747559e-01 3.983711078763008118e-02 -8.320117369294166565e-03 -2.385057806968688965e-01 -3.340034559369087219e-02 -4.074173048138618469e-02 -3.285968005657196045e-01 1.087502464652061462e-01 1.339173465967178345e-01 2.196034342050552368e-01 1.637344956398010254e-01 -1.595166176557540894e-01 -1.505332738161087036e-01 4.675083979964256287e-02 -3.561516478657722473e-02 -5.306284874677658081e-02 -5.520868115127086639e-03 3.146180212497711182e-01 -4.639736190438270569e-02
-1.839497834444046021e-01 -1.436354666948318481e-01 1.344346702098846436e-01 1.336273699998855591e-01 4.222552776336669922e-01 -6.796072423458099365e-02 1.191238313913345337e-01 3.444490134716033936e-01 8.981865644454956055e-02 1.746447086334228516e-01 8.506897836923599243e-02 -1.372079104185104370e-01 -5.823785904794931412e-03 -1.591731309890747070e-01 4.139060527086257935e-02 1.725865155458450317e-01 -4.900538176298141479e-02 1.270805746316909790e-01 2.031069481745362282e-03 -2.622966170310974121e-01 -1.240030005574226379e-01 1.780639886856079102e-01 2.364960312843322754e-01 2.661844193935394287e-01 -1.931086778640747070e-01 -2.170128375291824341e-01 -1.191683411598205566e-01 1.049313917756080627e-01 -7.348381727933883667e-02 -3.447523340582847595e-02 1.332768201828002930e-01 -2.778083384037017822e-01
-4.087136983871459961e-01 -4.191255662590265274e-03 -1.383754331618547440e-02 -1.764419674873352051e-01 4.028393924236297607e-01 -3.120365738868713379e-02 4.905830603092908859e-03 -5.070065706968307495e-02 1.634458601474761963e-01 -9.844255447387695312e-02 -1.742719858884811401e-01 6.231523118913173676e-03 1.730665415525436401e-01 -1.601722836494445801e-01 9.088628739118576050e-02 6.442847102880477905e-02 -2.631736993789672852e-01 -8.737298101186752319e-02 2.098478972911834717e-01 -3.553109467029571533e-01 -1.417122185230255127e-01 5.612240359187126160e-02 3.834879100322723389e-01 -3.650710731744766235e-02 1.320655196905136108e-01 -8.393286913633346558e-02 7.508695870637893677e-02 1.070837676525115967e-01 -8.392950892448425293e-02 3.928769379854202271e-02 -5.441127717494964600e-02 1.702569723129272461e-01
-3.473782539367675781e-01 3.263159096240997314e-02 9.874429553747177124e-02 -1.852331012487411499e-01 9.576034545898437500e-02 -2.873971760272979736e-01 1.572531908750534058e-01 1.190431714057922363e-01 7.144679874181747437e-02 6.540744751691818237e-02 7.257974147796630859e-02 -7.617913186550140381e-02 -1.418391764163970947e-01 -3.343201577663421631e-01 -7.748417556285858154e-02 -2.106032669544219971e-01 -4.264182224869728088e-02 -9.602926671504974365e-02 -2.085605263710021973e-01 -3.914615213871002197e-01 -5.874457955360412598e-02 2.477349899709224701e-02 2.320401221513748169e-01 6.730862706899642944e-02 -2.060151547193527222e-01 1.596642583608627319e-01 -2.387361228466033936e-01 -3.230665624141693115e-02 -1.319343745708465576e-01 2.316754162311553955e-01 9.933398663997650146e-02 1.539377421140670776e-01
-7.766564935445785522e-02 -9.095783531665802002e-02 -1.235490143299102783e-01 1.439771503210067749e-01 2.215767651796340942e-01 2.072031944990158081e-01 -1.126670390367507935e-01 7.559150457382202148e-02 3.516806960105895996e-01 2.733501791954040527e-01 4.119317047297954559e-03 2.226153761148452759e-01 1.443176120519638062e-01 -4.352001249790191650e-01 5.114839971065521240e-02 3.242172896862030029e-01 -1.997790634632110596e-01 8.070409297943115234e-02 9.833053499460220337e-02 -2.046974897384643555e-01 -1.575998961925506592e-01 1.487909257411956787e-02 2.502421736717224121e-01 9.670443832874298096e-02 5.991795659065246582e-02 1.554641723632812500e-01 -2.137037180364131927e-02 4.828601330518722534e-02 -5.796299129724502563e-02 1.829612106084823608e-01 6.297206878662109375e-02 -8.339928835630416870e-02
-3.468216359615325928e-01 1.535120755434036255e-01 2.745207250118255615e-01 -1.150738671422004700e-01 3.856359124183654785e-01 7.926508039236068726e-02 1.000138074159622192e-01 2.247536778450012207e-01 4.995997622609138489e-02 5.901693180203437805e-02 -4.999814927577972412e-02 -2.439371645450592041e-01 1.142442002892494202e-01 -7.436067610979080200e-02 -4.960083588957786560e-02 3.489032685756683350e-01 3.138886764645576477e-02 -1.204061601310968399e-02 1.175236050039529800e-02 -1.198976710438728333e-01 -3.036625087261199951e-01 2.042911201715469360e-01 1.555451452732086182e-01 -8.777961134910583496e-02 -2.987861335277557373e-01 -1.413824129849672318e-02 -9.599681198596954346e-02 8.542885631322860718e-02 1.420464664697647095e-01 -1.449044644832611084e-01 -8.205451071262359619e-02 -7.673346251249313354e-02
-4.398395121097564697e-01 1.582652330398559570e-01 1.175270508974790573e-02 -1.622311770915985107e-01 2.997857034206390381e-01 1.435045450925827026e-01 -1.125210821628570557e-01 5.425358563661575317e-02 1.035447418689727783e-01 -3.167524235323071480e-03 -2.254561036825180054e-01 -9.676299989223480225e-02 3.582907095551490784e-02 -2.244458794593811035e-01 1.700172424316406250e-01 6.742014735937118530e-02 -1.256225407123565674e-01 7.675366848707199097e-02 2.706101238727569580e-01 -3.857372999191284180e-01 -2.216022908687591553e-01 8.778134733438491821e-02 3.491336107254028320e-01 2.954766340553760529e-02 9.220039099454879761e-02 -6.824758648872375488e-02 9.955249726772308350e-02 1.388831883668899536e-01 -3.294450789690017700e-02 -2.749380841851234436e-02 1.055071689188480377e-02 7.310725003480911255e-02
-2.119701504707336426e-01 3.165767192840576172e-01 4.102203249931335449e-01 8.336371392942965031e-04 9.014458954334259033e-02 -7.858791947364807129e-02 -9.727407991886138916e-02 1.932200416922569275e-02 -4.927184805274009705e-02 2.395145446062088013e-01 -2.353811822831630707e-02 2.194695919752120972e-01 6.209326907992362976e-02 -4.667267799377441406e-01 2.037946134805679321e-01 1.314827799797058105e-01 1.682716906070709229e-01 1.877066120505332947e-02 -2.098469138145446777e-01 -1.178335472941398621e-01 4.903374984860420227e-02 -9.566280245780944824e-02 4.342692717909812927e-02 8.404300361871719360e-02 -3.415895700454711914e-01 -1.245866417884826660e-01 -1.606341302394866943e-01 7.602136582136154175e-03 -1.834556460380554199e-02 8.375555276870727539e-03 6.414625793695449829e-02 -6.101369485259056091e-02
-1.427937597036361694e-01 2.155396491289138794e-01 6.804329901933670044e-02 -7.035010308027267456e-02 2.318889647722244263e-01 1.036962419748306274e-01 1.178639531135559082e-01 1.398778706789016724e-01 -7.382794469594955444e-02 -1.902699321508407593e-01 -1.292736232280731201e-01 1.733880788087844849e-01 -2.785452082753181458e-02 -3.097972571849822998e-01 3.771879971027374268e-01 1.930405348539352417e-01 -2.345096170902252197e-01 7.083486020565032959e-02 -1.268640458583831787e-01 -3.034318089485168457e-01 -2.321969866752624512e-01 -3.116016983985900879e-01 -1.201738193631172180e-01 1.206269115209579468e-01 -1.141050755977630615e-01 8.087494969367980957e-02 9.388807415962219238e-02 -3.925419598817825317e-02 -1.006008982658386230e-01 -1.025247052311897278e-01 -2.392106652259826660e-01 7.017870992422103882e-02
-2.761929035186767578e-01 -1.940803974866867065e-02 1.409594416618347168e-01 1.076547950506210327e-01 3.448170423507690430e-01 -3.113671205937862396e-02 8.945299685001373291e-02 2.855853736400604248e-01 -6.491468101739883423e-02 2.203981727361679077e-01 3.995667770504951477e-02 -1.116569638252258301e-01 1.283847838640213013e-01 -2.811941504478454590e-01 4.103921949863433838e-01 1.278535574674606323e-01 8.173185586929321289e-02 2.393334954977035522e-01 -2.397679686546325684e-01 -7.266309857368469238e-02 -5.659094080328941345e-02 1.604843139648437500e-01 2.720431983470916748e-01 -3.858143696561455727e-03 -1.690711230039596558e-01 -9.979011118412017822e-02 1.105573326349258423e-01 1.489709913730621338e-01 -1.139524355530738831e-01 -1.094362214207649231e-01 8.635706454515457153e-02 1.384475361555814743e-02
5.992260295897722244e-03 -1.523731052875518799e-01 2.305787205696105957e-01 -1.540132015943527222e-01 1.149965897202491760e-01 -1.128609031438827515e-01 -3.494071587920188904e-02 1.916237026453018188e-01 2.441802024841308594e-01 4.210644364356994629e-01 -9.251271933317184448e-02 1.202712655067443848e-01 2.149169296026229858e-01 -1.327035725116729736e-01 1.025706306099891663e-01 2.640998959541320801e-01 1.929686218500137329e-01 9.201588481664657593e-02 1.068949997425079346e-01 -3.488647341728210449e-01 -1.592900156974792480e-01 -1.697786897420883179e-01 7.009690999984741211e-02 -1.567040756344795227e-02 2.068281173706054688e-01 -1.354609429836273193e-01 -1.621126830577850342e-01 -8.693810552358627319e-03 3.887484222650527954e-02 -6.751754879951477051e-02 1.560950130224227905e-01 2.753767371177673340e-01
-3.309429585933685303e-01 -2.651926502585411072e-02 1.793390512466430664e-01 1.783907972276210785e-02 2.095630466938018799e-01 2.060356885194778442e-01 1.622475683689117432e-01 1.833204030990600586e-01 1.673642992973327637e-01 2.135988138616085052e-02 -2.829808890819549561e-01 -3.195263445377349854e-01 -7.070761919021606445e-02 -1.502542048692703247e-01 -2.002779627218842506e-03 1.863587051630020142e-01 -1.030451804399490356e-01 9.185111150145530701e-03 7.766440510749816895e-03 -3.551374673843383789e-01 1.741309165954589844e-01 2.370953559875488281e-01 1.104304473847150803e-02 -6.975915282964706421e-02 -1.859273016452789307e-01 3.431798145174980164e-02 2.282250374555587769e-01 -9.354025870561599731e-02 -7.727094739675521851e-02 -3.100529313087463379e-01 -1.044938638806343079e-01 -5.257821176201105118e-03
-2.363598905503749847e-02 4.155995547771453857e-01 1.890352517366409302e-01 1.574307233095169067e-01 2.399253100156784058e-01 -2.846626341342926025e-01 5.909169465303421021e-02 1.160437241196632385e-01 -2.296139299869537354e-02 5.226311460137367249e-02 1.041999012231826782e-01 7.027953118085861206e-02 1.362048685550689697e-01 -1.678507328033447266e-01 1.766831129789352417e-01 2.938252687454223633e-01 9.085714071989059448e-02 1.156592443585395813e-01 1.877959072589874268e-01 -2.485867887735366821e-01 -2.393918856978416443e-02 5.132960155606269836e-02 -9.885372221469879150e-02 8.422435820102691650e-02 -1.222344040870666504e-01 3.169617950916290283e-01 -3.375659510493278503e-02 2.536904811859130859e-01 1.568589061498641968e-01 -1.976124942302703857e-01 9.343639761209487915e-02 1.877622753381729126e-01
-3.413172066211700439e-01 8.335926383733749390e-02 2.848061621189117432e-01 1.746943965554237366e-02 8.347909897565841675e-02 3.286808729171752930e-01 1.358910202980041504e-01 1.113860402256250381e-02 -1.053607389330863953e-01 5.406057462096214294e-02 -1.002442911267280579e-01 -8.596727252006530762e-02 7.530346047133207321e-03 -2.930772006511688232e-01 1.278242319822311401e-01 1.732029318809509277e-01 -1.600587368011474609e-01 -2.345434129238128662e-01 1.949367523193359375e-01 -2.024515718221664429e-01 1.125792562961578369e-01 1.518295705318450928e-01 2.967823743820190430e-01 1.921647936105728149e-01 -9.955828636884689331e-02 -4.585880413651466370e-02 3.189504612237215042e-03 -2.528897821903228760e-01 -5.007947795093059540e-03 -3.060453236103057861e-01 -5.023721233010292053e-02 -7.246553897857666016e-02
-3.097363561391830444e-02 1.654883325099945068e-01 2.905628681182861328e-01 -1.270559579133987427e-01 2.086445689201354980e-01 -2.070062160491943359e-01 1.577682793140411377e-01 3.381583392620086670e-01 1.924356520175933838e-01 -6.975217163562774658e-02 -4.970491304993629456e-02 2.973799705505371094e-01 1.758064180612564087e-01 -2.136746793985366821e-01 -6.105882581323385239e-03 -1.847725957632064819e-01 -2.909410893917083740e-01 1.089797914028167725e-01 -2.330923266708850861e-02 -1.725407391786575317e-01 -5.286730453372001648e-02 -2.179785631597042084e-03 4.372296854853630066e-02 2.486516833305358887e-01 -6.675644963979721069e-02 1.607796549797058105e-01 -1.627015881240367889e-02 1.110012643039226532e-02 3.117596209049224854e-01 -9.084322303533554077e-02 1.385635882616043091e-01 2.306428104639053345e-01
-1.184971630573272705e-01 1.604041159152984619e-01 2.801348865032196045e-01 -8.416371047496795654e-02 3.089649677276611328e-01 -3.076666966080665588e-02 -6.295864284038543701e-02 4.976227879524230957e-03 -4.401092417538166046e-03 -8.393672294914722443e-03 -3.619429171085357666e-01 3.677862286567687988e-01 7.870375365018844604e-02 1.078958883881568909e-01 2.530596852302551270e-01 2.066626101732254028e-01 -1.208097711205482483e-01 3.493852540850639343e-02 1.355817764997482300e-01 -4.404991865158081055e-01 -8.898748084902763367e-03 -9.575136005878448486e-02 9.511599689722061157e-02 1.867805235087871552e-02 -3.172837793827056885e-01 -3.801710531115531921e-02 -8.625697344541549683e-02 -1.383088082075119019e-01 -2.824448980391025543e-02 1.945509947836399078e-02 2.092344127595424652e-02 7.843926548957824707e-02
3.832852840423583984e-02 4.825471341609954834e-02 1.203534156084060669e-01 6.006883084774017334e-02 8.686147630214691162e-02 2.034716606140136719e-01 -6.022298708558082581e-02 1.533218026161193848e-01 2.546499967575073242e-01 8.740691840648651123e-02 3.154901415109634399e-02 3.821385279297828674e-02 -5.270605161786079407e-02 -5.570182800292968750e-01 7.345586270093917847e-02 1.210508197546005249e-01 -2.353380061686038971e-02 -1.558105349540710449e-01 4.122768715023994446e-02 -2.570518553256988525e-01 -3.725547790527343750e-01 -1.395008414983749390e-01 1.995631754398345947e-01 2.988915443420410156e-01 -1.526395380496978760e-01 -1.019468531012535095e-01 2.687965333461761475e-02 1.027578562498092651e-01 -2.227581739425659180e-01 1.303204335272312164e-02 1.020537242293357849e-01 9.373157471418380737e-02
-4.014694988727569580e-01 -1.602959483861923218e-01 8.507048338651657104e-02 -2.073565423488616943e-01 2.041745483875274658e-01 8.689419180154800415e-02 7.863087952136993408e-02 1.050786375999450684e-01 -1.942181289196014404e-01 1.842093616724014282e-01 -2.270342558622360229e-01 -1.407577097415924072e-01 3.794104233384132385e-02 -4.094579815864562988e-02 2.070577144622802734e-01 4.472314193844795227e-02 -2.708942890167236328e-01 -2.393557727336883545e-01 2.311925590038299561e-01 -3.024575412273406982e-01 -3.078336119651794434e-01 4.174201935529708862e-02 1.495257616043090820e-01 2.114345878362655640e-01 -1.266134530305862427e-01 -4.342959448695182800e-02 6.019217520952224731e-02 9.270388633012771606e-02 -1.286768019199371338e-01 1.068324148654937744e-01 6.538207083940505981e-02 6.228469312191009521e-02
-4.684287309646606445e-01 -2.471517398953437805e-02 3.915156796574592590e-02 7.982397824525833130e-02 1.284157186746597290e-01 -1.086259856820106506e-01 5.876948591321706772e-03 1.694881618022918701e-01 2.949647605419158936e-01 -2.094674296677112579e-02 -1.743533164262771606e-01 -2.488430738449096680e-01 -6.426901370286941528e-02 -1.085482016205787659e-01 3.248573243618011475e-01 1.672793924808502197e-01 -1.176972985267639160e-01 -1.048851385712623596e-01 1.019789725542068481e-01 -1.524860858917236328e-01 -2.996282577514648438e-01 1.639607697725296021e-01 -1.296337991952896118e-01 2.306344509124755859e-01 -8.999350666999816895e-02 -1.640381515026092529e-01 9.377126395702362061e-02 -1.101153157651424408e-02 2.553359866142272949e-01 -1.266089379787445068e-01 1.245180740952491760e-01 -1.476963643654016778e-05
-1.386647224426269531e-01 1.069992780685424805e-01 1.536519825458526611e-02 -2.201990038156509399e-01 3.290976881980895996e-01 6.796921044588088989e-02 1.224994584918022156e-01 3.559393882751464844e-01 1.880138516426086426e-01 -1.824788153171539307e-01 5.037686973810195923e-02 2.260794341564178467e-01 1.760054230690002441e-01 -2.616296112537384033e-01 1.557390391826629639e-01 -2.377371117472648621e-02 1.002738550305366516e-01 1.287651360034942627e-01 5.802267789840698242e-02 -4.739904999732971191e-01 7.023822516202926636e-02 -1.027378365397453308e-01 -4.023509845137596130e-02 5.189258605241775513e-02 2.358400374650955200e-01 2.318424135446548462e-01 -5.430621653795242310e-02 -7.422451861202716827e-03 1.532853394746780396e-01 -2.571043372154235840e-02 1.478544063866138458e-02 9.060460329055786133e-02
-2.511234879493713379e-01 -8.446127921342849731e-02 2.038892358541488647e-01 5.411762371659278870e-02 3.872217833995819092e-01 1.933198273181915283e-01 -1.717376410961151123e-01 -1.189121082425117493e-01 7.383804768323898315e-02 1.126179173588752747e-01 9.363374114036560059e-02 -4.455676302313804626e-02 -1.355672478675842285e-01 -1.946983188390731812e-01 3.634116426110267639e-02 2.794981896877288818e-01 -2.988840937614440918e-01 1.335379034280776978e-01 -1.211543306708335876e-01 -3.351690471172332764e-01 -8.364676684141159058e-02 3.297078907489776611e-01 1.725878417491912842e-01 1.208281964063644409e-01 -1.191241294145584106e-01 1.117519810795783997e-01 -1.568916141986846924e-01 1.086004748940467834e-01 -1.344328075647354126e-01 -3.541893139481544495e-02 -2.234331564977765083e-03 -1.142476424574851990e-01
-4.046671688556671143e-01 -2.759420573711395264e-01 1.200016811490058899e-01 1.512363106012344360e-01 2.430366873741149902e-01 -1.724383831024169922e-01 -2.423864789307117462e-02 2.083522826433181763e-02 2.862029373645782471e-01 5.922044441103935242e-02 -9.334993362426757812e-02 9.443460404872894287e-02 2.892053313553333282e-02 -3.198087215423583984e-01 -1.208737567067146301e-01 1.276924014091491699e-01 -2.755030430853366852e-02 2.994124405086040497e-02 -2.654846012592315674e-01 -2.785542309284210205e-01 4.631413891911506653e-02 2.979071438312530518e-01 1.613310873508453369e-01 1.376201212406158447e-01 -1.779281049966812134e-01 2.362402155995368958e-04 2.457834407687187195e-02 -1.100917533040046692e-01 -1.214404925704002380e-01 1.185243502259254456e-01 1.663211584091186523e-01 -9.742110222578048706e-02
-8.354647457599639893e-02 1.541152447462081909e-01 1.351721584796905518e-01 4.886982217431068420e-02 2.454308271408081055e-01 1.248175725340843201e-01 1.490852385759353638e-01 1.181035563349723816e-01 -9.243822097778320312e-02 4.288190975785255432e-02 1.314084045588970184e-02 2.835045158863067627e-01 8.534680306911468506e-02 -3.310251832008361816e-01 2.995789051055908203e-01 2.112719118595123291e-01 -2.357920855283737183e-01 1.712642312049865723e-01 -1.762353777885437012e-01 -2.119118124246597290e-01 -7.381639629602432251e-02 -2.718176841735839844e-01 1.516742408275604248e-01 1.348879933357238770e-01 -2.231432944536209106e-01 -2.890495359897613525e-01 1.037755683064460754e-01 -4.762152582406997681e-02 -5.221958085894584656e-02 1.298033446073532104e-01 -2.053256481885910034e-01 -6.999625265598297119e-02
-3.671555817127227783e-01 1.153207272291183472e-01 7.821045070886611938e-02 -1.359397470951080322e-01 9.538939595222473145e-02 1.550719439983367920e-01 1.805502474308013916e-01 1.301086544990539551e-01 2.476560510694980621e-02 7.046570628881454468e-02 -1.115662008523941040e-01 2.546568810939788818e-01 -3.992379456758499146e-02 -3.987150490283966064e-01 1.567802131175994873e-01 3.820316195487976074e-01 2.730561494827270508e-01 4.942692071199417114e-02 1.034020334482192993e-01 2.864822745323181152e-02 -3.517806231975555420e-01 1.527415663003921509e-01 1.739515513181686401e-01 -2.086111903190612793e-02 1.430381685495376587e-01 -1.250844914466142654e-02 -1.405043341219425201e-02 -1.788165122270584106e-01 4.648745805025100708e-02 6.473479419946670532e-02 -7.119020819664001465e-02 1.258306298404932022e-02
-1.565299779176712036e-01 3.744973242282867432e-02 1.164567917585372925e-01 -1.449729651212692261e-01 1.900259703397750854e-01 1.034074500203132629e-01 5.751769989728927612e-02 -1.431959569454193115e-01 1.373782008886337280e-01 2.355505377054214478e-01 -1.745887696743011475e-01 3.813959360122680664e-01 1.064205616712570190e-01 -1.953121721744537354e-01 -3.635847475379705429e-03 1.535857915878295898e-01 -1.954842656850814819e-01 8.038121461868286133e-02 1.264917850494384766e-01 -2.618526816368103027e-01 -3.462194651365280151e-02 -3.693828582763671875e-01 5.988283082842826843e-02 2.135506719350814819e-01 -3.804579079151153564e-01 8.340650051832199097e-02 -1.342947185039520264e-01 -1.444738805294036865e-01 6.596962362527847290e-02 5.946353450417518616e-02 1.756386309862136841e-01 1.005982607603073120e-02
-2.403253316879272461e-02 -3.331294655799865723e-02 4.417169094085693359e-02 -1.995335072278976440e-01 1.784325838088989258e-01 8.050654828548431396e-02 2.061892896890640259e-01 3.532487750053405762e-01 3.009860515594482422e-01 -1.576579362154006958e-01 -3.657599985599517822e-01 2.505611777305603027e-01 3.660862147808074951e-02 4.147459939122200012e-02 3.512738049030303955e-01 2.870415151119232178e-01 -8.364778012037277222e-03 1.576759070158004761e-01 -1.072981059551239014e-01 -2.714145183563232422e-01 5.480236932635307312e-02 -8.869092166423797607e-02 1.890378892421722412e-01 -3.839901089668273926e-02 -1.325856149196624756e-01 -1.375793069601058960e-01 -7.091400772333145142e-02 1.484472751617431641e-01 5.044158920645713806e-02 1.632723957300186157e-02 7.414956390857696533e-02 -1.476621604524552822e-03
-2.874783873558044434e-01 2.854017168283462524e-02 1.623712629079818726e-01 7.030647713690996170e-03 1.805673390626907349e-01 -8.647254854440689087e-02 3.085875213146209717e-01 2.994145452976226807e-01 1.338565200567245483e-01 1.532411873340606689e-01 3.685661358758807182e-03 -4.193969443440437317e-02 7.022909820079803467e-02 -1.465618461370468140e-01 1.152564212679862976e-01 2.378054261207580566e-01 -5.562096089124679565e-02 2.731495350599288940e-02 -1.826822459697723389e-01 -1.338346004486083984e-01 -1.397916972637176514e-01 4.988625049591064453e-01 1.850995123386383057e-01 1.470700651407241821e-01 -5.449136346578598022e-02 3.657276555895805359e-02 1.850869059562683105e-01 -1.727818399667739868e-01 3.063813224434852600e-02 1.543380618095397949e-01 -2.079067677259445190e-01 -9.963103383779525757e-02
-1.368896812200546265e-01 1.554483175277709961e-01 2.693542838096618652e-01 1.757883727550506592e-01 2.184374779462814331e-01 -7.738634012639522552e-03 -4.789742454886436462e-02 2.432673573493957520e-01 -2.001270353794097900e-01 1.834001988172531128e-01 1.557411700487136841e-01 3.953861296176910400e-01 -2.400232665240764618e-02 -4.265287518501281738e-01 -4.612834751605987549e-02 1.929549723863601685e-01 -2.725974023342132568e-01 8.638114482164382935e-02 1.419655382633209229e-01 -2.133053094148635864e-01 4.701760783791542053e-02 1.599188894033432007e-01 4.787868633866310120e-02 -2.153165172785520554e-03 -1.871875375509262085e-01 -1.604417115449905396e-01 -2.424815203994512558e-03 3.411847352981567383e-02 6.296863406896591187e-02 1.336843669414520264e-01 7.803533971309661865e-02 -2.964010089635848999e-02
-2.075427770614624023e-01 -1.456973403692245483e-01 2.044493108987808228e-01 -1.227572336792945862e-01 4.204975366592407227e-01 -1.607776582241058350e-01 2.069855630397796631e-01 -3.733927384018898010e-02 7.115127891302108765e-02 1.247866526246070862e-01 -2.332438826560974121e-01 -3.100502192974090576e-01 -7.276993244886398315e-02 -9.496860951185226440e-02 3.838561475276947021e-02 1.090244874358177185e-01 -2.260806411504745483e-01 -1.146746873855590820e-01 1.330139487981796265e-01 -3.064331114292144775e-01 -1.519160270690917969e-01 -1.744526252150535583e-02 8.545456081628799438e-02 1.198425889015197754e-01 1.576387137174606323e-02 1.693203002214431763e-01 9.117093682289123535e-02 1.965553015470504761e-01 2.889174818992614746e-01 -3.318758308887481689e-02 -1.948671340942382812e-01 -1.173297613859176636e-01
-2.950878441333770752e-01 1.284303367137908936e-01 2.166944891214370728e-01 -7.039188593626022339e-02 2.074895352125167847e-01 -1.543661057949066162e-01 1.350764930248260498e-01 4.046097397804260254e-01 2.349023008719086647e-03 1.102711036801338196e-01 -2.051543211564421654e-03 -2.698769569396972656e-01 2.826322913169860840e-01 1.166187897324562073e-01 1.189104169607162476e-01 3.994005620479583740e-01 5.018806084990501404e-02 4.370561242103576660e-02 -1.425727307796478271e-01 -3.200058043003082275e-01 -1.954745352268218994e-01 6.338754296302795410e-02 -4.135832190513610840e-02 1.352209597826004028e-01 3.174120560288429260e-02 2.607668936252593994e-02 -5.053747072815895081e-02 1.052434667944908142e-01 -1.699234358966350555e-02 -4.224090650677680969e-02 1.455340087413787842e-01 1.248327195644378662e-01
-1.235989928245544434e-01 1.611201763153076172e-01 2.645885944366455078e-01 2.635268680751323700e-02 2.527133524417877197e-01 7.619261741638183594e-02 1.040976718068122864e-01 3.262139856815338135e-01 -2.338397130370140076e-02 3.328909277915954590e-01 -2.271152585744857788e-01 1.605100780725479126e-01 2.702963910996913910e-02 -2.077869027853012085e-01 1.014905869960784912e-01 -1.808048784732818604e-01 -1.780824065208435059e-01 -1.109680384397506714e-01 1.239613965153694153e-01 -1.103040724992752075e-01 1.718010455369949341e-01 1.536910713184624910e-04 1.176401227712631226e-01 3.372799456119537354e-01 -1.063287705183029175e-01 -1.267010625451803207e-02 7.938275113701820374e-03 -2.499665468931198120e-01 4.894412681460380554e-02 -3.353142142295837402e-01 7.478725165128707886e-02 4.925308376550674438e-02
-2.206377387046813965e-01 1.336204409599304199e-01 2.290903031826019287e-01 1.258099675178527832e-01 2.560389339923858643e-01 -3.884984180331230164e-02 -3.261753916740417480e-01 2.059139162302017212e-01 1.831186413764953613e-01 6.235963664948940277e-03 -8.919059485197067261e-02 3.154856860637664795e-01 2.455412596464157104e-02 -1.322738230228424072e-01 8.906756341457366943e-02 8.833548426628112793e-02 -8.198711089789867401e-03 9.535727649927139282e-02 -1.327731162309646606e-01 -4.133744537830352783e-01 4.306564852595329285e-02 1.536026000976562500e-01 2.964581921696662903e-02 -1.255042701959609985e-01 -1.031967177987098694e-01 -4.810989275574684143e-02 1.043962687253952026e-01 5.837205424904823303e-02 2.004091888666152954e-01 1.035828143358230591e-01 -2.162822186946868896e-01 -3.312365412712097168e-01
-3.114621527493000031e-02 -3.641351358965039253e-03 2.964811027050018311e-01 -3.301414847373962402e-01 3.104820847511291504e-01 -1.672652512788772583e-01 1.888481527566909790e-01 2.315892092883586884e-02 5.967988818883895874e-02 4.743218719959259033e-01 -4.605795815587043762e-02 -5.422748625278472900e-03 -1.138643454760313034e-02 -1.425308883190155029e-01 2.743860781192779541e-01 -9.789796918630599976e-02 1.386028528213500977e-01 2.465520650148391724e-01 5.818746052682399750e-03 -2.681580483913421631e-01 -8.392645418643951416e-02 -5.999959260225296021e-02 1.236785501241683960e-01 1.882624253630638123e-02 1.869542151689529419e-02 3.476560488343238831e-02 -1.698818653821945190e-01 1.577917933464050293e-01 1.597640961408615112e-01 -1.224982813000679016e-01 -8.872232586145401001e-02 1.535620242357254028e-01
-1.440333873033523560e-01 6.033852696418762207e-02 3.293966054916381836e-01 -3.370697200298309326e-01 4.517844319343566895e-02 9.260834008455276489e-02 4.311692342162132263e-02 2.537737488746643066e-01 1.041162833571434021e-01 -1.487684100866317749e-01 -1.585146784782409668e-02 1.389283239841461182e-01 -1.070672720670700073e-01 -3.009161651134490967e-01 2.470123171806335449e-01 -4.463661462068557739e-02 1.437338534742593765e-02 2.132770717144012451e-01 1.482388377189636230e-01 -4.945756793022155762e-01 8.086733520030975342e-02 -6.550264358520507812e-02 -2.791091799736022949e-02 1.564444042742252350e-03 1.087468564510345459e-01 1.928583383560180664e-01 7.698967307806015015e-02 2.094372361898422241e-01 1.315119862556457520e-01 2.356968820095062256e-03 6.841284222900867462e-03 1.379399299621582031e-01
-1.637771725654602051e-01 2.050120979547500610e-01 3.375002741813659668e-01 -3.194541633129119873e-01 5.754799395799636841e-02 -4.678689688444137573e-02 -6.560583412647247314e-02 5.826212465763092041e-02 2.196174580603837967e-03 3.699775040149688721e-01 -3.631746396422386169e-02 1.476937234401702881e-01 -4.282747954130172729e-02 -2.837567627429962158e-01 1.100483909249305725e-01 3.302446752786636353e-02 1.463576853275299072e-01 1.941704005002975464e-01 -2.448784261941909790e-01 -2.342716306447982788e-01 5.584060028195381165e-02 -8.759346790611743927e-03 -2.059866674244403839e-02 2.513720840215682983e-02 -3.599140644073486328e-01 -1.475927382707595825e-01 1.524792164564132690e-01 -1.075306311249732971e-01 -1.387720704078674316e-01 -1.321914941072463989e-01 1.261519491672515869e-01 1.715010404586791992e-01
-3.098504841327667236e-01 6.703691184520721436e-02 3.295350372791290283e-01 7.349618524312973022e-02 2.409228682518005371e-01 2.428813576698303223e-01 3.597830235958099365e-01 2.409184537827968597e-02 2.260607033967971802e-01 2.810089290142059326e-01 2.937293425202369690e-02 -1.532381474971771240e-01 -7.272211462259292603e-02 -1.806531697511672974e-01 -3.905919194221496582e-02 2.009591907262802124e-01 -1.730315536260604858e-01 -1.079617366194725037e-01 -8.132818341255187988e-02 -3.018320798873901367e-01 1.852675676345825195e-01 2.030221819877624512e-01 -1.993726193904876709e-02 -2.387115731835365295e-02 3.057069610804319382e-03 -8.092838525772094727e-02 6.310213357210159302e-02 -1.411894708871841431e-01 -1.633127033710479736e-01 -1.632983088493347168e-01 -1.284727547317743301e-02 -6.630432605743408203e-02
-4.404828846454620361e-01 2.586310543119907379e-02 8.507759124040603638e-02 -1.021757647395133972e-01 1.697934418916702271e-01 1.971358060836791992e-01 1.248264089226722717e-01 1.553658396005630493e-01 2.166444808244705200e-01 1.448278222233057022e-02 -8.715370297431945801e-02 -6.501106917858123779e-02 3.695978969335556030e-02 -8.888927102088928223e-02 1.292864046990871429e-02 1.422881036996841431e-01 -1.213812753558158875e-01 -1.521410793066024780e-01 2.760151326656341553e-01 -4.101912081241607666e-01 -3.016562759876251221e-01 1.785843223333358765e-01 3.332999944686889648e-01 -1.689242385327816010e-02 4.988528415560722351e-02 5.495910719037055969e-02 7.248559594154357910e-02 -2.425919286906719208e-02 -3.173193708062171936e-02 -1.538758575916290283e-01 -1.466828137636184692e-01 1.320270746946334839e-01
-5.548070371150970459e-02 2.122866362333297729e-01 2.538358867168426514e-01 1.244571357965469360e-01 -2.059031836688518524e-02 1.867396198213100433e-02 -8.530759066343307495e-02 6.031657010316848755e-02 9.417090564966201782e-02 7.451801747083663940e-02 -2.986170649528503418e-01 2.092836052179336548e-01 1.091936603188514709e-01 -2.626171410083770752e-01 3.561687171459197998e-01 3.063883185386657715e-01 -1.257230937480926514e-01 4.201813042163848877e-02 -2.240169644355773926e-01 -2.354367822408676147e-01 -2.042584270238876343e-01 -2.016898989677429199e-01 2.042954564094543457e-01 -8.804223686456680298e-02 7.082745898514986038e-03 2.488900274038314819e-01 1.462997794151306152e-01 1.668038070201873779e-01 -8.528991043567657471e-02 1.731019020080566406e-01 6.991025060415267944e-02 5.299161374568939209e-02
-3.441909253597259521e-01 -3.270541550591588020e-03 6.435693055391311646e-02 6.080505251884460449e-02 7.909338176250457764e-02 -3.500068783760070801e-01 7.036525756120681763e-02 1.180230304598808289e-01 1.633940339088439941e-01 -3.147263452410697937e-02 -1.116359829902648926e-01 -1.041983142495155334e-01 -4.446238651871681213e-02 -3.538587093353271484e-01 1.515296250581741333e-01 3.569462895393371582e-01 -2.674975432455539703e-02 -6.264222413301467896e-02 1.458599269390106201e-01 -1.125548556447029114e-01 3.589261788874864578e-03 2.185595035552978516e-01 6.447424739599227905e-02 3.192151188850402832e-01 -1.427365541458129883e-01 -7.328439503908157349e-02 1.127595081925392151e-01 -3.487965762615203857e-01 1.807492077350616455e-01 -2.331979805603623390e-03 -8.983684331178665161e-02 6.469099223613739014e-02
-2.257366627454757690e-01 -7.220984250307083130e-02 8.345979452133178711e-02 2.291788160800933838e-01 1.204052492976188660e-01 2.403159588575363159e-01 6.431311368942260742e-02 3.256197869777679443e-01 3.214563727378845215e-01 2.749634385108947754e-01 -7.323627918958663940e-02 -7.259827107191085815e-02 2.127662003040313721e-01 -2.227692008018493652e-01 2.371682375669479370e-01 4.771923273801803589e-02 2.094812989234924316e-01 -1.715780794620513916e-01 3.101976960897445679e-02 -2.184123992919921875e-01 -2.273490279912948608e-01 -1.308301687240600586e-01 2.192569673061370850e-01 -2.479885816574096680e-01 -6.235671695321798325e-03 7.109104841947555542e-02 1.180001050233840942e-01 -4.670483991503715515e-03 -2.404240518808364868e-02 -9.886963665485382080e-02 6.207015365362167358e-03 1.706976890563964844e-01
-3.103160858154296875e-01 8.686403930187225342e-02 2.247478961944580078e-01 -1.978761702775955200e-01 3.112363517284393311e-01 4.369318485260009766e-02 5.859545245766639709e-02 2.827009856700897217e-01 -1.036256402730941772e-01 1.431726366281509399e-01 -1.074827313423156738e-01 -2.537677586078643799e-01 1.345025300979614258e-01 -1.448305100202560425e-01 1.528263390064239502e-01 2.420128732919692993e-01 -3.934913873672485352e-02 -9.585751220583915710e-03 -9.283483773469924927e-02 -5.889351293444633484e-02 -2.677228450775146484e-01 1.695526689291000366e-01 2.424702793359756470e-01 -2.376109510660171509e-01 -2.617757618427276611e-01 2.200089581310749054e-02 -1.318222433328628540e-01 5.521464347839355469e-02 8.732495456933975220e-02 -2.305962517857551575e-02 2.175824493169784546e-01 -1.477976888418197632e-01
-2.845453321933746338e-01 2.120951414108276367e-01 -7.393957674503326416e-02 7.746755331754684448e-02 1.861689426004886627e-02 2.006923556327819824e-01 -1.978662610054016113e-02 1.984419226646423340e-01 -4.630976822227239609e-03 -3.692296519875526428e-02 1.789572648704051971e-02 7.762126624584197998e-02 6.837648153305053711e-02 -4.039638936519622803e-01 -8.134081959724426270e-02 1.480644345283508301e-01 1.358390152454376221e-01 1.383406966924667358e-01 6.598899513483047485e-02 -3.852708041667938232e-01 -3.502153605222702026e-02 -6.328723579645156860e-02 2.838816940784454346e-01 1.425540633499622345e-02 -2.593427598476409912e-01 1.344020068645477295e-01 1.630058884620666504e-01 3.690606215968728065e-03 1.610020995140075684e-01 3.756445646286010742e-01 -1.404684334993362427e-01 5.462301522493362427e-02
-2.398493289947509766e-01 -1.893023401498794556e-01 4.762689396739006042e-02 2.384867072105407715e-01 2.235288321971893311e-01 -1.853756457567214966e-01 1.363492310047149658e-01 1.438452899456024170e-01 3.392558693885803223e-01 -3.035844070836901665e-03 5.702395364642143250e-02 -4.500219598412513733e-02 2.219557911157608032e-01 -3.440423607826232910e-01 1.791987568140029907e-02 2.840611040592193604e-01 -2.500482499599456787e-01 1.522115916013717651e-01 1.125033646821975708e-01 -2.558263242244720459e-01 1.596839278936386108e-01 3.897416871041059494e-03 1.551687568426132202e-01 -4.976066574454307556e-02 7.390740793198347092e-03 6.150880455970764160e-02 3.055026754736900330e-02 -2.093914449214935303e-01 -1.681549288332462311e-02 2.778378129005432129e-01 -9.968885779380798340e-02 -5.444229021668434143e-02
-1.599998921155929565e-01 8.812558650970458984e-02 4.318856447935104370e-02 7.052139192819595337e-02 1.968021690845489502e-01 -3.453887104988098145e-01 2.194094359874725342e-01 -1.125621329993009567e-02 5.248952656984329224e-02 1.288513243198394775e-01 2.661224901676177979e-01 -4.142746329307556152e-03 -5.742069333791732788e-02 -3.541871011257171631e-01 1.322805285453796387e-01 1.540536135435104370e-01 -1.308288574218750000e-01 2.426835447549819946e-01 3.589777275919914246e-02 -2.066223174333572388e-01 -2.190653979778289795e-01 -3.981919214129447937e-02 1.575249433517456055e-01 2.540901303291320801e-01 -3.546543419361114502e-01 -6.077748164534568787e-02 1.490395963191986084e-01 -1.120988801121711731e-01 -1.931757777929306030e-01 3.919453546404838562e-02 -7.219810783863067627e-02 1.614590138196945190e-01
-1.724951416254043579e-01 2.328242063522338867e-01 2.125615179538726807e-01 -1.390367746353149414e-01 -5.346326157450675964e-02 -3.191739916801452637e-01 2.119676470756530762e-01 3.510757088661193848e-01 1.375624388456344604e-01 -1.144364252686500549e-01 -7.213044911623001099e-03 2.441283874213695526e-02 -8.882840722799301147e-02 -1.512130945920944214e-01 1.602783352136611938e-01 -1.765835881233215332e-01 -2.981190979480743408e-01 1.782848089933395386e-01 4.835643246769905090e-02 -3.072653114795684814e-01 -1.051017791032791138e-01 -7.878757268190383911e-02 1.395608186721801758e-01 1.000071167945861816e-01 -1.325953006744384766e-01 -5.663736537098884583e-02 9.178505837917327881e-02 -4.617738723754882812e-02 2.627768218517303467e-01 -1.227492019534111023e-01 2.541857063770294189e-01 1.187312379479408264e-01
-1.026683673262596130e-01 -7.532961666584014893e-02 3.913276493549346924e-01 6.330444663763046265e-02 -1.633462123572826385e-02 -4.179886728525161743e-02 -7.495820522308349609e-02 8.601191453635692596e-03 -8.620158582925796509e-02 6.700763106346130371e-02 -2.805891074240207672e-02 2.852951884269714355e-01 2.755983769893646240e-01 -4.950961172580718994e-01 2.007732242345809937e-01 1.491011828184127808e-01 -2.494392357766628265e-02 1.671012938022613525e-01 1.431649029254913330e-01 -2.990381717681884766e-01 2.661942876875400543e-02 6.277836114168167114e-02 9.161780029535293579e-02 -1.190137676894664764e-02 -1.987670361995697021e-01 3.966170921921730042e-02 4.351351037621498108e-02 -4.479574784636497498e-02 2.284191101789474487e-01 2.465888410806655884e-01 -1.045607477426528931e-01 -1.437712460756301880e-01
-4.556858837604522705e-01 -5.061455816030502319e-02 2.297153174877166748e-01 6.820760667324066162e-02 2.642892301082611084e-01 -3.543514385819435120e-02 5.946381017565727234e-02 3.643160462379455566e-01 -1.065877377986907959e-01 1.138395443558692932e-01 -1.549027711153030396e-01 2.960643172264099121e-02 -1.925612688064575195e-01 -4.598230868577957153e-02 2.879347801208496094e-01 2.664984166622161865e-01 5.909435451030731201e-03 1.585805118083953857e-01 -7.640527188777923584e-02 -6.054671108722686768e-02 -2.153673022985458374e-01 1.393087357282638550e-01 2.623416483402252197e-01 -2.289767265319824219e-01 -9.261355735361576080e-04 -9.006093256175518036e-03 -2.047979645431041718e-02 -8.058408647775650024e-02 -7.465159893035888672e-02 -2.032647579908370972e-01 -3.495246171951293945e-02 -7.648889720439910889e-02
-2.377357035875320435e-01 2.808956429362297058e-02 3.119431994855403900e-02 -1.481264233589172363e-01 3.731910586357116699e-01 -9.963591583073139191e-03 -1.043360680341720581e-01 3.234144747257232666e-01 -1.542260795831680298e-01 6.388301402330398560e-02 -1.730301678180694580e-01 2.074720710515975952e-01 -1.593041047453880310e-02 -4.616346061229705811e-01 2.133240401744842529e-01 3.405458927154541016e-01 8.855497837066650391e-02 3.343325108289718628e-02 -7.713964441791176796e-04 9.526451677083969116e-02 -2.581508755683898926e-01 8.211059123277664185e-02 2.316881865262985229e-01 -1.115067526698112488e-01 8.695670403540134430e-03 -7.647795137017965317e-03 4.461652785539627075e-02 -1.090932860970497131e-01 -5.102710798382759094e-02 -1.198234558105468750e-01 -1.567828468978404999e-02 2.164646796882152557e-02
-2.810018360614776611e-01 1.632244735956192017e-01 2.031264454126358032e-01 1.419230252504348755e-01 -7.631681859493255615e-02 6.097853928804397583e-02 3.271842300891876221e-01 2.410300970077514648e-01 1.453091502189636230e-01 -3.190973773598670959e-02 1.724855750799179077e-01 3.247648775577545166e-01 1.616418808698654175e-01 -3.783439993858337402e-01 1.164544448256492615e-01 -1.418665796518325806e-01 -1.374442409723997116e-02 7.136739045381546021e-02 6.793274730443954468e-02 -2.254790961742401123e-01 8.638025261461734772e-03 1.967013925313949585e-01 -1.184788569808006287e-01 1.664632260799407959e-01 -1.236128881573677063e-01 -2.238544374704360962e-01 -3.631959110498428345e-02 1.636978536844253540e-01 -7.967617362737655640e-02 1.704944372177124023e-01 1.067777629941701889e-02 1.664335876703262329e-01
-1.360556930303573608e-01 8.290346711874008179e-03 2.135366499423980713e-01 1.850684434175491333e-01 -1.407489627599716187e-01 -1.487420797348022461e-01 4.441546797752380371e-01 1.090295836329460144e-01 2.994838915765285492e-02 1.108621731400489807e-01 -1.425743401050567627e-01 2.128602266311645508e-01 3.901808708906173706e-02 -3.589386343955993652e-01 -2.262199297547340393e-02 3.624752759933471680e-01 1.182561442255973816e-01 1.348340660333633423e-01 1.967719197273254395e-01 -1.626963019371032715e-01 -8.635640144348144531e-02 9.702163934707641602e-02 6.864601373672485352e-02 4.734141007065773010e-02 -4.949103668332099915e-02 3.047804161906242371e-02 -2.905842959880828857e-01 -3.558874502778053284e-02 -1.203498914837837219e-01 -2.365778982639312744e-01 1.644674241542816162e-01 -4.034681618213653564e-02
-8.781650662422180176e-02 -2.164020985364913940e-01 2.269195020198822021e-01 1.760504245758056641e-01 1.205567121505737305e-01 -1.917405724525451660e-01 7.978454232215881348e-02 1.452066749334335327e-01 1.877307705581188202e-02 -2.555895037949085236e-02 4.158971458673477173e-02 4.231878742575645447e-02 5.580238997936248779e-02 -2.039608210325241089e-01 -2.390335872769355774e-02 2.315851002931594849e-01 -2.969580292701721191e-01 9.845950454473495483e-02 2.268108874559402466e-01 -2.646107673645019531e-01 -2.811939716339111328e-01 1.250685155391693115e-01 2.310001701116561890e-01 2.330019176006317139e-01 -4.339118301868438721e-01 -1.216907203197479248e-01 3.493196889758110046e-02 5.309302359819412231e-03 -1.074082478880882263e-01 -1.274619549512863159e-01 -9.537941962480545044e-02 -1.336413025856018066e-01
-5.101370215415954590e-01 4.472319781780242920e-02 8.140862733125686646e-02 -1.004858016967773438e-01 1.441297233104705811e-01 2.271424084901809692e-01 8.639053255319595337e-02 1.379625946283340454e-01 -6.895893812179565430e-02 1.593745052814483643e-01 -2.648869454860687256e-01 -1.308900862932205200e-01 -1.504617631435394287e-01 -3.932224959135055542e-02 1.407498270273208618e-01 2.252136915922164917e-01 -1.656361967325210571e-01 -3.041174709796905518e-01 2.089867293834686279e-01 -1.584277451038360596e-01 -1.107790768146514893e-01 7.169658690690994263e-02 2.662082612514495850e-01 2.119226306676864624e-01 -1.688322573900222778e-01 -6.349380314350128174e-02 -6.860135495662689209e-02 6.460891664028167725e-02 1.334295868873596191e-01 -8.619023859500885010e-02 3.360195085406303406e-03 -1.464725434780120850e-01
-2.200775742530822754e-01 1.209224089980125427e-01 3.503039479255676270e-01 -1.495809555053710938e-01 4.361707568168640137e-01 -6.988554447889328003e-02 2.388332337141036987e-01 3.331443071365356445e-01 -6.514420360326766968e-02 1.334075182676315308e-01 -1.829468831419944763e-02 -1.138741448521614075e-01 7.347888895310461521e-04 -8.596654981374740601e-02 7.941117137670516968e-02 7.790936529636383057e-02 1.863633096218109131e-01 1.501835435628890991e-01 4.305819422006607056e-02 -1.377632748335599899e-02 -3.520810306072235107e-01 2.414445020258426666e-02 2.365981489419937134e-01 -2.022705227136611938e-02 -3.061141669750213623e-01 9.791599959135055542e-02 -1.620244234800338745e-02 -8.233293145895004272e-02 -6.149841472506523132e-02 3.417956642806529999e-03 -3.261712938547134399e-02 -1.346719563007354736e-01
3.817721828818321228e-02 1.392977982759475708e-01 1.957108527421951294e-01 -8.965857326984405518e-02 1.490754187107086182e-01 -2.732009999454021454e-02 9.143451601266860962e-02 1.481664180755615234e-01 1.459997445344924927e-01 3.173114657402038574e-01 -1.757948547601699829e-01 -4.018833860754966736e-02 4.209354892373085022e-02 -4.748510420322418213e-01 8.899418264627456665e-02 -1.518138498067855835e-01 8.891586959362030029e-02 1.046691313385963440e-01 1.766911596059799194e-01 -3.323374688625335693e-01 1.534479409456253052e-01 -1.288218945264816284e-01 1.733775287866592407e-01 8.059010654687881470e-02 -6.147450208663940430e-02 2.071934938430786133e-02 -2.997519969940185547e-01 -1.732275038957595825e-01 1.230188980698585510e-01 -9.801240265369415283e-02 2.448186874389648438e-01 -1.442227661609649658e-01
-8.012893795967102051e-02 1.293892562389373779e-01 3.071770370006561279e-01 -1.981705129146575928e-01 1.011997684836387634e-01 1.703771799802780151e-01 1.937153935432434082e-01 8.376424759626388550e-02 7.397431880235671997e-02 -9.948736056685447693e-03 9.724951232783496380e-04 1.557570099830627441e-01 -6.803063303232192993e-02 -3.559222519397735596e-01 3.376804292201995850e-01 -1.456783562898635864e-01 -9.462620131671428680e-03 9.165123105049133301e-02 1.940395087003707886e-01 -5.156408548355102539e-01 2.338888496160507202e-01 -1.439484059810638428e-01 6.662690546363592148e-03 -3.055448085069656372e-02 1.107888519763946533e-01 1.609300076961517334e-01 -6.097317487001419067e-02 7.646660506725311279e-02 3.238336369395256042e-02 8.263237029314041138e-02 -6.947718560695648193e-02 1.188876554369926453e-01
-2.929600477218627930e-01 -1.165128126740455627e-01 2.595666050910949707e-01 -1.393506079912185669e-01 4.506337344646453857e-01 -5.551747232675552368e-02 2.454923838376998901e-01 1.324496567249298096e-01 5.680103600025177002e-02 -1.006760075688362122e-01 -4.157831966876983643e-01 -5.349119007587432861e-02 -1.240069568157196045e-01 -8.700510859489440918e-02 -8.104139124043285847e-04 2.469289153814315796e-01 -1.239855810999870300e-01 -7.437020540237426758e-02 7.526360452175140381e-02 -7.766408473253250122e-02 8.622895181179046631e-02 9.210548549890518188e-02 -2.360253483057022095e-01 6.472408771514892578e-02 -1.495566666126251221e-01 2.431916594505310059e-01 -1.353898197412490845e-01 -1.347334533929824829e-01 -4.387437179684638977e-02 -3.126319125294685364e-02 -1.658277958631515503e-01 -3.532857401296496391e-03
-1.709592938423156738e-01 9.249491989612579346e-02 2.566229701042175293e-01 7.412614673376083374e-02 6.513112783432006836e-02 -5.143960937857627869e-02 1.419553309679031372e-01 -4.369012266397476196e-02 1.513389870524406433e-02 1.525478661060333252e-01 -8.188056945800781250e-02 1.831497400999069214e-01 1.308396011590957642e-01 -3.242411315441131592e-01 1.345875263214111328e-01 1.258377283811569214e-01 -2.286605387926101685e-01 3.323034644126892090e-01 -2.477693371474742889e-02 -4.064998924732208252e-01 2.827981412410736084e-01 6.475391983985900879e-02 2.130678147077560425e-01 -7.839743793010711670e-02 -4.994277283549308777e-02 1.599774658679962158e-01 8.569250255823135376e-02 -9.544043987989425659e-02 3.345462083816528320e-01 -6.940678507089614868e-02 -2.375635877251625061e-02 -1.258962005376815796e-01
-2.250149548053741455e-01 4.110405147075653076e-01 1.689070016145706177e-01 -1.036965921521186829e-01 1.904718726873397827e-01 -2.839533686637878418e-01 -1.048258617520332336e-01 2.869974970817565918e-01 1.151016652584075928e-01 5.830920860171318054e-02 4.217012319713830948e-03 9.408371895551681519e-02 3.492017686367034912e-01 -2.644599676132202148e-01 8.033490739762783051e-03 5.988072603940963745e-02 1.103266030550003052e-01 7.773686945438385010e-02 1.032768711447715759e-01 -6.962289661169052124e-02 -1.203410774469375610e-01 2.348965555429458618e-01 8.203016221523284912e-02 1.678087860345840454e-01 -1.218014881014823914e-01 3.390428721904754639e-01 -1.027363687753677368e-01 4.517075419425964355e-02 6.225642282515764236e-03 -1.066465005278587341e-01 -1.649491488933563232e-02 1.321998089551925659e-01
-2.923150360584259033e-01 1.238545253872871399e-01 2.827525734901428223e-01 1.089707687497138977e-01 2.075920104980468750e-01 3.459671884775161743e-02 3.216467499732971191e-01 3.058201968669891357e-01 9.285164996981620789e-03 2.007933706045150757e-01 5.478213727474212646e-02 -7.116719335317611694e-02 4.141770675778388977e-02 -2.199960649013519287e-01 5.895718559622764587e-02 1.836760938167572021e-01 -2.611711807548999786e-02 6.008281931281089783e-02 -3.561034500598907471e-01 -1.848591268062591553e-01 -3.442993015050888062e-02 4.134139716625213623e-01 2.039149254560470581e-01 1.640048176050186157e-01 -3.129829466342926025e-02 -3.225609660148620605e-02 4.389669373631477356e-02 -2.860863693058490753e-03 8.045112341642379761e-02 9.941055625677108765e-02 -6.376363337039947510e-02 9.590180590748786926e-03
-2.197169810533523560e-01 -1.882563680410385132e-01 1.314080506563186646e-01 -1.143686696887016296e-01 1.923784762620925903e-01 1.210281550884246826e-01 8.536202460527420044e-02 6.718832254409790039e-02 1.679948717355728149e-01 -6.346683949232101440e-02 -1.120684742927551270e-01 1.986232250928878784e-01 1.231319308280944824e-01 -3.036307096481323242e-01 2.548885047435760498e-01 3.100936114788055420e-01 -3.855904936790466309e-02 5.907294899225234985e-02 -1.643092930316925049e-01 -3.018932044506072998e-01 -1.961052864789962769e-01 -2.043115496635437012e-01 2.160087376832962036e-01 1.595141887664794922e-01 -8.739680796861648560e-02 8.725152164697647095e-02 -8.787667751312255859e-02 2.033682316541671753e-01 8.628172427415847778e-02 3.356596231460571289e-01 7.697287946939468384e-02 -6.285002082586288452e-02
-2.373804003000259399e-01 -2.591025084257125854e-03 1.015836447477340698e-01 -1.241278350353240967e-01 2.623154819011688232e-01 6.472056359052658081e-02 -5.331753939390182495e-02 4.356614351272583008e-01 -1.061942651867866516e-01 2.329317182302474976e-01 -1.305447220802307129e-01 8.655777573585510254e-02 -5.366548523306846619e-02 -2.202776074409484863e-01 2.284733057022094727e-01 1.629466712474822998e-01 -1.853652112185955048e-02 2.179619371891021729e-01 1.023847237229347229e-01 -2.536965906620025635e-02 -3.375388979911804199e-01 1.825029551982879639e-01 1.712018400430679321e-01 -2.239011824131011963e-01 4.840903729200363159e-02 3.910425677895545959e-02 -1.470549702644348145e-01 -3.072214424610137939e-01 -5.386539269238710403e-03 -9.184369444847106934e-02 -6.933310627937316895e-02 -1.150636002421379089e-01
-2.028881013393402100e-01 -1.355587504804134369e-02 2.733391523361206055e-01 1.746276617050170898e-01 7.046892493963241577e-02 -5.616489052772521973e-02 5.523649975657463074e-02 1.396302133798599243e-01 -2.669868245720863342e-02 2.203060090541839600e-01 -1.945578157901763916e-01 3.100218474864959717e-01 1.789597570896148682e-01 -5.093054845929145813e-02 1.420232355594635010e-01 3.389216726645827293e-03 -6.737951189279556274e-02 2.445650286972522736e-02 1.489350348711013794e-01 -3.973448276519775391e-01 -2.155917435884475708e-01 -4.741385206580162048e-02 -5.709601100534200668e-03 2.164293080568313599e-02 -4.144877493381500244e-01 -1.283687353134155273e-01 -9.237556159496307373e-02 -1.411856710910797119e-01 2.186545729637145996e-01 1.677450984716415405e-01 -1.961670219898223877e-01 -1.383926421403884888e-01
-3.164103031158447266e-01 2.047903537750244141e-01 1.115970611572265625e-01 -4.064600169658660889e-02 3.353788256645202637e-01 -1.688769012689590454e-01 -3.560978770256042480e-01 1.417544335126876831e-01 -8.805274218320846558e-02 2.465095072984695435e-01 1.669443398714065552e-01 8.103141188621520996e-02 -2.147659659385681152e-02 -3.053888678550720215e-01 1.474399119615554810e-01 8.574621379375457764e-02 3.580001369118690491e-02 -9.460233151912689209e-02 -1.207145079970359802e-01 -1.631373912096023560e-01 -8.367306739091873169e-02 -3.282721340656280518e-01 4.431082680821418762e-02 3.741547465324401855e-02 -1.754858642816543579e-01 -2.108110785484313965e-01 -5.957857891917228699e-02 1.274615079164505005e-01 2.348410487174987793e-01 -1.411367580294609070e-02 -1.541361492127180099e-02 -1.000290811061859131e-01
-3.962354660034179688e-01 -1.829851567745208740e-01 1.146694272756576538e-02 2.866583503782749176e-02 1.101306080818176270e-01 2.341567277908325195e-01 1.500841230154037476e-01 5.267561227083206177e-02 1.276268959045410156e-01 1.809716671705245972e-01 -1.730622500181198120e-01 -1.064401790499687195e-01 -3.772015497088432312e-02 -4.168329834938049316e-01 1.600687019526958466e-02 2.985593974590301514e-01 -1.603258997201919556e-01 -1.335271894931793213e-01 2.209720462560653687e-01 -9.284139424562454224e-02 -1.355067789554595947e-01 -1.541115343570709229e-03 1.839242279529571533e-01 1.454424560070037842e-01 -9.560956805944442749e-02 1.391950994729995728e-01 1.871404945850372314e-01 -1.836995035409927368e-01 1.413140594959259033e-01 -1.451311260461807251e-01 7.121866196393966675e-02 -2.090459764003753662e-01
-4.042160809040069580e-01 -4.873295873403549194e-02 7.028466463088989258e-02 -7.939129322767257690e-02 2.746299207210540771e-01 -1.725570484995841980e-02 -6.166272982954978943e-02 3.659671247005462646e-01 -4.318034276366233826e-02 1.258832067251205444e-01 -1.559934020042419434e-01 7.392086833715438843e-02 -2.126703560352325439e-01 -4.072012007236480713e-01 2.979431450366973877e-01 2.443605810403823853e-01 2.907762862741947174e-02 7.947415858507156372e-02 -3.575672209262847900e-02 2.633833792060613632e-03 -2.237487435340881348e-01 -3.106254898011684418e-02 1.657347828149795532e-01 -2.269312441349029541e-01 1.500906646251678467e-01 -1.902230829000473022e-02 -5.333059933036565781e-03 7.777047809213399887e-03 -4.523444175720214844e-02 -1.083306372165679932e-01 7.458456605672836304e-02 -1.474482715129852295e-01
-2.099554240703582764e-01 6.034316867589950562e-02 4.147275686264038086e-01 1.092589274048805237e-01 5.493897572159767151e-02 5.166007578372955322e-02 1.843642592430114746e-01 2.139325067400932312e-02 -3.490608558058738708e-02 8.428990095853805542e-02 -3.437605872750282288e-02 3.192054629325866699e-01 -5.158117786049842834e-02 -2.987239658832550049e-01 7.666436582803726196e-02 7.863166928291320801e-02 -1.151149719953536987e-01 3.471431732177734375e-01 2.121136896312236786e-02 -3.321511745452880859e-01 7.959354668855667114e-02 8.218099176883697510e-02 3.756479918956756592e-02 1.074153557419776917e-01 -5.342569574713706970e-02 1.484567373991012573e-01 -1.377241760492324829e-01 -2.883203141391277313e-02 3.281101584434509277e-01 7.456038892269134521e-02 -8.838099986314773560e-02 -2.766950726509094238e-01
-1.413927376270294189e-01 1.879188045859336853e-02 1.900584548711776733e-01 -3.322376310825347900e-01 1.340679377317428589e-01 2.776760794222354889e-02 1.202886253595352173e-01 1.454534474760293961e-02 1.991749107837677002e-01 1.363480240106582642e-01 -9.621591120958328247e-02 3.042203783988952637e-01 1.848818510770797729e-01 -1.944692730903625488e-01 3.348027169704437256e-01 3.234334290027618408e-01 -1.892074793577194214e-01 -9.483825415372848511e-02 -3.125537931919097900e-01 -1.675062328577041626e-01 -1.495107263326644897e-01 -3.540435060858726501e-02 6.678225845098495483e-02 1.670474857091903687e-01 -1.848422884941101074e-01 2.523745037615299225e-02 -6.683725118637084961e-02 1.039731577038764954e-01 1.282850205898284912e-01 1.097960397601127625e-01 -2.191125415265560150e-02 -2.129950970411300659e-01
-2.506263740360736847e-02 2.562658861279487610e-02 2.185718715190887451e-02 -5.393616482615470886e-02 2.802254557609558105e-01 1.610051542520523071e-01 8.337736129760742188e-02 -4.104338586330413818e-03 -1.910634189844131470e-01 1.359083056449890137e-01 -1.847195327281951904e-01 3.587219715118408203e-01 -9.406782686710357666e-02 -4.086462259292602539e-01 1.055023353546857834e-02 2.336306869983673096e-01 7.690150523558259010e-04 2.269738018512725830e-01 5.057200044393539429e-02 -2.829106450080871582e-01 -1.723114550113677979e-01 -1.696145683526992798e-01 1.063146442174911499e-01 2.010506689548492432e-01 -2.867668867111206055e-01 -2.108066976070404053e-01 -8.481474965810775757e-02 4.666754975914955139e-02 1.129045039415359497e-01 1.071752309799194336e-01 -1.096027269959449768e-01 1.378600597381591797e-01
-2.318023741245269775e-01 1.012947857379913330e-01 5.560974776744842529e-02 -1.902476102113723755e-01 3.120113015174865723e-01 -1.169904023408889771e-01 3.506128489971160889e-01 4.278589040040969849e-03 9.589895606040954590e-02 9.618872404098510742e-02 -4.268403053283691406e-01 -1.597565859556198120e-01 -1.400411128997802734e-01 -1.536246538162231445e-01 1.396402567625045776e-01 2.509208619594573975e-01 -2.667656838893890381e-01 1.433370728045701981e-02 -8.697619661688804626e-03 -4.840404167771339417e-02 -8.140311390161514282e-02 -7.177637517452239990e-02 6.975825875997543335e-02 2.014680504798889160e-01 -9.987306594848632812e-02 2.360324114561080933e-01 -1.412349790334701538e-01 -1.114199608564376831e-01 -1.235079020261764526e-02 -2.129967659711837769e-01 -1.904491782188415527e-01 6.165890488773584366e-03
-3.273618221282958984e-01 9.179634600877761841e-02 5.794133618474006653e-02 -7.311394810676574707e-02 1.880155205726623535e-01 -1.587120592594146729e-01 6.648622453212738037e-02 3.796235322952270508e-01 -1.625577732920646667e-02 1.057089045643806458e-01 -5.553149059414863586e-02 9.441819787025451660e-02 1.844008564949035645e-01 -1.835017204284667969e-01 2.818451225757598877e-01 3.195104300975799561e-01 9.195812046527862549e-02 2.327076196670532227e-01 -1.359568387269973755e-01 -6.615073233842849731e-02 -8.700051903724670410e-02 1.406508684158325195e-01 1.104934141039848328e-01 3.641642257571220398e-02 -5.721677467226982117e-02 -3.694976270198822021e-01 -1.063017453998327255e-02 8.510469645261764526e-02 -2.098335772752761841e-01 -1.554583609104156494e-01 -9.060345590114593506e-02 2.099357992410659790e-01
-2.401678450405597687e-02 -1.032391786575317383e-01 1.535713523626327515e-01 -1.143960431218147278e-01 2.922563254833221436e-01 2.159465253353118896e-01 1.816331222653388977e-02 -9.974535787478089333e-04 9.907233528792858124e-03 1.236818209290504456e-01 -2.725588977336883545e-01 2.725017666816711426e-01 -1.113122850656509399e-01 -3.225363790988922119e-01 1.227646917104721069e-01 1.726233214139938354e-01 4.979185760021209717e-02 4.726101085543632507e-02 1.706086099147796631e-01 -3.636325895786285400e-01 5.915987491607666016e-02 -2.577346265316009521e-01 2.524695359170436859e-02 2.248885333538055420e-01 -2.959398329257965088e-01 -8.293904364109039307e-02 -7.216748595237731934e-02 -1.898921877145767212e-01 -3.984880447387695312e-02 1.465324312448501587e-01 3.269916633144021034e-03 2.202284932136535645e-01
-6.512548029422760010e-02 1.287474185228347778e-01 3.264006972312927246e-01 2.684430219233036041e-02 3.026504814624786377e-01 7.485999166965484619e-02 -1.669893227517604828e-02 9.101492352783679962e-03 6.078411266207695007e-02 -1.877675801515579224e-01 -2.508057057857513428e-01 3.055569529533386230e-01 5.300487950444221497e-02 -3.192121395841240883e-03 3.224141597747802734e-01 2.065169811248779297e-01 -1.270569711923599243e-01 -6.279736012220382690e-02 1.108405664563179016e-01 -5.117939710617065430e-01 -4.301995970308780670e-03 -6.103834509849548340e-02 -2.515386044979095459e-02 1.021392829716205597e-02 -2.625870406627655029e-01 -3.867306932806968689e-02 -1.234955266118049622e-01 -1.741953790187835693e-01 6.915048230439424515e-03 -5.332144722342491150e-02 1.066008508205413818e-01 2.525310218334197998e-02
9.690655022859573364e-02 1.140940114855766296e-01 2.953400909900665283e-01 -1.360528767108917236e-01 5.107591748237609863e-01 9.237293899059295654e-02 -9.530439972877502441e-02 -7.380752265453338623e-02 -2.204789072275161743e-01 3.390697240829467773e-01 -1.208790093660354614e-01 2.454283833503723145e-01 1.322316527366638184e-01 -3.172711431980133057e-01 -3.013383038341999054e-02 1.717006713151931763e-01 2.224534749984741211e-03 6.961087137460708618e-02 -6.619834154844284058e-02 -2.206469476222991943e-01 -1.020253524184226990e-01 -1.047464460134506226e-01 -4.563917592167854309e-02 1.364209949970245361e-01 -4.675479140132665634e-04 2.532675117254257202e-02 2.703500539064407349e-02 4.856208711862564087e-02 1.781182289123535156e-01 4.857030883431434631e-02 -1.802562028169631958e-01 1.750866025686264038e-01
-3.993481397628784180e-01 8.568027615547180176e-02 3.768507540225982666e-01 1.093089506030082703e-01 1.863625645637512207e-02 1.269542798399925232e-02 2.174960523843765259e-01 2.613486647605895996e-01 1.758111454546451569e-02 6.958523392677307129e-02 -9.025393426418304443e-02 -9.152658283710479736e-02 1.862400323152542114e-01 -1.467958837747573853e-01 -1.133009940385818481e-01 1.848445981740951538e-01 -1.574647873640060425e-01 2.440934926271438599e-01 -2.086519598960876465e-01 -2.296716123819351196e-01 -1.992349326610565186e-02 1.400331109762191772e-01 1.784235090017318726e-01 -1.515953093767166138e-01 -2.494193613529205322e-01 3.687965916469693184e-03 -2.225129157304763794e-01 1.643422096967697144e-01 -1.450730860233306885e-01 1.261120587587356567e-01 8.337713032960891724e-02 7.465851027518510818e-03
-4.490181803703308105e-02 -1.770913302898406982e-01 1.977037787437438965e-01 2.061218395829200745e-02 2.474050968885421753e-01 -2.386581599712371826e-01 6.344021856784820557e-02 2.002765834331512451e-01 3.524917736649513245e-02 -8.328224718570709229e-02 3.482974693179130554e-02 2.124799787998199463e-01 1.488440930843353271e-01 -3.029709458351135254e-01 1.858378052711486816e-01 6.124707460403442383e-01 -2.099640071392059326e-01 -7.628657668828964233e-02 -3.748126327991485596e-02 -1.234673261642456055e-01 -2.152407355606555939e-02 -1.724688522517681122e-02 -3.972230106592178345e-02 2.795916497707366943e-01 -4.895490407943725586e-02 -1.016854867339134216e-02 1.675688102841377258e-02 2.831538580358028412e-02 -7.807277143001556396e-02 9.247275441884994507e-02 1.462000459432601929e-01 2.648544032126665115e-04
-3.082023561000823975e-01 -8.962913602590560913e-02 3.631473779678344727e-01 9.548961371183395386e-02 2.704553008079528809e-01 5.554762855172157288e-02 2.858411967754364014e-01 1.729900836944580078e-01 2.695324718952178955e-01 4.343791678547859192e-02 -1.171769499778747559e-01 -1.193070784211158752e-01 8.182774484157562256e-02 -2.509455680847167969e-01 -8.688552677631378174e-02 1.770055107772350311e-02 -1.111113876104354858e-01 4.727605264633893967e-04 -1.829581409692764282e-01 -3.109544217586517334e-01 1.198234632611274719e-01 -1.727519929409027100e-01 -2.425373531877994537e-02 -1.973294317722320557e-01 1.567763239145278931e-01 8.376145362854003906e-02 -1.940674781799316406e-01 -2.226958870887756348e-01 -1.724151670932769775e-01 -3.349256515502929688e-02 -1.101594120264053345e-01 -3.950514830648899078e-03
-1.798376739025115967e-01 4.574319813400506973e-03 1.052478998899459839e-01 -3.680817410349845886e-02 2.494694739580154419e-01 -3.497249484062194824e-01 1.050123274326324463e-01 3.138780593872070312e-01 4.478408023715019226e-02 2.521803975105285645e-01 3.859059140086174011e-02 4.625537246465682983e-02 -1.877199858427047729e-02 -2.195464372634887695e-01 3.308361172676086426e-01 2.049875557422637939e-01 1.911896914243698120e-01 1.631134152412414551e-01 3.632954880595207214e-02 -7.311621308326721191e-02 -4.293023049831390381e-02 -1.945462822914123535e-02 3.081173598766326904e-01 5.670725181698799133e-02 -2.569935023784637451e-01 5.823615565896034241e-02 -5.180787295103073120e-03 9.151978045701980591e-02 -1.569780856370925903e-01 -1.230870410799980164e-01 -1.635119915008544922e-01 -2.780174314975738525e-01
-3.051172494888305664e-01 -1.193215847015380859e-01 1.722134202718734741e-01 1.067013069987297058e-01 -9.989684075117111206e-02 -4.367869347333908081e-02 -1.519448012113571167e-01 2.433803826570510864e-01 -3.478654101490974426e-02 1.251939386129379272e-01 -1.471563428640365601e-01 3.488884866237640381e-01 9.525356441736221313e-02 -1.265662759542465210e-01 1.372989565134048462e-01 1.343753337860107422e-01 -7.216370105743408203e-02 7.626222074031829834e-02 2.525408267974853516e-01 -2.768109142780303955e-01 -1.164290457963943481e-01 1.290943622589111328e-01 1.910210102796554565e-01 2.848565392196178436e-02 -2.447963207960128784e-01 2.805617265403270721e-02 -1.618987172842025757e-01 -1.501441746950149536e-01 3.530015051364898682e-01 2.709367871284484863e-01 -7.706377655267715454e-02 5.276606604456901550e-02
-1.195107325911521912e-01 1.765446811914443970e-01 4.691251367330551147e-02 -5.422591418027877808e-02 2.908440232276916504e-01 1.967022866010665894e-01 8.667021244764328003e-02 7.729683071374893188e-02 -2.892387099564075470e-02 3.837089538574218750e-01 -2.417222969233989716e-02 1.826951093971729279e-02 5.947951227426528931e-02 -4.962123334407806396e-01 1.035734191536903381e-01 -1.020935773849487305e-01 -1.900608688592910767e-01 -1.625842787325382233e-02 2.206382006406784058e-01 -2.113410085439682007e-01 1.069906875491142273e-01 -2.653935225680470467e-03 6.819890439510345459e-02 2.007649652659893036e-02 -1.039482057094573975e-01 1.128046140074729919e-01 -1.445564534515142441e-02 -4.257887303829193115e-01 1.291673779487609863e-01 -1.301346421241760254e-01 1.469614729285240173e-02 8.732200413942337036e-02
-7.377552986145019531e-02 -3.974814899265766144e-03 1.512067168951034546e-01 -6.961392611265182495e-02 3.681247234344482422e-01 -3.016685247421264648e-01 2.590909413993358612e-02 2.772415280342102051e-01 2.028761953115463257e-01 2.684451639652252197e-01 1.893870532512664795e-01 -2.626055665314197540e-02 1.250027958303689957e-02 -2.439824678003787994e-02 7.407160848379135132e-02 1.873151212930679321e-01 1.672649979591369629e-01 5.611008405685424805e-02 1.437542885541915894e-01 -2.030930668115615845e-01 -2.451455444097518921e-01 2.152003198862075806e-01 2.154399454593658447e-01 -9.840195626020431519e-02 -2.950761020183563232e-01 -1.986094750463962555e-02 4.714237526059150696e-02 -8.715277165174484253e-02 8.435387164354324341e-02 2.819160819053649902e-01 -1.210081353783607483e-01 -1.327170729637145996e-01
-1.759337782859802246e-01 3.239560872316360474e-02 3.569577038288116455e-01 2.028460428118705750e-02 2.032344043254852295e-01 7.634527236223220825e-02 3.029752075672149658e-01 3.680255115032196045e-01 1.855061389505863190e-02 2.135006934404373169e-01 -8.910264587029814720e-04 3.569741919636726379e-02 1.144897472113370895e-02 3.425458446145057678e-02 1.371579915285110474e-01 2.184941768646240234e-01 -1.921239048242568970e-01 -6.425184756517410278e-02 -5.714089050889015198e-02 -2.148317396640777588e-01 -2.664450109004974365e-01 4.389071762561798096e-01 1.216772943735122681e-02 6.720971316099166870e-02 2.416385710239410400e-02 -1.214470192790031433e-01 -8.922564983367919922e-02 2.195685952901840210e-01 -7.966642081737518311e-02 -1.153990179300308228e-01 -2.032364346086978912e-02 2.006780728697776794e-02
-3.115953803062438965e-01 -8.962045609951019287e-02 1.925533711910247803e-01 -3.291974961757659912e-01 2.087331414222717285e-01 6.370338797569274902e-02 5.084414780139923096e-02 1.331123262643814087e-01 1.671920567750930786e-01 3.023730516433715820e-01 -2.908737361431121826e-01 2.314575910568237305e-01 2.481174468994140625e-01 -9.847483783960342407e-02 7.999433577060699463e-02 2.159211784601211548e-01 5.768691748380661011e-02 -5.285092070698738098e-02 1.124182045459747314e-01 4.734205827116966248e-02 1.924240402877330780e-02 3.515513241291046143e-02 -2.582832798361778259e-02 2.258244454860687256e-01 -1.761985123157501221e-01 1.032525077462196350e-01 1.926963329315185547e-01 -2.220268696546554565e-01 -2.269885987043380737e-01 -1.438136994838714600e-01 1.541574597358703613e-01 3.574946150183677673e-02
-1.174370497465133667e-01 -8.307914435863494873e-02 1.654879003763198853e-01 6.513136625289916992e-02 1.799406260251998901e-01 1.361760348081588745e-01 -9.631104022264480591e-02 1.188264191150665283e-01 1.081235930323600769e-01 1.720698028802871704e-01 1.688642054796218872e-02 2.776467204093933105e-01 2.498921900987625122e-01 -1.065526902675628662e-01 1.183546259999275208e-01 7.115554064512252808e-02 -4.357350245118141174e-02 -3.341260254383087158e-01 1.148652061820030212e-01 -4.072383046150207520e-01 -3.367026150226593018e-01 -1.745931506156921387e-01 5.278417095541954041e-02 1.646252465434372425e-03 -2.152194529771804810e-01 -9.382619522511959076e-03 -2.299183420836925507e-02 1.136067062616348267e-01 1.731181740760803223e-01 3.551400899887084961e-01 1.164221391081809998e-02 -8.080398291349411011e-02
-8.428597450256347656e-02 1.278822571039199829e-01 4.483180642127990723e-01 -1.338361203670501709e-01 1.106962636113166809e-01 7.119378447532653809e-02 2.133552916347980499e-02 3.153169751167297363e-01 7.978211343288421631e-02 2.133152261376380920e-02 -2.002872675657272339e-01 2.641513384878635406e-02 6.784431636333465576e-02 -1.548139750957489014e-01 6.396935135126113892e-02 4.837944358587265015e-02 -6.263270229101181030e-02 3.361049592494964600e-01 -2.246816083788871765e-02 -4.723042249679565430e-01 1.386211365461349487e-01 -7.506621628999710083e-02 -7.651200890541076660e-02 -1.145173087716102600e-01 1.233842372894287109e-01 3.093533813953399658e-01 -1.542097181081771851e-01 -3.075929544866085052e-02 4.358050972223281860e-02 3.781899437308311462e-02 1.312569081783294678e-01 1.315685957670211792e-01
-2.522480487823486328e-01 1.590598076581954956e-01 -1.270819008350372314e-01 -1.969598978757858276e-01 1.069965139031410217e-01 1.387132257223129272e-01 6.624203175306320190e-02 1.490791589021682739e-01 2.542522251605987549e-01 -1.280057877302169800e-01 -7.308651506900787354e-02 -1.222729869186878204e-02 -1.390431374311447144e-01 -4.556945860385894775e-01 1.282445937395095825e-01 2.700814306735992432e-01 6.753432005643844604e-02 7.316914945840835571e-02 1.657292544841766357e-01 -2.619114220142364502e-01 -1.342220753431320190e-01 -1.206390336155891418e-01 3.977990448474884033e-01 9.094033390283584595e-02 -9.570751339197158813e-02 6.360379606485366821e-02 2.944553084671497345e-02 -9.120572358369827271e-02 -2.188496291637420654e-01 -9.569425135850906372e-02 5.190261453390121460e-02 9.340430796146392822e-02
-2.711625993251800537e-01 3.004759177565574646e-02 2.567687332630157471e-01 -9.867592900991439819e-02 3.589873313903808594e-01 -2.541246712207794189e-01 1.208361387252807617e-01 3.622745871543884277e-01 9.260475635528564453e-03 2.181043922901153564e-01 9.940918534994125366e-02 -7.853404432535171509e-02 1.043908819556236267e-01 7.043685764074325562e-02 2.738515734672546387e-01 1.713885217905044556e-01 1.949219256639480591e-01 2.269222885370254517e-01 1.850899159908294678e-01 -8.511902391910552979e-02 -1.049786359071731567e-01 -7.031295448541641235e-02 1.718975603580474854e-01 -1.042683646082878113e-01 -1.843287199735641479e-01 1.034907326102256775e-01 -8.669018745422363281e-02 -1.978448480367660522e-01 1.639179885387420654e-01 4.760362580418586731e-02 1.358792483806610107e-01 1.877019740641117096e-02
-2.147307097911834717e-01 1.956389397382736206e-01 2.462478540837764740e-02 1.814918816089630127e-01 4.268434345722198486e-01 1.114789023995399475e-01 1.483917087316513062e-01 6.332080811262130737e-02 -1.374840438365936279e-01 3.019990921020507812e-01 -2.406583875417709351e-01 2.333134859800338745e-01 -1.179852895438671112e-02 -7.386567443609237671e-02 6.985107809305191040e-02 6.052648648619651794e-03 1.919597983360290527e-01 -1.120900213718414307e-01 -7.539855688810348511e-02 -2.283842414617538452e-01 -4.087122157216072083e-02 2.248087376356124878e-01 3.533213958144187927e-02 -6.655334681272506714e-02 -2.620632648468017578e-01 2.498226463794708252e-01 6.978908181190490723e-02 4.095873609185218811e-02 -1.222794651985168457e-01 9.942614287137985229e-02 3.174008429050445557e-01 -9.389162063598632812e-03
-2.612005472183227539e-01 3.384450823068618774e-02 -1.057455129921436310e-02 -1.001337319612503052e-01 2.123252153396606445e-01 9.416554123163223267e-02 9.207418560981750488e-02 2.997188270092010498e-01 3.394187688827514648e-01 3.918543457984924316e-02 9.649601578712463379e-02 -2.729363441467285156e-01 -1.514370143413543701e-01 -1.549925059080123901e-01 -1.720994594506919384e-03 1.586126834154129028e-01 -1.730772405862808228e-01 -1.634673774242401123e-01 -2.949850261211395264e-02 -2.829234302043914795e-01 -1.200463250279426575e-01 1.033514961600303650e-01 4.285045564174652100e-01 5.716823041439056396e-03 -1.869136840105056763e-01 2.646007202565670013e-02 6.018360331654548645e-02 1.177448257803916931e-01 5.652025714516639709e-02 -5.855104327201843262e-02 -6.227435544133186340e-02 2.925930917263031006e-01
-2.303634434938430786e-01 6.721961498260498047e-02 2.053643763065338135e-02 -7.950937747955322266e-02 4.341509342193603516e-01 1.229353323578834534e-01 1.745980232954025269e-01 2.926885336637496948e-02 -2.835097610950469971e-01 3.775252997875213623e-01 -1.098778918385505676e-01 6.044081971049308777e-02 2.266830056905746460e-01 -2.864947617053985596e-01 7.397088408470153809e-02 -4.459653049707412720e-02 6.516108661890029907e-02 4.031367227435112000e-02 -1.602629721164703369e-01 -1.499679386615753174e-01 -1.415805816650390625e-01 5.383973568677902222e-02 -5.072747543454170227e-02 2.558747828006744385e-01 -2.106022387742996216e-01 1.532314270734786987e-01 -4.957556724548339844e-02 1.226377114653587341e-01 -1.443887129426002502e-02 1.181867867708206177e-01 2.696185111999511719e-01 -6.275999546051025391e-02
-8.447449654340744019e-02 2.541935145854949951e-01 2.568109929561614990e-01 2.476932853460311890e-01 -4.446121305227279663e-02 -1.741333864629268646e-02 2.685414440929889679e-02 9.223502874374389648e-02 1.720608174800872803e-01 1.254726499319076538e-01 -2.396934330463409424e-01 2.688931226730346680e-01 8.473504334688186646e-02 -2.894792258739471436e-01 2.734198272228240967e-01 2.027993053197860718e-01 1.057862937450408936e-01 -5.314067378640174866e-02 1.065727099776268005e-01 -1.026493683457374573e-01 -1.048468500375747681e-01 -4.801477119326591492e-02 1.914362460374832153e-01 1.244710981845855713e-01 -3.342381119728088379e-01 -1.230964735150337219e-01 -2.144980877637863159e-01 1.942122280597686768e-01 1.620201021432876587e-01 3.260125219821929932e-02 1.160063818097114563e-01 2.339944988489151001e-01
-1.874441653490066528e-01 -8.824410289525985718e-02 1.451580673456192017e-01 3.571609780192375183e-02 3.055785596370697021e-01 9.882158041000366211e-02 -1.237155986018478870e-03 3.841920495033264160e-01 -9.522812813520431519e-02 1.765044331550598145e-01 -1.667134314775466919e-01 2.568496167659759521e-01 -1.655343025922775269e-01 -2.950737178325653076e-01 3.342525362968444824e-01 1.557328850030899048e-01 -1.462296117097139359e-02 -2.448303811252117157e-02 -6.901732087135314941e-02 -8.965924382209777832e-03 -3.581440150737762451e-01 4.977677017450332642e-04 8.418421447277069092e-02 -2.855929136276245117e-01 5.850923061370849609e-02 2.115147747099399567e-02 -6.350342929363250732e-02 -1.479071527719497681e-01 -3.507238999009132385e-02 -1.136456653475761414e-01 2.898348961025476456e-03 -1.817662417888641357e-01
-2.368425577878952026e-01 -1.881883740425109863e-01 1.925990134477615356e-01 -2.502949535846710205e-02 -3.027503192424774170e-02 -1.630905717611312866e-01 -3.257370740175247192e-02 2.977739870548248291e-01 5.087004229426383972e-02 2.919312715530395508e-01 -2.786675095558166504e-01 1.576574891805648804e-01 1.939014494419097900e-01 -9.023419767618179321e-02 4.606314003467559814e-03 6.099061667919158936e-02 1.254560500383377075e-01 1.310908794403076172e-01 5.312370508909225464e-02 -3.913065195083618164e-01 -9.558664262294769287e-02 -1.220744177699089050e-01 2.827899754047393799e-01 1.774300187826156616e-01 1.459674388170242310e-01 3.193815797567367554e-02 -1.412689089775085449e-01 -4.464147612452507019e-02 1.444612890481948853e-01 -1.890103965997695923e-01 2.527116537094116211e-01 1.569370031356811523e-01
1.147212907671928406e-01 1.810469776391983032e-01 2.448131889104843140e-01 2.693171985447406769e-02 2.145657092332839966e-01 1.840798556804656982e-01 1.115328632295131683e-02 1.927862018346786499e-01 2.491806596517562866e-01 5.238283798098564148e-02 -1.752378642559051514e-01 1.479349434375762939e-01 9.422377496957778931e-02 -2.097894102334976196e-01 3.669433891773223877e-01 3.062991201877593994e-01 -3.853382915258407593e-02 -1.258532255887985229e-01 1.253683865070343018e-01 -1.323920935392379761e-01 -6.115241721272468567e-02 -3.602812886238098145e-01 1.334892306476831436e-02 -6.739077623933553696e-03 -2.311618477106094360e-01 -2.433019876480102539e-02 5.593365430831909180e-02 1.416092962026596069e-01 2.875914573669433594e-01 1.033331155776977539e-01 1.256976872682571411e-01 8.168523758649826050e-02
-3.359020650386810303e-01 9.289333969354629517e-02 3.851193189620971680e-01 -8.275450021028518677e-02 1.740158647298812866e-01 1.449943035840988159e-01 2.705257534980773926e-01 1.290926486253738403e-01 2.472364455461502075e-01 2.266084551811218262e-01 1.970699243247509003e-02 -9.882291406393051147e-02 -6.564360577613115311e-03 -9.547788649797439575e-02 -2.327172607183456421e-01 9.526310861110687256e-02 -3.066964447498321533e-01 -1.369193196296691895e-01 -5.334465205669403076e-02 -4.120483398437500000e-01 1.512536108493804932e-01 1.194274872541427612e-01 1.266686804592609406e-02 -1.487557776272296906e-03 5.945045500993728638e-02 -4.176370799541473389e-02 -2.439155057072639465e-02 -5.883375182747840881e-02 -1.968972384929656982e-01 -5.621045082807540894e-02 1.077162101864814758e-01 -3.987648338079452515e-02
-2.494947612285614014e-01 -7.523133605718612671e-02 4.632931202650070190e-02 1.403341591358184814e-01 4.875073730945587158e-01 -9.742931276559829712e-02 1.748367249965667725e-01 2.716131806373596191e-01 -4.588201269507408142e-02 1.841449141502380371e-01 4.225920885801315308e-02 -1.115570366382598877e-01 9.340037405490875244e-02 -2.695400416851043701e-01 3.370299339294433594e-01 1.458193659782409668e-01 1.640911847352981567e-01 2.034923620522022247e-02 -2.509417831897735596e-01 -1.301156133413314819e-01 1.192440614104270935e-01 4.717672988772392273e-02 2.789649665355682373e-01 -4.155559092760086060e-02 -2.518121004104614258e-01 -1.007071584463119507e-01 -4.628822952508926392e-02 -3.809639066457748413e-02 3.713325364515185356e-03 3.666846826672554016e-02 -9.185919165611267090e-02 4.588104039430618286e-02
-3.664778172969818115e-01 3.674585372209548950e-02 3.160064294934272766e-02 -2.780044637620449066e-02 2.531138360500335693e-01 8.898288011550903320e-02 2.722378671169281006e-01 2.427558600902557373e-01 -2.522970438003540039e-01 3.020328879356384277e-01 -1.015508025884628296e-01 1.962217390537261963e-01 8.218577131628990173e-03 -1.435288693755865097e-02 3.505640029907226562e-01 5.676999688148498535e-02 1.660331338644027710e-01 -8.418182283639907837e-02 -1.049790233373641968e-01 -2.256381362676620483e-01 1.312502175569534302e-01 3.565357327461242676e-01 2.814374677836894989e-02 1.240117102861404419e-01 -2.184021323919296265e-01 -6.227284204214811325e-03 -2.673008292913436890e-02 -1.126293167471885681e-01 -1.141474209725856781e-02 2.145086647942662239e-03 7.042756676673889160e-02 6.421681493520736694e-02
-5.422075837850570679e-02 1.922937482595443726e-01 3.505379259586334229e-01 -2.210056036710739136e-01 7.032165676355361938e-02 -3.272570371627807617e-01 1.280804872512817383e-01 2.217556536197662354e-01 1.862681210041046143e-01 -2.364116255193948746e-03 8.352250605821609497e-02 1.809260249137878418e-01 2.187857776880264282e-01 -2.935675084590911865e-01 9.354519844055175781e-02 -1.634333878755569458e-01 -3.005155920982360840e-01 -2.567496150732040405e-02 -6.137041375041007996e-03 -1.687039881944656372e-01 2.078971266746520996e-02 -1.151350736618041992e-01 2.376043349504470825e-01 7.017002254724502563e-02 -9.542215615510940552e-02 -7.862190157175064087e-02 -1.236318424344062805e-01 -9.383818507194519043e-02 2.446076124906539917e-01 -1.424788963049650192e-02 2.082274407148361206e-01 1.717887669801712036e-01
-1.042747795581817627e-01 2.910375967621803284e-02 -5.862940568476915359e-03 -2.341775447130203247e-01 7.010803371667861938e-02 1.073377430438995361e-01 2.907528728246688843e-02 2.325009852647781372e-01 4.939354956150054932e-01 6.860484834760427475e-03 -1.882767677307128906e-01 -2.039966434240341187e-01 2.613791078329086304e-02 -3.016544878482818604e-01 1.810084283351898193e-01 1.823329627513885498e-01 -1.173133552074432373e-01 -6.945244222879409790e-02 6.400081515312194824e-02 -1.954930722713470459e-01 -1.847963780164718628e-02 -1.011942401528358459e-01 4.935654103755950928e-01 9.286787360906600952e-02 -3.893514350056648254e-02 7.932649552822113037e-02 -9.556736797094345093e-03 -6.892725080251693726e-02 -1.174196600914001465e-01 -1.702849566936492920e-01 -3.007085993885993958e-02 -5.696731433272361755e-02
-1.411618143320083618e-01 7.470609992742538452e-02 3.375087082386016846e-01 7.921686768531799316e-02 8.551215380430221558e-02 -3.649624809622764587e-02 -2.647267840802669525e-02 -1.148200035095214844e-02 5.985061451792716980e-02 3.904630839824676514e-01 7.549483329057693481e-02 2.093993574380874634e-01 1.234618853777647018e-02 -3.564960956573486328e-01 6.097443774342536926e-02 2.195834368467330933e-02 -1.904509514570236206e-01 1.559979021549224854e-01 -2.455408126115798950e-01 -2.770158648490905762e-01 -1.988421678543090820e-01 -1.239401623606681824e-01 9.696068614721298218e-02 -1.966938674449920654e-01 -1.596495211124420166e-01 -3.652503788471221924e-01 1.281212717294692993e-01 1.788425073027610779e-02 -8.662052568979561329e-04 -1.082540489733219147e-02 -1.128438264131546021e-01 1.367053836584091187e-01
-4.316414147615432739e-02 1.347571611404418945e-01 2.937852442264556885e-01 5.021095648407936096e-02 2.032611221075057983e-01 1.140849441289901733e-01 1.436240673065185547e-01 4.289730638265609741e-02 -1.500306427478790283e-01 1.848406940698623657e-01 -2.872213423252105713e-01 5.041263252496719360e-02 2.808974385261535645e-01 -3.672462999820709229e-01 7.616459578275680542e-02 -1.053166575729846954e-02 -2.026874870061874390e-01 3.288824111223220825e-02 2.785572707653045654e-01 -1.826031357049942017e-01 1.903878748416900635e-01 -2.810287773609161377e-01 8.945421129465103149e-02 1.589356511831283569e-01 -1.216028705239295959e-01 -2.169100195169448853e-02 1.087103709578514099e-01 -3.279012143611907959e-01 7.839836180210113525e-02 -6.777776777744293213e-02 4.826236888766288757e-02 -6.079989671707153320e-02
-2.477850317955017090e-01 1.459129452705383301e-01 2.710618972778320312e-01 -4.421854857355356216e-03 1.286834925413131714e-01 -2.789515070617198944e-02 2.904611825942993164e-01 2.805723547935485840e-01 -6.509988009929656982e-02 2.646251954138278961e-02 2.014370560646057129e-01 2.832188010215759277e-01 1.437678281217813492e-02 -1.714721620082855225e-01 1.863440871238708496e-01 3.883998692035675049e-01 -6.285329163074493408e-02 -1.807453930377960205e-01 -7.643642276525497437e-02 -1.411434561014175415e-01 -2.441489696502685547e-01 -6.618010997772216797e-02 -1.514609158039093018e-01 1.080362275242805481e-01 2.744000032544136047e-02 1.481990367174148560e-01 -1.544703096151351929e-01 -6.417118012905120850e-03 -6.999307661317288876e-04 2.190399318933486938e-01 1.911373585462570190e-01 -1.742438673973083496e-01
-2.906496226787567139e-01 -1.431677341461181641e-01 2.627547383308410645e-01 -1.858191490173339844e-01 2.085691094398498535e-01 -1.622697561979293823e-01 1.872394680976867676e-01 1.716836541891098022e-01 -1.315485239028930664e-01 7.406591624021530151e-02 -3.568660020828247070e-01 -3.580920025706291199e-02 5.926662683486938477e-02 -2.039307504892349243e-01 -5.483722686767578125e-02 -1.760164275765419006e-02 -1.830951869487762451e-01 -1.805277168750762939e-01 6.221272051334381104e-02 -1.599001735448837280e-01 -3.207355737686157227e-01 -1.428844174370169640e-03 1.352841258049011230e-01 6.965354830026626587e-02 2.054792344570159912e-01 8.230488002300262451e-02 1.393242776393890381e-01 2.434132844209671021e-01 2.317920029163360596e-01 -4.282834380865097046e-02 -1.441076863557100296e-02 -2.285627424716949463e-01
4.966095462441444397e-02 -9.587018191814422607e-02 1.842240840196609497e-01 -1.401224881410598755e-01 7.234875112771987915e-02 -8.511919528245925903e-02 1.855216920375823975e-01 3.737503886222839355e-01 2.581701278686523438e-01 -2.633829973638057709e-02 -3.641241416335105896e-02 2.519498467445373535e-01 2.925860583782196045e-01 -2.524558305740356445e-01 -1.444435268640518188e-01 2.556536532938480377e-02 9.099166095256805420e-02 1.452585011720657349e-01 -5.530539900064468384e-02 -4.196973145008087158e-01 -2.219890430569648743e-02 1.697145402431488037e-03 1.159305945038795471e-01 5.958218872547149658e-02 -2.782936394214630127e-01 6.927431374788284302e-02 2.036857455968856812e-01 2.274610400199890137e-01 6.734074652194976807e-02 1.280095726251602173e-01 4.478603228926658630e-02 -1.438930928707122803e-01
-2.766598463058471680e-01 -2.592856623232364655e-02 1.984273940324783325e-01 -1.763041689991950989e-02 2.161191552877426147e-01 -4.378727078437805176e-02 1.811027824878692627e-01 4.844309389591217041e-01 -1.827910728752613068e-02 1.611238569021224976e-01 7.844796031713485718e-02 -2.578440308570861816e-01 7.521537691354751587e-02 -2.233219444751739502e-01 1.722882837057113647e-01 2.693408131599426270e-01 -5.310930684208869934e-02 1.077077016234397888e-01 -1.285945475101470947e-01 -2.216933667659759521e-01 -2.006121873855590820e-01 2.017697840929031372e-01 2.834933400154113770e-01 3.288060054183006287e-02 -1.491278260946273804e-01 1.518806908279657364e-03 -3.171049430966377258e-02 3.061386814806610346e-04 -6.203991174697875977e-02 -1.236150339245796204e-01 6.926327198743820190e-02 -1.436306983232498169e-01
1.338487118482589722e-01 -2.283449620008468628e-01 3.250739872455596924e-01 -3.014822006225585938e-01 3.390173316001892090e-01 7.228680886328220367e-03 4.758349061012268066e-02 4.682365432381629944e-02 1.120729669928550720e-01 1.646178811788558960e-01 -5.619258433580398560e-02 3.121469914913177490e-01 -4.021995514631271362e-02 -2.214112132787704468e-01 1.757587939500808716e-01 6.283649057149887085e-02 1.095702424645423889e-01 1.632791161537170410e-01 2.340968698263168335e-02 -2.813441753387451172e-01 1.007840111851692200e-01 1.044105365872383118e-01 2.105289250612258911e-01 3.639718890190124512e-02 -2.359925657510757446e-01 -1.498889774084091187e-01 9.118218719959259033e-02 2.266208976507186890e-01 2.691936679184436798e-02 9.792109578847885132e-02 2.288459241390228271e-01 -5.114091932773590088e-02
1.116692051291465759e-01 -7.107846438884735107e-02 3.875900208950042725e-01 -5.571735650300979614e-02 3.715020418167114258e-01 -1.924512907862663269e-02 1.170824095606803894e-01 8.154707401990890503e-02 2.105127833783626556e-02 1.181231532245874405e-02 -1.504358798265457153e-01 1.430084556341171265e-01 1.178053617477416992e-01 -2.943430244922637939e-01 1.828785426914691925e-02 1.704773902893066406e-01 2.029795199632644653e-02 1.034624651074409485e-01 -2.640433236956596375e-02 -1.753971129655838013e-01 -1.134590283036231995e-01 2.321404218673706055e-01 3.121829628944396973e-01 1.419934630393981934e-01 -3.894670903682708740e-01 -1.132760047912597656e-01 9.682539850473403931e-02 -6.607998162508010864e-02 -8.349732309579849243e-02 -1.123587265610694885e-01 2.280654758214950562e-01 -1.414172649383544922e-01
-4.094710946083068848e-01 4.598467051982879639e-02 3.880121558904647827e-02 -1.110561713576316833e-01 3.547390699386596680e-01 9.577330201864242554e-02 1.794330030679702759e-01 2.927922904491424561e-01 1.774055063724517822e-01 6.222017854452133179e-02 -2.116593122482299805e-01 6.721567362546920776e-02 -1.772081851959228516e-01 5.878864973783493042e-02 3.616556897759437561e-02 4.188999906182289124e-02 -1.812583021819591522e-02 -6.046220287680625916e-02 1.092937495559453964e-02 -1.279875934123992920e-01 1.267758458852767944e-01 3.086752295494079590e-01 -9.372615069150924683e-02 2.061262540519237518e-02 -3.842734992504119873e-01 -3.925556689500808716e-02 -3.133437037467956543e-02 6.414394825696945190e-02 -1.030718907713890076e-02 -1.120820939540863037e-01 6.626168638467788696e-02 3.584014773368835449e-01
-2.605254352092742920e-01 1.055850014090538025e-01 1.354254782199859619e-01 1.014194861054420471e-01 -2.454296648502349854e-01 3.479317128658294678e-01 -1.231320388615131378e-02 7.535146176815032959e-02 2.595113217830657959e-01 1.747930794954299927e-01 -9.219385683536529541e-02 1.208448782563209534e-01 7.746597379446029663e-02 -2.673999965190887451e-01 8.467023074626922607e-02 1.078914180397987366e-01 -1.314586549997329712e-01 3.093373030424118042e-02 1.053419634699821472e-01 -2.978745400905609131e-01 -1.082770526409149170e-01 -2.212849445641040802e-02 5.257622599601745605e-01 5.292502697557210922e-03 -1.778743863105773926e-01 4.444400593638420105e-02 8.106674253940582275e-02 3.227926790714263916e-02 -3.153766691684722900e-02 -7.918203622102737427e-02 -1.644080281257629395e-01 7.523668557405471802e-02
-5.431193113327026367e-01 -5.826788023114204407e-03 -3.138955915346741676e-03 -2.672912776470184326e-01 4.033643007278442383e-01 2.237529754638671875e-01 -1.445052213966846466e-02 8.981565386056900024e-02 -2.273121848702430725e-02 8.527974039316177368e-02 -2.752852439880371094e-02 -4.332976788282394409e-02 1.313664168119430542e-01 -1.459266692399978638e-01 1.750610172748565674e-01 2.962199226021766663e-02 -2.820542454719543457e-01 1.455306857824325562e-01 1.583573967218399048e-01 -2.951934635639190674e-01 -9.022977948188781738e-02 4.639725014567375183e-02 4.132156074047088623e-02 6.226861849427223206e-02 1.186429858207702637e-01 -9.310366958379745483e-02 3.860807279124855995e-03 1.947786211967468262e-01 -1.060571074485778809e-01 1.547003984451293945e-01 7.003934681415557861e-02 4.874516651034355164e-02
1.231824308633804321e-01 2.263409048318862915e-01 1.731023341417312622e-01 -2.605374455451965332e-01 1.916687786579132080e-01 -1.996297687292098999e-01 3.238616883754730225e-01 1.100738793611526489e-01 1.671409010887145996e-01 3.437713161110877991e-02 7.225255947560071945e-03 1.736305207014083862e-01 2.594168484210968018e-01 -7.481231540441513062e-02 1.028196811676025391e-01 3.405509591102600098e-01 -1.225934848189353943e-01 1.134641394019126892e-01 7.636789232492446899e-02 -3.768358826637268066e-01 9.988488256931304932e-02 1.903181523084640503e-02 1.097116619348526001e-01 -2.060366868972778320e-01 4.101746901869773865e-02 1.320429444313049316e-01 1.334926784038543701e-01 1.901790052652359009e-01 9.733459353446960449e-02 9.013979695737361908e-03 1.971227377653121948e-01 1.459974199533462524e-01
-1.638194173574447632e-01 8.335412293672561646e-02 1.299690548330545425e-02 -1.108526736497879028e-01 1.358783543109893799e-01 1.830438077449798584e-01 1.260170787572860718e-01 7.991304993629455566e-02 3.785934150218963623e-01 9.374648332595825195e-03 1.472633332014083862e-01 -3.532113879919052124e-02 -9.429252892732620239e-02 -3.484522104263305664e-01 1.922772228717803955e-01 1.232517436146736145e-01 1.583997011184692383e-01 -4.337039589881896973e-02 2.078477144241333008e-01 -3.061356544494628906e-01 -1.843244582414627075e-01 -6.891825795173645020e-02 4.285892844200134277e-01 7.121729664504528046e-03 -2.899737954139709473e-01 8.711221814155578613e-02 4.675573855638504028e-02 8.280697464942932129e-02 -1.521801650524139404e-01 -1.013316065073013306e-01 -8.685249835252761841e-02 -5.152298137545585632e-02
-6.225280836224555969e-02 -1.278686374425888062e-01 7.645533978939056396e-02 8.126025646924972534e-02 4.628417491912841797e-01 -9.998922795057296753e-02 -5.263114348053932190e-02 2.918965518474578857e-01 9.576704353094100952e-02 1.433751136064529419e-01 1.794257014989852905e-01 8.893118798732757568e-02 7.278616726398468018e-02 -1.653276085853576660e-01 6.327653676271438599e-02 1.837500929832458496e-01 -8.415259420871734619e-02 9.893028438091278076e-02 8.159410953521728516e-02 -1.743730455636978149e-01 -2.693471610546112061e-01 1.372563093900680542e-01 2.256890386343002319e-01 3.170935213565826416e-01 -3.128044903278350830e-01 -1.377188265323638916e-01 -2.192578092217445374e-02 8.575730025768280029e-02 7.362141460180282593e-02 1.583880931138992310e-01 2.370160967111587524e-01 -8.226232975721359253e-02
-1.155195683240890503e-01 8.015409857034683228e-02 3.524127900600433350e-01 -1.991231888532638550e-01 1.578534245491027832e-01 1.171316653490066528e-01 3.078712821006774902e-01 1.848076730966567993e-01 1.051942631602287292e-01 5.816240236163139343e-02 -1.316559463739395142e-01 -2.853734791278839111e-02 -5.626912787556648254e-02 -3.592871129512786865e-01 1.530372947454452515e-01 6.649009138345718384e-02 1.162463724613189697e-01 -1.851876527070999146e-01 2.198852151632308960e-01 -2.023520171642303467e-01 3.015286028385162354e-01 1.739779114723205566e-01 -7.243019342422485352e-02 2.790276892483234406e-02 -1.648493558168411255e-01 -3.023254685103893280e-03 -8.417584747076034546e-02 -3.159393370151519775e-01 2.030830830335617065e-02 -5.062588676810264587e-02 -1.634882837533950806e-01 -1.673651784658432007e-01
-3.580287396907806396e-01 3.923536092042922974e-02 2.559793293476104736e-01 5.798985064029693604e-02 2.126682400703430176e-01 -5.320068448781967163e-02 7.452825456857681274e-02 7.869020849466323853e-02 -1.679169982671737671e-01 -4.449310153722763062e-02 -2.393503636121749878e-01 -6.039071828126907349e-02 -1.296594589948654175e-01 -3.683318197727203369e-01 -4.494397342205047607e-02 1.826418787240982056e-01 -6.225535646080970764e-02 -3.822428360581398010e-02 2.458101063966751099e-01 -2.658875882625579834e-01 -1.813413947820663452e-01 5.296819657087326050e-02 1.016212105751037598e-01 -1.887186057865619659e-02 1.349637806415557861e-01 4.667043313384056091e-02 3.150279447436332703e-02 -4.985482618212699890e-02 1.843959838151931763e-01 -3.754863142967224121e-01 1.412352919578552246e-02 -2.841162979602813721e-01
-2.253347188234329224e-01 -1.987312585115432739e-01 2.988513708114624023e-01 1.972555816173553467e-01 7.802264392375946045e-02 -1.540335416793823242e-01 4.806731641292572021e-02 1.096681803464889526e-01 1.664275974035263062e-01 1.593550145626068115e-01 -3.254927098751068115e-01 2.560238540172576904e-01 2.875476330518722534e-02 2.720758877694606781e-02 2.471317648887634277e-01 -3.575609996914863586e-02 -7.531702518463134766e-02 -3.883817046880722046e-02 1.042941492050886154e-02 -4.161123335361480713e-01 -1.809689961373806000e-02 -7.545515894889831543e-02 -3.195365145802497864e-02 -2.845794195309281349e-03 -3.722510933876037598e-01 -1.901306211948394775e-01 -8.912756294012069702e-02 -6.932047195732593536e-03 1.054639816284179688e-01 -4.402304068207740784e-02 -6.189595907926559448e-02 -2.485111355781555176e-01
-1.120828017592430115e-01 -2.117485105991363525e-01 1.139870062470436096e-01 -1.430472582578659058e-01 1.902942806482315063e-01 -1.059686858206987381e-02 -4.110064357519149780e-02 2.810668386518955231e-02 2.733182609081268311e-01 -1.272988170385360718e-01 -1.877137124538421631e-01 2.162339836359024048e-01 1.170660778880119324e-01 -2.799915969371795654e-01 3.704318702220916748e-01 4.172355234622955322e-01 -8.911440521478652954e-02 5.195249989628791809e-02 -7.669396698474884033e-02 -2.430566549301147461e-01 -8.917994797229766846e-02 -8.102142810821533203e-02 1.253690421581268311e-01 -8.262501657009124756e-02 -1.477337330579757690e-01 8.146575093269348145e-02 3.603971377015113831e-02 2.677671015262603760e-01 -1.270610489882528782e-03 2.529428601264953613e-01 4.662434756755828857e-02 -1.172960251569747925e-01
-5.153904557228088379e-01 1.526604890823364258e-01 3.597841411828994751e-02 -1.860897839069366455e-01 3.648352324962615967e-01 2.208372354507446289e-01 -5.616900697350502014e-02 5.188053846359252930e-02 -1.088878326117992401e-02 -7.503005862236022949e-02 2.390404697507619858e-03 -2.850926481187343597e-02 5.747932940721511841e-02 -7.282614707946777344e-02 1.947317421436309814e-01 8.465476334095001221e-02 -2.651816010475158691e-01 1.739908754825592041e-01 1.196480020880699158e-01 -3.757195174694061279e-01 -1.568693518638610840e-01 1.266914308071136475e-01 1.187078505754470825e-01 1.638961881399154663e-01 -3.890504315495491028e-02 -2.723607793450355530e-02 -5.032092332839965820e-02 2.287433892488479614e-01 -1.016816347837448120e-01 8.802723884582519531e-02 1.052091922610998154e-02 1.190180480480194092e-01
-2.528778612613677979e-01 1.353299319744110107e-01 8.628946542739868164e-02 -1.634065210819244385e-01 3.139192163944244385e-01 6.442601233720779419e-02 1.169250756502151489e-01 2.135793566703796387e-01 -1.371926814317703247e-01 7.392222434282302856e-02 -2.958413399755954742e-02 1.975993663072586060e-01 1.348923053592443466e-02 -2.382767796516418457e-01 4.371975064277648926e-01 1.978068947792053223e-01 7.208594679832458496e-02 1.818290203809738159e-01 -2.622106969356536865e-01 -6.892243027687072754e-02 -1.452343314886093140e-01 -9.440670907497406006e-02 2.429842054843902588e-01 1.191204600036144257e-02 -8.563843369483947754e-02 -3.114078640937805176e-01 9.014254063367843628e-02 2.295651100575923920e-02 -2.037909030914306641e-01 -3.412088146433234215e-03 -3.965283557772636414e-02 -1.146534606814384460e-01
-4.916051030158996582e-01 -1.020772457122802734e-01 5.888989940285682678e-02 -1.667844653129577637e-01 3.516756594181060791e-01 1.801337152719497681e-01 4.380517452955245972e-02 -1.730179996229708195e-03 5.766331776976585388e-02 2.149059064686298370e-02 -7.990551739931106567e-02 -4.228056222200393677e-02 7.632728666067123413e-03 -4.193986952304840088e-02 3.570112586021423340e-01 -6.038821861147880554e-02 -2.661019861698150635e-01 1.979458630084991455e-01 1.107701808214187622e-01 -3.118847906589508057e-01 -2.551102936267852783e-01 1.756560355424880981e-01 3.022399917244911194e-02 -7.699981331825256348e-02 -3.974402323365211487e-02 3.554402664303779602e-02 4.717044532299041748e-02 2.252831608057022095e-01 -1.613344252109527588e-01 5.509572103619575500e-02 7.007109373807907104e-02 3.980859741568565369e-02
-9.636039286851882935e-02 -1.594817042350769043e-01 4.422161728143692017e-02 1.454336494207382202e-01 2.076945155858993530e-01 -8.714172244071960449e-02 1.278588324785232544e-01 4.323911964893341064e-01 6.065599247813224792e-02 -6.200036033987998962e-02 5.963315069675445557e-02 4.013016447424888611e-02 1.521105021238327026e-01 -3.364117443561553955e-01 2.031722664833068848e-01 3.932163417339324951e-01 -3.122950792312622070e-01 2.457123100757598877e-01 -7.851581275463104248e-02 -1.902735680341720581e-01 -1.994143277406692505e-01 -1.044939551502466202e-02 -6.184518337249755859e-02 -8.259350806474685669e-02 -9.698492288589477539e-02 -7.457018829882144928e-03 2.306731492280960083e-01 -3.051601536571979523e-02 5.422272905707359314e-02 1.089350879192352295e-01 5.011284351348876953e-02 -1.073322370648384094e-01
-3.236008286476135254e-01 9.336775541305541992e-02 2.533523738384246826e-01 -3.872488439083099365e-01 3.045781329274177551e-02 -1.479230970144271851e-01 3.613574504852294922e-01 -1.272653415799140930e-02 1.188931837677955627e-01 -2.085141241550445557e-01 -6.618054211139678955e-02 -2.458252757787704468e-02 1.453790217638015747e-01 -1.393511146306991577e-01 5.815939605236053467e-02 3.892407417297363281e-01 -1.005737707018852234e-01 8.924964070320129395e-02 -1.196426674723625183e-01 -1.600210964679718018e-01 -1.745714992284774780e-01 1.514909416437149048e-01 9.348352253437042236e-02 1.482739448547363281e-01 -3.416845202445983887e-02 -3.229155205190181732e-03 -2.587725222110748291e-01 9.057828783988952637e-02 -8.660112321376800537e-02 -9.352674335241317749e-02 1.322754770517349243e-01 -9.264379739761352539e-02
-1.409167647361755371e-01 1.283117830753326416e-01 3.926609456539154053e-01 -6.691661477088928223e-02 3.908735886216163635e-02 -6.165841594338417053e-02 2.334172837436199188e-02 1.434013694524765015e-01 1.422004252672195435e-01 3.877404630184173584e-01 1.060006581246852875e-02 1.221272647380828857e-01 -1.215821430087089539e-01 -4.052800834178924561e-01 7.472189515829086304e-02 -1.163800880312919617e-01 -1.449289321899414062e-01 1.492027938365936279e-01 -1.143205016851425171e-01 -1.860363334417343140e-01 -2.219467796385288239e-02 -1.140848845243453979e-01 2.009151577949523926e-01 -1.986093223094940186e-01 -3.405297994613647461e-01 -2.206058949232101440e-01 1.320616304874420166e-01 4.974830523133277893e-02 -8.388957381248474121e-02 1.476616133004426956e-02 3.036093525588512421e-02 1.335729211568832397e-01
-8.336834609508514404e-02 -1.713551282882690430e-01 1.787462383508682251e-01 7.209057454019784927e-03 1.108146905899047852e-01 -1.616619974374771118e-01 1.771727949380874634e-01 -1.096890214830636978e-02 4.173189867287874222e-03 8.358416706323623657e-02 -4.379369318485260010e-01 1.384924799203872681e-01 4.036484062671661377e-01 -4.275222122669219971e-01 1.000244989991188049e-01 9.942839294672012329e-02 -7.838932424783706665e-02 -1.061818096786737442e-02 4.512537736445665359e-03 -1.768296808004379272e-01 1.748235374689102173e-01 -1.662547737360000610e-01 2.989347465336322784e-02 -8.661739528179168701e-02 6.460160948336124420e-03 1.569569706916809082e-01 -2.336597144603729248e-01 -1.946784108877182007e-01 -1.194974333047866821e-01 -1.973295956850051880e-01 3.975458443164825439e-02 4.548971727490425110e-02
-5.380280315876007080e-02 -6.819064915180206299e-02 1.895820051431655884e-01 -1.003425568342208862e-01 1.980066001415252686e-01 -5.887758731842041016e-02 1.925827115774154663e-01 3.902077302336692810e-02 -1.261975616216659546e-02 1.926409751176834106e-01 -4.529818594455718994e-01 -2.042473703622817993e-01 1.455273106694221497e-02 -2.731498181819915771e-01 6.297364830970764160e-02 2.525030076503753662e-01 -3.101722300052642822e-01 -4.641486331820487976e-02 4.360434785485267639e-02 -2.348921597003936768e-01 -3.058669567108154297e-01 1.701809465885162354e-01 5.376833677291870117e-02 -8.845501393079757690e-02 4.141213744878768921e-02 -1.009539701044559479e-02 1.747202128171920776e-01 2.213762551546096802e-01 6.015573069453239441e-02 4.920479282736778259e-02 -1.476796418428421021e-01 2.014126628637313843e-01
-1.939261108636856079e-01 1.063517779111862183e-01 1.864523589611053467e-01 -2.767916023731231689e-01 2.998082935810089111e-01 2.093672379851341248e-02 4.456202685832977295e-02 2.108697891235351562e-01 1.142660751938819885e-01 -9.904753416776657104e-03 9.261996299028396606e-02 2.249228358268737793e-01 -6.157432124018669128e-02 -2.794783115386962891e-01 -2.439216338098049164e-02 2.659791521728038788e-02 -1.019058153033256531e-01 4.815759882330894470e-02 2.255369424819946289e-01 -3.594742417335510254e-01 1.389794051647186279e-01 4.090869799256324768e-03 -1.799360066652297974e-01 7.716324180364608765e-02 1.688862890005111694e-01 2.453584223985671997e-01 -1.673244386911392212e-01 2.290798723697662354e-01 2.185930460691452026e-01 -4.744629189372062683e-02 1.854474544525146484e-01 2.081450223922729492e-01
-5.266276597976684570e-01 -1.655229628086090088e-01 4.607612192630767822e-01 1.215716823935508728e-01 1.721379011869430542e-01 2.705275081098079681e-02 1.249196678400039673e-01 5.831424891948699951e-02 1.173659265041351318e-01 -4.866676405072212219e-02 -2.731437981128692627e-02 -2.470233142375946045e-01 -6.822853814810514450e-03 -3.071775138378143311e-01 -1.580657660961151123e-01 1.165823414921760559e-01 5.757428333163261414e-02 2.219762653112411499e-02 -7.354290038347244263e-02 -2.512942850589752197e-01 1.158637106418609619e-01 1.670667082071304321e-01 5.723075196146965027e-02 -7.155509293079376221e-02 -1.328488439321517944e-01 -6.521829217672348022e-02 -1.161523461341857910e-01 3.251931071281433105e-02 -5.686163529753684998e-02 -1.989599131047725677e-02 -2.137696892023086548e-01 -7.199262734502553940e-03
-4.555054306983947754e-01 3.526455909013748169e-02 3.271332383155822754e-02 -2.416373640298843384e-01 2.808276712894439697e-01 1.903560608625411987e-01 -2.462551370263099670e-02 1.066198796033859253e-01 -1.443474087864160538e-02 2.934694988653063774e-03 -3.449618443846702576e-02 -1.105912961065769196e-03 -1.049730577506124973e-03 1.261259242892265320e-02 3.137041032314300537e-01 2.795880846679210663e-02 -3.249465227127075195e-01 2.355926632881164551e-01 9.149400144815444946e-02 -3.975658416748046875e-01 -1.966917663812637329e-01 1.195534542202949524e-01 1.285569816827774048e-01 1.480395942926406860e-01 -3.259668126702308655e-03 -7.969621568918228149e-02 -1.429826915264129639e-01 2.069716900587081909e-01 -8.902280032634735107e-02 5.178678780794143677e-02 -3.123621642589569092e-02 6.168507784605026245e-02
-1.631668657064437866e-01 -7.490567117929458618e-02 1.979741007089614868e-01 6.047200039029121399e-02 5.927887558937072754e-02 -1.036836504936218262e-01 -2.528155446052551270e-01 1.657983660697937012e-01 2.045688480138778687e-01 4.466718062758445740e-02 -1.156894266605377197e-01 3.791341781616210938e-01 1.023806259036064148e-01 -3.097042143344879150e-01 1.128395795822143555e-01 5.743554979562759399e-02 -8.915849030017852783e-02 2.923913896083831787e-01 1.321337223052978516e-01 -3.091219365596771240e-01 -1.870457530021667480e-01 1.550625562667846680e-01 -6.810103356838226318e-02 -1.655357480049133301e-01 -1.697120368480682373e-01 1.457680575549602509e-02 1.213282197713851929e-01 -8.237820863723754883e-02 3.044420182704925537e-01 8.150053024291992188e-02 -2.160854637622833252e-02 -2.190937250852584839e-01
-3.212094902992248535e-01 2.737358510494232178e-01 1.052639409899711609e-01 -9.217878431081771851e-02 2.175730615854263306e-01 1.036159619688987732e-01 -2.761771716177463531e-02 1.644645482301712036e-01 2.802202701568603516e-01 -5.027741193771362305e-02 -3.849979490041732788e-02 -2.112769037485122681e-01 -5.489192530512809753e-02 -9.766298532485961914e-02 7.917533814907073975e-02 2.555580735206604004e-01 -3.297938108444213867e-01 -1.068111136555671692e-01 8.297869004309177399e-03 -4.127337932586669922e-01 -3.040352761745452881e-01 1.147168874740600586e-01 -1.562723815441131592e-01 -1.505776122212409973e-02 1.115410998463630676e-01 -1.267147809267044067e-01 -6.983607262372970581e-02 -8.888344466686248779e-02 1.292748004198074341e-02 -2.161718904972076416e-02 1.860663443803787231e-01 -8.810640871524810791e-02
-3.433343172073364258e-01 2.382112899795174599e-03 1.429392695426940918e-01 1.989724859595298767e-02 2.178806345909833908e-03 -2.017270475625991821e-01 3.532404005527496338e-01 -4.340527113527059555e-03 -1.266537904739379883e-01 6.597919762134552002e-02 2.036415226757526398e-02 2.819342017173767090e-01 -4.046275466680526733e-02 -3.266108334064483643e-01 -2.072894275188446045e-01 2.854219079017639160e-01 -8.133369684219360352e-02 -1.400275807827711105e-02 2.693097889423370361e-01 -1.748395711183547974e-01 -1.024657338857650757e-01 4.530420899391174316e-02 1.156123578548431396e-01 3.510069847106933594e-02 -1.063770949840545654e-01 5.736873671412467957e-02 -3.807223141193389893e-01 -1.185859665274620056e-01 -1.548987906426191330e-02 -1.830848902463912964e-01 9.877669066190719604e-02 -9.249653667211532593e-02
-8.593253791332244873e-03 -5.974858999252319336e-02 3.725394010543823242e-01 2.393891476094722748e-02 4.282645285129547119e-01 1.033224016427993774e-01 1.261593699455261230e-01 -2.824603766202926636e-02 1.051871329545974731e-01 5.839575547724962234e-03 9.529347298666834831e-04 1.709291934967041016e-01 -5.172736570239067078e-02 -2.918800413608551025e-01 1.552566420286893845e-02 1.937031894922256470e-01 -8.257117122411727905e-02 8.230046182870864868e-02 -5.708268843591213226e-03 -2.267877310514450073e-01 -3.242860734462738037e-02 2.183247059583663940e-01 3.058368265628814697e-01 1.644399762153625488e-01 -2.944605350494384766e-01 -6.889420002698898315e-02 1.385524421930313110e-01 -8.576712757349014282e-02 -6.759415846318006516e-03 -1.149320825934410095e-01 3.270649611949920654e-01 -8.755739778280258179e-02
-2.719714939594268799e-01 3.429300785064697266e-01 -6.303209066390991211e-02 -1.782438345253467560e-02 3.471770882606506348e-01 -1.327049266546964645e-02 1.226907130330801010e-02 8.633048832416534424e-02 2.156679481267929077e-01 2.022267729043960571e-01 -2.245212942361831665e-01 6.270597875118255615e-02 2.265941351652145386e-01 -2.964548170566558838e-01 -1.974845305085182190e-02 -2.896453812718391418e-02 -1.387012004852294922e-01 8.240605890750885010e-02 2.016831636428833008e-01 -2.249056696891784668e-01 2.500145137310028076e-01 -1.309133619070053101e-01 8.313405513763427734e-02 -6.528604775667190552e-02 -2.322465181350708008e-02 -3.321352973580360413e-02 -1.346140950918197632e-01 -1.835775524377822876e-01 2.117460221052169800e-01 -2.233022302389144897e-01 1.853974163532257080e-01 -5.454666912555694580e-02
-1.274682581424713135e-01 2.187347114086151123e-01 1.096164733171463013e-01 -1.423935592174530029e-01 2.812724113464355469e-01 1.576260030269622803e-01 -1.079031527042388916e-01 2.133300751447677612e-01 -1.470816880464553833e-01 -3.358551487326622009e-02 -2.015063762664794922e-01 4.266526401042938232e-01 -5.482462421059608459e-02 -2.235707789659500122e-01 2.099564820528030396e-01 1.718138605356216431e-01 -2.122921943664550781e-01 -6.686110794544219971e-02 -2.615692615509033203e-01 -2.718487679958343506e-01 -1.187672466039657593e-01 -2.129430174827575684e-01 3.524908423423767090e-02 8.384427428245544434e-02 -1.222155764698982239e-01 9.000611305236816406e-02 -1.360273212194442749e-01 -4.004280641674995422e-02 -1.998469978570938110e-01 6.432801019400358200e-03 -1.667122393846511841e-01 -3.685383126139640808e-03
-9.225075691938400269e-02 8.634730428457260132e-02 9.857065975666046143e-02 -9.603932499885559082e-02 1.409741044044494629e-01 -2.116703093051910400e-01 9.368076175451278687e-02 2.636381685733795166e-01 2.801049947738647461e-01 1.219578385353088379e-01 9.363128989934921265e-02 1.395290344953536987e-01 3.263152241706848145e-01 -5.356397479772567749e-02 -8.623922616243362427e-02 -2.638680860400199890e-02 -1.882636845111846924e-01 -1.119198277592658997e-01 1.480688899755477905e-01 -4.860397577285766602e-01 -1.051856204867362976e-02 7.715300470590591431e-02 5.550464987754821777e-02 -9.779255092144012451e-02 -1.522323489189147949e-01 2.977579236030578613e-01 -2.235248535871505737e-01 -1.164799369871616364e-02 2.297698110342025757e-01 1.347462087869644165e-01 1.081365868449211121e-01 1.169172525405883789e-01
-2.794513404369354248e-01 -1.549090910702943802e-02 2.192917913198471069e-01 -7.825506478548049927e-02 2.802797555923461914e-01 -4.860818013548851013e-02 -3.153675794601440430e-01 2.360142469406127930e-01 1.943736374378204346e-01 3.858083859086036682e-02 7.578723877668380737e-02 4.068355858325958252e-01 6.715045869350433350e-02 -2.951084971427917480e-01 7.929498702287673950e-02 5.966916307806968689e-02 4.571615904569625854e-02 1.286915391683578491e-01 -8.082603663206100464e-02 -3.146745264530181885e-01 1.463747173547744751e-01 9.514375030994415283e-02 -3.115045838057994843e-02 -1.237770318984985352e-01 -2.682110294699668884e-02 -1.259886920452117920e-01 4.691426828503608704e-02 -9.061805903911590576e-02 2.864782698452472687e-02 1.430187821388244629e-01 -2.545643448829650879e-01 -1.880001574754714966e-01
-1.804965883493423462e-01 2.085938155651092529e-01 9.626049548387527466e-02 1.039683669805526733e-01 3.539049327373504639e-01 7.074769586324691772e-02 -1.243593171238899231e-01 1.053918376564979553e-01 -1.503783464431762695e-01 3.504125773906707764e-01 -3.303117752075195312e-01 7.293312251567840576e-02 2.037540525197982788e-01 -4.377050995826721191e-01 -1.253471672534942627e-01 2.593539059162139893e-01 6.392588466405868530e-02 -1.989441663026809692e-01 5.438481271266937256e-02 -1.358355432748794556e-01 1.540238154120743275e-03 -8.581455796957015991e-02 2.743643894791603088e-02 -3.405484929680824280e-02 -3.217442706227302551e-02 -7.410233467817306519e-02 2.938023954629898071e-02 5.908224731683731079e-02 6.778070330619812012e-02 -1.803661882877349854e-01 1.395390182733535767e-01 -1.710872501134872437e-01
7.355315983295440674e-02 -3.318478539586067200e-02 1.835592538118362427e-01 -6.883964687585830688e-02 2.030305862426757812e-01 -1.575133055448532104e-01 -4.662163183093070984e-02 1.318270415067672729e-01 1.114285066723823547e-01 2.080201804637908936e-01 -2.526879608631134033e-01 2.454661726951599121e-01 -6.545309722423553467e-02 -2.472923398017883301e-01 3.672853410243988037e-01 9.656602889299392700e-02 1.341781467199325562e-01 1.120031028985977173e-01 -9.748185425996780396e-02 -3.322145044803619385e-01 1.343393921852111816e-01 -1.000541225075721741e-01 1.482664644718170166e-01 1.566742807626724243e-01 -1.315789222717285156e-01 -2.929083704948425293e-01 -3.043517172336578369e-01 7.850181311368942261e-02 1.392408609390258789e-01 2.900442853569984436e-02 1.725537329912185669e-01 5.574152246117591858e-02
-1.068674772977828979e-02 -1.322322040796279907e-01 -1.650472171604633331e-02 8.006372302770614624e-02 3.418785929679870605e-01 1.067621540278196335e-02 2.207596749067306519e-01 7.208085060119628906e-02 1.847559362649917603e-01 1.090380921959877014e-01 -5.690850317478179932e-02 4.209758639335632324e-01 2.539305388927459717e-01 -2.214436233043670654e-01 2.696134448051452637e-01 -4.465840011835098267e-02 -2.909911237657070160e-02 1.601518690586090088e-01 3.049163222312927246e-01 -1.064465045928955078e-01 -1.375240385532379150e-01 5.333453416824340820e-03 1.259102970361709595e-01 4.780762828886508942e-03 -2.588438987731933594e-01 -8.004937320947647095e-02 -8.832246065139770508e-02 2.263693958520889282e-01 -9.159666299819946289e-02 2.281850725412368774e-01 -3.661677613854408264e-02 1.738856732845306396e-01
-5.083577036857604980e-01 2.722382172942161560e-02 1.359997093677520752e-01 -2.037209719419479370e-01 2.132311612367630005e-01 2.819445133209228516e-01 -1.372390706092119217e-02 -3.645259141921997070e-02 5.616628006100654602e-02 5.488381534814834595e-02 -7.975865900516510010e-02 -8.086539059877395630e-02 5.222366377711296082e-02 -7.711223512887954712e-02 2.504863739013671875e-01 1.466487199068069458e-01 -3.099446296691894531e-01 1.900301277637481689e-01 1.002156361937522888e-01 -4.185961186885833740e-01 -2.101368457078933716e-01 1.987679302692413330e-01 2.289009653031826019e-02 -1.816457137465476990e-02 1.208457350730895996e-02 -1.269643306732177734e-01 -7.593899220228195190e-02 4.402357712388038635e-02 -7.844500243663787842e-02 7.638113945722579956e-02 -5.159821733832359314e-02 4.220610857009887695e-02
-1.297124624252319336e-01 -5.191699415445327759e-02 1.567369326949119568e-02 -2.189651429653167725e-01 1.259179413318634033e-01 -5.210974719375371933e-03 1.770430617034435272e-02 3.566378653049468994e-01 5.987642332911491394e-02 1.724484264850616455e-01 -3.899145126342773438e-01 -9.136125445365905762e-02 4.850733652710914612e-02 -3.918391466140747070e-01 1.629024930298328400e-02 2.847881317138671875e-01 -1.373185217380523682e-01 1.131262630224227905e-01 8.954058401286602020e-03 -2.032026648521423340e-01 3.638481721282005310e-02 -9.366096556186676025e-02 9.729191660881042480e-02 2.195302248001098633e-01 2.949207648634910583e-02 -1.931325048208236694e-01 5.748580023646354675e-02 -3.703738749027252197e-02 -1.568498164415359497e-01 1.229679733514785767e-01 -3.575707674026489258e-01 -8.203634619712829590e-02
-1.315077543258666992e-01 3.083792626857757568e-01 3.052177429199218750e-01 -7.307155430316925049e-02 2.877576053142547607e-01 7.417150586843490601e-02 4.921813309192657471e-02 9.793104231357574463e-02 2.283186465501785278e-01 5.730188637971878052e-02 -9.110455214977264404e-02 -1.072191633284091949e-02 1.148911714553833008e-01 -2.220342755317687988e-01 3.045126199722290039e-01 -1.286618858575820923e-01 9.311360120773315430e-02 3.074123896658420563e-02 1.233422607183456421e-01 -3.924136161804199219e-01 2.039659917354583740e-01 9.341093152761459351e-02 -4.965544492006301880e-02 -9.189862012863159180e-02 -1.619486510753631592e-02 1.864556223154067993e-01 1.101163402199745178e-01 -1.525374948978424072e-01 -2.002536058425903320e-01 -5.892484635114669800e-02 -2.888882756233215332e-01 -1.252029687166213989e-01
7.848448306322097778e-02 -1.024374887347221375e-01 1.867695152759552002e-01 -1.175796017050743103e-01 1.048972755670547485e-01 2.729034721851348877e-01 1.065290570259094238e-01 5.267054960131645203e-02 1.533511877059936523e-01 7.790338993072509766e-02 -3.560006320476531982e-01 1.885005086660385132e-01 -7.504083216190338135e-02 -3.833493292331695557e-01 2.184664160013198853e-01 9.133799374103546143e-02 1.199746727943420410e-01 1.949736028909683228e-01 1.763124912977218628e-01 -3.088611662387847900e-01 -4.144994542002677917e-03 -2.275197654962539673e-01 2.312602102756500244e-01 5.760188400745391846e-02 -3.099468052387237549e-01 -6.820097565650939941e-03 -1.952336286194622517e-03 -1.145213618874549866e-01 -4.784153029322624207e-02 4.132670536637306213e-02 -1.471217572689056396e-01 1.103564053773880005e-01
-1.024448797106742859e-01 -4.654100164771080017e-02 4.440509155392646790e-02 1.879479736089706421e-01 2.172094956040382385e-02 1.587025672197341919e-01 1.623412817716598511e-01 -7.029575109481811523e-02 2.114560902118682861e-01 4.041387140750885010e-02 1.481883879750967026e-02 1.340637076646089554e-02 9.991072118282318115e-02 -3.491712808609008789e-01 2.615305129438638687e-03 3.059965372085571289e-01 -1.610554009675979614e-01 1.789149791002273560e-01 1.821739822626113892e-01 -3.991497457027435303e-01 -2.737469077110290527e-01 3.230375051498413086e-02 4.409884810447692871e-01 8.033089339733123779e-02 4.537682235240936279e-02 7.450785487890243530e-02 -1.430672779679298401e-02 1.132374778389930725e-01 -4.125216975808143616e-02 -2.468243390321731567e-01 9.248779714107513428e-02 -4.025556147098541260e-02
-4.529490768909454346e-01 1.885481029748916626e-01 2.159550786018371582e-01 1.776807904243469238e-01 2.211481481790542603e-01 2.292826212942600250e-02 -6.819597631692886353e-02 2.089148163795471191e-01 1.122451722621917725e-01 1.858285069465637207e-02 -1.009594649076461792e-01 -4.556410759687423706e-02 1.522224247455596924e-01 -1.371556520462036133e-01 -2.292809635400772095e-02 2.861787080764770508e-01 9.234880656003952026e-02 5.086629092693328857e-02 1.358740124851465225e-02 -1.590139418840408325e-01 -2.667272686958312988e-01 4.362886846065521240e-01 2.000125870108604431e-02 9.954798221588134766e-02 -3.913025185465812683e-02 5.526325851678848267e-02 -1.177778542041778564e-01 9.187288582324981689e-02 1.193272024393081665e-01 -2.238389253616333008e-01 1.785866767168045044e-01 4.701649397611618042e-02
-3.389792516827583313e-02 -2.414564639329910278e-01 -1.235752459615468979e-02 -8.233591914176940918e-02 4.204905033111572266e-01 8.136685937643051147e-02 1.974618285894393921e-01 1.347111258655786514e-02 1.378906071186065674e-01 -7.296264171600341797e-02 -6.118020042777061462e-02 2.834548354148864746e-01 1.842029988765716553e-01 -1.865647286176681519e-01 2.578294575214385986e-01 4.486801475286483765e-02 -3.947995230555534363e-02 3.498157262802124023e-01 9.810760617256164551e-02 -2.886121273040771484e-01 8.009587228298187256e-02 -9.232858568429946899e-02 1.507925093173980713e-01 -1.271205693483352661e-01 -2.265293300151824951e-01 -1.379354149103164673e-01 -8.123002201318740845e-02 6.918752193450927734e-02 1.624625176191329956e-02 1.528377830982208252e-01 -2.241377532482147217e-01 1.976893097162246704e-01
-1.313236504793167114e-01 4.984795674681663513e-02 1.716615408658981323e-01 4.807416722178459167e-02 2.832736372947692871e-01 2.463184893131256104e-01 1.462517678737640381e-01 5.092578381299972534e-02 -1.652682945132255554e-02 2.693905532360076904e-01 -8.517259359359741211e-02 1.221882104873657227e-01 -1.322042495012283325e-01 -4.609806537628173828e-01 1.522443592548370361e-01 -6.467314809560775757e-02 -1.440083384513854980e-01 4.692827165126800537e-02 1.601312607526779175e-01 -9.156040847301483154e-02 9.947247803211212158e-02 1.499971747398376465e-01 -9.890975058078765869e-02 1.984278410673141479e-01 -9.785281866788864136e-02 -3.351224120706319809e-03 8.227816782891750336e-03 -3.851631581783294678e-01 1.232277825474739075e-01 -2.528082728385925293e-01 -1.502121686935424805e-01 1.817624419927597046e-01
-1.371662020683288574e-01 -9.093993902206420898e-02 1.506745368242263794e-01 -5.577297508716583252e-02 2.279685586690902710e-01 7.796541322022676468e-03 1.141522452235221863e-01 2.211580425500869751e-01 1.319217775017023087e-02 -6.506983935832977295e-02 -3.357423841953277588e-01 -1.912084072828292847e-01 1.261511445045471191e-01 -4.117770791053771973e-01 -6.845402717590332031e-02 9.843301028013229370e-02 -2.369915246963500977e-01 1.071247160434722900e-01 -7.646941393613815308e-02 -2.779979407787322998e-01 1.909998478367924690e-03 -8.676418103277683258e-03 1.529597640037536621e-01 2.135091274976730347e-01 -8.898983895778656006e-02 -1.215183511376380920e-01 1.428797245025634766e-01 3.564294055104255676e-02 -1.541396826505661011e-01 2.326277345418930054e-01 -3.611584007740020752e-01 8.411289751529693604e-02
-6.547710299491882324e-02 1.007646769285202026e-01 -9.406336396932601929e-02 1.158772930502891541e-01 1.771931201219558716e-01 -3.798367455601692200e-02 -7.320190779864788055e-04 4.563095867633819580e-01 2.523791790008544922e-01 1.626458764076232910e-01 1.915103495121002197e-01 -7.269037514925003052e-02 5.219453573226928711e-02 -2.967815995216369629e-01 8.633939176797866821e-02 3.695819973945617676e-01 -6.459659337997436523e-02 -9.847869724035263062e-02 4.227974265813827515e-02 -3.485718965530395508e-01 1.805354468524456024e-02 1.076145619153976440e-01 -2.004809677600860596e-01 5.279619991779327393e-02 -1.440325677394866943e-01 -8.775031566619873047e-02 -1.774832606315612793e-02 -1.558708399534225464e-01 2.259615212678909302e-01 -1.988436877727508545e-01 -1.274203360080718994e-01 5.770256370306015015e-02
-1.866871863603591919e-01 3.374854102730751038e-02 5.277167558670043945e-01 1.531537175178527832e-01 7.466676086187362671e-02 1.796308904886245728e-01 2.414557896554470062e-02 -4.987404216080904007e-03 1.094350125640630722e-02 -1.207671612501144409e-01 -1.445897817611694336e-01 1.916536986827850342e-01 1.169637814164161682e-01 -5.983829125761985779e-02 1.406655907630920410e-01 2.216001003980636597e-01 -1.706059128046035767e-01 -4.563648253679275513e-02 4.729332774877548218e-02 -3.897109031677246094e-01 -1.132121905684471130e-01 -9.482633322477340698e-02 -1.677692830562591553e-01 1.384063661098480225e-01 -4.005371332168579102e-01 5.612524226307868958e-02 4.303454607725143433e-02 -1.145210415124893188e-01 -1.022283956408500671e-01 -1.771583966910839081e-02 6.199318170547485352e-02 1.324931830167770386e-01
-1.123606935143470764e-01 3.270680904388427734e-01 4.336966276168823242e-01 -2.134847491979598999e-01 2.139725536108016968e-01 9.551222622394561768e-02 7.437620777636766434e-03 2.494322657585144043e-01 2.163135409355163574e-01 -2.973747253417968750e-02 -1.796379499137401581e-02 1.268708407878875732e-01 -5.510819703340530396e-02 -2.044597417116165161e-01 9.829217195510864258e-02 1.714254356920719147e-02 -1.075456663966178894e-01 2.128339856863021851e-01 2.823806554079055786e-02 -4.007175564765930176e-01 1.269640475511550903e-01 -4.156897217035293579e-02 -1.947121322154998779e-01 -1.091547682881355286e-02 1.636666506528854370e-01 1.465092152357101440e-01 -6.349780410528182983e-02 2.364666759967803955e-02 1.902285665273666382e-01 1.514627505093812943e-02 5.665640532970428467e-02 2.099487930536270142e-01
-1.161880269646644592e-01 -7.454910315573215485e-03 1.694849282503128052e-01 -1.018642485141754150e-01 2.626782953739166260e-01 6.551602482795715332e-02 -6.313858926296234131e-02 1.794468909502029419e-01 2.541277110576629639e-01 -1.276055574417114258e-01 -4.088951647281646729e-01 -3.632060587406158447e-01 -9.635182470083236694e-02 -2.372782379388809204e-01 3.483911603689193726e-02 8.874621242284774780e-02 -7.468026131391525269e-02 -2.815501019358634949e-02 1.609213799238204956e-01 -4.165723919868469238e-01 -1.874497830867767334e-01 2.343501001596450806e-01 -3.855938464403152466e-02 1.246549040079116821e-01 -1.347475051879882812e-01 2.524511702358722687e-02 -5.951017141342163086e-02 1.986910998821258545e-01 -8.209039457142353058e-03 7.709666341543197632e-02 -4.047250375151634216e-02 -2.944378554821014404e-02
-2.553367912769317627e-01 1.283329129219055176e-01 1.833115816116333008e-01 6.892018136568367481e-04 4.865376949310302734e-01 1.382862478494644165e-01 -7.557894289493560791e-02 2.298850268125534058e-01 1.598745435476303101e-01 1.076388806104660034e-01 -6.526019889861345291e-03 -7.269174605607986450e-02 1.433982551097869873e-01 -3.984554857015609741e-02 -1.956281214952468872e-01 1.505834460258483887e-01 -9.276036918163299561e-02 1.559131294488906860e-01 -1.581085920333862305e-01 -3.490259647369384766e-01 -2.361096590757369995e-01 3.710156679153442383e-02 -1.625498570501804352e-02 -2.355821430683135986e-01 1.804377301596105099e-03 -2.517865300178527832e-01 -1.885455548763275146e-01 -9.171399287879467010e-03 -1.873211413621902466e-01 -5.356189236044883728e-02 8.183729648590087891e-02 -9.193861484527587891e-02
-1.702380776405334473e-01 1.738746017217636108e-01 1.278187930583953857e-01 6.924879550933837891e-02 2.916005849838256836e-01 2.963693439960479736e-01 -1.953241080045700073e-01 2.017364352941513062e-01 -9.534646570682525635e-02 3.130480879917740822e-03 -6.601155549287796021e-02 1.827443391084671021e-01 -8.718346804380416870e-02 -2.225580215454101562e-01 3.209241032600402832e-01 2.988684475421905518e-01 -1.600372791290283203e-01 -9.306889027357101440e-02 -1.532702893018722534e-01 -2.978773117065429688e-01 -1.542176306247711182e-02 -3.263425230979919434e-01 2.492751181125640869e-02 5.745091009885072708e-03 -5.152609944343566895e-02 1.882697343826293945e-01 3.558040782809257507e-02 -6.324914842844009399e-02 -1.760267070494592190e-03 2.150553315877914429e-01 5.383349955081939697e-02 1.588479429483413696e-01
-2.043882757425308228e-01 9.235101193189620972e-02 2.935181260108947754e-01 -4.543698951601982117e-02 2.549390196800231934e-01 1.837781220674514771e-01 1.198560073971748352e-01 4.175379574298858643e-01 -3.055640123784542084e-02 1.933650672435760498e-01 4.060356877744197845e-03 -2.627901434898376465e-01 2.846151888370513916e-01 -1.253031492233276367e-01 5.152487754821777344e-02 2.919968664646148682e-01 7.419094443321228027e-02 5.005808174610137939e-02 4.722197353839874268e-02 -7.648424059152603149e-02 -1.421635299921035767e-01 6.194399669766426086e-02 2.459453642368316650e-01 -1.624348908662796021e-01 -1.712805777788162231e-01 1.416587233543395996e-01 -1.316373348236083984e-01 -3.402912244200706482e-02 1.693250834941864014e-01 -1.232852190732955933e-01 -1.885721236467361450e-01 8.748207241296768188e-02
-7.013290375471115112e-02 2.101612687110900879e-01 1.548677086830139160e-01 -1.299212574958801270e-01 3.339902162551879883e-01 -3.644297719001770020e-01 -1.086933016777038574e-01 2.936341762542724609e-01 2.711415886878967285e-01 -2.909790351986885071e-02 -8.513829112052917480e-02 6.522848457098007202e-02 1.328172832727432251e-01 -9.979973547160625458e-03 1.581211201846599579e-02 9.643580764532089233e-02 -1.396079212427139282e-01 -8.659582585096359253e-03 -2.392879277467727661e-01 -2.943493723869323730e-01 6.402544677257537842e-02 -2.793341279029846191e-01 9.020520001649856567e-02 1.029981896281242371e-01 -2.116439193487167358e-01 -1.129372119903564453e-01 -1.557105183601379395e-01 5.620691925287246704e-02 2.902085781097412109e-01 7.524610310792922974e-02 5.967775732278823853e-02 -1.084590852260589600e-01
1.276511549949645996e-01 9.372710436582565308e-02 2.041398733854293823e-01 -2.999737262725830078e-01 2.483565062284469604e-01 1.520751565694808960e-01 1.023624390363693237e-01 6.768743693828582764e-02 -2.170892208814620972e-01 1.862078756093978882e-01 -7.503432780504226685e-02 3.350504338741302490e-01 1.827147752046585083e-01 -2.447075694799423218e-01 2.843523919582366943e-01 7.226951420307159424e-02 9.298557043075561523e-02 9.863677620887756348e-02 1.142517626285552979e-01 -4.528480768203735352e-01 1.116740331053733826e-02 -1.396275907754898071e-01 -5.819953605532646179e-02 1.017281338572502136e-01 -1.389523297548294067e-01 1.312796119600534439e-02 -2.566145174205303192e-02 -2.289613010361790657e-03 1.411783248186111450e-01 1.431453227996826172e-01 -5.295587703585624695e-02 1.764459758996963501e-01
-2.945856750011444092e-01 2.676432728767395020e-01 3.218040168285369873e-01 -2.209271304309368134e-02 1.481211185455322266e-01 -1.923566162586212158e-01 -8.404637873172760010e-02 2.757358551025390625e-01 -2.041531354188919067e-01 2.638235092163085938e-01 -1.224641352891921997e-01 -9.877468645572662354e-02 1.751147210597991943e-01 -1.206126622855663300e-02 4.491503909230232239e-02 3.086835443973541260e-01 -3.506154417991638184e-01 5.505083128809928894e-02 9.047354012727737427e-02 -9.607381373643875122e-02 -3.081021830439567566e-02 2.403817623853683472e-01 1.594762057065963745e-01 8.565989136695861816e-02 -2.141850590705871582e-01 -1.203612014651298523e-01 -1.399068683385848999e-01 2.346400544047355652e-02 -5.660179629921913147e-02 3.881255909800529480e-02 1.005377545952796936e-01 3.423069044947624207e-02
-2.058693021535873413e-01 -2.661217451095581055e-01 1.742659322917461395e-02 1.870224028825759888e-01 3.496581017971038818e-01 1.742885261774063110e-01 -1.235640197992324829e-01 4.716783389449119568e-02 1.429014354944229126e-01 -5.245903506875038147e-02 3.178538754582405090e-02 1.981020420789718628e-01 1.823541969060897827e-01 -3.591031730175018311e-01 5.246445536613464355e-03 2.379873096942901611e-01 -1.556869447231292725e-01 -4.087157920002937317e-02 1.907296776771545410e-01 -1.655938476324081421e-01 -8.891196548938751221e-02 6.687323749065399170e-02 1.753881424665451050e-01 -1.586782559752464294e-02 -9.315826743841171265e-02 2.835566103458404541e-01 -1.522531509399414062e-01 1.726962924003601074e-01 -1.533780246973037720e-01 2.777121365070343018e-01 -2.312203124165534973e-02 -1.507152169942855835e-01
-3.944064304232597351e-02 1.342492103576660156e-01 2.679462730884552002e-01 -3.547187745571136475e-01 2.003236711025238037e-01 -8.774048835039138794e-02 2.180127501487731934e-01 5.828469619154930115e-02 2.711883485317230225e-01 -5.993748828768730164e-02 -1.564962230622768402e-02 2.495608478784561157e-01 -3.834494575858116150e-02 -1.472901701927185059e-01 -2.645085565745830536e-02 -9.298995137214660645e-02 -5.460605025291442871e-02 2.355962693691253662e-01 2.727158367633819580e-01 -5.192052721977233887e-01 -1.240400299429893494e-01 -9.017633646726608276e-02 -3.081393614411354065e-02 -1.354970782995223999e-01 -2.770424447953701019e-02 -8.791841566562652588e-02 3.900761948898434639e-04 1.895056962966918945e-01 -1.044135168194770813e-01 1.034060940146446228e-01 2.434335276484489441e-02 3.784925444051623344e-03
-3.509020805358886719e-01 -8.003408461809158325e-02 1.146499961614608765e-01 1.904200911521911621e-01 3.082810938358306885e-01 6.981769204139709473e-02 1.268612444400787354e-01 3.318917453289031982e-01 -1.034410521388053894e-01 2.084972560405731201e-01 2.078423500061035156e-01 -8.933389186859130859e-02 2.333190059289336205e-03 -3.214482665061950684e-01 3.364147543907165527e-01 1.408464759588241577e-01 -6.230017542839050293e-02 1.177728399634361267e-01 -1.187789589166641235e-01 -1.810499727725982666e-01 2.896446920931339264e-02 3.021954298019409180e-01 1.813502758741378784e-01 -8.251210302114486694e-02 -7.063305377960205078e-02 -8.419526740908622742e-03 -5.011563748121261597e-02 4.460830241441726685e-02 -1.778083592653274536e-01 -5.657326802611351013e-02 3.536589443683624268e-02 -1.052525043487548828e-01
-1.572918742895126343e-01 -3.701385110616683960e-02 4.239537417888641357e-01 -2.082986570894718170e-02 2.664290368556976318e-01 9.249758906662464142e-03 -7.309428881853818893e-03 7.910395413637161255e-02 -6.307798624038696289e-02 -7.320665568113327026e-02 -2.541237473487854004e-01 3.520177304744720459e-01 4.923212900757789612e-02 1.450038552284240723e-01 3.054316639900207520e-01 6.440198421478271484e-02 -1.246577352285385132e-01 3.010667487978935242e-02 1.198595166206359863e-01 -5.202340483665466309e-01 4.096332564949989319e-02 -2.907446213066577911e-02 8.222395926713943481e-02 -4.398196935653686523e-02 -2.236167192459106445e-01 -3.409613668918609619e-02 -8.076335303485393524e-03 -1.650926023721694946e-01 -4.402952641248703003e-02 -2.984422445297241211e-02 -6.009585782885551453e-02 3.925258759409189224e-03
-3.691851794719696045e-01 9.232576936483383179e-02 1.773589998483657837e-01 -1.834089756011962891e-01 3.424295485019683838e-01 2.267972379922866821e-01 -1.137268543243408203e-01 7.651284337043762207e-02 9.221376478672027588e-02 -7.377626746892929077e-02 1.168023571372032166e-01 -5.308208987116813660e-03 -4.946941044181585312e-04 -9.608490765094757080e-02 2.636186778545379639e-01 2.071319520473480225e-02 -3.714931309223175049e-01 5.683423206210136414e-02 1.780575364828109741e-01 -3.164671957492828369e-01 -1.648453921079635620e-01 1.949963569641113281e-01 1.326173394918441772e-01 1.294301748275756836e-01 6.011538952589035034e-02 1.046832501888275146e-01 -4.999473225325345993e-03 2.804853916168212891e-01 -1.470914334058761597e-01 7.468427717685699463e-02 -1.848147250711917877e-02 4.869976267218589783e-02
-1.615365892648696899e-01 -4.720780253410339355e-02 -1.533000147901475430e-03 -2.211832851171493530e-01 2.243408709764480591e-01 -6.848324555903673172e-03 2.385273948311805725e-02 2.896461188793182373e-01 1.240603774785995483e-01 9.639174491167068481e-02 -2.805268466472625732e-01 -1.870791018009185791e-01 -1.097223684191703796e-01 -5.199517607688903809e-01 -3.906392306089401245e-02 1.262462139129638672e-01 -7.087436318397521973e-02 1.248098686337471008e-01 -3.755692020058631897e-02 -2.110255658626556396e-01 7.052848488092422485e-02 4.968181997537612915e-02 2.964892983436584473e-01 2.137123346328735352e-01 -4.380450770258903503e-02 -1.582497805356979370e-01 -1.819726079702377319e-02 -3.102190792560577393e-02 -1.203748732805252075e-01 1.292627006769180298e-01 -2.768324017524719238e-01 -7.765018194913864136e-02
-5.427397042512893677e-02 -1.403241455554962158e-01 3.871449530124664307e-01 -2.188229933381080627e-02 2.520749568939208984e-01 2.151037901639938354e-01 2.624467574059963226e-02 -1.616532653570175171e-01 7.088352739810943604e-02 7.398220896720886230e-02 -8.102364838123321533e-02 3.000285029411315918e-01 3.212819574400782585e-03 -2.990104258060455322e-01 9.700549393892288208e-02 1.886180192232131958e-01 -1.083206087350845337e-01 1.722400039434432983e-01 -2.709312830120325089e-03 -2.447976768016815186e-01 1.829136908054351807e-01 1.665863096714019775e-01 2.293316125869750977e-01 1.736462116241455078e-01 -2.986725866794586182e-01 1.341510564088821411e-01 1.884751319885253906e-01 -6.170304119586944580e-02 1.585668623447418213e-01 6.753247231245040894e-02 1.313861310482025146e-01 -1.005054563283920288e-01
-3.304797112941741943e-01 -3.557458519935607910e-03 1.802783906459808350e-01 2.042127847671508789e-01 3.492322266101837158e-01 4.693300276994705200e-02 2.666606307029724121e-01 1.335491091012954712e-01 -5.357891693711280823e-02 3.926435708999633789e-01 -5.637196451425552368e-02 2.221825867891311646e-01 5.043116956949234009e-02 9.821649640798568726e-02 3.761632740497589111e-01 8.688130229711532593e-02 1.365947872400283813e-01 -1.512206047773361206e-01 3.248219937086105347e-02 -1.951394081115722656e-01 1.054608449339866638e-01 2.163228094577789307e-01 1.030727326869964600e-01 6.759043782949447632e-02 -7.278646528720855713e-02 3.343943879008293152e-02 9.029566496610641479e-02 -9.556450694799423218e-02 -1.697989106178283691e-01 -1.460439562797546387e-01 7.059559971094131470e-02 -4.702930804342031479e-03
-1.928661912679672241e-01 -6.786914169788360596e-02 3.784095644950866699e-01 1.406940221786499023e-01 3.329452499747276306e-02 -1.336766928434371948e-01 8.219485729932785034e-02 -2.570730634033679962e-02 -3.441891400143504143e-03 6.381116807460784912e-02 -1.045223176479339600e-01 2.560330629348754883e-01 1.075871065258979797e-01 -2.321176379919052124e-01 1.498133689165115356e-01 1.629250645637512207e-01 -1.242161244153976440e-01 3.159949183464050293e-01 -1.022233394905924797e-03 -3.612242341041564941e-01 1.999383717775344849e-01 9.145916998386383057e-02 1.509491950273513794e-01 -9.195236861705780029e-02 -1.154008582234382629e-01 3.017504215240478516e-01 -6.599812209606170654e-02 2.219976857304573059e-02 2.388807237148284912e-01 7.350288331508636475e-02 -4.024011641740798950e-02 -2.741465866565704346e-01
-9.173470735549926758e-02 -1.544033437967300415e-01 4.126117229461669922e-01 9.846426546573638916e-02 -5.566867813467979431e-02 -1.765997260808944702e-01 -2.617506197566399351e-06 2.558200433850288391e-02 5.123419687151908875e-02 -2.012141980230808258e-02 -2.016225755214691162e-01 1.395321935415267944e-01 7.472225697711110115e-04 -9.269112348556518555e-02 6.036136299371719360e-02 4.771013185381889343e-02 -3.287900108261965215e-05 5.231403186917304993e-02 1.349041759967803955e-01 -3.461108803749084473e-01 -3.034770190715789795e-01 1.910818666219711304e-01 7.784602791070938110e-02 2.910291850566864014e-01 -5.324174761772155762e-01 -5.644737929105758667e-02 5.574684217572212219e-02 6.173141300678253174e-02 -8.786269463598728180e-03 -1.283916532993316650e-01 -7.045114785432815552e-02 -1.351462444290518761e-03
-3.408156335353851318e-01 4.499060288071632385e-02 2.016714662313461304e-01 -1.478350609540939331e-01 3.023977279663085938e-01 2.308206260204315186e-02 2.331335656344890594e-02 8.518007397651672363e-02 1.652873903512954712e-01 3.412273153662681580e-02 -3.287370204925537109e-01 2.936002612113952637e-02 -6.226045638322830200e-02 -1.543998718261718750e-01 3.989721834659576416e-02 1.569873541593551636e-01 -1.418821066617965698e-01 3.885999694466590881e-02 2.051509171724319458e-01 -2.022351324558258057e-01 -1.790024191141128540e-01 2.050668150186538696e-01 1.848506480455398560e-01 -1.157945618033409119e-01 2.322230190038681030e-01 1.592326313257217407e-01 1.283661741763353348e-02 3.082497790455818176e-02 1.656827777624130249e-01 -3.578055500984191895e-01 -1.794131398200988770e-01 -1.838197857141494751e-01
-2.697766125202178955e-01 1.414965689182281494e-01 2.231634408235549927e-01 3.208424896001815796e-02 2.232711017131805420e-01 5.773403216153383255e-03 2.793905735015869141e-01 3.012069761753082275e-01 -1.916969753801822662e-02 2.319769710302352905e-01 -5.145105719566345215e-02 -7.178245484828948975e-02 -1.138761118054389954e-01 6.538359448313713074e-03 1.714122891426086426e-01 2.202228754758834839e-01 -1.086479052901268005e-01 -7.946180552244186401e-02 -1.817847043275833130e-01 -3.088741898536682129e-01 -1.680350005626678467e-01 4.441467821598052979e-01 -9.893170557916164398e-03 1.407206803560256958e-01 -6.203858181834220886e-02 -1.365134119987487793e-01 -1.355280131101608276e-01 1.514099240303039551e-01 -6.887979060411453247e-02 -5.178163945674896240e-02 -9.671799838542938232e-03 -1.468387246131896973e-01
-2.111655473709106445e-01 -2.457858175039291382e-01 8.556023240089416504e-02 1.290517151355743408e-01 2.486609816551208496e-01 5.655385181307792664e-02 -2.395092323422431946e-02 1.316090673208236694e-01 2.630774676799774170e-01 -5.164626613259315491e-02 -4.850371927022933960e-02 -8.831603080034255981e-02 1.033072695136070251e-01 -4.738960266113281250e-01 -2.430459856986999512e-02 4.585864245891571045e-01 -8.782149851322174072e-02 2.333658188581466675e-01 1.192102208733558655e-01 -2.184216529130935669e-01 1.725572720170021057e-02 -1.011285632848739624e-01 6.344855763018131256e-03 -2.687942609190940857e-02 -4.915180802345275879e-02 1.913993656635284424e-01 3.717012703418731689e-02 1.274828463792800903e-01 -1.040698029100894928e-02 2.401016652584075928e-01 -9.810002148151397705e-02 -2.200681902468204498e-02
-4.025487303733825684e-01 4.594880715012550354e-02 2.387309670448303223e-01 1.743471771478652954e-01 3.418240547180175781e-01 1.030737385153770447e-01 -5.099623929709196091e-03 1.312965154647827148e-01 2.285285890102386475e-01 1.686501055955886841e-01 -1.886389851570129395e-01 -2.886217273771762848e-02 1.128011271357536316e-01 -4.599663615226745605e-02 1.673032641410827637e-01 6.075304001569747925e-02 7.465600967407226562e-02 -1.306629031896591187e-01 1.884517371654510498e-01 -1.180630698800086975e-01 -3.451968133449554443e-01 2.972804009914398193e-01 4.380150139331817627e-02 1.497579962015151978e-01 1.179950609803199768e-01 -1.251462399959564209e-01 -2.554893195629119873e-01 1.132531613111495972e-01 5.020393431186676025e-02 -1.556419432163238525e-01 5.119638051837682724e-03 -4.093534499406814575e-02
-2.705611586570739746e-01 1.988655328750610352e-01 1.327250748872756958e-01 -1.175471395254135132e-01 3.020781576633453369e-01 -9.950973838567733765e-02 -1.050519198179244995e-01 5.609666928648948669e-02 5.629096627235412598e-01 2.008025497198104858e-01 -2.829243540763854980e-01 7.443864643573760986e-02 -1.524797081947326660e-01 -6.187484785914421082e-02 6.611640751361846924e-02 1.093683317303657532e-01 -1.094184964895248413e-01 -4.034838452935218811e-02 1.083630770444869995e-01 -6.978110410273075104e-03 2.264025360345840454e-01 1.160707101225852966e-01 6.283064186573028564e-02 -9.938713908195495605e-02 -1.926784366369247437e-01 -2.430016361176967621e-02 -1.552035287022590637e-02 2.199388109147548676e-03 5.737927928566932678e-02 1.370709091424942017e-01 -2.509717941284179688e-01 1.652744859457015991e-01
-1.276037991046905518e-01 -1.761217266321182251e-01 2.987475395202636719e-01 4.711207468062639236e-03 4.854607284069061279e-01 4.886378720402717590e-02 -5.904965801164507866e-04 1.873770542442798615e-02 1.682782769203186035e-01 1.077640354633331299e-01 3.305732086300849915e-02 2.285329848527908325e-01 -2.059169709682464600e-01 -3.621782660484313965e-01 4.876364395022392273e-02 2.277508378028869629e-01 1.413636002689599991e-02 1.351258605718612671e-01 -1.674924492835998535e-01 -1.365924626588821411e-01 4.427942633628845215e-02 -2.295658439397811890e-01 1.649202257394790649e-01 2.376683354377746582e-01 -1.495063900947570801e-01 7.571636233478784561e-03 6.032086908817291260e-03 1.393674761056900024e-01 -6.714386492967605591e-02 1.951464414596557617e-01 9.459295868873596191e-02 8.376874029636383057e-02
-1.884306520223617554e-01 -1.406146734952926636e-01 -4.907032009214162827e-03 -1.901995092630386353e-01 1.486815363168716431e-01 -2.439958602190017700e-01 1.246256604790687561e-01 4.580329954624176025e-01 -1.511965394020080566e-01 6.194465979933738708e-02 -2.047968506813049316e-01 1.106870099902153015e-01 -2.742851972579956055e-01 -2.866622805595397949e-01 1.861891336739063263e-02 1.877959370613098145e-01 4.004444554448127747e-02 -6.403689086437225342e-02 -9.693084657192230225e-02 -3.559614717960357666e-01 -1.131218820810317993e-01 -1.471028178930282593e-01 -2.558053135871887207e-01 5.445614829659461975e-02 -3.142270073294639587e-02 -2.937381155788898468e-02 4.979729652404785156e-03 -2.024065852165222168e-01 -1.412998884916305542e-02 1.806997358798980713e-01 7.160697877407073975e-02 -4.662290215492248535e-02
-2.985078394412994385e-01 -1.618902236223220825e-01 1.516313701868057251e-01 8.186197280883789062e-02 3.616202771663665771e-01 5.686282366514205933e-02 8.740665018558502197e-02 2.002656012773513794e-01 1.035997569561004639e-01 -1.728123575448989868e-01 1.631860882043838501e-01 -4.198809340596199036e-02 4.863740876317024231e-02 -3.758225142955780029e-01 5.593910068273544312e-02 -1.388251967728137970e-02 -1.079204529523849487e-01 1.414877176284790039e-01 8.737866580486297607e-02 -2.947058081626892090e-01 -1.134328194893896580e-03 3.224323987960815430e-01 -2.965651750564575195e-01 8.863003551959991455e-02 -2.267998009920120239e-01 -9.659673273563385010e-02 -1.331808865070343018e-01 1.390283256769180298e-01 -1.238440647721290588e-01 4.561700299382209778e-02 -1.206383928656578064e-01 -3.991799801588058472e-02
-8.328121155500411987e-02 4.247704520821571350e-02 2.222712188959121704e-01 -2.217571735382080078e-01 3.745487034320831299e-01 -5.598596855998039246e-02 1.507347375154495239e-01 1.538377702236175537e-01 6.467401236295700073e-02 5.171107053756713867e-01 6.439222395420074463e-02 9.501109272241592407e-02 8.521881699562072754e-02 2.443463169038295746e-02 2.397536188364028931e-01 1.452167332172393799e-01 2.755861282348632812e-01 1.886017322540283203e-01 3.955986723303794861e-02 -2.126501798629760742e-01 4.798216372728347778e-02 2.666709572076797485e-02 2.523394227027893066e-01 1.043169945478439331e-01 -1.040652543306350708e-01 -1.871054172515869141e-01 -1.015716642141342163e-01 1.171881258487701416e-01 6.012457981705665588e-02 -1.301917433738708496e-01 -6.347489077597856522e-03 -7.290694117546081543e-02
-3.078207373619079590e-01 -3.615888534113764763e-03 1.864942461252212524e-01 9.701409935951232910e-02 2.594307661056518555e-01 9.542573988437652588e-02 -1.420009434223175049e-01 2.633900642395019531e-01 3.913049772381782532e-02 1.003258004784584045e-01 -2.463619858026504517e-01 3.851628899574279785e-01 1.257340610027313232e-02 6.450939923524856567e-02 1.322877109050750732e-01 1.028108745813369751e-01 -8.388011157512664795e-02 -1.055928543210029602e-01 1.705206185579299927e-01 -3.943448960781097412e-01 -6.427150964736938477e-02 -2.755256891250610352e-01 2.103678733110427856e-01 1.529602855443954468e-01 -2.334330379962921143e-01 -9.042882919311523438e-02 -1.334634330123662949e-02 2.401901409029960632e-02 -2.805888419970870018e-03 1.063838377594947815e-01 1.057410389184951782e-01 7.526053488254547119e-02
-1.600860953330993652e-01 -2.190966010093688965e-01 8.971727639436721802e-02 -1.941449940204620361e-01 1.190551966428756714e-01 -3.364882469177246094e-01 1.054296419024467468e-01 1.544398218393325806e-01 6.021492183208465576e-03 1.458225101232528687e-01 4.710011184215545654e-02 5.233487114310264587e-02 -1.084464788436889648e-01 -4.696381688117980957e-01 2.678082510828971863e-02 -1.859175562858581543e-01 -7.613372802734375000e-02 -1.984737515449523926e-01 -1.582473516464233398e-01 -3.910322189331054688e-01 -1.396352648735046387e-01 2.345258295536041260e-01 -1.115746796131134033e-03 -7.409144192934036255e-02 -1.330631822347640991e-01 1.936286240816116333e-01 -2.200911492109298706e-01 -1.244671642780303955e-02 5.318749323487281799e-02 9.878662414848804474e-03 1.013894286006689072e-02 1.202122196555137634e-01
-1.792200207710266113e-01 -7.233494520187377930e-02 2.777129411697387695e-01 2.111365459859371185e-02 3.378602266311645508e-01 -1.356044113636016846e-01 -2.612178027629852295e-01 3.454560935497283936e-01 1.381278038024902344e-01 1.456190347671508789e-01 -2.640897966921329498e-02 2.805871069431304932e-01 -6.655362248420715332e-02 -1.147417947649955750e-01 3.799612447619438171e-02 -3.616291284561157227e-02 -2.279455661773681641e-01 1.592462658882141113e-01 -9.614676237106323242e-02 -3.009009063243865967e-01 -7.909667491912841797e-02 2.103194408118724823e-02 -2.208622545003890991e-01 -1.009805276989936829e-01 -1.451286226511001587e-01 9.329079091548919678e-02 1.018777396529912949e-02 -8.213604986667633057e-02 2.173230051994323730e-02 1.677958518266677856e-01 -2.280068099498748779e-01 -2.547488808631896973e-01
-3.250615894794464111e-01 1.371676027774810791e-01 1.959389448165893555e-01 -7.601180672645568848e-02 4.312669634819030762e-01 -5.971131758997216821e-05 -3.728103125467896461e-03 3.350540995597839355e-01 6.712301820516586304e-02 3.044164367020130157e-02 -9.587520360946655273e-02 -1.677946448326110840e-01 1.841789931058883667e-01 -7.343105226755142212e-02 -4.533567652106285095e-02 2.988315224647521973e-01 -1.267306879162788391e-02 1.955519896000623703e-03 -1.668757200241088867e-01 -1.774580478668212891e-01 -1.581763625144958496e-01 2.659779191017150879e-01 1.480201184749603271e-01 3.024508431553840637e-02 -2.263782918453216553e-01 -1.104688495397567749e-01 -9.896706789731979370e-02 6.913943588733673096e-02 1.010577678680419922e-01 -2.308583557605743408e-01 1.976238191127777100e-01 3.089551255106925964e-02
-2.562287449836730957e-01 1.538197994232177734e-01 2.971257269382476807e-01 3.026925921440124512e-01 5.352195352315902710e-02 9.919727453961968422e-04 6.145348027348518372e-02 9.082366526126861572e-02 -1.116791889071464539e-01 2.252634614706039429e-01 -9.060903638601303101e-02 1.168963536620140076e-01 -1.949847117066383362e-02 -3.752957880496978760e-01 2.152548283338546753e-01 9.318276494741439819e-02 1.056613698601722717e-01 7.229804992675781250e-02 -3.056894838809967041e-01 -1.740061640739440918e-01 1.910805515944957733e-02 9.679075330495834351e-02 2.150874137878417969e-01 3.431490808725357056e-02 -4.320081770420074463e-01 -9.966684877872467041e-02 -1.804816424846649170e-01 7.560387998819351196e-02 8.138583973050117493e-03 -3.310546278953552246e-02 -1.857081428170204163e-02 -3.004730306565761566e-02
-1.496427953243255615e-01 -7.241766899824142456e-02 2.732156813144683838e-01 1.636349111795425415e-01 1.717127412557601929e-01 -8.193410001695156097e-03 4.881338402628898621e-02 7.263284921646118164e-02 -6.142831873148679733e-03 1.086418628692626953e-01 -1.911152750253677368e-01 3.480436801910400391e-01 1.171181872487068176e-01 -2.849624678492546082e-02 1.110671460628509521e-01 1.025987416505813599e-01 -5.582967400550842285e-02 1.050812527537345886e-01 2.889401912689208984e-01 -4.531827270984649658e-01 -3.085429593920707703e-02 -1.280753612518310547e-01 2.240001410245895386e-02 -6.439293175935745239e-02 -4.604557454586029053e-01 -1.507249325513839722e-01 -8.882118761539459229e-02 -1.541360914707183838e-01 -6.978769600391387939e-02 1.654509752988815308e-01 -5.128515884280204773e-02 2.355456911027431488e-02
-3.166816383600234985e-02 8.963800966739654541e-02 2.060454189777374268e-01 -2.610369026660919189e-01 2.644900381565093994e-01 4.192690178751945496e-02 1.138162091374397278e-01 5.738375242799520493e-03 -1.206928268074989319e-01 4.956920742988586426e-01 -6.100433692336082458e-02 9.130483120679855347e-02 2.667579352855682373e-01 -2.428627759218215942e-01 1.463001668453216553e-01 -1.855609379708766937e-02 1.561420857906341553e-01 1.893645375967025757e-01 -2.813000045716762543e-02 -2.614178657531738281e-01 -1.351365894079208374e-01 -6.649733334779739380e-02 9.652387350797653198e-02 4.670714214444160461e-02 -4.655792564153671265e-02 2.852170355618000031e-02 -3.061011433601379395e-01 1.568082869052886963e-01 2.165539413690567017e-01 1.904162317514419556e-01 3.666984662413597107e-02 4.607773572206497192e-02
-3.943727314472198486e-01 8.935576677322387695e-02 7.069090753793716431e-02 -2.481507360935211182e-01 2.923263311386108398e-01 7.980739325284957886e-02 -6.413441617041826248e-03 -3.879527747631072998e-02 3.611273318529129028e-02 7.271899282932281494e-02 1.780316680669784546e-01 -1.578667461872100830e-01 9.887339174747467041e-02 -1.253304779529571533e-01 2.354072332382202148e-01 2.101168036460876465e-01 -3.056949675083160400e-01 1.120932213962078094e-02 1.399951875209808350e-01 -4.429495334625244141e-01 -1.778156012296676636e-01 7.191105186939239502e-02 2.567047178745269775e-01 1.180364042520523071e-01 -2.097441814839839935e-02 -3.747709095478057861e-02 -7.167509943246841431e-02 1.442390978336334229e-01 -5.440641939640045166e-02 1.093051582574844360e-01 -1.369875669479370117e-01 2.869507111608982086e-02
-3.997331261634826660e-01 5.806946009397506714e-02 -4.262402281165122986e-02 1.822631806135177612e-01 4.373582303524017334e-01 5.694347620010375977e-02 2.043292671442031860e-01 1.635875701904296875e-01 -7.997842133045196533e-02 3.689324259757995605e-01 -1.227810680866241455e-01 1.667886823415756226e-01 4.886861145496368408e-02 -5.892512202262878418e-02 1.709226816892623901e-01 8.717056363821029663e-02 2.166705429553985596e-01 -6.368561089038848877e-02 -3.905497863888740540e-02 -1.779040098190307617e-01 1.714958697557449341e-01 1.948273926973342896e-01 -8.596785366535186768e-03 -3.213081881403923035e-02 -3.082621395587921143e-01 5.591228231787681580e-02 -4.003657959401607513e-03 -1.728388294577598572e-02 -9.852275252342224121e-02 7.464290596544742584e-03 2.064205855131149292e-01 8.487238734960556030e-02
-2.721729278564453125e-01 -1.159491389989852905e-01 2.791109383106231689e-01 -2.507208287715911865e-01 1.035088598728179932e-01 2.056498080492019653e-01 3.091704249382019043e-01 2.972213625907897949e-01 2.372834384441375732e-01 2.080893218517303467e-01 -1.102643907070159912e-01 -2.405588775873184204e-01 1.851435564458370209e-02 -2.657076120376586914e-01 2.386983335018157959e-01 3.769171983003616333e-02 3.834277391433715820e-02 -1.426725238561630249e-01 1.414441764354705811e-01 -8.774751424789428711e-02 2.594967186450958252e-01 1.658814847469329834e-01 6.334684789180755615e-02 -5.022011324763298035e-02 -1.757355928421020508e-01 7.412983477115631104e-02 6.382127106189727783e-02 -2.279622852802276611e-02 -9.667894244194030762e-02 -1.514767408370971680e-01 8.756680414080619812e-03 -1.074585989117622375e-01
-3.481261134147644043e-01 3.678457811474800110e-02 7.995517551898956299e-02 -4.242315422743558884e-03 2.260773330926895142e-01 6.813187617808580399e-03 4.580797627568244934e-02 1.021868959069252014e-01 7.597254961729049683e-02 -1.018695347011089325e-02 -1.145735383033752441e-01 2.059451863169670105e-02 -2.280318886041641235e-01 -3.391642570495605469e-01 4.852785766124725342e-01 2.638847529888153076e-01 1.475631445646286011e-01 7.289787381887435913e-02 3.704506903886795044e-02 -1.209474280476570129e-01 -1.478802561759948730e-01 -1.545658856630325317e-01 1.426898837089538574e-01 -2.991922497749328613e-01 5.081115663051605225e-02 3.110414557158946991e-02 -1.938258297741413116e-02 -8.459110558032989502e-02 5.360964313149452209e-02 -2.207291126251220703e-01 1.106995157897472382e-02 -2.328825443983078003e-01
-4.575908184051513672e-01 1.299353539943695068e-01 -7.118867337703704834e-02 -1.788487732410430908e-01 2.810510098934173584e-01 -7.157249376177787781e-03 -1.576108112931251526e-02 8.579636365175247192e-02 6.365259736776351929e-02 -8.360417187213897705e-02 -1.992964893579483032e-01 -1.784591563045978546e-02 1.415092200040817261e-01 -2.208162546157836914e-01 1.008520275354385376e-01 9.122467041015625000e-02 -1.628979891538619995e-01 1.529910508543252945e-02 2.848993241786956787e-01 -3.986926674842834473e-01 -3.300009965896606445e-01 1.711773872375488281e-01 2.045574784278869629e-01 5.336293578147888184e-02 1.376707255840301514e-01 -3.715329989790916443e-02 1.448283195495605469e-01 7.063503377139568329e-03 3.682369366288185120e-02 1.150284111499786377e-01 -5.592790246009826660e-02 5.295796319842338562e-02
-2.978301942348480225e-01 9.740882366895675659e-02 1.701145246624946594e-02 2.457451820373535156e-02 8.403649926185607910e-02 -1.137014403939247131e-01 3.707748055458068848e-01 2.641210854053497314e-01 -1.604940593242645264e-01 -1.379386782646179199e-01 1.232378929853439331e-01 4.288070276379585266e-02 -6.606873869895935059e-02 -3.928933739662170410e-01 -6.498702801764011383e-03 -7.478659600019454956e-02 -8.443503826856613159e-02 1.686358153820037842e-01 -1.049823611974716187e-01 -3.775396347045898438e-01 1.846784353256225586e-02 2.755053527653217316e-02 2.227738350629806519e-01 -1.447941064834594727e-01 -3.503631055355072021e-01 2.956634946167469025e-02 -6.912065204232931137e-03 -3.535134345293045044e-02 8.898548036813735962e-02 1.601384580135345459e-01 -1.631361842155456543e-01 -3.991822153329849243e-02
-2.689201831817626953e-01 -1.090754196047782898e-01 9.678497165441513062e-02 9.680856764316558838e-02 2.071099281311035156e-01 -8.946152031421661377e-02 2.136576920747756958e-01 1.195368394255638123e-01 8.011645823717117310e-02 -2.545931935310363770e-02 2.457982748746871948e-01 1.277466677129268646e-02 5.140965804457664490e-02 -5.066544413566589355e-01 -1.180809512734413147e-01 2.277306169271469116e-01 -2.389367073774337769e-01 1.841657161712646484e-01 3.626209869980812073e-02 -3.956440091133117676e-01 7.489358633756637573e-02 7.964360713958740234e-02 9.405098855495452881e-02 6.148242205381393433e-02 1.128990054130554199e-01 -5.699108820408582687e-03 8.201393485069274902e-02 -2.144723534584045410e-01 -1.166080757975578308e-01 -1.338145732879638672e-01 -1.477654129266738892e-01 3.375757485628128052e-02
-1.568269133567810059e-01 -8.181262761354446411e-02 1.206954419612884521e-01 1.657566428184509277e-01 1.932099461555480957e-02 -1.751879155635833740e-01 -1.836156398057937622e-01 1.191989555954933167e-01 8.296069502830505371e-02 2.115416675806045532e-01 -1.889547109603881836e-01 3.662689924240112305e-01 1.446280181407928467e-01 -2.130473554134368896e-01 1.195543408393859863e-01 1.215051487088203430e-01 9.038072824478149414e-02 1.644744887016713619e-03 1.501652747392654419e-01 -3.322795331478118896e-01 -4.526735469698905945e-02 2.084874063730239868e-01 2.178953588008880615e-01 -1.315066218376159668e-01 -4.265827238559722900e-01 1.333651840686798096e-01 -6.234429404139518738e-02 -4.297284409403800964e-02 2.171043008565902710e-01 1.520935446023941040e-01 -3.569480776786804199e-02 -4.875697940587997437e-02
8.846402168273925781e-02 1.622554846107959747e-02 -1.069825738668441772e-01 2.777131795883178711e-01 2.108730673789978027e-01 1.356992125511169434e-01 1.483972370624542236e-01 8.599773049354553223e-02 4.662054777145385742e-01 1.155217140913009644e-01 -9.638667106628417969e-02 1.804824918508529663e-01 8.367919921875000000e-02 -2.872011661529541016e-01 1.039446294307708740e-01 3.807712793350219727e-01 3.224067389965057373e-02 -1.223021447658538818e-01 1.845528930425643921e-01 -2.439834177494049072e-01 -3.197183459997177124e-02 -6.189082935452461243e-02 2.993016541004180908e-01 8.507320284843444824e-02 -1.007371842861175537e-01 3.501816652715206146e-03 -5.974052846431732178e-02 1.372737288475036621e-01 2.220850437879562378e-02 7.603123039007186890e-02 -1.629663556814193726e-01 1.286273896694183350e-01
-3.399630784988403320e-01 2.773821949958801270e-01 2.610423564910888672e-01 -1.087627466768026352e-02 1.587798744440078735e-01 -7.270904630422592163e-02 4.044646397233009338e-02 3.237969875335693359e-01 -2.418476790189743042e-01 1.646932512521743774e-01 5.782322841696441174e-04 -1.107392907142639160e-01 2.198377698659896851e-01 -1.125271841883659363e-01 1.212251782417297363e-01 3.992447555065155029e-01 -2.113964855670928955e-01 7.314223796129226685e-02 7.498221844434738159e-02 -9.530980885028839111e-02 -7.239102572202682495e-02 2.100319862365722656e-01 5.785847827792167664e-02 -6.069866940379142761e-02 -3.132673501968383789e-01 -9.160371869802474976e-02 -1.048274785280227661e-01 5.275971442461013794e-02 6.392695754766464233e-02 -3.661797568202018738e-02 6.502730399370193481e-02 1.348982453346252441e-01
-1.448976844549179077e-01 6.447543948888778687e-02 2.223401069641113281e-01 -1.613165587186813354e-01 1.569482982158660889e-01 -7.171168923377990723e-02 1.335576772689819336e-01 1.616618633270263672e-01 1.342140436172485352e-01 2.257296256721019745e-02 -8.868728764355182648e-03 1.062441989779472351e-01 1.418897211551666260e-01 -3.702992498874664307e-01 1.257787793874740601e-01 2.262903898954391479e-01 3.677067533135414124e-02 -1.129297818988561630e-02 -2.630640268325805664e-01 -1.068405620753765106e-02 -1.454669535160064697e-01 4.794477820396423340e-01 1.463201493024826050e-01 8.985697478055953979e-02 -4.126631096005439758e-02 -3.249168395996093750e-02 3.410247564315795898e-01 -1.277112066745758057e-01 2.663438208401203156e-02 2.512680590152740479e-01 -1.447117775678634644e-01 -2.478553913533687592e-03
-2.042737305164337158e-01 -2.814340032637119293e-02 3.998734652996063232e-01 1.284626424312591553e-01 -6.828898936510086060e-02 7.724312692880630493e-02 1.757489293813705444e-01 3.512829840183258057e-01 6.782291457056999207e-03 3.176752626895904541e-01 3.751089423894882202e-02 -1.164190098643302917e-01 2.136902324855327606e-02 -2.936633527278900146e-01 4.252503439784049988e-02 2.468780800700187683e-02 -1.290171742439270020e-01 2.548792958259582520e-01 -1.370510756969451904e-01 -2.638095021247863770e-01 -2.402833998203277588e-01 1.035523042082786560e-01 -2.406122349202632904e-02 -1.848641633987426758e-01 -2.382957339286804199e-01 3.941369801759719849e-02 -4.105564672499895096e-03 1.191152185201644897e-01 -2.358213514089584351e-01 -3.176461160182952881e-02 2.777585014700889587e-02 -8.937936276197433472e-02
-4.154621958732604980e-01 -1.701037883758544922e-01 2.718560695648193359e-01 7.021965086460113525e-02 1.993123739957809448e-01 2.227624505758285522e-02 3.039636313915252686e-01 2.190990000963211060e-01 4.825910925865173340e-02 2.212542146444320679e-01 -7.321140170097351074e-02 -1.697476059198379517e-01 2.023587673902511597e-01 -1.072586327791213989e-01 2.126834690570831299e-01 1.736727654933929443e-01 1.475231647491455078e-01 -1.677356809377670288e-01 -3.889878466725349426e-02 -6.148174777626991272e-02 8.123397082090377808e-02 -8.640111982822418213e-02 3.764214515686035156e-01 -1.313562095165252686e-01 -1.494026780128479004e-01 -3.609630465507507324e-02 -3.429448977112770081e-02 -5.893374979496002197e-02 2.102368511259555817e-02 -1.907898485660552979e-01 -1.476992666721343994e-01 1.027552708983421326e-01
-2.668650150299072266e-01 1.865467876195907593e-01 1.596373170614242554e-01 7.540065050125122070e-02 1.822930644266307354e-03 -1.132390648126602173e-01 3.689719438552856445e-01 9.372906386852264404e-02 -1.887699216604232788e-01 1.191169172525405884e-01 -7.987666130065917969e-02 1.515687704086303711e-01 -7.268357276916503906e-02 -4.088413715362548828e-01 1.803240329027175903e-01 -1.229760646820068359e-01 -1.221576109528541565e-01 3.021292388439178467e-01 -1.652663457207381725e-03 -2.102237045764923096e-01 5.075950175523757935e-03 1.057500615715980530e-01 9.196712821722030640e-02 -2.277904897928237915e-01 -2.945137917995452881e-01 9.032644331455230713e-02 9.211359173059463501e-02 2.424533106386661530e-02 1.399574130773544312e-01 1.674948930740356445e-01 -1.912574842572212219e-02 -1.785410791635513306e-01
-5.082683563232421875e-01 1.396667808294296265e-01 1.920209079980850220e-01 -2.355193644762039185e-01 2.387855052947998047e-01 1.340368837118148804e-01 -3.835443174466490746e-03 -4.020242393016815186e-02 1.062672212719917297e-02 -8.646574616432189941e-02 4.360637441277503967e-02 -1.022236198186874390e-01 3.098954632878303528e-02 -1.655507832765579224e-01 3.278523087501525879e-01 7.827400416135787964e-02 -2.066871225833892822e-01 3.101995289325714111e-01 1.765613257884979248e-01 -2.481876462697982788e-01 -2.090107947587966919e-01 1.525038480758666992e-01 1.635863482952117920e-01 1.033341214060783386e-01 -5.441583693027496338e-03 4.105388745665550232e-02 -1.538585778325796127e-02 1.433577388525009155e-01 -6.309325993061065674e-02 1.138287112116813660e-01 6.873259693384170532e-02 1.049626320600509644e-01
-2.068742364645004272e-02 6.054696813225746155e-02 -5.372731387615203857e-02 -1.370876580476760864e-01 3.770369291305541992e-01 1.026088446378707886e-01 1.605632305145263672e-01 8.734374493360519409e-02 -6.755302101373672485e-02 4.869462177157402039e-02 -3.206621110439300537e-01 -1.211280003190040588e-01 -6.087320670485496521e-02 -2.937635481357574463e-01 1.937616467475891113e-01 1.104404553771018982e-01 -2.013020813465118408e-01 -2.411306202411651611e-01 1.101592406630516052e-01 -3.993086814880371094e-01 -2.230245918035507202e-01 -1.103281900286674500e-01 2.220074534416198730e-01 2.048803567886352539e-01 7.204774022102355957e-02 1.506046671420335770e-02 2.108157426118850708e-01 1.103435382246971130e-01 -6.173712667077779770e-03 -4.614472389221191406e-02 -1.137663722038269043e-01 1.529254019260406494e-01
-2.094712406396865845e-01 8.647238463163375854e-02 1.836153268814086914e-01 1.071304306387901306e-01 8.482476323843002319e-02 1.952619850635528564e-01 -9.676111489534378052e-02 2.563287615776062012e-01 -1.587243527173995972e-01 2.034487724304199219e-01 1.149443257600069046e-02 3.177695572376251221e-01 1.433531492948532104e-01 -1.936317086219787598e-01 3.154416978359222412e-01 3.083244860172271729e-01 -2.567698061466217041e-01 5.332754179835319519e-02 -1.255254000425338745e-01 -2.405175715684890747e-01 -9.448462724685668945e-02 -1.844633817672729492e-01 9.029695391654968262e-02 1.065475773066282272e-02 8.944056183099746704e-02 1.233215481042861938e-01 1.116475462913513184e-01 -1.608652174472808838e-01 -1.418666820973157883e-02 2.352063804864883423e-01 2.178721725940704346e-01 6.793295592069625854e-02
-1.808701008558273315e-01 3.481445312500000000e-01 7.638974580913782120e-03 6.131898984313011169e-02 3.186100125312805176e-01 -2.561689615249633789e-01 -3.004231723025441170e-03 2.070322483777999878e-01 8.084571361541748047e-02 8.112885057926177979e-03 9.778592735528945923e-02 2.050759829580783844e-02 2.373190671205520630e-01 -1.741367280483245850e-01 -8.541311323642730713e-02 5.950091406702995300e-02 -5.658083246089518070e-04 5.592665076255798340e-02 -1.936385333538055420e-01 -4.414543211460113525e-01 -3.101685084402561188e-02 -2.153386473655700684e-01 8.848068118095397949e-02 2.115532159805297852e-01 -2.649583220481872559e-01 -1.264770627021789551e-01 -9.276027232408523560e-02 6.197466701269149780e-02 2.038185894489288330e-01 1.320688426494598389e-01 -1.534778028726577759e-01 3.982329741120338440e-02
-1.434388011693954468e-01 2.104541659355163574e-02 1.778986304998397827e-01 -3.103120066225528717e-02 1.509264707565307617e-01 -8.832126855850219727e-02 2.746463119983673096e-01 1.339413821697235107e-01 1.962707191705703735e-02 -1.316308858804404736e-03 -1.264977306127548218e-01 2.088356167078018188e-01 5.303492397069931030e-02 -4.437627792358398438e-01 1.959707289934158325e-01 1.274641253985464573e-03 3.902946412563323975e-02 1.923501025885343552e-03 1.071218773722648621e-01 -3.266042470932006836e-02 -1.514867693185806274e-01 3.892339468002319336e-01 1.124038100242614746e-01 4.014214873313903809e-01 1.724610477685928345e-01 1.863427576608955860e-03 7.420161366462707520e-02 -2.066776901483535767e-01 -1.851329505443572998e-01 -8.178766071796417236e-02 -1.410023868083953857e-01 1.522139459848403931e-01
7.139357179403305054e-02 -9.263876080513000488e-02 4.216986298561096191e-01 -1.154403481632471085e-02 2.751740813255310059e-01 5.291503295302391052e-02 4.850168898701667786e-02 -3.828222677111625671e-02 1.057526618242263794e-01 3.284171819686889648e-01 -1.098853349685668945e-01 3.587445616722106934e-01 -2.441250234842300415e-01 -2.868539392948150635e-01 9.713680297136306763e-02 8.250202238559722900e-02 -1.329982727766036987e-01 -1.761458963155746460e-01 -3.467447683215141296e-02 -1.934550106525421143e-01 -1.220653727650642395e-01 1.184379756450653076e-01 1.730691939592361450e-01 -4.954461380839347839e-02 -1.871019452810287476e-01 -1.062388122081756592e-01 1.818864345550537109e-01 5.621674656867980957e-02 -8.221218362450599670e-03 -7.291679829359054565e-02 2.655539214611053467e-01 3.102583810687065125e-02
-1.329751461744308472e-01 -1.545207854360342026e-02 2.483640015125274658e-01 -6.128156185150146484e-02 3.071889579296112061e-01 -3.085113167762756348e-01 1.696013659238815308e-01 2.695955336093902588e-01 8.328387886285781860e-02 2.149755209684371948e-01 8.741264790296554565e-02 8.158506453037261963e-02 1.801249533891677856e-01 -1.371413469314575195e-01 2.544679045677185059e-01 1.577526777982711792e-01 3.032007813453674316e-01 2.884155511856079102e-01 1.490300446748733521e-01 -1.226366981863975525e-01 -2.036284506320953369e-01 1.570681333541870117e-01 9.050802141427993774e-02 -1.617132872343063354e-01 -1.933988481760025024e-01 -1.415756810456514359e-02 -5.449197068810462952e-02 -1.408562660217285156e-01 1.599365025758743286e-01 -5.201673135161399841e-03 1.159883961081504822e-01 -7.065802067518234253e-02
-2.793644964694976807e-01 1.109828725457191467e-01 1.113943234086036682e-01 5.879799649119377136e-02 3.191964030265808105e-01 6.767494231462478638e-02 3.735032677650451660e-02 3.864483237266540527e-01 4.174987971782684326e-02 1.300159282982349396e-02 -1.546665877103805542e-01 -2.342001199722290039e-01 1.232402399182319641e-01 1.002273708581924438e-02 -7.046593725681304932e-02 2.885778844356536865e-01 -1.850905716419219971e-01 1.965972930192947388e-01 -2.194054126739501953e-01 -3.486352264881134033e-01 -2.931384742259979248e-01 1.045186445116996765e-01 4.811334982514381409e-02 -6.345745176076889038e-02 -2.021196484565734863e-01 -1.407137513160705566e-01 -7.910796999931335449e-02 -1.271296441555023193e-01 -2.706635557115077972e-02 -1.338490098714828491e-01 6.025654822587966919e-02 3.481262922286987305e-02
4.410541150718927383e-03 -1.683947863057255745e-03 4.398521780967712402e-02 -7.134706526994705200e-02 2.585404217243194580e-01 6.135844811797142029e-02 -1.041129007935523987e-01 4.316095411777496338e-01 1.948926895856857300e-01 5.850585922598838806e-02 -3.052393496036529541e-01 2.012318521738052368e-01 1.921259462833404541e-01 -4.294130504131317139e-01 1.666513271629810333e-02 -6.438353657722473145e-02 8.237782865762710571e-02 -5.338658392429351807e-02 2.017701864242553711e-01 -1.301215738058090210e-01 9.984490275382995605e-02 7.731699198484420776e-02 5.038052797317504883e-02 1.838442534208297729e-01 -2.418894916772842407e-01 -1.941613666713237762e-02 6.092045083642005920e-02 -6.321781873703002930e-02 -1.702165752649307251e-01 9.196995198726654053e-02 -3.126346766948699951e-01 5.554571747779846191e-02
-3.419088125228881836e-01 -2.352430224418640137e-01 4.017488658428192139e-01 2.006660252809524536e-01 3.178652226924896240e-01 -1.105193048715591431e-01 -1.295447647571563721e-01 -1.646477133035659790e-01 1.225587278604507446e-01 7.360373437404632568e-02 8.860164880752563477e-02 -1.977049186825752258e-02 -1.473152190446853638e-01 -2.942524850368499756e-01 2.737908065319061279e-02 9.421706944704055786e-02 -8.717139810323715210e-02 1.200466826558113098e-01 -6.504433602094650269e-02 -3.062800765037536621e-01 2.946164272725582123e-02 3.263234198093414307e-01 2.089356631040573120e-01 -4.441641271114349365e-02 -2.956003323197364807e-02 3.231761604547500610e-02 1.031636223196983337e-01 1.343427300453186035e-01 2.628952078521251678e-02 1.159108802676200867e-01 5.761089920997619629e-02 -3.563609719276428223e-02
2.562398277223110199e-02 3.347566723823547363e-01 1.276462972164154053e-01 -2.099312543869018555e-01 3.157446086406707764e-01 -1.327020078897476196e-01 3.142075538635253906e-01 -2.230988070368766785e-02 2.828789353370666504e-01 1.361266374588012695e-01 -2.087733596563339233e-01 1.955709904432296753e-01 -4.880379885435104370e-03 -2.361530065536499023e-01 1.131215021014213562e-01 -1.097496366128325462e-03 1.714658588171005249e-01 1.800669282674789429e-01 1.239150203764438629e-02 -2.760580778121948242e-01 -5.363503471016883850e-02 -2.078585922718048096e-01 -1.636154502630233765e-01 2.515478432178497314e-01 -7.716767489910125732e-02 2.288516424596309662e-02 4.238464310765266418e-02 1.604378074407577515e-01 3.774313256144523621e-02 -5.956383422017097473e-02 1.532450690865516663e-02 2.188062071800231934e-01
4.165512695908546448e-02 1.249512061476707458e-01 1.127658709883689880e-01 -4.003481566905975342e-02 -1.085634529590606689e-02 -7.737799547612667084e-03 1.832636594772338867e-01 3.175557553768157959e-01 2.569318413734436035e-01 1.632214486598968506e-01 -3.235992335248738527e-04 2.050435990095138550e-01 1.087015792727470398e-01 -3.466928005218505859e-01 3.575342893600463867e-02 1.401115655899047852e-01 8.381791412830352783e-02 1.728126853704452515e-01 4.582862183451652527e-02 -4.278613924980163574e-01 -1.077658459544181824e-01 3.006656281650066376e-02 8.381627500057220459e-02 6.877812743186950684e-02 -1.999783217906951904e-01 1.283407956361770630e-01 1.708795428276062012e-01 1.830340176820755005e-01 1.271927058696746826e-01 3.968548774719238281e-01 3.152107074856758118e-02 -7.714160531759262085e-02
-1.840216666460037231e-02 -1.926296157762408257e-03 2.141950726509094238e-01 5.584023892879486084e-02 -8.245267905294895172e-03 4.990069940686225891e-02 -8.526818454265594482e-02 3.117856383323669434e-01 -2.591902203857898712e-02 1.083482895046472549e-02 -2.844270169734954834e-01 1.964161098003387451e-01 9.295535832643508911e-02 -2.383863329887390137e-01 3.563787937164306641e-01 1.401603072881698608e-01 -3.712230026721954346e-01 -7.952988147735595703e-02 -2.230476886034011841e-01 -1.826614290475845337e-01 -1.981287151575088501e-01 -1.940615028142929077e-01 1.830541342496871948e-01 -1.534440368413925171e-01 4.812545143067836761e-03 3.097425103187561035e-01 1.382854878902435303e-01 2.944247983396053314e-02 -4.551804065704345703e-02 6.153573095798492432e-02 3.743567317724227905e-02 1.637232452630996704e-01
-3.477429449558258057e-01 3.954154253005981445e-02 3.200129419565200806e-02 -2.663798397406935692e-03 1.747404336929321289e-01 9.370321035385131836e-02 1.883498728275299072e-01 1.879646182060241699e-01 -1.746973097324371338e-01 2.577303349971771240e-01 -2.162800133228302002e-01 6.092327833175659180e-02 -1.101506799459457397e-01 -1.190223023295402527e-01 2.579346001148223877e-01 -9.530045092105865479e-02 1.529192626476287842e-01 -2.741203457117080688e-02 7.814689725637435913e-02 -2.445640861988067627e-01 -2.740042284131050110e-02 8.883399516344070435e-02 -5.066153407096862793e-02 -9.292451292276382446e-02 -3.271152675151824951e-01 2.480542510747909546e-01 1.207843869924545288e-01 6.685679778456687927e-03 -1.336098089814186096e-02 1.308299005031585693e-01 3.717238306999206543e-01 2.616755068302154541e-01
-2.433864921331405640e-01 9.322685748338699341e-02 1.508661955595016479e-01 -2.092624008655548096e-01 6.954620778560638428e-02 -8.753845840692520142e-02 3.489419221878051758e-01 4.133244976401329041e-02 1.413450837135314941e-01 1.405580490827560425e-01 2.331242263317108154e-01 3.332245945930480957e-01 9.318041801452636719e-02 -9.810999780893325806e-02 4.497174918651580811e-01 2.391278147697448730e-01 -1.054136306047439575e-01 -1.271123141050338745e-01 -1.509173214435577393e-01 -1.401118785142898560e-01 -2.224662303924560547e-01 6.232618540525436401e-02 -1.470094174146652222e-01 1.163605973124504089e-01 -5.281565338373184204e-02 -6.879829615354537964e-02 1.326257288455963135e-01 -4.543603863567113876e-03 -1.841519027948379517e-02 1.698724925518035889e-01 -1.848205626010894775e-01 -1.912724459543824196e-03
-2.406066656112670898e-02 -1.633287966251373291e-01 2.922174930572509766e-01 -3.614139929413795471e-02 4.421647191047668457e-01 -1.104697808623313904e-01 -3.574499487876892090e-02 2.476126402616500854e-01 3.846901655197143555e-02 -1.635917723178863525e-01 1.282587796449661255e-01 -4.649453982710838318e-02 1.287441253662109375e-01 -3.123393952846527100e-01 1.518662739545106888e-02 2.532288730144500732e-01 -1.954087913036346436e-01 6.201904267072677612e-02 2.215137705206871033e-02 -1.275856047868728638e-01 -1.938743740320205688e-01 -1.174695193767547607e-01 1.395353823900222778e-01 3.850455880165100098e-01 -1.052943915128707886e-01 -1.116959527134895325e-01 -1.593590825796127319e-01 1.484362129122018814e-02 1.393433213233947754e-01 9.274628013372421265e-02 1.367523223161697388e-01 1.287999600172042847e-01
-1.959878802299499512e-01 5.332345515489578247e-02 3.337034881114959717e-01 1.540851593017578125e-01 2.792545035481452942e-02 3.543688729405403137e-02 4.216314479708671570e-02 -5.056745372712612152e-03 9.038910269737243652e-02 2.423672527074813843e-01 -2.722962200641632080e-01 2.960143685340881348e-01 1.743111908435821533e-01 -1.025697216391563416e-01 1.275907903909683228e-01 7.003375142812728882e-02 -1.179279610514640808e-01 1.184484548866748810e-02 1.059107929468154907e-01 -2.955966889858245850e-01 1.871569827198982239e-02 -1.399956941604614258e-01 -5.608749389648437500e-02 1.210135780274868011e-02 -4.365710616111755371e-01 -1.269292980432510376e-01 8.950410783290863037e-02 -1.767432987689971924e-01 2.204216867685317993e-01 2.863445878028869629e-01 3.538281098008155823e-02 1.239629313349723816e-01
-2.391944676637649536e-01 2.260167300701141357e-01 1.628924310207366943e-01 1.498880684375762939e-01 2.343218326568603516e-01 -2.112586945295333862e-01 2.241667509078979492e-01 2.678988873958587646e-02 4.874283075332641602e-01 9.113220125436782837e-02 9.055149555206298828e-02 1.646978557109832764e-01 1.416922360658645630e-01 -3.644542694091796875e-01 1.555909067392349243e-01 -1.539462208747863770e-01 -8.388797193765640259e-02 4.329412803053855896e-02 -4.724187403917312622e-02 -1.925391405820846558e-01 -1.584859937429428101e-01 7.160748541355133057e-02 -4.289089888334274292e-02 -6.856855005025863647e-02 1.766018755733966827e-02 1.861481070518493652e-01 -1.588609665632247925e-01 -4.601788893342018127e-02 2.004190580919384956e-03 -1.265148222446441650e-01 -2.050352990627288818e-01 -6.928505003452301025e-02
-1.192288994789123535e-01 -7.275041192770004272e-02 -7.420080900192260742e-02 1.801669895648956299e-01 8.037090301513671875e-02 2.346242964267730713e-01 3.099896609783172607e-01 7.299535721540451050e-02 2.761554419994354248e-01 1.079105362296104431e-01 1.310070604085922241e-01 3.422340378165245056e-02 8.994017727673053741e-03 -2.913130223751068115e-01 1.280855238437652588e-01 -1.576670259237289429e-02 -1.951502710580825806e-01 4.163767769932746887e-02 1.327088773250579834e-01 -3.774290382862091064e-01 -2.236027866601943970e-01 -9.404025226831436157e-02 3.809998333454132080e-01 1.744626611471176147e-01 -2.393959313631057739e-01 4.029035568237304688e-02 1.797674456611275673e-03 -4.788774251937866211e-02 -1.925442069768905640e-01 -7.748528569936752319e-02 1.683811545372009277e-01 6.910657137632369995e-02
-4.196375608444213867e-02 1.154183074831962585e-01 3.073011934757232666e-01 -3.419536352157592773e-02 3.626661896705627441e-01 -1.629430502653121948e-01 5.355380941182374954e-03 2.716380544006824493e-02 3.926261514425277710e-02 -8.089753985404968262e-02 -3.221726417541503906e-01 1.917871683835983276e-01 1.980264633893966675e-01 8.606683462858200073e-02 2.326396703720092773e-01 3.215353935956954956e-02 -2.876836108043789864e-03 -1.112740635871887207e-01 1.513854712247848511e-01 -4.861443340778350830e-01 -4.144327715039253235e-02 -9.896823018789291382e-02 7.492929697036743164e-02 2.351234667003154755e-02 -3.604787290096282959e-01 -1.071532592177391052e-01 -4.827823489904403687e-02 -1.605204194784164429e-01 -8.706209808588027954e-02 -1.158099919557571411e-01 1.198847778141498566e-02 6.837553344666957855e-03
-1.850259602069854736e-01 5.822329595685005188e-02 2.109372466802597046e-01 -8.811997622251510620e-02 9.838934242725372314e-02 -1.163207963109016418e-01 2.088750302791595459e-01 2.937727868556976318e-01 2.622722685337066650e-01 -5.759851634502410889e-02 -7.345383614301681519e-02 1.023700535297393799e-01 1.198076158761978149e-01 -3.507508039474487305e-01 1.157935112714767456e-01 2.317161113023757935e-01 -5.840444192290306091e-02 2.310384251177310944e-02 -2.332150489091873169e-01 -3.470611572265625000e-02 -6.761193275451660156e-02 3.680131435394287109e-01 1.438331604003906250e-01 2.158247083425521851e-01 5.065822973847389221e-02 -1.088380739092826843e-01 2.217652946710586548e-01 -2.445451617240905762e-01 3.690759092569351196e-02 2.583525776863098145e-01 -7.665062695741653442e-02 -1.799957081675529480e-02
-1.594561934471130371e-01 -1.085931286215782166e-01 3.308408558368682861e-01 -1.220163106918334961e-01 1.966627836227416992e-01 -8.023411035537719727e-02 3.329122811555862427e-02 2.620054483413696289e-01 4.032220318913459778e-02 2.996322140097618103e-02 -1.333768963813781738e-01 2.752645313739776611e-01 2.079055011272430420e-01 8.365858346223831177e-02 5.014738067984580994e-02 -9.999830275774002075e-02 -6.487473100423812866e-02 -1.089759320020675659e-01 -1.621942222118377686e-01 -5.082423686981201172e-01 -1.071334555745124817e-01 -1.688313782215118408e-01 5.494293943047523499e-02 -1.486611515283584595e-01 -2.457296103239059448e-01 -1.562975794076919556e-01 -5.601420626044273376e-02 2.600512094795703888e-02 1.211835294961929321e-01 2.726004123687744141e-01 -8.709941059350967407e-02 -1.172023266553878784e-01
-1.469693426042795181e-02 -4.292696714401245117e-02 4.568474888801574707e-01 -3.042064309120178223e-01 -6.149720400571823120e-02 -3.865436837077140808e-02 4.108161851763725281e-02 -6.241110339760780334e-02 7.386606186628341675e-02 2.719592154026031494e-01 -6.650225818157196045e-02 1.274528652429580688e-01 -1.599714905023574829e-02 -4.485928416252136230e-01 2.284863740205764771e-01 2.557503879070281982e-01 -2.763250656425952911e-02 1.126486510038375854e-01 2.179298549890518188e-03 -9.811718016862869263e-02 3.303239867091178894e-02 -6.714293733239173889e-03 2.737363986670970917e-02 -1.811704039573669434e-01 -3.210808336734771729e-01 -9.070549160242080688e-02 -3.495597466826438904e-02 -9.109726175665855408e-03 1.973652243614196777e-01 2.381216436624526978e-01 7.402164395898580551e-03 2.263746783137321472e-02
-2.391908317804336548e-01 -3.433935716748237610e-02 2.329963147640228271e-01 1.920235008001327515e-01 4.720317944884300232e-02 4.207648336887359619e-02 7.103540468961000443e-03 2.671888768672943115e-01 3.417754918336868286e-02 8.481257408857345581e-02 -1.471245437860488892e-01 1.672957539558410645e-01 2.289214404299855232e-03 -1.217316240072250366e-01 2.278931438922882080e-01 -1.308516710996627808e-01 3.714296594262123108e-02 6.638528406620025635e-02 1.795461922883987427e-01 -3.954538404941558838e-01 -7.865174114704132080e-02 1.367947738617658615e-02 -1.351997256278991699e-01 2.042721398174762726e-02 -3.538198769092559814e-01 -9.672949463129043579e-02 -1.819456517696380615e-01 -1.724341697990894318e-02 2.648100256919860840e-01 1.358384191989898682e-01 -3.653908893465995789e-02 -3.947133123874664307e-01
-1.781346052885055542e-01 4.251847788691520691e-02 2.964611649513244629e-01 2.553707547485828400e-02 1.927156150341033936e-01 -1.090003177523612976e-01 2.232167311012744904e-02 -2.804130688309669495e-02 1.939833015203475952e-01 8.804457634687423706e-02 -1.866240799427032471e-01 3.664486110210418701e-01 1.694381833076477051e-01 2.195019870996475220e-01 2.834225893020629883e-01 6.985726207494735718e-02 -1.121709272265434265e-01 -5.142518132925033569e-02 2.044636309146881104e-01 -3.905624151229858398e-01 -1.219664141535758972e-01 -5.423557013273239136e-02 1.303409636020660400e-01 -7.559791952371597290e-02 -3.821538090705871582e-01 6.839486956596374512e-02 -6.225967779755592346e-02 -1.562242060899734497e-01 -1.105579286813735962e-01 -3.808238357305526733e-02 2.313741017132997513e-03 9.081868827342987061e-02
-1.966421604156494141e-01 -6.156943365931510925e-02 2.255429029464721680e-01 1.413234025239944458e-01 3.486370295286178589e-02 -1.331409066915512085e-01 -1.726506650447845459e-01 1.233714818954467773e-01 8.719881623983383179e-02 1.662659049034118652e-01 -1.554077118635177612e-01 1.752496957778930664e-01 6.126947328448295593e-02 -2.582880556583404541e-01 2.343581020832061768e-01 -1.856243461370468140e-01 -4.612681269645690918e-02 2.182235717773437500e-01 8.621311187744140625e-02 -4.354934096336364746e-01 -1.269636601209640503e-01 9.451260417699813843e-02 -1.923129521310329437e-02 -2.908817958086729050e-03 -2.721608877182006836e-01 -5.709777399897575378e-02 -5.891440436244010925e-02 -7.585453987121582031e-02 3.168990015983581543e-01 1.751108020544052124e-01 -1.173667237162590027e-01 -2.628352344036102295e-01
5.221190676093101501e-02 -1.811020523309707642e-01 3.364926278591156006e-01 -9.105059504508972168e-02 4.315144419670104980e-01 8.789449185132980347e-02 2.100162655115127563e-01 -1.307402271777391434e-02 5.024279281497001648e-02 1.759876161813735962e-01 7.796197384595870972e-02 1.787281185388565063e-01 3.288814425468444824e-02 -3.147057294845581055e-01 7.741581648588180542e-03 2.144038975238800049e-01 -7.669341564178466797e-02 4.919765144586563110e-02 2.705664187669754028e-02 -1.650555431842803955e-01 -6.000068783760070801e-02 1.728352159261703491e-01 3.458217084407806396e-01 8.158682286739349365e-02 -2.603435814380645752e-01 -1.711988151073455811e-01 1.948098689317703247e-01 7.562315091490745544e-03 9.763829410076141357e-02 1.416422193869948387e-03 2.049835324287414551e-01 -6.659103184938430786e-02
-5.577903240919113159e-02 7.313105463981628418e-02 2.317599058151245117e-01 -1.329625248908996582e-01 2.193060666322708130e-01 1.264647115021944046e-02 -5.305736325681209564e-03 3.557977080345153809e-01 1.041709445416927338e-02 -2.297639250755310059e-01 -9.790907800197601318e-02 2.269500344991683960e-01 4.384287458378821611e-04 -3.646030128002166748e-01 2.090300619602203369e-02 3.645908460021018982e-02 1.227571368217468262e-01 -7.872741669416427612e-02 1.423101276159286499e-01 -4.668053686618804932e-01 9.565727412700653076e-02 -7.246053311973810196e-03 -3.999682888388633728e-02 2.063048630952835083e-02 1.894419044256210327e-01 1.353473365306854248e-01 8.754411339759826660e-02 1.628098338842391968e-01 2.274450659751892090e-01 2.215368151664733887e-01 1.399344652891159058e-01 1.309763342142105103e-01
-7.670641690492630005e-02 -6.330458074808120728e-02 3.249183893203735352e-01 6.292952597141265869e-02 1.565896570682525635e-01 -1.090038381516933441e-02 -7.325945794582366943e-02 4.020624458789825439e-01 1.576186269521713257e-01 1.648688167333602905e-01 -2.216593176126480103e-01 2.785728573799133301e-01 1.966877430677413940e-01 -5.437530949711799622e-02 2.966748774051666260e-01 7.896030694246292114e-02 -6.354997307062149048e-02 -2.179823070764541626e-01 1.754760369658470154e-02 -1.829693466424942017e-01 -1.899857968091964722e-01 -3.672230839729309082e-01 -1.027294322848320007e-01 9.131397306919097900e-02 -1.428363621234893799e-01 -1.265834569931030273e-01 -6.866144388914108276e-02 2.099387161433696747e-02 2.169606685638427734e-01 8.697149902582168579e-02 -4.070066846907138824e-03 5.337431654334068298e-02
-3.423390388488769531e-01 -2.080360203981399536e-01 2.373802810907363892e-01 5.686528608202934265e-02 7.289876043796539307e-02 -1.674686074256896973e-01 1.866822987794876099e-01 2.273440659046173096e-01 2.165861725807189941e-01 2.881926298141479492e-01 -1.375273466110229492e-01 -2.721937298774719238e-01 9.058479964733123779e-02 2.662795782089233398e-02 2.234981060028076172e-01 1.726221889257431030e-01 -4.516556113958358765e-02 -1.116249561309814453e-01 -5.861587822437286377e-02 -1.967134028673171997e-01 -5.384419485926628113e-02 4.842303693294525146e-02 2.019402384757995605e-01 3.998415078967809677e-03 -2.233745455741882324e-01 -1.232490167021751404e-01 -2.675268799066543579e-02 1.042732000350952148e-01 2.101914286613464355e-01 -2.706633806228637695e-01 1.433743685483932495e-01 1.762729436159133911e-01
-4.706859961152076721e-02 -1.972595304250717163e-01 1.254080235958099365e-01 8.491453714668750763e-03 2.391226440668106079e-01 -4.956371709704399109e-02 8.570393174886703491e-02 1.925529688596725464e-01 1.652100235223770142e-01 -7.036451250314712524e-02 -3.123470842838287354e-01 3.282123506069183350e-01 9.870722889900207520e-02 -7.070605456829071045e-02 4.286633729934692383e-01 9.136756509542465210e-02 -6.527094542980194092e-02 2.156866788864135742e-01 1.728820949792861938e-01 -3.325049281120300293e-01 8.560602366924285889e-02 -8.397277444601058960e-02 -4.611412063241004944e-02 -1.069642826914787292e-01 -2.192762345075607300e-01 -7.119218260049819946e-02 -2.292446643114089966e-01 2.091384083032608032e-01 -1.235251501202583313e-01 2.457145601511001587e-03 -1.553810760378837585e-02 1.025609448552131653e-01
-3.342239260673522949e-01 -7.510755211114883423e-03 1.186739206314086914e-01 -3.476852774620056152e-01 2.111884504556655884e-01 8.888097107410430908e-02 -4.561620950698852539e-02 3.475216627120971680e-01 -2.033388428390026093e-02 -3.687912225723266602e-02 -1.411267817020416260e-01 2.304747253656387329e-01 7.742951065301895142e-02 -4.562293589115142822e-01 9.710287302732467651e-02 1.497649848461151123e-01 2.022558003664016724e-01 -1.252967678010463715e-02 1.211394593119621277e-01 -3.032994642853736877e-02 -2.097400575876235962e-01 1.252985149621963501e-01 2.039268165826797485e-01 -1.605868637561798096e-01 1.768616735935211182e-01 -1.298233717679977417e-01 8.058529347181320190e-04 -1.333548128604888916e-01 -5.124397575855255127e-02 4.136326909065246582e-02 5.522951111197471619e-02 8.909985423088073730e-03
-3.224825859069824219e-01 8.729220181703567505e-02 1.270184516906738281e-01 -2.410928606986999512e-01 3.051947951316833496e-01 -1.501085311174392700e-01 1.399205327033996582e-01 2.261192798614501953e-01 8.203241974115371704e-02 -3.874773532152175903e-02 2.746490645222365856e-04 -3.542886376380920410e-01 3.904356062412261963e-02 -3.451468795537948608e-02 1.219118461012840271e-01 4.518669545650482178e-01 -9.699317812919616699e-02 1.310685742646455765e-02 -3.066044673323631287e-02 -2.366381585597991943e-01 -1.209279000759124756e-01 7.582227885723114014e-02 3.107976019382476807e-01 -1.740147173404693604e-01 -4.850847646594047546e-03 -1.465668380260467529e-01 -4.435695707798004150e-02 5.680225417017936707e-02 8.173083513975143433e-02 -4.086125269532203674e-02 1.415933221578598022e-01 -5.800601467490196228e-02
1.155735626816749573e-01 5.949114263057708740e-02 2.976020276546478271e-01 -1.382008492946624756e-01 2.772332429885864258e-01 -1.311687678098678589e-01 1.885199993848800659e-01 -5.748209729790687561e-02 -1.709109097719192505e-01 1.976317167282104492e-01 -3.363870382308959961e-01 1.566721647977828979e-01 3.322193920612335205e-01 -2.799613177776336670e-01 -1.356964260339736938e-01 9.373189508914947510e-02 -7.021799683570861816e-02 2.712089121341705322e-01 -2.938988991081714630e-02 -2.063604593276977539e-01 -1.438841968774795532e-01 -1.097507551312446594e-01 1.889417506754398346e-02 1.249387711286544800e-01 -1.397218406200408936e-01 1.639225035905838013e-01 -7.190911471843719482e-02 1.537171155214309692e-01 1.687920242547988892e-01 1.542287617921829224e-01 1.465891003608703613e-01 3.170311450958251953e-02
-5.578292608261108398e-01 -5.943865701556205750e-02 1.987449824810028076e-02 1.391715705394744873e-01 6.257294118404388428e-02 -1.264636963605880737e-01 2.420834451913833618e-02 8.508022874593734741e-02 2.515411972999572754e-01 1.320849061012268066e-01 -1.316044032573699951e-01 -1.767705529928207397e-01 1.203189417719841003e-01 7.810690440237522125e-03 9.475158154964447021e-02 3.140064775943756104e-01 -2.806227840483188629e-02 -8.644434809684753418e-02 1.676008552312850952e-01 -2.840881943702697754e-01 -3.439129292964935303e-01 6.895998865365982056e-02 -2.230717241764068604e-01 1.408468335866928101e-01 -8.218198269605636597e-02 -5.232070758938789368e-02 7.351954281330108643e-02 -1.383339315652847290e-01 7.454251497983932495e-02 -1.387113034725189209e-01 1.172034963965415955e-01 6.434930860996246338e-02
-9.094455093145370483e-02 3.952910304069519043e-01 1.251461077481508255e-02 -5.771047621965408325e-02 2.603864073753356934e-01 7.527914643287658691e-02 -9.208408743143081665e-02 1.483457088470458984e-01 -1.353021413087844849e-01 1.396118402481079102e-01 -2.738853096961975098e-01 1.411970555782318115e-01 1.320178061723709106e-01 -5.508725643157958984e-01 -7.161181420087814331e-02 1.328106373548507690e-01 -1.485837623476982117e-02 -2.067378014326095581e-01 5.985079333186149597e-02 -2.822365760803222656e-01 6.675903499126434326e-02 -8.376342803239822388e-02 9.298155456781387329e-02 -7.059560716152191162e-02 8.678346872329711914e-02 4.514912515878677368e-02 3.609507903456687927e-02 -6.522216647863388062e-02 1.896278411149978638e-01 -2.109413295984268188e-01 6.887258589267730713e-02 7.593916961923241615e-04
-1.938829720020294189e-01 -2.607161179184913635e-02 2.153684347867965698e-01 3.148530377075076103e-03 2.370771318674087524e-01 2.850389480590820312e-01 -2.440772578120231628e-02 1.948019117116928101e-01 2.866722941398620605e-01 -2.650628797709941864e-02 -4.410292804241180420e-01 -1.946127712726593018e-01 1.000961810350418091e-01 -2.684453129768371582e-01 6.519633531570434570e-02 1.319429278373718262e-01 -5.711824074387550354e-02 1.086152568459510803e-01 1.587179303169250488e-01 -1.482839882373809814e-01 -2.145826071500778198e-02 2.206985056400299072e-01 7.953232154250144958e-03 5.159484595060348511e-02 -3.803943097591400146e-02 -1.831429153680801392e-01 4.460670053958892822e-02 7.401065528392791748e-02 -2.871014475822448730e-01 9.260277450084686279e-02 -2.640277743339538574e-01 5.506373941898345947e-02
-3.839039802551269531e-01 1.073434054851531982e-01 1.056019812822341919e-01 -2.238850444555282593e-01 3.566645383834838867e-01 -5.901854112744331360e-02 2.519528865814208984e-01 8.253496140241622925e-02 1.910359412431716919e-01 5.359755456447601318e-02 -2.974668443202972412e-01 -7.463254034519195557e-02 8.990180492401123047e-02 -2.897342443466186523e-01 -1.979744434356689453e-01 2.165916562080383301e-01 2.173326723277568817e-02 -1.105111986398696899e-01 -1.014889031648635864e-01 3.180325962603092194e-03 -8.442936837673187256e-02 1.277133077383041382e-01 7.724501192569732666e-02 1.745064556598663330e-01 -4.868437536060810089e-03 -6.696116179227828979e-02 -1.887895613908767700e-01 -2.527370154857635498e-01 1.363070867955684662e-02 -7.608357816934585571e-02 -2.456847876310348511e-01 1.185823231935501099e-01
-1.698274165391921997e-01 1.219240799546241760e-01 1.586034595966339111e-01 -1.246723234653472900e-01 2.671385407447814941e-01 1.617583930492401123e-01 -5.940445512533187866e-02 1.070766374468803406e-01 -6.815270334482192993e-02 -2.000104449689388275e-02 -2.306671068072319031e-02 3.354033529758453369e-01 1.313219070434570312e-01 -2.294503599405288696e-01 2.242272794246673584e-01 -3.551924601197242737e-02 -1.286351382732391357e-01 4.497070983052253723e-02 -6.317821890115737915e-02 -4.425500035285949707e-01 -3.291402161121368408e-01 -2.327154576778411865e-01 -2.082368358969688416e-02 2.797806859016418457e-01 -2.017732262611389160e-01 -6.779129803180694580e-02 -2.205235138535499573e-02 -5.220011994242668152e-02 1.591299660503864288e-02 4.111945256590843201e-02 -1.273072659969329834e-01 -1.930930018424987793e-01
-3.036520779132843018e-01 1.080657392740249634e-01 1.605638861656188965e-01 -2.747968956828117371e-02 3.878319263458251953e-01 -1.182387173175811768e-01 1.867991499602794647e-02 -2.053421586751937866e-01 -2.659536339342594147e-02 4.672071337699890137e-02 -6.441098451614379883e-02 4.608447551727294922e-01 1.709874570369720459e-01 -2.319761663675308228e-01 1.982602775096893311e-01 -2.179898507893085480e-02 2.797606028616428375e-02 -1.224162289872765541e-03 5.450724810361862183e-02 -1.312060654163360596e-01 1.003643721342086792e-01 -6.944428663700819016e-03 2.877945303916931152e-01 -2.266311496496200562e-01 -2.571457028388977051e-01 -2.169197201728820801e-01 -6.004308536648750305e-02 3.225778043270111084e-02 -7.060167193412780762e-02 1.047998368740081787e-01 -9.693472832441329956e-02 1.093505397439002991e-01
-6.282277405261993408e-02 -6.442655622959136963e-02 3.369688391685485840e-01 -1.601012647151947021e-01 2.517606616020202637e-01 3.511555492877960205e-03 1.888526231050491333e-02 -5.573211610317230225e-02 2.157411538064479828e-02 1.928962767124176025e-01 -5.854928493499755859e-02 2.972165346145629883e-01 3.712589666247367859e-02 -4.628762602806091309e-01 -9.230521507561206818e-03 1.439691334962844849e-01 -2.088246494531631470e-01 -2.966370284557342529e-01 2.525864839553833008e-01 4.213465377688407898e-02 -7.172048091888427734e-02 5.202509090304374695e-02 -6.492281705141067505e-02 9.790149517357349396e-03 -8.398547023534774780e-02 4.317936301231384277e-02 -3.005671501159667969e-01 4.663408547639846802e-02 -3.143395110964775085e-02 -2.788690030574798584e-01 9.746742248535156250e-02 -1.447461694478988647e-01
-2.199826538562774658e-01 -1.322634071111679077e-01 2.892602384090423584e-01 -4.781692847609519958e-02 1.467455923557281494e-01 -3.466906398534774780e-02 8.163312077522277832e-02 1.046732440590858459e-01 9.455770999193191528e-02 1.846212595701217651e-01 -1.534182429313659668e-01 4.124104380607604980e-01 -1.584146469831466675e-01 -3.809044361114501953e-01 -1.482919454574584961e-01 1.455406546592712402e-01 -1.157179921865463257e-01 -8.053981512784957886e-02 1.257216185331344604e-01 1.321174949407577515e-02 -2.583478391170501709e-01 7.567404955625534058e-02 -1.777575723826885223e-02 -1.691559404134750366e-01 9.851571917533874512e-02 1.312654167413711548e-01 -2.624140679836273193e-01 5.181340128183364868e-02 -5.562455579638481140e-02 -2.833901941776275635e-01 -7.561428844928741455e-02 -1.814850270748138428e-01
-1.302733272314071655e-01 -1.221599802374839783e-01 2.876493334770202637e-01 5.563912168145179749e-02 2.032442986965179443e-01 1.532202027738094330e-02 -6.583522260189056396e-02 1.316405683755874634e-01 1.273295134305953979e-01 1.995473802089691162e-01 -2.893557548522949219e-01 2.048475146293640137e-01 1.027371585369110107e-01 6.609453260898590088e-02 2.902558743953704834e-01 -1.750463992357254028e-01 -4.480912536382675171e-02 -8.984168060123920441e-03 1.371842920780181885e-01 -3.231816291809082031e-01 -2.737122178077697754e-01 -9.836165606975555420e-02 1.772320866584777832e-01 -1.543502956628799438e-01 -4.065415263175964355e-01 -6.018692627549171448e-02 -1.128220483660697937e-01 -2.082998305559158325e-01 6.365915387868881226e-02 4.706044867634773254e-02 -9.600114077329635620e-02 4.294643923640251160e-02
-2.030481696128845215e-01 -1.448051035404205322e-01 -3.622018918395042419e-02 -2.107581794261932373e-01 4.222494363784790039e-01 1.616977155208587646e-01 2.492170780897140503e-01 3.039323985576629639e-01 -2.353896498680114746e-01 1.768065541982650757e-01 -2.812956869602203369e-01 1.739818304777145386e-01 -1.823042333126068115e-01 -9.509051591157913208e-02 3.042634949088096619e-02 1.082843095064163208e-01 4.192351177334785461e-02 -1.034138277173042297e-01 1.607213169336318970e-02 -1.580841392278671265e-01 -1.190041676163673401e-01 5.462580174207687378e-02 1.588352769613265991e-01 1.577247828245162964e-01 -2.516889274120330811e-01 1.688346713781356812e-01 -8.522588014602661133e-02 1.256840825080871582e-01 7.805532217025756836e-02 -1.835374832153320312e-01 2.639849111437797546e-02 -1.476908326148986816e-01
-3.224660456180572510e-02 9.387312829494476318e-02 2.842853367328643799e-01 2.813863800838589668e-03 1.082867309451103210e-01 -1.397264301776885986e-01 1.425055414438247681e-01 2.633448839187622070e-01 8.278357982635498047e-02 3.992496728897094727e-01 1.033432185649871826e-01 5.568707361817359924e-02 -7.740282267332077026e-02 -3.631151020526885986e-01 8.670931309461593628e-02 -2.813320979475975037e-02 -2.626489698886871338e-01 2.359714061021804810e-01 -1.275854706764221191e-01 -9.568266570568084717e-02 -1.029113605618476868e-01 -1.812304556369781494e-01 1.811466664075851440e-01 -2.300545126199722290e-01 -2.790195345878601074e-01 -1.678212583065032959e-01 2.291721850633621216e-01 2.727582864463329315e-02 -8.678179979324340820e-02 1.300257164984941483e-02 -7.029017806053161621e-02 1.050273403525352478e-01
-2.311896383762359619e-01 4.805151224136352539e-01 2.219078391790390015e-01 -1.306793838739395142e-01 1.184056848287582397e-01 -2.237192839384078979e-01 2.709644138813018799e-01 2.479136288166046143e-01 2.820747792720794678e-01 1.626095473766326904e-01 -1.157310679554939270e-01 1.452726274728775024e-01 -2.126124501228332520e-02 -1.497038304805755615e-01 -2.829564176499843597e-02 -7.325451076030731201e-02 -1.455671787261962891e-01 -6.338260322809219360e-02 3.470969200134277344e-01 -7.922773808240890503e-02 8.712156116962432861e-02 -2.181982994079589844e-02 2.095096111297607422e-01 -1.142471209168434143e-01 -4.084601253271102905e-02 2.781846933066844940e-02 -1.515133231878280640e-01 -9.618484228849411011e-02 1.230788081884384155e-01 7.732684165239334106e-02 5.568312108516693115e-02 -7.067798823118209839e-02
-4.197289422154426575e-02 1.363400816917419434e-01 1.949726194143295288e-01 -3.638474941253662109e-01 1.930724829435348511e-01 -9.609279781579971313e-02 2.112096250057220459e-01 1.004923805594444275e-01 1.852126121520996094e-01 1.318163424730300903e-01 1.379947960376739502e-01 2.667500376701354980e-01 3.262025490403175354e-02 -5.944990739226341248e-02 1.088327839970588684e-01 1.392421871423721313e-01 -2.039372920989990234e-01 1.251566261053085327e-01 5.244658887386322021e-02 -4.497230052947998047e-01 -5.648381635546684265e-02 -1.246177107095718384e-01 6.116399914026260376e-02 -8.181941509246826172e-02 1.104013994336128235e-01 -4.066383093595504761e-02 1.235732138156890869e-01 4.351536333560943604e-01 1.066876053810119629e-01 2.195240231230854988e-03 9.514845907688140869e-02 -2.516465792723465711e-05
1.208057031035423279e-01 6.203782930970191956e-02 1.988952308893203735e-01 -5.403852090239524841e-02 5.927133932709693909e-02 -4.270420223474502563e-02 7.225752621889114380e-02 -4.372218251228332520e-02 4.592315107583999634e-02 1.077888160943984985e-01 -2.939891219139099121e-01 3.398941159248352051e-01 2.108666449785232544e-01 -3.119350671768188477e-01 3.511969372630119324e-02 1.707272976636886597e-01 -5.526713281869888306e-02 1.289633382111787796e-02 1.554055213928222656e-01 -4.854806363582611084e-01 7.354257255792617798e-02 -1.530134081840515137e-01 9.941949695348739624e-02 -3.825308382511138916e-02 -4.636936187744140625e-01 -4.364375397562980652e-02 -2.336401306092739105e-02 -1.475989259779453278e-02 -6.420052796602249146e-02 9.168818593025207520e-02 5.442814435809850693e-03 7.282368093729019165e-02
-1.890931725502014160e-01 -2.461834847927093506e-01 6.715193390846252441e-02 1.473807990550994873e-01 3.137218058109283447e-01 5.351232737302780151e-02 1.053233221173286438e-01 7.756460458040237427e-02 1.283513456583023071e-01 1.148227155208587646e-01 -4.477005451917648315e-02 -2.814329974353313446e-02 2.032878249883651733e-02 -2.803384661674499512e-01 2.886892110109329224e-02 2.892523817718029022e-02 4.925770685076713562e-02 3.407121822237968445e-02 2.511999942362308502e-02 -2.804340124130249023e-01 -1.958646327257156372e-01 -3.418769240379333496e-01 2.245624810457229614e-01 3.097792267799377441e-01 -3.115158379077911377e-01 -6.893996149301528931e-02 4.356180131435394287e-02 2.471159398555755615e-01 -2.011021673679351807e-01 -1.124296616762876511e-02 2.328270822763442993e-01 4.305439814925193787e-02
-4.310023039579391479e-02 1.418356969952583313e-02 4.002447426319122314e-01 -1.588804274797439575e-01 9.837281703948974609e-02 5.189441144466400146e-02 4.725468903779983521e-02 -6.786286085844039917e-02 2.262639403343200684e-01 2.041837126016616821e-01 -6.546619534492492676e-02 6.700842827558517456e-02 -4.433804005384445190e-02 -2.991888821125030518e-01 2.921082377433776855e-01 3.210503458976745605e-01 8.058749139308929443e-02 1.546452492475509644e-01 -1.515315771102905273e-01 -9.393997490406036377e-02 6.586186587810516357e-02 1.097818184643983841e-02 -3.923982754349708557e-02 -1.385221779346466064e-01 -3.005265295505523682e-01 -1.643649786710739136e-01 3.823041915893554688e-02 6.158724054694175720e-02 3.353042304515838623e-01 2.889831066131591797e-01 7.011884450912475586e-02 3.041555359959602356e-02
-9.492546319961547852e-02 -7.261217106133699417e-03 9.671166539192199707e-02 5.591470748186111450e-02 2.696682214736938477e-01 -1.025766972452402115e-02 1.199929341673851013e-01 5.145614221692085266e-02 -3.553125634789466858e-02 -1.357109099626541138e-01 -2.369024455547332764e-01 2.633752226829528809e-01 -1.031280755996704102e-01 -1.372336745262145996e-01 3.468618988990783691e-01 3.483535945415496826e-01 -7.843867689371109009e-02 4.430984705686569214e-02 -1.975289434194564819e-01 -3.193064928054809570e-01 -5.772021040320396423e-02 -1.164716854691505432e-01 1.292784810066223145e-01 1.058878228068351746e-01 -1.272155493497848511e-01 -1.113195642828941345e-01 2.679994404315948486e-01 9.833528846502304077e-02 -1.115256398916244507e-01 -1.462136656045913696e-01 3.437491357326507568e-01 -1.277562230825424194e-01
-1.120940893888473511e-01 -5.774358659982681274e-02 1.983184963464736938e-01 -6.650037318468093872e-02 3.329862654209136963e-01 -1.162651181221008301e-01 1.409930437803268433e-01 -2.356880530714988708e-02 -3.979978263378143311e-01 1.648981720209121704e-01 -3.281824588775634766e-01 3.110967343673110008e-03 1.444852948188781738e-01 -1.630557179450988770e-01 9.426786750555038452e-02 2.706953138113021851e-02 4.576888680458068848e-02 3.901452198624610901e-02 -6.258414685726165771e-02 -3.262972831726074219e-01 1.299044191837310791e-01 3.913281485438346863e-02 9.926167875528335571e-02 1.840587705373764038e-01 -2.388966083526611328e-01 1.837737709283828735e-01 -1.275948882102966309e-01 1.010538563132286072e-01 -1.306739822030067444e-02 2.364207059144973755e-01 3.029895126819610596e-01 -6.149147450923919678e-02
-1.168831959366798401e-01 1.622963100671768188e-01 2.992323637008666992e-01 -1.324638277292251587e-01 2.178092747926712036e-01 -2.174541056156158447e-01 1.892863661050796509e-01 2.346106767654418945e-01 1.597416996955871582e-01 -1.648086607456207275e-01 1.552197430282831192e-02 2.229619026184082031e-01 4.552844539284706116e-02 -1.473160088062286377e-01 -7.348924130201339722e-02 -1.945403814315795898e-01 -4.031722843647003174e-01 9.263400733470916748e-02 1.363284536637365818e-03 -2.055353522300720215e-01 -8.661640435457229614e-02 -1.065477877855300903e-01 1.775808483362197876e-01 1.240559071302413940e-01 -1.439103186130523682e-01 9.266064316034317017e-02 -3.428513929247856140e-02 -1.026760861277580261e-01 3.581575751304626465e-01 -3.565424680709838867e-02 2.137693017721176147e-01 4.737748205661773682e-02
-4.662088751792907715e-01 1.026360541582107544e-01 3.533257916569709778e-02 -7.487390935420989990e-02 3.033908605575561523e-01 5.475683137774467468e-02 -4.293958097696304321e-02 -3.080788999795913696e-02 4.879713524132966995e-04 1.882565394043922424e-02 7.541186362504959106e-02 -8.787082135677337646e-02 1.007475107908248901e-01 -1.766217499971389771e-01 3.227925002574920654e-01 2.254207432270050049e-01 -2.615843117237091064e-01 1.907134056091308594e-01 1.896943598985671997e-01 -3.505102694034576416e-01 -2.351535707712173462e-01 2.684742510318756104e-01 2.572894096374511719e-02 3.371699154376983643e-02 1.200415566563606262e-01 -5.819197744131088257e-02 5.127482488751411438e-02 1.382065862417221069e-01 -9.679097682237625122e-02 1.096749827265739441e-01 3.944243118166923523e-02 -4.486373439431190491e-02
-2.401006221771240234e-01 -3.498288989067077637e-02 1.073205098509788513e-01 2.121855504810810089e-02 2.139776796102523804e-01 1.157735586166381836e-01 -2.125081568956375122e-01 7.841923832893371582e-02 2.728255838155746460e-02 1.374379396438598633e-01 -7.986529916524887085e-02 3.692938685417175293e-01 3.162098526954650879e-01 -5.717775225639343262e-02 2.212219685316085815e-01 2.964741177856922150e-02 -4.657256230711936951e-02 1.703429035842418671e-02 3.049192717298865318e-03 -3.534663319587707520e-01 -3.640742599964141846e-01 -1.467146277427673340e-01 5.693047121167182922e-02 6.712169200181961060e-02 -2.956992685794830322e-01 -2.177831158041954041e-02 7.831247895956039429e-02 -1.545758992433547974e-01 4.785179626196622849e-03 9.919057786464691162e-02 -2.921070158481597900e-01 2.896253019571304321e-02
-4.314809143543243408e-01 2.038874179124832153e-01 -3.417496383190155029e-02 -1.157180666923522949e-01 -1.316398265771567822e-04 -5.353922396898269653e-02 2.286058068275451660e-01 1.526428014039993286e-01 -1.012087315320968628e-01 -1.851765960454940796e-01 7.102851569652557373e-02 6.464700400829315186e-02 -1.332349032163619995e-01 -3.601335585117340088e-01 -2.696919254958629608e-02 -1.820412464439868927e-02 -1.268927659839391708e-02 5.712488666176795959e-02 -1.547762155532836914e-01 -3.992105126380920410e-01 -2.682530693709850311e-02 2.175942659378051758e-01 2.488028556108474731e-01 -8.901437371969223022e-02 -3.460497260093688965e-01 1.403451114892959595e-01 -1.058773770928382874e-01 6.448583304882049561e-02 -6.308704614639282227e-02 1.142125204205513000e-01 3.280477132648229599e-03 2.260988950729370117e-02
-2.992146015167236328e-01 5.332829952239990234e-01 2.738620340824127197e-01 -1.916813999414443970e-01 1.884762644767761230e-01 -6.398728489875793457e-02 6.771435588598251343e-02 1.459731012582778931e-01 1.932287216186523438e-01 1.070035398006439209e-01 -1.646241992712020874e-01 1.493553519248962402e-01 1.122549027204513550e-01 -2.089182436466217041e-01 -1.863034367561340332e-01 -5.911509692668914795e-02 -3.957645967602729797e-02 3.883389011025428772e-02 2.984247803688049316e-01 -3.699806705117225647e-02 -7.302047312259674072e-02 9.712196141481399536e-02 1.662475615739822388e-02 -1.818576268851757050e-02 -9.546445310115814209e-02 3.911430016160011292e-03 7.959235459566116333e-02 -6.924703717231750488e-02 3.390983939170837402e-01 5.316679552197456360e-02 4.846467450261116028e-02 8.297890424728393555e-02
-2.984382808208465576e-01 -8.707069605588912964e-02 1.895900815725326538e-01 1.686116009950637817e-01 1.525803804397583008e-01 4.053810238838195801e-02 -9.505182504653930664e-02 1.792609393596649170e-01 8.333037048578262329e-02 -2.670198865234851837e-02 -2.895119190216064453e-01 3.410006761550903320e-01 -2.074270248413085938e-01 -1.295589003711938858e-02 2.901815176010131836e-01 4.156441986560821533e-02 -2.134384587407112122e-02 -1.053457111120223999e-01 1.073828190565109253e-01 -3.864442408084869385e-01 -2.117230445146560669e-01 -3.221654295921325684e-01 1.719369739294052124e-01 1.100689023733139038e-01 -8.089962601661682129e-02 -2.431603893637657166e-02 -1.476221829652786255e-01 5.614618211984634399e-02 1.911817044019699097e-01 5.280165746808052063e-02 3.733230009675025940e-02 -2.172884345054626465e-02
-1.701238155364990234e-01 1.508155488409101963e-03 2.421806007623672485e-01 -3.040473721921443939e-02 3.589097261428833008e-01 2.768027186393737793e-01 4.574304446578025818e-02 9.958443790674209595e-02 3.679211437702178955e-02 2.677090466022491455e-01 -1.516053080558776855e-01 -7.548326160758733749e-03 7.734161335974931717e-03 -4.385207593441009521e-01 -8.279195986688137054e-03 -1.599751114845275879e-01 -2.327876240015029907e-01 -1.694465726613998413e-01 2.274659425020217896e-01 -1.403035521507263184e-01 1.779652535915374756e-01 -8.097670972347259521e-02 5.716965347528457642e-02 7.730250060558319092e-02 -1.506640613079071045e-01 -4.668416455388069153e-02 -1.933707296848297119e-02 -3.044217228889465332e-01 2.388829365372657776e-02 -2.287868708372116089e-01 8.124332129955291748e-02 -2.663532271981239319e-02
-1.732679009437561035e-01 -2.551009654998779297e-01 3.253559768199920654e-01 1.288830786943435669e-01 3.193553686141967773e-01 -1.458975672721862793e-01 3.725445643067359924e-02 -2.277119904756546021e-01 2.412628829479217529e-01 1.611452400684356689e-01 -2.985811419785022736e-02 4.627836123108863831e-02 -1.065170094370841980e-01 -3.442377448081970215e-01 -9.448694065213203430e-03 6.686595082283020020e-02 -1.200053319334983826e-01 -2.283001085743308067e-03 8.418222516775131226e-02 -2.819065451622009277e-01 -2.137023769319057465e-02 3.080875277519226074e-01 2.457761019468307495e-01 -1.375187374651432037e-02 -1.083865240216255188e-01 -1.742460131645202637e-01 1.319010555744171143e-01 -9.604617953300476074e-02 4.887898638844490051e-02 -2.087335102260112762e-02 1.671225875616073608e-01 -1.669860184192657471e-01
-1.781530678272247314e-01 2.606378495693206787e-01 2.491273283958435059e-01 -1.151352822780609131e-01 9.348344057798385620e-02 -3.047630786895751953e-01 2.013602405786514282e-01 3.560161292552947998e-01 5.621355399489402771e-02 -5.767033249139785767e-02 9.917753934860229492e-02 1.939085423946380615e-01 -1.586563698947429657e-02 -3.040652275085449219e-01 -1.774243637919425964e-02 -2.148800045251846313e-01 -2.523696720600128174e-01 1.428403407335281372e-01 2.030234038829803467e-02 -1.515697538852691650e-01 -1.961925625801086426e-01 -9.121108055114746094e-02 2.667070925235748291e-01 -8.741884678602218628e-02 -1.869065910577774048e-01 1.631557494401931763e-01 2.093366347253322601e-02 -1.102283224463462830e-02 1.499217003583908081e-02 1.343396157026290894e-01 2.084610164165496826e-01 -7.791624218225479126e-02
-4.659710079431533813e-02 -1.366580426692962646e-01 -3.081332147121429443e-02 -6.700537353754043579e-02 9.371952153742313385e-03 -3.047530949115753174e-01 1.675157696008682251e-01 3.619541823863983154e-01 1.990288943052291870e-01 5.362099409103393555e-02 -5.630511790513992310e-02 6.507305800914764404e-02 2.090910375118255615e-01 -2.690221667289733887e-01 1.358366161584854126e-01 1.939180791378021240e-01 1.110454928129911423e-02 1.496595740318298340e-01 1.223166822455823421e-03 -4.590229988098144531e-01 -4.975534602999687195e-02 -9.807302057743072510e-02 5.845538899302482605e-02 2.743579447269439697e-02 -1.205459386110305786e-01 5.795519053936004639e-02 1.351610273122787476e-01 1.929047405719757080e-01 -1.600876450538635254e-01 3.616405725479125977e-01 1.248390227556228638e-01 -6.916026026010513306e-02
-1.033422648906707764e-01 1.019312441349029541e-01 3.182359635829925537e-01 1.826235502958297729e-01 1.853902041912078857e-01 4.177064448595046997e-02 -2.239665947854518890e-02 2.711796164512634277e-01 8.044482022523880005e-02 1.834148317575454712e-01 4.232151806354522705e-02 1.502009928226470947e-01 -1.452626138925552368e-01 -3.004071116447448730e-01 -6.219022348523139954e-02 -8.565920405089855194e-03 -1.938896626234054565e-01 4.023111164569854736e-01 3.378354012966156006e-02 -2.875396907329559326e-01 -6.135385110974311829e-02 -1.390797644853591919e-01 1.748182810842990875e-02 -1.494666785001754761e-01 -1.904748827219009399e-01 -1.759380996227264404e-01 2.647607326507568359e-01 -1.909741908311843872e-01 -1.756797358393669128e-02 2.026766389608383179e-01 -1.042380090802907944e-02 1.003965362906455994e-01
-2.159843295812606812e-01 -6.808123737573623657e-02 3.402415812015533447e-01 -2.173621356487274170e-01 4.105041548609733582e-02 1.587381027638912201e-02 -9.858685731887817383e-02 -5.160848377272486687e-04 -8.592785336077213287e-03 8.735824376344680786e-02 -1.671811342239379883e-01 2.087917029857635498e-01 1.163109540939331055e-01 -2.997055947780609131e-01 -1.218266859650611877e-01 1.150929331779479980e-01 -1.594952791929244995e-01 3.850660622119903564e-01 -2.397133409976959229e-02 -3.102538585662841797e-01 -1.695424900390207767e-03 -2.924608439207077026e-02 1.891740784049034119e-02 -1.459602564573287964e-01 -3.452769815921783447e-01 1.144952774047851562e-01 1.561011224985122681e-01 -1.526812016963958740e-01 2.328066378831863403e-01 -1.702991873025894165e-02 -1.291691511869430542e-01 -1.382549107074737549e-01
-4.573510587215423584e-01 5.770055577158927917e-02 9.813166409730911255e-02 -2.118644267320632935e-01 3.633683025836944580e-01 1.658757477998733521e-01 8.522232621908187866e-02 -6.914233788847923279e-03 2.188549563288688660e-02 -9.550919383764266968e-02 -2.501258254051208496e-01 -5.873826891183853149e-02 8.478797972202301025e-02 -7.736954838037490845e-02 8.522174507379531860e-02 -1.517403405159711838e-02 -8.460766077041625977e-02 4.583932086825370789e-02 1.190008521080017090e-01 -4.504291415214538574e-01 -2.530093491077423096e-01 7.267750799655914307e-02 1.604180186986923218e-01 -7.326412945985794067e-02 3.428200632333755493e-02 8.024489134550094604e-02 9.942186623811721802e-02 1.955385208129882812e-01 -1.165682598948478699e-01 1.021781265735626221e-01 -1.002859398722648621e-01 2.309010922908782959e-01
-3.079642057418823242e-01 -4.405111074447631836e-02 1.496509015560150146e-01 -9.276854246854782104e-02 3.702659010887145996e-01 1.169123426079750061e-01 1.626765429973602295e-01 1.635384112596511841e-01 -1.111822426319122314e-01 -1.257565021514892578e-01 -3.344726562500000000e-01 6.534903310239315033e-03 7.404705509543418884e-03 -1.107362378388643265e-02 5.124114826321601868e-02 -3.326053847558796406e-04 -2.696605622768402100e-01 -1.640375703573226929e-01 2.260562330484390259e-01 -2.247156053781509399e-01 -3.535743057727813721e-01 -9.440188109874725342e-02 9.666223078966140747e-02 -1.970847696065902710e-02 1.336322980932891369e-03 1.550773251801729202e-02 1.638597995042800903e-01 1.680718809366226196e-01 1.440042108297348022e-01 -2.595331668853759766e-01 -1.917070299386978149e-01 -1.671193726360797882e-02
-1.190710216760635376e-01 9.239580482244491577e-02 1.212394982576370239e-01 -2.939675748348236084e-01 2.506599128246307373e-01 -2.380339801311492920e-01 6.363250315189361572e-02 2.457928061485290527e-01 2.509935200214385986e-01 -1.730837300419807434e-02 -2.775979787111282349e-02 1.183326914906501770e-01 8.972684293985366821e-02 -3.365554213523864746e-01 1.750714480876922607e-01 7.962883263826370239e-02 3.492117300629615784e-02 2.598986215889453888e-02 -7.038080692291259766e-02 -3.329341113567352295e-01 4.863637685775756836e-02 1.766734868288040161e-01 -2.052973657846450806e-01 -6.494694948196411133e-02 9.383087605237960815e-02 3.641309738159179688e-01 -1.141657605767250061e-01 6.056546047329902649e-02 1.701273918151855469e-01 5.786107853055000305e-02 2.201065123081207275e-01 1.391408443450927734e-01
5.317190662026405334e-02 4.966793581843376160e-02 3.705377280712127686e-01 -7.100453972816467285e-02 2.179374843835830688e-01 4.258756339550018311e-02 1.072713285684585571e-01 5.037193000316619873e-02 -1.182098761200904846e-01 3.166136518120765686e-02 -1.570442169904708862e-01 1.850252598524093628e-01 -6.574457138776779175e-02 -2.696115970611572266e-01 3.539280295372009277e-01 2.207038998603820801e-01 -6.034056842327117920e-02 3.653240390121936798e-03 -1.354438960552215576e-01 -2.492659240961074829e-01 1.876117140054702759e-01 2.177204787731170654e-01 2.685222029685974121e-01 1.198571994900703430e-01 -2.034247517585754395e-01 -9.370189160108566284e-02 1.968912407755851746e-02 1.255930513143539429e-01 -1.487792581319808960e-01 -7.141887210309505463e-03 3.124068379402160645e-01 -1.576055437326431274e-01
6.450724601745605469e-02 -3.070035204291343689e-02 3.823530972003936768e-01 -2.630079388618469238e-01 2.009763270616531372e-01 9.313463815487921238e-04 1.812577694654464722e-01 1.411028951406478882e-01 1.657069921493530273e-01 9.005512297153472900e-02 1.900270394980907440e-02 3.291816711425781250e-01 -1.749443411827087402e-01 -2.098751366138458252e-01 6.537154316902160645e-02 8.035689592361450195e-02 1.755105406045913696e-01 9.331391751766204834e-02 2.874543070793151855e-01 -3.514350056648254395e-01 -2.176854610443115234e-01 -2.221772670745849609e-01 -6.363104283809661865e-02 -8.153774589300155640e-02 5.789583548903465271e-02 8.346340805292129517e-02 -8.841344714164733887e-02 2.205345332622528076e-01 -1.028057932853698730e-01 1.250603646039962769e-01 -6.288189440965652466e-03 1.028789654374122620e-01
-2.157571017742156982e-01 8.783098310232162476e-02 3.150111064314842224e-02 1.060053557157516479e-01 3.629811406135559082e-01 -1.357672456651926041e-02 8.657863736152648926e-02 3.116756975650787354e-01 2.175089567899703979e-01 -7.316295802593231201e-02 -1.528859138488769531e-01 -2.177859246730804443e-01 7.394549995660781860e-02 -7.039954513311386108e-02 -9.215567260980606079e-02 4.059383869171142578e-01 -1.662520766258239746e-01 1.832898519933223724e-02 -1.949728429317474365e-01 -2.414800375699996948e-01 -2.964125275611877441e-01 2.108418345451354980e-01 -3.221874125301837921e-03 7.638446986675262451e-02 -1.086426749825477600e-01 -1.806769818067550659e-01 -2.986109466291964054e-04 1.176233589649200439e-02 -5.353570729494094849e-02 -1.740479469299316406e-01 1.032373458147048950e-01 1.972120106220245361e-01
-5.572460889816284180e-01 5.119440704584121704e-02 7.432309538125991821e-02 1.354416012763977051e-01 9.639499336481094360e-02 -7.619950175285339355e-02 2.949816919863224030e-02 1.977203637361526489e-01 2.175220996141433716e-01 3.354525566101074219e-02 -5.610517039895057678e-02 -1.163878068327903748e-01 4.710166528820991516e-02 -1.193956658244132996e-01 1.810553371906280518e-01 3.683694005012512207e-01 1.497145593166351318e-01 -1.715237647294998169e-01 2.659947276115417480e-01 -1.009849235415458679e-01 -2.760376930236816406e-01 -7.763904333114624023e-02 -1.345620304346084595e-01 1.924709379673004150e-01 2.984490245580673218e-02 -1.980226635932922363e-01 -3.945600241422653198e-02 -7.693874090909957886e-02 5.285060405731201172e-02 -1.763013303279876709e-01 7.544305175542831421e-02 -2.302203513681888580e-02
4.169774428009986877e-02 5.550096184015274048e-02 1.855320781469345093e-01 -2.047505527734756470e-01 1.973799020051956177e-01 -1.030672118067741394e-01 -8.438329212367534637e-03 2.636389574036002159e-03 1.368434131145477295e-01 -1.930957892909646034e-03 -3.035312891006469727e-01 9.690881520509719849e-02 1.633518338203430176e-01 -3.155010044574737549e-01 9.835111349821090698e-02 2.924999892711639404e-01 -7.501456886529922485e-02 1.319125741720199585e-01 8.724110573530197144e-02 -3.904990255832672119e-01 8.749310672283172607e-02 -2.728111147880554199e-01 -1.695247292518615723e-01 4.503106325864791870e-02 -3.563023507595062256e-01 1.043023392558097839e-01 2.026042938232421875e-01 -1.340744942426681519e-01 -9.076428413391113281e-02 1.129104718565940857e-01 -6.766077876091003418e-02 -9.525872766971588135e-02
-2.747744619846343994e-01 1.688060909509658813e-01 1.907154172658920288e-01 -3.739014267921447754e-02 6.821421533823013306e-02 -1.454934626817703247e-01 3.286097943782806396e-01 2.492998838424682617e-01 5.040258169174194336e-02 3.070980601478368044e-04 2.033593356609344482e-01 -8.904322981834411621e-02 -5.585462599992752075e-02 -4.103450775146484375e-01 -1.366688609123229980e-01 1.286332029849290848e-02 1.776887290179729462e-02 -1.636513173580169678e-01 3.471370786428451538e-02 -2.421710789203643799e-01 -8.990645408630371094e-02 1.073697581887245178e-01 1.930569857358932495e-01 -1.623543053865432739e-01 -3.823807835578918457e-01 2.139488756656646729e-01 -3.797535970807075500e-02 8.783237077295780182e-03 2.782542631030082703e-02 1.364531219005584717e-01 -1.408641040325164795e-01 1.310353875160217285e-01
-3.431604504585266113e-01 5.206045880913734436e-02 2.923264540731906891e-02 1.061276495456695557e-01 2.903562784194946289e-01 -2.028531432151794434e-01 3.297696113586425781e-01 2.261731028556823730e-01 -1.572982221841812134e-02 1.147103384137153625e-01 9.619893133640289307e-02 -1.305711455643177032e-02 7.732867263257503510e-03 -3.325103819370269775e-01 3.849024474620819092e-01 2.286320477724075317e-01 1.606397032737731934e-01 1.152134388685226440e-01 -7.132524996995925903e-02 -3.385038301348686218e-02 7.048229873180389404e-02 8.015209436416625977e-02 2.989517152309417725e-01 -5.265417322516441345e-02 -2.505018711090087891e-01 -8.954331278800964355e-02 5.568959750235080719e-03 1.049176044762134552e-02 -9.123742580413818359e-02 4.056363925337791443e-02 -9.081182628870010376e-02 -1.010082587599754333e-01
-2.296068146824836731e-02 -1.585907489061355591e-01 1.208076700568199158e-01 3.492683544754981995e-02 5.474765598773956299e-02 1.226959452033042908e-01 -2.837728522717952728e-02 1.757873147726058960e-01 4.436373710632324219e-01 -7.762379944324493408e-02 -1.194325014948844910e-01 1.029932498931884766e-01 8.252200484275817871e-02 -3.499831855297088623e-01 3.739529848098754883e-01 2.426744848489761353e-01 -1.012931466102600098e-01 1.002779528498649597e-01 -1.246707886457443237e-01 -2.901055812835693359e-01 -1.851079761981964111e-01 -9.535621851682662964e-02 2.510079741477966309e-01 6.608893745578825474e-04 -8.275941759347915649e-02 1.397248059511184692e-01 3.349579498171806335e-02 1.355860233306884766e-01 5.993250384926795959e-02 2.530180215835571289e-01 1.110209599137306213e-01 -2.848736941814422607e-02
-4.896136224269866943e-01 1.099627912044525146e-01 1.943914592266082764e-01 1.319522410631179810e-01 -9.658700972795486450e-02 -4.863254725933074951e-03 2.522828876972198486e-01 2.503218650817871094e-01 -6.660763919353485107e-02 5.460091680288314819e-02 -9.900046885013580322e-02 2.593571543693542480e-01 6.389153003692626953e-02 -2.162413001060485840e-01 -9.499163180589675903e-02 2.646833844482898712e-02 -1.962091773748397827e-03 2.362528890371322632e-01 -8.906539529561996460e-02 -2.249704301357269287e-01 8.034555613994598389e-02 2.879330515861511230e-01 2.744257263839244843e-02 -1.088856533169746399e-01 -3.471724092960357666e-01 -2.265672571957111359e-02 -3.458089008927345276e-02 1.093223690986633301e-01 -2.973890863358974457e-02 9.590808302164077759e-03 -2.301459759473800659e-01 8.836881816387176514e-02
-8.213235437870025635e-02 -3.791565299034118652e-01 2.334357947111129761e-01 2.737456746399402618e-02 3.407550603151321411e-02 1.360179036855697632e-01 2.229103446006774902e-01 2.774499654769897461e-01 -1.259350497275590897e-02 4.146856814622879028e-02 -2.943811416625976562e-01 7.763794064521789551e-02 1.043615564703941345e-01 -1.984384208917617798e-01 4.682539030909538269e-02 3.454053997993469238e-01 -2.106982916593551636e-01 2.829429134726524353e-02 -6.574781984090805054e-02 -2.032046020030975342e-01 -1.674025058746337891e-01 1.185298487544059753e-01 9.191785752773284912e-02 3.090458810329437256e-01 -2.375353574752807617e-01 -8.311259001493453979e-02 1.315740868449211121e-03 1.183542609214782715e-01 -1.724172234535217285e-01 1.616557240486145020e-01 -8.167451620101928711e-02 -6.985052675008773804e-02
-2.398072630167007446e-01 -2.710098633542656898e-03 2.019444555044174194e-01 -1.996281892061233521e-01 2.748531699180603027e-01 1.689257621765136719e-01 1.413722150027751923e-02 2.676167786121368408e-01 5.062584578990936279e-02 7.564608007669448853e-02 -9.918265044689178467e-02 2.328375875949859619e-01 -3.229092434048652649e-02 -4.088357388973236084e-01 1.993012726306915283e-01 2.372988611459732056e-01 7.824444025754928589e-02 9.814007580280303955e-02 1.931337118148803711e-01 6.039230152964591980e-02 -2.007713168859481812e-01 3.442024439573287964e-02 2.339230328798294067e-01 -2.980192303657531738e-01 2.089705914258956909e-01 -8.735282346606254578e-03 -3.723649680614471436e-02 -1.697638183832168579e-01 4.528090730309486389e-02 9.081119671463966370e-03 -1.475911587476730347e-01 -9.898698329925537109e-02
-6.173320114612579346e-02 -6.226772442460060120e-02 2.841429114341735840e-01 2.694970369338989258e-01 2.094953209161758423e-01 -1.261690855026245117e-01 -4.561175405979156494e-02 1.234434172511100769e-01 1.008896306157112122e-01 1.056310087442398071e-01 -1.855823546648025513e-01 2.634095549583435059e-01 7.090677320957183838e-02 5.347581952810287476e-02 3.075515031814575195e-01 3.160776337608695030e-03 -9.081964194774627686e-02 9.070524945855140686e-03 1.734379082918167114e-01 -4.916023015975952148e-01 -1.212473958730697632e-01 -3.281410411000251770e-02 2.660335041582584381e-02 -9.239055961370468140e-02 -3.361724615097045898e-01 -1.844129115343093872e-01 -8.148698508739471436e-02 -1.799213439226150513e-01 6.780731678009033203e-02 -9.391248226165771484e-02 -1.134892106056213379e-01 1.293766498565673828e-01
-1.318198442459106445e-01 -1.832409389317035675e-02 1.831729114055633545e-01 5.270801112055778503e-02 4.712747335433959961e-01 -2.904694080352783203e-01 1.913860738277435303e-01 3.267781734466552734e-01 2.914218790829181671e-02 1.722817718982696533e-01 5.325556546449661255e-02 -1.342457532882690430e-01 1.014261096715927124e-01 -1.080023795366287231e-01 1.056976169347763062e-01 1.828866451978683472e-01 3.322646915912628174e-01 -1.246137730777263641e-02 3.646969050168991089e-02 -1.528325676918029785e-01 -1.608874946832656860e-01 1.085825040936470032e-01 2.052464783191680908e-01 -1.449121236801147461e-01 -3.068097233772277832e-01 2.274020761251449585e-02 2.155346050858497620e-02 -1.223554387688636780e-01 1.273588538169860840e-01 7.818309962749481201e-02 6.273267418146133423e-02 -7.560570538043975830e-02
-1.135131940245628357e-01 3.281575441360473633e-01 3.930190801620483398e-01 -2.802135646343231201e-01 3.060079216957092285e-01 5.583229474723339081e-03 8.528579771518707275e-02 1.979069262742996216e-01 2.523170709609985352e-01 3.159522637724876404e-02 -3.416388109326362610e-02 1.541010439395904541e-01 -1.562792509794235229e-01 -2.807790040969848633e-01 3.376359641551971436e-01 -7.100164890289306641e-02 3.573358058929443359e-02 1.367155909538269043e-01 5.598606541752815247e-02 -3.395089879631996155e-02 4.893211647868156433e-03 1.119652315974235535e-01 -9.329187124967575073e-02 1.330458074808120728e-01 1.493773013353347778e-01 4.477103054523468018e-02 1.099019497632980347e-01 -9.475915879011154175e-02 -2.649730145931243896e-01 2.725143916904926300e-02 -1.185463368892669678e-01 2.920700609683990479e-02
-1.841529309749603271e-01 1.379681378602981567e-01 1.245879605412483215e-01 6.911105662584304810e-02 2.424052357673645020e-01 6.816215813159942627e-02 1.103821862488985062e-02 3.367222473025321960e-02 5.457732453942298889e-02 -1.483002752065658569e-01 -3.673031628131866455e-01 -2.367502301931381226e-01 -8.344094455242156982e-02 -2.792115807533264160e-01 2.916280739009380341e-02 -1.592830754816532135e-02 -1.065736934542655945e-01 -8.278134278953075409e-03 1.857893466949462891e-01 -5.298056602478027344e-01 -2.959780395030975342e-01 2.268611937761306763e-01 9.588254243135452271e-02 1.059742271900177002e-01 -7.774600386619567871e-02 1.135636344552040100e-01 -9.212988615036010742e-02 1.652942597866058350e-01 -1.966064795851707458e-02 9.117432683706283569e-02 3.488472430035471916e-03 1.026572212576866150e-01
-4.319823980331420898e-01 -2.967445924878120422e-02 1.161658465862274170e-01 -7.191920280456542969e-02 1.697908639907836914e-01 -1.326428651809692383e-01 2.321616858243942261e-01 1.126799210906028748e-01 -1.970359534025192261e-01 -6.035905331373214722e-02 8.382780104875564575e-02 3.300338387489318848e-01 7.172974199056625366e-02 -1.855177283287048340e-01 2.717207074165344238e-01 3.716949224472045898e-01 -9.361317753791809082e-02 -1.703698635101318359e-01 -5.463137477636337280e-02 -1.614523977041244507e-01 -1.661161482334136963e-01 -1.045489832758903503e-01 -1.737690716981887817e-01 1.595275402069091797e-01 2.298382297158241272e-02 2.738721966743469238e-01 -1.109377816319465637e-01 2.423094771802425385e-02 -8.811677247285842896e-02 7.575775682926177979e-02 3.001116774976253510e-02 -8.375008404254913330e-02
-1.086576581001281738e-01 9.893745183944702148e-02 3.477275371551513672e-01 9.599732607603073120e-02 4.040945172309875488e-01 4.549278318881988525e-02 -8.634885400533676147e-02 3.853642195463180542e-02 6.983646005392074585e-02 -1.353746503591537476e-01 -2.158337533473968506e-01 3.525013327598571777e-01 1.063350141048431396e-01 6.571372598409652710e-02 3.120327889919281006e-01 2.186912745237350464e-01 -1.345822960138320923e-01 5.469243600964546204e-02 6.703702360391616821e-02 -4.399054348468780518e-01 4.816906526684761047e-02 -5.369112268090248108e-02 3.922410681843757629e-02 7.305989414453506470e-02 -2.105429619550704956e-01 -3.558146953582763672e-02 -5.801914632320404053e-02 -1.373241990804672241e-01 -2.657371573150157928e-02 -9.768403321504592896e-02 6.185654550790786743e-02 7.761765271425247192e-02
1.626349799335002899e-02 -7.533252984285354614e-02 2.216453850269317627e-02 4.808649420738220215e-02 2.824323773384094238e-01 5.179086700081825256e-02 4.588723927736282349e-02 1.204548552632331848e-01 2.040696591138839722e-01 -1.700001507997512817e-01 -2.887265384197235107e-01 3.836346566677093506e-01 2.781887724995613098e-02 -9.382418543100357056e-02 3.955731391906738281e-01 1.729294657707214355e-01 -5.912786722183227539e-02 8.697896450757980347e-02 3.285096585750579834e-01 -3.425672650337219238e-01 -5.201742425560951233e-02 -4.792080447077751160e-02 6.847278773784637451e-02 -9.202337823808193207e-03 -3.296106755733489990e-01 -4.215904325246810913e-02 -1.326129585504531860e-01 1.077288091182708740e-01 1.910769939422607422e-02 -1.530327554792165756e-02 -3.716328740119934082e-02 8.630458265542984009e-02
-1.683423817157745361e-01 -3.073508106172084808e-02 2.593043446540832520e-01 5.451593548059463501e-02 4.605953097343444824e-01 -3.971320018172264099e-02 -4.460851661860942841e-03 2.206110358238220215e-01 1.800535619258880615e-01 4.572641570121049881e-03 3.227991610765457153e-02 1.462493687868118286e-01 -1.921610087156295776e-01 -3.074623644351959229e-01 1.059119626879692078e-01 3.118519484996795654e-02 4.859658703207969666e-02 1.422451883554458618e-01 -6.110737100243568420e-02 -1.457632333040237427e-01 -7.232056930661201477e-03 -2.093524038791656494e-01 3.941325098276138306e-02 5.032548308372497559e-01 -7.751863449811935425e-02 -6.106249615550041199e-02 -6.688377261161804199e-02 1.116149500012397766e-01 4.543179273605346680e-02 2.346986234188079834e-01 2.859504893422126770e-02 9.306579828262329102e-02
-3.527351319789886475e-01 -2.606877125799655914e-02 4.815976321697235107e-01 -1.214803196489810944e-02 4.672932624816894531e-02 5.153582617640495300e-02 5.698605254292488098e-02 2.084197252988815308e-01 1.108724027872085571e-01 6.776560842990875244e-02 -3.853294998407363892e-02 -2.052591443061828613e-01 1.324628740549087524e-01 -2.085815966129302979e-01 1.223190724849700928e-01 1.056386274285614491e-03 -2.795086801052093506e-01 2.463587075471878052e-01 -2.471976280212402344e-01 -1.117355898022651672e-01 -1.087376773357391357e-01 -7.449164986610412598e-02 6.926691159605979919e-03 -5.424120649695396423e-02 -1.512435972690582275e-01 8.793281018733978271e-02 -1.723525077104568481e-01 1.647359281778335571e-01 1.470517516136169434e-01 9.151855856180191040e-02 -1.031391024589538574e-01 3.064510524272918701e-01
-1.116745620965957642e-01 4.529610574245452881e-01 1.293641179800033569e-01 -1.495835036039352417e-01 2.550532519817352295e-01 -2.052945345640182495e-01 9.588760137557983398e-02 2.113275229930877686e-01 1.713305115699768066e-01 1.231844276189804077e-01 -1.801377385854721069e-01 -1.725464244373142719e-03 1.470663845539093018e-01 -2.002968639135360718e-01 -9.526402503252029419e-02 7.537226192653179169e-03 -1.687933057546615601e-01 1.252473425120115280e-02 3.927282094955444336e-01 -1.496539413928985596e-01 -4.805026575922966003e-02 5.164649710059165955e-02 2.112128436565399170e-01 -8.996731787919998169e-02 -8.168555796146392822e-02 2.003539651632308960e-01 6.486599892377853394e-02 -1.429956704378128052e-01 3.071569204330444336e-01 1.200617570430040359e-02 5.153482034802436829e-02 -5.250220000743865967e-02
-1.191670820116996765e-01 9.235370159149169922e-02 -1.191694289445877075e-02 2.330600023269653320e-01 3.487247228622436523e-01 -1.772657483816146851e-01 3.066894412040710449e-01 1.884889006614685059e-01 -1.250983327627182007e-01 3.599044680595397949e-02 7.809492200613021851e-02 1.681428253650665283e-01 1.447861045598983765e-01 -1.198035776615142822e-01 3.491533696651458740e-01 2.667689621448516846e-01 -1.669668941758573055e-03 1.162121519446372986e-01 -1.402373760938644409e-01 -2.276631146669387817e-01 -1.168830469250679016e-01 3.484687507152557373e-01 1.704607903957366943e-01 2.842471376061439514e-02 -1.313505917787551880e-01 -1.061996668577194214e-01 2.280063182115554810e-01 -1.314520388841629028e-01 -5.117049813270568848e-02 -2.006693929433822632e-02 -9.230586886405944824e-02 3.443325683474540710e-02
-3.223485648632049561e-01 -4.588443040847778320e-02 1.157036125659942627e-01 -1.996970772743225098e-01 3.740900382399559021e-02 -9.672340750694274902e-02 1.444343775510787964e-01 2.365179657936096191e-01 4.107567071914672852e-01 1.353086978197097778e-01 -3.545368909835815430e-01 -2.825662493705749512e-01 -9.596578031778335571e-02 -2.629485726356506348e-01 1.920014470815658569e-01 2.138023823499679565e-01 -2.740784883499145508e-01 9.182105772197246552e-03 8.475217968225479126e-02 -6.526041030883789062e-02 -3.927234560251235962e-02 7.553032040596008301e-02 5.045928806066513062e-02 4.441623575985431671e-03 -6.213549152016639709e-02 1.634169816970825195e-01 -5.523172020912170410e-02 -1.219160854816436768e-01 -9.775289148092269897e-02 -1.491928845643997192e-01 -1.343683153390884399e-01 -6.970595568418502808e-02
-8.790569379925727844e-03 -3.464005589485168457e-01 1.915173381567001343e-01 8.166418224573135376e-02 2.485906332731246948e-01 3.297013789415359497e-02 -4.900932684540748596e-02 2.393872439861297607e-01 -2.892102487385272980e-02 5.631025508046150208e-02 -9.161521494388580322e-02 1.526833027601242065e-01 1.884683370590209961e-01 -4.860504567623138428e-01 -2.084432542324066162e-02 1.119756773114204407e-01 -1.088593378663063049e-01 1.168986484408378601e-01 1.040522530674934387e-01 -1.960342228412628174e-01 -6.165896356105804443e-02 1.018331274390220642e-01 1.646367609500885010e-01 2.819734513759613037e-01 -3.161942958831787109e-01 8.990361541509628296e-02 -1.089557707309722900e-01 4.465776873985305429e-05 -4.727240651845932007e-02 2.744298875331878662e-01 -7.452927529811859131e-03 2.109336853027343750e-02
-4.563490152359008789e-01 1.501421257853507996e-02 4.570655822753906250e-01 -1.148314699530601501e-01 1.983011066913604736e-01 8.876933716237545013e-03 4.429960250854492188e-02 1.991656273603439331e-01 -1.140751987695693970e-01 1.426609158515930176e-01 6.447774916887283325e-02 -4.463729634881019592e-02 1.112259104847908020e-01 -4.262285307049751282e-02 -1.444839090108871460e-01 2.296302616596221924e-01 2.447577379643917084e-02 -1.027009487152099609e-01 -3.331816196441650391e-02 -2.135867625474929810e-01 -2.604217529296875000e-01 2.442093640565872192e-01 6.014490034431219101e-03 -6.781863421201705933e-02 -2.903740406036376953e-01 -1.389143317937850952e-01 -1.732432395219802856e-01 7.756985723972320557e-02 -2.082576043903827667e-02 -1.738300770521163940e-01 5.314632318913936615e-03 2.813956327736377716e-02
-2.568032145500183105e-01 1.554680764675140381e-01 1.188563629984855652e-01 -3.872979581356048584e-01 9.859553724527359009e-02 -6.924968212842941284e-02 1.758522838354110718e-01 1.149908900260925293e-01 2.249365299940109253e-01 1.951955258846282959e-01 -2.782722115516662598e-01 -1.271369606256484985e-01 -1.093985885381698608e-01 -3.170343339443206787e-01 2.558833658695220947e-01 1.719758808612823486e-01 -1.170515175908803940e-02 -3.152226097881793976e-03 9.019442647695541382e-02 -1.046408861875534058e-01 6.134856864809989929e-02 2.068133354187011719e-01 -1.175067573785781860e-01 1.948990821838378906e-01 -9.729962795972824097e-03 2.861157059669494629e-01 6.700095534324645996e-02 -1.172356829047203064e-01 -1.657715588808059692e-01 -1.286866962909698486e-01 -8.921999484300613403e-02 -1.658691912889480591e-01
-5.285489559173583984e-01 1.194947883486747742e-01 1.631644070148468018e-01 7.017774134874343872e-02 2.120818197727203369e-01 1.264349520206451416e-01 6.440407037734985352e-02 3.811319917440414429e-02 2.103635072708129883e-01 1.562753915786743164e-01 -2.364043891429901123e-01 -6.227494031190872192e-02 5.910352990031242371e-02 -4.205669090151786804e-02 1.007361859083175659e-01 1.523768752813339233e-01 -2.862564846873283386e-02 -1.156047061085700989e-01 1.289057880640029907e-01 -2.864725291728973389e-01 -3.285766541957855225e-01 2.918609976768493652e-01 1.261975169181823730e-01 9.217581152915954590e-02 1.329100579023361206e-01 2.914116159081459045e-02 -1.936499476432800293e-01 2.570381946861743927e-02 1.281596273183822632e-01 -1.287332773208618164e-01 1.148313507437705994e-01 8.878222852945327759e-02
-1.305401772260665894e-01 1.670534908771514893e-01 2.839238643646240234e-01 -1.604833751916885376e-01 2.756949961185455322e-01 1.238183155655860901e-01 -3.650150448083877563e-02 -8.782234042882919312e-03 7.192749530076980591e-02 -3.856018558144569397e-02 -2.501700520515441895e-01 3.399631381034851074e-01 2.137282937765121460e-01 -1.094852574169635773e-02 2.420304566621780396e-01 -5.366238765418529510e-03 -1.101383492350578308e-01 1.029041558504104614e-01 -6.266359239816665649e-02 -4.283710718154907227e-01 -1.717193573713302612e-01 -1.425658166408538818e-01 9.644998610019683838e-02 1.202392801642417908e-01 -2.137427330017089844e-01 6.298654526472091675e-02 -1.768231391906738281e-01 -2.304958850145339966e-01 -1.758734732866287231e-01 -1.314751654863357544e-01 2.329955808818340302e-03 -2.678641676902770996e-02
-2.294359505176544189e-01 5.803408101201057434e-02 1.275970488786697388e-01 -4.055210053920745850e-01 1.938596516847610474e-01 -5.125440657138824463e-02 3.343780338764190674e-01 2.517875730991363525e-01 4.592756927013397217e-02 1.823399066925048828e-01 -1.618316322565078735e-01 -1.039367243647575378e-01 -5.661239475011825562e-02 -1.591858565807342529e-01 2.763344645500183105e-01 2.445057183504104614e-01 -1.110298633575439453e-01 -2.055233716964721680e-02 2.830702662467956543e-01 -5.235867947340011597e-02 1.291512250900268555e-01 4.277436807751655579e-02 -7.181173563003540039e-02 6.701972335577011108e-02 4.248910024762153625e-02 2.985994517803192139e-01 1.387153267860412598e-01 -2.475011348724365234e-01 -1.142860651016235352e-01 1.815613172948360443e-02 -3.971073403954505920e-02 2.445421740412712097e-02
-4.028758406639099121e-02 -8.413419127464294434e-02 4.582894146442413330e-01 -1.373222321271896362e-01 1.809358298778533936e-01 2.915110066533088684e-02 1.961365342140197754e-01 4.982317332178354263e-03 -3.715320676565170288e-02 6.621085107326507568e-02 -6.899068504571914673e-02 3.454565629363059998e-02 -1.056887209415435791e-01 -4.083624780178070068e-01 3.654415160417556763e-02 1.621891856193542480e-01 -6.984571367502212524e-02 -9.121707081794738770e-02 -5.636125802993774414e-02 -2.064908593893051147e-01 -6.959456950426101685e-03 1.515384912490844727e-01 3.481834530830383301e-01 1.321427524089813232e-01 -3.007995486259460449e-01 -1.464771181344985962e-01 2.610779404640197754e-01 1.016041785478591919e-01 -2.330797351896762848e-02 -8.152104169130325317e-02 1.937879323959350586e-01 -1.309888958930969238e-01
9.680824726819992065e-02 -1.702722758054733276e-01 2.076062113046646118e-01 -1.187211573123931885e-01 2.463764846324920654e-01 -9.950929880142211914e-02 1.338482555001974106e-02 7.211241126060485840e-02 8.643274754285812378e-02 2.303549498319625854e-01 2.814973704516887665e-02 1.853920519351959229e-01 -1.322066225111484528e-02 -2.650559544563293457e-01 2.783904075622558594e-01 9.840542823076248169e-02 3.482417762279510498e-02 1.695136278867721558e-01 -7.523903250694274902e-02 -4.853599369525909424e-01 -5.820350348949432373e-02 -1.009917259216308594e-01 1.974365562200546265e-01 2.203324884176254272e-01 1.294133160263299942e-02 -2.628799676895141602e-01 -1.201599016785621643e-01 3.223342895507812500e-01 -1.545199286192655563e-02 7.636081427335739136e-02 9.276171028614044189e-02 2.374352887272834778e-02
-2.671266794204711914e-01 2.273893356323242188e-02 -3.079600865021348000e-03 -2.098628282546997070e-01 1.569652706384658813e-01 2.129816561937332153e-01 -4.316775873303413391e-02 3.574067950248718262e-01 -4.814358544535934925e-04 -1.328986287117004395e-01 -7.885697484016418457e-02 -2.264853566884994507e-02 -8.467561006546020508e-02 -4.199608564376831055e-01 2.571090161800384521e-01 2.264139205217361450e-01 1.764516346156597137e-02 1.508003771305084229e-01 1.628248244524002075e-01 -1.322155147790908813e-01 -1.860425472259521484e-01 -5.859530996531248093e-03 3.661617934703826904e-01 -6.821603327989578247e-02 -5.223202705383300781e-02 -1.521296799182891846e-02 1.204980388283729553e-01 -1.160682141780853271e-01 -1.848170608282089233e-01 -2.250656485557556152e-01 -4.784182459115982056e-02 2.649520523846149445e-02
-3.494713306427001953e-01 4.879735782742500305e-02 3.891046345233917236e-02 -1.634789705276489258e-01 8.426862210035324097e-02 -2.205431014299392700e-01 2.856061458587646484e-01 1.722481548786163330e-01 1.197909787297248840e-01 2.877218462526798248e-02 1.307317912578582764e-01 1.593165844678878784e-01 1.614764332771301270e-01 -5.083802342414855957e-02 1.520287245512008667e-01 2.873042821884155273e-01 1.126787811517715454e-01 1.050239335745573044e-02 -7.634188979864120483e-02 -2.189905345439910889e-01 -1.482888609170913696e-01 1.861927062273025513e-01 1.796533018350601196e-01 1.454371958971023560e-01 -1.879982650279998779e-01 2.934358417987823486e-01 -3.313471972942352295e-01 -3.064069605898112059e-04 2.322596609592437744e-01 -8.791922032833099365e-02 -3.216920047998428345e-02 -1.329597085714340210e-01
-9.448400139808654785e-02 -4.744208231568336487e-02 3.885335624217987061e-01 1.396410018205642700e-01 1.492027044296264648e-01 6.503341346979141235e-02 1.331651061773300171e-01 8.663821034133434296e-03 7.014957070350646973e-02 1.495737135410308838e-01 -7.830730080604553223e-02 1.475845873355865479e-01 -1.571548283100128174e-01 -3.075658977031707764e-01 -1.003180369734764099e-01 1.829296648502349854e-01 2.747190883383154869e-03 1.767469644546508789e-01 -6.748817861080169678e-02 -3.427899479866027832e-01 1.826565265655517578e-01 3.334131836891174316e-02 3.245600461959838867e-01 2.202733308076858521e-01 -1.725600361824035645e-01 2.377693653106689453e-01 1.121108382940292358e-01 -2.510454319417476654e-02 1.220456957817077637e-01 4.754416644573211670e-02 1.602420955896377563e-01 -2.684265375137329102e-01
-1.964357644319534302e-01 1.954910904169082642e-01 3.193137347698211670e-01 -2.289221286773681641e-01 -1.277460306882858276e-01 1.473219990730285645e-01 4.236919432878494263e-02 2.532034814357757568e-01 -6.360486149787902832e-02 2.225218266248703003e-01 -3.648672252893447876e-02 6.387724727392196655e-02 3.278731182217597961e-02 -2.442896962165832520e-01 9.623039513826370239e-02 2.918357960879802704e-02 -8.264422416687011719e-03 2.065862119197845459e-01 -1.435662806034088135e-01 -2.646018564701080322e-01 -1.455661803483963013e-01 9.104520827531814575e-02 7.222200185060501099e-02 -1.790095567703247070e-01 -4.699653089046478271e-01 -1.797572970390319824e-01 -1.388373598456382751e-02 9.915368258953094482e-02 -1.895840913057327271e-01 -1.864356845617294312e-01 2.287813089787960052e-02 -2.287298999726772308e-02
-1.886663883924484253e-01 1.695573776960372925e-01 -5.109849572181701660e-02 -6.648366153240203857e-02 3.639338016510009766e-01 4.203753173351287842e-02 -2.786285243928432465e-02 3.141191229224205017e-02 -1.444926671683788300e-02 -1.057330220937728882e-01 -2.285028547048568726e-01 3.670320808887481689e-01 -2.803944982588291168e-02 -3.161865174770355225e-01 4.646278321743011475e-01 2.984600961208343506e-01 -1.189179643988609314e-01 -8.060040883719921112e-03 -7.951300591230392456e-02 -2.088271379470825195e-01 -1.359868645668029785e-01 -9.419447928667068481e-02 -1.480995267629623413e-01 1.453516483306884766e-01 -8.349840342998504639e-02 -1.220827456563711166e-02 -1.901433803141117096e-02 -7.333394885063171387e-02 -1.146329194307327271e-01 -1.924315281212329865e-02 -1.656848490238189697e-01 1.510752737522125244e-02
-1.222573220729827881e-01 1.629880666732788086e-01 3.073400259017944336e-01 8.585453033447265625e-02 3.147925138473510742e-01 5.049407109618186951e-02 -7.173853367567062378e-02 -5.655975267291069031e-02 1.171626895666122437e-01 -2.105430327355861664e-02 -2.283608764410018921e-01 3.842675685882568359e-01 1.805311441421508789e-01 3.679496049880981445e-02 2.502461075782775879e-01 9.733329713344573975e-02 -3.694852069020271301e-02 5.350351333618164062e-02 1.842284202575683594e-01 -4.767315089702606201e-01 8.786319755017757416e-03 -3.496504575014114380e-02 3.226466849446296692e-02 3.606135724112391472e-03 -2.464595884084701538e-01 1.029692292213439941e-01 -6.731753796339035034e-02 -2.209747731685638428e-01 -4.907529801130294800e-02 2.833676524460315704e-03 -2.596314996480941772e-02 1.762245893478393555e-01
-3.610181510448455811e-01 7.785625010728836060e-02 -4.968694411218166351e-03 -3.059040009975433350e-01 4.075537323951721191e-01 3.747824206948280334e-02 3.610906004905700684e-02 2.196101993322372437e-01 1.620515994727611542e-02 2.883988916873931885e-01 -2.520475685596466064e-01 -2.520078420639038086e-02 -2.703968435525894165e-02 4.152821004390716553e-02 6.124199926853179932e-02 3.219467401504516602e-02 8.151552081108093262e-02 7.186633348464965820e-02 -1.539149433374404907e-01 -1.552726477384567261e-01 7.177579402923583984e-02 -2.387151718139648438e-01 -4.129528999328613281e-02 2.126306146383285522e-01 -3.104739785194396973e-01 1.304041743278503418e-01 2.440165430307388306e-01 1.576734648551791906e-04 6.317425519227981567e-02 -6.639622151851654053e-02 1.819119006395339966e-01 1.225777119398117065e-01
-4.688523113727569580e-01 -5.214142054319381714e-02 3.558240458369255066e-02 -2.808979526162147522e-02 2.424354702234268188e-01 5.028127133846282959e-02 6.736434996128082275e-02 4.107518792152404785e-01 -5.762737616896629333e-02 -5.906323343515396118e-02 -2.399787455797195435e-01 9.040059149265289307e-02 -2.268161475658416748e-01 -1.583310812711715698e-01 3.479113876819610596e-01 8.095081150531768799e-02 7.132056355476379395e-02 1.575209051370620728e-01 3.251676633954048157e-02 -9.639009088277816772e-02 -9.426901489496231079e-02 1.204227656126022339e-02 9.773723781108856201e-02 -1.658050417900085449e-01 -2.584169805049896240e-02 -1.642852649092674255e-02 2.453649230301380157e-02 -6.760137528181076050e-02 -1.200698539614677429e-01 -3.579908907413482666e-01 9.741090238094329834e-02 -1.402431428432464600e-01
-3.346066474914550781e-01 1.024091243743896484e-01 4.170256853103637695e-01 9.173380210995674133e-03 1.634567528963088989e-01 1.407276690006256104e-01 2.655682861804962158e-01 7.553589344024658203e-02 2.782118618488311768e-01 2.262326031923294067e-01 -1.518171187490224838e-02 -2.477326691150665283e-01 6.724750623106956482e-03 -1.301328092813491821e-01 2.000338770449161530e-02 1.179753094911575317e-01 -2.856874763965606689e-01 -2.211432904005050659e-01 -1.010757777839899063e-02 -3.042536079883575439e-01 1.526902616024017334e-01 2.092945873737335205e-01 2.914026565849781036e-02 -5.973227694630622864e-02 -8.056968450546264648e-02 -1.215936765074729919e-01 -2.292541787028312683e-02 -1.232165396213531494e-01 -1.507886350154876709e-01 4.559138417243957520e-02 3.219475969672203064e-02 4.185759648680686951e-02
-2.304382026195526123e-01 -7.310202345252037048e-04 6.854274123907089233e-02 2.125558108091354370e-01 8.285413682460784912e-02 -2.055844478309154510e-02 1.734217256307601929e-01 -3.231228515505790710e-02 2.242345660924911499e-01 3.616265580058097839e-02 -2.450826764106750488e-01 1.190143525600433350e-01 1.091192588210105896e-01 -3.479805588722229004e-01 1.803021579980850220e-01 4.875779151916503906e-03 1.641201823949813843e-01 -2.165345549583435059e-01 -1.851041913032531738e-01 -1.982605159282684326e-01 -1.028484851121902466e-01 1.722564548254013062e-02 4.121728539466857910e-01 -1.018807068467140198e-01 -2.949547171592712402e-01 5.970682948827743530e-03 1.269770413637161255e-02 6.131459027528762817e-02 1.511479765176773071e-01 -2.449124902486801147e-01 2.027960866689682007e-01 1.175632402300834656e-01
-1.705628037452697754e-01 -1.198945865035057068e-01 -6.994946300983428955e-02 -2.260470986366271973e-01 4.962062239646911621e-01 1.870103329420089722e-01 3.224596977233886719e-01 2.961844801902770996e-01 -1.620159745216369629e-01 8.078059554100036621e-02 -1.888331621885299683e-01 -5.454492568969726562e-02 -1.960927248001098633e-01 -1.252525150775909424e-01 8.098076283931732178e-02 2.498036995530128479e-02 -1.294920295476913452e-01 -1.692102551460266113e-01 3.382998332381248474e-02 -1.606780141592025757e-01 -9.504090994596481323e-02 -1.713999174535274506e-02 4.491772502660751343e-02 5.875432863831520081e-02 -2.627039253711700439e-01 2.271516025066375732e-01 6.933686137199401855e-02 1.695725321769714355e-01 1.948835700750350952e-01 -1.124641373753547668e-01 1.861497946083545685e-02 5.106756091117858887e-02
-4.260335266590118408e-01 -2.149063944816589355e-01 2.334521710872650146e-01 1.600888073444366455e-01 2.319600731134414673e-01 -2.979066371917724609e-01 2.754044905304908752e-02 -3.243277594447135925e-02 2.919689118862152100e-01 1.684150844812393188e-01 -1.811656355857849121e-01 6.199556961655616760e-02 7.064783573150634766e-02 -2.123174220323562622e-01 -2.117770537734031677e-02 1.074048876762390137e-01 -3.324324265122413635e-02 -1.222578510642051697e-01 -6.621839106082916260e-02 -5.790612474083900452e-02 -2.369161508977413177e-02 3.311415910720825195e-01 1.293166875839233398e-01 8.182954043149948120e-03 -1.135257631540298462e-01 -2.465594708919525146e-01 3.594928234815597534e-02 1.027993485331535339e-01 -7.499929517507553101e-02 1.383437812328338623e-01 1.906609088182449341e-01 -1.950362473726272583e-01
-5.531383305788040161e-02 1.762742102146148682e-01 4.154965579509735107e-01 -1.885951459407806396e-01 2.452643811702728271e-01 9.426282346248626709e-02 8.677579462528228760e-03 2.369031161069869995e-01 1.024431213736534119e-01 -5.457418411970138550e-02 -7.472104392945766449e-03 6.316314637660980225e-02 -1.090834140777587891e-01 -2.839324772357940674e-01 1.044845357537269592e-01 1.092428434640169144e-02 -6.577807664871215820e-02 1.861223876476287842e-01 3.079892508685588837e-02 -4.999219477176666260e-01 1.924579590559005737e-01 -1.460175663232803345e-01 2.134099416434764862e-02 -1.793824601918458939e-03 1.543989181518554688e-01 2.864889800548553467e-01 4.709458723664283752e-02 8.766373991966247559e-02 9.126412868499755859e-02 7.759913057088851929e-02 1.527012605220079422e-02 1.796989440917968750e-01
-1.968147754669189453e-01 -7.715931534767150879e-02 1.932612806558609009e-01 -1.909366250038146973e-01 1.006197109818458557e-01 3.433219343423843384e-02 1.688851118087768555e-01 -1.584259234368801117e-02 1.416252255439758301e-01 -2.476448379456996918e-02 -4.370546340942382812e-02 3.521877229213714600e-01 1.470679789781570435e-01 -1.959830969572067261e-01 3.382978141307830811e-01 3.715021610260009766e-01 -2.441018819808959961e-01 1.122424006462097168e-02 -2.002342641353607178e-01 -2.280904203653335571e-01 -2.418037354946136475e-01 -5.388102680444717407e-02 3.845396637916564941e-02 1.276518255472183228e-01 -1.375540941953659058e-01 -1.029124185442924500e-01 1.691570878028869629e-02 -1.897088624536991119e-02 1.876352280378341675e-01 1.354814022779464722e-01 -1.448443830013275146e-01 -2.159529626369476318e-01
-1.663725376129150391e-01 1.280814856290817261e-01 2.518043220043182373e-01 1.903137117624282837e-01 4.783322811126708984e-01 -1.322920322418212891e-01 5.898504704236984253e-02 1.968087852001190186e-01 -2.075062505900859833e-02 -1.188714578747749329e-01 -1.823518238961696625e-02 -1.419497132301330566e-01 4.016583040356636047e-02 -1.589972376823425293e-01 2.751624584197998047e-01 2.896753847599029541e-01 -3.599447906017303467e-01 6.980757415294647217e-02 -1.169816032052040100e-01 -3.074831329286098480e-03 -2.904584705829620361e-01 1.656684726476669312e-01 9.782896190881729126e-02 8.010401576757431030e-02 9.934765845537185669e-02 -6.181733217090368271e-03 -1.267175972461700439e-01 -4.361406713724136353e-02 2.756281569600105286e-02 8.819250762462615967e-02 6.941162794828414917e-02 -1.704747676849365234e-01
-3.221840262413024902e-01 -2.623910009860992432e-01 1.563817113637924194e-01 2.676532864570617676e-01 1.603283137083053589e-01 -2.041057497262954712e-01 3.000070527195930481e-02 -8.071966469287872314e-02 2.063472568988800049e-01 1.474578026682138443e-02 -1.303979605436325073e-01 1.313609480857849121e-01 -2.339676767587661743e-01 -2.652765512466430664e-01 5.086295306682586670e-02 2.269890010356903076e-01 -1.271288841962814331e-01 -1.109524294734001160e-01 -1.727430522441864014e-01 -1.996390372514724731e-01 3.206336125731468201e-02 2.832932472229003906e-01 2.748189866542816162e-01 -6.238346174359321594e-02 -1.804993301630020142e-01 3.844261169433593750e-02 -1.859135031700134277e-01 1.879630237817764282e-01 1.727348379790782928e-02 1.041949465870857239e-01 4.356703907251358032e-02 -1.559557169675827026e-01
-1.135365664958953857e-01 1.747488528490066528e-01 2.712726294994354248e-01 -2.450617104768753052e-01 -3.024504333734512329e-02 -2.695891857147216797e-01 3.334065079689025879e-01 3.435406386852264404e-01 3.897720482200384140e-03 -6.467752903699874878e-02 -9.448002278804779053e-02 1.165465712547302246e-01 8.248239010572433472e-02 -1.945777833461761475e-01 7.764866948127746582e-02 -1.725028157234191895e-01 -2.668481171131134033e-01 2.849769592285156250e-01 -4.129066690802574158e-02 -1.664265841245651245e-01 -5.902401357889175415e-02 -1.896919123828411102e-02 2.397099882364273071e-01 -2.964226901531219482e-02 -2.001013606786727905e-01 -1.601347699761390686e-02 1.404470652341842651e-01 -1.560497730970382690e-01 2.076967209577560425e-01 1.076704170554876328e-02 1.126548349857330322e-01 1.693286895751953125e-01
-2.677777111530303955e-01 7.563685066998004913e-03 1.257975548505783081e-01 -2.318883389234542847e-01 1.195128709077835083e-01 2.443422190845012665e-02 1.402327716350555420e-01 -4.112816601991653442e-02 1.769773364067077637e-01 8.245988190174102783e-02 -1.348355710506439209e-01 2.521856725215911865e-01 2.530032955110073090e-02 -2.813476622104644775e-01 3.787136375904083252e-01 4.069400727748870850e-01 -2.019852250814437866e-01 -1.132579818367958069e-01 -3.029128015041351318e-01 -5.748059600591659546e-02 -1.100284233689308167e-01 -1.292636543512344360e-01 2.494644932448863983e-02 2.055940926074981689e-01 -1.457422822713851929e-01 5.063140764832496643e-02 -3.418683260679244995e-02 1.818808615207672119e-01 1.202396526932716370e-01 5.910906568169593811e-02 3.404570370912551880e-02 -1.269932985305786133e-01
-3.225190192461013794e-02 -5.519194900989532471e-02 4.433060288429260254e-01 1.191901117563247681e-01 1.428987085819244385e-01 -6.226231902837753296e-02 6.254299730062484741e-02 1.067841947078704834e-01 1.794751733541488647e-02 -5.020404607057571411e-02 -3.076187968254089355e-01 1.472407877445220947e-01 4.866449162364006042e-02 -2.615729114040732384e-03 1.005931794643402100e-01 1.686081439256668091e-01 -1.652918010950088501e-01 6.790941953659057617e-02 2.912626601755619049e-02 -3.701922595500946045e-01 -1.461649388074874878e-01 1.332946401089429855e-02 -7.899659872055053711e-02 2.063654363155364990e-01 -5.377850532531738281e-01 3.294146060943603516e-02 7.258179783821105957e-02 -1.197778135538101196e-01 6.953711807727813721e-02 -1.241048276424407959e-01 4.199229925870895386e-02 -1.157387644052505493e-01
-5.055370330810546875e-01 1.533943861722946167e-01 1.794720739126205444e-01 -2.342172861099243164e-01 2.561408877372741699e-01 1.403156816959381104e-01 4.959901049733161926e-02 6.306799501180648804e-02 1.141639500856399536e-01 2.707569859921932220e-02 -1.043042615056037903e-01 -9.474477171897888184e-02 5.833160132169723511e-02 -9.489470161497592926e-03 4.034448415040969849e-02 2.151810824871063232e-01 -3.453850746154785156e-01 1.053051501512527466e-01 2.114681750535964966e-01 -3.373417854309082031e-01 -2.160380780696868896e-01 1.717487573623657227e-01 -1.397663028910756111e-03 3.440393134951591492e-02 1.809613257646560669e-01 -7.567049469798803329e-03 -7.585771381855010986e-02 -6.073648855090141296e-02 -6.889988481998443604e-02 1.670534014701843262e-01 1.068115681409835815e-01 6.700998544692993164e-02
1.648821122944355011e-02 -1.989277601242065430e-01 5.552949905395507812e-01 -2.640129812061786652e-02 2.250758409500122070e-01 3.763040155172348022e-02 1.385222077369689941e-01 -1.328887790441513062e-01 -4.095034673810005188e-02 2.589610517024993896e-01 -5.088113620877265930e-02 3.171381652355194092e-01 -7.846463471651077271e-02 -2.995195686817169189e-01 8.344543725252151489e-02 5.643751006573438644e-03 -7.234337180852890015e-02 -1.909976941533386707e-03 -3.380707278847694397e-02 -2.603190541267395020e-01 -6.174140051007270813e-02 1.729438900947570801e-01 2.250745296478271484e-01 -4.221902787685394287e-02 -1.540880948305130005e-01 -4.403381049633026123e-02 1.989656835794448853e-01 -9.454619139432907104e-03 5.194146931171417236e-02 -3.808722831308841705e-03 2.003705799579620361e-01 -1.374340206384658813e-01
1.682361029088497162e-02 4.557316750288009644e-02 1.618277877569198608e-01 5.110780242830514908e-03 2.706007063388824463e-01 5.550795421004295349e-02 1.366787999868392944e-01 4.560987651348114014e-01 1.235916316509246826e-01 2.175304442644119263e-01 -1.425963044166564941e-01 -1.286973827518522739e-03 -7.583992928266525269e-02 8.547365665435791016e-02 1.919947266578674316e-01 3.413988947868347168e-01 -1.802428513765335083e-01 -1.256412714719772339e-01 -2.184954583644866943e-01 -2.323534935712814331e-01 -2.248418182134628296e-01 3.723767101764678955e-01 -4.789146408438682556e-02 8.401928842067718506e-02 -2.620932459831237793e-02 -1.029610782861709595e-01 -8.712501823902130127e-02 1.641981750726699829e-01 4.031383618712425232e-02 -1.057692617177963257e-01 1.856633648276329041e-02 -1.069623827934265137e-01
-3.825723826885223389e-01 8.276785165071487427e-02 2.005614489316940308e-01 -2.183222770690917969e-01 1.337630450725555420e-01 -1.058522537350654602e-01 2.353179901838302612e-01 -6.707737594842910767e-02 2.365200594067573547e-02 -7.672021538019180298e-02 2.865178287029266357e-01 -7.454226166009902954e-02 4.961640015244483948e-02 -2.313922196626663208e-01 7.834859192371368408e-02 2.871257960796356201e-01 -1.181887090206146240e-01 2.314910143613815308e-01 1.107126660645008087e-02 -2.515017986297607422e-01 -2.811452448368072510e-01 1.323880702257156372e-01 2.501943893730640411e-02 2.365919351577758789e-01 7.293231785297393799e-02 2.187727540731430054e-01 -1.433274894952774048e-01 -1.319535076618194580e-02 -1.006460040807723999e-01 -5.223621055483818054e-02 8.237109333276748657e-02 -2.315270453691482544e-01
[truncated: 3,268,499 more chars]
