# Supplementary material for: The Language of Innovation
Source: PLoS One. 2020 Apr 30;15(4):e0230107. doi: 10.1371/journal.pone.0230107 (PMC7194493; doi:10.1371/journal.pone.0230107)
Supplement: S23 File — (GZ) [file pone.0230107.s023.tar.gz › 2001-2005/V2Run_24_VS_4500_embeddings2001-2005ED32.txt]

-2.843431830406188965e-01 -1.133817881345748901e-01 -2.073586285114288330e-01 4.528509974479675293e-01 1.983735337853431702e-02 -2.995187938213348389e-01 1.462085843086242676e-01 -1.293404698371887207e-01 -1.104872822761535645e-01 9.814595431089401245e-02 -1.754314601421356201e-01 8.779136836528778076e-02 -1.125396117568016052e-01 -4.465187713503837585e-02 2.821358479559421539e-02 -2.551861703395843506e-01 -3.087483346462249756e-02 3.267177641391754150e-01 1.482321023941040039e-01 1.223761066794395447e-01 -2.463800273835659027e-02 1.843720525503158569e-01 1.687027662992477417e-01 -8.652756363153457642e-02 -2.910217456519603729e-02 2.291748076677322388e-01 1.558080315589904785e-01 2.144095748662948608e-01 1.654120236635208130e-01 -6.450186669826507568e-02 1.297470480203628540e-01 -4.412088543176651001e-02
-4.390129819512367249e-02 3.524733781814575195e-01 -6.205252185463905334e-02 6.867770105600357056e-02 3.401302173733711243e-02 -5.054718255996704102e-02 -1.319873780012130737e-01 2.612681500613689423e-02 -1.147727295756340027e-01 2.301335930824279785e-01 -3.639115765690803528e-02 1.376635283231735229e-01 4.034878686070442200e-02 -9.046066552400588989e-02 -1.904681175947189331e-01 -3.090906441211700439e-01 -8.834596723318099976e-02 -1.285660713911056519e-01 -2.839319035410881042e-02 -9.555063396692276001e-02 -8.807341009378433228e-02 4.342886507511138916e-01 2.511487901210784912e-01 4.478072002530097961e-02 -2.415987253189086914e-01 2.755761705338954926e-02 3.707639276981353760e-01 1.618399769067764282e-01 4.938618093729019165e-02 -3.131070360541343689e-02 2.935678064823150635e-01 8.551562577486038208e-02
8.289372920989990234e-02 1.114119030535221100e-02 1.264375001192092896e-01 3.175650537014007568e-01 -1.776401139795780182e-02 -2.748505445197224617e-03 -1.344881206750869751e-01 -1.776649057865142822e-01 1.277291029691696167e-01 2.197134643793106079e-01 -2.326976954936981201e-01 2.368504256010055542e-01 2.588907480239868164e-01 -2.373697608709335327e-01 -8.820839971303939819e-02 -1.354818791151046753e-01 5.341324210166931152e-02 2.348397374153137207e-01 1.794161647558212280e-01 -5.362617596983909607e-02 6.982138752937316895e-02 2.729777991771697998e-01 6.514001637697219849e-03 -1.172884851694107056e-01 -1.590585410594940186e-01 9.021864086389541626e-02 3.729341030120849609e-01 2.613115608692169189e-01 7.171111553907394409e-02 -2.432272136211395264e-01 -8.336696028709411621e-02 5.950907617807388306e-02
-1.994517296552658081e-01 1.130043566226959229e-01 -1.200419962406158447e-01 1.548500657081604004e-01 1.664653420448303223e-01 -3.400263488292694092e-01 6.044655665755271912e-02 -1.903684586286544800e-01 -1.959395557641983032e-01 3.125618398189544678e-02 -1.343766152858734131e-01 1.968493163585662842e-01 2.555326819419860840e-01 1.983079314231872559e-01 -2.261515147984027863e-02 -2.096239775419235229e-01 -1.219924911856651306e-01 1.810968518257141113e-01 1.767394319176673889e-02 -1.990764439105987549e-01 -3.512604534626007080e-01 2.335028797388076782e-01 1.243124008178710938e-01 -6.021922826766967773e-02 -2.783495187759399414e-01 7.247938960790634155e-02 1.181257441639900208e-01 -1.429276913404464722e-01 -1.557296216487884521e-01 -1.955143660306930542e-01 -1.055559962987899780e-01 -7.240433245897293091e-02
-3.016020059585571289e-01 -1.996514052152633667e-01 1.585223972797393799e-01 2.276521921157836914e-01 9.431266039609909058e-02 -6.091899052262306213e-02 -2.046851441264152527e-02 -1.326521039009094238e-01 -1.148795783519744873e-01 2.523460425436496735e-02 -2.734145820140838623e-01 3.767130672931671143e-01 9.170790016651153564e-02 -2.259128391742706299e-01 -5.534871015697717667e-03 1.632826589047908783e-02 -2.155252732336521149e-02 1.337391883134841919e-01 1.302481293678283691e-01 -2.152401208877563477e-01 -1.610816270112991333e-01 1.691982597112655640e-01 3.217677175998687744e-01 -2.586133778095245361e-01 1.323363371193408966e-02 -1.358692795038223267e-01 2.162560671567916870e-01 9.042195230722427368e-02 9.190523624420166016e-02 2.310532331466674805e-01 -7.384105026721954346e-02 1.544514149427413940e-01
-1.356591582298278809e-01 -1.575498431921005249e-01 -7.494869828224182129e-02 4.161144196987152100e-01 -3.948824852705001831e-02 1.224943250417709351e-01 -7.017911225557327271e-02 2.556789107620716095e-02 -4.839811474084854126e-02 1.326870471239089966e-01 -2.950093336403369904e-02 4.735524356365203857e-01 -5.551331117749214172e-02 -2.790499627590179443e-01 9.989136829972267151e-03 -2.360938787460327148e-01 5.942995846271514893e-02 9.834538400173187256e-02 2.259742766618728638e-01 -1.648417562246322632e-01 -4.299694672226905823e-02 2.377350628376007080e-01 7.961421459913253784e-02 -1.499205380678176880e-01 -1.445809453725814819e-01 -9.329740703105926514e-02 9.010289609432220459e-02 3.528673648834228516e-01 1.092224866151809692e-01 -1.237165257334709167e-01 4.799846932291984558e-02 -5.998820066452026367e-02
-2.156141698360443115e-01 -1.708784699440002441e-01 5.956456065177917480e-03 1.083525642752647400e-01 1.194901019334793091e-02 2.058007940649986267e-02 1.476845145225524902e-01 -3.134229034185409546e-02 -2.102604508399963379e-01 2.392613515257835388e-02 -2.781095206737518311e-01 2.953247725963592529e-01 -1.326973736286163330e-01 -1.661966443061828613e-01 9.013725817203521729e-02 -4.500491619110107422e-01 -1.428215801715850830e-01 1.317951977252960205e-01 -1.422933768481016159e-03 -9.671082347631454468e-02 -1.648728847503662109e-01 1.876897215843200684e-01 1.973484903573989868e-01 -2.471560090780258179e-01 -9.648723900318145752e-02 7.339140772819519043e-02 2.074262201786041260e-01 2.187119573354721069e-01 -1.181653290987014771e-01 -2.487157583236694336e-01 -1.560939997434616089e-01 9.285987913608551025e-02
-6.104392558336257935e-02 -6.624480336904525757e-02 -1.456940025091171265e-01 1.730905026197433472e-01 -1.512444764375686646e-01 -2.132713561877608299e-03 -1.423605978488922119e-01 1.138303056359291077e-01 -7.200875878334045410e-02 2.389310300350189209e-02 -2.012176662683486938e-01 1.827301383018493652e-01 2.171155959367752075e-01 5.252706259489059448e-02 4.928227141499519348e-02 -1.860115677118301392e-01 5.821838229894638062e-02 1.582466661930084229e-01 -1.388036310672760010e-01 6.189616024494171143e-02 -3.473062515258789062e-01 4.550021588802337646e-01 2.816542983055114746e-01 1.063214521855115891e-02 -1.204448565840721130e-02 2.981909923255443573e-02 3.617306649684906006e-01 7.682150602340698242e-02 2.487403452396392822e-01 -2.208173573017120361e-01 -3.152410313487052917e-02 1.000107154250144958e-01
-2.471312880516052246e-01 -1.262626349925994873e-01 -1.384725570678710938e-01 1.339384019374847412e-01 1.917475312948226929e-01 -9.013354778289794922e-02 -7.986257225275039673e-02 -1.188223659992218018e-01 -4.506630823016166687e-02 6.796448677778244019e-02 -4.917114973068237305e-02 2.666706740856170654e-01 3.394858241081237793e-01 -2.224219292402267456e-01 6.430668383836746216e-02 -4.252972602844238281e-01 1.602797359228134155e-01 1.544483602046966553e-01 1.007644906640052795e-01 -2.407909482717514038e-01 4.581064451485872269e-03 -1.546193510293960571e-01 1.534331738948822021e-01 -1.782636195421218872e-01 -1.552795320749282837e-01 -1.244015172123908997e-01 2.132205218076705933e-01 1.850849837064743042e-01 -1.730667352676391602e-01 1.018742024898529053e-01 -1.843563020229339600e-01 -3.918259870260953903e-03
-9.569783508777618408e-02 -1.776710152626037598e-01 9.782254695892333984e-02 8.375944197177886963e-02 2.452643821015954018e-03 -2.689220197498798370e-02 -1.377117782831192017e-01 1.159905269742012024e-02 -1.058229058980941772e-01 3.223880231380462646e-01 3.373619168996810913e-02 2.366646230220794678e-01 8.136483281850814819e-02 -3.627717494964599609e-02 -2.720460295677185059e-02 -1.633119881153106689e-01 -1.058263406157493591e-01 2.943281233310699463e-01 2.602386474609375000e-01 -8.986401557922363281e-02 -1.320753693580627441e-01 4.162566363811492920e-01 2.274509519338607788e-02 -5.937561765313148499e-02 -3.478355109691619873e-01 -1.437558978796005249e-01 3.178259432315826416e-01 2.968002259731292725e-01 -8.166171610355377197e-02 8.821591734886169434e-02 3.162369877099990845e-02 2.529367990791797638e-02
-8.391346782445907593e-02 -4.030762985348701477e-02 -7.711000740528106689e-02 2.783481478691101074e-01 1.670451611280441284e-01 -7.499289512634277344e-02 -2.525473535060882568e-01 -2.248874902725219727e-01 -1.337018907070159912e-01 7.119788229465484619e-02 -1.098994985222816467e-01 1.594105809926986694e-01 -1.966927386820316315e-02 1.585383713245391846e-01 -1.279851496219635010e-01 -2.274762690067291260e-01 2.137248367071151733e-01 1.371743530035018921e-01 -1.432095915079116821e-01 -3.546569943428039551e-01 -1.403669118881225586e-01 2.442006319761276245e-01 5.044552683830261230e-02 1.088119447231292725e-01 3.187493234872817993e-02 1.451620608568191528e-01 2.382845282554626465e-01 3.923940062522888184e-01 1.690897792577743530e-01 -6.168342381715774536e-02 1.288855969905853271e-01 1.399645507335662842e-01
-1.916240528225898743e-02 -2.403524070978164673e-01 2.835878729820251465e-02 1.918986290693283081e-01 -1.468899846076965332e-02 1.631754934787750244e-01 -8.353909105062484741e-02 -2.996649742126464844e-01 -8.826535940170288086e-02 -4.265830665826797485e-02 -2.119069397449493408e-01 3.968843519687652588e-01 7.724364846944808960e-02 -1.225428953766822815e-01 -6.591898947954177856e-02 -2.792543172836303711e-01 -1.909307092428207397e-01 2.978056967258453369e-01 2.652826905250549316e-01 -9.162868559360504150e-02 -4.136050865054130554e-02 1.920599043369293213e-01 5.454780184663832188e-04 1.259401626884937286e-02 -1.043795570731163025e-01 -2.466011047363281250e-01 3.238238692283630371e-01 2.495354972779750824e-02 8.594369143247604370e-02 -1.768598109483718872e-01 -7.297539710998535156e-02 3.765081241726875305e-02
-2.041494697332382202e-01 1.206383258104324341e-01 -2.658039033412933350e-01 2.661681361496448517e-02 1.897540241479873657e-01 -2.010192871093750000e-01 -3.978380933403968811e-02 -4.005001485347747803e-01 6.774166226387023926e-02 2.769131027162075043e-02 -3.016647398471832275e-01 -1.082523986697196960e-01 5.677556991577148438e-02 3.381108763278461993e-05 -1.645102947950363159e-01 -2.498339265584945679e-01 -4.228010028600692749e-02 3.613479435443878174e-01 6.080935895442962646e-02 -2.112545445561408997e-02 -1.925381869077682495e-01 3.234783113002777100e-01 1.936450302600860596e-01 -2.014634013175964355e-01 -1.228146404027938843e-01 -9.463997185230255127e-02 2.155222930014133453e-03 9.044612944126129150e-02 5.113729089498519897e-02 1.483109295368194580e-01 6.681718677282333374e-02 1.250222027301788330e-01
3.680570796132087708e-02 1.823565512895584106e-01 -2.033652216196060181e-01 3.286792039871215820e-01 1.227998435497283936e-01 -1.586496680974960327e-01 1.780685484409332275e-01 -2.241649776697158813e-01 -3.078800253570079803e-02 -9.699887037277221680e-02 -1.782092899084091187e-01 1.251655220985412598e-01 3.569557517766952515e-02 -4.529023915529251099e-02 -7.339034974575042725e-02 -2.762422859668731689e-01 -2.221811860799789429e-01 4.926809966564178467e-01 7.475836318917572498e-04 1.388021092861890793e-02 -3.188027441501617432e-01 1.782295852899551392e-01 1.193711087107658386e-01 -1.794584095478057861e-01 -1.868411600589752197e-01 -5.522420257329940796e-02 4.514950851444154978e-04 6.750777363777160645e-02 1.818326301872730255e-02 5.151118710637092590e-02 1.796469837427139282e-01 3.272932395339012146e-02
-1.138447374105453491e-01 -1.309354901313781738e-01 -2.227342575788497925e-01 1.924545466899871826e-01 -5.394493788480758667e-02 9.591108560562133789e-02 3.025938943028450012e-02 -1.419509500265121460e-01 -1.859004050493240356e-01 4.685767740011215210e-02 -1.503863781690597534e-01 4.285055100917816162e-01 5.469105392694473267e-02 -2.068465352058410645e-01 -2.407619729638099670e-02 -2.465074360370635986e-01 -1.798899099230766296e-02 1.874180287122726440e-01 2.055658698081970215e-01 -1.018250584602355957e-01 7.399881724268198013e-04 3.926754891872406006e-01 7.247508317232131958e-02 -2.074597328901290894e-01 -1.386408805847167969e-01 5.939250439405441284e-02 2.377264201641082764e-01 2.500159442424774170e-01 -8.461154252290725708e-02 1.667756587266921997e-01 -1.559023559093475342e-01 9.138179570436477661e-02
-3.026184141635894775e-01 -5.409253388643264771e-02 -4.989387467503547668e-02 1.750232279300689697e-01 -8.039607107639312744e-02 -7.790311425924301147e-02 -6.239314004778862000e-02 -7.392517477273941040e-02 -2.991189993917942047e-02 2.023278363049030304e-02 1.754433847963809967e-02 5.898488759994506836e-01 1.345026046037673950e-01 -2.634088508784770966e-02 -8.860443532466888428e-02 -3.303879201412200928e-01 -4.717527329921722412e-02 1.455647498369216919e-01 1.723471134901046753e-01 -2.386909723281860352e-01 -1.355362962931394577e-02 2.590083181858062744e-01 1.093274503946304321e-01 -2.241494953632354736e-01 4.339327861089259386e-04 1.157249286770820618e-01 1.919346451759338379e-01 1.526870727539062500e-01 -5.867633223533630371e-02 -1.079852879047393799e-01 -5.282393097877502441e-02 1.848326027393341064e-01
-6.644620001316070557e-02 6.292577087879180908e-02 -8.476873044855892658e-04 3.178419545292854309e-02 2.595128715038299561e-01 7.491596974432468414e-03 -1.302506774663925171e-01 5.652458965778350830e-02 -2.920779585838317871e-01 -3.268178105354309082e-01 -2.130804657936096191e-01 1.215958073735237122e-01 1.473073363304138184e-01 3.769979579374194145e-03 -1.232680156826972961e-01 -2.107445895671844482e-01 1.369411945343017578e-01 -2.752510830760002136e-03 -1.091352775692939758e-01 -1.729754060506820679e-01 8.961083739995956421e-02 4.335177838802337646e-01 2.492239624261856079e-01 -2.547018229961395264e-02 -2.103154361248016357e-01 -9.102169424295425415e-02 3.025716841220855713e-01 9.577629715204238892e-02 2.938601374626159668e-01 -9.987270832061767578e-02 -1.388715300709009171e-02 1.840823329985141754e-02
-4.859270527958869934e-02 -1.652009636163711548e-01 5.784159526228904724e-02 1.960418224334716797e-01 -2.403359301388263702e-02 -7.243219763040542603e-02 3.672600165009498596e-02 -9.747578762471675873e-03 -1.501223444938659668e-01 9.776347130537033081e-02 -1.104427650570869446e-01 4.513664543628692627e-01 2.404921054840087891e-01 -2.284556776285171509e-01 -1.113670095801353455e-01 -4.460152387619018555e-01 -1.754088252782821655e-01 2.497731149196624756e-02 8.447782136499881744e-03 -1.582487672567367554e-01 -2.099538147449493408e-01 3.423874080181121826e-01 -1.396379992365837097e-02 -2.259528636932373047e-01 -1.542389839887619019e-01 5.168359261006116867e-03 8.390671014785766602e-02 6.354844570159912109e-02 -9.000485390424728394e-02 -8.070974797010421753e-02 -1.558291912078857422e-01 9.517825394868850708e-02
-1.627277135848999023e-01 2.261428236961364746e-01 1.082711853086948395e-02 2.553763389587402344e-01 1.907088458538055420e-01 -5.118732154369354248e-02 -2.000080049037933350e-01 -4.196581896394491196e-03 -2.717155218124389648e-01 1.028599143028259277e-01 -3.147330284118652344e-01 2.329807430505752563e-01 1.299279555678367615e-02 8.173064887523651123e-02 -3.247017264366149902e-01 -2.002192586660385132e-01 1.058939844369888306e-01 2.559435069561004639e-01 -6.453611701726913452e-02 -2.839029729366302490e-01 -1.417769584804773331e-02 1.036856621503829956e-01 -1.280578225851058960e-02 -4.149569943547248840e-02 -2.794308774173259735e-02 -1.412631850689649582e-02 2.645850777626037598e-01 2.069157510995864868e-01 3.023379445075988770e-01 -7.544384896755218506e-02 -3.043237142264842987e-02 4.207067936658859253e-02
-2.941732704639434814e-01 -7.884055376052856445e-02 -1.195875704288482666e-01 2.552136480808258057e-01 1.934894472360610962e-01 -2.337724119424819946e-01 -7.194638997316360474e-02 -2.311411201953887939e-01 -2.152441442012786865e-01 -5.349447205662727356e-02 -1.748405583202838898e-02 6.612186133861541748e-02 -4.962502792477607727e-02 2.523895502090454102e-01 -1.893458664417266846e-01 -2.309699505567550659e-01 -1.601551175117492676e-01 2.783394753932952881e-01 -2.597205899655818939e-02 -8.364938944578170776e-02 -9.921573102474212646e-02 1.652588993310928345e-01 2.856639921665191650e-01 -2.713260054588317871e-01 1.894435659050941467e-02 2.746195197105407715e-01 8.482768386602401733e-02 -2.102535516023635864e-01 -5.707450211048126221e-02 2.230774983763694763e-02 1.809392124414443970e-01 3.236616402864456177e-02
-5.069543048739433289e-02 -1.204564794898033142e-01 2.481150627136230469e-01 1.332499980926513672e-01 -2.209648489952087402e-01 -1.038757413625717163e-01 -2.921820878982543945e-01 -1.378463953733444214e-01 -8.555264770984649658e-02 -1.839927136898040771e-01 -1.615986377000808716e-01 3.473517596721649170e-01 -1.091408915817737579e-02 1.644060760736465454e-02 4.618374630808830261e-02 -4.046361744403839111e-01 -1.706054210662841797e-01 8.209850639104843140e-03 -5.702959746122360229e-02 -1.470225453376770020e-01 -7.658419758081436157e-02 2.800259590148925781e-01 2.624361775815486908e-02 -1.415197253227233887e-01 -2.208032459020614624e-01 9.486149996519088745e-02 2.501112520694732666e-01 1.445691138505935669e-01 8.794376254081726074e-02 -8.597651869058609009e-02 -2.119708061218261719e-01 1.584901511669158936e-01
-2.487550303339958191e-02 -1.476880311965942383e-01 1.995964199304580688e-01 1.549324244260787964e-01 -1.891552060842514038e-01 4.149441048502922058e-02 1.092407926917076111e-01 -3.642270341515541077e-02 -2.000064849853515625e-01 2.802807278931140900e-02 -1.862703263759613037e-01 4.244631230831146240e-01 3.185837268829345703e-01 3.530076891183853149e-02 -1.130310148000717163e-01 -3.265265226364135742e-01 4.981127567589282990e-03 1.484527587890625000e-01 3.374798968434333801e-02 -9.370237588882446289e-03 4.842532053589820862e-02 6.671020388603210449e-02 1.539139002561569214e-01 -2.995074093341827393e-01 -2.153819203376770020e-01 7.335995323956012726e-03 2.667411565780639648e-01 1.999495774507522583e-01 2.186048310250043869e-03 -2.744761109352111816e-01 -8.472961187362670898e-02 -3.999618440866470337e-02
-2.330693900585174561e-01 2.648529410362243652e-02 -2.435237914323806763e-02 1.675859838724136353e-01 1.237942874431610107e-01 1.153357885777950287e-02 -1.665103733539581299e-01 -1.362438220530748367e-02 1.345156319439411163e-02 1.614258587360382080e-01 -2.123333960771560669e-01 3.806114196777343750e-01 2.412001937627792358e-01 -3.693935647606849670e-02 -2.237105369567871094e-02 -3.668790161609649658e-01 -1.012898832559585571e-01 -4.803580231964588165e-03 3.350906074047088623e-01 -1.894625574350357056e-01 -1.320333033800125122e-01 6.809996068477630615e-02 2.404185682535171509e-01 -1.705705821514129639e-01 -1.840004473924636841e-01 -5.849692970514297485e-02 5.075875669717788696e-02 2.691577374935150146e-01 -1.698482036590576172e-01 2.018153667449951172e-01 2.812488004565238953e-02 1.095343679189682007e-01
-9.359269589185714722e-02 -1.938531994819641113e-01 -4.565110057592391968e-02 2.497961074113845825e-01 1.276373267173767090e-01 -4.682441800832748413e-02 -9.161286056041717529e-02 -1.854470372200012207e-01 -1.479652374982833862e-01 1.600282639265060425e-01 -1.308916658163070679e-01 4.205144643783569336e-01 2.445087283849716187e-01 -8.960621803998947144e-02 2.181761264801025391e-01 -4.471799731254577637e-01 -1.520083379000425339e-02 9.281199425458908081e-02 1.466821730136871338e-01 1.436097361147403717e-02 -1.155876144766807556e-01 1.535753011703491211e-01 2.613501846790313721e-01 -9.799826890230178833e-02 7.950956933200359344e-03 4.080780595541000366e-02 3.616980090737342834e-02 1.756487488746643066e-01 -2.140639722347259521e-01 8.868022263050079346e-02 1.060960143804550171e-01 1.637248545885086060e-01
3.585043177008628845e-02 -1.378588974475860596e-01 2.015841901302337646e-01 2.257538884878158569e-01 -7.802429795265197754e-02 -1.153848841786384583e-01 -3.419523313641548157e-02 -1.108596548438072205e-01 -1.810552477836608887e-01 1.516555100679397583e-01 -3.029855489730834961e-01 4.664529860019683838e-01 -2.275713533163070679e-02 5.715182796120643616e-02 9.501969069242477417e-02 -4.397882521152496338e-01 7.356151938438415527e-02 2.960695922374725342e-01 3.674716874957084656e-02 -2.235454022884368896e-01 -1.097653582692146301e-01 9.346992522478103638e-02 -4.241113364696502686e-02 -9.943646192550659180e-02 -9.091307967901229858e-02 -2.893124148249626160e-02 1.349832117557525635e-01 6.035916879773139954e-02 -3.753335028886795044e-02 -1.483175903558731079e-03 -1.569924503564834595e-01 2.235532402992248535e-01
-1.295322477817535400e-01 -1.745715439319610596e-01 2.099029868841171265e-01 2.307401150465011597e-01 1.391309946775436401e-01 -3.417771682143211365e-02 -4.411667119711637497e-03 4.098458960652351379e-02 -5.451795831322669983e-02 1.659418493509292603e-01 -1.162247881293296814e-01 -8.825613558292388916e-02 -7.382896542549133301e-02 -6.596852838993072510e-02 -3.192903101444244385e-01 -2.295456677675247192e-01 1.421865075826644897e-01 3.436613082885742188e-01 9.697575867176055908e-02 2.258130908012390137e-01 9.647370874881744385e-02 2.988181412220001221e-01 2.222794145345687866e-01 -2.812668383121490479e-01 -9.143946319818496704e-02 -3.545926185324788094e-03 1.902798712253570557e-01 2.140573412179946899e-01 -6.997738778591156006e-02 5.565241351723670959e-02 2.722846269607543945e-01 1.364061683416366577e-01
1.840667240321636200e-02 2.167901843786239624e-01 -2.169398367404937744e-01 2.473730146884918213e-01 1.907658874988555908e-01 -1.632480323314666748e-01 -1.436592489480972290e-01 -2.905459105968475342e-01 -1.381242275238037109e-01 9.449995309114456177e-02 -3.367108404636383057e-01 -2.728999592363834381e-02 -1.989672891795635223e-02 -7.678362727165222168e-02 5.192119628190994263e-02 -2.170870155096054077e-01 -2.763510942459106445e-01 2.764096558094024658e-01 -2.365966886281967163e-02 -1.143929883837699890e-01 -2.711125314235687256e-01 7.432739436626434326e-02 2.094256579875946045e-01 -1.877175569534301758e-01 -3.154381737112998962e-02 -7.092643994837999344e-03 2.688083946704864502e-01 9.029351919889450073e-02 -3.797404095530509949e-02 1.685833781957626343e-01 1.551823467016220093e-01 1.346381753683090210e-01
2.438505366444587708e-02 -8.998582512140274048e-02 -1.991551816463470459e-01 1.901841312646865845e-01 2.346444725990295410e-01 -2.803400158882141113e-01 1.185437478125095367e-02 -2.571899592876434326e-01 -7.046972215175628662e-02 1.040873974561691284e-01 -1.877093613147735596e-01 1.290270239114761353e-01 -2.059374749660491943e-02 1.486285030841827393e-01 1.373548060655593872e-01 -2.773989737033843994e-01 -2.693860530853271484e-01 3.479338884353637695e-01 2.901847660541534424e-02 -1.512029469013214111e-01 -3.099737465381622314e-01 1.688107103109359741e-01 9.001663327217102051e-02 -2.327459305524826050e-01 -1.230632364749908447e-01 3.571389243006706238e-02 4.755344241857528687e-02 -2.021088451147079468e-01 1.240506023168563843e-02 -2.051027268171310425e-01 1.535298973321914673e-01 -4.225315060466527939e-03
-2.186850905418395996e-01 -1.377775073051452637e-01 -4.191410914063453674e-02 2.265554219484329224e-01 -8.709656447172164917e-02 -1.277133524417877197e-01 -2.252844870090484619e-01 1.276628822088241577e-01 -6.237136945128440857e-02 4.458232223987579346e-02 4.481176659464836121e-02 2.498542666435241699e-01 -2.009995654225349426e-02 -1.894082129001617432e-01 -3.933568894863128662e-01 5.717056617140769958e-02 9.564574062824249268e-02 4.054746031761169434e-01 1.848437637090682983e-02 2.170862443745136261e-02 5.646987119689583778e-04 4.015524983406066895e-01 1.509194821119308472e-01 -1.598545908927917480e-01 -1.749252825975418091e-01 -1.668718457221984863e-01 1.367645412683486938e-01 -1.556584537029266357e-01 7.814063131809234619e-02 -3.425941243767738342e-02 1.734180450439453125e-01 4.351714998483657837e-02
-2.031820118427276611e-01 -6.495079398155212402e-02 -4.367495328187942505e-02 2.456933557987213135e-01 -8.708068169653415680e-03 7.933449745178222656e-02 -2.273809462785720825e-01 -9.689665585756301880e-02 -3.164693713188171387e-01 3.977321088314056396e-02 -1.379890888929367065e-01 4.040979743003845215e-01 1.278882324695587158e-01 -3.162920773029327393e-01 -1.572796553373336792e-01 -2.448567301034927368e-01 -2.502889633178710938e-01 1.307286024093627930e-01 6.933936476707458496e-02 -1.870550960302352905e-01 1.187763512134552002e-01 2.725438475608825684e-01 1.732606887817382812e-01 -1.221453072503209114e-03 -3.197038546204566956e-02 9.755767136812210083e-02 1.641504466533660889e-01 1.958350390195846558e-01 -1.261211335659027100e-01 -4.148194193840026855e-02 4.520057141780853271e-02 7.847785204648971558e-02
-4.184409677982330322e-01 -1.402792483568191528e-01 2.705230750143527985e-02 2.150946408510208130e-01 -1.919327862560749054e-02 -5.752269923686981201e-02 9.612490981817245483e-02 -1.192611753940582275e-01 -2.083488553762435913e-01 -4.145010188221931458e-02 -3.807383403182029724e-02 3.227725028991699219e-01 1.449164301156997681e-01 -2.129448801279067993e-01 8.609903603792190552e-02 -3.445520997047424316e-01 -8.391898870468139648e-02 2.678497880697250366e-02 2.339521944522857666e-01 -1.831541657447814941e-01 -5.643311142921447754e-02 4.205307066440582275e-01 1.833454966545104980e-01 -1.055787578225135803e-01 -1.703217253088951111e-02 -4.146402329206466675e-02 1.405859440565109253e-01 2.029229104518890381e-01 -2.479789219796657562e-02 1.416453905403614044e-02 -4.403375461697578430e-02 3.630653768777847290e-02
-1.210327073931694031e-01 -2.461295723915100098e-01 1.220422536134719849e-01 2.791691720485687256e-01 -1.914078295230865479e-01 7.966409437358379364e-03 -4.527768585830926895e-03 1.023107618093490601e-01 3.320179507136344910e-02 1.853229999542236328e-01 -2.213097810745239258e-01 3.150933384895324707e-01 -1.910062390379607677e-03 -8.630078285932540894e-02 -2.900309860706329346e-01 -2.090896964073181152e-01 -6.384813785552978516e-02 -4.116988927125930786e-02 5.604130774736404419e-02 -2.799903452396392822e-01 6.736200302839279175e-02 1.733502745628356934e-01 2.874617874622344971e-01 -5.097076296806335449e-02 5.496770888566970825e-02 1.167520582675933838e-01 4.219995141029357910e-01 2.019860446453094482e-01 -1.119684204459190369e-01 -9.829669445753097534e-02 2.262250706553459167e-02 -1.959336362779140472e-02
9.869146347045898438e-02 -4.954642429947853088e-02 -3.002736270427703857e-01 3.362426757812500000e-01 1.600869446992874146e-01 -3.117932975292205811e-01 1.779145300388336182e-01 -2.116456478834152222e-01 -2.116197496652603149e-01 -2.027661167085170746e-02 -1.558704823255538940e-01 5.985945090651512146e-02 1.154097244143486023e-01 -8.173084259033203125e-02 1.153962910175323486e-01 -6.886228919029235840e-02 -1.864840835332870483e-01 4.432953894138336182e-01 1.354168634861707687e-02 -1.801680624485015869e-01 -1.824701875448226929e-01 1.655530929565429688e-01 1.948666125535964966e-01 -2.204432189464569092e-01 -7.724467664957046509e-02 1.421547383069992065e-01 1.354028880596160889e-01 9.825555980205535889e-02 -1.945245824754238129e-02 -1.037023961544036865e-03 -3.095643781125545502e-02 8.636001497507095337e-02
-2.236213237047195435e-01 6.711244117468595505e-03 -2.548646032810211182e-01 2.285780943930149078e-02 3.459250330924987793e-01 -2.080209255218505859e-01 -1.995411962270736694e-01 -5.135046318173408508e-02 4.754240065813064575e-02 -1.070572212338447571e-01 -7.298704981803894043e-02 2.048320919275283813e-01 -1.278473287820816040e-01 2.028748989105224609e-01 -1.975450366735458374e-01 -3.494783341884613037e-01 -1.923217028379440308e-01 2.866581678390502930e-01 -1.803766787052154541e-01 1.194245517253875732e-01 -4.818809404969215393e-02 1.496774703264236450e-01 1.802115701138973236e-02 -1.309561580419540405e-01 -3.079670667648315430e-01 -1.350294798612594604e-02 1.829288452863693237e-01 -4.744528979063034058e-02 -7.728549838066101074e-02 -2.277454435825347900e-01 1.845954544842243195e-02 4.829528927803039551e-02
-1.379292011260986328e-01 -1.612085253000259399e-01 -4.517237469553947449e-02 2.038663625717163086e-01 3.569478094577789307e-01 -4.157795310020446777e-01 1.028566807508468628e-01 -2.123112231492996216e-01 -9.427870064973831177e-02 7.529867440462112427e-02 -1.809893399477005005e-01 1.311363577842712402e-01 1.398020982742309570e-01 1.184720024466514587e-01 -1.092948094010353088e-01 -2.320764809846878052e-01 -1.960096210241317749e-01 3.295153081417083740e-01 -4.077341407537460327e-02 -1.997804194688796997e-01 -3.526864051818847656e-01 3.242193162441253662e-02 7.125397026538848877e-02 -1.532998681068420410e-01 -1.169233173131942749e-01 4.229861870408058167e-02 1.194796934723854065e-01 -8.381281048059463501e-02 -8.882986009120941162e-02 -4.493626952171325684e-02 -1.478630024939775467e-02 -4.547054320573806763e-02
2.791836299002170563e-02 3.803125396370887756e-02 -1.358534097671508789e-01 3.408739268779754639e-01 2.966805994510650635e-01 -8.857069164514541626e-02 -5.998891964554786682e-02 -4.787436872720718384e-02 -8.355714380741119385e-02 -2.313630878925323486e-01 -8.677784353494644165e-03 1.013709679245948792e-01 6.389632076025009155e-02 -7.804403454065322876e-02 -1.544764041900634766e-01 -3.728057146072387695e-01 -1.013062149286270142e-02 2.461003065109252930e-01 -4.114986211061477661e-02 1.909598708152770996e-01 -3.248343244194984436e-02 3.811857700347900391e-01 9.438958764076232910e-02 -1.754831224679946899e-01 4.245209565851837397e-04 1.093961074948310852e-01 2.922668159008026123e-01 -2.161842137575149536e-01 -1.933752894401550293e-01 -5.694848299026489258e-02 8.993915468454360962e-02 -1.993682831525802612e-01
-2.327168583869934082e-01 -2.512440830469131470e-02 -1.062170267105102539e-01 1.793081313371658325e-01 2.115131616592407227e-01 -1.652726978063583374e-01 -5.740109086036682129e-02 5.508441105484962463e-02 -8.120120316743850708e-02 1.571250110864639282e-01 -2.747128009796142578e-01 1.984074860811233521e-01 1.752354204654693604e-01 -1.671271771192550659e-01 -5.030762031674385071e-02 9.236644208431243896e-02 -1.143655925989151001e-02 1.773882508277893066e-01 -1.497489511966705322e-01 7.183738052845001221e-02 -9.424474835395812988e-02 3.502033352851867676e-01 1.111733242869377136e-01 1.559314429759979248e-01 -3.041365742683410645e-01 -2.827392816543579102e-01 3.454983234405517578e-01 1.179097294807434082e-01 2.483522742986679077e-01 -1.166801434010267258e-03 -5.591314285993576050e-02 9.838724881410598755e-02
-1.468249708414077759e-01 -2.317083328962326050e-01 -1.142926365137100220e-01 1.624292433261871338e-01 1.111228112131357193e-02 6.865107268095016479e-02 -2.060935199260711670e-01 -2.571022808551788330e-01 2.602289058268070221e-02 2.660620491951704025e-03 -1.871165037155151367e-01 3.051532804965972900e-01 2.415183633565902710e-01 -2.170619517564773560e-01 -1.428767293691635132e-02 -1.196443885564804077e-01 5.445195361971855164e-02 2.261644154787063599e-01 6.124838814139366150e-02 3.369210287928581238e-02 -2.831935286521911621e-01 1.966887116432189941e-01 -6.026071310043334961e-02 -2.556925117969512939e-01 -2.064936310052871704e-01 -2.089899480342864990e-01 1.851796060800552368e-01 2.949650287628173828e-01 1.215836629271507263e-01 -1.032643914222717285e-01 2.051188945770263672e-01 -3.293330222368240356e-02
-1.002149805426597595e-01 3.630526736378669739e-02 -7.174846529960632324e-02 2.106179594993591309e-01 4.824910685420036316e-02 1.062467135488986969e-02 -1.224360093474388123e-01 -6.998054683208465576e-02 -2.784635424613952637e-01 1.548084616661071777e-01 -1.374761313199996948e-01 1.569062620401382446e-01 1.028477773070335388e-01 1.070706322789192200e-01 -1.219276934862136841e-01 -6.655704230070114136e-02 2.252011932432651520e-02 1.598860025405883789e-01 1.004792824387550354e-01 1.928064525127410889e-01 -2.325204312801361084e-01 2.360360175371170044e-01 1.712885946035385132e-01 1.682056672871112823e-02 -2.717122435569763184e-01 -5.436116084456443787e-02 7.883118093013763428e-02 1.270604729652404785e-01 3.419938385486602783e-01 -5.120115280151367188e-01 1.176502779126167297e-01 1.599895358085632324e-01
-2.410292178392410278e-01 1.393235921859741211e-01 -1.134925410151481628e-01 7.083121687173843384e-02 -1.309575885534286499e-01 5.060357227921485901e-02 -2.474217861890792847e-02 2.508907392621040344e-02 -3.021371364593505859e-01 2.516166493296623230e-02 -7.644687592983245850e-02 1.970584243535995483e-01 2.425293624401092529e-01 -5.724874883890151978e-02 -1.457074582576751709e-01 -3.071267306804656982e-01 2.895802557468414307e-01 8.232913911342620850e-02 -1.450768858194351196e-01 -1.378749459981918335e-01 -6.175677850842475891e-02 3.229678869247436523e-01 3.551938831806182861e-01 2.878979966044425964e-02 -3.012610375881195068e-01 7.394498586654663086e-02 1.027448177337646484e-01 1.768149435520172119e-02 2.704413533210754395e-01 7.406484335660934448e-02 1.315591931343078613e-01 -2.366658300161361694e-02
-1.232220456004142761e-01 -5.394391715526580811e-02 -2.668060176074504852e-02 1.775164306163787842e-01 3.575124740600585938e-01 -4.040708839893341064e-01 9.529168158769607544e-02 -2.043901979923248291e-01 -1.630349159240722656e-01 -1.001268252730369568e-02 -1.743368357419967651e-01 1.228849366307258606e-01 3.605221211910247803e-02 8.050159364938735962e-02 -1.523791626095771790e-02 -1.392929702997207642e-01 -2.950156331062316895e-01 2.820051908493041992e-01 1.538050919771194458e-01 -1.799851804971694946e-01 -2.957231402397155762e-01 2.594456374645233154e-01 6.526529788970947266e-02 -1.577355414628982544e-01 -1.802338063716888428e-01 -1.288591977208852768e-02 2.176705747842788696e-01 -1.324454694986343384e-01 3.379693627357482910e-02 -2.214997075498104095e-02 2.188345417380332947e-02 4.413606226444244385e-02
-3.427573293447494507e-02 -8.779048919677734375e-02 -3.257485330104827881e-01 1.220294758677482605e-01 2.253395505249500275e-02 -6.815119087696075439e-02 7.246584445238113403e-02 -2.413579225540161133e-01 4.318777471780776978e-02 3.861470818519592285e-01 -2.751772403717041016e-01 2.433512955904006958e-01 1.168053299188613892e-01 -3.963571414351463318e-02 -5.803068727254867554e-02 8.010286837816238403e-02 1.718011796474456787e-01 3.033273220062255859e-01 -7.868535816669464111e-02 -3.060754835605621338e-01 -2.139108628034591675e-01 1.384503394365310669e-01 4.327769950032234192e-02 -2.479943037033081055e-01 -1.645009070634841919e-01 -1.666399836540222168e-01 2.029456198215484619e-01 1.058163791894912720e-01 1.047851592302322388e-01 6.472820788621902466e-02 1.249895840883255005e-01 5.328399688005447388e-02
-6.823433935642242432e-02 2.666677162051200867e-02 -1.893139630556106567e-01 1.481456011533737183e-01 3.501253724098205566e-01 -4.213258326053619385e-01 3.631297126412391663e-02 -2.401935160160064697e-01 -3.230104148387908936e-01 -4.961478710174560547e-02 2.577551081776618958e-02 2.429035753011703491e-01 -2.020457759499549866e-02 4.564439505338668823e-02 1.050907280296087265e-02 -3.863075375556945801e-01 -8.633132278919219971e-02 5.575578659772872925e-02 -8.472320437431335449e-02 -2.305349707603454590e-02 -1.068995296955108643e-01 3.850331902503967285e-02 1.140552535653114319e-01 -3.017194867134094238e-01 -1.255897581577301025e-01 6.489945948123931885e-02 -9.308341890573501587e-02 -1.864995108917355537e-03 -9.190678596496582031e-02 -1.857982128858566284e-01 1.658082306385040283e-01 -1.584120243787765503e-01
-2.798293232917785645e-01 -1.159194931387901306e-01 2.131391502916812897e-02 1.900210231542587280e-01 -2.190593332052230835e-01 -1.062377318739891052e-01 7.522243261337280273e-02 5.080725625157356262e-02 5.528345331549644470e-02 2.183946222066879272e-01 -3.525588661432266235e-02 6.834647059440612793e-02 1.637735962867736816e-01 -1.672480627894401550e-02 -3.999681770801544189e-01 -3.170264363288879395e-01 2.251141369342803955e-01 3.792743682861328125e-01 1.328144371509552002e-01 1.791784912347793579e-01 -8.322249352931976318e-02 2.687212228775024414e-01 1.246736049652099609e-01 -1.954042017459869385e-01 -1.428705900907516479e-01 6.235104054212570190e-02 7.508641481399536133e-02 1.823976188898086548e-01 1.827714592218399048e-02 4.211302846670150757e-02 -5.155831109732389450e-03 1.321366727352142334e-01
-1.149559766054153442e-01 -1.064225882291793823e-01 -5.750934779644012451e-02 2.600170671939849854e-01 -7.619638741016387939e-02 -8.402597159147262573e-02 -7.783336937427520752e-02 -4.807864129543304443e-01 1.543064713478088379e-01 1.232952699065208435e-01 -1.743850857019424438e-01 1.278048902750015259e-01 -1.261319518089294434e-01 -2.172873355448246002e-02 -2.814155519008636475e-01 -2.355318218469619751e-01 -1.453853100538253784e-01 1.038525179028511047e-01 3.876217454671859741e-02 -1.020041108131408691e-01 -2.415488958358764648e-01 1.392087787389755249e-01 3.288974463939666748e-01 -2.733277156949043274e-02 1.101984083652496338e-01 -2.510615289211273193e-01 3.272872269153594971e-01 -9.016274474561214447e-03 -6.307929009199142456e-02 5.683777388185262680e-03 8.353626355528831482e-03 -2.693336643278598785e-02
1.748871505260467529e-01 1.901943385601043701e-01 -2.322244793176651001e-01 2.288024872541427612e-03 2.258218266069889069e-02 -2.217349559068679810e-01 -1.988649666309356689e-01 7.959958165884017944e-02 -8.735043555498123169e-02 1.537051051855087280e-01 -3.208547532558441162e-01 2.206506580114364624e-01 1.672219485044479370e-02 2.635313272476196289e-01 -7.347125560045242310e-02 -4.352796673774719238e-01 -2.873391807079315186e-01 -4.238393157720565796e-02 -3.645122051239013672e-02 1.574231684207916260e-02 -1.175532564520835876e-01 5.337434634566307068e-02 1.942773163318634033e-01 -2.524491250514984131e-01 -2.017314173281192780e-02 4.679998010396957397e-02 2.470005303621292114e-01 -1.481705307960510254e-01 1.238328665494918823e-01 1.442976295948028564e-01 -2.516243979334831238e-02 -9.916528314352035522e-02
1.740287542343139648e-01 -6.703356653451919556e-02 -2.652556598186492920e-01 1.791015416383743286e-01 -2.350427582859992981e-02 1.157006472349166870e-01 -5.445290729403495789e-02 5.062441155314445496e-02 -2.380814254283905029e-01 2.025484591722488403e-01 -1.849009990692138672e-01 1.854443103075027466e-01 -6.915476173162460327e-02 -1.678542345762252808e-01 -2.016265243291854858e-01 -1.903553307056427002e-02 -1.992844045162200928e-03 3.690610453486442566e-02 1.757984310388565063e-01 -2.440447062253952026e-01 -1.820427924394607544e-01 2.961875498294830322e-01 1.274191886186599731e-01 -8.611825853586196899e-02 -3.294790387153625488e-01 -3.882799670100212097e-02 2.267131060361862183e-01 -1.244588345289230347e-01 3.215392231941223145e-01 -1.782741993665695190e-01 -2.331608384847640991e-01 1.490582246333360672e-02
-1.584068238735198975e-01 -3.439476490020751953e-01 -3.637485578656196594e-02 1.577116250991821289e-01 -7.622703909873962402e-02 1.148327253758907318e-02 -2.548493444919586182e-01 7.650673389434814453e-02 -2.608081400394439697e-01 -4.598669335246086121e-02 -7.331241667270660400e-02 3.021651506423950195e-01 1.561690121889114380e-01 -7.047889381647109985e-02 -3.115636706352233887e-01 -7.073908299207687378e-02 8.930568583309650421e-03 2.902514636516571045e-01 1.141561493277549744e-01 6.166475266218185425e-02 -2.658379450440406799e-02 2.148745805025100708e-01 2.342733293771743774e-01 -2.413232922554016113e-01 -1.527173817157745361e-01 4.729441180825233459e-02 2.119644582271575928e-01 2.666466832160949707e-01 -1.005275025963783264e-01 1.621753275394439697e-01 7.327283918857574463e-02 -1.043946072459220886e-01
-1.330867409706115723e-01 -8.151622116565704346e-02 -1.442069113254547119e-01 3.546781241893768311e-01 2.301643230020999908e-02 -9.018123894929885864e-02 -2.352107316255569458e-01 -1.161923166364431381e-02 -2.155579328536987305e-01 1.646756976842880249e-01 -1.497666984796524048e-01 1.040857732295989990e-01 1.780840568244457245e-02 8.664432168006896973e-02 -1.084376201033592224e-01 -3.779477626085281372e-02 -2.441116049885749817e-02 1.415008604526519775e-01 -7.793477177619934082e-02 5.823478475213050842e-02 8.285071700811386108e-02 -1.292477697134017944e-01 4.161919355392456055e-01 2.115133777260780334e-02 -4.006387889385223389e-01 5.421023815870285034e-02 3.395048677921295166e-01 9.662289917469024658e-02 2.416664063930511475e-01 -1.445870548486709595e-01 3.613536432385444641e-02 -2.027093172073364258e-01
-2.476452142000198364e-01 -1.806932836771011353e-01 3.347480297088623047e-02 1.628833860158920288e-01 1.334780156612396240e-01 9.726177155971527100e-02 -1.558793485164642334e-01 -7.458250969648361206e-02 1.733678206801414490e-02 -6.038017943501472473e-02 -2.634182274341583252e-01 5.859250426292419434e-01 2.080318182706832886e-01 -8.922164887189865112e-02 1.028440594673156738e-01 -1.818651556968688965e-01 -8.254067599773406982e-02 8.398529142141342163e-02 8.895596861839294434e-02 -2.619197368621826172e-01 6.598555296659469604e-02 3.070436716079711914e-01 1.146374717354774475e-01 -1.259951144456863403e-01 -1.693746298551559448e-01 4.432392865419387817e-02 6.505049765110015869e-02 1.999100446701049805e-01 -3.449913486838340759e-02 -3.852281020954251289e-03 1.195108741521835327e-01 -3.655010834336280823e-02
-7.821094244718551636e-02 -8.665259182453155518e-02 1.561131328344345093e-02 2.902484536170959473e-01 4.084262847900390625e-01 -3.647969067096710205e-01 1.117455661296844482e-01 -2.345586121082305908e-01 -1.465472877025604248e-01 6.690943986177444458e-02 -9.474834054708480835e-02 1.800018399953842163e-01 4.444539919495582581e-02 1.232888102531433105e-01 -5.256368219852447510e-02 -2.164578139781951904e-01 -2.748314142227172852e-01 1.484794467687606812e-01 8.363883942365646362e-02 -5.629256740212440491e-02 -3.660365045070648193e-01 2.053767144680023193e-01 3.037690371274948120e-02 -7.264743745326995850e-02 -1.230006292462348938e-01 7.303694635629653931e-02 2.603230476379394531e-01 -1.188720464706420898e-01 -7.917806506156921387e-02 -2.150209806859493256e-02 -5.588441621512174606e-03 -3.375319018959999084e-02
-6.450577825307846069e-02 -1.539556588977575302e-02 -5.261357128620147705e-02 2.522738277912139893e-01 4.206200540065765381e-01 -3.763762414455413818e-01 -3.074895776808261871e-02 -3.060394823551177979e-01 -1.720468103885650635e-01 3.044617176055908203e-02 -1.040498837828636169e-01 1.477997303009033203e-01 -5.251993238925933838e-02 4.327489528805017471e-03 -5.739976465702056885e-02 -1.296954005956649780e-01 -2.836717367172241211e-01 3.369080722332000732e-01 7.981020212173461914e-02 -2.349022626876831055e-01 -1.345292776823043823e-01 1.999521255493164062e-01 1.089676246047019958e-01 -5.158623680472373962e-02 -2.052860110998153687e-01 -5.742014944553375244e-02 1.441291868686676025e-01 -1.471887826919555664e-01 -8.270867168903350830e-02 -7.145832479000091553e-02 -1.418260298669338226e-02 -4.183300957083702087e-02
-1.037518158555030823e-01 6.291651725769042969e-02 1.959825493395328522e-02 3.542331457138061523e-01 -8.498695679008960724e-03 -1.802154928445816040e-01 -1.076693311333656311e-01 3.401220589876174927e-02 -1.610180288553237915e-01 -2.571217902004718781e-02 -7.936377078294754028e-03 2.004309445619583130e-01 -4.356273263692855835e-02 3.586900979280471802e-02 -2.104317769408226013e-02 1.045336388051509857e-02 -3.782484680414199829e-02 2.118162810802459717e-01 2.195572257041931152e-01 -1.774672418832778931e-01 -6.430543214082717896e-02 3.669304549694061279e-01 2.249121069908142090e-01 -1.050894483923912048e-01 -1.512276125140488148e-03 -2.432283386588096619e-02 2.008381187915802002e-01 3.955926895141601562e-01 1.618189662694931030e-01 -2.817350625991821289e-01 8.826667815446853638e-02 3.261577188968658447e-01
-1.772774010896682739e-01 -1.764383167028427124e-02 1.357618719339370728e-03 2.023577690124511719e-01 4.418473839759826660e-01 -4.051623642444610596e-01 3.339475020766258240e-02 -2.304262369871139526e-01 -1.290149837732315063e-01 6.569930911064147949e-02 -7.724972069263458252e-02 1.520067453384399414e-01 6.929873675107955933e-02 1.247474700212478638e-01 -1.013959124684333801e-01 -1.847015023231506348e-01 -2.047861814498901367e-01 2.370978593826293945e-01 1.346779018640518188e-01 -1.902126669883728027e-01 -2.899380624294281006e-01 1.808141618967056274e-01 7.725844625383615494e-03 -1.159469932317733765e-01 -1.939229369163513184e-01 2.439635572955012321e-03 2.202214896678924561e-01 -1.516479402780532837e-01 -6.607742980122566223e-03 1.467895973473787308e-02 8.191727101802825928e-02 -1.048622094094753265e-02
-7.211542129516601562e-02 8.585194125771522522e-03 -1.518571078777313232e-01 2.496295869350433350e-01 -1.204949170351028442e-01 9.983438998460769653e-02 1.745497584342956543e-01 -1.534397453069686890e-01 -1.297756433486938477e-01 8.210404217243194580e-02 -1.467202007770538330e-01 2.804981768131256104e-01 8.106477558612823486e-02 -9.625469334423542023e-03 -1.868541836738586426e-01 -2.869971394538879395e-01 -1.641463860869407654e-02 2.368641272187232971e-02 -1.349320113658905029e-01 -4.105562865734100342e-01 1.113449856638908386e-01 2.041687965393066406e-01 -3.083193674683570862e-02 -1.099022328853607178e-01 -7.273774594068527222e-02 -6.549511104822158813e-02 3.100152015686035156e-01 2.326642870903015137e-01 3.351005017757415771e-01 1.018260642886161804e-01 -1.672748029232025146e-01 1.339717507362365723e-01
-1.923747956752777100e-01 -1.924257576465606689e-01 -3.006126498803496361e-03 2.430628985166549683e-01 1.138734146952629089e-01 1.180121824145317078e-01 -1.855560690164566040e-01 -1.404866427183151245e-01 -1.600329279899597168e-01 8.705609478056430817e-03 -9.608114510774612427e-02 4.434156715869903564e-01 -1.581278629601001740e-02 -1.290720254182815552e-01 7.466534525156021118e-02 -2.558097839355468750e-01 -1.193567439913749695e-01 -1.562098879367113113e-02 2.270320206880569458e-01 -1.981281638145446777e-01 1.342210918664932251e-01 2.431601732969284058e-01 -2.839670144021511078e-02 -3.240723907947540283e-01 -2.112352550029754639e-01 9.993942081928253174e-02 1.699508130550384521e-01 3.478738665580749512e-02 -1.179362460970878601e-01 -6.896381825208663940e-02 1.198578402400016785e-01 2.456893920898437500e-01
-2.470109015703201294e-01 2.072787284851074219e-02 -8.174989372491836548e-02 1.485003829002380371e-01 2.201024442911148071e-02 5.497923865914344788e-02 2.385380864143371582e-01 -5.113150458782911301e-03 -2.278223782777786255e-01 6.595823168754577637e-02 -2.983106970787048340e-01 3.973428606986999512e-01 1.922128051519393921e-01 -1.944264024496078491e-01 -2.615202069282531738e-01 -2.357599288225173950e-01 4.847538843750953674e-02 1.054931432008743286e-01 5.347288027405738831e-02 -2.112910896539688110e-01 -1.709108054637908936e-01 2.571297585964202881e-01 4.672005027532577515e-02 -2.059368938207626343e-01 3.485899185761809349e-03 9.392005205154418945e-02 1.782966554164886475e-01 1.127397567033767700e-01 -1.002389043569564819e-01 -1.288729347288608551e-02 8.565132319927215576e-02 2.752374708652496338e-01
7.463236153125762939e-02 -2.780628204345703125e-01 6.892181187868118286e-02 1.284749805927276611e-01 1.140194386243820190e-02 -3.862925991415977478e-02 -9.429558366537094116e-02 -2.456409931182861328e-01 -6.736411154270172119e-02 -2.008966729044914246e-02 -2.162122577428817749e-01 3.622917830944061279e-01 -4.468607529997825623e-02 -1.327531039714813232e-01 -1.464056819677352905e-01 -4.900628030300140381e-01 3.089089505374431610e-02 1.687403470277786255e-01 1.715065240859985352e-01 -1.598738431930541992e-01 -2.252098731696605682e-02 1.345511078834533691e-01 2.165530771017074585e-01 -2.456358373165130615e-01 -1.067746654152870178e-01 2.305628545582294464e-02 -2.158033847808837891e-02 3.229674994945526123e-01 -3.772588446736335754e-02 -7.223889976739883423e-02 -1.528121381998062134e-01 6.242021545767784119e-02
-2.027803510427474976e-01 -2.929529845714569092e-01 1.428249925374984741e-01 4.248169958591461182e-01 -3.656797111034393311e-02 -2.807583101093769073e-02 -6.982453912496566772e-02 -3.432878553867340088e-01 -2.530682682991027832e-01 1.120972484350204468e-01 -9.602820873260498047e-02 3.108510971069335938e-01 1.836013793945312500e-01 -5.619259178638458252e-02 -4.421598743647336960e-03 -1.040729656815528870e-01 -1.774977892637252808e-01 -4.284068569540977478e-02 1.346280723810195923e-01 -1.383412033319473267e-01 -2.519642710685729980e-01 1.823475211858749390e-01 5.679779686033725739e-03 1.496234089136123657e-01 -7.102276384830474854e-02 2.566184401512145996e-01 2.071399092674255371e-01 9.664244204759597778e-02 -5.366155132651329041e-02 -1.320616435259580612e-02 2.900885418057441711e-02 1.914519071578979492e-02
1.785602420568466187e-01 3.145186975598335266e-02 -3.500330746173858643e-01 2.214061319828033447e-01 2.250736020505428314e-02 -2.482628375291824341e-01 1.463556010276079178e-02 -2.814725339412689209e-01 -2.787135243415832520e-01 1.134628057479858398e-01 -1.461829394102096558e-01 8.302737027406692505e-02 1.471780538558959961e-01 -1.119007840752601624e-01 -1.229339390993118286e-01 -1.588707715272903442e-01 -2.799685597419738770e-01 3.425311446189880371e-01 1.255638301372528076e-01 1.589590683579444885e-02 -2.123156636953353882e-01 2.695933580398559570e-01 1.148833930492401123e-01 -2.637272179126739502e-01 -6.971777230501174927e-02 7.554430514574050903e-02 2.100479975342750549e-02 -1.753571480512619019e-01 -4.464348405599594116e-02 -3.343475610017776489e-02 1.533930934965610504e-02 5.748405680060386658e-02
-2.488437294960021973e-01 6.875906884670257568e-02 3.687008470296859741e-02 3.202746808528900146e-01 1.915070265531539917e-01 -1.304437071084976196e-01 6.853077560663223267e-02 -5.327273532748222351e-02 -1.362980753183364868e-01 1.146255955100059509e-01 -2.175524383783340454e-01 1.713694334030151367e-01 1.516448259353637695e-01 3.226712942123413086e-01 -2.319750040769577026e-01 -1.919103711843490601e-01 -6.564531475305557251e-02 1.841463148593902588e-01 -1.674658209085464478e-01 2.405286021530628204e-02 9.287141263484954834e-02 6.766887847334146500e-03 3.100239336490631104e-01 3.242868557572364807e-02 -3.627323508262634277e-01 -4.446535184979438782e-02 -2.173305675387382507e-02 5.011630430817604065e-02 2.702463865280151367e-01 -2.088133692741394043e-01 1.152498126029968262e-01 -5.373017489910125732e-02
-2.682505548000335693e-01 -6.973623484373092651e-02 -2.934223115444183350e-01 2.211013585329055786e-01 -7.321720570325851440e-02 1.171184889972209930e-02 -6.135343387722969055e-02 -2.407689541578292847e-01 -7.045768201351165771e-02 -4.112732410430908203e-02 -1.125085949897766113e-01 2.890657782554626465e-01 2.551251947879791260e-01 -1.332915425300598145e-01 1.160712465643882751e-01 -3.226574361324310303e-01 -4.882033169269561768e-02 1.103758737444877625e-01 -3.611797094345092773e-02 -1.687629222869873047e-01 -3.450388610363006592e-01 2.172987461090087891e-01 1.457495540380477905e-01 -2.790772020816802979e-01 1.146303638815879822e-01 -2.270485162734985352e-01 9.946953505277633667e-02 2.511410741135478020e-03 4.277798905968666077e-02 1.768123805522918701e-01 -4.095331765711307526e-03 1.432560384273529053e-02
-1.052148491144180298e-01 -1.303060650825500488e-01 -1.808714568614959717e-01 2.088353633880615234e-01 -1.826845109462738037e-01 -5.132821202278137207e-01 -5.191382020711898804e-02 2.121220231056213379e-01 4.982826858758926392e-02 2.165734767913818359e-01 -2.379337847232818604e-01 2.988179447129368782e-03 -5.860062316060066223e-02 2.051491141319274902e-01 -6.262292712926864624e-02 -1.903459280729293823e-01 -1.170534268021583557e-01 3.048614263534545898e-01 4.282326623797416687e-02 -9.942011535167694092e-02 -2.297192113474011421e-03 1.662911623716354370e-01 3.053254261612892151e-02 4.773117229342460632e-02 1.011545769870281219e-02 1.820642687380313873e-02 1.815456151962280273e-01 5.274393782019615173e-02 2.028074264526367188e-01 2.890039384365081787e-01 -1.051953360438346863e-01 -1.956917047500610352e-01
-1.495891995728015900e-02 -5.835070833563804626e-02 -1.496981550008058548e-02 3.302007317543029785e-01 1.258587650954723358e-02 -1.691210567951202393e-01 -2.125304639339447021e-01 1.133050397038459778e-01 -2.303216159343719482e-01 8.710069209337234497e-02 1.145051233470439911e-02 1.963134855031967163e-01 1.722033470869064331e-01 8.164904080331325531e-03 9.519676864147186279e-02 -3.049195744097232819e-02 -7.167059183120727539e-02 4.905608482658863068e-03 5.165064707398414612e-02 -1.640795618295669556e-01 1.200869306921958923e-01 2.637301683425903320e-01 4.229276180267333984e-01 -2.785027027130126953e-02 8.838929235935211182e-03 -2.561048269271850586e-01 2.850025594234466553e-01 2.575108408927917480e-01 3.460249006748199463e-01 -1.541634351015090942e-01 3.952031210064888000e-02 6.851075589656829834e-02
-2.685683965682983398e-01 -9.820771217346191406e-02 -1.099845021963119507e-01 1.258940398693084717e-01 -1.128447335213422775e-02 9.419427812099456787e-02 -1.475747823715209961e-01 -3.101775944232940674e-01 4.720304161310195923e-02 -9.938512742519378662e-02 -1.826691329479217529e-01 2.898420095443725586e-01 1.825325787067413330e-01 -2.307008504867553711e-01 1.732466369867324829e-02 -1.669405996799468994e-01 1.427675038576126099e-02 2.707060873508453369e-01 1.941100321710109711e-02 -9.212607890367507935e-02 -2.267259359359741211e-01 3.981998264789581299e-01 9.236018359661102295e-02 -1.849595606327056885e-01 -2.893667519092559814e-01 -1.260078847408294678e-01 1.604951918125152588e-01 2.124627232551574707e-01 -1.042220392264425755e-03 -7.056879252195358276e-02 6.414610147476196289e-02 6.660222262144088745e-02
-1.572091579437255859e-01 -1.521601378917694092e-01 5.842783674597740173e-02 3.645094037055969238e-01 1.176758036017417908e-01 -6.135093420743942261e-02 1.483568251132965088e-01 -1.989849098026752472e-02 -3.695438057184219360e-02 9.077492356300354004e-02 -2.339800149202346802e-01 1.489387899637222290e-01 1.155730336904525757e-02 2.425926476716995239e-01 -2.227002531290054321e-01 -1.490483433008193970e-01 -1.379915475845336914e-01 1.986269503831863403e-01 -1.499998122453689575e-01 -1.609551534056663513e-02 1.046175602823495865e-02 2.123413681983947754e-01 2.852753996849060059e-01 1.919599771499633789e-01 -4.350523948669433594e-01 1.592623591423034668e-01 3.722414001822471619e-02 1.166035532951354980e-01 1.897981911897659302e-01 -1.117431148886680603e-01 4.664650931954383850e-02 -1.830809712409973145e-01
-4.454783350229263306e-02 1.705838181078433990e-02 8.959509432315826416e-02 2.099066227674484253e-01 1.062653362751007080e-01 -1.712732166051864624e-01 -2.884260118007659912e-01 2.019881606101989746e-01 -1.042854636907577515e-01 8.799610286951065063e-02 -2.691803276538848877e-01 -7.716094702482223511e-02 2.057214230298995972e-01 2.008616030216217041e-01 -5.965271219611167908e-02 -1.437513977289199829e-01 -1.270962804555892944e-01 1.836725771427154541e-01 -1.081687957048416138e-01 -1.827602386474609375e-01 -3.051608800888061523e-01 2.127901017665863037e-01 3.177359700202941895e-03 -7.313963025808334351e-02 -6.941531598567962646e-02 -3.459064662456512451e-02 3.866229951381683350e-01 2.674146592617034912e-01 2.358548194169998169e-01 -1.999091356992721558e-01 1.255099773406982422e-01 7.765693590044975281e-04
-3.044725060462951660e-01 -1.388838049024343491e-02 8.568230271339416504e-02 8.603608608245849609e-02 -2.859265506267547607e-01 -1.176548898220062256e-01 -2.009804360568523407e-02 -2.336889207363128662e-01 8.425783365964889526e-02 1.264933049678802490e-01 -3.867354393005371094e-01 2.890558838844299316e-01 1.894162148237228394e-01 -1.006301194429397583e-01 1.046562641859054565e-01 -3.747206032276153564e-01 -3.458052873611450195e-03 2.055544257164001465e-01 2.640037536621093750e-01 5.618735030293464661e-02 7.012511044740676880e-02 -3.684152662754058838e-02 1.249304488301277161e-01 1.270329928956925869e-03 -3.966766223311424255e-02 -8.247570693492889404e-02 1.413439661264419556e-01 1.675333082675933838e-01 1.614296287298202515e-01 -5.819267407059669495e-02 6.276297848671674728e-03 2.554361522197723389e-01
-2.035523802042007446e-01 -6.686670333147048950e-02 -1.841801851987838745e-01 2.631468176841735840e-01 -1.444822102785110474e-01 -1.310344636440277100e-01 -1.152304857969284058e-01 -1.643270254135131836e-01 -2.188648283481597900e-01 1.133688837289810181e-01 -1.483501493930816650e-01 3.430954813957214355e-01 1.756046712398529053e-01 -1.041211336851119995e-01 8.410400152206420898e-02 -1.995721459388732910e-02 8.502517826855182648e-03 2.177942097187042236e-01 9.621129184961318970e-02 -2.208781391382217407e-01 4.648447781801223755e-02 1.771652847528457642e-01 1.106433570384979248e-01 -1.122277751564979553e-01 2.896642684936523438e-02 -2.052286714315414429e-01 3.094798922538757324e-01 3.580234050750732422e-01 -4.395531490445137024e-02 -2.957378923892974854e-01 -4.375220462679862976e-02 2.853170968592166901e-02
-1.329897195100784302e-01 -1.178709510713815689e-02 -2.446682006120681763e-02 1.303834021091461182e-01 4.277957677841186523e-01 -3.855780363082885742e-01 1.391933560371398926e-01 -1.404012888669967651e-01 -9.107927978038787842e-02 8.085682988166809082e-02 -8.883634209632873535e-02 1.583275794982910156e-01 4.094947874546051025e-02 1.236550211906433105e-01 5.395507439970970154e-02 -2.638586461544036865e-01 -2.571935951709747314e-01 2.232728451490402222e-01 8.517888933420181274e-02 -1.601499617099761963e-01 -1.720729768276214600e-01 2.736052870750427246e-01 7.203535735607147217e-02 -2.128158509731292725e-01 -1.268783658742904663e-01 1.594348847866058350e-01 2.733249962329864502e-01 -1.331207901239395142e-01 -7.527839392423629761e-02 -5.554359406232833862e-02 8.290448784828186035e-02 -5.563430488109588623e-02
1.864137202501296997e-01 -2.369595468044281006e-01 1.242188513278961182e-01 1.951005309820175171e-01 -1.260635852813720703e-01 -3.095624446868896484e-01 1.195002347230911255e-02 8.597675710916519165e-02 -3.237118422985076904e-01 4.067854955792427063e-02 -1.579722203314304352e-02 2.248443067073822021e-01 -2.689599990844726562e-02 -1.198738142848014832e-01 7.197174429893493652e-02 -3.276737928390502930e-01 -8.010362088680267334e-02 -3.863315656781196594e-02 -4.144494235515594482e-01 -1.019611954689025879e-01 -8.046010881662368774e-02 1.680281758308410645e-01 1.442246586084365845e-01 -2.558552324771881104e-01 -1.105387210845947266e-01 -2.226017788052558899e-02 1.827786676585674286e-02 2.087451964616775513e-01 2.556993663311004639e-01 2.289827540516853333e-02 1.212000250816345215e-01 -5.653046444058418274e-02
-1.538526415824890137e-01 -2.415608428418636322e-02 -9.481458924710750580e-03 1.862174868583679199e-01 2.609867453575134277e-01 -3.504860103130340576e-01 -9.510285407304763794e-02 -2.426782846450805664e-01 -1.900341808795928955e-01 1.048607677221298218e-01 -1.206354275345802307e-01 7.846521586179733276e-02 -1.206043139100074768e-01 3.341679275035858154e-02 8.631699532270431519e-02 -2.552006244659423828e-01 -2.006690502166748047e-01 3.664464950561523438e-01 -8.933127671480178833e-02 5.800583213567733765e-02 -1.569052189588546753e-01 1.889022290706634521e-01 2.881924808025360107e-01 -3.420576155185699463e-01 -2.270607054233551025e-01 1.893435046076774597e-02 9.521634876728057861e-02 -8.907794207334518433e-02 -5.703407526016235352e-02 -5.018243938684463501e-02 -4.824301227927207947e-02 -5.250428989529609680e-02
-1.819745153188705444e-01 -3.886349266394972801e-03 1.208133250474929810e-01 4.625508785247802734e-01 1.133158951997756958e-01 1.847583353519439697e-01 -1.611486077308654785e-01 -1.212633308023214340e-02 -2.055899202823638916e-01 7.600512355566024780e-02 -1.258591562509536743e-01 1.353620588779449463e-01 8.748386055231094360e-03 -1.914954632520675659e-01 -2.591186165809631348e-01 2.628855779767036438e-02 -1.224394813179969788e-01 1.889931559562683105e-01 -1.248776167631149292e-02 -1.635672897100448608e-01 -2.144509106874465942e-01 2.438658028841018677e-01 5.046340450644493103e-02 3.287613159045577049e-03 -1.814854741096496582e-01 1.573033481836318970e-01 3.476939499378204346e-01 -1.908008307218551636e-01 1.239831373095512390e-02 -1.177826002240180969e-01 2.182278931140899658e-01 1.271871775388717651e-01
-2.144722789525985718e-01 -1.059726551175117493e-01 1.804782152175903320e-01 3.367917239665985107e-02 7.002067565917968750e-02 -4.830044135451316833e-02 -6.850205361843109131e-02 8.088937029242515564e-03 -1.472413092851638794e-01 1.933574303984642029e-02 -2.201854437589645386e-01 1.474620550870895386e-01 -4.631877876818180084e-03 1.299465447664260864e-01 -2.131546884775161743e-01 -1.207765787839889526e-01 1.558727920055389404e-01 -7.159879058599472046e-02 -9.656663984060287476e-02 -2.682239115238189697e-01 3.305217996239662170e-02 3.070974946022033691e-01 2.433777451515197754e-01 -1.829358339309692383e-01 -4.682646393775939941e-01 8.182085305452346802e-02 1.738896220922470093e-01 2.254998683929443359e-01 2.489169239997863770e-01 -2.066652327775955200e-01 8.408916741609573364e-02 1.013615131378173828e-01
4.116888344287872314e-02 -3.911668434739112854e-02 9.160669147968292236e-02 1.601445525884628296e-01 -3.406560793519020081e-02 -5.523492395877838135e-02 8.385706692934036255e-02 -9.623856097459793091e-02 -1.661802977323532104e-01 5.193858966231346130e-02 -2.053961902856826782e-02 5.242407321929931641e-01 -1.056818813085556030e-01 -1.344628930091857910e-01 6.850447505712509155e-02 -3.579178750514984131e-01 -8.301126211881637573e-02 2.127463966608047485e-01 8.263339102268218994e-02 -1.088002696633338928e-01 -5.758858099579811096e-02 2.515004873275756836e-01 2.406572252511978149e-01 -3.048503100872039795e-01 -3.806569874286651611e-01 -3.812144324183464050e-02 5.355045944452285767e-02 7.174950838088989258e-02 -7.585138827562332153e-02 1.210285071283578873e-02 -1.615351289510726929e-01 -4.758483730256557465e-03
-2.069302350282669067e-01 6.632117438130080700e-04 -3.530491143465042114e-02 2.604403793811798096e-01 3.842972218990325928e-01 -3.950323760509490967e-01 1.377670317888259888e-01 -1.151497513055801392e-01 -2.239558100700378418e-01 -9.905761480331420898e-02 -1.415763944387435913e-01 6.549856066703796387e-02 5.006834119558334351e-02 1.738637983798980713e-01 -7.385765761137008667e-02 -2.790546119213104248e-01 -2.578406333923339844e-01 1.462960839271545410e-01 1.092724874615669250e-01 -1.495862603187561035e-01 -2.765272855758666992e-01 9.791108965873718262e-02 7.008729130029678345e-02 -1.830640137195587158e-01 -1.835505515336990356e-01 -9.560234844684600830e-02 1.802530884742736816e-01 -1.358365565538406372e-01 -8.507122285664081573e-03 -2.877591177821159363e-02 -7.451403141021728516e-02 -6.971235573291778564e-02
4.119296371936798096e-02 2.232195585966110229e-01 -2.140961885452270508e-01 3.336216807365417480e-01 2.096443921327590942e-01 -1.262930780649185181e-01 7.836968451738357544e-02 -1.643041968345642090e-01 -7.095796614885330200e-02 -6.198136601597070694e-03 -3.906580805778503418e-01 -1.808553934097290039e-02 1.723853647708892822e-01 -7.183196395635604858e-02 -3.501097485423088074e-02 -3.164305686950683594e-01 -6.249326840043067932e-02 3.815549314022064209e-01 1.319225877523422241e-01 -1.592098921537399292e-01 -1.624851226806640625e-01 6.442191451787948608e-02 3.689102828502655029e-02 -2.131901085376739502e-01 -1.501815617084503174e-01 2.092207819223403931e-01 -1.114246156066656113e-02 -2.484616488218307495e-01 -6.017991807311773300e-03 6.043147295713424683e-02 2.841251343488693237e-02 -4.205157607793807983e-02
2.956954063847661018e-03 -1.055947914719581604e-01 1.279691755771636963e-01 1.569022685289382935e-01 -3.631013631820678711e-02 -1.860653162002563477e-01 1.709702461957931519e-01 1.023075655102729797e-01 -1.759216487407684326e-01 3.428755700588226318e-02 -1.550269424915313721e-01 4.102537930011749268e-01 9.997705370187759399e-02 1.300383955240249634e-01 -1.291836351156234741e-01 -1.113908663392066956e-01 2.368872612714767456e-01 -1.240192651748657227e-01 6.419648230075836182e-02 -2.022744715213775635e-01 9.030756354331970215e-02 1.962939202785491943e-01 2.975686490535736084e-01 1.076837629079818726e-01 -1.135458946228027344e-01 -1.643134653568267822e-01 2.669247090816497803e-01 3.175407946109771729e-01 1.044384166598320007e-01 -1.084598526358604431e-01 2.167876064777374268e-01 -2.161954343318939209e-01
-9.332285821437835693e-02 -1.659014523029327393e-01 8.818878233432769775e-02 -7.589587569236755371e-02 7.863955944776535034e-02 -1.901555061340332031e-01 -1.164707019925117493e-01 -1.647157073020935059e-01 -5.078973993659019470e-02 1.571978926658630371e-01 -3.511548042297363281e-01 3.221243917942047119e-01 6.206897553056478500e-03 1.451393365859985352e-01 -1.092370450496673584e-01 -1.331418454647064209e-01 -1.703804358839988708e-02 2.209683507680892944e-01 -1.692555993795394897e-01 -2.014482915401458740e-01 -1.652175337076187134e-01 2.182211577892303467e-01 1.402331143617630005e-01 1.122085973620414734e-01 6.635388731956481934e-02 -5.334891378879547119e-02 2.423453480005264282e-01 2.146272808313369751e-01 4.268191456794738770e-01 -1.494243294000625610e-01 1.369114071130752563e-01 3.536460548639297485e-02
-1.757521033287048340e-01 -6.372077763080596924e-02 -1.463745981454849243e-01 3.269033133983612061e-01 3.368560671806335449e-01 -3.354900479316711426e-01 3.505876287817955017e-02 -1.576714813709259033e-01 -1.139148995280265808e-01 7.619755715131759644e-02 -7.331901788711547852e-02 1.590511649847030640e-01 3.833597525954246521e-02 2.316576428711414337e-02 -3.210764005780220032e-02 -1.111406907439231873e-01 -3.012401461601257324e-01 2.501024901866912842e-01 7.125589996576309204e-02 -1.333329826593399048e-01 -3.126088678836822510e-01 2.111463695764541626e-01 2.392648756504058838e-01 -2.508681118488311768e-01 -1.774916797876358032e-01 -1.834015548229217529e-02 1.033305153250694275e-01 -1.391713768243789673e-01 -9.979633986949920654e-02 -6.807789951562881470e-02 6.839569658041000366e-02 7.849351386539638042e-04
-3.194228112697601318e-01 -8.376342803239822388e-02 -1.357646584510803223e-01 1.480121314525604248e-01 3.432899713516235352e-01 -3.394325673580169678e-01 9.826036542654037476e-02 -1.040914133191108704e-01 -1.563274711370468140e-01 1.000751331448554993e-01 -1.886783689260482788e-01 2.602866590023040771e-01 7.005415111780166626e-02 7.597571611404418945e-02 7.737076375633478165e-03 -2.211416512727737427e-01 -2.378699183464050293e-01 3.624106645584106445e-01 -2.824933268129825592e-02 -1.275667846202850342e-01 -1.119309812784194946e-01 1.197297722101211548e-01 1.239674389362335205e-01 -1.970697343349456787e-01 -1.042658388614654541e-01 4.797492921352386475e-02 1.142880544066429138e-01 -1.736636608839035034e-01 -1.893246024847030640e-01 -1.433276832103729248e-01 1.548551302403211594e-02 -2.306021191179752350e-02
-8.227000944316387177e-03 -2.262762933969497681e-01 -4.546370357275009155e-02 2.094244509935379028e-01 -1.884313523769378662e-01 -6.501927971839904785e-03 9.480717033147811890e-02 -1.764420233666896820e-02 -1.576588898897171021e-01 -5.879523977637290955e-02 -5.923160538077354431e-02 1.061640493571758270e-02 1.126082316040992737e-01 2.685814201831817627e-01 6.197326630353927612e-02 -3.968102931976318359e-01 1.867977678775787354e-01 -2.486897855997085571e-01 3.890744596719741821e-02 -3.684791624546051025e-01 4.686083272099494934e-02 2.395391911268234253e-01 2.175008803606033325e-01 -6.193071976304054260e-02 -3.009978234767913818e-01 -7.079321891069412231e-02 2.129206508398056030e-01 2.544817924499511719e-01 9.617516398429870605e-02 -8.269177377223968506e-02 4.266902059316635132e-02 1.074423119425773621e-01
-1.492253988981246948e-01 3.439262881875038147e-02 5.314876139163970947e-02 1.912933439016342163e-01 6.237416341900825500e-02 -1.874535381793975830e-01 -5.875243991613388062e-02 2.627918124198913574e-01 -1.278395056724548340e-01 2.251219451427459717e-01 -1.394576281309127808e-01 1.173828914761543274e-01 2.008056044578552246e-01 3.727062046527862549e-02 -4.784767515957355499e-03 -2.643144726753234863e-01 9.240990132093429565e-02 3.275166749954223633e-01 -1.092887371778488159e-01 -8.979323506355285645e-02 -1.856898516416549683e-01 2.567963302135467529e-01 1.646753847599029541e-01 -9.837238490581512451e-02 1.430965363979339600e-01 -3.020467050373554230e-02 2.108915895223617554e-01 9.744745492935180664e-02 3.006724715232849121e-01 -3.415834009647369385e-01 2.398571074008941650e-01 -2.710446529090404510e-02
-3.421844244003295898e-01 -2.592973597347736359e-02 -2.134729623794555664e-01 3.209916949272155762e-01 -1.034103110432624817e-01 7.222048938274383545e-02 9.250802546739578247e-02 -2.089075595140457153e-01 -1.403136551380157471e-01 1.319378800690174103e-02 -2.942385673522949219e-01 3.814908266067504883e-01 2.034038305282592773e-01 -1.772517561912536621e-01 1.319569051265716553e-01 -2.497611045837402344e-01 -9.941623359918594360e-02 1.430129557847976685e-01 6.470770388841629028e-02 -2.395625263452529907e-01 -8.464687503874301910e-03 3.231033682823181152e-01 -7.984404265880584717e-02 -7.096334546804428101e-02 2.862861379981040955e-02 -5.278590321540832520e-02 4.902563616633415222e-02 1.434442996978759766e-01 -1.027621924877166748e-01 2.226677164435386658e-02 1.012853235006332397e-01 7.260323315858840942e-02
-2.077313512563705444e-01 -6.018511578440666199e-02 -1.152506023645401001e-01 1.571997255086898804e-01 3.482442498207092285e-01 -4.185919761657714844e-01 1.045032069087028503e-01 -1.836375892162322998e-01 -2.245065569877624512e-01 2.966292575001716614e-02 -1.895093619823455811e-01 1.507346332073211670e-01 1.221083328127861023e-01 1.234908178448677063e-01 5.743961781263351440e-02 -1.683098375797271729e-01 -2.910823523998260498e-01 1.909707337617874146e-01 -1.270192675292491913e-02 -1.041208282113075256e-01 -3.173552155494689941e-01 1.745881140232086182e-01 4.427608847618103027e-02 -6.144071742892265320e-02 -1.382773220539093018e-01 2.667980082333087921e-02 2.123553007841110229e-01 -9.733445197343826294e-02 -1.308526694774627686e-01 -3.007507324218750000e-02 1.780951768159866333e-01 -9.544784575700759888e-02
3.244071453809738159e-02 -3.313439339399337769e-02 -2.807882726192474365e-01 9.782175719738006592e-02 1.476561725139617920e-01 -3.456364274024963379e-01 -4.961499944329261780e-02 -1.367337256669998169e-01 -1.302969008684158325e-01 6.163355708122253418e-02 -7.604991551488637924e-03 3.050053492188453674e-02 7.716380804777145386e-02 4.638421908020973206e-02 1.161720827221870422e-01 -3.042949438095092773e-01 -2.511107325553894043e-01 5.462934374809265137e-01 1.089667230844497681e-01 -1.797362118959426880e-01 -2.217290550470352173e-01 1.566894799470901489e-01 1.576203107833862305e-01 -1.659667938947677612e-01 -1.881934851408004761e-01 5.470704287290573120e-02 1.768866181373596191e-01 -3.176582511514425278e-03 -6.216439977288246155e-02 1.573936454951763153e-02 6.109902635216712952e-02 -4.150205105543136597e-02
1.334806438535451889e-02 -1.078823506832122803e-01 -1.002620235085487366e-01 3.998650908470153809e-01 4.787356033921241760e-02 -6.014105677604675293e-02 1.124860811978578568e-02 3.449740633368492126e-02 -1.297724843025207520e-01 1.884105354547500610e-01 -1.781695634126663208e-01 3.638892620801925659e-02 1.954413205385208130e-01 2.908616662025451660e-01 -1.136533468961715698e-01 -5.779258906841278076e-02 -6.665239483118057251e-02 2.315336614847183228e-01 -1.540621221065521240e-01 -4.543923959136009216e-02 1.209124624729156494e-01 7.476650178432464600e-02 2.132386714220046997e-01 -6.709747761487960815e-02 -5.162581205368041992e-01 1.115288585424423218e-01 2.435781508684158325e-01 -2.883398160338401794e-02 2.869315147399902344e-01 -4.882814735174179077e-02 -6.595477461814880371e-02 -6.580852717161178589e-02
4.264411330223083496e-02 -6.368887424468994141e-02 1.273656077682971954e-02 2.535147666931152344e-01 -1.103556528687477112e-01 -4.056112766265869141e-01 1.277708113193511963e-01 1.678436398506164551e-01 -2.327900975942611694e-01 2.197131514549255371e-01 -2.096163481473922729e-01 2.630025148391723633e-02 -1.680616885423660278e-01 -1.931216269731521606e-01 4.913777485489845276e-02 -2.659154236316680908e-01 -1.681344956159591675e-01 1.109943492338061333e-03 -2.239166796207427979e-01 -1.011323258280754089e-01 1.101173460483551025e-01 2.243762463331222534e-02 3.046532273292541504e-01 -1.443162262439727783e-01 7.413989864289760590e-03 -1.601164788007736206e-01 1.173279434442520142e-01 2.675100862979888916e-01 1.680707186460494995e-01 4.577925056219100952e-02 1.660239100456237793e-01 -1.972345858812332153e-01
-7.674192078411579132e-03 9.213557094335556030e-02 2.095651254057884216e-02 4.953619092702865601e-02 1.273663640022277832e-01 -9.961237758398056030e-02 -1.358304023742675781e-01 5.749761685729026794e-02 -1.083336323499679565e-01 1.812677271664142609e-02 -1.360189318656921387e-01 1.538123041391372681e-01 -3.120362162590026855e-01 7.102139294147491455e-02 -6.351941823959350586e-02 -5.171701312065124512e-01 -6.582669168710708618e-02 1.505404710769653320e-01 1.216802299022674561e-01 -2.586154639720916748e-02 1.149486750364303589e-01 -2.596756517887115479e-01 4.007458686828613281e-01 3.367841616272926331e-02 -1.461914479732513428e-01 1.549829691648483276e-01 2.330387979745864868e-01 -4.157659783959388733e-02 2.209371626377105713e-01 -4.225752130150794983e-02 2.471643388271331787e-01 1.206691339612007141e-01
6.535159051418304443e-02 -2.377343773841857910e-01 -1.156870573759078979e-01 4.373771138489246368e-03 -8.595839142799377441e-02 -2.602722346782684326e-01 -1.191013865172863007e-02 -4.937412142753601074e-01 -1.045735627412796021e-01 -4.821578413248062134e-02 7.094498723745346069e-02 1.553614586591720581e-01 1.190382167696952820e-01 -2.210204023867845535e-03 -8.977746963500976562e-02 -6.894861906766891479e-02 -9.577420353889465332e-02 -5.625317618250846863e-02 1.075221747159957886e-01 1.272106915712356567e-01 -2.735568284988403320e-01 2.253463864326477051e-01 2.766102850437164307e-01 -3.358384668827056885e-01 -1.964808404445648193e-01 -2.448774315416812897e-02 2.515109181404113770e-01 -2.089161723852157593e-01 1.257095187902450562e-01 5.435483530163764954e-03 1.282529681921005249e-01 -6.286056339740753174e-02
-8.316227048635482788e-02 -2.844899147748947144e-02 -6.804946810007095337e-02 1.463829874992370605e-01 2.080649882555007935e-01 -2.179940342903137207e-01 -7.614348083734512329e-02 -3.690374195575714111e-01 -2.066380530595779419e-01 -4.500472918152809143e-02 -2.795713245868682861e-01 1.730709522962570190e-01 -4.426215589046478271e-02 1.139026731252670288e-01 -9.113528579473495483e-02 -1.804277300834655762e-01 -2.215677499771118164e-01 2.727115750312805176e-01 3.449454158544540405e-02 -6.496289372444152832e-02 -2.493427395820617676e-01 1.753689944744110107e-01 1.864491254091262817e-01 -2.160575985908508301e-01 -1.611351817846298218e-01 2.542093396186828613e-01 7.589732855558395386e-02 -8.763197064399719238e-02 -1.417183727025985718e-01 3.976207971572875977e-02 1.043686568737030029e-01 -2.914743125438690186e-01
-8.822619915008544922e-02 -3.186274087056517601e-03 -8.456571400165557861e-02 2.984127402305603027e-01 3.154703974723815918e-01 -4.110304713249206543e-01 8.997560292482376099e-02 -2.023040950298309326e-01 -1.603241413831710815e-01 3.457975387573242188e-02 -1.883929520845413208e-01 1.383766531944274902e-01 3.425522148609161377e-02 1.612541228532791138e-01 -3.386552631855010986e-02 -8.673509955406188965e-02 -2.206120043992996216e-01 2.972804903984069824e-01 1.557986885309219360e-01 -2.033339440822601318e-01 -2.489983886480331421e-01 2.166335731744766235e-01 6.218270212411880493e-02 -2.244139462709426880e-01 -1.924329251050949097e-01 3.302384912967681885e-02 9.811910241842269897e-02 -6.192535161972045898e-02 -1.599861532449722290e-01 -1.235041394829750061e-01 4.587077721953392029e-02 -2.775803767144680023e-02
-3.156220316886901855e-01 -1.058180257678031921e-01 1.533348262310028076e-01 2.702043354511260986e-01 -1.342361886054277420e-02 2.251805812120437622e-01 -2.056614458560943604e-01 -1.118751764297485352e-01 -1.132670715451240540e-01 1.481264680624008179e-01 -2.632439732551574707e-01 4.119848310947418213e-01 9.741733968257904053e-02 3.848600387573242188e-02 -1.199627593159675598e-01 -3.616511821746826172e-01 1.565481722354888916e-01 -7.850845903158187866e-02 -7.254283875226974487e-02 -1.235503777861595154e-01 8.002062886953353882e-02 1.115024164319038391e-01 2.128864824771881104e-01 -1.181671097874641418e-01 -1.650332659482955933e-01 -4.292060807347297668e-02 2.715716361999511719e-01 1.202394906431436539e-02 -1.066209524869918823e-01 -5.151179805397987366e-02 8.542887121438980103e-02 5.829655379056930542e-02
3.425537049770355225e-02 -1.832412332296371460e-01 2.645062282681465149e-02 1.479090601205825806e-01 5.054806545376777649e-02 -7.025464624166488647e-02 -7.389500737190246582e-02 -1.423582434654235840e-01 -1.528469920158386230e-01 -7.794054225087165833e-03 -2.481129318475723267e-01 4.869771599769592285e-01 -7.467351388186216354e-03 -4.998101666569709778e-02 1.199055537581443787e-01 -4.811751544475555420e-01 -1.261829584836959839e-01 5.717965960502624512e-02 1.672945320606231689e-01 3.190997987985610962e-02 -8.438445627689361572e-02 3.761660773307085037e-03 2.858815155923366547e-02 -2.535573542118072510e-01 -2.696358263492584229e-01 -1.147889196872711182e-01 8.486129343509674072e-02 2.582082748413085938e-01 -1.784241758286952972e-02 -1.707129739224910736e-02 -2.022005468606948853e-01 1.310575604438781738e-01
-2.608506679534912109e-01 -1.901045441627502441e-01 -1.859674751758575439e-01 1.173433288931846619e-01 -2.025888711214065552e-01 -2.361550629138946533e-01 -1.164454445242881775e-01 -2.279810979962348938e-02 -2.521337568759918213e-01 3.881977871060371399e-02 -3.463194072246551514e-01 3.833626955747604370e-02 1.151861250400543213e-01 -1.592359244823455811e-01 -3.815433084964752197e-01 -2.864357531070709229e-01 -2.204664498567581177e-01 -1.183054074645042419e-01 -2.852375805377960205e-02 -2.557908892631530762e-01 2.800387330353260040e-02 1.178419589996337891e-02 2.178366109728813171e-02 -1.405528187751770020e-01 -5.207747966051101685e-02 -1.573494076728820801e-01 -3.089746227487921715e-03 -2.414701879024505615e-01 -2.529561705887317657e-02 1.453410238027572632e-01 -3.469733288511633873e-03 1.621174812316894531e-01
7.346897386014461517e-03 1.774649024009704590e-01 -2.486196309328079224e-01 4.003115892410278320e-01 3.033692836761474609e-01 -1.720141321420669556e-01 -1.013132929801940918e-01 -1.640644967555999756e-01 -1.018556654453277588e-01 -1.382712423801422119e-01 -2.431918829679489136e-01 1.237542778253555298e-01 2.137502580881118774e-01 -2.701089018955826759e-03 9.168572723865509033e-02 -2.121149748563766479e-01 -2.394468933343887329e-01 3.741506040096282959e-01 9.388487040996551514e-02 -1.142294555902481079e-01 -1.406529098749160767e-01 2.135941684246063232e-01 4.996330291032791138e-02 -2.214244902133941650e-01 -1.191296949982643127e-01 6.531745195388793945e-02 -2.327186241745948792e-02 3.826960176229476929e-02 6.611894071102142334e-02 8.518954366445541382e-02 -1.072803810238838196e-01 6.944129616022109985e-02
1.602879725396633148e-02 -9.489018470048904419e-02 -7.552183419466018677e-02 1.344604790210723877e-01 -5.126177892088890076e-02 -3.580142259597778320e-01 -8.309435844421386719e-02 3.151074051856994629e-02 -7.098192721605300903e-02 4.117687046527862549e-02 5.597997084259986877e-02 -1.315721422433853149e-01 1.575590670108795166e-01 -6.122662872076034546e-02 -4.761775583028793335e-02 -4.411574006080627441e-01 -3.824147582054138184e-02 2.737503945827484131e-01 -3.319265544414520264e-01 -1.430326998233795166e-01 1.875315308570861816e-01 3.859270364046096802e-02 1.697817593812942505e-01 -1.711044162511825562e-01 -1.875182539224624634e-01 3.142430484294891357e-01 9.635408967733383179e-02 1.464105844497680664e-01 2.194669246673583984e-01 1.262882202863693237e-01 1.931375563144683838e-01 8.816166967153549194e-02
-1.942531205713748932e-02 -8.804885298013687134e-02 -8.959545940160751343e-02 5.161480307579040527e-01 1.584161967039108276e-01 -1.015496924519538879e-01 -1.517953574657440186e-01 -5.710572376847267151e-02 -4.369595646858215332e-02 1.308622807264328003e-01 -3.382361531257629395e-01 2.212768495082855225e-01 -8.189737051725387573e-02 -2.733301836997270584e-03 1.766288131475448608e-01 -6.595972925424575806e-02 3.356279432773590088e-01 6.535339355468750000e-02 -1.372587382793426514e-01 -6.748279929161071777e-02 -6.884673237800598145e-02 1.274095568805932999e-02 2.127789258956909180e-01 -2.745873481035232544e-02 -9.492136538028717041e-02 6.803548336029052734e-02 3.640137016773223877e-01 3.647566959261894226e-02 -1.129925176501274109e-01 -4.436847940087318420e-02 4.807579144835472107e-02 -2.743973433971405029e-01
1.926164142787456512e-02 -1.563068777322769165e-01 8.936906605958938599e-02 7.845979183912277222e-02 -1.513250172138214111e-01 -1.803146451711654663e-01 -1.809780858457088470e-02 -1.298749595880508423e-01 -2.297597974538803101e-01 2.057377398014068604e-01 -2.470024526119232178e-01 5.006077885627746582e-01 -1.073848176747560501e-02 -7.558460533618927002e-02 4.848740994930267334e-02 -4.532920122146606445e-01 -5.919585376977920532e-02 1.197884604334831238e-01 1.310693323612213135e-01 6.683396548032760620e-02 -2.718760073184967041e-02 1.659313440322875977e-01 1.457167714834213257e-01 -2.650514245033264160e-02 -2.153225690126419067e-01 -1.473811734467744827e-02 1.882660090923309326e-01 1.819231361150741577e-01 -1.422016471624374390e-01 -2.498014271259307861e-02 -1.720192283391952515e-01 1.131064221262931824e-01
-1.537180691957473755e-01 1.876777852885425091e-03 -6.853803247213363647e-02 1.831123530864715576e-01 3.929517269134521484e-01 -2.579308450222015381e-01 -1.065952777862548828e-01 -1.633397638797760010e-01 -3.531491756439208984e-02 -1.920350790023803711e-01 -2.143162935972213745e-01 3.858157396316528320e-01 1.543344557285308838e-01 2.399303764104843140e-01 1.438202336430549622e-03 -8.666639029979705811e-02 -1.708174645900726318e-01 2.014104723930358887e-01 -1.800432503223419189e-01 1.504195183515548706e-01 7.797680050134658813e-02 1.173484250903129578e-01 1.503763049840927124e-01 -3.175123035907745361e-01 -1.406346708536148071e-01 3.030958399176597595e-02 1.583266258239746094e-01 -1.423688530921936035e-01 3.262537717819213867e-02 -1.273788213729858398e-01 7.698261737823486328e-02 -5.956141743808984756e-03
-7.886389642953872681e-02 8.188741654157638550e-02 -6.503041833639144897e-02 4.646512269973754883e-01 1.248996257781982422e-01 -1.691190451383590698e-01 1.906279474496841431e-02 -5.432761460542678833e-02 -6.914975494146347046e-02 6.642212718725204468e-02 -1.785004138946533203e-01 6.478899717330932617e-02 8.563466370105743408e-03 1.902795881032943726e-01 -2.196288704872131348e-01 -5.500532686710357666e-02 -3.232012689113616943e-02 2.998444736003875732e-01 -8.542438596487045288e-02 -1.010846439749002457e-02 1.423387229442596436e-01 2.175032198429107666e-01 3.872796893119812012e-01 -6.445317715406417847e-02 -3.726429045200347900e-01 1.964655220508575439e-01 6.428889930248260498e-02 1.109383814036846161e-02 2.332801669836044312e-01 -9.567724168300628662e-02 -9.014361351728439331e-02 -1.147075966000556946e-01
-3.320828378200531006e-01 -9.389516711235046387e-02 5.309767276048660278e-02 2.346048057079315186e-01 1.640902012586593628e-01 -1.446764320135116577e-01 -4.603025019168853760e-01 2.014894187450408936e-01 -2.004338502883911133e-01 1.868611425161361694e-01 -1.296326667070388794e-01 1.292026042938232422e-01 2.205469310283660889e-01 -6.461101025342941284e-02 -1.031505689024925232e-01 -1.488929837942123413e-01 -8.177256211638450623e-03 9.428796917200088501e-02 1.866707056760787964e-01 1.563618779182434082e-01 -5.505507066845893860e-02 3.042628765106201172e-01 9.610807895660400391e-02 -8.076030761003494263e-03 -2.481164634227752686e-01 8.857714384794235229e-02 -1.006690189242362976e-01 9.169915691018104553e-03 9.297873824834823608e-02 -2.457325905561447144e-01 1.887799426913261414e-02 -7.953906059265136719e-02
-2.115633934736251831e-01 3.132706135511398315e-02 -9.602010995149612427e-02 2.639243900775909424e-01 1.147316619753837585e-01 -2.988796234130859375e-01 -2.637143135070800781e-01 1.429184824228286743e-01 -1.982741504907608032e-01 1.892570406198501587e-01 -1.374325603246688843e-01 -2.574720885604619980e-03 -1.801804453134536743e-01 1.000652834773063660e-02 -1.630476303398609161e-02 -2.780800163745880127e-01 2.993433503434062004e-03 -6.632511317729949951e-02 -1.125327497720718384e-01 -1.159947440028190613e-01 -1.068754866719245911e-01 1.432047188282012939e-01 -5.515489354729652405e-02 2.043733911705203354e-05 8.916319347918033600e-03 -4.685575887560844421e-02 3.993932604789733887e-01 4.198929294943809509e-02 4.505003690719604492e-01 9.195034205913543701e-02 1.919017881155014038e-01 -3.811085596680641174e-02
9.694563597440719604e-02 8.898404985666275024e-02 -1.435288637876510620e-01 2.785724401473999023e-01 1.331811100244522095e-01 -3.075476884841918945e-01 6.527140736579895020e-02 -2.864073514938354492e-01 -8.502797037363052368e-02 -9.825216978788375854e-02 -1.805051416158676147e-01 -2.852635085582733154e-02 1.495103240013122559e-01 -7.720739394426345825e-02 1.007803007960319519e-01 -2.387851625680923462e-01 -3.009275794029235840e-01 3.245760202407836914e-01 1.330534275621175766e-02 -2.471873462200164795e-01 -1.547675430774688721e-01 2.055907100439071655e-01 1.115872785449028015e-01 -3.135747909545898438e-01 -1.721891611814498901e-01 -7.178263366222381592e-02 1.909538507461547852e-01 -4.049098491668701172e-02 -4.065240733325481415e-03 -5.591608956456184387e-02 1.688157469034194946e-01 -3.695917129516601562e-02
8.658155798912048340e-02 1.641754992306232452e-02 -1.631478816270828247e-01 2.295889854431152344e-01 2.256534695625305176e-01 -2.734794318675994873e-01 -5.111329257488250732e-02 -1.157603487372398376e-01 -8.714651316404342651e-02 -1.317797899246215820e-01 -2.998643517494201660e-01 1.067732721567153931e-01 1.039694622159004211e-01 -7.247994095087051392e-02 -3.069108910858631134e-02 -1.482936888933181763e-01 -1.391169279813766479e-01 4.494056105613708496e-01 -5.182207748293876648e-02 -9.348479658365249634e-02 -3.423801064491271973e-01 2.321725338697433472e-01 1.540770679712295532e-01 -2.957691252231597900e-01 -1.279991418123245239e-01 -5.600090324878692627e-02 7.287684082984924316e-02 -1.324719488620758057e-01 1.386563479900360107e-01 1.085975393652915955e-01 1.867294684052467346e-02 1.306439638137817383e-01
-1.199902594089508057e-01 -7.754965871572494507e-02 1.265168190002441406e-01 1.106902807950973511e-01 -3.000993430614471436e-01 -2.601829171180725098e-01 -2.193808704614639282e-01 -1.521436572074890137e-01 -6.991469115018844604e-02 -4.304160550236701965e-02 -2.956930398941040039e-01 8.211053907871246338e-02 -1.297560334205627441e-01 -3.163546621799468994e-01 6.460523605346679688e-02 2.137794392183423042e-03 -1.240709200501441956e-01 2.650868296623229980e-01 1.282224357128143311e-01 -1.637507677078247070e-01 1.741371601819992065e-01 -3.848384320735931396e-02 2.330542057752609253e-01 -9.336151182651519775e-02 -2.841618061065673828e-01 -4.201711341738700867e-02 1.146768331527709961e-01 -4.501289129257202148e-02 2.954353019595146179e-02 4.147426784038543701e-02 2.044459283351898193e-01 3.666742444038391113e-01
-3.789130970835685730e-02 1.429037307389080524e-03 -3.014405667781829834e-01 2.225290536880493164e-01 -7.301524281501770020e-02 7.655508816242218018e-03 1.231737062335014343e-01 -3.355342745780944824e-01 -2.120242454111576080e-02 1.177221834659576416e-01 -1.984406709671020508e-01 1.110645979642868042e-01 -1.568659991025924683e-01 -4.532607644796371460e-02 -1.900885701179504395e-01 -1.866544187068939209e-01 -6.221460923552513123e-02 2.634841799736022949e-01 -9.560013562440872192e-02 -3.717451691627502441e-01 -1.453413814306259155e-01 1.751779466867446899e-01 6.647140532732009888e-02 -3.007340133190155029e-01 -4.567304253578186035e-02 -4.106161743402481079e-02 7.058428972959518433e-02 4.452314227819442749e-02 3.389967083930969238e-01 1.937948018312454224e-01 1.613630652427673340e-01 -6.947002559900283813e-02
-1.187252402305603027e-01 -1.327441353350877762e-02 -2.815304100513458252e-01 8.709035068750381470e-02 -3.237722814083099365e-02 8.761887997388839722e-02 -2.119017094373703003e-01 -3.996668756008148193e-01 -1.661929488182067871e-01 1.385380774736404419e-01 -2.806698977947235107e-01 1.676442921161651611e-01 -4.810071364045143127e-02 -2.186101824045181274e-01 -7.602564059197902679e-03 -2.967892959713935852e-02 1.161775961518287659e-01 1.822164356708526611e-01 9.757579863071441650e-02 -1.779172383248806000e-02 -1.289919316768646240e-01 9.430311620235443115e-02 1.101718023419380188e-01 -8.968655765056610107e-02 -2.811926305294036865e-01 -2.044872194528579712e-02 2.281557768583297729e-01 2.018711715936660767e-01 2.572881281375885010e-01 1.815187931060791016e-01 1.137655973434448242e-01 3.068425357341766357e-01
-6.469698995351791382e-02 1.180816665291786194e-01 -3.938124179840087891e-01 2.444136887788772583e-01 1.376619935035705566e-01 -2.707253992557525635e-01 -2.571723423898220062e-02 -2.589252889156341553e-01 -7.912501692771911621e-02 -1.240893751382827759e-01 -2.028322070837020874e-01 1.188173741102218628e-01 3.496261546388268471e-03 5.459062382578849792e-02 1.796116679906845093e-01 -1.062328591942787170e-01 -2.680076360702514648e-01 3.582341670989990234e-01 1.012057736515998840e-01 -1.647505164146423340e-01 -2.629399299621582031e-01 1.524782627820968628e-01 -2.233651466667652130e-02 -2.077404856681823730e-01 -2.111353725194931030e-01 1.584393382072448730e-01 -1.755363424308598042e-03 8.015441149473190308e-02 4.710729047656059265e-02 5.738010630011558533e-02 1.394345015287399292e-01 9.483024477958679199e-02
-2.091510742902755737e-01 -1.897984445095062256e-01 -9.932218492031097412e-02 2.104110419750213623e-01 -3.812307491898536682e-02 -8.722862601280212402e-02 -2.573498487472534180e-01 -4.543702900409698486e-01 8.575127273797988892e-02 8.885609358549118042e-02 -7.533504068851470947e-02 2.541761696338653564e-01 1.533543020486831665e-01 -2.631727159023284912e-01 8.170662075281143188e-02 -1.796060800552368164e-01 5.605699121952056885e-02 2.796503305435180664e-01 -4.324411565903574228e-04 -2.245193868875503540e-01 -1.108874082565307617e-01 2.000177651643753052e-01 4.783566668629646301e-02 -4.134159535169601440e-02 -1.893588900566101074e-01 -2.404373139142990112e-01 2.083663195371627808e-01 1.308008283376693726e-01 8.676791191101074219e-02 -4.048957303166389465e-02 1.098260805010795593e-01 6.026238575577735901e-02
-2.631870210170745850e-01 -1.472590565681457520e-01 -6.402853131294250488e-02 9.287379682064056396e-02 3.642840893007814884e-04 1.073889285326004028e-01 -1.181718185544013977e-01 -1.429062932729721069e-01 -4.411028698086738586e-02 8.779300376772880554e-03 -2.512894272804260254e-01 4.733069539070129395e-01 3.377385810017585754e-02 -3.737967833876609802e-02 -2.290541380643844604e-01 -3.057447075843811035e-01 3.337507247924804688e-01 1.005500555038452148e-02 1.435244381427764893e-01 -1.976221501827239990e-01 -1.027892231941223145e-01 8.414686471223831177e-02 1.898108124732971191e-01 -2.099095098674297333e-02 -2.758517861366271973e-01 4.373674094676971436e-02 9.857727587223052979e-02 -1.505687180906534195e-02 -2.506858706474304199e-01 -1.088987942785024643e-02 5.498313531279563904e-02 1.831248402595520020e-01
-2.258163690567016602e-02 2.229981473647058010e-04 -2.639002539217472076e-02 2.639560699462890625e-01 3.936954438686370850e-01 -3.649043738842010498e-01 1.218088716268539429e-01 -3.233258724212646484e-01 -2.264971286058425903e-01 1.945298761129379272e-01 -1.472504138946533203e-01 1.243537217378616333e-01 4.054122045636177063e-02 1.305978894233703613e-01 -1.102388650178909302e-01 -2.085129320621490479e-01 -1.382043659687042236e-01 2.540653347969055176e-01 1.230357065796852112e-01 -1.283741146326065063e-01 -1.258771568536758423e-01 2.007126659154891968e-01 1.701994240283966064e-02 -2.139466106891632080e-01 -1.848275512456893921e-01 2.603306248784065247e-02 1.819130331277847290e-01 -1.016197800636291504e-01 -1.446250826120376587e-01 -5.743448063731193542e-02 -3.224508091807365417e-02 -2.422634715912863612e-04
-1.857585459947586060e-01 -1.055165082216262817e-01 -1.183666512370109558e-01 -1.185765396803617477e-02 9.123258292675018311e-02 -8.192539215087890625e-02 1.257829666137695312e-01 -4.525925219058990479e-01 -1.790138706564903259e-02 1.950938403606414795e-01 7.305854931473731995e-03 4.690993577241897583e-02 2.038119286298751831e-01 -6.972472369670867920e-02 -1.965859234333038330e-01 -1.752234846353530884e-01 -2.910104691982269287e-01 1.918170452117919922e-01 1.634520478546619415e-02 1.208504810929298401e-01 -1.109003424644470215e-01 2.238582819700241089e-02 2.856471538543701172e-01 -1.790845245122909546e-01 -3.045541346073150635e-01 1.003926992416381836e-01 3.567853569984436035e-01 -6.828059256076812744e-02 1.262079775333404541e-01 1.198252383619546890e-02 1.722770631313323975e-01 -6.903897970914840698e-02
-1.786213368177413940e-01 4.122079908847808838e-02 4.104709625244140625e-02 2.920686304569244385e-01 4.845568537712097168e-02 1.717024445533752441e-01 -7.991186529397964478e-02 -1.985440254211425781e-01 -9.902899712324142456e-02 -6.950645893812179565e-02 -2.748460769653320312e-01 9.721446782350540161e-02 1.442948430776596069e-01 -3.137131929397583008e-01 -2.256202101707458496e-01 -5.621196329593658447e-02 1.290632970631122589e-02 -5.040212534368038177e-03 -1.582009792327880859e-01 2.972455322742462158e-02 -1.037272959947586060e-01 3.443854749202728271e-01 -1.381916645914316177e-02 -4.523651674389839172e-02 -2.591780424118041992e-01 3.376686871051788330e-01 2.013432532548904419e-01 1.374556720256805420e-01 1.124155521392822266e-01 -9.258797019720077515e-02 3.215849995613098145e-01 -7.672422379255294800e-02
-1.184417158365249634e-01 7.999894022941589355e-02 1.245920429937541485e-03 1.507996320724487305e-01 -1.674192845821380615e-01 -2.161545157432556152e-01 -1.841273009777069092e-01 -1.708171516656875610e-01 -1.795111149549484253e-01 -1.597609184682369232e-02 -3.927537202835083008e-01 4.343394935131072998e-01 2.035320401191711426e-01 -2.768208682537078857e-01 8.110824972391128540e-02 -1.972999423742294312e-01 1.283671823330223560e-03 2.216518074274063110e-01 2.032624185085296631e-01 -2.386315912008285522e-02 2.340937033295631409e-03 -4.387035220861434937e-02 1.413649171590805054e-01 -7.477935403585433960e-02 -1.172274798154830933e-01 -2.642241716384887695e-01 -4.740858823060989380e-02 2.444559633731842041e-01 4.198482260107994080e-03 -1.256331801414489746e-01 9.241465479135513306e-03 8.811428211629390717e-03
-7.753524929285049438e-02 -1.336178630590438843e-01 -3.809918835759162903e-02 2.176203429698944092e-01 -2.209320291876792908e-02 9.518872201442718506e-02 -2.064291089773178101e-01 -2.100387215614318848e-01 -2.219327986240386963e-01 1.330422610044479370e-01 -1.407660543918609619e-01 2.346188873052597046e-01 -2.681740000844001770e-02 -2.515532672405242920e-01 2.337478101253509521e-02 -6.691540032625198364e-02 -1.739064007997512817e-01 3.900713622570037842e-01 2.286398857831954956e-01 -1.228335648775100708e-01 2.586499787867069244e-02 2.421980947256088257e-01 8.083378523588180542e-02 -2.538723498582839966e-02 -8.716735243797302246e-02 1.248184293508529663e-01 2.759224772453308105e-01 2.026449441909790039e-01 2.272590249776840210e-01 -3.300188779830932617e-01 4.930957034230232239e-02 -2.389436960220336914e-02
-4.422118142247200012e-02 -6.026319041848182678e-02 -3.878115862607955933e-02 9.420248866081237793e-02 3.783431649208068848e-01 -4.645411372184753418e-01 7.404974848031997681e-02 -2.168083786964416504e-01 -2.186692655086517334e-01 1.714474894106388092e-02 -1.383846104145050049e-01 7.705159485340118408e-02 -7.909696549177169800e-02 2.028158307075500488e-01 -3.973909467458724976e-02 -2.000288218259811401e-01 -1.275567859411239624e-01 1.635805964469909668e-01 2.153599448502063751e-02 -1.667379289865493774e-01 -2.998922169208526611e-01 2.727660238742828369e-01 1.989924460649490356e-01 -6.675080955028533936e-02 -1.496173888444900513e-01 4.936905577778816223e-03 2.570750713348388672e-01 -1.507120300084352493e-02 -1.430719941854476929e-01 -2.249224483966827393e-02 1.399424374103546143e-01 3.815618902444839478e-02
-2.520454525947570801e-01 -1.051839366555213928e-01 4.282061755657196045e-02 4.289431273937225342e-01 -8.662294596433639526e-02 1.343522313982248306e-02 -1.212864592671394348e-01 -1.616132706403732300e-01 -3.514989465475082397e-02 -2.459931187331676483e-02 -6.191242136992514133e-04 4.450200200080871582e-01 2.361862957477569580e-01 -1.061689555644989014e-01 -2.361936680972576141e-02 -1.620306968688964844e-01 -1.448440849781036377e-01 5.123778805136680603e-02 1.284844130277633667e-01 -1.691488325595855713e-01 -2.476436495780944824e-01 5.343068763613700867e-02 -7.642076164484024048e-02 1.513606160879135132e-01 -2.331590503454208374e-01 2.035358548164367676e-01 2.332671731710433960e-01 1.792961061000823975e-01 2.713599056005477905e-02 -1.098144724965095520e-01 1.534437686204910278e-01 1.302712708711624146e-01
-3.273800760507583618e-02 -8.303360641002655029e-02 1.187788099050521851e-01 1.810340136289596558e-01 -1.640493869781494141e-01 -6.437662988901138306e-02 4.069112241268157959e-03 -2.232704013586044312e-01 -1.433644592761993408e-01 4.112392291426658630e-02 -3.007152974605560303e-01 4.352205991744995117e-01 -6.825910508632659912e-02 -5.913544073700904846e-02 -7.061862200498580933e-02 -4.127954542636871338e-01 3.450642153620719910e-02 8.041778206825256348e-02 1.407514512538909912e-01 -1.343550980091094971e-01 -7.228156179189682007e-02 2.007704079151153564e-01 1.249837502837181091e-01 -1.851752102375030518e-01 -2.527591884136199951e-01 -3.698426485061645508e-02 2.062992751598358154e-01 2.137616574764251709e-01 -1.347607821226119995e-01 -7.258096337318420410e-02 -1.818809956312179565e-01 1.661702990531921387e-01
-1.914051026105880737e-01 -7.183168083429336548e-02 -2.317040115594863892e-01 -4.438645392656326294e-02 -4.571343213319778442e-02 7.915446162223815918e-02 -4.867687821388244629e-02 -1.315560191869735718e-01 -7.410404831171035767e-02 -5.951926484704017639e-02 -2.373324185609817505e-01 3.683510124683380127e-01 2.266805022954940796e-01 -1.003014370799064636e-01 -1.074898764491081238e-01 -2.801106274127960205e-01 -3.391024470329284668e-02 -6.802868098020553589e-02 1.035746112465858459e-01 1.503619714640080929e-03 5.746095255017280579e-02 2.165120244026184082e-01 2.647792696952819824e-01 -2.506325542926788330e-01 -1.697652786970138550e-02 5.448775365948677063e-02 1.402675062417984009e-01 2.600786685943603516e-01 1.291446536779403687e-01 2.369339466094970703e-01 1.958010047674179077e-01 3.473809361457824707e-01
1.090669631958007812e-02 -1.565154641866683960e-01 -2.189596295356750488e-01 1.788687855005264282e-01 -3.075253963470458984e-02 -1.566139608621597290e-02 -2.840450406074523926e-01 -1.967349201440811157e-01 -1.983202248811721802e-01 1.011078432202339172e-01 -1.603434234857559204e-01 3.609738349914550781e-01 1.794884800910949707e-01 2.794927544891834259e-02 1.609835773706436157e-01 4.773823171854019165e-02 -4.716257750988006592e-02 1.243019104003906250e-01 9.881807863712310791e-02 1.418704092502593994e-01 -1.261300891637802124e-01 3.865548670291900635e-01 9.154541045427322388e-02 -2.766449935734272003e-02 -1.326655447483062744e-01 -9.795580059289932251e-02 2.807363271713256836e-01 5.593146756291389465e-02 2.142023146152496338e-01 -2.567987143993377686e-01 7.956308871507644653e-02 2.424249500036239624e-01
-1.741563677787780762e-01 -1.495279222726821899e-01 5.755798891186714172e-02 2.813690342009067535e-02 -1.808200925588607788e-01 1.673045568168163300e-02 6.398970633745193481e-02 -2.522872388362884521e-01 -3.297168314456939697e-01 1.645189709961414337e-02 -1.279847621917724609e-01 3.259611129760742188e-01 1.094282418489456177e-02 -4.038534685969352722e-02 3.230066224932670593e-02 -4.509590268135070801e-01 -8.627317100763320923e-02 7.395765930414199829e-02 1.731337755918502808e-01 -1.324127167463302612e-01 -2.174409925937652588e-01 2.195003628730773926e-01 -1.164127588272094727e-01 -2.225573956966400146e-01 -1.693245619535446167e-01 2.750733792781829834e-01 2.446602582931518555e-01 3.739581629633903503e-02 9.256243705749511719e-02 6.700530648231506348e-02 -6.391215324401855469e-02 5.488763377070426941e-02
5.349239334464073181e-03 1.121693775057792664e-01 -1.158999428153038025e-01 3.799678385257720947e-01 1.541021466255187988e-01 -9.480804949998855591e-02 -2.823709845542907715e-01 -1.113166660070419312e-01 -2.824398875236511230e-02 3.394930809736251831e-02 -1.148352175951004028e-01 4.318371042609214783e-02 -1.946872216649353504e-03 6.571374088525772095e-02 -1.026267260313034058e-01 -1.764435470104217529e-01 3.828077316284179688e-01 1.257655322551727295e-01 1.036454141139984131e-01 -4.086785763502120972e-02 5.476242303848266602e-02 -5.509515479207038879e-02 2.097582072019577026e-01 -3.042829930782318115e-01 -3.878140747547149658e-01 1.151812225580215454e-01 2.357137352228164673e-01 -1.291300207376480103e-01 -6.100177392363548279e-02 -7.600443810224533081e-02 8.739431947469711304e-02 -2.670229077339172363e-01
-2.632635831832885742e-01 7.889075204730033875e-03 -1.522679775953292847e-01 2.151455730199813843e-01 2.720316685736179352e-02 -3.938614949584007263e-02 -1.323509812355041504e-01 1.795032024383544922e-01 -1.224510148167610168e-01 -3.264918923377990723e-02 -3.906551897525787354e-01 1.762957870960235596e-01 3.380718082189559937e-02 -4.821488261222839355e-02 -2.768163979053497314e-01 -6.557383388280868530e-02 -1.923155188560485840e-01 1.684987843036651611e-01 -8.168741315603256226e-02 -1.613081395626068115e-01 -1.927155442535877228e-02 8.049523830413818359e-02 3.426352143287658691e-01 -1.980563104152679443e-01 -2.128328382968902588e-01 2.076601088047027588e-01 -5.048003792762756348e-02 -9.856304526329040527e-02 3.281304836273193359e-01 -1.205881461501121521e-01 1.543274968862533569e-01 -1.293172687292098999e-01
8.293605595827102661e-02 -7.690181583166122437e-02 -5.390924587845802307e-02 7.307494431734085083e-02 7.753957808017730713e-02 1.411390118300914764e-02 -1.285065412521362305e-01 4.562401026487350464e-02 -7.517192512750625610e-02 1.048462614417076111e-01 -2.929991781711578369e-01 2.385292798280715942e-01 2.802401483058929443e-01 2.777978777885437012e-01 -1.721436828374862671e-01 -1.520663648843765259e-01 1.165435537695884705e-01 2.000168114900588989e-01 9.457739442586898804e-02 -2.357748150825500488e-01 -1.951447129249572754e-01 3.130272626876831055e-01 7.791086286306381226e-02 9.441099129617214203e-03 -2.438538707792758942e-02 1.931471377611160278e-01 3.179138898849487305e-02 1.492665559053421021e-01 4.959809780120849609e-01 -1.061886176466941833e-01 5.876798555254936218e-02 6.350879371166229248e-02
-7.478926330804824829e-02 4.129305109381675720e-02 -3.204492330551147461e-01 1.640468537807464600e-01 1.856026202440261841e-01 -3.148450851440429688e-01 2.753745391964912415e-02 -2.803584933280944824e-01 -3.122215904295444489e-02 -6.076708063483238220e-02 -1.748166680335998535e-01 -6.363069266080856323e-02 4.386945441365242004e-02 -2.001478075981140137e-01 -9.056344628334045410e-02 -1.625695824623107910e-01 -3.356840312480926514e-01 3.255034685134887695e-01 1.143092066049575806e-01 -1.669804304838180542e-01 -2.303335070610046387e-01 2.189006656408309937e-01 1.409463733434677124e-01 -1.998552531003952026e-01 -2.477913498878479004e-01 9.643454849720001221e-02 1.502561122179031372e-01 -5.369678139686584473e-02 -5.935041978955268860e-02 -1.057329252362251282e-01 3.513892367482185364e-02 -4.259911552071571350e-02
-1.702301949262619019e-01 -1.395549327135086060e-01 -2.408413589000701904e-01 2.950179874897003174e-01 1.003420799970626831e-01 -3.025258481502532959e-01 -2.149808257818222046e-01 -8.346755988895893097e-03 -1.176194176077842712e-01 1.897077560424804688e-01 5.241349805146455765e-03 1.126137301325798035e-01 4.104533046483993530e-02 -9.883695840835571289e-02 -1.273682415485382080e-01 8.012714236974716187e-02 -8.589939773082733154e-02 -1.000351160764694214e-01 -7.775427401065826416e-02 -1.587068289518356323e-01 5.756354704499244690e-02 2.244609296321868896e-01 1.293300837278366089e-01 2.537962794303894043e-02 -4.801453649997711182e-02 4.516410827636718750e-02 3.472250103950500488e-01 1.912482231855392456e-01 4.213690161705017090e-01 -2.619947865605354309e-02 2.377935051918029785e-01 -2.145776003599166870e-01
-3.406664729118347168e-01 -3.408102989196777344e-01 -6.523264199495315552e-02 4.675489366054534912e-01 -1.995740681886672974e-01 2.328466437757015228e-02 1.773695498704910278e-01 2.384037896990776062e-02 -1.062418892979621887e-01 1.229652166366577148e-01 -2.347764521837234497e-01 -5.991062521934509277e-02 1.719471961259841919e-01 8.575318753719329834e-02 5.376806110143661499e-02 -1.084667891263961792e-01 1.160651668906211853e-01 -6.415115296840667725e-02 -1.034186128526926041e-02 1.553437411785125732e-01 -9.268891811370849609e-02 8.503349125385284424e-02 2.469458431005477905e-01 -1.446408778429031372e-01 -1.370357125997543335e-01 -1.947032473981380463e-02 2.527474164962768555e-01 -9.051444008946418762e-03 3.021707534790039062e-01 -7.797286659479141235e-02 1.248294785618782043e-01 -1.427776832133531570e-02
1.881470978260040283e-01 -1.123854611068964005e-02 -1.896526664495468140e-02 2.025873214006423950e-01 -3.839109092950820923e-02 1.138465404510498047e-01 -3.032775595784187317e-02 -2.148812115192413330e-01 -1.715972721576690674e-01 2.271492779254913330e-01 -3.440969288349151611e-01 3.461478650569915771e-01 -6.541363149881362915e-02 -3.480887785553932190e-02 -3.789560124278068542e-02 -1.742650419473648071e-01 3.174943849444389343e-04 1.282788068056106567e-01 3.140167891979217529e-02 -1.425191462039947510e-01 2.884872630238533020e-02 4.809275269508361816e-01 -2.806689031422138214e-02 -2.517744898796081543e-01 -1.169685646891593933e-01 6.760431278962641954e-05 6.712116766721010208e-03 -9.096349030733108521e-02 2.272179871797561646e-01 -2.161547243595123291e-01 -9.036997333168983459e-03 2.247162759304046631e-01
1.438843160867691040e-01 -2.964714467525482178e-01 9.693248197436332703e-03 3.501278907060623169e-02 2.508423931431025267e-04 -3.344320133328437805e-02 -1.926839202642440796e-01 -3.070669770240783691e-01 -3.508960008621215820e-01 2.136257886886596680e-01 -8.714360743761062622e-02 2.230406999588012695e-01 1.807687580585479736e-01 -7.157588750123977661e-02 3.050973173230886459e-03 -1.579659432172775269e-01 4.564628377556800842e-02 1.144543364644050598e-01 1.429387088865041733e-02 1.839908361434936523e-01 -2.011197060346603394e-01 1.856997758150100708e-01 7.042378932237625122e-02 -7.154736202210187912e-03 -2.111530900001525879e-01 5.212400574237108231e-03 2.297736257314682007e-01 1.143392920494079590e-01 3.801637589931488037e-01 -1.393303722143173218e-01 1.677585393190383911e-01 1.921747773885726929e-01
7.493527233600616455e-02 -2.295967638492584229e-01 7.018817216157913208e-02 1.284160614013671875e-01 5.955556407570838928e-02 -2.888778597116470337e-02 -2.297286540269851685e-01 -2.591526806354522705e-01 -3.615578263998031616e-02 6.956465542316436768e-02 3.162352368235588074e-02 4.506072103977203369e-01 2.200006991624832153e-01 -7.396660745143890381e-02 -1.937733888626098633e-01 -1.842250227928161621e-01 -9.175760298967361450e-02 2.063337117433547974e-01 1.614536494016647339e-01 -5.797141045331954956e-02 1.213899031281471252e-01 2.039573937654495239e-01 5.746014416217803955e-02 8.287384361028671265e-02 -2.457606643438339233e-01 -1.164221465587615967e-01 3.420148491859436035e-01 2.221276164054870605e-01 1.231325343251228333e-01 -2.113131880760192871e-01 1.031092032790184021e-01 5.240077152848243713e-02
-3.433636724948883057e-01 -1.560852378606796265e-01 -2.083614617586135864e-01 1.055236905813217163e-01 -1.735788136720657349e-01 -3.471287786960601807e-01 -3.395386412739753723e-02 -6.984675303101539612e-03 1.078902110457420349e-01 -4.914033412933349609e-02 -1.898511499166488647e-01 -7.637012004852294922e-02 -2.358872890472412109e-01 -4.426785558462142944e-02 -3.210583031177520752e-01 -4.036573469638824463e-01 -2.464466243982315063e-01 1.230501607060432434e-01 3.634902089834213257e-02 -1.027204319834709167e-01 1.680001020431518555e-01 1.520247310400009155e-01 -8.845522254705429077e-02 -1.246283575892448425e-02 -1.332522481679916382e-01 -1.058820784091949463e-01 3.891291096806526184e-02 -7.733178138732910156e-02 1.978460699319839478e-01 1.925137788057327271e-01 8.839377015829086304e-02 6.529564410448074341e-02
-1.806858628988265991e-01 1.891733556985855103e-01 -3.103698790073394775e-01 3.029196858406066895e-01 -9.481598436832427979e-02 -2.630470097064971924e-01 6.757017225027084351e-02 -7.159393280744552612e-02 7.459737360477447510e-02 1.924513131380081177e-01 -3.376843035221099854e-01 2.854634262621402740e-02 3.013668954372406006e-02 4.258945956826210022e-02 -9.721436351537704468e-02 -9.011794626712799072e-02 6.220339238643646240e-02 2.331679314374923706e-01 -1.110296398401260376e-01 -1.149802207946777344e-01 1.088607590645551682e-02 4.135346412658691406e-01 1.336719393730163574e-01 -1.334636565297842026e-02 6.508469581604003906e-02 -3.793429955840110779e-02 2.697747051715850830e-01 -1.328694373369216919e-01 1.122060194611549377e-01 2.194617241621017456e-01 1.566783040761947632e-01 -1.532628983259201050e-01
3.815182298421859741e-02 4.684928059577941895e-02 1.534215658903121948e-01 3.924475610256195068e-02 -7.024102658033370972e-02 -8.253900706768035889e-02 -1.978750377893447876e-01 -1.773074865341186523e-01 -3.936572372913360596e-01 -2.110290378332138062e-01 -3.373150527477264404e-01 2.608284950256347656e-01 -7.523608952760696411e-02 -3.644927591085433960e-02 -1.063583195209503174e-01 -3.740726411342620850e-01 2.514470815658569336e-01 4.012455046176910400e-02 -9.000311605632305145e-03 -1.737622357904911041e-02 1.042397320270538330e-01 1.024283766746520996e-01 2.749036550521850586e-01 8.246689103543758392e-03 -2.986147701740264893e-01 2.309284545481204987e-02 1.785118877887725830e-01 -1.171791087836027145e-02 -2.626842446625232697e-02 -1.472576111555099487e-01 3.399452939629554749e-02 2.047786116600036621e-01
-1.799178272485733032e-01 1.593758314847946167e-01 -3.716924786567687988e-02 2.897309660911560059e-01 8.223635703325271606e-02 -4.278151094913482666e-01 2.306422032415866852e-02 1.959712803363800049e-01 2.196425348520278931e-01 2.475252747535705566e-02 -1.263931840658187866e-01 7.303648442029953003e-02 1.134676486253738403e-01 -4.002863168716430664e-02 -1.044283881783485413e-01 -2.406507581472396851e-01 -3.055045008659362793e-01 1.259070187807083130e-01 -1.762728542089462280e-01 -2.063686549663543701e-01 -2.233457118272781372e-01 2.801985144615173340e-01 -8.156643062829971313e-02 -1.917081624269485474e-01 -2.695574462413787842e-01 -1.537952125072479248e-01 1.332717984914779663e-01 1.448019035160541534e-02 5.612216517329216003e-02 3.612475469708442688e-02 -1.886010542511940002e-02 3.125331178307533264e-02
-9.578146040439605713e-02 -6.422311067581176758e-02 1.473704129457473755e-01 4.780887812376022339e-02 -8.487730473279953003e-02 -1.606873869895935059e-01 9.824974834918975830e-02 -1.492777019739151001e-01 -3.227189481258392334e-01 -2.560865879058837891e-02 -1.232327669858932495e-01 4.922758340835571289e-01 -5.230465158820152283e-02 -1.069130823016166687e-01 -2.289059944450855255e-02 -2.530560493469238281e-01 -1.367643922567367554e-01 8.476158976554870605e-02 2.276713997125625610e-01 -2.526509165763854980e-01 -1.683629006147384644e-01 2.352045476436614990e-01 -2.322037331759929657e-02 -3.117682933807373047e-01 -1.359681636095046997e-01 2.026940286159515381e-01 1.288347095251083374e-01 -2.640046179294586182e-02 7.826004177331924438e-02 -1.575049757957458496e-01 -7.629002630710601807e-02 1.417805999517440796e-01
2.793548703193664551e-01 -2.681827843189239502e-01 -4.011161625385284424e-02 2.276869714260101318e-01 -1.849639229476451874e-02 -1.225702390074729919e-01 -1.314261406660079956e-01 -1.196760088205337524e-01 -8.406675606966018677e-02 1.978617608547210693e-01 4.355923086404800415e-02 4.794084131717681885e-01 1.553800404071807861e-01 -8.940103650093078613e-02 -2.331751137971878052e-01 -7.084321230649948120e-02 -2.350476197898387909e-02 2.501054406166076660e-01 -1.590323448181152344e-01 -1.241698339581489563e-01 -4.727341234683990479e-02 6.467565894126892090e-02 1.500018984079360962e-01 2.398731559514999390e-02 -2.114015817642211914e-01 -6.119219586253166199e-02 3.670267760753631592e-01 1.360598206520080566e-01 1.114342641085386276e-02 -1.408430635929107666e-01 1.412900686264038086e-01 7.258284837007522583e-02
-5.805147439241409302e-02 -1.979634612798690796e-01 -8.960868418216705322e-02 9.889312833547592163e-02 -1.318360585719347000e-02 -3.035647571086883545e-01 -2.409275472164154053e-01 -1.514264047145843506e-01 -1.130201369524002075e-01 2.752073341980576515e-03 -1.186860054731369019e-01 -8.650854229927062988e-02 -1.471493276767432690e-03 1.212890595197677612e-01 -2.536519765853881836e-01 -1.980756372213363647e-01 -7.607689499855041504e-02 -3.432618454098701477e-02 -1.996915042400360107e-02 -1.647070795297622681e-01 1.007162630558013916e-01 2.652163803577423096e-01 -4.828166961669921875e-02 8.139003068208694458e-02 -1.648629754781723022e-01 1.438874155282974243e-01 3.314308226108551025e-01 -1.817878484725952148e-01 4.882524907588958740e-01 7.131616771221160889e-02 -7.154475897550582886e-02 -2.244728654623031616e-01
2.310262918472290039e-01 -7.083048671483993530e-02 -3.881422057747840881e-02 1.780686676502227783e-01 -1.292712837457656860e-01 -1.155422776937484741e-01 1.466579586267471313e-01 -1.620831936597824097e-01 -2.490676194429397583e-01 9.270881861448287964e-02 -5.054092779755592346e-02 2.999346554279327393e-01 7.810726016759872437e-02 -5.684779584407806396e-02 -6.311938166618347168e-02 -3.226350843906402588e-01 1.048705652356147766e-01 1.737238466739654541e-01 -3.560514748096466064e-01 -9.808769077062606812e-02 2.582393288612365723e-01 1.931181550025939941e-02 2.155236303806304932e-01 -1.902257800102233887e-01 -2.123390287160873413e-01 2.524604797363281250e-01 7.782893627882003784e-02 1.271504312753677368e-01 2.024849653244018555e-01 -7.254636287689208984e-02 2.107739001512527466e-01 -3.152279183268547058e-02
-2.232232093811035156e-01 -7.059285789728164673e-02 -1.681004911661148071e-01 1.629081964492797852e-01 -1.281079202890396118e-01 -3.625407218933105469e-01 -7.465833425521850586e-02 -3.374172747135162354e-02 -1.263483911752700806e-01 1.304485946893692017e-01 -2.963621616363525391e-01 2.894743680953979492e-01 6.515188515186309814e-02 -2.660080790519714355e-02 -2.484678924083709717e-01 -2.656882107257843018e-01 -6.338085234165191650e-02 -6.712643057107925415e-02 -1.454082503914833069e-02 -3.659792244434356689e-01 1.224530488252639771e-01 7.462524622678756714e-02 -1.235580444335937500e-01 -6.907628476619720459e-02 -3.958926722407341003e-02 -2.433761507272720337e-01 -8.396306633949279785e-02 -2.540354989469051361e-02 -9.291344322264194489e-03 1.488586813211441040e-01 1.853795051574707031e-01 2.925123274326324463e-01
5.188695713877677917e-02 8.556585758924484253e-02 -2.132853716611862183e-01 2.940691113471984863e-01 1.225419938564300537e-01 -1.021179929375648499e-01 4.066094011068344116e-02 -8.782978355884552002e-02 1.032311320304870605e-01 5.372818931937217712e-02 -3.848914206027984619e-01 9.471075236797332764e-02 8.575124293565750122e-02 -7.673525810241699219e-02 -9.592632949352264404e-02 -5.419199466705322266e-01 1.141246128827333450e-02 9.960579127073287964e-02 1.529716979712247849e-02 1.554279029369354248e-01 1.142350286245346069e-01 2.353777587413787842e-01 2.192910313606262207e-01 1.041338443756103516e-01 4.557099193334579468e-02 3.707078844308853149e-02 1.093750968575477600e-01 -1.924350708723068237e-01 1.525874584913253784e-01 2.037145197391510010e-01 -1.955638229846954346e-01 -1.383134126663208008e-01
-9.052748978137969971e-02 -2.787143886089324951e-01 -2.585512101650238037e-01 1.551450639963150024e-01 -6.984110176563262939e-02 9.428737312555313110e-02 -1.777488738298416138e-01 -1.003321483731269836e-01 -1.991806775331497192e-01 2.776741683483123779e-01 -1.274352967739105225e-01 2.073114961385726929e-01 -5.659507215023040771e-02 1.003349125385284424e-01 -2.182227522134780884e-01 -2.270945608615875244e-01 7.451041042804718018e-02 1.354307532310485840e-01 -1.552993711084127426e-02 1.733123958110809326e-01 -2.094448208808898926e-01 2.805759310722351074e-01 -1.162360757589340210e-01 -4.369201883673667908e-02 -1.284239739179611206e-01 -1.181775853037834167e-01 1.807743757963180542e-01 2.042250186204910278e-01 2.244510352611541748e-01 -3.350825905799865723e-01 1.628156937658786774e-02 1.391669064760208130e-01
-5.936827883124351501e-02 -8.999694138765335083e-02 -1.745198667049407959e-01 3.099979162216186523e-01 -2.123559638857841492e-02 -2.244940958917140961e-02 -1.029821634292602539e-01 -5.626852810382843018e-02 -2.496851980686187744e-01 2.022738903760910034e-01 3.611731901764869690e-02 2.645930349826812744e-01 2.463694103062152863e-02 4.188300669193267822e-02 5.249033495783805847e-02 -6.938788294792175293e-02 -3.025607205927371979e-02 2.905398011207580566e-01 2.472203075885772705e-01 -7.866235077381134033e-02 4.374023061245679855e-03 2.080575525760650635e-01 1.696932017803192139e-01 1.620755344629287720e-01 1.884068734943866730e-02 -8.787006884813308716e-02 4.282396733760833740e-01 2.139637479558587074e-03 1.721229255199432373e-01 -3.509542346000671387e-01 3.562423167750239372e-03 2.594371736049652100e-01
-2.020684182643890381e-01 1.170437186956405640e-01 9.209261834621429443e-02 3.268121182918548584e-01 2.287221550941467285e-01 1.561177056282758713e-02 3.393326699733734131e-02 -2.100004851818084717e-01 -3.147597908973693848e-01 -4.739034548401832581e-02 -1.416302025318145752e-01 2.524528801441192627e-01 2.175037935376167297e-02 -2.839666046202182770e-02 -1.705322116613388062e-01 -2.606160342693328857e-01 4.299205541610717773e-02 -5.595759302377700806e-02 1.328207701444625854e-01 -6.018482148647308350e-02 -1.091659348458051682e-02 3.310821652412414551e-01 5.123754590749740601e-02 8.250521868467330933e-02 2.428839653730392456e-01 1.197580546140670776e-01 3.634769618511199951e-01 1.074378117918968201e-01 2.358554601669311523e-01 1.829382404685020447e-02 1.729048639535903931e-01 2.680555172264575958e-02
-5.373358353972434998e-02 -2.453968487679958344e-02 -5.034388974308967590e-02 5.419117808341979980e-01 -3.295391425490379333e-02 -3.940619528293609619e-02 -2.183519117534160614e-02 -8.371047675609588623e-02 -8.310116827487945557e-02 7.297556102275848389e-02 -2.448140382766723633e-01 -1.012478396296501160e-01 -1.995296329259872437e-01 1.958044618368148804e-01 -2.106377035379409790e-01 -3.038083314895629883e-01 -1.498688459396362305e-01 1.757872104644775391e-01 -1.608556956052780151e-01 -2.298208128195255995e-04 2.003258317708969116e-01 9.332486242055892944e-02 2.611505687236785889e-01 6.306595355272293091e-02 -3.015623688697814941e-01 7.607225328683853149e-02 1.641502082347869873e-01 -1.295703798532485962e-01 7.425189763307571411e-02 -2.020203620195388794e-01 3.941584751009941101e-02 -6.600077450275421143e-02
-8.786976337432861328e-02 -1.148320734500885010e-02 -1.128300502896308899e-01 1.474049985408782959e-01 2.396252900362014771e-01 -9.233428537845611572e-02 2.506985068321228027e-01 -1.725732907652854919e-02 -2.633229196071624756e-01 -5.441079288721084595e-02 3.641400113701820374e-02 3.577804565429687500e-02 8.208490163087844849e-02 -2.390341907739639282e-01 -3.937066495418548584e-01 -1.191229149699211121e-01 -8.837422728538513184e-02 -9.349920600652694702e-02 2.559313178062438965e-01 -1.256315410137176514e-01 5.200944840908050537e-02 3.333643311634659767e-03 -2.033453993499279022e-02 -1.208673641085624695e-01 -4.135294556617736816e-01 1.276270896196365356e-01 1.315464973449707031e-01 7.901014387607574463e-02 1.610735058784484863e-01 -2.622299790382385254e-01 3.004302978515625000e-01 9.609367698431015015e-02
-2.544099986553192139e-01 -1.999619156122207642e-01 8.321132510900497437e-02 3.470266163349151611e-01 3.651655837893486023e-02 1.549773216247558594e-01 -4.733313322067260742e-01 -1.049860380589962006e-02 -8.672625571489334106e-02 8.087401092052459717e-02 -1.338632106781005859e-01 2.137325406074523926e-01 7.542297989130020142e-02 -6.510265171527862549e-02 -1.292915455996990204e-02 -2.025155127048492432e-01 1.774256974458694458e-01 4.861602187156677246e-02 4.911525547504425049e-02 -2.372344881296157837e-01 -1.813291572034358978e-02 1.434640586376190186e-01 3.560526669025421143e-01 -1.115193068981170654e-01 -3.199769854545593262e-01 1.148969158530235291e-01 4.610715899616479874e-03 -9.258849173784255981e-02 -3.272870928049087524e-02 4.293167218565940857e-02 3.008418716490268707e-02 9.491356462240219116e-02
-7.187293376773595810e-03 -3.169888630509376526e-02 5.035700649023056030e-02 2.217058837413787842e-01 -2.611698806285858154e-01 4.953949712216854095e-03 -1.556985974311828613e-01 -2.132696956396102905e-01 -3.388807773590087891e-01 -2.177183888852596283e-02 -2.663099169731140137e-01 1.131417974829673767e-01 6.344322115182876587e-02 7.224916666746139526e-02 4.364304710179567337e-03 -3.808985948562622070e-01 -1.026822775602340698e-01 1.468498725444078445e-02 1.651069223880767822e-01 -3.362976610660552979e-01 -1.285708546638488770e-01 2.066186517477035522e-01 -1.710457056760787964e-01 -1.745844483375549316e-01 -2.334097623825073242e-01 2.019583880901336670e-01 1.646925061941146851e-01 4.769945889711380005e-02 -9.116351604461669922e-02 -1.870574206113815308e-01 -1.328817307949066162e-01 1.452757976949214935e-02
-2.210800796747207642e-01 -4.241328220814466476e-03 -1.844708323478698730e-01 2.188554257154464722e-01 6.810583174228668213e-02 -1.566393971443176270e-01 -1.263306885957717896e-01 2.428887635469436646e-01 -1.880791038274765015e-01 1.416937410831451416e-01 -2.455450743436813354e-01 8.895923197269439697e-02 4.884093534201383591e-03 -1.540056914091110229e-01 5.765677895396947861e-03 -6.813463289290666580e-03 -7.340075820684432983e-02 1.111491844058036804e-01 -5.511870980262756348e-02 -4.105206206440925598e-02 -9.046893566846847534e-02 6.242990866303443909e-02 3.321830332279205322e-01 -1.881463080644607544e-01 -3.084065020084381104e-01 6.827042996883392334e-02 1.315850168466567993e-01 2.394212037324905396e-02 3.809322416782379150e-01 -7.087729126214981079e-02 3.679015338420867920e-01 -1.847482025623321533e-01
-9.224695153534412384e-03 -8.774103969335556030e-02 -9.727621823549270630e-02 8.883081376552581787e-02 3.333672508597373962e-02 -1.565254330635070801e-01 -2.421045452356338501e-01 -1.010965332388877869e-01 -1.676507294178009033e-01 3.621132075786590576e-01 -4.063678085803985596e-01 2.647716999053955078e-01 -7.151795178651809692e-02 -3.231007978320121765e-02 -3.106133453547954559e-02 -1.279747486114501953e-01 2.838647961616516113e-01 -6.893996894359588623e-02 4.397512227296829224e-02 -1.363316178321838379e-01 -2.240114063024520874e-01 3.609240651130676270e-01 -9.764834493398666382e-02 2.802504412829875946e-02 -1.107967272400856018e-01 7.616642117500305176e-02 1.402502804994583130e-01 7.730442285537719727e-02 2.445468306541442871e-01 -2.493805140256881714e-01 -3.608689177781343460e-03 -9.667157195508480072e-03
9.062103927135467529e-02 5.988513585180044174e-03 -2.392374537885189056e-02 1.166052222251892090e-01 -1.697820425033569336e-01 -3.732697665691375732e-01 1.242433190345764160e-01 -1.464274823665618896e-01 -4.005015790462493896e-01 2.709440700709819794e-02 -4.021987318992614746e-02 2.473775595426559448e-01 5.409419909119606018e-02 -9.974080324172973633e-02 -7.208058983087539673e-02 -2.470288574695587158e-01 2.267309576272964478e-01 2.109791636466979980e-01 -5.950711295008659363e-02 -3.063190281391143799e-01 2.077441364526748657e-01 -2.078936807811260223e-02 2.160870581865310669e-01 -1.528864353895187378e-01 2.080839499831199646e-02 1.492605209350585938e-01 1.607234328985214233e-01 2.363189607858657837e-01 1.565862447023391724e-02 -5.209035053849220276e-02 5.709739774465560913e-02 2.279228270053863525e-01
-1.676782518625259399e-01 1.977869123220443726e-01 -1.430144011974334717e-01 2.223475128412246704e-01 2.825689613819122314e-01 -2.115749567747116089e-01 -7.035306841135025024e-02 1.478840857744216919e-01 -1.685757040977478027e-01 5.158820003271102905e-02 -3.563592135906219482e-01 1.226176470518112183e-01 3.697323426604270935e-02 2.528621256351470947e-01 -1.618060171604156494e-01 1.213951036334037781e-03 -1.377430856227874756e-01 2.544290125370025635e-01 -1.282422691583633423e-01 1.947272382676601410e-02 2.175075709819793701e-01 2.698715217411518097e-02 6.985649466514587402e-02 1.106925606727600098e-01 -3.999483287334442139e-01 8.768253028392791748e-02 2.252119034528732300e-01 9.462136775255203247e-02 2.154455780982971191e-01 -3.664423897862434387e-02 7.610170543193817139e-02 1.657498255372047424e-02
-2.328963279724121094e-01 -1.187710836529731750e-01 -2.398424893617630005e-01 2.540627419948577881e-01 -6.688523292541503906e-02 -2.670898139476776123e-01 -1.590625196695327759e-01 -8.701023459434509277e-02 -1.428313273936510086e-02 4.248580336570739746e-02 -1.452518254518508911e-01 1.998161338269710541e-02 -2.206888645887374878e-01 1.355129927396774292e-01 -7.373114675283432007e-02 -5.244111269712448120e-02 5.458670109510421753e-02 1.637334972620010376e-01 -3.388303890824317932e-02 4.689656198024749756e-02 5.647626146674156189e-02 -1.463668197393417358e-01 4.219612479209899902e-01 -3.253293782472610474e-02 -2.779497802257537842e-01 9.138771146535873413e-02 2.561657428741455078e-01 1.587126962840557098e-02 4.195624887943267822e-01 9.582839556969702244e-04 1.806704699993133545e-01 -7.158061116933822632e-02
-3.195004537701606750e-03 -2.855920493602752686e-01 4.467930644750595093e-02 1.660223454236984253e-01 -3.070285916328430176e-01 -3.610205277800559998e-02 1.264617890119552612e-01 2.400324307382106781e-02 -1.116917207837104797e-01 -1.666156202554702759e-02 -4.063528478145599365e-01 2.307288646697998047e-01 5.362143740057945251e-02 -1.757462024688720703e-01 -3.806043881922960281e-03 -1.708772927522659302e-01 -3.324137255549430847e-02 1.895065158605575562e-01 3.184261918067932129e-02 -3.105330765247344971e-01 1.358574032783508301e-01 8.748149126768112183e-02 2.833760380744934082e-01 2.827522531151771545e-02 -1.680683344602584839e-01 -7.578819990158081055e-02 1.773018687963485718e-01 2.504991590976715088e-01 1.660989224910736084e-01 1.274759620428085327e-01 -1.587880961596965790e-02 2.621070146560668945e-01
-1.384640485048294067e-01 -9.506469964981079102e-02 -6.881127506494522095e-02 1.313754469156265259e-01 9.426414221525192261e-02 -8.288390189409255981e-02 -1.593114435672760010e-01 7.367941434495151043e-04 -1.986888349056243896e-01 6.266980618238449097e-02 -1.725527346134185791e-01 -2.332475967705249786e-02 1.128885447978973389e-01 -9.414871223270893097e-03 -1.059277653694152832e-01 -1.825066357851028442e-01 1.532853990793228149e-01 3.275488317012786865e-02 -1.243239045143127441e-01 -1.092368513345718384e-01 1.222908571362495422e-01 -5.806160345673561096e-02 3.300310075283050537e-01 -5.168081447482109070e-02 -4.437945187091827393e-01 4.808909818530082703e-02 3.365750014781951904e-01 -2.151590399444103241e-02 3.724403977394104004e-01 -1.499867141246795654e-01 2.156670987606048584e-01 -2.738003432750701904e-01
1.320146918296813965e-01 9.323526173830032349e-02 -3.420234024524688721e-01 2.775348722934722900e-01 5.922891199588775635e-02 -5.559701472520828247e-02 -7.385127991437911987e-02 -3.194678723812103271e-01 -3.155604749917984009e-02 1.769756972789764404e-01 -3.581930398941040039e-01 -1.973160170018672943e-02 1.590638607740402222e-01 -1.663743704557418823e-02 1.272668838500976562e-01 -2.122343182563781738e-01 -9.236256778240203857e-02 1.741437017917633057e-01 4.393167048692703247e-02 -1.129096075892448425e-01 -2.487222105264663696e-01 3.058202564716339111e-01 9.494379907846450806e-02 -9.277373552322387695e-02 -7.457125186920166016e-02 -1.987743191421031952e-02 -2.936835866421461105e-03 1.088287122547626495e-02 2.041863352060317993e-01 2.359529733657836914e-01 1.094293445348739624e-01 -2.756184935569763184e-01
-9.071205556392669678e-02 -5.929094925522804260e-02 -1.304903179407119751e-01 3.048294484615325928e-01 2.592033445835113525e-01 -8.244649320840835571e-02 -2.764992415904998779e-01 5.823776125907897949e-02 -4.871702566742897034e-02 3.346066772937774658e-01 -1.180694326758384705e-01 1.230539157986640930e-01 7.682482153177261353e-02 1.500878632068634033e-01 -1.464897245168685913e-01 -2.525873482227325439e-01 -3.855781257152557373e-01 4.877860099077224731e-02 -2.797282636165618896e-01 1.163216959685087204e-02 4.536254703998565674e-02 1.238213554024696350e-01 2.889638245105743408e-01 -1.279014348983764648e-01 -2.696730494499206543e-01 -1.283539384603500366e-01 4.225909709930419922e-03 2.770709060132503510e-02 1.614143103361129761e-01 3.468584641814231873e-02 1.088081020861864090e-02 5.773215368390083313e-02
2.341517247259616852e-02 2.500116266310214996e-02 -4.388141632080078125e-01 2.311549931764602661e-01 1.770031824707984924e-02 -1.802694052457809448e-01 -1.280716359615325928e-01 -2.434398084878921509e-01 -2.501123212277889252e-02 1.446307748556137085e-01 -1.194899007678031921e-01 -4.596256650984287262e-03 -1.960082054138183594e-01 -1.302452236413955688e-01 1.992915943264961243e-02 -1.159310266375541687e-01 6.555828731507062912e-04 1.208672523498535156e-01 5.827803164720535278e-02 -1.540278047323226929e-01 -2.195485979318618774e-01 1.949582099914550781e-01 6.557895243167877197e-02 -2.241989672183990479e-01 -1.911286860704421997e-01 -2.554995119571685791e-01 2.825791239738464355e-01 4.743129387497901917e-02 1.925238370895385742e-01 3.029232323169708252e-01 -4.084262996912002563e-02 -2.058752477169036865e-01
1.092343106865882874e-01 5.094669014215469360e-02 -9.124451875686645508e-02 1.806949228048324585e-01 -1.552693396806716919e-01 -2.018305212259292603e-01 -2.448770403861999512e-01 -5.375327542424201965e-02 -1.790302544832229614e-01 1.480530053377151489e-01 -2.051176279783248901e-01 1.745467483997344971e-01 8.321415632963180542e-02 1.374995261430740356e-01 1.805554330348968506e-01 -1.129878759384155273e-01 4.152213037014007568e-02 7.764142006635665894e-02 4.079865515232086182e-01 -2.455936819314956665e-01 3.136738389730453491e-02 2.794273793697357178e-01 2.140947580337524414e-01 -4.989512264728546143e-02 -5.428348481655120850e-02 1.062773689627647400e-01 5.846192315220832825e-02 -3.925193846225738525e-02 2.685624957084655762e-01 -3.395765721797943115e-01 1.712712496519088745e-01 1.456231325864791870e-01
-1.868147253990173340e-01 -2.926063835620880127e-01 -1.430158168077468872e-01 1.376108080148696899e-01 1.029151603579521179e-01 1.197283565998077393e-01 -7.232654094696044922e-02 -4.530755430459976196e-02 -8.798657357692718506e-02 7.788172364234924316e-02 -3.540128469467163086e-01 2.860898077487945557e-01 2.645497024059295654e-01 2.394602261483669281e-02 5.815134570002555847e-02 -2.877401411533355713e-01 1.098862942308187485e-02 4.599421471357345581e-02 2.080834805965423584e-01 3.950793296098709106e-02 -6.027314439415931702e-02 1.736507713794708252e-01 1.836487203836441040e-01 -2.797501385211944580e-01 -2.778103649616241455e-01 -1.520489454269409180e-01 1.439925134181976318e-01 -7.022536545991897583e-02 -2.524076998233795166e-01 1.272536218166351318e-01 -4.616373777389526367e-02 1.711675226688385010e-01
-1.208680048584938049e-01 -4.526747390627861023e-02 -1.529131680727005005e-01 1.436860561370849609e-01 4.158412814140319824e-01 -3.245535194873809814e-01 1.293642371892929077e-01 -2.108574956655502319e-01 -1.802182942628860474e-01 -3.533087437972426414e-03 -1.397026926279067993e-01 2.047236636281013489e-02 1.344192326068878174e-01 1.880745440721511841e-01 -7.174586504697799683e-02 -2.658512592315673828e-01 -2.579395771026611328e-01 1.315715163946151733e-01 6.309891492128372192e-02 -1.360681056976318359e-01 -2.849975228309631348e-01 2.103245407342910767e-01 1.273918896913528442e-01 -1.819936931133270264e-01 -2.736501693725585938e-01 -5.738318711519241333e-02 1.556780934333801270e-01 -1.287666112184524536e-01 -1.090116053819656372e-01 5.715241283178329468e-02 3.737350553274154663e-02 3.841933608055114746e-02
-1.961288452148437500e-01 -1.736395992338657379e-02 -1.969278603792190552e-01 1.444662362337112427e-01 -6.792354583740234375e-02 -2.026178538799285889e-01 -1.750040948390960693e-01 1.900883316993713379e-01 -2.408198565244674683e-01 2.274063527584075928e-01 -2.245674133300781250e-01 1.589948087930679321e-01 1.115832775831222534e-01 -4.196576401591300964e-02 -7.595729827880859375e-02 1.875798404216766357e-01 1.016075839288532734e-03 1.248240694403648376e-01 5.074783693999052048e-03 -5.581091716885566711e-02 -1.864671558141708374e-01 1.116963177919387817e-01 2.202362120151519775e-01 -2.631756365299224854e-01 -2.905908823013305664e-01 6.182150170207023621e-02 1.091299876570701599e-01 1.133756116032600403e-01 3.253796994686126709e-01 1.036782115697860718e-01 3.341339826583862305e-01 -1.534230411052703857e-01
-1.035921648144721985e-01 -6.035468354821205139e-02 1.073877438902854919e-01 2.695726752281188965e-01 3.995732665061950684e-01 -4.284608066082000732e-01 -4.859442636370658875e-02 -1.160015910863876343e-01 -9.911350160837173462e-02 -5.529432091861963272e-03 1.110143065452575684e-01 1.358203142881393433e-01 2.595613300800323486e-01 1.009511575102806091e-01 -2.124716341495513916e-01 -1.826019883155822754e-01 -1.772802472114562988e-01 1.811360865831375122e-01 1.299633532762527466e-01 -1.219562664628028870e-01 -2.544721961021423340e-01 1.589014381170272827e-01 1.435877978801727295e-01 -8.333329111337661743e-02 -2.230063378810882568e-01 5.303206294775009155e-02 -4.728387668728828430e-02 8.174384385347366333e-02 5.870237201452255249e-02 -1.857508122920989990e-01 1.788940429687500000e-01 2.661712281405925751e-02
-1.860049962997436523e-01 5.058293417096138000e-02 -1.555101945996284485e-02 2.732433974742889404e-01 2.998873889446258545e-01 -2.665750682353973389e-01 -8.811359852552413940e-02 -8.329246193170547485e-02 -8.531682938337326050e-02 -9.935758262872695923e-02 -2.781885266304016113e-01 3.264238536357879639e-01 1.373555660247802734e-01 -2.058149129152297974e-02 -1.062382608652114868e-01 -8.931241929531097412e-03 -2.011529803276062012e-01 3.490089476108551025e-01 -2.048183977603912354e-01 1.182082965970039368e-01 1.685566604137420654e-01 3.605389222502708435e-02 2.659023180603981018e-02 -2.113129496574401855e-01 -2.542996108531951904e-01 -4.290868714451789856e-02 2.287147045135498047e-01 -7.838473469018936157e-02 -1.317736059427261353e-01 -1.987979710102081299e-01 -6.842127442359924316e-02 -2.644553780555725098e-02
8.365745097398757935e-02 -2.585185766220092773e-01 -1.970050185918807983e-01 -2.094637602567672729e-02 -1.743928045034408569e-01 -2.083950191736221313e-01 -7.646105438470840454e-02 3.336527198553085327e-02 -2.917639017105102539e-01 -9.013840556144714355e-02 -2.247352004051208496e-01 -2.213989645242691040e-01 2.394825220108032227e-01 6.226202100515365601e-02 2.696224488317966461e-02 -2.476448416709899902e-01 -3.102331161499023438e-01 3.751072660088539124e-02 1.901314407587051392e-01 1.190618053078651428e-01 4.326034337282180786e-02 2.577670812606811523e-01 1.833305209875106812e-01 -1.683254390954971313e-01 -1.099030971527099609e-01 -2.966255247592926025e-01 2.038464099168777466e-01 1.886202991008758545e-01 1.207635831087827682e-02 1.221962049603462219e-01 1.377937644720077515e-01 2.374225668609142303e-02
-1.885900199413299561e-01 -4.074102267622947693e-02 -4.029555618762969971e-02 2.233356982469558716e-01 3.646554648876190186e-01 -4.343886673450469971e-01 4.691912978887557983e-02 -3.174319863319396973e-01 -2.582739293575286865e-01 4.740601032972335815e-02 -1.615034341812133789e-01 1.500397622585296631e-01 1.424065679311752319e-01 1.766253709793090820e-01 2.249101735651493073e-02 -1.856794357299804688e-01 -2.358012348413467407e-01 1.375021934509277344e-01 3.892324119806289673e-02 -1.528194099664688110e-01 -2.572467327117919922e-01 1.612521708011627197e-01 4.885023459792137146e-02 -6.458865106105804443e-02 -1.333913058042526245e-01 -1.301223132759332657e-02 1.657385230064392090e-01 -1.626513153314590454e-01 -8.024075627326965332e-02 2.829919103533029556e-03 7.125931978225708008e-02 -3.327580913901329041e-02
4.429754614830017090e-02 -1.929539591073989868e-01 -3.336632847785949707e-01 4.191125556826591492e-02 4.644361883401870728e-02 -9.939207881689071655e-02 1.074615791440010071e-01 2.028379589319229126e-01 -3.480476140975952148e-01 -4.718258231878280640e-02 -1.147257536649703979e-01 2.515259683132171631e-01 2.775443531572818756e-02 -1.401995681226253510e-02 -4.066772758960723877e-01 -2.908102273941040039e-01 1.336930096149444580e-01 -4.848302528262138367e-02 2.959346473217010498e-01 -1.821379736065864563e-02 4.077507555484771729e-02 8.884280174970626831e-02 -4.465948045253753662e-02 -8.339589834213256836e-02 1.770078390836715698e-02 4.838262870907783508e-02 3.335022926330566406e-01 -1.360293179750442505e-01 -3.396637365221977234e-02 -1.753635704517364502e-01 1.749410480260848999e-01 -1.036650016903877258e-01
-5.704193189740180969e-02 -6.953917909413576126e-03 -2.056061774492263794e-01 2.368959784507751465e-01 1.103863585740327835e-02 -5.912005901336669922e-01 1.206969469785690308e-02 1.145898178219795227e-01 1.233179047703742981e-01 2.686440050601959229e-01 -1.425825357437133789e-01 9.924115240573883057e-02 8.467168360948562622e-02 -1.213083565235137939e-01 -1.099549680948257446e-01 -3.652296066284179688e-01 -5.722141265869140625e-02 2.760600112378597260e-02 -2.778220176696777344e-01 -2.165601700544357300e-01 -1.095405500382184982e-02 1.846477538347244263e-01 -2.653676271438598633e-02 -6.553151458501815796e-02 -1.294627338647842407e-01 8.715765923261642456e-02 9.164746850728988647e-02 -1.705662310123443604e-01 1.090492010116577148e-01 -1.874431408941745758e-02 5.687947198748588562e-02 -7.618220150470733643e-02
-7.530377060174942017e-02 -7.565325591713190079e-03 -1.728096455335617065e-01 1.633120924234390259e-01 -8.663371950387954712e-02 -7.693280279636383057e-02 8.253238350152969360e-02 -3.737856745719909668e-01 1.441559195518493652e-01 2.487056851387023926e-01 3.807263076305389404e-02 1.485561430454254150e-01 1.432842016220092773e-01 -1.943704485893249512e-02 -1.308980733156204224e-01 -2.224069088697433472e-01 -3.140743821859359741e-02 1.808083988726139069e-02 1.561059504747390747e-01 8.287779241800308228e-02 -3.228153884410858154e-01 2.842072024941444397e-02 3.938448727130889893e-01 -1.943472027778625488e-01 -2.089225500822067261e-01 -9.280040860176086426e-02 3.547560870647430420e-01 6.216983124613761902e-02 1.447904761880636215e-02 -2.041585296392440796e-01 1.052570641040802002e-01 -1.368402391672134399e-01
-3.499162197113037109e-01 -1.944955736398696899e-01 -1.919244676828384399e-01 3.931504487991333008e-01 1.824391931295394897e-01 -4.323828965425491333e-02 -2.893091440200805664e-01 2.938437461853027344e-01 -2.228543758392333984e-01 -7.496030069887638092e-03 -1.920415908098220825e-01 6.011266261339187622e-02 1.119132433086633682e-02 -5.120381712913513184e-02 -1.393931955099105835e-01 -1.764046959578990936e-02 -8.634919673204421997e-02 2.064313143491744995e-01 -1.394945755600929260e-02 -1.290740370750427246e-01 -1.365385651588439941e-01 2.783818244934082031e-01 6.770982593297958374e-02 -1.366982515901327133e-02 -2.424885928630828857e-01 -1.546244472265243530e-01 1.069599855691194534e-02 2.654482983052730560e-02 2.897980995476245880e-02 -1.535782217979431152e-01 -6.034019589424133301e-02 -2.258246541023254395e-01
-2.341089546680450439e-01 -1.543752402067184448e-01 -3.139863908290863037e-01 1.909747533500194550e-02 7.558721303939819336e-02 -2.607916891574859619e-01 -1.731465011835098267e-01 -4.077672660350799561e-01 -7.452442497014999390e-02 -8.534057438373565674e-02 -9.411330521106719971e-02 -1.336787454783916473e-02 -6.849781144410371780e-03 1.325139850378036499e-01 -7.362579554319381714e-02 -1.576737612485885620e-01 -5.038077756762504578e-02 9.591450542211532593e-02 -4.383343458175659180e-02 2.961806952953338623e-01 -1.123059913516044617e-01 1.050539761781692505e-01 4.491274654865264893e-01 -1.919805817306041718e-02 -3.137439191341400146e-01 7.014542818069458008e-02 9.786093980073928833e-02 4.275281354784965515e-02 -1.320642679929733276e-01 -5.827791243791580200e-02 9.216695278882980347e-02 -1.070536226034164429e-01
-2.578152716159820557e-01 -2.727021276950836182e-01 -1.495086252689361572e-01 2.142761796712875366e-01 3.607212752103805542e-02 4.268927965313196182e-03 -2.812097370624542236e-01 -2.447076141834259033e-01 -7.209812849760055542e-02 7.544676959514617920e-02 -1.007370576262474060e-01 5.663229152560234070e-02 -9.051443636417388916e-02 -1.419534385204315186e-01 5.212707817554473877e-02 -1.672647893428802490e-01 2.716180123388767242e-02 2.620181441307067871e-01 1.420956104993820190e-01 3.269281238317489624e-02 -2.531359791755676270e-01 1.593463718891143799e-01 -7.113174349069595337e-02 -2.457432746887207031e-01 -1.648419797420501709e-01 -1.361053586006164551e-01 3.319943249225616455e-01 3.321942090988159180e-01 1.658856496214866638e-02 -1.845082491636276245e-01 1.165253892540931702e-01 8.715803921222686768e-02
-5.779075436294078827e-04 8.258815109729766846e-02 -2.870537340641021729e-01 1.661386638879776001e-01 -2.724433839321136475e-01 -5.500269308686256409e-02 -1.953134536743164062e-01 -9.492468833923339844e-02 -1.631364524364471436e-01 4.517566040158271790e-02 -1.276957988739013672e-01 2.636051774024963379e-01 1.596392542123794556e-01 2.437297552824020386e-01 7.304852455854415894e-02 -2.694033980369567871e-01 1.082698628306388855e-01 2.287251949310302734e-01 3.130304217338562012e-01 -1.776646673679351807e-01 1.149968728423118591e-01 1.638092994689941406e-01 1.216132268309593201e-01 1.375916749238967896e-01 -9.162420779466629028e-02 5.229471623897552490e-02 6.771554797887802124e-02 -1.573178470134735107e-01 2.492031753063201904e-01 -3.124177157878875732e-01 6.637149304151535034e-02 9.783323854207992554e-02
-1.375946849584579468e-01 -1.640851423144340515e-02 -9.828798472881317139e-02 1.866891831159591675e-01 -3.336744755506515503e-02 -1.080201491713523865e-01 -2.502955198287963867e-01 -4.509320482611656189e-02 -1.351108253002166748e-01 1.918248981237411499e-01 -2.340833693742752075e-01 2.461295202374458313e-02 1.722430996596813202e-02 -4.604816436767578125e-03 1.233034115284681320e-02 -3.445900278165936470e-03 -1.856970041990280151e-01 1.442225724458694458e-01 -1.078472658991813660e-01 9.223572164773941040e-02 -1.394028067588806152e-01 3.193921446800231934e-01 1.513670384883880615e-01 -5.180094391107559204e-02 -2.701376080513000488e-01 1.130322217941284180e-01 3.174223899841308594e-01 -1.969727687537670135e-02 3.420326113700866699e-01 -4.016903042793273926e-01 1.765186935663223267e-01 1.703825294971466064e-01
-1.692208349704742432e-01 -5.980743467807769775e-02 -5.746677145361900330e-02 1.620510369539260864e-01 3.724518120288848877e-01 -3.853237330913543701e-01 2.222862392663955688e-01 -2.653539776802062988e-01 -1.193154901266098022e-01 5.596393346786499023e-02 -9.177247434854507446e-02 1.316101402044296265e-01 -8.763887919485569000e-03 4.729276150465011597e-02 -1.343467235565185547e-01 -2.786989212036132812e-01 -1.270540058612823486e-01 2.208661437034606934e-01 8.677446097135543823e-02 -9.964246302843093872e-02 -2.775147259235382080e-01 2.771456837654113770e-01 5.074541643261909485e-02 -1.456810683012008667e-01 -1.776799559593200684e-01 6.118187308311462402e-02 2.427678704261779785e-01 -1.090570539236068726e-01 -1.034772992134094238e-01 -8.488893508911132812e-02 -2.495724521577358246e-02 -7.330629974603652954e-02
-3.865947946906089783e-02 -1.143640950322151184e-01 -7.282232493162155151e-02 3.334913849830627441e-01 1.237419918179512024e-01 -5.819196254014968872e-02 1.968748867511749268e-03 -8.140874654054641724e-02 -2.916406095027923584e-01 1.302238255739212036e-01 -1.618643999099731445e-01 -1.719697117805480957e-01 2.942863404750823975e-01 -1.452146172523498535e-01 -1.027605012059211731e-01 -4.006439447402954102e-01 1.612060219049453735e-01 -6.840061396360397339e-02 5.378647148609161377e-02 -1.512059569358825684e-01 2.449119091033935547e-01 1.721208393573760986e-01 -1.668005436658859253e-01 -9.237461537122726440e-02 -3.862138092517852783e-02 1.843768060207366943e-01 1.895943284034729004e-01 -1.823819279670715332e-01 2.085515856742858887e-01 -1.311104446649551392e-01 2.129341959953308105e-01 -1.179763823747634888e-01
-9.339196979999542236e-02 -3.549008816480636597e-02 -4.473108425736427307e-02 6.796670705080032349e-02 1.846123635768890381e-01 -1.102993637323379517e-01 -1.800985634326934814e-01 -3.684155344963073730e-01 -1.696905121207237244e-02 1.086398065090179443e-01 1.292309314012527466e-01 1.473249346017837524e-01 -2.740150690078735352e-01 -2.088179588317871094e-01 -1.741492450237274170e-01 -8.944869786500930786e-02 -1.308212429285049438e-01 1.336932834237813950e-02 3.493989109992980957e-01 -1.329257190227508545e-01 -1.706444919109344482e-01 2.101842314004898071e-01 2.494960129261016846e-01 -2.382265180349349976e-01 -1.426650285720825195e-01 -1.651639789342880249e-01 2.398359179496765137e-01 1.880124062299728394e-01 1.109997704625129700e-01 -1.456767916679382324e-01 1.891937404870986938e-01 -4.788212478160858154e-02
-1.909708678722381592e-01 -8.365871757268905640e-02 -1.485648006200790405e-01 3.421799540519714355e-01 2.126292735338211060e-01 -5.283312499523162842e-02 1.285444796085357666e-01 -1.869776658713817596e-02 -1.455716490745544434e-01 2.040908485651016235e-01 -1.829057335853576660e-01 9.947392344474792480e-02 2.538497792556881905e-03 1.371225714683532715e-01 -4.752141609787940979e-02 -2.919119596481323242e-01 -2.013249844312667847e-01 2.560671567916870117e-01 -1.931668072938919067e-01 1.483469158411026001e-01 4.545852169394493103e-02 2.690524458885192871e-01 3.293138146400451660e-01 -2.493111975491046906e-02 -3.390357792377471924e-01 -6.827186793088912964e-02 -1.162654533982276917e-02 -3.689438849687576294e-02 2.197312265634536743e-01 -7.865713536739349365e-02 -5.940311588346958160e-03 -1.243759840726852417e-01
-2.083847522735595703e-01 3.752108430489897728e-03 -8.947173133492469788e-03 2.252270579338073730e-01 3.246778249740600586e-01 -4.017371237277984619e-01 -1.647424534894526005e-03 -3.363598585128784180e-01 -1.467173248529434204e-01 5.699781328439712524e-02 -1.289251744747161865e-01 2.909642457962036133e-02 1.294974535703659058e-01 1.272748559713363647e-01 -1.647990383207798004e-02 -1.694990992546081543e-01 -2.299801260232925415e-01 2.281873226165771484e-01 1.069244593381881714e-01 -1.699352562427520752e-01 -2.336638718843460083e-01 1.177127435803413391e-01 3.770714998245239258e-02 -1.972990930080413818e-01 -2.586669325828552246e-01 1.164040267467498779e-01 1.651611030101776123e-01 -1.533906608819961548e-01 -8.687706291675567627e-02 -1.051032245159149170e-01 1.275081634521484375e-01 -3.740631416440010071e-02
5.664357170462608337e-02 -2.019663304090499878e-01 6.818728893995285034e-02 2.399966120719909668e-01 -1.772463023662567139e-01 -6.365497410297393799e-02 1.343638356775045395e-02 1.820424348115921021e-01 -1.130692064762115479e-01 -1.138518750667572021e-02 -4.389815032482147217e-02 3.325529694557189941e-01 -3.363953158259391785e-02 -1.341158747673034668e-01 -1.038883551955223083e-01 -1.910147964954376221e-01 1.894840300083160400e-01 -7.978919148445129395e-02 1.301378011703491211e-01 -2.244113683700561523e-01 1.660531908273696899e-01 1.780177801847457886e-01 2.728253304958343506e-01 -6.074890121817588806e-02 -3.094729781150817871e-01 -9.221672266721725464e-02 3.890006840229034424e-01 2.660866379737854004e-01 4.124692082405090332e-02 -1.961787790060043335e-01 1.099820956587791443e-01 -8.657259494066238403e-02
-2.036953121423721313e-01 -2.153519690036773682e-01 -1.181535273790359497e-01 2.090841829776763916e-01 1.172296628355979919e-01 1.534969061613082886e-01 -1.743988543748855591e-01 -1.200682297348976135e-01 5.650959536433219910e-02 -1.422438174486160278e-01 -1.226484328508377075e-01 3.682444691658020020e-01 3.159700632095336914e-01 -1.630268394947052002e-01 -2.739562839269638062e-02 -3.574590384960174561e-01 -1.594454050064086914e-01 9.044671803712844849e-02 4.678864032030105591e-02 7.076996564865112305e-02 3.845805674791336060e-02 8.695400506258010864e-02 2.039076536893844604e-01 -3.083955943584442139e-01 -2.687112092971801758e-01 9.659276343882083893e-03 -1.724380254745483398e-02 1.039697751402854919e-01 -8.441619575023651123e-02 2.428778856992721558e-01 2.712591551244258881e-02 8.074400573968887329e-02
-1.805464029312133789e-01 -1.627677381038665771e-01 -1.980677992105484009e-01 3.222472667694091797e-01 9.891457855701446533e-03 -1.041577458381652832e-01 -2.973992824554443359e-01 1.314361207187175751e-02 -8.919239789247512817e-02 1.915385276079177856e-01 -1.067214682698249817e-01 1.251101791858673096e-01 -1.035819053649902344e-01 1.413656622171401978e-01 -6.290678679943084717e-02 -3.409902006387710571e-02 2.927698940038681030e-02 7.816711068153381348e-02 -8.454015105962753296e-02 -4.913260042667388916e-02 9.302479028701782227e-02 -5.499811843037605286e-02 4.323410987854003906e-01 1.750617055222392082e-03 -2.772138416767120361e-01 9.308102726936340332e-02 3.643375039100646973e-01 1.094415634870529175e-01 2.550646364688873291e-01 -2.028273195028305054e-01 1.867660880088806152e-01 -6.568055599927902222e-02
-2.134932577610015869e-01 -3.322699666023254395e-01 7.102140039205551147e-02 2.276150137186050415e-01 -2.347260117530822754e-01 -2.184945195913314819e-01 1.767915487289428711e-01 -1.734305322170257568e-01 2.433812916278839111e-01 -2.453183829784393311e-01 -3.858556151390075684e-01 7.267206162214279175e-02 7.762752473354339600e-02 6.547498516738414764e-03 4.909685254096984863e-02 -1.304467618465423584e-01 -1.767657324671745300e-02 7.892082631587982178e-02 -7.788416463881731033e-03 -9.245134890079498291e-02 -1.519807130098342896e-01 -1.435171663761138916e-01 2.518451511859893799e-01 -1.260323673486709595e-01 -1.707688868045806885e-01 -2.210523374378681183e-02 3.424100577831268311e-01 -3.640201315283775330e-02 7.941137254238128662e-02 -5.785673484206199646e-02 1.230200529098510742e-01 1.129410639405250549e-01
1.014012917876243591e-01 1.679510064423084259e-02 -5.582788586616516113e-01 1.950272917747497559e-01 4.178591072559356689e-02 -4.889269769191741943e-01 2.299841865897178650e-02 -7.881670445203781128e-02 8.566479384899139404e-02 -1.093139126896858215e-02 -1.784641593694686890e-01 4.679001867771148682e-03 -4.060731455683708191e-02 1.648689359426498413e-01 -8.064800500869750977e-02 -2.373424023389816284e-01 -1.191964820027351379e-01 7.276926189661026001e-02 -1.935545057058334351e-01 -1.288596838712692261e-01 4.424028098583221436e-02 2.040975242853164673e-01 2.694378495216369629e-01 3.068028390407562256e-02 -1.485095918178558350e-01 1.784025505185127258e-02 1.283630263060331345e-02 -7.028311491012573242e-02 1.569826751947402954e-01 3.507812321186065674e-02 1.360876392573118210e-02 -1.301270276308059692e-01
-2.008013427257537842e-02 -3.173983991146087646e-01 -6.983036547899246216e-02 3.791984319686889648e-01 1.441907286643981934e-01 7.760731130838394165e-02 1.554481536149978638e-01 1.859407424926757812e-01 -1.197889521718025208e-01 -9.283647686243057251e-02 -9.943640232086181641e-02 1.514116227626800537e-01 6.925912946462631226e-02 -2.665978968143463135e-01 -3.290048241615295410e-01 -2.519147396087646484e-01 -4.112404957413673401e-02 3.089875876903533936e-01 1.313388645648956299e-01 1.537487749010324478e-02 -9.482138790190219879e-03 -2.131903916597366333e-01 1.604657918214797974e-01 1.465395241975784302e-01 -1.850718408823013306e-01 2.737813442945480347e-02 1.055510416626930237e-01 1.287507861852645874e-01 2.926008999347686768e-01 -3.427105024456977844e-02 5.571272224187850952e-02 3.537217900156974792e-02
-1.784199476242065430e-01 1.848437935113906860e-01 -2.381277531385421753e-01 -4.905867204070091248e-02 -4.556237533688545227e-02 -4.568864405155181885e-01 -5.936757847666740417e-02 4.986027628183364868e-02 1.933949887752532959e-01 1.543719023466110229e-01 3.109049238264560699e-02 1.293787211179733276e-01 -1.933041214942932129e-01 1.143422499299049377e-01 -1.268773078918457031e-01 -4.209492206573486328e-01 3.230000287294387817e-02 3.355916440486907959e-01 3.465712442994117737e-02 -8.618278056383132935e-02 6.770228594541549683e-02 1.347290426492691040e-01 2.644408345222473145e-01 -4.891114681959152222e-02 -1.513719111680984497e-01 1.437367871403694153e-02 2.180970907211303711e-01 -1.189026087522506714e-01 -1.095571964979171753e-01 -1.029325649142265320e-01 -7.142414338886737823e-03 -1.027517244219779968e-01
1.244640275835990906e-01 -2.623096704483032227e-01 -1.220175921916961670e-01 2.303226143121719360e-01 -1.439458578824996948e-01 -3.405854403972625732e-01 8.388870209455490112e-02 -1.212886348366737366e-02 -3.674122989177703857e-01 -6.238406151533126831e-02 -3.446417674422264099e-02 2.681826949119567871e-01 1.399952024221420288e-01 -1.379582434892654419e-01 -4.402764439582824707e-01 -1.363567560911178589e-01 -3.375651687383651733e-02 -2.729230001568794250e-02 1.829864978790283203e-01 -2.255545184016227722e-02 -9.899079799652099609e-02 -6.804503500461578369e-02 -4.723344743251800537e-02 2.864847704768180847e-02 -1.571794450283050537e-01 1.432280242443084717e-01 1.711559295654296875e-01 2.225995361804962158e-01 8.856055140495300293e-02 -8.035769313573837280e-02 2.082894593477249146e-01 7.545728236436843872e-02
-2.791414037346839905e-02 -1.396704763174057007e-01 4.017076641321182251e-02 2.671828679740428925e-02 -3.575984761118888855e-02 -8.230014890432357788e-02 2.093682438135147095e-02 -7.653914391994476318e-02 -1.016890704631805420e-01 -1.792998984456062317e-02 -2.904710173606872559e-01 6.048089265823364258e-01 4.376013949513435364e-02 1.777366921305656433e-02 -9.587497450411319733e-03 -4.965234100818634033e-01 -7.166416943073272705e-02 1.034476682543754578e-01 1.787635535001754761e-01 8.699215017259120941e-03 -1.062264814972877502e-01 9.698754549026489258e-02 5.942489206790924072e-02 -1.035358235239982605e-01 -2.778588235378265381e-01 7.255455106496810913e-02 5.059237405657768250e-02 1.611161231994628906e-01 -5.541664734482765198e-02 -6.441549956798553467e-02 -1.703182905912399292e-01 1.527146846055984497e-01
5.502489581704139709e-02 -1.781344562768936157e-01 -2.166515141725540161e-01 3.500748425722122192e-02 -1.046463698148727417e-01 4.023181274533271790e-02 -1.458929628133773804e-01 -3.434227705001831055e-01 7.282468676567077637e-02 1.641916930675506592e-01 1.499706506729125977e-01 3.937959671020507812e-02 1.305768191814422607e-01 2.639231085777282715e-02 -1.316303014755249023e-01 -2.556043565273284912e-01 -1.388603150844573975e-01 1.179058179259300232e-01 1.479955613613128662e-01 -1.714632362127304077e-01 -3.022788763046264648e-01 1.769645661115646362e-01 2.002310305833816528e-01 -1.390557289123535156e-01 -2.924076616764068604e-01 2.518205158412456512e-02 4.512834250926971436e-01 -9.797728061676025391e-02 4.564421623945236206e-02 -1.189089789986610413e-01 -7.296335697174072266e-02 1.450144052505493164e-01
-1.251454800367355347e-01 1.786041110754013062e-01 -2.515026833862066269e-03 2.116983383893966675e-01 3.782248795032501221e-01 -4.249916970729827881e-01 -8.110287040472030640e-02 6.045393645763397217e-02 3.266053274273872375e-02 4.355631396174430847e-02 -1.354437321424484253e-01 1.221720501780509949e-01 6.966750323772430420e-02 -9.860333055257797241e-02 -7.355312816798686981e-03 -2.410359978675842285e-01 -2.651779949665069580e-01 2.611933648586273193e-01 3.182829022407531738e-01 -1.858693659305572510e-01 -7.820729166269302368e-02 8.364871144294738770e-02 2.989882826805114746e-01 -1.302003581076860428e-02 -9.788660705089569092e-02 -9.623005241155624390e-02 -4.706143215298652649e-02 -1.070509925484657288e-01 6.463334709405899048e-02 -1.977009326219558716e-01 -1.061962544918060303e-01 2.493192814290523529e-02
-3.665983304381370544e-02 2.873692102730274200e-02 -4.069252908229827881e-01 1.000807210803031921e-01 3.479872047901153564e-01 -2.770811319351196289e-01 5.135261267423629761e-02 8.223985135555267334e-02 4.523697495460510254e-02 2.764032967388629913e-02 -3.808072805404663086e-01 3.231667876243591309e-01 1.092905774712562561e-01 -1.798724383115768433e-02 -1.084228456020355225e-01 -6.267436314374208450e-03 2.901933342218399048e-02 1.899804025888442993e-01 -2.169255614280700684e-01 1.388884931802749634e-01 -1.160722319036722183e-02 1.473121941089630127e-01 1.101966798305511475e-01 -1.826957315206527710e-01 -1.825440973043441772e-01 -1.888805069029331207e-02 2.169036269187927246e-01 -1.396624445915222168e-01 2.616596408188343048e-02 -2.263073176145553589e-01 -7.768058031797409058e-02 9.913930296897888184e-02
-2.642080783843994141e-01 -1.555819064378738403e-01 1.279520541429519653e-01 3.190537393093109131e-01 -6.779532879590988159e-02 -5.861125886440277100e-02 1.550489217042922974e-01 -1.167883053421974182e-01 -1.226698756217956543e-01 -2.533423006534576416e-01 -2.713207900524139404e-01 1.464269310235977173e-01 1.106496080756187439e-01 -1.584901660680770874e-01 -1.658226102590560913e-01 -1.926184743642807007e-01 -2.813180088996887207e-01 2.075392901897430420e-01 1.743261814117431641e-01 -1.328731775283813477e-01 -4.175531119108200073e-02 4.196509346365928650e-02 -5.828136950731277466e-02 7.217504084110260010e-02 -1.929105520248413086e-01 -2.588210999965667725e-01 -1.455531269311904907e-01 3.187495470046997070e-02 3.138122260570526123e-01 7.728653401136398315e-02 2.280613631010055542e-01 -2.504182048141956329e-02
-3.943312168121337891e-02 3.660665825009346008e-02 -1.817884296178817749e-01 1.350657194852828979e-01 1.592491716146469116e-01 -3.387446701526641846e-01 -2.103866338729858398e-01 1.147966682910919189e-01 -2.138599287718534470e-03 1.722057461738586426e-01 1.332542598247528076e-01 1.335615217685699463e-01 1.304924786090850830e-01 6.812237203121185303e-02 -9.669519960880279541e-02 -2.131973206996917725e-01 -1.612538993358612061e-01 2.701492011547088623e-01 -4.071713984012603760e-02 -2.866465449333190918e-01 -1.654894649982452393e-01 1.927634924650192261e-01 4.066485911607742310e-02 -2.302083186805248260e-02 -2.127169668674468994e-01 -1.118682622909545898e-01 1.142607182264328003e-01 2.878313362598419189e-01 2.430236488580703735e-01 -3.186159133911132812e-01 -1.777139753103256226e-01 -1.057336404919624329e-01
-2.324308156967163086e-01 3.476838394999504089e-02 -1.397760510444641113e-01 6.531324982643127441e-02 8.510018140077590942e-02 -1.245210915803909302e-01 -6.719461828470230103e-02 2.006477266550064087e-01 -1.064426600933074951e-01 1.026426479220390320e-01 1.487376391887664795e-01 -1.829869300127029419e-02 4.492313787341117859e-02 4.806187748908996582e-02 2.820585370063781738e-01 -3.097645044326782227e-01 -1.036014109849929810e-01 1.981907039880752563e-01 4.772717878222465515e-02 -1.772555857896804810e-01 -9.215711057186126709e-02 3.242041468620300293e-01 3.281393274664878845e-02 -1.329332441091537476e-01 -2.324718683958053589e-01 3.439769148826599121e-02 2.091255187988281250e-01 2.809095084667205811e-01 4.269726872444152832e-01 -1.315327286720275879e-01 1.511979550123214722e-01 1.135004162788391113e-01
-1.796119064092636108e-01 -1.308750063180923462e-01 -2.006994001567363739e-02 1.967811733484268188e-01 2.741670049726963043e-02 2.220879644155502319e-01 -2.471690922975540161e-01 -2.533567845821380615e-01 -1.220224499702453613e-01 -2.243385650217533112e-02 -1.822888702154159546e-01 2.473113685846328735e-01 9.204514324665069580e-02 -2.652882225811481476e-02 -8.616276085376739502e-02 -2.711915671825408936e-01 2.850534915924072266e-01 1.102571263909339905e-01 1.595961749553680420e-01 -2.019914537668228149e-01 -1.054845517501235008e-03 3.337091505527496338e-01 2.234082370996475220e-01 -4.393597692251205444e-02 -3.193393051624298096e-01 -1.646608561277389526e-01 1.147300228476524353e-01 -5.864302627742290497e-03 -1.388116478919982910e-01 1.354367565363645554e-02 3.437447547912597656e-02 2.244748920202255249e-01
-1.869107186794281006e-01 9.167431853711605072e-03 -2.984203994274139404e-01 2.605485320091247559e-01 -1.042877435684204102e-01 -1.870456486940383911e-01 -4.555423930287361145e-02 1.828344352543354034e-02 -1.574259065091609955e-02 1.232503280043601990e-01 1.885220222175121307e-02 2.045365571975708008e-01 7.129406929016113281e-02 9.431038796901702881e-02 -1.021692901849746704e-01 -1.811884790658950806e-01 1.730108410120010376e-01 1.985752880573272705e-01 1.299447119235992432e-01 9.590083360671997070e-02 -1.209838092327117920e-01 -7.850124686956405640e-02 1.641948670148849487e-01 -2.014176845550537109e-01 -4.361760914325714111e-01 -1.163798272609710693e-01 2.927857078611850739e-02 9.552271664142608643e-02 -2.409832477569580078e-01 3.552708774805068970e-03 2.814825177192687988e-01 -3.316995203495025635e-01
9.338624775409698486e-02 -1.884924620389938354e-01 2.561212517321109772e-02 -4.922029376029968262e-02 -9.836582839488983154e-02 -1.033824086189270020e-01 -3.042175248265266418e-02 -4.531593620777130127e-02 -1.199707016348838806e-01 -5.363588407635688782e-02 -1.441874951124191284e-01 4.005912840366363525e-01 1.146783530712127686e-01 -5.337320268154144287e-02 -1.790486425161361694e-01 -3.742171823978424072e-01 -1.532009243965148926e-01 1.303173601627349854e-01 1.286221295595169067e-01 -3.272382020950317383e-01 -2.217390984296798706e-01 9.548812173306941986e-03 2.832730114459991455e-01 -1.583318412303924561e-01 -7.603996247053146362e-02 -1.294052898883819580e-01 2.769670784473419189e-01 3.189094662666320801e-01 -1.096416264772415161e-01 -7.059557735919952393e-02 7.135604321956634521e-02 -3.172121942043304443e-02
-2.236993014812469482e-01 7.693047076463699341e-02 -1.399711072444915771e-01 2.512111663818359375e-01 -1.457153111696243286e-01 -1.486549824476242065e-01 -1.817168593406677246e-01 -1.297766268253326416e-01 -1.794198751449584961e-01 1.102339774370193481e-01 -1.244505569338798523e-01 4.146415889263153076e-01 7.277935743331909180e-02 -6.015944108366966248e-02 3.351364135742187500e-01 -2.189418673515319824e-01 -4.094274342060089111e-02 1.522614210844039917e-01 3.177031576633453369e-01 1.538999285548925400e-02 2.932621166110038757e-02 -1.517416387796401978e-01 5.848892778158187866e-02 -4.921171441674232483e-02 -1.485772579908370972e-01 -2.027186751365661621e-01 1.817660480737686157e-01 3.141857385635375977e-01 -4.265565797686576843e-02 -1.145645510405302048e-03 1.190541684627532959e-01 2.332196570932865143e-02
-2.253264635801315308e-01 6.044761463999748230e-02 -2.773589193820953369e-01 1.276353150606155396e-01 -9.922496974468231201e-03 -1.852933019399642944e-01 -1.452132314443588257e-01 1.397321522235870361e-01 -1.513442099094390869e-01 1.915925741195678711e-01 -2.541816830635070801e-01 9.247166663408279419e-02 1.073336154222488403e-01 -1.417870670557022095e-01 -1.109503284096717834e-01 3.234831988811492920e-02 -5.807529389858245850e-02 1.185796782374382019e-01 -6.066443398594856262e-02 1.856139488518238068e-02 -2.642386257648468018e-01 1.223447620868682861e-01 2.675323486328125000e-01 -2.220823615789413452e-01 -2.544236481189727783e-01 1.182068232446908951e-02 1.689742207527160645e-01 1.479994226247072220e-02 3.832265436649322510e-01 3.544346243143081665e-02 3.016207814216613770e-01 -1.991967409849166870e-01
-1.224151253700256348e-01 6.373608950525522232e-03 7.142037898302078247e-02 4.051169753074645996e-02 -1.116462890058755875e-02 -1.186481639742851257e-01 -1.952318847179412842e-01 -6.283010542392730713e-02 -1.647395044565200806e-01 1.371363401412963867e-01 -2.683640420436859131e-01 2.311828136444091797e-01 1.833552867174148560e-01 1.715465933084487915e-01 -9.117560088634490967e-02 -2.138575613498687744e-01 2.940616607666015625e-01 1.036342009902000427e-01 1.573139876127243042e-01 -4.685046672821044922e-01 -2.083279751241207123e-02 2.436942160129547119e-01 7.123330235481262207e-02 1.208982393145561218e-01 -1.337455958127975464e-01 2.082433924078941345e-02 2.366810590028762817e-01 1.911276131868362427e-01 3.180470168590545654e-01 1.859012246131896973e-02 -1.114025805145502090e-02 2.377977216383442283e-04
2.057414203882217407e-01 1.409986615180969238e-01 -3.444927036762237549e-01 2.888452708721160889e-01 2.988393008708953857e-01 -1.540355533361434937e-01 8.941861800849437714e-03 -1.983025344088673592e-03 -1.593494415283203125e-01 -1.875934153795242310e-01 -2.661445438861846924e-01 2.069467902183532715e-01 1.344244778156280518e-01 -1.869977265596389771e-02 -3.658647462725639343e-02 -3.137959837913513184e-01 -2.710973620414733887e-01 1.937056183815002441e-01 4.306607693433761597e-02 -1.515957713127136230e-01 -2.240199595689773560e-01 1.286971718072891235e-01 1.641566157341003418e-01 -1.420223265886306763e-01 -7.163798063993453979e-02 1.832284629344940186e-01 -1.056592315435409546e-01 -1.469635367393493652e-01 6.819393485784530640e-02 5.747791379690170288e-02 2.500005997717380524e-02 -1.829091645777225494e-02
-3.956301808357238770e-01 3.097572177648544312e-02 -7.130687590688467026e-03 2.092201411724090576e-01 1.877518743276596069e-02 -8.919054269790649414e-02 -1.109511107206344604e-01 1.063557490706443787e-01 1.865813694894313812e-02 5.279298406094312668e-03 -2.175722569227218628e-01 -1.862413482740521431e-03 -1.673638075590133667e-01 2.692942507565021515e-02 -1.900743395090103149e-01 -2.104263305664062500e-01 -3.331403136253356934e-01 7.896304130554199219e-03 -1.668669730424880981e-01 8.875174820423126221e-02 -2.080652713775634766e-01 6.298690289258956909e-02 3.038202822208404541e-01 -2.372760474681854248e-01 -4.155119359493255615e-01 8.036357909440994263e-02 1.299701333045959473e-01 3.725891187787055969e-02 1.991645544767379761e-01 -1.715013533830642700e-01 1.384360250085592270e-02 2.474717982113361359e-02
-1.239692140370607376e-02 -1.984422802925109863e-01 -1.614953875541687012e-01 -7.012975215911865234e-02 -8.391789346933364868e-02 -3.296482264995574951e-01 -1.061041746288537979e-02 1.983614712953567505e-01 -4.123354330658912659e-03 9.966308623552322388e-02 -2.618954479694366455e-01 6.265068054199218750e-02 -1.192108616232872009e-01 1.476723402738571167e-01 -1.530945152044296265e-01 -4.444130957126617432e-01 5.205511301755905151e-02 2.441850006580352783e-01 1.283012479543685913e-01 -4.963891208171844482e-02 -4.447498917579650879e-02 3.403372690081596375e-02 3.286687731742858887e-01 1.898548454046249390e-01 -3.413530811667442322e-02 -1.958405375480651855e-01 3.701466023921966553e-01 5.765667185187339783e-02 -7.959702983498573303e-03 -1.398182008415460587e-02 1.612245291471481323e-01 -1.747375726699829102e-02
-1.522308140993118286e-01 2.604717016220092773e-02 1.409280002117156982e-01 3.693005442619323730e-01 2.106241136789321899e-01 -6.628122180700302124e-02 -1.311059445142745972e-01 -9.892980754375457764e-02 -1.729389131069183350e-01 7.722128182649612427e-02 -2.222888171672821045e-01 3.092075288295745850e-01 1.482141464948654175e-01 -9.945062547922134399e-02 -1.910373866558074951e-01 -2.491210699081420898e-01 -2.045356296002864838e-02 -6.761813908815383911e-02 6.944391131401062012e-02 -3.345351517200469971e-01 -2.351120673120021820e-02 3.075922727584838867e-01 6.507814675569534302e-02 -5.230704322457313538e-02 2.377670705318450928e-01 2.291360497474670410e-01 2.346787452697753906e-01 1.643039584159851074e-01 4.304492473602294922e-02 1.334760151803493500e-02 4.196685552597045898e-02 1.187554672360420227e-01
1.110259592533111572e-01 -3.859375715255737305e-01 -5.093817785382270813e-02 1.944438666105270386e-01 -1.724399179220199585e-01 -7.097340654581785202e-03 -1.493179704993963242e-03 3.369425609707832336e-02 -2.324080280959606171e-02 -1.744026839733123779e-01 -3.775139749050140381e-01 3.093926012516021729e-01 1.817175149917602539e-01 -5.587042495608329773e-02 -6.366911809891462326e-03 -1.752142459154129028e-01 -1.984437555074691772e-01 2.226921170949935913e-02 -5.883762240409851074e-02 -2.044440060853958130e-02 1.015844494104385376e-01 -1.231170296669006348e-01 2.281293272972106934e-01 -6.100476905703544617e-02 -1.459429264068603516e-01 -5.951956287026405334e-02 2.178421169519424438e-01 -2.539478242397308350e-01 2.848596870899200439e-01 5.405314639210700989e-02 2.842082977294921875e-01 6.850861757993698120e-02
-2.119483947753906250e-01 -2.411125749349594116e-01 1.996366120874881744e-02 4.145794212818145752e-01 -1.605273783206939697e-01 -3.683908879756927490e-01 9.913635998964309692e-02 -3.187723830342292786e-02 -2.316468954086303711e-01 -3.380787000060081482e-02 -1.558583080768585205e-01 1.210945770144462585e-01 1.214839667081832886e-01 -2.722439467906951904e-01 -8.999906480312347412e-03 -3.294962346553802490e-01 -7.791607826948165894e-02 2.166899889707565308e-01 6.158980727195739746e-02 -1.523984819650650024e-01 5.676618963479995728e-02 3.261853754520416260e-02 -4.437919706106185913e-02 7.276999205350875854e-02 1.432759463787078857e-01 -2.525638937950134277e-01 -2.499423921108245850e-02 -5.330738425254821777e-02 2.386189699172973633e-01 6.185660511255264282e-02 5.878233164548873901e-02 1.321408152580261230e-01
1.267061382532119751e-02 -1.822660714387893677e-01 3.516994044184684753e-02 3.560820519924163818e-01 -1.451080441474914551e-01 -7.668549567461013794e-02 2.503051459789276123e-01 2.603446133434772491e-02 9.362642467021942139e-02 -1.892486065626144409e-01 -2.093604952096939087e-01 1.271271407604217529e-01 -2.216095328330993652e-01 -2.794323675334453583e-02 1.053686905652284622e-02 -2.595095336437225342e-01 2.738000452518463135e-01 -7.679750025272369385e-02 1.124801486730575562e-01 -2.915366590023040771e-01 3.402105346322059631e-02 1.635889559984207153e-01 3.521601259708404541e-01 -2.599431574344635010e-02 -1.282299607992172241e-01 -5.106374993920326233e-02 8.459665626287460327e-02 -2.983017079532146454e-02 2.765099108219146729e-01 -2.338415831327438354e-01 1.914509236812591553e-01 -1.966950856149196625e-02
-1.533899754285812378e-01 -3.256486356258392334e-02 -2.377981841564178467e-01 1.638885140419006348e-01 -8.984526991844177246e-02 -6.362047791481018066e-01 -1.523832082748413086e-01 1.708942204713821411e-01 1.801198869943618774e-01 1.273529380559921265e-01 -2.453000545501708984e-01 1.285982280969619751e-01 2.334113977849483490e-02 4.295831546187400818e-02 -1.553428173065185547e-01 -1.704778671264648438e-01 7.576145976781845093e-02 3.751850128173828125e-02 -8.779760450124740601e-02 -1.723636239767074585e-01 3.139660134911537170e-02 1.325843930244445801e-01 1.073971837759017944e-01 -2.645900100469589233e-02 -1.033639609813690186e-01 4.237344115972518921e-02 2.081339992582798004e-02 -1.266641914844512939e-01 3.188157379627227783e-01 -2.885362505912780762e-02 1.203858554363250732e-01 -1.565387696027755737e-01
-1.259091645479202271e-01 4.105089604854583740e-02 -1.546760201454162598e-01 5.023879185318946838e-02 2.219573706388473511e-01 -4.229518175125122070e-01 -4.623447358608245850e-02 -2.598371505737304688e-01 -1.242293268442153931e-01 -1.640430837869644165e-02 -5.842709913849830627e-02 1.515182405710220337e-01 2.292376384139060974e-02 1.681905686855316162e-01 -1.708558946847915649e-01 -3.585433661937713623e-01 -1.977083534002304077e-01 2.804327309131622314e-01 -1.615532091818749905e-03 8.658464998006820679e-02 -1.331771016120910645e-01 1.349977403879165649e-01 2.013626992702484131e-01 -2.489123791456222534e-01 -3.569442406296730042e-02 1.886015534400939941e-01 1.949976086616516113e-01 -7.573087513446807861e-02 9.796093218028545380e-04 -1.352337896823883057e-01 5.123078450560569763e-02 -2.536959648132324219e-01
-1.334517300128936768e-01 -1.112366393208503723e-01 -2.858657836914062500e-01 3.166185319423675537e-01 -5.100384727120399475e-02 -7.897237688302993774e-02 2.913968265056610107e-02 -1.357530504465103149e-01 -8.016640204004943371e-04 -4.127493500709533691e-02 -1.804858446121215820e-01 3.905150294303894043e-01 9.922045469284057617e-02 -4.625321924686431885e-02 -2.905642241239547729e-02 -3.335503116250038147e-02 -2.645045332610607147e-02 -8.244589716196060181e-02 3.264438807964324951e-01 -1.442869603633880615e-01 -2.749063968658447266e-01 1.240542158484458923e-01 2.380765825510025024e-01 -8.743048459291458130e-02 -1.963411867618560791e-01 -1.831074655055999756e-01 2.806951478123664856e-02 3.001569211483001709e-01 -2.205020785331726074e-01 -1.477138400077819824e-01 -1.345628947019577026e-01 1.316641569137573242e-01
-1.762921363115310669e-01 1.631665974855422974e-01 -3.466521501541137695e-01 1.674675792455673218e-01 1.669015586376190186e-01 -2.350294589996337891e-01 5.942130088806152344e-02 2.437832355499267578e-01 -1.568734049797058105e-01 1.865094751119613647e-01 -2.425070703029632568e-01 3.562816381454467773e-01 1.957577653229236603e-02 1.463493555784225464e-01 -1.569054126739501953e-01 -1.170037314295768738e-02 3.221389353275299072e-01 -2.386472746729850769e-02 1.846667528152465820e-01 4.268392175436019897e-02 1.084490306675434113e-02 1.189071834087371826e-01 6.826689094305038452e-02 -3.108279705047607422e-01 -1.065838485956192017e-01 -1.311565488576889038e-01 1.618176698684692383e-01 3.110609948635101318e-02 1.331400871276855469e-01 7.126028090715408325e-02 2.691404335200786591e-02 1.459059119224548340e-01
-1.258334070444107056e-01 -1.988245993852615356e-01 -2.430150955915451050e-01 2.653135359287261963e-01 -1.055508106946945190e-01 -1.389349251985549927e-01 -1.502951979637145996e-01 -3.738099932670593262e-01 2.151706218719482422e-01 1.955481320619583130e-01 -9.519624523818492889e-03 1.017805412411689758e-01 -2.204490825533866882e-02 1.945348978042602539e-01 -2.048473209142684937e-01 -1.227652356028556824e-01 -2.671515047550201416e-01 2.801858447492122650e-02 1.354216486215591431e-01 -7.505796104669570923e-02 -7.312813401222229004e-02 -1.127484291791915894e-01 4.123956561088562012e-01 -1.640264093875885010e-01 -1.392184197902679443e-01 2.711897790431976318e-01 1.307420134544372559e-01 8.987390249967575073e-02 1.988166244700551033e-03 -4.583293199539184570e-02 1.058550737798213959e-02 -2.437749877572059631e-02
-1.572338938713073730e-01 -3.871701285243034363e-02 -1.958682090044021606e-01 4.996801614761352539e-01 3.131678700447082520e-02 2.034486830234527588e-02 1.479156017303466797e-01 -3.966816887259483337e-02 -4.214568436145782471e-02 1.282895505428314209e-01 -1.342027038335800171e-01 2.780109271407127380e-02 6.076163798570632935e-02 2.706696391105651855e-01 -6.236304715275764465e-02 -1.629498004913330078e-01 -8.261646330356597900e-02 7.173167169094085693e-02 -1.031718328595161438e-01 2.774916030466556549e-02 -6.098488345742225647e-02 1.688527166843414307e-01 2.185247242450714111e-01 -4.996460303664207458e-02 -5.240644216537475586e-01 1.018381789326667786e-01 2.538231387734413147e-02 -6.661017239093780518e-02 2.124251276254653931e-01 -1.816661804914474487e-01 -9.701772034168243408e-02 -1.815833896398544312e-01
-2.072131484746932983e-01 7.249802350997924805e-02 -9.692264348268508911e-02 1.913245916366577148e-01 -8.771634101867675781e-02 -6.104005128145217896e-02 -3.133667111396789551e-01 -3.637862503528594971e-01 -1.202149242162704468e-01 -1.816727668046951294e-01 -1.753136366605758667e-01 3.637627884745597839e-02 1.455921679735183716e-01 -7.025879621505737305e-02 -1.861855983734130859e-01 -7.329151500016450882e-03 -1.136580556631088257e-01 -1.904869377613067627e-01 7.104003429412841797e-02 -3.578390181064605713e-01 -1.693773865699768066e-01 2.705875225365161896e-02 7.084935158491134644e-02 -2.561874091625213623e-01 -1.062185317277908325e-01 -1.378264874219894409e-01 3.507053852081298828e-01 8.421743661165237427e-02 1.838262975215911865e-01 -7.376026827841997147e-03 1.650077849626541138e-01 -1.402527391910552979e-01
-3.797372877597808838e-01 2.350275814533233643e-01 -1.581306159496307373e-01 1.540976166725158691e-01 7.053352147340774536e-02 -2.205018699169158936e-01 -1.781507432460784912e-01 -2.518571913242340088e-01 -2.523448131978511810e-02 7.629080116748809814e-02 1.382567174732685089e-02 2.179899066686630249e-01 -2.174989879131317139e-01 6.422371417284011841e-02 7.894746214151382446e-02 -1.479800939559936523e-01 1.746248751878738403e-01 9.822403639554977417e-02 -1.475907266139984131e-01 -1.439897119998931885e-01 -1.242419630289077759e-01 2.256703227758407593e-01 -8.138934522867202759e-02 -9.739412367343902588e-02 -1.113854274153709412e-01 4.306785017251968384e-02 1.676300913095474243e-01 1.329453140497207642e-01 2.725031673908233643e-01 2.601725421845912933e-02 4.090133011341094971e-01 4.384077712893486023e-02
-3.896319568157196045e-01 -1.880154609680175781e-01 -1.407096832990646362e-01 4.950672015547752380e-02 7.637406885623931885e-02 -7.115557044744491577e-02 -2.430861815810203552e-02 -1.095262691378593445e-01 -2.070636749267578125e-01 3.500494658946990967e-01 -1.859897375106811523e-01 1.956764459609985352e-01 4.061729088425636292e-02 -4.841514304280281067e-02 -1.048619076609611511e-01 -9.711229056119918823e-02 2.323107570409774780e-01 -6.551157683134078979e-02 6.207194551825523376e-02 -5.594278499484062195e-02 1.672974228858947754e-02 3.430745899677276611e-01 7.490186952054500580e-03 7.640102878212928772e-03 -1.490075439214706421e-01 -1.444979310035705566e-01 3.300196528434753418e-01 -2.031783759593963623e-01 2.239223718643188477e-01 -1.248084381222724915e-01 2.363291531801223755e-01 7.878742367029190063e-02
4.314693063497543335e-02 -1.434380412101745605e-01 -1.396711766719818115e-01 1.841343492269515991e-01 -5.616502836346626282e-03 -3.555174767971038818e-01 -9.808853268623352051e-02 -1.427636593580245972e-01 -4.252433478832244873e-01 3.343383967876434326e-02 -2.883182466030120850e-01 3.727783635258674622e-02 2.060477808117866516e-02 -1.255744844675064087e-01 -4.046148359775543213e-01 -1.427014470100402832e-01 2.530729770660400391e-01 -1.042143777012825012e-01 1.388650238513946533e-01 -1.081120502203702927e-02 -1.109097823500633240e-01 -6.213477253913879395e-02 7.734845578670501709e-02 -8.838861435651779175e-02 -5.908070132136344910e-02 2.684344649314880371e-01 -8.852764032781124115e-03 1.794569641351699829e-01 1.587124075740575790e-03 -1.047676205635070801e-01 1.032090932130813599e-01 2.173947691917419434e-01
-8.115385472774505615e-02 6.656027585268020630e-02 -7.171222567558288574e-02 1.880639493465423584e-01 -2.157698720693588257e-01 -4.535426571965217590e-02 -2.316700220108032227e-01 -1.027760058641433716e-01 -2.156701833009719849e-01 -7.549396157264709473e-02 -2.982420623302459717e-01 2.568925619125366211e-01 -9.438802301883697510e-02 3.617887943983078003e-02 -1.793202906847000122e-01 -1.426417827606201172e-01 5.164809525012969971e-02 5.276604369282722473e-02 1.953191012144088745e-01 -3.653996586799621582e-01 8.916410058736801147e-02 3.312726318836212158e-01 -2.075434848666191101e-02 -1.562612205743789673e-01 7.505812495946884155e-02 -7.124727964401245117e-02 3.016445338726043701e-01 3.286155462265014648e-01 1.067396476864814758e-01 -8.219823986291885376e-02 1.350594162940979004e-01 -3.642444033175706863e-03
5.024189874529838562e-02 -1.038764342665672302e-01 -1.519881039857864380e-01 4.105257391929626465e-01 2.082259953022003174e-01 -2.318089008331298828e-01 -2.784315645694732666e-01 3.181159496307373047e-03 -2.659733593463897705e-01 1.027343571186065674e-01 -6.433546543121337891e-02 5.445777624845504761e-02 -1.539399623870849609e-01 1.104186847805976868e-01 2.158897556364536285e-02 -1.910682618618011475e-01 2.715999186038970947e-01 6.752696633338928223e-02 -1.183096915483474731e-01 3.817570582032203674e-02 5.133406445384025574e-02 -3.052004426717758179e-02 2.160367518663406372e-01 -1.328749209642410278e-01 -4.063067734241485596e-01 1.623144447803497314e-01 1.398811936378479004e-01 -1.676457524299621582e-01 -1.144149806350469589e-02 -1.717298179864883423e-01 1.396978944540023804e-01 -9.615784883499145508e-02
-1.205828711390495300e-01 2.271863445639610291e-02 -1.161741390824317932e-01 3.960441350936889648e-01 -1.282877288758754730e-02 -8.494914323091506958e-02 -2.130922824144363403e-01 1.243470702320337296e-02 -3.033660165965557098e-02 1.454771906137466431e-01 -2.015998810529708862e-01 1.399561464786529541e-01 7.609741296619176865e-03 -1.237088292837142944e-01 2.620502412319183350e-01 -2.182211428880691528e-01 2.183368206024169922e-01 -1.689290255308151245e-02 8.284531533718109131e-03 -5.536100640892982483e-02 6.546841561794281006e-02 5.160460248589515686e-02 3.044370710849761963e-01 -2.123846560716629028e-01 -3.209862411022186279e-01 -3.080979548394680023e-02 2.698082923889160156e-01 -1.226911917328834534e-01 -1.847849339246749878e-01 -2.156822569668292999e-02 2.100676149129867554e-01 -2.851093709468841553e-01
-1.941307336091995239e-01 1.039596125483512878e-01 1.788405887782573700e-02 -4.585209861397743225e-02 -1.041444912552833557e-01 -1.025420799851417542e-01 -1.810356527566909790e-01 -2.483243197202682495e-01 -3.977149724960327148e-01 1.862208172678947449e-02 -2.545992434024810791e-01 4.566418007016181946e-03 2.890762127935886383e-02 1.775747388601303101e-01 -3.203879892826080322e-01 -2.557255327701568604e-01 -1.217117160558700562e-02 2.227126210927963257e-01 5.145019665360450745e-02 9.200945496559143066e-02 5.095236003398895264e-02 1.865013092756271362e-01 -1.793436855077743530e-01 -7.235555443912744522e-03 -2.705276310443878174e-01 -2.408816963434219360e-01 4.421290010213851929e-02 2.730198800563812256e-01 2.298259586095809937e-01 -1.203207373619079590e-01 5.018502846360206604e-02 -3.910132125020027161e-02
-4.074998497962951660e-01 -1.644650399684906006e-01 -2.007794082164764404e-01 6.502688676118850708e-02 -5.741821601986885071e-02 -9.411583095788955688e-02 3.347959741950035095e-02 -1.165254786610603333e-02 4.466611146926879883e-02 -1.738031506538391113e-01 -5.690579488873481750e-02 2.203144505620002747e-02 -8.299654722213745117e-02 1.886616945266723633e-01 -5.542805418372154236e-02 -1.823335438966751099e-01 2.138030678033828735e-01 1.286593675613403320e-01 1.163707673549652100e-01 -1.135040819644927979e-01 -2.490068040788173676e-02 3.417070955038070679e-02 1.496994197368621826e-01 -3.118253648281097412e-01 -1.490859091281890869e-01 7.206812500953674316e-02 2.615587115287780762e-01 3.453365266323089600e-01 3.735087513923645020e-01 6.346580386161804199e-02 -7.434666901826858521e-02 -2.448249310255050659e-01
-2.784636802971363068e-02 -1.317530721426010132e-01 -2.325487285852432251e-01 -2.069627866148948669e-02 1.390952467918395996e-01 -1.513291150331497192e-02 -1.106178387999534607e-01 -2.075300961732864380e-01 -2.810607850551605225e-01 2.504422664642333984e-01 -3.826318979263305664e-01 3.084481358528137207e-01 -8.993308246135711670e-02 9.933186322450637817e-02 -6.227649375796318054e-02 9.084380418062210083e-02 -1.184236034750938416e-01 -4.635221138596534729e-02 7.875170558691024780e-02 -1.941208541393280029e-01 -1.704740226268768311e-01 3.576889634132385254e-01 -5.762941762804985046e-02 -8.156786113977432251e-02 -1.431307047605514526e-01 -4.497030377388000488e-02 1.799397915601730347e-01 -2.299894019961357117e-02 2.589444518089294434e-01 -2.525662183761596680e-01 1.237085387110710144e-01 1.026210337877273560e-01
5.842509213835000992e-03 1.380037218332290649e-01 -2.251576334238052368e-01 7.222620397806167603e-02 2.078814506530761719e-01 -4.423171281814575195e-01 -9.006961435079574585e-02 6.984409689903259277e-02 3.821809776127338409e-03 -6.461399793624877930e-02 -1.945804208517074585e-01 6.177503615617752075e-02 5.650753527879714966e-02 -7.465845346450805664e-02 -5.288957059383392334e-02 -2.351573854684829712e-01 -5.784389562904834747e-03 3.131162226200103760e-01 1.345539689064025879e-01 1.357109993696212769e-01 6.076228991150856018e-02 2.307012081146240234e-01 4.326296448707580566e-01 -1.392982434481382370e-02 -1.802027672529220581e-01 -6.241564173251390457e-03 -1.089390646666288376e-02 -2.756677269935607910e-01 3.459407761693000793e-02 -2.673094570636749268e-01 -9.729047305881977081e-03 1.354790851473808289e-02
-1.150220707058906555e-01 -1.609592735767364502e-01 -7.973514497280120850e-02 3.333210051059722900e-01 -4.347921907901763916e-02 -3.789346665143966675e-02 6.130980327725410461e-02 -6.937883049249649048e-02 -1.712036132812500000e-01 1.487289220094680786e-01 -8.114150911569595337e-02 -1.052621603012084961e-01 -9.958596527576446533e-02 1.517388820648193359e-01 -6.403189152479171753e-02 -3.561019301414489746e-01 7.890274375677108765e-02 1.066870018839836121e-01 1.109967604279518127e-01 3.965996801853179932e-01 -3.066265769302845001e-02 2.429330796003341675e-01 2.972243130207061768e-01 5.830233916640281677e-02 -3.727435767650604248e-01 3.604697063565254211e-02 1.427199691534042358e-01 -1.573880463838577271e-01 2.703633308410644531e-01 -1.328681502491235733e-02 2.904691733419895172e-02 1.207561604678630829e-02
-1.734645664691925049e-01 -2.872852385044097900e-01 -1.204154118895530701e-01 -5.919096618890762329e-02 -1.500451117753982544e-01 -2.953417003154754639e-01 -5.567572265863418579e-02 1.102726757526397705e-01 -1.200907081365585327e-01 -3.068310022354125977e-01 -4.863122105598449707e-01 1.004948019981384277e-01 2.289833733811974525e-03 -3.556357324123382568e-02 -1.095946803689002991e-01 -1.881195753812789917e-01 1.454217731952667236e-01 7.926727086305618286e-02 2.127811014652252197e-01 -9.524479508399963379e-02 2.288051098585128784e-01 2.755323238670825958e-02 3.071336448192596436e-01 -1.436719298362731934e-01 1.112602185457944870e-02 -1.321890484541654587e-02 1.147322133183479309e-01 4.930887371301651001e-02 -3.806553781032562256e-03 7.296811789274215698e-02 2.480144500732421875e-01 8.906715363264083862e-02
-1.358103901147842407e-01 -2.904458642005920410e-01 -9.651350229978561401e-02 1.921408027410507202e-01 -1.383984535932540894e-01 -3.774372637271881104e-01 -6.924792379140853882e-02 -5.406795814633369446e-02 -1.802185624837875366e-01 -1.176375001668930054e-01 -3.161441385746002197e-01 2.327823936939239502e-01 6.876217573881149292e-02 -1.107885912060737610e-01 -1.100051030516624451e-01 -3.391180932521820068e-01 -1.044209748506546021e-01 1.074478253722190857e-01 8.464441448450088501e-02 -2.091564983129501343e-01 3.872875124216079712e-02 -5.054187402129173279e-02 -1.812267750501632690e-01 -1.138169094920158386e-01 1.151204574853181839e-02 -3.102323114871978760e-01 -1.251675635576248169e-01 -1.114923208951950073e-01 1.939761340618133545e-01 1.975199952721595764e-02 -8.890168741345405579e-03 2.264813035726547241e-01
2.101942151784896851e-01 1.073739975690841675e-01 -2.448320835828781128e-01 2.730339169502258301e-01 1.126919984817504883e-01 -2.764178216457366943e-01 1.668342202901840210e-01 7.483852654695510864e-02 3.364051878452301025e-02 4.728990048170089722e-02 -3.830385506153106689e-01 5.381476134061813354e-02 5.187008157372474670e-02 -2.259703353047370911e-02 -5.229498445987701416e-02 -4.222762584686279297e-01 -9.429833292961120605e-02 -9.261989034712314606e-03 2.196802049875259399e-01 1.203136742115020752e-01 1.411170214414596558e-01 2.697472572326660156e-01 1.662518680095672607e-01 -6.414543092250823975e-02 -4.314877837896347046e-02 3.935187682509422302e-02 6.112797185778617859e-03 -8.745445311069488525e-02 2.024116069078445435e-01 2.680805027484893799e-01 -1.495399028062820435e-01 -8.707523345947265625e-02
-2.651363611221313477e-01 -5.757189169526100159e-02 9.976797550916671753e-02 4.511318635195493698e-03 -3.060953617095947266e-01 -2.759839594364166260e-01 -1.781603246927261353e-01 -1.916001923382282257e-02 -2.691849470138549805e-01 -1.999565660953521729e-01 -1.925615817308425903e-01 1.185731291770935059e-01 -2.624824456870555878e-02 -1.279319077730178833e-02 -9.539105743169784546e-02 -3.856598734855651855e-01 4.487549513578414917e-02 1.476714611053466797e-01 7.965724170207977295e-02 -2.172657549381256104e-01 7.851162552833557129e-02 1.140807792544364929e-01 -3.417163854464888573e-03 -1.045245453715324402e-01 6.174876540899276733e-02 1.748343557119369507e-01 2.092341333627700806e-01 2.464491128921508789e-01 2.779044210910797119e-01 -2.655721269547939301e-02 2.365425676107406616e-01 -1.091133281588554382e-01
2.274347469210624695e-02 -2.262160331010818481e-01 -2.678728401660919189e-01 2.450609952211380005e-01 1.419093310832977295e-01 -1.236096769571304321e-01 3.080407083034515381e-01 1.628261655569076538e-01 -1.342978179454803467e-01 -1.428118534386157990e-02 -2.197352498769760132e-01 -4.825202748179435730e-02 -1.827272474765777588e-01 -3.510465845465660095e-02 -3.130494356155395508e-01 -4.316011816263198853e-02 -1.028437763452529907e-01 1.673861294984817505e-01 1.453513279557228088e-02 -3.659622743725776672e-02 1.360292881727218628e-01 -5.732443183660507202e-03 -2.841361099854111671e-03 -5.276675522327423096e-02 -3.264197409152984619e-01 -1.268290132284164429e-01 3.262135088443756104e-01 4.140055552124977112e-02 1.913799494504928589e-01 -1.096218675374984741e-01 3.007398545742034912e-01 1.581652462482452393e-01
-1.130995303392410278e-01 -1.083398386836051941e-01 -1.652572900056838989e-01 1.706845164299011230e-01 -1.400406807661056519e-01 -1.761957556009292603e-01 -2.090871334075927734e-01 1.064631938934326172e-01 -1.653379052877426147e-01 1.476355046033859253e-01 -2.350737154483795166e-01 9.791266918182373047e-02 9.624430537223815918e-02 -1.564894318580627441e-01 -2.117930948734283447e-01 5.595143884420394897e-02 -3.372953459620475769e-02 1.979440152645111084e-01 -1.867152005434036255e-01 -1.531540751457214355e-01 -5.296876281499862671e-02 2.488121949136257172e-02 2.130679339170455933e-01 -2.048057913780212402e-01 -2.587357163429260254e-01 5.570444092154502869e-02 2.104042470455169678e-01 1.040747612714767456e-01 3.876895010471343994e-01 -2.957504615187644958e-02 2.920634746551513672e-01 -2.580070793628692627e-01
-1.469804942607879639e-01 -2.643052339553833008e-01 -1.353425830602645874e-01 2.489467561244964600e-01 -7.051057368516921997e-02 -5.425962060689926147e-02 -2.741430103778839111e-01 -2.143620401620864868e-01 2.627916447818279266e-02 2.090362086892127991e-02 -9.545568376779556274e-03 1.700748950242996216e-01 9.472202509641647339e-02 -3.190824687480926514e-01 9.384151548147201538e-02 -1.854441314935684204e-01 -1.559442561119794846e-02 3.678176403045654297e-01 1.269648671150207520e-01 8.564482629299163818e-02 -1.405540406703948975e-01 1.533348262310028076e-01 6.199378520250320435e-02 -1.897846162319183350e-01 -1.535022109746932983e-01 -1.551645547151565552e-01 3.240747451782226562e-01 2.901313006877899170e-01 8.164229243993759155e-02 -1.495156288146972656e-01 8.111436665058135986e-02 2.332989498972892761e-02
-6.776991486549377441e-02 5.741110071539878845e-02 -7.243829965591430664e-02 4.481766223907470703e-01 7.470675557851791382e-02 -1.159085705876350403e-01 4.002549685537815094e-03 -8.217820897698402405e-03 -1.985606364905834198e-02 1.324808746576309204e-01 -9.046849608421325684e-02 -6.363850086927413940e-02 7.644371688365936279e-02 1.932259835302829742e-02 2.426006197929382324e-01 -2.365926653146743774e-01 2.749208807945251465e-01 2.390950918197631836e-02 1.768318563699722290e-02 5.722494050860404968e-02 2.102316915988922119e-02 1.165419910103082657e-02 2.327465564012527466e-01 -1.524132490158081055e-01 -5.472172498703002930e-01 -8.023633062839508057e-02 2.596468925476074219e-01 -1.056301668286323547e-01 2.157106064260005951e-02 -1.023281291127204895e-01 1.908512711524963379e-01 -1.616659611463546753e-01
1.002975739538669586e-02 8.711397647857666016e-02 1.783087104558944702e-01 9.149786829948425293e-02 -1.076940968632698059e-01 -1.121653709560632706e-02 -1.042849421501159668e-01 -7.983377575874328613e-02 -3.695420622825622559e-01 -3.079502377659082413e-03 -2.425858974456787109e-01 2.576151490211486816e-01 -4.141135141253471375e-02 1.017879694700241089e-01 -9.621017426252365112e-02 -2.579404413700103760e-01 -1.784960925579071045e-01 5.519343540072441101e-02 1.435128152370452881e-01 -2.060802727937698364e-01 -1.938453763723373413e-01 3.573981225490570068e-01 -9.417366981506347656e-02 -2.482068836688995361e-01 -2.289013862609863281e-01 1.689691990613937378e-01 3.472737669944763184e-01 1.009609177708625793e-01 -1.417521238327026367e-01 3.349181637167930603e-02 5.600015074014663696e-02 6.062458083033561707e-02
-1.075875237584114075e-01 -8.664768934249877930e-02 8.706493675708770752e-02 4.255897402763366699e-01 -1.114674285054206848e-01 2.401022054255008698e-02 -7.796428352594375610e-02 3.001382388174533844e-02 -1.118002757430076599e-01 -1.597549170255661011e-01 5.062644556164741516e-02 3.708612620830535889e-01 2.396127879619598389e-01 -1.965245604515075684e-01 -1.872116476297378540e-01 -1.927506476640701294e-01 8.271297812461853027e-02 -1.707174926996231079e-01 6.065122783184051514e-02 1.286928541958332062e-02 3.496927209198474884e-03 1.271276324987411499e-01 1.603459268808364868e-01 2.015375345945358276e-01 -2.351072579622268677e-01 2.394123673439025879e-01 2.495507746934890747e-01 1.634755581617355347e-01 5.397549271583557129e-02 -2.259282171726226807e-01 1.484022587537765503e-01 -1.611352413892745972e-01
-1.597946882247924805e-02 2.442176192998886108e-01 -3.927420079708099365e-01 1.030006110668182373e-01 1.538564823567867279e-02 -3.417268991470336914e-01 -1.490790247917175293e-01 -7.474391907453536987e-02 1.079989150166511536e-01 3.851643204689025879e-02 1.581125520169734955e-02 1.977417916059494019e-01 3.146881470456719398e-03 1.151546649634838104e-02 -1.810248941183090210e-01 -1.843398511409759521e-01 8.797998726367950439e-02 1.767604798078536987e-01 1.392413675785064697e-01 1.204643547534942627e-01 5.147563293576240540e-02 2.159547954797744751e-01 4.166190624237060547e-01 -2.848277091979980469e-01 1.556206308305263519e-02 -8.195155113935470581e-02 2.897557914257049561e-01 -6.881777942180633545e-02 -8.719148114323616028e-03 -5.687560886144638062e-02 5.669018998742103577e-02 -1.788374185562133789e-01
-8.754917420446872711e-03 -3.018583357334136963e-02 -1.196442618966102600e-01 4.429489970207214355e-01 1.130306124687194824e-01 -2.291447222232818604e-01 -2.871036231517791748e-01 -2.342719212174415588e-02 -6.432030349969863892e-02 5.838577076792716980e-02 2.146529965102672577e-02 4.891491308808326721e-02 -1.234957203269004822e-01 -1.080531533807516098e-02 2.961764112114906311e-02 -2.602267563343048096e-01 3.334941864013671875e-01 1.358639746904373169e-01 5.379897728562355042e-02 -1.716861687600612640e-02 6.545010022819042206e-03 -7.507826387882232666e-02 8.249019831418991089e-02 -1.964441686868667603e-01 -4.493705034255981445e-01 -8.899334818124771118e-02 2.347554415464401245e-01 -1.356844156980514526e-01 -1.246348097920417786e-01 -2.054515108466148376e-02 5.544119700789451599e-02 -2.439793050289154053e-01
-1.761092804372310638e-02 -1.079035401344299316e-01 5.169116333127021790e-02 2.723708450794219971e-01 -1.991352438926696777e-01 -1.093763187527656555e-01 -2.728525996208190918e-01 -3.626885265111923218e-02 -3.523356616497039795e-01 -4.579550400376319885e-02 -8.429913222789764404e-02 2.338428050279617310e-01 -4.898750688880681992e-03 9.084257483482360840e-02 -1.447196751832962036e-01 -1.932571530342102051e-01 1.610983163118362427e-02 1.373800784349441528e-01 4.131573066115379333e-02 -2.825151383876800537e-01 2.008394747972488403e-01 1.503706127405166626e-01 3.537058830261230469e-03 -2.541158795356750488e-01 1.659506410360336304e-01 4.221937805414199829e-02 2.491246759891510010e-01 2.094878852367401123e-01 2.787725329399108887e-01 2.710446901619434357e-02 2.827883064746856689e-01 -8.563686907291412354e-02
-2.991321682929992676e-01 -3.124361336231231689e-01 -6.274351477622985840e-02 2.622924447059631348e-01 -5.976238474249839783e-02 -7.965151220560073853e-02 -2.136891931295394897e-01 -3.165912628173828125e-02 -6.770680844783782959e-02 1.051421090960502625e-01 -2.248756401240825653e-02 2.691036760807037354e-01 7.198604941368103027e-02 -5.191389843821525574e-02 -9.412980079650878906e-02 -1.399011313915252686e-01 2.038835175335407257e-02 4.596861004829406738e-01 2.019087672233581543e-01 -8.107897639274597168e-02 4.683285951614379883e-02 3.427145779132843018e-01 1.343578994274139404e-01 -5.822949111461639404e-02 -9.320626407861709595e-02 -3.141901269555091858e-02 1.891780644655227661e-01 2.302782982587814331e-01 -2.085815370082855225e-01 5.114177707582712173e-03 5.909187719225883484e-02 -1.142119690775871277e-01
-9.949585795402526855e-02 -1.392697840929031372e-01 1.049684807658195496e-01 -9.962093085050582886e-02 -1.698863208293914795e-01 -6.588757503777742386e-03 -2.757765352725982666e-01 -2.474138736724853516e-01 7.463906705379486084e-02 6.414246559143066406e-02 -2.195259034633636475e-01 2.647588551044464111e-01 5.527918040752410889e-02 -3.750643134117126465e-02 1.133062988519668579e-01 -4.124284982681274414e-01 8.244554698467254639e-02 1.310505568981170654e-01 9.694109670817852020e-03 -2.977377474308013916e-01 2.778004854917526245e-02 1.262453496456146240e-01 2.660287320613861084e-01 -6.074249744415283203e-02 -3.418093621730804443e-01 -7.299788296222686768e-02 1.285837143659591675e-01 1.473387926816940308e-01 -9.259746223688125610e-02 -6.457008421421051025e-02 2.771151065826416016e-01 1.199731528759002686e-01
1.422182321548461914e-01 2.416826188564300537e-01 -3.689795732498168945e-01 2.173157185316085815e-01 -3.249790519475936890e-03 -2.665881216526031494e-01 1.105903834104537964e-02 -1.155448779463768005e-01 -1.431945860385894775e-01 3.310211375355720520e-02 -4.216450750827789307e-01 8.802696317434310913e-02 2.361587621271610260e-02 2.306495159864425659e-01 1.347464472055435181e-01 -3.214737772941589355e-01 -1.204052865505218506e-01 7.628697156906127930e-02 1.141688749194145203e-01 2.864185869693756104e-01 4.029439017176628113e-02 1.543927341699600220e-01 1.440102756023406982e-01 -3.095109015703201294e-02 -2.057151682674884796e-02 6.705200672149658203e-02 -8.014753460884094238e-03 7.822710275650024414e-02 1.165541559457778931e-01 2.225793600082397461e-01 1.847316920757293701e-01 -1.208536420017480850e-02
-4.047371149063110352e-01 -1.275478303432464600e-01 -1.976675093173980713e-01 1.495054215192794800e-01 1.385536938905715942e-01 -1.523489058017730713e-01 -2.520513534545898438e-01 2.243535779416561127e-02 -3.337666988372802734e-01 1.571494787931442261e-01 -2.171172201633453369e-01 1.421367675065994263e-01 -2.104442417621612549e-01 9.592507779598236084e-02 1.431374102830886841e-01 -1.216978356242179871e-01 1.153792813420295715e-01 1.225618347525596619e-01 -1.256113350391387939e-01 -8.359290659427642822e-02 4.744464904069900513e-02 6.678085029125213623e-02 3.922848701477050781e-01 2.426318265497684479e-02 -3.153239786624908447e-01 8.975866436958312988e-02 6.637294590473175049e-02 1.239183470606803894e-01 5.692035332322120667e-02 -1.225814744830131531e-01 2.151537314057350159e-02 3.957184404134750366e-02
1.102305129170417786e-01 -5.289507657289505005e-02 1.153282299637794495e-01 2.521486207842826843e-02 -1.320243347436189651e-02 -5.672998353838920593e-02 -3.113570064306259155e-02 -2.593269348144531250e-01 2.128045074641704559e-03 5.457449704408645630e-02 -1.337804496288299561e-01 2.872176766395568848e-01 6.629700656048953533e-04 -2.120251394808292389e-02 6.840159744024276733e-02 -4.553138911724090576e-01 1.000595185905694962e-02 2.272935062646865845e-01 9.604209661483764648e-02 -2.055584192276000977e-01 6.225185841321945190e-02 -1.050859317183494568e-02 3.032683134078979492e-01 -3.873238861560821533e-01 -2.065507918596267700e-01 -1.073269993066787720e-01 1.643440127372741699e-01 1.801865100860595703e-01 -1.038899496197700500e-01 -1.032400950789451599e-01 2.363542169332504272e-01 2.085603773593902588e-01
3.685097617562860250e-04 -7.992888987064361572e-02 1.006324291229248047e-01 4.151054471731185913e-02 5.086325109004974365e-02 -1.562477797269821167e-01 3.754010424017906189e-02 -6.994894891977310181e-02 -1.873439550399780273e-01 6.915310025215148926e-02 -2.983655929565429688e-01 5.069553852081298828e-01 7.023628056049346924e-02 -9.350095875561237335e-03 1.412751972675323486e-01 -4.206928908824920654e-01 -6.787538528442382812e-02 1.780252456665039062e-01 1.244029700756072998e-01 -1.540611963719129562e-02 1.372958719730377197e-01 2.317458093166351318e-01 1.026014164090156555e-01 -1.796995997428894043e-01 -2.206561416387557983e-01 5.847360938787460327e-02 2.531217597424983978e-02 2.577501833438873291e-01 -1.003745943307876587e-01 -1.898426562547683716e-02 -1.795740425586700439e-01 1.770196110010147095e-01
2.301489189267158508e-02 -2.792432606220245361e-01 3.426300361752510071e-02 -5.864692386239767075e-03 -1.417195647954940796e-01 -2.225259393453598022e-01 -5.860187113285064697e-02 -3.763029351830482483e-02 9.185533225536346436e-02 -4.741828143596649170e-02 -1.740654706954956055e-01 5.377901196479797363e-01 -1.827801205217838287e-02 2.980273216962814331e-02 -1.017857939004898071e-01 -2.332251667976379395e-01 -1.797165423631668091e-01 -1.140738874673843384e-01 7.771340757608413696e-02 -6.847774982452392578e-02 2.794807776808738708e-02 1.078286319971084595e-01 9.497433900833129883e-02 9.212411940097808838e-02 -3.397294580936431885e-01 -2.388173192739486694e-01 1.488141268491744995e-01 -3.709072247147560120e-02 -1.366488486528396606e-01 -1.266880184412002563e-01 3.556707203388214111e-01 8.064085245132446289e-02
-5.690889805555343628e-02 -6.467972695827484131e-02 -1.692734658718109131e-01 1.089456677436828613e-01 -4.528025910258293152e-02 -2.029804438352584839e-01 -2.364967577159404755e-02 -2.222888730466365814e-02 -1.017560660839080811e-01 6.719481199979782104e-03 -4.799082875251770020e-02 -7.882741838693618774e-02 8.380887657403945923e-02 5.122651346027851105e-03 -2.085426449775695801e-01 -2.122295647859573364e-01 -9.558909572660923004e-03 2.476679235696792603e-01 -3.970253765583038330e-01 -1.771713942289352417e-01 1.859031021595001221e-01 3.214300572872161865e-01 2.742665112018585205e-01 -1.689447015523910522e-01 -3.589707016944885254e-01 3.684595972299575806e-02 1.195062994956970215e-01 2.146308124065399170e-01 2.891957759857177734e-01 -1.470976173877716064e-01 4.729766026139259338e-02 -5.555663630366325378e-02
-1.687674075365066528e-01 -1.267431527376174927e-01 -1.643332690000534058e-01 6.770418584346771240e-02 1.383161097764968872e-01 -1.696757823228836060e-01 -3.359529674053192139e-01 -2.109679281711578369e-01 -1.090257316827774048e-01 1.763966083526611328e-01 9.561057388782501221e-02 3.190043866634368896e-01 4.575205966830253601e-02 -4.407942667603492737e-02 -2.482604086399078369e-01 -5.694713443517684937e-02 1.875863671302795410e-01 2.484263032674789429e-01 1.475872695446014404e-01 1.810247153043746948e-01 -4.264837875962257385e-02 2.750811874866485596e-01 1.655553579330444336e-01 -1.230721548199653625e-01 -1.574489921331405640e-01 -4.586768336594104767e-03 1.538977921009063721e-01 2.248549014329910278e-01 1.962904483079910278e-01 6.566581875085830688e-02 -4.062597081065177917e-02 2.840836942195892334e-01
4.375463724136352539e-02 -8.800661563873291016e-02 -1.841968446969985962e-01 2.139188051223754883e-01 1.320687495172023773e-02 -3.245444893836975098e-01 4.273989424109458923e-02 1.774546951055526733e-01 1.187656819820404053e-01 1.375381797552108765e-01 -2.402812987565994263e-01 -8.991785347461700439e-03 -7.394605875015258789e-02 1.220457907766103745e-02 -1.113866344094276428e-01 -3.074453473091125488e-01 -2.031722962856292725e-01 1.447176039218902588e-01 -2.471167892217636108e-01 -2.620638906955718994e-01 1.805626302957534790e-01 2.587938010692596436e-01 -6.413881480693817139e-02 -2.160152196884155273e-01 -1.077864840626716614e-01 2.679341435432434082e-01 6.705076247453689575e-02 1.189427897334098816e-01 1.184312552213668823e-01 1.832104623317718506e-01 2.581481039524078369e-01 -9.921426326036453247e-02
-2.976686656475067139e-01 -3.426912724971771240e-01 -3.680158779025077820e-02 1.613578051328659058e-01 -1.556988507509231567e-01 -7.056065648794174194e-02 -1.667739450931549072e-02 -6.848743557929992676e-02 -2.854621708393096924e-01 2.935717701911926270e-01 -1.618348509073257446e-01 4.815731197595596313e-02 -1.319742500782012939e-01 1.629022210836410522e-01 2.955106459558010101e-02 -1.217670515179634094e-01 1.585590541362762451e-01 6.944882124662399292e-02 -6.779313553124666214e-04 1.352869719266891479e-01 1.472552027553319931e-02 1.132604926824569702e-01 2.909856140613555908e-01 7.966593652963638306e-02 -2.880579829216003418e-01 1.154082715511322021e-01 3.609219789505004883e-01 -1.430902034044265747e-01 1.332255005836486816e-01 6.369660794734954834e-02 2.263808399438858032e-01 6.415994465351104736e-02
-4.914851393550634384e-03 2.048119753599166870e-01 1.034962534904479980e-01 2.894835770130157471e-01 -2.176935970783233643e-01 -7.514744251966476440e-02 -1.517234742641448975e-01 -2.033475488424301147e-01 -1.734949350357055664e-01 -1.028411984443664551e-01 -3.930459618568420410e-01 2.141368836164474487e-01 5.207462981343269348e-02 1.989450007677078247e-01 -1.210037395358085632e-01 -1.112073659896850586e-01 4.215901717543601990e-02 1.288538426160812378e-01 8.671447634696960449e-02 -2.526088953018188477e-01 -2.034574747085571289e-01 2.796427011489868164e-01 1.072678528726100922e-02 -9.812781959772109985e-02 1.061645988374948502e-02 1.759805977344512939e-01 3.473007678985595703e-01 2.017703503370285034e-01 1.443027853965759277e-01 -2.137877978384494781e-02 -5.282525345683097839e-02 1.609590090811252594e-02
-6.926025450229644775e-02 -5.333740264177322388e-02 -2.062683403491973877e-01 2.053233422338962555e-02 5.221969634294509888e-02 -4.249734282493591309e-01 -1.548507064580917358e-01 1.766297817230224609e-01 -1.225320696830749512e-01 -1.179428249597549438e-01 -1.327418684959411621e-01 1.619680970907211304e-01 -1.858239918947219849e-01 7.632058858871459961e-02 -1.396468132734298706e-01 -3.975447416305541992e-01 1.566033437848091125e-02 7.531756907701492310e-02 1.918236613273620605e-01 -1.076402291655540466e-01 2.891143560409545898e-01 2.400407493114471436e-01 2.682551741600036621e-01 1.650204956531524658e-01 1.794911473989486694e-01 1.343382988125085831e-02 1.944210231304168701e-01 6.805374287068843842e-03 -9.642203897237777710e-02 -3.866374492645263672e-02 2.098685801029205322e-01 -2.065047621726989746e-02
-3.960988819599151611e-01 -3.645324707031250000e-02 8.470321446657180786e-02 3.428195714950561523e-01 -7.238867133855819702e-02 -1.539040505886077881e-01 1.985912024974822998e-01 3.763348609209060669e-02 -2.476852238178253174e-01 2.322203665971755981e-01 1.970400847494602203e-02 -5.227013304829597473e-02 1.461801212280988693e-02 -1.693917661905288696e-01 1.067590191960334778e-01 -1.748532503843307495e-01 5.444319173693656921e-02 -6.077549885958433151e-03 1.284669786691665649e-01 1.648292988538742065e-01 7.393572013825178146e-03 1.819874048233032227e-01 2.843172848224639893e-01 -5.298162251710891724e-02 -2.396428436040878296e-01 -5.597881972789764404e-02 3.042540550231933594e-01 -1.819561868906021118e-01 2.616733312606811523e-01 -3.730980679392814636e-02 2.211188524961471558e-02 1.947745829820632935e-01
-2.452769875526428223e-01 6.285376101732254028e-02 -1.690618395805358887e-01 2.449731677770614624e-01 1.048792004585266113e-01 -4.352091625332832336e-02 -1.389636844396591187e-01 1.914737820625305176e-01 -9.705256670713424683e-02 2.928751893341541290e-02 -3.365430831909179688e-01 1.965558230876922607e-01 -3.313846653327345848e-03 -1.825359314680099487e-01 -3.033987581729888916e-01 -1.375874578952789307e-01 -1.500965654850006104e-01 1.128640249371528625e-01 -1.437398195266723633e-01 -5.062624439597129822e-02 -2.952407300472259521e-02 4.985583573579788208e-02 2.718497514724731445e-01 -9.387232363224029541e-02 -3.262836039066314697e-01 9.330751001834869385e-02 -9.542972594499588013e-02 -4.965095967054367065e-02 2.451663166284561157e-01 -2.161367386579513550e-01 1.333194524049758911e-01 -2.757649123668670654e-01
2.176657691597938538e-02 6.989242881536483765e-02 -1.860957890748977661e-01 7.882090657949447632e-02 2.829460799694061279e-02 -8.667206019163131714e-02 1.018617004156112671e-01 7.441172003746032715e-02 -8.117564022541046143e-02 1.163635179400444031e-01 -3.059847056865692139e-01 1.547149270772933960e-01 -4.641885682940483093e-02 3.639437556266784668e-01 2.045930176973342896e-01 -2.071060687303543091e-01 -1.319353580474853516e-01 1.234524622559547424e-01 4.789398610591888428e-01 5.961028113961219788e-02 3.273935616016387939e-01 4.097861051559448242e-02 1.108459830284118652e-01 -1.857702434062957764e-01 -1.671044528484344482e-01 -1.168987452983856201e-01 2.239674925804138184e-01 5.961904674768447876e-02 9.797558188438415527e-02 1.742912339977920055e-03 2.008337974548339844e-01 -7.764101773500442505e-02
-2.098129987716674805e-01 -1.331411749124526978e-01 4.863749071955680847e-02 3.722726106643676758e-01 -1.274811625480651855e-01 5.942086875438690186e-02 -2.472125925123691559e-02 -3.331566452980041504e-01 -1.985538192093372345e-02 -3.133532777428627014e-02 -5.735283251851797104e-03 2.203622311353683472e-01 -6.193383783102035522e-02 -1.471346318721771240e-01 1.016624644398689270e-01 -2.057373970746994019e-01 1.547203399240970612e-02 3.204437494277954102e-01 6.257110834121704102e-02 -1.494516432285308838e-01 -2.296413332223892212e-01 3.412004709243774414e-01 -1.934618651866912842e-01 -1.724565178155899048e-01 -2.372907996177673340e-01 2.562322914600372314e-01 4.349404573440551758e-02 9.421731531620025635e-02 2.024708315730094910e-02 -6.961723417043685913e-02 5.624477192759513855e-02 1.764934659004211426e-01
-9.763968735933303833e-02 -1.842104494571685791e-01 1.307126786559820175e-02 1.867508888244628906e-01 -3.206691145896911621e-01 -4.164956212043762207e-01 2.238087654113769531e-01 -1.022411659359931946e-01 -2.343222349882125854e-01 -7.026161253452301025e-02 -2.109194248914718628e-01 1.465655714273452759e-01 2.545496821403503418e-01 -4.049648996442556381e-03 -9.318043291568756104e-02 -2.844792008399963379e-01 5.316882580518722534e-02 2.091245055198669434e-01 -1.624354273080825806e-01 -2.139115631580352783e-01 6.853907369077205658e-03 -2.397054433822631836e-02 -5.430990830063819885e-02 -8.669319748878479004e-02 -5.433534830808639526e-02 -3.209627419710159302e-02 7.727839052677154541e-03 9.909122437238693237e-02 9.296417981386184692e-02 2.014602273702621460e-01 3.326018750667572021e-01 3.010327927768230438e-02
2.104350831359624863e-03 -1.027772575616836548e-01 6.346823275089263916e-02 9.934806078672409058e-02 1.041602939367294312e-01 -1.798376441001892090e-01 4.568869713693857193e-03 -4.067124724388122559e-01 -1.088102464564144611e-03 3.267808854579925537e-01 -4.279972612857818604e-02 -9.355528652667999268e-02 -7.447095215320587158e-02 6.892070919275283813e-02 -1.206989437341690063e-01 -3.043762743473052979e-01 -8.490705490112304688e-02 1.302095800638198853e-01 2.075621485710144043e-01 -7.821653783321380615e-02 -5.588463507592678070e-03 4.129996523261070251e-02 3.084918856620788574e-01 -3.288632929325103760e-01 -2.845943272113800049e-01 -1.332805603742599487e-01 2.538370788097381592e-01 -1.037619560956954956e-01 -1.445520073175430298e-01 5.607694759964942932e-02 1.594748049974441528e-01 -1.737198233604431152e-01
-2.048818618059158325e-01 -1.832125037908554077e-01 1.446853950619697571e-02 3.739806115627288818e-01 -1.750324666500091553e-01 -7.069163024425506592e-02 1.401857286691665649e-01 -3.522741608321666718e-03 -2.098913490772247314e-01 1.502721160650253296e-01 -1.626762002706527710e-01 -5.314742773771286011e-02 -6.437437236309051514e-02 6.355406343936920166e-02 -1.325828135013580322e-01 -2.820502817630767822e-01 3.320724517107009888e-02 9.900382906198501587e-02 6.702826917171478271e-02 2.428569942712783813e-01 6.602342706173658371e-03 2.556632645428180695e-02 2.385848611593246460e-01 -8.562062680721282959e-02 -4.643722474575042725e-01 1.120912060141563416e-01 2.417587786912918091e-01 -1.701019704341888428e-01 1.790536195039749146e-01 -7.826100289821624756e-02 -1.316601485013961792e-01 1.319640725851058960e-01
2.260436117649078369e-01 -1.759891957044601440e-01 9.951032698154449463e-02 1.139337494969367981e-01 2.270700782537460327e-01 -2.805033028125762939e-01 -2.348117828369140625e-01 9.722267091274261475e-02 8.237172663211822510e-02 8.349412679672241211e-02 -1.190851554274559021e-01 2.591123878955841064e-01 -2.011406272649765015e-01 -5.459248274564743042e-02 9.406338445842266083e-03 -2.242324501276016235e-01 -6.437104940414428711e-02 -1.526545151136815548e-03 3.002094924449920654e-01 -5.130397528409957886e-02 1.910313032567501068e-02 -1.782706007361412048e-02 3.620863258838653564e-01 1.499320715665817261e-01 -2.435292005538940430e-01 -7.117010187357664108e-03 2.852420210838317871e-01 -4.123500734567642212e-02 3.156917393207550049e-01 7.464267313480377197e-02 8.121895790100097656e-02 7.688442617654800415e-02
1.086882874369621277e-02 -4.265590012073516846e-02 -2.075294852256774902e-01 1.484104692935943604e-01 1.843710690736770630e-01 -1.278683394193649292e-01 2.725401706993579865e-02 -3.223603665828704834e-01 -1.900932788848876953e-01 -3.458802774548530579e-02 -2.862609922885894775e-02 -2.485286258161067963e-02 1.894088238477706909e-01 -1.400492992252111435e-02 -1.312111765146255493e-01 1.747385226190090179e-02 -2.844280302524566650e-01 1.608041971921920776e-01 1.117275431752204895e-01 8.967794477939605713e-02 -5.597830936312675476e-02 1.715123653411865234e-01 4.006452858448028564e-01 -2.867859899997711182e-01 -1.908368021249771118e-01 1.407626569271087646e-01 2.117872685194015503e-01 -6.585584580898284912e-02 3.241246938705444336e-01 -9.255364537239074707e-02 8.348824083805084229e-02 -2.387287318706512451e-01
6.141425296664237976e-02 -1.152746751904487610e-01 7.203405350446701050e-02 9.396208822727203369e-02 8.028861135244369507e-02 -1.002554893493652344e-01 -2.359626740217208862e-01 1.377536207437515259e-01 1.439982056617736816e-01 -4.723672941327095032e-02 -1.612046174705028534e-02 4.069586694240570068e-01 2.445160597562789917e-02 1.624799072742462158e-01 6.213069334626197815e-02 -2.075375616550445557e-01 -2.204422652721405029e-01 2.355247139930725098e-01 1.670281887054443359e-01 -9.205473959445953369e-02 1.855256408452987671e-01 9.557008743286132812e-02 1.053379923105239868e-01 6.804461777210235596e-02 -2.984665334224700928e-01 1.306142956018447876e-01 2.443835586309432983e-01 5.446521192789077759e-02 2.233617752790451050e-01 -9.287764318287372589e-03 4.430167973041534424e-01 1.439475268125534058e-02
1.343427896499633789e-01 1.056514978408813477e-01 1.119747534394264221e-01 2.540870308876037598e-01 -3.342339694499969482e-01 -9.052651375532150269e-02 7.131281308829784393e-03 -2.542692720890045166e-01 -4.917158558964729309e-02 -1.173857897520065308e-01 -1.156614571809768677e-01 4.017344415187835693e-01 -2.601593174040317535e-02 1.060967221856117249e-01 -2.675869464874267578e-01 -9.393002092838287354e-02 -1.494785398244857788e-02 1.915309578180313110e-01 -1.598109118640422821e-02 9.104597568511962891e-02 -7.848037034273147583e-02 9.549212455749511719e-02 2.542847692966461182e-01 7.230644696392118931e-04 -3.081997931003570557e-01 1.878545992076396942e-02 3.759737312793731689e-01 2.431792169809341431e-01 -1.012522261589765549e-02 -2.581376023590564728e-02 -2.018601261079311371e-02 -5.792678892612457275e-02
-9.005189687013626099e-02 -2.892846800386905670e-02 -1.997618824243545532e-01 4.382534921169281006e-01 1.282371729612350464e-01 -2.422213852405548096e-01 -2.702046036720275879e-01 -5.528987944126129150e-02 -5.914400517940521240e-02 2.204694785177707672e-02 -3.586182743310928345e-02 8.524645864963531494e-02 6.363380234688520432e-03 -3.186433762311935425e-02 2.755085825920104980e-01 -1.173767298460006714e-01 2.857205867767333984e-01 9.495292603969573975e-02 1.007568538188934326e-01 4.225300997495651245e-02 6.626443564891815186e-02 3.016518801450729370e-02 1.479310691356658936e-01 3.373428262420929968e-05 -4.067650437355041504e-01 7.360448129475116730e-03 2.335758954286575317e-01 4.769541323184967041e-02 -2.224023640155792236e-01 -1.998559236526489258e-01 2.133109122514724731e-01 -1.326611787080764771e-01
-8.660739660263061523e-02 -2.350458800792694092e-01 -8.289307355880737305e-02 2.304368913173675537e-01 6.153869256377220154e-02 -1.115192025899887085e-01 3.830235451459884644e-02 -3.117484748363494873e-01 1.125918179750442505e-01 -3.737800717353820801e-01 -3.356588780879974365e-01 -6.924710422754287720e-02 1.089275032281875610e-01 1.143093854188919067e-01 7.240973412990570068e-02 -2.204785495996475220e-01 -1.094043850898742676e-01 -7.078564167022705078e-02 9.950601309537887573e-02 -1.191357225179672241e-01 1.436243057250976562e-01 -2.259134799242019653e-01 2.265882343053817749e-01 -2.697978727519512177e-02 -2.156067192554473877e-01 4.512203112244606018e-02 3.969965875148773193e-01 8.589870482683181763e-02 -1.376858074218034744e-02 -1.274850219488143921e-01 -1.018752381205558777e-01 9.289114177227020264e-02
-1.196626275777816772e-01 -2.734677109401673079e-04 3.966847434639930725e-02 4.906611740589141846e-01 -1.606986224651336670e-01 -6.299014389514923096e-02 7.193665206432342529e-02 -3.709215819835662842e-01 -1.977175921201705933e-01 3.799770399928092957e-02 1.094190031290054321e-02 3.222796022891998291e-01 9.849579632282257080e-02 -6.680661812424659729e-03 1.056157052516937256e-01 -1.994308680295944214e-01 -8.628206700086593628e-02 2.015642374753952026e-01 1.979088485240936279e-01 -9.040513634681701660e-02 2.966118417680263519e-02 6.458763033151626587e-02 1.279038488864898682e-01 -1.096060797572135925e-01 -1.083606630563735962e-01 -9.940661489963531494e-02 1.045371964573860168e-01 3.841448128223419189e-01 -1.854297667741775513e-01 1.098605897277593613e-02 9.336794167757034302e-02 1.159162372350692749e-01
-5.408487841486930847e-02 -3.296685218811035156e-02 -9.512604027986526489e-02 2.911705672740936279e-01 -4.195830971002578735e-02 -5.687848925590515137e-01 -5.174795538187026978e-02 1.659379303455352783e-01 1.235794126987457275e-01 1.772255301475524902e-01 -2.223293483257293701e-01 1.160387601703405380e-02 -8.635896444320678711e-02 -1.613393723964691162e-01 -2.112788856029510498e-01 -2.686838805675506592e-01 -2.676257863640785217e-02 9.092636406421661377e-02 -2.080009579658508301e-01 -1.525421887636184692e-01 4.175922949798405170e-04 8.734519779682159424e-02 -1.354328393936157227e-01 -1.588761657476425171e-01 -8.182048797607421875e-02 4.269257932901382446e-02 1.581109464168548584e-01 -1.370387673377990723e-01 2.840394377708435059e-01 -1.008199229836463928e-01 2.386305481195449829e-03 -1.738670617341995239e-01
-2.596651017665863037e-01 -2.203354537487030029e-01 -1.919423416256904602e-02 2.665616869926452637e-01 -9.248281270265579224e-02 -3.181933164596557617e-01 -3.012089133262634277e-01 -3.984438627958297729e-02 -5.925480648875236511e-02 2.766121327877044678e-01 -1.398781985044479370e-01 1.650623530149459839e-01 -5.507832020521163940e-02 7.319026440382003784e-02 -7.662855088710784912e-02 -1.336458325386047363e-02 8.532941341400146484e-02 2.990547381341457367e-02 -2.584775909781455994e-02 -4.818820208311080933e-02 -3.530960157513618469e-02 -8.580674976110458374e-02 2.643364667892456055e-01 1.448330283164978027e-01 -2.599507868289947510e-01 8.104249835014343262e-02 2.533446848392486572e-01 -3.437771275639533997e-02 3.861289918422698975e-01 -6.469664629548788071e-03 1.658452898263931274e-01 -2.059981375932693481e-01
-1.214697211980819702e-01 -4.809724166989326477e-02 4.175201803445816040e-02 8.342152833938598633e-02 1.714512556791305542e-01 -1.204400882124900818e-01 -2.626403570175170898e-01 2.779466286301612854e-02 -7.493666838854551315e-03 -7.353307306766510010e-02 -2.750902473926544189e-01 1.470693647861480713e-01 -1.035937890410423279e-01 1.048629134893417358e-01 -5.832191184163093567e-02 -1.133545413613319397e-01 3.925572708249092102e-02 2.156734019517898560e-01 3.259182572364807129e-01 -6.193000823259353638e-02 -2.293875254690647125e-02 -7.295612990856170654e-02 3.782844245433807373e-01 8.452931791543960571e-02 -2.819574475288391113e-01 2.289618998765945435e-01 7.073047757148742676e-02 5.612963810563087463e-02 4.115951359272003174e-01 -3.579318523406982422e-03 2.942128777503967285e-01 -9.778093546628952026e-02
3.911434859037399292e-02 -2.648144662380218506e-01 -1.147182732820510864e-01 3.074424862861633301e-01 -2.678000368177890778e-02 -3.387647867202758789e-01 9.947352111339569092e-02 2.672220766544342041e-02 -3.104534745216369629e-01 -1.855918318033218384e-01 -1.629581302404403687e-01 2.231435328722000122e-01 5.933055654168128967e-04 3.971212357282638550e-02 -3.461710810661315918e-01 4.916204139590263367e-02 1.963487118482589722e-01 -1.565392017364501953e-01 1.847062706947326660e-01 -6.705719977617263794e-02 -1.657189726829528809e-01 -4.176489077508449554e-03 -3.960945457220077515e-02 -7.139586657285690308e-02 -9.008658677339553833e-02 1.316416114568710327e-01 1.822651177644729614e-01 2.448744326829910278e-01 1.100339815020561218e-01 -1.567151546478271484e-01 2.269311845302581787e-01 1.447778344154357910e-01
1.039922982454299927e-01 -9.687823057174682617e-02 -2.696471214294433594e-01 2.298615276813507080e-01 -6.371516734361648560e-02 -2.641430497169494629e-01 5.943289026618003845e-02 -3.589067459106445312e-01 -1.385624259710311890e-01 2.832989692687988281e-01 1.876734383404254913e-02 -1.251282542943954468e-01 -8.770430088043212891e-02 1.862445324659347534e-01 -1.783185303211212158e-01 -2.599196732044219971e-01 -1.610900759696960449e-01 2.656798437237739563e-02 2.306507825851440430e-01 6.935803592205047607e-02 -1.150994747877120972e-01 5.741547793149948120e-02 1.920502185821533203e-01 -3.639574050903320312e-01 -5.255981162190437317e-02 -6.706167012453079224e-02 1.461424678564071655e-01 3.887868672609329224e-02 5.042701587080955505e-02 -6.805534660816192627e-02 1.483297497034072876e-01 -2.470036894083023071e-01
-2.210752665996551514e-01 -2.093385159969329834e-01 -1.268872022628784180e-01 1.139013990759849548e-01 -1.562246829271316528e-01 5.257802084088325500e-02 1.279658377170562744e-01 -1.506854146718978882e-01 1.111760921776294708e-02 -1.628390997648239136e-01 -1.435134857892990112e-01 2.850749194622039795e-01 -2.347405254840850830e-02 1.712782382965087891e-01 -1.189497783780097961e-01 -3.176799118518829346e-01 1.893114000558853149e-01 -7.532677799463272095e-02 -1.168132722377777100e-01 -2.559085190296173096e-01 1.163140237331390381e-01 2.310371249914169312e-01 1.815194338560104370e-01 1.161494851112365723e-02 -3.154859840869903564e-01 -1.380108296871185303e-01 3.621146082878112793e-01 6.402111798524856567e-02 1.906526982784271240e-01 -1.502882540225982666e-01 -5.922645330429077148e-02 -4.038318991661071777e-02
-1.119043864309787750e-02 -7.068707048892974854e-02 -1.218279376626014709e-01 -9.592980891466140747e-02 4.178896080702543259e-03 -2.955661118030548096e-01 -1.052527651190757751e-01 1.789215952157974243e-01 -3.859709575772285461e-02 1.283812895417213440e-02 -1.877975463867187500e-01 1.911184340715408325e-01 -3.320781514048576355e-02 3.769663348793983459e-02 -1.100585013628005981e-01 -6.165301799774169922e-01 1.462458223104476929e-01 1.438230574131011963e-01 2.523388862609863281e-01 -1.656867712736129761e-01 1.146397590637207031e-01 7.425262778997421265e-02 1.399263739585876465e-01 -4.621572420001029968e-02 1.052992939949035645e-01 -2.239578217267990112e-01 2.417076826095581055e-01 2.501811683177947998e-01 -7.773475372232496738e-04 5.170131847262382507e-02 1.166857331991195679e-01 7.245884742587804794e-03
-2.521885335445404053e-01 -3.702150583267211914e-01 2.731000445783138275e-02 1.573111116886138916e-01 1.755346953868865967e-01 -1.272428929805755615e-01 -1.424792110919952393e-01 -5.447333678603172302e-02 2.288298867642879486e-02 5.146547034382820129e-02 3.782767802476882935e-02 2.403450757265090942e-01 1.767741143703460693e-02 -6.496617197990417480e-02 -2.644433975219726562e-01 -2.628317475318908691e-01 1.435246765613555908e-01 1.741861701011657715e-01 7.502251863479614258e-02 2.552989423274993896e-01 -1.501964479684829712e-01 2.787283062934875488e-01 -7.431741803884506226e-02 -5.623031407594680786e-02 -4.307344853878021240e-01 -9.170775860548019409e-02 8.511105179786682129e-02 1.668966561555862427e-01 -3.697065403684973717e-05 1.760941594839096069e-01 7.309868931770324707e-02 3.990468010306358337e-02
1.641293317079544067e-01 3.844847902655601501e-02 -2.603566646575927734e-01 3.669138848781585693e-01 2.018067687749862671e-01 -1.174572855234146118e-01 -3.087486699223518372e-02 3.984091058373451233e-02 -2.519741356372833252e-01 -3.342253863811492920e-01 -2.894651293754577637e-01 1.345980316400527954e-01 6.491461396217346191e-02 1.194492429494857788e-01 -4.769131913781166077e-02 -3.364709317684173584e-01 -1.954833567142486572e-01 7.027206569910049438e-02 6.715408712625503540e-02 -4.631540551781654358e-02 -3.071641027927398682e-01 -9.380748867988586426e-02 9.118270874023437500e-02 -3.797217831015586853e-02 1.159483380615711212e-02 2.794527448713779449e-02 9.678927063941955566e-02 -7.572825253009796143e-02 8.592320233583450317e-02 -5.358156934380531311e-02 -2.403798848390579224e-01 -2.329561412334442139e-01
-2.087596058845520020e-02 -9.894875437021255493e-02 -1.069271489977836609e-01 3.667128682136535645e-01 -9.023219347000122070e-02 2.769884467124938965e-02 -5.845752730965614319e-02 -2.038432359695434570e-01 -7.801369577646255493e-02 -1.017708797007799149e-02 -3.829387128353118896e-01 7.043189555406570435e-02 -1.842840015888214111e-02 -1.811176687479019165e-01 -3.427363038063049316e-01 -1.535343974828720093e-01 1.206501275300979614e-01 -1.058144792914390564e-01 1.320834904909133911e-01 -9.297303855419158936e-02 -1.986575424671173096e-01 1.141966804862022400e-01 -5.605975538492202759e-02 -1.523675471544265747e-01 -3.562881052494049072e-02 -2.446911931037902832e-01 2.087074965238571167e-01 8.883873373270034790e-02 1.716899424791336060e-01 -1.191032826900482178e-01 3.025188446044921875e-01 2.820001840591430664e-01
-1.262601315975189209e-01 -4.580181837081909180e-02 -2.888955771923065186e-01 3.906178772449493408e-01 1.738513633608818054e-02 -5.053892359137535095e-02 -6.060613691806793213e-02 1.612723805010318756e-02 -1.118651963770389557e-02 2.912015318870544434e-01 -1.778502762317657471e-01 1.953182369470596313e-02 -1.785799488425254822e-02 1.067496463656425476e-01 -2.253475040197372437e-01 -3.637707978487014771e-02 -8.165844529867172241e-02 1.371075361967086792e-01 -1.499454379081726074e-01 1.086353790014982224e-02 -1.380235888063907623e-02 1.081039309501647949e-01 3.066336214542388916e-01 -7.881203293800354004e-02 -4.467933177947998047e-01 7.663758844137191772e-02 1.898351311683654785e-01 -2.624734863638877869e-02 2.575519979000091553e-01 -1.643365174531936646e-01 2.036930024623870850e-01 -1.453895121812820435e-01
-1.236808449029922485e-01 -2.079973183572292328e-02 -7.317120581865310669e-02 6.760686635971069336e-02 -4.599421620368957520e-01 -1.284504681825637817e-01 -1.089872494339942932e-01 -9.202686697244644165e-02 -8.608093485236167908e-03 2.083627879619598389e-02 -2.173430323600769043e-01 2.126962691545486450e-01 1.757162809371948242e-01 -3.952709957957267761e-02 1.347153186798095703e-01 -2.141083031892776489e-01 -1.244254708290100098e-01 2.132843434810638428e-01 2.284999787807464600e-01 -3.468460738658905029e-01 1.311868708580732346e-02 -4.306006059050559998e-02 2.267420142889022827e-01 3.606693446636199951e-02 -1.657805740833282471e-01 -2.259435318410396576e-02 8.334322273731231689e-02 -8.440024405717849731e-02 2.486461251974105835e-01 -1.457146108150482178e-01 1.573732197284698486e-01 3.137268722057342529e-01
-5.342602729797363281e-02 -1.668568104505538940e-01 -2.978637516498565674e-01 1.818364709615707397e-01 -1.653054952621459961e-01 -2.406292408704757690e-02 -9.918509423732757568e-02 5.819947458803653717e-03 -3.361070528626441956e-02 3.465061485767364502e-01 -3.112559914588928223e-01 1.841589361429214478e-01 2.444694377481937408e-02 2.936316430568695068e-01 -2.155300788581371307e-02 -1.229858919978141785e-01 2.364395186305046082e-02 1.393841058015823364e-01 2.657799124717712402e-01 -1.899636238813400269e-01 7.092283666133880615e-02 1.945346593856811523e-01 1.511865407228469849e-01 -8.909129351377487183e-02 -1.190679967403411865e-01 -4.623444378376007080e-02 7.413618266582489014e-02 5.936382338404655457e-02 2.490737885236740112e-01 -3.761948049068450928e-01 2.717728912830352783e-02 1.591477245092391968e-01
-4.531255364418029785e-02 -8.151052147150039673e-02 -1.072586281225085258e-03 -1.084651425480842590e-02 1.145612075924873352e-01 -3.045510649681091309e-01 -1.336230039596557617e-01 -6.415554136037826538e-02 -2.280744910240173340e-01 -9.941331297159194946e-02 -2.934152483940124512e-01 1.604035496711730957e-01 -8.739613741636276245e-02 -1.699243038892745972e-01 -4.498771205544471741e-02 -2.742355763912200928e-01 -1.250716596841812134e-01 1.007046699523925781e-01 1.964370608329772949e-01 -3.409802913665771484e-02 -1.853382214903831482e-02 1.347683519124984741e-01 3.408980071544647217e-01 4.499614611268043518e-02 -3.186694979667663574e-01 7.250822335481643677e-02 -6.232291460037231445e-02 -2.336292713880538940e-01 3.489955961704254150e-01 1.337157934904098511e-01 -1.594678014516830444e-01 -2.078803479671478271e-01
-2.207285165786743164e-01 -7.881854544393718243e-04 -5.358499288558959961e-02 -1.397335063666105270e-02 -9.005501121282577515e-02 -1.921603232622146606e-01 4.627598822116851807e-02 -5.330768227577209473e-01 -5.233418941497802734e-02 2.730619348585605621e-02 -4.038273915648460388e-02 1.377643048763275146e-01 5.683968216180801392e-02 1.676237285137176514e-01 -2.181713283061981201e-01 -2.312967628240585327e-01 2.571061812341213226e-02 2.599760331213474274e-02 3.293458744883537292e-02 -2.116853743791580200e-01 -1.866425871849060059e-01 1.401163786649703979e-01 3.379611372947692871e-01 -3.994101881980895996e-01 -1.481580734252929688e-01 6.035442650318145752e-02 1.226174607872962952e-01 6.047421693801879883e-02 7.324932515621185303e-02 -1.289139389991760254e-01 -2.503237314522266388e-02 -1.341683119535446167e-01
-1.463115811347961426e-01 -2.195555344223976135e-02 1.109640579670667648e-02 2.946048378944396973e-01 3.472363948822021484e-01 -3.740643560886383057e-01 -1.137345507740974426e-01 5.125114228576421738e-03 -1.409154534339904785e-01 7.998473197221755981e-02 -1.932074688374996185e-02 4.632382094860076904e-02 1.371643394231796265e-01 2.145279049873352051e-01 -1.069978922605514526e-01 -2.289011627435684204e-01 -2.787694931030273438e-01 6.406520307064056396e-02 1.134514957666397095e-01 -2.228927314281463623e-01 -3.261614143848419189e-01 2.045419514179229736e-01 1.873030513525009155e-01 1.748287864029407501e-02 -1.789358556270599365e-01 4.415375366806983948e-02 1.065176096744835377e-03 -5.126745253801345825e-02 -8.776954561471939087e-02 -1.329298764467239380e-01 2.464924454689025879e-01 9.786140918731689453e-02
-3.932720050215721130e-02 -5.716451257467269897e-02 8.204447105526924133e-03 2.754115164279937744e-01 -2.503848373889923096e-01 -2.241920530796051025e-01 -7.616735249757766724e-02 4.509655013680458069e-02 -6.523137539625167847e-02 -1.650322824716567993e-01 -2.698983848094940186e-01 -1.788312196731567383e-02 7.153677940368652344e-02 -3.139901757240295410e-01 -2.032758295536041260e-01 -3.126856684684753418e-01 -2.251635789871215820e-01 3.667406737804412842e-02 1.447679102420806885e-01 1.295504570007324219e-01 -1.847680360078811646e-01 -4.592406749725341797e-02 -6.355839967727661133e-02 -1.236633807420730591e-01 -2.090188860893249512e-01 -6.892496347427368164e-02 -2.119635604321956635e-02 2.817274332046508789e-01 2.226484417915344238e-01 -1.641626060009002686e-01 2.914130389690399170e-01 1.263041347265243530e-01
5.354409664869308472e-02 -2.586796581745147705e-01 -3.580599650740623474e-02 1.702119410037994385e-01 -1.162756383419036865e-01 -1.170978173613548279e-01 7.611120492219924927e-02 -4.411124587059020996e-01 -6.447225809097290039e-02 1.632752418518066406e-01 8.787705749273300171e-02 -7.695960253477096558e-02 2.030956149101257324e-01 4.207751154899597168e-02 -2.646525502204895020e-01 -3.210700154304504395e-01 -3.033947665244340897e-03 1.317834705114364624e-01 9.558948129415512085e-02 6.292031705379486084e-02 -1.790673583745956421e-01 1.443371325731277466e-01 3.169648051261901855e-01 -2.036255449056625366e-01 -2.701638936996459961e-01 1.667491346597671509e-02 1.609812527894973755e-01 -1.455299258232116699e-01 8.873388171195983887e-02 -9.361817501485347748e-03 2.579951100051403046e-02 -2.397177666425704956e-01
-1.128769963979721069e-01 -6.461747735738754272e-02 6.892381701618432999e-03 1.945735067129135132e-01 -4.503405839204788208e-02 -4.643858224153518677e-02 -1.825786083936691284e-01 -1.657906621694564819e-01 -1.763660460710525513e-01 2.706217467784881592e-01 -1.099432781338691711e-01 9.370544552803039551e-02 1.661114208400249481e-02 -1.193762421607971191e-01 -5.853122100234031677e-02 -1.072090193629264832e-01 -1.304701268672943115e-01 1.513298451900482178e-01 1.448402255773544312e-01 1.836152821779251099e-01 -1.364634335041046143e-01 3.419026136398315430e-01 1.539738923311233521e-01 3.284851461648941040e-02 -1.770869791507720947e-01 2.015419006347656250e-01 2.618295550346374512e-01 7.820342667400836945e-03 4.013045132160186768e-01 -2.422502636909484863e-01 1.343545913696289062e-01 3.036705255508422852e-01
-6.105784699320793152e-02 -1.675410717725753784e-01 -3.010737597942352295e-01 1.318632364273071289e-01 -2.749120295047760010e-01 -4.071300923824310303e-01 -1.892991364002227783e-01 7.520690560340881348e-02 -2.180196531116962433e-02 2.948285937309265137e-01 -2.878657281398773193e-01 1.755824126303195953e-02 -1.069440096616744995e-01 2.132071852684020996e-01 -2.403027415275573730e-01 -3.473624289035797119e-01 2.111531421542167664e-02 2.500337548553943634e-02 2.420553117990493774e-01 -5.309922620654106140e-03 1.150254905223846436e-01 1.163661628961563110e-01 -2.586839348077774048e-02 1.692881137132644653e-01 -1.434784661978483200e-02 4.008941352367401123e-02 1.390177756547927856e-01 5.247257277369499207e-02 2.643812261521816254e-02 1.570255160331726074e-01 7.426173985004425049e-02 -3.032455034554004669e-02
-4.928768053650856018e-02 1.122172400355339050e-01 -3.462024629116058350e-01 2.721989154815673828e-01 2.010183781385421753e-01 -3.010183572769165039e-01 -1.896837204694747925e-01 1.109484136104583740e-01 -7.672268152236938477e-02 -2.354972660541534424e-01 -6.032987311482429504e-02 5.795073509216308594e-02 -1.779318600893020630e-01 9.379435330629348755e-02 6.362714921124279499e-04 -3.580088317394256592e-01 1.591833084821701050e-01 4.106862843036651611e-02 1.745332628488540649e-01 -3.642529994249343872e-02 -1.770347356796264648e-01 1.658394336700439453e-01 1.056025773286819458e-01 -1.456765532493591309e-01 -8.852113038301467896e-03 1.194510087370872498e-01 2.532538473606109619e-01 -2.711576521396636963e-01 6.788751482963562012e-02 -1.378076821565628052e-01 -9.905859827995300293e-03 -2.213770747184753418e-01
7.629863172769546509e-02 -1.575176566839218140e-01 6.807469576597213745e-02 1.572063118219375610e-01 -3.709258511662483215e-03 4.990004934370517731e-03 -6.723757833242416382e-02 -1.056551709771156311e-01 -2.001034617424011230e-01 3.895338997244834900e-02 -2.332854121923446655e-01 3.121232390403747559e-01 -9.099308401346206665e-02 -6.617234647274017334e-02 6.290198117494583130e-02 -3.650322556495666504e-01 -4.006889462471008301e-02 -1.584372222423553467e-01 2.328399717807769775e-01 -2.205355018377304077e-01 -2.461474090814590454e-01 3.224789798259735107e-01 -2.596949934959411621e-01 -1.981271356344223022e-01 -1.659057438373565674e-01 1.380731761455535889e-01 2.999916374683380127e-01 1.656468510627746582e-01 3.287082910537719727e-02 -1.226949840784072876e-01 -5.702765192836523056e-03 2.334246644750237465e-03
-3.194223046302795410e-01 1.388358976691961288e-02 -1.258520632982254028e-01 2.757544815540313721e-01 -6.820125877857208252e-02 -1.554536819458007812e-01 -2.802425324916839600e-01 -2.144439518451690674e-01 2.375966124236583710e-02 -3.262172266840934753e-02 -4.089105501770973206e-02 2.996682226657867432e-01 7.136970013380050659e-02 -2.189920991659164429e-01 3.609185665845870972e-02 -1.770460307598114014e-01 9.625436365604400635e-02 1.808844953775405884e-01 2.782581448554992676e-01 5.860395357012748718e-02 -1.969682276248931885e-01 1.568248122930526733e-01 7.378423959016799927e-02 -1.612761169672012329e-01 -5.867040902376174927e-02 -2.277024388313293457e-01 1.674180328845977783e-01 3.933419883251190186e-01 4.724943265318870544e-02 -1.114288344979286194e-01 3.409916907548904419e-02 4.708997532725334167e-02
-1.653436124324798584e-01 -1.053616777062416077e-01 1.198248006403446198e-02 2.014109045267105103e-01 3.134252727031707764e-01 -4.018090665340423584e-01 -9.414215385913848877e-02 -1.225154027342796326e-01 -9.820614010095596313e-02 2.080687582492828369e-01 -6.504134088754653931e-02 1.085169985890388489e-01 2.450372576713562012e-01 1.939689368009567261e-01 -1.869892627000808716e-01 -1.836635917425155640e-01 -2.246261388063430786e-01 1.799943894147872925e-01 1.481674313545227051e-01 -1.433330625295639038e-01 -3.162632882595062256e-01 1.021997481584548950e-01 1.274147033691406250e-01 -8.910439163446426392e-02 -9.695231914520263672e-02 -1.768884435296058655e-02 -4.101245477795600891e-02 -1.774173974990844727e-02 -9.464326500892639160e-02 -2.175183594226837158e-01 2.681433856487274170e-01 4.590903967618942261e-02
-2.491443455219268799e-01 -7.949615269899368286e-02 -7.432593405246734619e-02 3.274985551834106445e-01 5.266399309039115906e-02 1.347975432872772217e-01 -3.673707842826843262e-01 -1.316612027585506439e-02 -6.382964551448822021e-02 1.373863369226455688e-01 -1.239037066698074341e-01 8.028585463762283325e-02 -2.154858596622943878e-02 -3.677042946219444275e-02 6.848967820405960083e-02 -2.654651105403900146e-01 2.970747649669647217e-01 1.565848290920257568e-01 4.396530985832214355e-02 -1.801050007343292236e-01 8.346458524465560913e-02 2.015968598425388336e-02 3.862939476966857910e-01 -1.445174068212509155e-01 -3.601115047931671143e-01 4.989653080701828003e-02 5.377132073044776917e-02 -1.283158268779516220e-02 -1.417798548936843872e-01 -1.101164445281028748e-01 1.827538013458251953e-01 1.246877014636993408e-01
-1.509421914815902710e-01 3.052881546318531036e-02 1.225738599896430969e-01 2.653058767318725586e-01 3.505074381828308105e-01 -4.092112183570861816e-01 -5.121927335858345032e-02 -9.002045542001724243e-02 -7.687520235776901245e-02 1.687808334827423096e-01 -1.352329701185226440e-01 1.598314791917800903e-01 1.507528424263000488e-01 1.655628383159637451e-01 -1.675286740064620972e-01 -1.956037580966949463e-01 -1.556864678859710693e-01 7.289732992649078369e-02 1.116304621100425720e-01 -1.824942976236343384e-01 -3.802936971187591553e-01 6.851477548480033875e-03 1.808454990386962891e-01 3.920771554112434387e-02 -1.669409275054931641e-01 2.210330218076705933e-02 -6.368825584650039673e-02 -3.832730650901794434e-02 -7.284617424011230469e-02 -1.833195914514362812e-03 2.995471656322479248e-01 1.094976887106895447e-01
-2.746507227420806885e-01 2.502154111862182617e-01 -1.745682954788208008e-01 2.473607659339904785e-01 1.889766752719879150e-01 -7.707926910370588303e-03 -2.907069921493530273e-01 -2.037735730409622192e-01 -3.518186882138252258e-02 1.592653095722198486e-01 -7.905963808298110962e-02 2.718357145786285400e-01 1.958968192338943481e-01 -1.396597474813461304e-01 9.676420688629150391e-02 -1.476886421442031860e-01 1.694539636373519897e-01 1.683614999055862427e-01 -4.257721081376075745e-02 -4.456499218940734863e-02 -3.864732757210731506e-02 2.841677963733673096e-01 1.642048060894012451e-01 -6.568558514118194580e-03 -2.077783197164535522e-01 -9.468116797506809235e-03 1.671202778816223145e-01 1.398702412843704224e-01 2.677097618579864502e-01 1.449225246906280518e-01 1.874516308307647705e-01 1.549650579690933228e-01
-2.805058360099792480e-01 -9.440644085407257080e-02 2.222838997840881348e-02 3.879745006561279297e-01 9.134566038846969604e-02 -1.742707192897796631e-01 -8.115151524543762207e-02 7.933486253023147583e-02 -1.443936377763748169e-01 1.875709891319274902e-01 2.518039047718048096e-01 1.674735546112060547e-01 2.875742269679903984e-03 8.963111042976379395e-02 -2.337421923875808716e-01 -2.202793359756469727e-01 -1.870369464159011841e-01 2.154596596956253052e-01 -4.809659719467163086e-02 1.689232140779495239e-01 9.283570200204849243e-02 1.731306910514831543e-01 5.846219602972269058e-03 -2.127272039651870728e-01 -3.377629816532135010e-01 -7.723616063594818115e-02 2.665280550718307495e-02 1.139879003167152405e-01 1.825255602598190308e-01 2.517136335372924805e-01 -5.419101566076278687e-03 -1.565722227096557617e-01
-5.443151108920574188e-03 -2.345893830060958862e-01 -1.879025250673294067e-01 1.305062174797058105e-01 -2.108095288276672363e-01 -1.443082094192504883e-01 1.720960140228271484e-01 -3.057415224611759186e-02 -2.327237129211425781e-01 -8.371663838624954224e-02 -6.921750307083129883e-02 1.525448709726333618e-01 -1.086709573864936829e-01 1.011959984898567200e-01 -9.116072207689285278e-02 -2.625468373298645020e-01 2.862328886985778809e-01 -1.239641681313514709e-01 -1.433582510799169540e-02 -3.432700037956237793e-01 -4.190351441502571106e-02 2.061213999986648560e-01 3.050249218940734863e-01 -1.307510677725076675e-02 -3.426746129989624023e-01 -9.451287984848022461e-02 2.651125490665435791e-01 7.593487203121185303e-02 1.791760027408599854e-01 -1.396342813968658447e-01 -3.416442498564720154e-02 1.711208745837211609e-02
-2.221789583563804626e-02 -2.361217439174652100e-01 3.336552157998085022e-02 -1.129143778234720230e-02 9.114296734333038330e-02 -1.716345548629760742e-01 -1.942322105169296265e-01 -1.924396865069866180e-02 5.313780158758163452e-02 -7.173525542020797729e-02 -3.010712265968322754e-01 5.700271949172019958e-02 6.343531887978315353e-03 -1.134937070310115814e-02 9.097935259342193604e-02 -4.607583582401275635e-01 -4.094579443335533142e-02 1.153792366385459900e-01 1.807002872228622437e-01 3.504581749439239502e-02 3.147707581520080566e-01 1.670124530792236328e-01 4.322594404220581055e-02 -3.854523599147796631e-01 1.929807364940643311e-01 -4.731922969222068787e-02 2.809215486049652100e-01 2.430780790746212006e-02 1.013863086700439453e-01 6.828366965055465698e-02 1.407404541969299316e-01 -2.530204355716705322e-01
-5.397555977106094360e-02 -1.886853203177452087e-02 -3.461429178714752197e-01 3.568097352981567383e-01 3.804070875048637390e-02 -2.037920951843261719e-01 6.302727013826370239e-02 -6.205189600586891174e-02 -1.184521242976188660e-01 -9.868920594453811646e-02 -3.374383747577667236e-01 -1.740828454494476318e-01 3.439203649759292603e-02 -1.991068720817565918e-01 1.327039599418640137e-01 -2.634741067886352539e-01 -1.308367103338241577e-01 2.508999407291412354e-01 1.556146144866943359e-02 -3.876390308141708374e-02 -3.585934340953826904e-01 3.325696885585784912e-01 1.043760329484939575e-01 -1.606264859437942505e-01 -9.839389473199844360e-02 -5.085893347859382629e-02 -4.230842739343643188e-02 -1.227589249610900879e-01 8.764534443616867065e-02 1.107616256922483444e-02 -3.237042203545570374e-02 -8.558692038059234619e-02
4.691435955464839935e-03 -2.119313925504684448e-01 9.347135573625564575e-02 3.786586225032806396e-01 -5.714325234293937683e-02 -2.670916914939880371e-01 1.321318298578262329e-01 -1.875551044940948486e-01 -2.655476629734039307e-01 -2.055753320455551147e-01 -2.008609920740127563e-01 1.263731420040130615e-01 2.757948338985443115e-01 -2.217295020818710327e-01 -2.430960536003112793e-01 -2.434528768062591553e-01 -1.291425079107284546e-01 2.050094604492187500e-01 2.209273427724838257e-01 -5.551004782319068909e-02 1.214140206575393677e-01 -1.741042435169219971e-01 4.837784171104431152e-02 -4.649862821679562330e-04 -9.042516350746154785e-02 -2.159660495817661285e-02 -1.375386416912078857e-01 -2.055511996150016785e-02 2.582774162292480469e-01 -6.160227931104600430e-04 1.014744341373443604e-01 6.519046146422624588e-03
-6.270917505025863647e-02 2.672658562660217285e-01 -1.045729219913482666e-01 3.310658037662506104e-01 5.525461956858634949e-02 -3.736648261547088623e-01 2.847869321703910828e-02 -8.979546278715133667e-02 -2.161024510860443115e-02 2.270588427782058716e-01 -5.188719555735588074e-02 9.392909705638885498e-02 -8.291616290807723999e-02 2.384152635931968689e-02 -1.722340844571590424e-02 -2.542282640933990479e-01 -9.157505631446838379e-02 2.862186133861541748e-01 -1.840183734893798828e-01 -2.494895905256271362e-01 2.585838139057159424e-01 1.180198490619659424e-01 -9.570696949958801270e-02 4.996322840452194214e-02 -1.833207756280899048e-01 1.165187507867813110e-01 1.016541346907615662e-01 1.544579416513442993e-01 3.466992974281311035e-01 4.839670658111572266e-02 6.179664656519889832e-02 -1.733003258705139160e-01
-2.076683491468429565e-01 -6.186403706669807434e-02 3.986364975571632385e-02 2.219874560832977295e-01 2.788937091827392578e-01 -4.561473131179809570e-01 -1.309053748846054077e-01 2.368618547916412354e-02 -1.989482641220092773e-01 1.353238821029663086e-01 -4.455107450485229492e-02 4.987936094403266907e-02 2.161457836627960205e-01 -1.603618822991847992e-02 -8.839090168476104736e-02 -2.636315524578094482e-01 -2.388931363821029663e-01 1.884344071149826050e-01 8.893074840307235718e-02 -8.437754958868026733e-02 -3.562091588973999023e-01 1.110890880227088928e-01 1.668318659067153931e-01 1.026583984494209290e-01 -9.282852709293365479e-02 1.371512413024902344e-01 1.772520095109939575e-01 -6.243142113089561462e-02 -9.453957527875900269e-02 -8.097913861274719238e-02 1.568199098110198975e-01 1.547223478555679321e-01
-2.045312523841857910e-01 9.135860949754714966e-02 6.094186380505561829e-02 2.483338564634323120e-01 -6.883958727121353149e-02 -4.740103334188461304e-02 -1.473093479871749878e-01 -8.112481236457824707e-02 -2.635939121246337891e-01 -1.300947815179824829e-01 -3.604124784469604492e-01 2.352322041988372803e-01 2.344260364770889282e-02 -6.383932381868362427e-02 -6.847593188285827637e-02 -2.232787013053894043e-01 3.529772162437438965e-02 8.732885122299194336e-03 6.458879262208938599e-02 -2.499722242355346680e-01 5.927802249789237976e-02 5.310468077659606934e-01 -2.181297913193702698e-02 -1.787977069616317749e-01 1.711795479059219360e-01 -8.619721233844757080e-02 2.281025648117065430e-01 1.029977798461914062e-01 1.307694464921951294e-01 2.538234554231166840e-02 3.620516881346702576e-02 1.182721778750419617e-01
-1.368155330419540405e-01 1.941565126180648804e-01 -7.250993698835372925e-02 5.002893209457397461e-01 2.120574861764907837e-01 -3.955308496952056885e-01 -2.663749456405639648e-01 3.355909883975982666e-02 4.514910653233528137e-02 8.275555074214935303e-02 -2.078202217817306519e-01 -4.303110763430595398e-03 2.000308185815811157e-01 1.169887650758028030e-02 -1.118541788309812546e-02 -7.923811674118041992e-02 -1.707695871591567993e-01 -5.202097818255424500e-02 -9.971651434898376465e-02 -1.968103274703025818e-02 -2.892425842583179474e-02 3.468186259269714355e-01 4.793263226747512817e-02 -2.558617591857910156e-01 -2.239885777235031128e-01 4.963120818138122559e-02 3.852276131510734558e-02 -7.107416540384292603e-02 1.811979711055755615e-02 -7.264044880867004395e-02 -1.272259354591369629e-01 6.206867843866348267e-02
-2.147236019372940063e-01 -2.585700154304504395e-02 -1.834646463394165039e-01 2.023611217737197876e-01 -1.472566276788711548e-02 -1.502558961510658264e-02 4.140217788517475128e-03 4.866526648402214050e-02 -2.867361158132553101e-02 -3.716679662466049194e-02 3.606202080845832825e-02 -1.365250349044799805e-01 7.096077501773834229e-02 1.176133751869201660e-01 -8.807729929685592651e-02 -4.248177111148834229e-01 2.174336761236190796e-01 7.857569307088851929e-02 2.124359160661697388e-01 -2.680888958275318146e-02 3.718711808323860168e-02 8.271779865026473999e-02 -3.374128788709640503e-02 -2.119379192590713501e-01 -1.790339201688766479e-01 1.709812879562377930e-01 3.047591745853424072e-01 2.788868248462677002e-01 3.161988258361816406e-01 9.669848531484603882e-02 -8.352517336606979370e-02 -3.804151117801666260e-01
-3.430173965170979500e-03 7.874675095081329346e-02 -2.274446785449981689e-01 1.240324303507804871e-01 -1.883058845996856689e-01 -6.006208807229995728e-02 -2.213296890258789062e-01 -5.298361927270889282e-02 -1.140340715646743774e-01 1.792818307876586914e-01 -5.794204398989677429e-02 2.871881425380706787e-01 5.332817509770393372e-02 3.051617741584777832e-01 3.044361434876918793e-02 -2.683564424514770508e-01 -1.178099960088729858e-02 1.583717912435531616e-01 3.301591277122497559e-01 -1.520542353391647339e-01 -6.134488433599472046e-02 1.982515007257461548e-01 1.536148190498352051e-01 -9.957835078239440918e-03 -9.217388182878494263e-02 7.852692902088165283e-02 7.343509048223495483e-02 4.008026421070098877e-02 3.296330571174621582e-01 -3.825048506259918213e-01 9.913168102502822876e-02 1.592341661453247070e-01
-7.545338571071624756e-02 -1.277502030134201050e-01 -1.963056325912475586e-01 -6.750591844320297241e-02 1.742825955152511597e-01 -3.013429939746856689e-01 -2.042806744575500488e-01 4.840277880430221558e-02 -3.572148084640502930e-02 -1.812302023172378540e-01 -3.965613543987274170e-01 -1.010901853442192078e-02 9.907439351081848145e-02 1.132558137178421021e-01 -8.308961987495422363e-02 -2.728284001350402832e-01 -9.440089762210845947e-02 -6.793811172246932983e-02 2.331975400447845459e-01 -4.437819123268127441e-01 -3.279171884059906006e-02 9.531279094517230988e-03 9.660580009222030640e-02 -2.177606895565986633e-02 5.999139323830604553e-02 1.069336906075477600e-01 2.820887863636016846e-01 1.636207103729248047e-01 -7.310049235820770264e-02 -4.699035733938217163e-02 2.460844069719314575e-01 -9.413020312786102295e-02
-2.416999489068984985e-01 -2.329401373863220215e-01 -5.740664154291152954e-02 2.605009675025939941e-01 1.716075837612152100e-01 1.108752936124801636e-01 -1.523016244173049927e-01 5.197343975305557251e-02 5.836962908506393433e-02 -1.135735809803009033e-01 -2.037500590085983276e-01 3.424048721790313721e-01 1.293360143899917603e-01 -3.579233214259147644e-02 5.351593717932701111e-02 -3.109417259693145752e-01 -2.250845171511173248e-02 -3.118775412440299988e-02 -2.138081192970275879e-02 -1.831890791654586792e-01 -9.499995410442352295e-02 2.052119523286819458e-01 1.543698310852050781e-01 -2.035739868879318237e-01 -3.511506319046020508e-01 -5.976696964353322983e-03 1.531084030866622925e-01 1.176885217428207397e-01 -2.990188896656036377e-01 1.152781173586845398e-01 1.201251149177551270e-02 2.012973874807357788e-01
-1.211540699005126953e-01 -5.808363109827041626e-02 -8.346042782068252563e-02 2.401076406240463257e-01 1.864977777004241943e-01 -1.570987105369567871e-01 2.151256054639816284e-01 4.499564412981271744e-03 -1.811341643333435059e-01 5.801291391253471375e-02 -1.844240427017211914e-01 -4.598250612616539001e-02 2.330682724714279175e-01 -3.002403080463409424e-01 -2.853322625160217285e-01 -1.105806231498718262e-01 3.707233816385269165e-02 1.096221432089805603e-01 3.061538934707641602e-01 -1.986013492569327354e-03 -2.918221056461334229e-02 -1.264652609825134277e-01 -1.811193525791168213e-01 -1.346942335367202759e-01 -4.111457467079162598e-01 -3.508445620536804199e-02 2.830131053924560547e-01 1.163170635700225830e-01 8.798519521951675415e-02 -5.214022099971771240e-02 1.554112434387207031e-01 1.665322780609130859e-01
-3.290531933307647705e-01 2.113031037151813507e-02 1.026535928249359131e-01 1.886712312698364258e-01 1.823265552520751953e-01 -2.189104408025741577e-01 -5.922142043709754944e-02 -1.361739933490753174e-01 -1.260962486267089844e-01 -5.817834287881851196e-02 -1.625488102436065674e-01 3.174769878387451172e-01 4.323220625519752502e-02 -1.441868841648101807e-01 -2.070617973804473877e-01 -1.944105625152587891e-01 4.522073268890380859e-02 -7.935938239097595215e-02 1.938353478908538818e-01 -2.421632260084152222e-01 -3.216707333922386169e-02 4.079785048961639404e-01 6.300941109657287598e-02 7.938492298126220703e-02 1.677919328212738037e-01 9.238193929195404053e-02 2.693896889686584473e-01 1.585388779640197754e-01 1.790310740470886230e-01 5.762719735503196716e-02 2.772317267954349518e-02 1.981243044137954712e-01
4.238452389836311340e-02 8.804784715175628662e-02 -1.272681206464767456e-01 -2.896291203796863556e-02 8.258301764726638794e-03 -3.250361084938049316e-01 -2.115083038806915283e-01 1.649475544691085815e-01 1.853029243648052216e-02 -2.266440689563751221e-01 -4.100833088159561157e-02 1.732777059078216553e-01 1.774927824735641479e-01 -1.921803504228591919e-02 -7.879631221294403076e-02 -2.113433480262756348e-01 -2.793761901557445526e-02 1.107328906655311584e-01 1.289969831705093384e-01 -2.021359950304031372e-01 1.651065349578857422e-01 5.456732586026191711e-02 4.156149327754974365e-01 -7.624872028827667236e-02 -1.303442865610122681e-01 -2.858404302969574928e-03 5.074450373649597168e-01 9.683378040790557861e-02 -1.109935641288757324e-01 3.813431784510612488e-02 1.639205217361450195e-01 -1.604423224925994873e-01
-1.657929504290223122e-03 -9.884044528007507324e-02 1.943000853061676025e-01 3.444465398788452148e-01 -4.436806142330169678e-01 -1.306276172399520874e-01 -2.572617866098880768e-02 -3.489870205521583557e-02 -9.564719349145889282e-02 -5.505291000008583069e-02 -2.097260504961013794e-01 3.715258836746215820e-01 4.423688724637031555e-02 -8.738799393177032471e-02 1.329658925533294678e-01 -4.577682912349700928e-02 -1.590195670723915100e-02 1.012341901659965515e-01 1.368637233972549438e-01 -1.107067614793777466e-01 4.892782121896743774e-02 -7.033716142177581787e-02 2.178624272346496582e-01 -5.899388343095779419e-02 -2.332088798284530640e-01 -6.143327057361602783e-02 3.690749704837799072e-01 4.533490911126136780e-02 -3.519593272358179092e-03 -1.757327020168304443e-01 1.438575088977813721e-01 2.160450220108032227e-01
-9.048715978860855103e-02 1.442027837038040161e-01 1.127373799681663513e-01 2.099694609642028809e-01 -2.678849101066589355e-01 -7.886904478073120117e-02 -2.972412705421447754e-01 -3.929089307785034180e-01 -1.673622876405715942e-01 1.142837107181549072e-01 -1.654847264289855957e-01 2.308257371187210083e-01 -1.511839628219604492e-01 -8.434303849935531616e-02 -6.902586668729782104e-02 -3.288801312446594238e-01 1.397338956594467163e-01 2.430501133203506470e-01 1.086577028036117554e-01 4.473721608519554138e-02 -7.863914221525192261e-02 -1.224537193775177002e-02 -8.562199771404266357e-02 -1.705197244882583618e-01 -1.709360927343368530e-01 -1.272384822368621826e-01 2.519628703594207764e-01 -1.594858318567276001e-01 1.449529975652694702e-01 -6.336579471826553345e-02 1.049895584583282471e-01 1.527954638004302979e-01
-1.682812124490737915e-01 8.059524744749069214e-02 1.935778744518756866e-02 3.785510361194610596e-01 2.628352344036102295e-01 -5.474588871002197266e-01 -2.499863058328628540e-01 -5.477438494563102722e-02 -8.730063587427139282e-02 1.037383675575256348e-01 -6.005015969276428223e-02 3.756857290863990784e-02 2.742941677570343018e-01 6.972135603427886963e-02 -1.998325884342193604e-01 -1.051085218787193298e-01 -1.853250861167907715e-01 1.729411929845809937e-01 -2.699181437492370605e-02 -1.120868101716041565e-01 -2.771463990211486816e-01 8.067442476749420166e-02 3.965849056839942932e-02 -7.917903363704681396e-02 -1.090057119727134705e-01 2.493608929216861725e-02 1.246209442615509033e-01 -5.963649228215217590e-02 2.413986437022686005e-02 -1.670552045106887817e-01 6.284623593091964722e-02 2.446247963234782219e-03
1.341478154063224792e-02 1.412219405174255371e-01 -2.734729051589965820e-01 3.275343179702758789e-01 3.244596766307950020e-03 -3.879731148481369019e-02 -4.019754752516746521e-02 -2.139700502157211304e-01 4.285287857055664062e-02 2.234099507331848145e-01 -2.616448104381561279e-01 6.734555587172508240e-03 2.119064703583717346e-02 8.273490518331527710e-02 1.396434158086776733e-01 -2.510960996150970459e-01 6.253135949373245239e-02 1.449686288833618164e-01 1.430786401033401489e-02 -1.269382685422897339e-01 -2.590262293815612793e-01 2.936472296714782715e-01 1.590743213891983032e-01 -1.153065711259841919e-01 -2.015847861766815186e-01 -2.821547985076904297e-01 1.493432074785232544e-01 8.834313601255416870e-02 2.792445570230484009e-02 2.693111300468444824e-01 2.607134580612182617e-01 -1.183093711733818054e-01
-1.647225320339202881e-01 -1.426466703414916992e-01 -3.228767216205596924e-01 1.626753062009811401e-01 -4.009683057665824890e-02 -1.211580932140350342e-01 -8.429282158613204956e-02 7.247062027454376221e-02 -2.265347838401794434e-01 1.723233163356781006e-01 -2.665886580944061279e-01 1.727031469345092773e-01 2.218244038522243500e-02 4.058407247066497803e-02 -2.830796241760253906e-01 -2.467830628156661987e-01 -3.771196007728576660e-01 1.339026689529418945e-01 7.434839010238647461e-02 -2.262078523635864258e-01 2.761340141296386719e-01 4.951129853725433350e-02 -2.379754371941089630e-02 1.055845543742179871e-01 -5.889224261045455933e-02 -1.323583126068115234e-01 7.346159219741821289e-02 -8.234378695487976074e-02 -9.724453091621398926e-02 2.435471564531326294e-01 2.423993051052093506e-01 1.101671624928712845e-02
-3.040474839508533478e-02 -1.391246914863586426e-01 -8.461961150169372559e-02 9.674857556819915771e-02 -2.839443981647491455e-01 -3.511865809559822083e-02 -3.462026640772819519e-02 -2.631885707378387451e-01 -1.608926616609096527e-02 1.918823644518852234e-02 -2.607674896717071533e-01 1.097377985715866089e-01 6.139620207250118256e-03 -7.342358119785785675e-03 9.925940632820129395e-02 -4.458961188793182373e-01 5.344713479280471802e-02 2.387074083089828491e-01 6.032335013151168823e-02 -2.803229093551635742e-01 -1.134058758616447449e-01 -9.843946993350982666e-02 3.390014171600341797e-01 -3.376157879829406738e-01 -2.539756335318088531e-02 -2.044720500707626343e-01 1.569121628999710083e-01 1.266661733388900757e-01 -1.108456403017044067e-03 -4.383284226059913635e-02 2.010572701692581177e-01 4.956581443548202515e-02
-2.862824201583862305e-01 -8.620155602693557739e-02 -7.980369031429290771e-02 4.719996359199285507e-03 1.093436107039451599e-01 -2.170520871877670288e-01 -6.938366591930389404e-02 -4.018307626247406006e-01 2.438389658927917480e-01 1.103414967656135559e-01 9.723782539367675781e-03 3.243675827980041504e-01 -2.174624800682067871e-02 1.407618224620819092e-01 -1.446259766817092896e-01 -1.487961709499359131e-01 -3.671903535723686218e-02 4.926222935318946838e-02 8.362947404384613037e-02 -3.561348468065261841e-02 -2.576179504394531250e-01 1.793322414159774780e-01 1.268021911382675171e-01 -3.013618290424346924e-01 3.617209568619728088e-02 -3.981807827949523926e-02 2.568445503711700439e-01 -7.723232358694076538e-02 3.180715143680572510e-01 -1.816232502460479736e-01 5.436370894312858582e-02 -9.583274275064468384e-02
-2.821164727210998535e-01 8.491599000990390778e-03 -5.608494579792022705e-02 2.786398231983184814e-01 1.248488053679466248e-01 -1.244454234838485718e-01 6.946742534637451172e-02 9.557389467954635620e-02 -1.202512830495834351e-01 5.373123288154602051e-02 -2.024533301591873169e-01 2.935980856418609619e-01 -6.902463734149932861e-02 2.729602754116058350e-01 -2.582149207592010498e-01 -1.482370793819427490e-01 -1.446169912815093994e-01 1.197710186243057251e-01 -3.146782517433166504e-01 -8.611170575022697449e-03 1.350835263729095459e-01 7.026854157447814941e-02 2.974693477153778076e-01 -1.405269056558609009e-01 -1.931704878807067871e-01 1.835591718554496765e-02 1.794128566980361938e-01 -2.645788528025150299e-02 6.663528084754943848e-02 -3.625056743621826172e-01 6.229486316442489624e-03 -9.927748888731002808e-02
-1.889651566743850708e-01 5.588641017675399780e-02 7.339596748352050781e-02 3.751287236809730530e-02 -2.618572115898132324e-01 -9.111951291561126709e-02 -2.651398181915283203e-01 -3.819855749607086182e-01 -1.099844351410865784e-01 -4.266175255179405212e-02 -4.039631485939025879e-01 3.095691800117492676e-01 1.061892360448837280e-01 2.811363153159618378e-02 1.199754998087882996e-01 -3.978275656700134277e-01 1.428404450416564941e-01 1.422294974327087402e-01 -1.744450768455862999e-03 -1.210053786635398865e-01 9.752577170729637146e-03 -1.574056781828403473e-02 -9.821400791406631470e-02 -5.807066708803176880e-02 -1.578365713357925415e-01 -2.144976258277893066e-01 1.712278723716735840e-01 -5.446914210915565491e-02 8.270480483770370483e-02 1.813843660056591034e-02 1.432356685400009155e-01 6.399182975292205811e-02
-1.016369089484214783e-01 5.473033338785171509e-02 -1.905291527509689331e-01 1.016982346773147583e-01 -4.550323635339736938e-02 -2.758901715278625488e-01 -1.333836615085601807e-01 1.589931249618530273e-01 1.401094645261764526e-01 1.362855732440948486e-02 -2.200937122106552124e-01 2.952265739440917969e-01 -3.342736065387725830e-01 5.023402348160743713e-02 -2.345576137304306030e-01 -3.113240599632263184e-01 8.324178308248519897e-02 2.277187407016754150e-01 2.527592480182647705e-01 -1.792396791279315948e-02 1.640836745500564575e-01 1.699560284614562988e-01 1.790390610694885254e-01 1.487744450569152832e-01 1.555902212858200073e-01 -1.279335469007492065e-01 3.022384941577911377e-01 4.925584793090820312e-02 6.804054230451583862e-02 -7.059932500123977661e-02 1.100511699914932251e-01 -8.994843065738677979e-02
8.271995931863784790e-02 1.152568832039833069e-01 -3.917978703975677490e-01 3.540843725204467773e-01 1.114438399672508240e-01 -2.320956671610474586e-03 -1.350072771310806274e-01 -1.575403362512588501e-01 -1.406186167150735855e-02 1.119530498981475830e-01 -2.185862511396408081e-01 -5.705584213137626648e-02 1.539335306733846664e-02 -2.086426503956317902e-02 -1.010736301541328430e-01 -1.789606064558029175e-01 -4.112728312611579895e-02 1.687315106391906738e-01 -4.469627887010574341e-02 -2.908446788787841797e-01 -2.606329917907714844e-01 3.864021897315979004e-01 1.390422880649566650e-01 -2.200044542551040649e-01 -8.907964080572128296e-02 -7.271946221590042114e-02 1.518409550189971924e-01 8.971695601940155029e-02 4.124709963798522949e-02 2.420205771923065186e-01 1.677681952714920044e-01 -6.609474867582321167e-02
-4.299536347389221191e-01 1.570912003517150879e-01 -2.336763292551040649e-01 1.635760515928268433e-01 1.201551333069801331e-01 -2.287486046552658081e-01 -1.455480307340621948e-01 -1.390915177762508392e-02 -1.341239959001541138e-01 -1.789541840553283691e-01 -2.356356680393218994e-01 1.671172305941581726e-02 3.704654052853584290e-02 1.458543539047241211e-01 6.127237901091575623e-02 -1.340901553630828857e-01 5.518529191613197327e-02 -1.733068972826004028e-01 -1.140232086181640625e-01 -1.079932823777198792e-01 -4.213359951972961426e-02 1.595173776149749756e-01 -2.777418680489063263e-02 5.278210714459419250e-02 -3.536744713783264160e-01 2.377837300300598145e-01 -7.626126520335674286e-03 1.293605566024780273e-01 1.765334159135818481e-01 7.838106155395507812e-02 1.089386865496635437e-01 3.669398725032806396e-01
9.274792671203613281e-02 -2.291353791952133179e-01 5.831221863627433777e-02 2.065407782793045044e-01 1.193681266158819199e-02 -5.870231986045837402e-02 2.247917801141738892e-01 -1.152011230587959290e-01 -1.087075769901275635e-01 2.098567783832550049e-01 -2.580758333206176758e-01 4.545172452926635742e-01 1.187458820641040802e-02 1.728867143392562866e-01 9.177191182971000671e-03 -1.683293133974075317e-01 -1.221783682703971863e-01 5.225108191370964050e-02 3.133499622344970703e-02 -1.099279001355171204e-01 -9.795583039522171021e-02 2.779660522937774658e-01 1.920525580644607544e-01 -3.644102513790130615e-01 -1.275073140859603882e-01 2.541464520618319511e-03 1.324420124292373657e-01 1.572486013174057007e-01 1.030276417732238770e-01 -4.001249745488166809e-02 -2.755202651023864746e-01 6.344424188137054443e-02
-8.300282806158065796e-02 -5.578032508492469788e-02 1.171690225601196289e-02 3.095167875289916992e-01 -2.404447495937347412e-01 -4.575848281383514404e-01 8.584133535623550415e-02 -6.225548312067985535e-02 -2.463313341140747070e-01 -1.734281033277511597e-01 -1.421292424201965332e-01 2.189649045467376709e-01 2.494902759790420532e-01 -9.753605723381042480e-02 -2.827488481998443604e-01 -2.872754931449890137e-01 -1.305979788303375244e-01 7.911666482686996460e-02 7.658573985099792480e-02 -2.412948906421661377e-01 6.780833005905151367e-02 -2.571283373981714249e-03 -9.330366551876068115e-02 -2.406685799360275269e-02 2.371056703850626945e-03 -7.164485007524490356e-02 -9.492442011833190918e-03 2.025327645242214203e-02 2.206169515848159790e-01 1.468200683593750000e-01 2.087001502513885498e-01 4.204331338405609131e-02
2.106370180845260620e-01 9.217634052038192749e-02 -3.000676333904266357e-01 1.935632675886154175e-01 1.548913121223449707e-01 -3.008544147014617920e-01 -5.429744347929954529e-02 -2.574459314346313477e-01 -4.065135028213262558e-03 -1.451521832495927811e-02 -1.587603837251663208e-01 -1.405446529388427734e-01 -2.241894789040088654e-02 1.167617440223693848e-01 -1.500970590859651566e-02 -3.180688619613647461e-01 -2.442677021026611328e-01 2.229077368974685669e-01 -1.007471531629562378e-01 -1.560579091310501099e-01 -1.767192184925079346e-01 2.518773376941680908e-01 6.404680013656616211e-02 -2.239525318145751953e-01 -3.339835107326507568e-01 -5.953781306743621826e-02 1.554844081401824951e-01 -5.179810151457786560e-02 5.777886882424354553e-02 9.737621247768402100e-02 5.409767106175422668e-02 1.571642011404037476e-01
-9.227655827999114990e-02 -3.853057324886322021e-02 -1.586812287569046021e-01 3.007596731185913086e-01 -3.878043591976165771e-02 -2.607255578041076660e-01 -2.307320088148117065e-01 -6.228879839181900024e-02 5.999653041362762451e-02 2.271600812673568726e-01 -1.735391467809677124e-01 -4.623040184378623962e-02 3.350448906421661377e-01 1.344810426235198975e-01 -2.055586129426956177e-01 -3.587434291839599609e-01 -2.287458032369613647e-01 1.456653028726577759e-01 -3.187999725341796875e-01 5.853850021958351135e-02 4.804817587137222290e-02 1.567772775888442993e-01 1.394073516130447388e-01 1.697455942630767822e-01 -2.382655888795852661e-01 -7.562401145696640015e-02 -2.701338194310665131e-02 2.875958010554313660e-02 1.583747006952762604e-02 -1.261139810085296631e-01 -1.676514744758605957e-02 1.574725359678268433e-01
8.771733194589614868e-02 -2.760877013206481934e-01 -1.890615373849868774e-01 3.165248930454254150e-01 7.083813101053237915e-02 8.300619572401046753e-02 -2.978383004665374756e-01 -3.061883151531219482e-02 -3.804540261626243591e-03 -9.166641533374786377e-02 -1.375688612461090088e-01 2.781605720520019531e-01 3.009669184684753418e-01 -2.028737813234329224e-01 3.495441749691963196e-02 -2.443611770868301392e-01 -1.580145955085754395e-01 -1.112755388021469116e-01 1.847001910209655762e-01 -1.595265232026576996e-02 -1.845769286155700684e-01 1.114338487386703491e-01 2.204790860414505005e-01 -4.913377761840820312e-02 -2.702650427818298340e-01 -1.908908337354660034e-01 2.313102409243583679e-02 2.307591140270233154e-01 -1.629971712827682495e-01 -4.075889289379119873e-02 -1.318516284227371216e-01 5.562885850667953491e-02
-1.176510229706764221e-01 -2.315104305744171143e-01 -1.448155660182237625e-02 2.255589663982391357e-01 4.216473549604415894e-02 -1.899477988481521606e-01 6.900279223918914795e-02 4.781668260693550110e-02 -1.535441447049379349e-02 1.430236101150512695e-01 -1.935180872678756714e-01 -4.712089896202087402e-02 6.874118000268936157e-03 2.342827618122100830e-01 -3.425552695989608765e-02 -2.479863017797470093e-01 -2.272607386112213135e-01 1.827330291271209717e-01 -1.980413943529129028e-01 2.007499337196350098e-01 1.736047714948654175e-01 6.437215954065322876e-02 2.874989211559295654e-01 -1.204522326588630676e-01 -4.018449187278747559e-01 3.515882790088653564e-02 3.460576236248016357e-01 4.756609722971916199e-02 2.247122675180435181e-01 1.935623772442340851e-02 -6.341087073087692261e-02 -1.515572369098663330e-01
-2.229339480400085449e-01 -1.808957457542419434e-01 -2.943658083677291870e-02 3.156618773937225342e-01 -1.175334081053733826e-01 -2.127953246235847473e-02 -2.842179313302040100e-02 -1.011498123407363892e-01 -2.552824616432189941e-01 -8.145086467266082764e-02 -2.006863057613372803e-01 2.888703346252441406e-01 2.463341355323791504e-01 -2.796427905559539795e-01 -7.978165894746780396e-02 -8.839032799005508423e-02 5.589808151125907898e-02 -6.709972769021987915e-02 2.744455635547637939e-01 2.280518598854541779e-02 -2.928808629512786865e-01 9.755236655473709106e-02 -1.285550296306610107e-01 2.138599157333374023e-01 -1.685242950916290283e-01 1.686675250530242920e-01 3.013610243797302246e-01 1.680995970964431763e-01 7.122212648391723633e-02 -4.855337366461753845e-02 1.370334029197692871e-01 -4.515882581472396851e-03
-8.894508332014083862e-02 -2.281695604324340820e-01 1.618320494890213013e-01 1.493837833404541016e-01 -2.303532510995864868e-01 -6.936188787221908569e-02 -9.651345014572143555e-02 -1.681247949600219727e-01 -5.296234413981437683e-02 -1.910036355257034302e-01 -3.692975640296936035e-01 2.652729451656341553e-01 9.974768012762069702e-02 -9.272057563066482544e-02 -3.561762347817420959e-02 -3.560801744461059570e-01 -1.008435934782028198e-01 1.010751575231552124e-01 4.968466237187385559e-02 -2.080081254243850708e-01 1.430236846208572388e-01 3.659568354487419128e-02 4.041187465190887451e-02 -1.722640842199325562e-01 -2.291404604911804199e-01 -2.075926661491394043e-01 -4.462961480021476746e-02 8.406730741262435913e-02 -1.454119086265563965e-01 -1.438019424676895142e-01 2.652027308940887451e-01 2.595797777175903320e-01
-2.352363467216491699e-01 2.011256217956542969e-01 9.335713088512420654e-02 2.456362545490264893e-01 1.569311618804931641e-01 -7.835504412651062012e-02 -1.260946393013000488e-01 1.375908106565475464e-01 -8.976683020591735840e-02 2.267626374959945679e-01 -2.552433609962463379e-01 6.315929442644119263e-02 1.267749220132827759e-01 1.846304386854171753e-01 -7.942646741867065430e-02 -2.668442428112030029e-01 -9.730035066604614258e-02 -1.014311909675598145e-01 -1.493289917707443237e-01 -2.510362565517425537e-01 -2.921129763126373291e-02 2.421047091484069824e-01 3.703875243663787842e-01 -1.006422936916351318e-02 -4.137401282787322998e-01 1.471187360584735870e-02 9.449329227209091187e-02 -3.840905427932739258e-02 1.309390515089035034e-01 -7.718191295862197876e-02 2.242581360042095184e-02 -7.766994088888168335e-02
6.544851511716842651e-02 -7.949031889438629150e-02 1.536136269569396973e-01 1.808624565601348877e-01 1.843791455030441284e-01 -1.744479387998580933e-01 -1.582345068454742432e-01 -2.439879924058914185e-01 3.377723693847656250e-02 1.182658821344375610e-01 8.433741331100463867e-02 1.528460532426834106e-01 -1.615337580442428589e-01 -4.657055065035820007e-02 -9.113226085901260376e-02 -1.767644435167312622e-01 1.825717091560363770e-02 2.328003346920013428e-01 1.029750257730484009e-01 -1.485378295183181763e-01 -2.615332305431365967e-01 2.424354404211044312e-01 6.652986258268356323e-02 -3.084259629249572754e-01 3.049462288618087769e-02 -1.227232590317726135e-01 3.262935578823089600e-01 1.612312346696853638e-01 4.043001830577850342e-01 -5.148419365286827087e-02 1.963461041450500488e-01 6.032496690750122070e-02
-1.721778064966201782e-01 5.896583944559097290e-02 -9.403062611818313599e-02 3.622752726078033447e-01 -2.195447534322738647e-01 -8.880469948053359985e-02 6.162473559379577637e-02 1.111635938286781311e-01 -1.484716385602951050e-01 -1.502326130867004395e-01 -3.032653927803039551e-01 -2.065871655941009521e-02 5.501271039247512817e-02 -2.834686636924743652e-01 -4.006484895944595337e-02 -1.813507378101348877e-01 -1.309179067611694336e-01 3.432711958885192871e-01 2.213617414236068726e-01 -3.420963883399963379e-01 1.684297621250152588e-02 -9.554293751716613770e-02 8.472490124404430389e-03 -1.709264367818832397e-01 -3.545331954956054688e-02 -6.498105823993682861e-02 9.872858971357345581e-02 -2.845332212746143341e-02 9.194351732730865479e-02 -9.876065887510776520e-03 2.938163280487060547e-01 2.214639782905578613e-01
-1.100267097353935242e-01 -2.807330526411533356e-02 -2.522957623004913330e-01 2.517649531364440918e-01 4.298150166869163513e-02 -2.240587025880813599e-01 -3.355535268783569336e-01 -1.036230847239494324e-02 -4.581089317798614502e-02 1.029878184199333191e-01 -9.029193222522735596e-02 6.333628296852111816e-02 -6.566834449768066406e-02 9.594486653804779053e-02 -1.348464041948318481e-01 -1.445840746164321899e-01 5.063813552260398865e-02 1.243113875389099121e-01 -1.593900769948959351e-01 -6.582123041152954102e-02 1.090210955590009689e-02 -5.864059925079345703e-02 1.785705685615539551e-01 4.103109240531921387e-02 -2.136749476194381714e-01 1.208821535110473633e-01 3.194020986557006836e-01 1.136701032519340515e-01 4.084198474884033203e-01 -2.402852177619934082e-01 2.198673486709594727e-01 -2.913104593753814697e-01
-2.106164023280143738e-02 -3.390562161803245544e-02 1.032277867197990417e-01 7.661876082420349121e-02 -7.577224075794219971e-02 -1.429719775915145874e-01 1.168871372938156128e-01 -5.825063586235046387e-02 -2.253259718418121338e-01 6.737812608480453491e-02 -3.644155263900756836e-01 4.975920319557189941e-01 -8.446626365184783936e-02 4.105838388204574585e-02 -5.535006895661354065e-02 -4.052088856697082520e-01 -2.003855258226394653e-01 1.208847761154174805e-01 2.041206508874893188e-01 -6.357750296592712402e-02 -1.247674226760864258e-01 5.539920181035995483e-02 -1.095812860876321793e-02 -1.509413123130798340e-01 -2.132156342267990112e-01 1.482610702514648438e-01 1.328551918268203735e-01 1.210599467158317566e-01 -5.853307992219924927e-02 -1.055442355573177338e-02 -2.076498568058013916e-01 1.960547268390655518e-01
-1.123203039169311523e-01 1.374637521803379059e-02 7.665730267763137817e-02 3.172381222248077393e-01 3.866937756538391113e-01 -3.990490734577178955e-01 -3.197928890585899353e-02 -4.160210862755775452e-02 -1.952224820852279663e-01 1.761243194341659546e-01 8.384717628359794617e-03 -1.940377987921237946e-02 3.065961897373199463e-01 9.424982219934463501e-02 -1.246032491326332092e-01 -2.900081574916839600e-01 -1.383408606052398682e-01 1.850153505802154541e-01 1.011885106563568115e-01 -1.135935932397842407e-01 -2.345172762870788574e-01 1.881995350122451782e-01 1.654876917600631714e-01 -8.016682416200637817e-02 -4.024028405547142029e-02 1.393692800775170326e-03 2.633365988731384277e-02 1.395210903137922287e-02 3.836968913674354553e-02 -8.806380629539489746e-02 2.905591130256652832e-01 1.250911597162485123e-02
8.267529308795928955e-02 1.672691479325294495e-02 -3.359698653221130371e-01 3.148581385612487793e-01 -4.281662404537200928e-03 -9.434916824102401733e-02 -1.192364618182182312e-01 -1.707819402217864990e-01 -3.505962342023849487e-02 2.118258476257324219e-01 -2.150011360645294189e-01 -8.277241885662078857e-02 -2.714675851166248322e-02 1.305633932352066040e-01 8.047033846378326416e-02 -1.405936181545257568e-01 5.019197613000869751e-02 1.399147696793079376e-02 7.337164133787155151e-02 -1.797497272491455078e-01 -3.759779632091522217e-01 2.717167735099792480e-01 1.546910405158996582e-01 -1.660066246986389160e-01 -2.164822667837142944e-01 -1.527397483587265015e-01 2.149643003940582275e-02 1.125781089067459106e-01 1.657367050647735596e-01 3.069952130317687988e-01 1.701130568981170654e-01 -2.104741036891937256e-01
4.537356435321271420e-04 2.917300537228584290e-02 -1.188039183616638184e-01 2.122539840638637543e-02 -3.076087832450866699e-01 -1.941433101892471313e-01 -2.758799493312835693e-01 1.034590974450111389e-02 -1.303436905145645142e-01 1.455193758010864258e-01 -1.295651495456695557e-01 3.176067173480987549e-01 1.165917515754699707e-01 2.024351358413696289e-01 -5.103591457009315491e-02 -2.877345681190490723e-01 -5.522788316011428833e-02 7.940633594989776611e-02 2.268809676170349121e-01 -3.287872672080993652e-01 3.851331770420074463e-02 9.884351491928100586e-02 3.609248250722885132e-02 -2.336959689855575562e-01 4.964106902480125427e-02 -6.613309681415557861e-02 1.716758459806442261e-01 2.598637044429779053e-01 1.478713452816009521e-01 -3.104256987571716309e-01 1.341577470302581787e-01 6.393054872751235962e-02
-7.651161402463912964e-02 -2.782220840454101562e-01 -7.503111660480499268e-02 1.203092262148857117e-01 1.310024112462997437e-01 -2.088418453931808472e-01 -2.305309325456619263e-01 1.836017221212387085e-01 -1.644357293844223022e-01 4.376444499939680099e-03 -2.303977012634277344e-01 1.480066478252410889e-01 -2.506929039955139160e-01 2.060588896274566650e-01 5.532190948724746704e-02 -1.317572891712188721e-01 -9.322888404130935669e-02 2.595799043774604797e-02 3.215528726577758789e-01 4.394922032952308655e-02 -1.137808114290237427e-01 -7.789111882448196411e-02 3.550980985164642334e-01 -5.150710791349411011e-02 -1.994095891714096069e-01 2.096746116876602173e-01 1.661483347415924072e-01 8.208890259265899658e-02 3.627138733863830566e-01 2.003502845764160156e-02 3.668454289436340332e-02 -8.599347621202468872e-02
-6.540623307228088379e-02 4.043138399720191956e-02 4.683001339435577393e-02 1.790190190076828003e-01 -2.125903964042663574e-01 -1.701299995183944702e-01 -2.346594333648681641e-01 -1.831576414406299591e-02 -3.893190920352935791e-01 -3.971765935420989990e-02 -1.229654848575592041e-01 1.456925421953201294e-01 1.821736060082912445e-02 4.879626631736755371e-02 -4.592969641089439392e-02 -3.324009776115417480e-01 5.110420659184455872e-02 1.939038038253784180e-01 6.421830505132675171e-02 -3.028167188167572021e-01 1.767771542072296143e-01 3.016699552536010742e-01 5.777736660093069077e-03 -2.059463858604431152e-01 1.226648911833763123e-01 1.289908140897750854e-01 2.350031286478042603e-01 2.830985486507415771e-01 1.073539778590202332e-01 1.199760660529136658e-02 2.014314979314804077e-01 7.393177598714828491e-02
1.508907526731491089e-01 -1.997599452733993530e-01 -9.144953638315200806e-02 1.942783296108245850e-01 -7.547454535961151123e-02 4.032845795154571533e-02 -5.676745623350143433e-02 -4.187114164233207703e-02 -3.267450630664825439e-01 3.242495059967041016e-01 -3.523325026035308838e-01 2.838551402091979980e-01 -1.093291863799095154e-01 2.254769019782543182e-02 7.158199697732925415e-02 -2.362540215253829956e-01 -1.221506670117378235e-02 6.547620519995689392e-03 7.228122651576995850e-02 -2.261544167995452881e-01 -1.418461501598358154e-01 2.619659900665283203e-01 -5.779366195201873779e-02 -2.457250952720642090e-01 -1.429503113031387329e-01 -8.215487748384475708e-02 8.331762999296188354e-02 -1.724742799997329712e-01 1.942196190357208252e-01 -1.393261253833770752e-01 -1.177387386560440063e-01 2.121566087007522583e-01
-2.041074819862842560e-02 2.077012062072753906e-01 -1.863562762737274170e-01 3.760891556739807129e-01 2.564588785171508789e-01 -2.553195655345916748e-01 1.885852962732315063e-02 -2.907075732946395874e-02 -3.375940322875976562e-01 -1.408878564834594727e-01 -3.313640505075454712e-02 1.769370138645172119e-01 -9.696815162897109985e-02 3.147726655006408691e-01 -1.263196580111980438e-02 -3.747238814830780029e-01 -1.652425527572631836e-02 1.409215182065963745e-01 2.462176233530044556e-02 1.751968711614608765e-01 -1.615601778030395508e-02 9.018561244010925293e-02 -7.049673795700073242e-02 -2.061880081892013550e-01 -4.939785599708557129e-02 1.571861058473587036e-01 1.914051771163940430e-01 -9.724929183721542358e-02 -1.368195116519927979e-01 -1.043766085058450699e-02 1.489867269992828369e-01 -1.060632914304733276e-01
-2.543095350265502930e-01 2.572311088442802429e-02 -1.910081505775451660e-01 2.153802514076232910e-01 2.071557193994522095e-01 -1.338694617152214050e-02 -2.130748778581619263e-01 2.578805088996887207e-01 -6.352739036083221436e-02 6.750594824552536011e-02 -2.578000724315643311e-01 1.779672503471374512e-01 -4.056820645928382874e-02 -1.834022104740142822e-01 -1.628831773996353149e-01 -9.637430310249328613e-02 -3.179675042629241943e-01 1.821170002222061157e-01 -3.064582822844386101e-03 -7.182074338197708130e-02 5.764918029308319092e-02 1.130129247903823853e-01 2.407266348600387573e-01 -1.086170002818107605e-01 -3.124389946460723877e-01 1.762569099664688110e-01 -5.649466533213853836e-03 -5.707724485546350479e-03 2.629093527793884277e-01 -1.293620020151138306e-01 1.902938485145568848e-01 -2.070564478635787964e-01
-2.039789259433746338e-01 1.084882169961929321e-01 -6.393400579690933228e-02 1.767217814922332764e-01 2.053936272859573364e-01 -1.485739201307296753e-01 -2.699170634150505066e-02 -4.123870432376861572e-01 1.549924463033676147e-01 1.692069768905639648e-01 -9.412800520658493042e-02 2.132136672735214233e-01 -1.031884551048278809e-01 4.581663385033607483e-02 2.601469121873378754e-02 3.290019230917096138e-04 -5.324755236506462097e-02 1.426775455474853516e-01 7.596778124570846558e-02 -2.346198260784149170e-01 -2.047387361526489258e-01 7.155193388462066650e-02 1.619291678071022034e-02 -5.396190285682678223e-02 -1.465457528829574585e-01 -1.637625992298126221e-01 2.810792624950408936e-01 3.380995094776153564e-01 2.913284003734588623e-01 1.627053618431091309e-01 2.591834664344787598e-01 3.874489665031433105e-02
-2.482209503650665283e-01 6.049642711877822876e-02 1.545332837849855423e-02 1.265870779752731323e-01 1.753556728363037109e-01 -2.309026569128036499e-01 -1.950993537902832031e-01 -5.371991172432899475e-02 -1.142612472176551819e-01 -1.916622556746006012e-02 -3.140171766281127930e-01 2.893647253513336182e-01 3.891098126769065857e-02 3.515784069895744324e-02 -6.300526112318038940e-02 -1.906267553567886353e-01 -1.758955270051956177e-01 3.354225158691406250e-01 -1.973145753145217896e-01 2.150983661413192749e-01 1.612981110811233521e-01 1.988323032855987549e-01 -4.373263102024793625e-03 -2.282121032476425171e-01 -1.651277095079421997e-01 7.337904721498489380e-02 1.548415869474411011e-01 -1.844060122966766357e-01 -9.612774103879928589e-02 -3.111393451690673828e-01 4.354785382747650146e-02 -9.874868392944335938e-02
7.903196662664413452e-02 9.525135904550552368e-02 -2.420018464326858521e-01 6.300010532140731812e-02 -1.082520261406898499e-01 -1.853910982608795166e-01 1.367547512054443359e-01 -4.333907365798950195e-02 -1.859091371297836304e-01 -3.511450886726379395e-01 -3.690646886825561523e-01 3.536551725119352341e-03 -2.209824696183204651e-02 5.958943068981170654e-02 -2.830311357975006104e-01 -1.839260011911392212e-01 -1.931060403585433960e-01 1.185114607214927673e-01 8.563487231731414795e-02 -1.460863836109638214e-02 -1.521788239479064941e-01 1.357257664203643799e-01 7.251850515604019165e-02 1.242564991116523743e-01 -4.150263369083404541e-01 -4.599202424287796021e-03 5.674533173441886902e-02 2.323690503835678101e-01 -1.414846628904342651e-02 1.953336745500564575e-01 1.116708219051361084e-01 -2.048128098249435425e-01
1.015766635537147522e-01 -1.219690069556236267e-01 -1.234638467431068420e-01 -2.072427608072757721e-02 -1.621011644601821899e-01 -1.152720302343368530e-01 -2.999506890773773193e-01 -1.871196776628494263e-01 -5.739334970712661743e-02 6.305520981550216675e-02 4.467348009347915649e-02 3.085336387157440186e-01 2.963640987873077393e-01 -1.985600143671035767e-01 -1.045632883906364441e-01 -2.521902322769165039e-01 8.704875409603118896e-02 3.414782881736755371e-01 2.433291636407375336e-02 -1.148170679807662964e-01 -8.805657923221588135e-02 5.511456355452537537e-02 1.881739497184753418e-01 6.100147962570190430e-02 -2.888050675392150879e-01 3.960510715842247009e-02 2.966458499431610107e-01 1.132345572113990784e-01 1.788349896669387817e-01 -2.347631156444549561e-01 6.713899970054626465e-02 1.518268436193466187e-01
-1.362193673849105835e-01 -2.561095952987670898e-01 -1.113698258996009827e-02 3.694030642509460449e-01 1.605560183525085449e-01 -1.357211023569107056e-01 6.142791733145713806e-02 -1.181638240814208984e-01 1.641267240047454834e-01 -1.299803052097558975e-02 -7.576556503772735596e-02 2.056651711463928223e-01 1.310488730669021606e-01 3.595973923802375793e-02 1.633037775754928589e-01 -1.538162678480148315e-01 2.558601498603820801e-01 -1.482394486665725708e-01 4.331291094422340393e-02 7.431086897850036621e-02 -3.033534586429595947e-01 2.449135929346084595e-01 -4.682091996073722839e-02 -3.312271833419799805e-02 -1.537995338439941406e-01 -2.083563618361949921e-02 3.461679518222808838e-01 -6.648366898298263550e-02 1.144068464636802673e-01 3.466608524322509766e-01 1.947530210018157959e-01 6.107936426997184753e-02
4.302528128027915955e-02 8.379454165697097778e-02 -2.513815462589263916e-01 1.788580864667892456e-01 1.123013943433761597e-01 -3.008666336536407471e-01 -3.970689475536346436e-01 -2.457655370235443115e-01 -1.839449554681777954e-01 1.886107586324214935e-02 -1.571652591228485107e-01 2.566262185573577881e-01 -1.218199282884597778e-01 -2.016355842351913452e-02 -5.589035898447036743e-02 -5.225668847560882568e-02 3.933260217308998108e-02 1.282370537519454956e-01 -1.492484658956527710e-01 -2.013673186302185059e-01 -3.095247037708759308e-02 3.500334322452545166e-01 -9.368553757667541504e-02 9.167621284723281860e-02 2.610983699560165405e-02 2.370182573795318604e-01 9.611005336046218872e-02 5.547096580266952515e-02 3.539620339870452881e-01 -8.619043231010437012e-02 6.641017645597457886e-02 -3.341653943061828613e-02
-1.895445212721824646e-02 -2.570993006229400635e-01 -1.123237609863281250e-01 2.137097418308258057e-01 -3.378331959247589111e-01 1.618358120322227478e-02 -1.653933376073837280e-01 1.683813184499740601e-01 -3.076720237731933594e-02 -1.566985622048377991e-02 -1.215443462133407593e-01 1.374183148145675659e-01 -5.642169620841741562e-03 -9.488737559877336025e-04 6.430260837078094482e-03 -2.924498915672302246e-01 -1.240700334310531616e-01 1.438444405794143677e-01 -1.506936550140380859e-02 7.411851733922958374e-02 1.901187598705291748e-01 -1.728527992963790894e-01 3.298697769641876221e-01 -5.238658189773559570e-02 -3.597761988639831543e-01 -2.702958323061466217e-02 2.990290522575378418e-01 -1.770746260881423950e-01 1.984384059906005859e-01 -3.308339044451713562e-02 1.043183282017707825e-01 2.510320842266082764e-01
3.272880613803863525e-02 -6.241293624043464661e-02 2.840809337794780731e-02 1.343856155872344971e-01 -2.073811367154121399e-02 1.458351220935583115e-02 -1.812398806214332581e-02 -2.125622034072875977e-01 -2.012851387262344360e-01 -1.272977795451879501e-02 -9.678815305233001709e-02 3.903118669986724854e-01 1.427080333232879639e-01 -2.083955407142639160e-01 1.639396697282791138e-01 -3.224310576915740967e-01 -1.942862719297409058e-01 2.809745967388153076e-01 2.950381338596343994e-01 -2.200694084167480469e-01 -2.000071704387664795e-01 9.583640843629837036e-02 1.513470560312271118e-01 4.913770779967308044e-02 -2.912683784961700439e-01 9.203753620386123657e-02 2.393038570880889893e-01 -5.666921287775039673e-02 -1.036139354109764099e-01 -1.801006048917770386e-01 -9.650827944278717041e-02 -6.338710431009531021e-03
-1.944947838783264160e-01 -7.321696728467941284e-02 -7.663321495056152344e-02 9.624028950929641724e-02 2.543324828147888184e-01 -5.776774138212203979e-02 1.479762345552444458e-01 -1.476058065891265869e-01 -1.582667380571365356e-01 9.227905422449111938e-02 -2.791514396667480469e-01 -1.379954367876052856e-01 7.399091124534606934e-02 -1.499441117048263550e-01 -1.427455246448516846e-01 -4.320731759071350098e-01 8.304273337125778198e-02 -9.914380498230457306e-04 1.707255840301513672e-01 2.698760293424129486e-02 2.659559547901153564e-01 2.162589579820632935e-01 -6.252102553844451904e-02 -2.162020802497863770e-01 -1.226043701171875000e-01 1.525563746690750122e-01 1.906954050064086914e-01 3.467065514996647835e-03 2.042186409235000610e-01 -1.919654011726379395e-01 2.840336859226226807e-01 1.599302738904953003e-01
-3.339694440364837646e-01 1.419958099722862244e-02 6.071334332227706909e-02 1.954960674047470093e-01 1.054956912994384766e-01 8.166146581061184406e-04 5.334872007369995117e-02 -6.976681947708129883e-02 -1.586200445890426636e-01 -6.636222451925277710e-02 -2.270992100238800049e-01 3.206215500831604004e-01 -1.051006317138671875e-01 -1.706807613372802734e-01 -2.086306810379028320e-01 -2.664014101028442383e-01 -1.051887273788452148e-01 -1.047456543892621994e-02 -4.267443716526031494e-02 -2.893543541431427002e-01 -1.493651121854782104e-01 1.867862641811370850e-01 3.617167845368385315e-02 -1.502581126987934113e-02 1.582055091857910156e-01 2.977060377597808838e-01 3.177054822444915771e-01 2.296501398086547852e-02 2.231725752353668213e-01 4.749131947755813599e-02 1.744944304227828979e-01 1.892539858818054199e-01
-1.438490301370620728e-01 5.340436846017837524e-02 -1.080479398369789124e-01 2.789722084999084473e-01 2.274943888187408447e-01 -7.370808720588684082e-02 -3.466463461518287659e-02 -7.678551971912384033e-02 -1.402493417263031006e-01 2.464866042137145996e-01 -2.146598398685455322e-01 1.903986632823944092e-01 -3.621685877442359924e-02 1.742988973855972290e-01 -1.050412356853485107e-01 -1.294125020503997803e-01 -1.817151159048080444e-01 1.371640712022781372e-01 -1.924382448196411133e-01 -2.146738348528742790e-03 1.649883836507797241e-01 2.326588332653045654e-01 4.301149547100067139e-01 1.181053519248962402e-01 -3.961722552776336670e-01 -3.342435508966445923e-02 -1.713217608630657196e-02 -3.257125616073608398e-02 1.862218081951141357e-01 -1.541141420602798462e-01 9.056683629751205444e-02 7.221975922584533691e-02
-1.500807553529739380e-01 -1.283292919397354126e-01 2.420017570257186890e-01 1.622815430164337158e-01 -4.637609422206878662e-02 -3.490671142935752869e-02 -5.332790687680244446e-02 -4.158436879515647888e-02 -1.050125658512115479e-01 -1.104493960738182068e-01 -1.578694432973861694e-01 1.892978698015213013e-01 -8.402429521083831787e-02 2.807185426354408264e-02 -9.873422980308532715e-02 -1.338151693344116211e-01 2.962153553962707520e-01 5.694919824600219727e-02 3.038523346185684204e-02 -1.056750491261482239e-01 1.372323930263519287e-01 2.010869383811950684e-01 2.540201842784881592e-01 -1.160937920212745667e-01 -3.000749349594116211e-01 5.806428194046020508e-02 3.160802423954010010e-01 2.408299595117568970e-01 3.344604372978210449e-01 -3.351739943027496338e-01 5.692541971802711487e-02 -1.719320714473724365e-01
6.368460506200790405e-02 5.291676893830299377e-02 7.392919808626174927e-02 1.361879706382751465e-01 -1.186245158314704895e-01 -8.627853356301784515e-03 1.265847533941268921e-01 -2.789430320262908936e-01 -2.787750661373138428e-01 -2.940389886498451233e-02 -3.991437852382659912e-01 3.726762533187866211e-01 2.313697710633277893e-02 4.587663337588310242e-02 7.374382764101028442e-02 -3.103436827659606934e-01 -1.055440399795770645e-02 -8.684142678976058960e-02 6.641159951686859131e-02 -1.953574270009994507e-01 -2.258717417716979980e-01 1.227450147271156311e-01 6.621969491243362427e-02 -2.901132404804229736e-01 -1.705590188503265381e-01 5.295610055327415466e-02 2.277343273162841797e-01 1.122921332716941833e-01 1.146337017416954041e-01 -1.446016877889633179e-01 -1.319776028394699097e-01 1.651625037193298340e-01
2.557269483804702759e-02 -3.161333799362182617e-01 1.744638197124004364e-02 9.544624388217926025e-02 -1.738061308860778809e-01 -1.005068197846412659e-01 2.604267932474613190e-02 -6.620165705680847168e-02 2.479063905775547028e-02 -2.414958626031875610e-01 -1.035809069871902466e-01 2.776030302047729492e-01 6.183898448944091797e-02 -1.162853315472602844e-01 1.364944726228713989e-01 -2.859028279781341553e-01 -2.263311892747879028e-01 6.151971966028213501e-02 -3.584991395473480225e-02 1.541818119585514069e-02 2.495662569999694824e-01 6.550484895706176758e-02 2.261296212673187256e-01 6.925930827856063843e-02 -3.512588441371917725e-01 -4.692846909165382385e-02 1.932734549045562744e-01 5.094028264284133911e-02 1.524716764688491821e-01 -1.677644699811935425e-01 4.002861678600311279e-01 1.548560261726379395e-01
-3.097547031939029694e-02 -4.144161194562911987e-02 -2.138594631105661392e-03 3.830230832099914551e-01 2.814250886440277100e-01 -4.183036983013153076e-01 -1.458732187747955322e-01 -1.468414664268493652e-01 -1.589901000261306763e-01 1.715840548276901245e-01 7.852748781442642212e-02 7.472048699855804443e-02 1.010827720165252686e-01 8.745990693569183350e-02 -2.041670680046081543e-01 -1.575626432895660400e-01 -2.067356109619140625e-01 2.519034743309020996e-01 2.887939848005771637e-02 -8.008031547069549561e-02 -3.225024938583374023e-01 2.673134505748748779e-01 9.225859493017196655e-02 2.617994323372840881e-02 -8.667205274105072021e-02 8.175367861986160278e-02 -6.078691035509109497e-02 8.016235195100307465e-03 8.468125760555267334e-02 -1.735318899154663086e-01 2.219782173633575439e-01 1.139681227505207062e-02
1.516938488930463791e-02 -2.222610563039779663e-01 5.961693450808525085e-02 7.407651841640472412e-02 1.974834203720092773e-01 -2.171758413314819336e-01 -1.841736584901809692e-01 3.013032674789428711e-02 -8.622573316097259521e-02 -1.030015274882316589e-01 -1.873599141836166382e-01 1.957339644432067871e-01 -4.421480000019073486e-02 1.827009022235870361e-01 -4.036709293723106384e-02 -2.409744262695312500e-01 3.829148411750793457e-02 1.108575090765953064e-01 2.000280618667602539e-01 1.032712236046791077e-01 -5.129536613821983337e-02 -6.750325113534927368e-02 4.007031619548797607e-01 1.263661682605743408e-01 -2.037486582994461060e-01 1.820611953735351562e-01 2.368040978908538818e-01 -9.886547923088073730e-02 4.495740234851837158e-01 6.730318069458007812e-02 1.885643005371093750e-01 -5.457879975438117981e-02
-3.154727071523666382e-02 -1.241783276200294495e-01 -3.697681725025177002e-01 3.144557029008865356e-02 -1.405275464057922363e-01 -5.180374383926391602e-01 -1.456309109926223755e-01 -2.234969846904277802e-02 -1.490473896265029907e-01 3.035444915294647217e-01 -1.733434796333312988e-01 3.244933858513832092e-02 -8.796063810586929321e-02 2.202840894460678101e-01 -2.341337651014328003e-01 -2.636942863464355469e-01 -1.289216279983520508e-01 -5.145909730345010757e-03 9.549076668918132782e-03 1.786837577819824219e-01 1.062335595488548279e-01 6.253062933683395386e-02 1.914038360118865967e-01 6.966616958379745483e-02 -1.130934730172157288e-01 9.162466973066329956e-03 1.643378287553787231e-01 -3.891173982992768288e-03 1.989953368902206421e-01 1.514088809490203857e-01 -4.001927748322486877e-02 -2.460717596113681793e-02
-1.046619415283203125e-01 -1.577707976102828979e-01 -2.905727922916412354e-01 4.520995914936065674e-01 -1.920743496157228947e-03 -2.920931875705718994e-01 -3.839409351348876953e-02 -4.535969346761703491e-02 -3.430267795920372009e-02 5.514362826943397522e-02 -2.373943924903869629e-01 -1.601899042725563049e-02 -1.319300290197134018e-02 4.731230065226554871e-02 -9.935125708580017090e-03 -1.766367703676223755e-01 3.774877190589904785e-01 -2.880763821303844452e-02 1.052978113293647766e-01 -6.908121518790721893e-03 -1.544279605150222778e-01 4.993302747607231140e-03 2.787304222583770752e-01 8.001014590263366699e-02 -2.496182322502136230e-01 1.030269116163253784e-01 3.580463677644729614e-02 -2.094576507806777954e-01 -2.725415527820587158e-01 -1.138694509863853455e-01 1.101477295160293579e-01 -1.097664088010787964e-01
-2.441111505031585693e-01 6.717935204505920410e-02 -3.792473673820495605e-02 1.882848143577575684e-01 4.298970103263854980e-01 -3.157122135162353516e-01 -6.632158998399972916e-03 -3.102487027645111084e-01 -1.140207201242446899e-01 -2.880173549056053162e-02 -1.590501219034194946e-01 1.414587348699569702e-01 1.308817714452743530e-01 1.051233932375907898e-01 1.155560184270143509e-02 -2.350280731916427612e-01 -1.734118610620498657e-01 2.011200934648513794e-01 4.108327254652976990e-02 -8.049061894416809082e-02 -2.542007267475128174e-01 2.584256529808044434e-01 1.203412041068077087e-01 -1.195115000009536743e-01 -2.435697019100189209e-01 -1.638977974653244019e-02 6.632128357887268066e-02 -1.075665578246116638e-01 -1.550586521625518799e-01 6.777380406856536865e-02 1.581531912088394165e-01 8.640336990356445312e-02
-1.756831258535385132e-01 -1.016245335340499878e-01 -2.370798261836171150e-03 1.696537882089614868e-01 -4.517285525798797607e-02 -2.516127824783325195e-01 -2.446716725826263428e-01 -3.274445831775665283e-01 -3.198350965976715088e-01 7.395382970571517944e-02 -2.132009267807006836e-01 -1.253426671028137207e-01 1.040334701538085938e-01 -1.261798888444900513e-01 -2.527054250240325928e-01 -1.507158726453781128e-01 1.045211181044578552e-01 -3.157736957073211670e-01 3.186536021530628204e-03 -1.583109796047210693e-02 1.083722710609436035e-01 2.128410488367080688e-01 9.831815212965011597e-02 -9.353418648242950439e-02 -1.324992179870605469e-01 1.167216002941131592e-01 1.630350947380065918e-01 2.352010458707809448e-01 2.449887990951538086e-01 -6.824746727943420410e-02 2.036805152893066406e-01 -9.866578876972198486e-02
-3.140746355056762695e-01 4.841666668653488159e-02 -2.442395836114883423e-01 1.310835182666778564e-01 5.948400497436523438e-02 -2.536943256855010986e-01 -1.053322181105613708e-01 -2.504713647067546844e-02 -2.509474195539951324e-02 2.787615656852722168e-01 7.321368902921676636e-03 3.092410564422607422e-01 -2.069201171398162842e-01 9.783911705017089844e-02 8.927139639854431152e-02 -2.237931042909622192e-01 7.338886149227619171e-03 -3.725182637572288513e-02 -4.465469717979431152e-02 -1.934546828269958496e-01 -7.408449798822402954e-02 2.817367315292358398e-01 -1.925850361585617065e-01 -1.404887884855270386e-01 -4.245124012231826782e-02 -1.605827175080776215e-02 2.290163040161132812e-01 6.900563836097717285e-02 3.740202784538269043e-01 1.518549472093582153e-01 1.022886112332344055e-01 -2.070230841636657715e-01
8.588901907205581665e-02 1.560649424791336060e-01 2.106429487466812134e-01 2.645723819732666016e-01 -5.539906024932861328e-02 -2.038866747170686722e-03 -5.926921591162681580e-02 -2.759667932987213135e-01 -3.119513988494873047e-01 -1.071932837367057800e-01 -4.890844225883483887e-01 2.342851459980010986e-01 4.825710132718086243e-02 9.847906231880187988e-02 3.739723563194274902e-02 -1.561117023229598999e-01 -5.919097363948822021e-02 1.471513509750366211e-01 1.030258387327194214e-01 -2.075933367013931274e-01 -1.714281551539897919e-02 3.518414795398712158e-01 6.933314353227615356e-02 1.585524342954158783e-02 -2.491558529436588287e-02 -7.957356865517795086e-05 1.714894771575927734e-01 2.377377450466156006e-01 1.550246328115463257e-01 8.029685914516448975e-02 5.055363476276397705e-02 -5.352417752146720886e-02
-1.453200429677963257e-01 9.462299756705760956e-03 -1.020836550742387772e-02 7.404045015573501587e-02 -1.537058204412460327e-01 -1.776758581399917603e-01 -2.319069504737854004e-01 -4.965017139911651611e-01 -1.306234002113342285e-01 9.282046556472778320e-02 -2.435041032731533051e-02 1.743174046277999878e-01 3.613657131791114807e-02 -1.385419517755508423e-01 -1.678973138332366943e-01 -1.554768234491348267e-01 -7.604915648698806763e-02 2.228441387414932251e-01 1.123493071645498276e-02 6.876383721828460693e-02 -1.214540228247642517e-01 -6.000524759292602539e-02 5.366370454430580139e-02 -3.529831171035766602e-01 -4.429721832275390625e-02 -9.322402626276016235e-02 4.737840890884399414e-01 1.149959042668342590e-01 9.071300923824310303e-02 7.420133054256439209e-02 5.750023573637008667e-02 -1.291589885950088501e-01
-1.779631525278091431e-01 1.665065251290798187e-02 9.728353470563888550e-02 2.366834729909896851e-01 1.421545892953872681e-01 6.733646150678396225e-03 -8.122787624597549438e-02 1.237593814730644226e-01 -1.597723364830017090e-01 5.179186165332794189e-02 -1.222697570919990540e-01 1.050378531217575073e-01 4.723250865936279297e-02 2.773393690586090088e-01 -1.946860402822494507e-01 -2.462483346462249756e-01 -1.527178585529327393e-01 3.777009621262550354e-02 -1.349753588438034058e-01 -1.854330450296401978e-01 1.641626236960291862e-03 1.919120550155639648e-01 3.295999169349670410e-01 -1.209400128573179245e-03 -5.299812555313110352e-01 1.140799224376678467e-01 5.780319124460220337e-02 4.935487732291221619e-02 3.161420524120330811e-01 5.171140655875205994e-03 -5.420636758208274841e-02 -5.580005794763565063e-02
-1.589563041925430298e-01 -1.323764771223068237e-01 -2.411574721336364746e-01 8.563949167728424072e-02 2.817545086145401001e-02 -2.174102962017059326e-01 -2.309638708829879761e-01 3.208145797252655029e-01 -2.377300262451171875e-01 2.195553034543991089e-01 -2.342225760221481323e-01 1.612207293510437012e-01 1.058443561196327209e-01 3.403767570853233337e-02 -1.113407034426927567e-02 7.289113849401473999e-02 -6.644718814641237259e-03 5.637645348906517029e-02 9.564825892448425293e-02 7.739956676959991455e-02 -2.108535021543502808e-01 1.571761071681976318e-01 1.956540346145629883e-01 -2.092411071062088013e-01 -1.939125955104827881e-01 -2.244760841131210327e-01 1.816696375608444214e-01 1.890458166599273682e-01 2.311092764139175415e-01 6.837729364633560181e-02 3.125471174716949463e-01 -4.388421028852462769e-02
1.086715385317802429e-01 -1.948857009410858154e-01 -3.208007514476776123e-01 1.301473528146743774e-01 -1.323432326316833496e-01 -1.681459993124008179e-01 7.469666749238967896e-02 -3.495594486594200134e-02 -1.127725839614868164e-01 -1.584119051694869995e-01 -2.037393599748611450e-01 -3.460670635104179382e-02 3.123421035706996918e-02 -1.758085638284683228e-01 -1.949516832828521729e-01 -1.109106745570898056e-02 9.601720422506332397e-02 7.931496948003768921e-02 -2.906707525253295898e-01 -6.554707139730453491e-02 8.598091453313827515e-02 4.074395596981048584e-01 3.792005777359008789e-01 -8.141714334487915039e-02 -2.293659597635269165e-01 5.775740742683410645e-02 1.615650057792663574e-01 1.017282009124755859e-01 2.750192284584045410e-01 -1.512184888124465942e-01 8.031857758760452271e-02 -4.205652326345443726e-02
-6.005569547414779663e-02 -1.694677770137786865e-01 -4.024924337863922119e-01 1.878843009471893311e-01 -2.213608920574188232e-01 -3.380566835403442383e-01 -1.612612307071685791e-01 -5.924754962325096130e-02 -9.990693628787994385e-02 1.731820777058601379e-02 -9.592784196138381958e-02 1.677508950233459473e-01 -8.676268160343170166e-02 2.348401397466659546e-01 -9.379693120718002319e-02 -7.829284667968750000e-02 -1.543803513050079346e-01 1.091099679470062256e-01 -2.309997938573360443e-02 2.067686915397644043e-01 4.025574401021003723e-02 -1.802354156970977783e-01 1.937792152166366577e-01 -1.618902571499347687e-02 -3.869326710700988770e-01 1.805897355079650879e-01 1.780986338853836060e-01 7.255946844816207886e-02 2.163114547729492188e-01 -9.339512884616851807e-02 -1.084091514348983765e-01 -1.217511594295501709e-01
-2.673957869410514832e-02 -1.036122515797615051e-01 8.021354675292968750e-02 2.687231302261352539e-01 -9.251295775175094604e-02 -2.039379030466079712e-01 -2.223966568708419800e-01 -2.191831916570663452e-01 -2.607988119125366211e-01 -1.338103264570236206e-01 -7.655595988035202026e-02 -3.513608872890472412e-02 6.680508702993392944e-02 1.178818419575691223e-01 -2.925661802291870117e-01 -3.554069399833679199e-01 1.496759951114654541e-01 -2.726770043373107910e-01 5.951113253831863403e-02 -2.603488266468048096e-01 1.554536521434783936e-01 1.898436844348907471e-01 1.481458693742752075e-01 -2.182309329509735107e-01 -3.862141072750091553e-02 4.122850671410560608e-02 -2.856655279174447060e-03 1.865590512752532959e-01 2.817982435226440430e-01 -1.088033169507980347e-01 4.065165668725967407e-02 -1.010237261652946472e-01
-4.747658595442771912e-02 -4.545526579022407532e-02 7.634755223989486694e-02 2.832994461059570312e-01 2.978305816650390625e-01 -5.108689665794372559e-01 -1.577311456203460693e-01 -8.582008630037307739e-02 -1.593586504459381104e-01 1.688508242368698120e-01 8.686003088951110840e-02 4.662182927131652832e-02 2.215978652238845825e-01 4.267923906445503235e-02 -1.517434120178222656e-01 -1.260031908750534058e-01 -4.483377188444137573e-02 1.770194619894027710e-01 1.263427287340164185e-01 -2.175191491842269897e-01 -3.255504965782165527e-01 1.619342565536499023e-01 4.127970710396766663e-02 -2.550547011196613312e-02 -1.771983057260513306e-01 1.218107640743255615e-01 1.390417069196701050e-01 -1.779725700616836548e-01 1.361539028584957123e-02 -1.232898309826850891e-01 4.769572243094444275e-02 1.676778644323348999e-01
1.269272267818450928e-01 8.252465724945068359e-02 -2.146415412425994873e-01 2.010530829429626465e-01 1.140205487608909607e-01 -2.321490347385406494e-01 -8.779931068420410156e-02 -2.269728332757949829e-01 5.009721592068672180e-02 -3.707418963313102722e-02 -1.714798957109451294e-01 7.044854015111923218e-02 1.194620281457901001e-01 -1.121119037270545959e-01 1.842793077230453491e-02 -3.465398550033569336e-01 -1.330489069223403931e-01 4.144963920116424561e-01 2.589381635189056396e-01 -1.990816295146942139e-01 -3.472563922405242920e-01 -1.063303649425506592e-02 1.154322698712348938e-01 -2.082882225513458252e-01 -1.089901924133300781e-01 1.735151410102844238e-01 1.305241435766220093e-01 -1.776930838823318481e-01 4.729213938117027283e-02 4.857072979211807251e-02 -5.613012984395027161e-02 -8.366459608078002930e-02
-2.659286838024854660e-03 -3.073824048042297363e-01 -1.403026580810546875e-01 3.818234503269195557e-01 -6.902921944856643677e-02 2.854312211275100708e-02 -2.847419679164886475e-01 -8.015683124540373683e-05 1.615535616874694824e-01 -1.090566664934158325e-01 -1.637532114982604980e-01 3.149306178092956543e-01 2.146247178316116333e-01 -1.304965931922197342e-03 -2.328266948461532593e-02 -2.120703011751174927e-01 2.296564728021621704e-02 -3.213628232479095459e-01 1.560322195291519165e-01 1.213290691375732422e-01 -1.836450397968292236e-01 2.258146405220031738e-01 1.292099207639694214e-01 -1.380705386400222778e-01 -9.765055030584335327e-02 -1.882477104663848877e-01 1.798518300056457520e-01 1.364694535732269287e-01 1.357047855854034424e-01 -4.223759751766920090e-03 -1.331699341535568237e-01 4.848358035087585449e-02
-1.418972611427307129e-01 -2.505394518375396729e-01 8.998599648475646973e-02 3.377629220485687256e-01 -1.139401644468307495e-01 -4.502587392926216125e-02 -2.103201001882553101e-01 -7.800504565238952637e-02 -1.302033215761184692e-01 1.956360042095184326e-02 -1.826888024806976318e-01 2.602199912071228027e-01 8.382080495357513428e-02 -3.140068054199218750e-01 -2.674687206745147705e-01 -5.339213833212852478e-02 -1.285538077354431152e-01 -2.224474847316741943e-01 1.410468220710754395e-01 -2.018159441649913788e-02 -2.846582233905792236e-02 1.602766811847686768e-01 -1.824595928192138672e-01 1.591836959123611450e-01 -2.882169187068939209e-01 2.534855715930461884e-02 3.357513248920440674e-01 1.056318506598472595e-01 1.983773410320281982e-01 -5.755654722452163696e-02 4.340282827615737915e-02 -8.691421896219253540e-02
-2.433044314384460449e-01 -1.085008084774017334e-01 -1.986832022666931152e-01 -1.065818667411804199e-01 -1.030165776610374451e-01 -2.536162137985229492e-01 1.428169198334217072e-02 1.624840348958969116e-01 -1.548377573490142822e-01 1.175623610615730286e-01 -4.161139428615570068e-01 1.726478040218353271e-01 -7.870395481586456299e-02 1.695881783962249756e-01 -6.588288396596908569e-02 -5.141686648130416870e-02 5.982116982340812683e-02 -4.060664679855108261e-03 1.936343461275100708e-01 1.518312096595764160e-01 -1.169065013527870178e-01 2.278943955898284912e-01 4.801872186362743378e-03 -4.376302361488342285e-01 -2.400751411914825439e-01 -2.209981232881546021e-01 1.236198171973228455e-01 -5.898230895400047302e-02 1.341273039579391479e-01 -3.383237868547439575e-02 1.485467404127120972e-01 -7.898373156785964966e-02
6.047942116856575012e-02 -2.759267389774322510e-01 -1.768722534179687500e-01 5.467418953776359558e-02 -1.264673769474029541e-01 -2.609777152538299561e-01 7.996867597103118896e-02 -3.581398725509643555e-02 -1.231771335005760193e-01 1.344278305768966675e-01 1.512297336012125015e-02 3.244417905807495117e-01 1.152187064290046692e-01 2.550056874752044678e-01 1.220645606517791748e-01 -2.242660820484161377e-01 1.400549709796905518e-01 4.946305975317955017e-02 3.587689697742462158e-01 -2.529187202453613281e-01 1.701240055263042450e-02 1.199557259678840637e-01 2.563621699810028076e-01 2.898807078599929810e-02 -7.923087477684020996e-02 2.474519759416580200e-01 8.289720118045806885e-02 1.187619566917419434e-01 1.768359094858169556e-01 -2.944054007530212402e-01 8.286155760288238525e-02 5.134351924061775208e-02
-3.008251488208770752e-01 -2.119979113340377808e-01 3.802550584077835083e-02 3.242800533771514893e-01 -2.784343659877777100e-01 -1.245525851845741272e-01 1.281531304121017456e-01 6.369545310735702515e-02 -1.727860420942306519e-01 1.470555365085601807e-01 -2.250488996505737305e-01 -1.005399785935878754e-02 1.053660437464714050e-01 1.880619823932647705e-01 -3.832974657416343689e-02 -8.071521669626235962e-02 7.146517932415008545e-02 6.703466176986694336e-02 8.348415791988372803e-02 1.445602476596832275e-01 5.561197549104690552e-02 -7.967987656593322754e-02 2.296270579099655151e-01 -7.130534201860427856e-02 -4.020649790763854980e-01 6.936560571193695068e-02 4.065572619438171387e-01 -6.585720926523208618e-02 1.740132421255111694e-01 3.788711130619049072e-02 2.732859691604971886e-03 1.233543604612350464e-01
-1.078980192542076111e-01 -6.902092602103948593e-03 -1.135587394237518311e-01 4.052871167659759521e-01 1.723354905843734741e-01 -1.967427879571914673e-01 -2.287347167730331421e-01 -1.360870748758316040e-01 -1.231705993413925171e-01 2.548653781414031982e-01 -1.726776957511901855e-01 1.250714808702468872e-02 1.370656192302703857e-01 2.136231511831283569e-01 -3.319268673658370972e-02 -1.463367491960525513e-01 -2.713692784309387207e-01 2.057526707649230957e-01 -2.387263327836990356e-01 -4.764059185981750488e-02 1.660163402557373047e-01 1.994350105524063110e-01 2.812128365039825439e-01 -3.872530534863471985e-02 -3.154834508895874023e-01 -1.229710783809423447e-02 -1.851744763553142548e-02 1.763167530298233032e-01 1.387504339218139648e-01 9.157023392617702484e-03 2.614319697022438049e-02 2.427497692406177521e-02
5.269285663962364197e-02 -1.289763301610946655e-02 -8.669479936361312866e-02 1.071252524852752686e-01 -1.311490237712860107e-01 -1.778710037469863892e-01 -1.725633889436721802e-01 -6.548956781625747681e-02 -1.372085809707641602e-01 1.905237287282943726e-01 -6.476479023694992065e-02 -3.538107126951217651e-02 -1.488129347562789917e-01 1.710570901632308960e-01 -1.363163590431213379e-01 -4.267058968544006348e-01 3.669137880206108093e-02 8.987357467412948608e-02 2.012109607458114624e-01 -2.516630887985229492e-01 -1.292672008275985718e-01 9.912886470556259155e-02 6.637074798345565796e-02 -2.837901413440704346e-01 -2.005600631237030029e-01 -4.004641771316528320e-01 1.003729924559593201e-02 8.096385747194290161e-02 1.487122774124145508e-01 3.409449458122253418e-01 7.372220605611801147e-02 8.218676596879959106e-02
-1.846650391817092896e-01 2.346986681222915649e-01 -8.976045995950698853e-02 2.791504263877868652e-01 1.047106739133596420e-02 -1.959843337535858154e-01 -1.854135394096374512e-01 2.302909456193447113e-02 -1.738707162439823151e-02 3.128979727625846863e-02 1.351523548364639282e-01 6.030051410198211670e-02 1.961950659751892090e-01 1.506504565477371216e-01 6.648044288158416748e-02 -3.132444024085998535e-01 -1.743210554122924805e-01 2.830592095851898193e-01 -5.290732905268669128e-02 -2.694356739521026611e-01 -1.139601133763790131e-02 1.062142699956893921e-01 -1.011844258755445480e-02 4.518529027700424194e-02 -3.777209296822547913e-02 -7.707180827856063843e-02 3.204966187477111816e-01 1.932017356157302856e-01 4.110028445720672607e-01 -2.027354836463928223e-01 8.447974920272827148e-02 2.139443904161453247e-02
8.925990015268325806e-02 -3.454862534999847412e-01 1.018792949616909027e-02 1.118347570300102234e-01 -8.023391664028167725e-02 -1.538243591785430908e-01 1.192831099033355713e-01 3.140797093510627747e-02 -8.209811151027679443e-02 -8.935091644525527954e-02 -3.124202787876129150e-01 3.466030061244964600e-01 -4.609403014183044434e-02 -2.070389389991760254e-01 9.665281511843204498e-03 -3.455418348312377930e-01 -2.996824495494365692e-02 1.177297234535217285e-01 2.463871240615844727e-01 -5.921600759029388428e-02 3.265369683504104614e-02 1.727992743253707886e-01 9.750255197286605835e-02 6.119622662663459778e-02 -1.519620865583419800e-01 -1.809675097465515137e-01 -1.129499748349189758e-01 -1.213970556855201721e-01 9.108706563711166382e-02 2.503239512443542480e-01 3.205932378768920898e-01 1.938454657793045044e-01
-2.116409838199615479e-01 -5.576098337769508362e-02 -1.573937088251113892e-01 2.517290711402893066e-01 -1.494974493980407715e-01 -7.774607092142105103e-02 -1.295723021030426025e-01 -3.343999683856964111e-01 -2.370759397745132446e-01 -2.160306088626384735e-02 -1.866338998079299927e-01 2.377119474112987518e-02 -5.901755765080451965e-03 -2.439344823360443115e-01 -2.930184006690979004e-01 -7.181508094072341919e-02 -3.418333455920219421e-02 -7.935239002108573914e-03 7.134223729372024536e-02 -1.829302906990051270e-01 -1.402628868818283081e-01 -5.044798552989959717e-02 1.470437049865722656e-01 -7.582733780145645142e-02 -1.613858789205551147e-01 -2.560129761695861816e-01 2.816565930843353271e-01 2.129970490932464600e-01 1.436524242162704468e-01 1.867324113845825195e-02 2.472083568572998047e-01 2.767118513584136963e-01
-4.045759513974189758e-02 -1.791095710359513760e-03 -3.193341195583343506e-01 5.637242794036865234e-01 -1.382172480225563049e-02 2.827980369329452515e-02 -6.707378476858139038e-02 -8.587444573640823364e-02 5.525949876755475998e-03 1.444840570911765099e-03 -1.715729981660842896e-01 2.690724432468414307e-01 9.817991405725479126e-02 -1.278485059738159180e-01 7.288863509893417358e-02 -1.821362972259521484e-01 -1.121653988957405090e-01 -1.792413443326950073e-01 6.884393841028213501e-02 2.265046909451484680e-02 -1.926821768283843994e-01 1.084252819418907166e-01 2.277029156684875488e-01 -5.472059175372123718e-02 -1.887550055980682373e-01 -1.940827816724777222e-01 1.829878091812133789e-01 1.363178938627243042e-01 -1.650815606117248535e-01 -1.056947335600852966e-01 -2.371287792921066284e-01 1.602872014045715332e-01
9.032499045133590698e-03 2.862785197794437408e-02 -5.450044944882392883e-02 2.381160706281661987e-01 2.614870965480804443e-01 -2.471867501735687256e-01 -6.051912531256675720e-02 8.704097568988800049e-02 -1.140833199024200439e-01 7.213646173477172852e-02 -2.816968858242034912e-01 3.496771156787872314e-01 -1.471045464277267456e-01 5.025205761194229126e-02 2.496057748794555664e-02 -1.873451918363571167e-01 7.338064908981323242e-02 -1.787869073450565338e-02 1.525787562131881714e-01 -5.435577034950256348e-02 -8.019343763589859009e-02 -1.643120348453521729e-01 4.301562309265136719e-01 2.719376087188720703e-01 -1.291008666157722473e-02 -1.060049980878829956e-01 1.778317987918853760e-01 -6.473223865032196045e-02 2.710293829441070557e-01 4.338383674621582031e-02 2.684378921985626221e-01 3.534337738528847694e-03
-1.981781274080276489e-01 -2.867197990417480469e-01 -1.860018819570541382e-01 1.777949780225753784e-01 -3.284389525651931763e-02 -7.521037757396697998e-02 -2.500277459621429443e-01 2.058653235435485840e-01 -2.247546613216400146e-01 2.427472025156021118e-01 -1.030945032835006714e-01 1.591010987758636475e-01 -3.666565939784049988e-02 -2.361067682504653931e-01 -2.469326257705688477e-01 -1.701752692461013794e-01 6.816375255584716797e-02 2.919940948486328125e-01 2.255725264549255371e-01 1.573372483253479004e-01 -3.779131546616554260e-02 2.697948217391967773e-01 -1.955916918814182281e-02 -9.441768378019332886e-02 -2.795195579528808594e-01 9.331872314214706421e-02 1.250847131013870239e-01 1.435895636677742004e-02 -2.057629972696304321e-01 1.134665012359619141e-01 2.461229264736175537e-02 2.647040784358978271e-02
-3.910715132951736450e-02 -2.144693732261657715e-01 -1.103671416640281677e-01 1.258797198534011841e-01 1.215095371007919312e-01 -5.348475277423858643e-02 -1.962646096944808960e-01 -3.248562514781951904e-01 -3.056104481220245361e-01 2.976428270339965820e-01 -6.823749095201492310e-02 2.933093309402465820e-01 2.386077195405960083e-01 -3.803081065416336060e-02 3.788188844919204712e-02 -1.351416260004043579e-01 1.903961598873138428e-02 2.271169126033782959e-01 9.028312750160694122e-03 2.341758757829666138e-01 -3.707773610949516296e-02 2.786132395267486572e-01 -1.182782184332609177e-02 1.426535993814468384e-01 -8.416178822517395020e-02 -1.578328432515263557e-03 1.328956037759780884e-01 8.734716475009918213e-02 2.895987033843994141e-01 -2.212693095207214355e-01 1.090317144989967346e-01 1.690262407064437866e-01
1.959917992353439331e-01 -4.492176324129104614e-02 1.738275885581970215e-01 2.462991029024124146e-01 -1.679335385560989380e-01 -1.110569946467876434e-02 2.543244138360023499e-02 -1.983789354562759399e-01 -1.009887605905532837e-01 -1.041004508733749390e-01 -2.262080460786819458e-01 3.383607268333435059e-01 -9.877429902553558350e-02 -6.798542570322751999e-03 -1.466810703277587891e-01 -3.190622031688690186e-01 -1.205313876271247864e-01 5.529289692640304565e-02 7.986015826463699341e-02 -3.768298327922821045e-01 -8.876740932464599609e-02 2.580323219299316406e-01 8.692540228366851807e-02 -3.148757219314575195e-01 -1.709262430667877197e-01 9.326541423797607422e-02 2.081769704818725586e-01 1.935887485742568970e-01 6.649287790060043335e-02 -5.502474308013916016e-02 -7.837811857461929321e-02 -3.323179483413696289e-02
-2.576025426387786865e-01 -6.573564559221267700e-02 -4.335888922214508057e-01 1.012904196977615356e-01 3.401789814233779907e-02 -5.255330726504325867e-02 2.835576236248016357e-01 3.039644658565521240e-02 -2.301466763019561768e-01 -6.991208344697952271e-02 -2.206066399812698364e-01 1.340767443180084229e-01 -8.428863435983657837e-02 -1.715609580278396606e-01 -2.051808089017868042e-01 -3.026545047760009766e-01 -4.111713543534278870e-02 1.957165300846099854e-01 5.141589324921369553e-03 -3.164200484752655029e-02 9.704636782407760620e-02 3.313873708248138428e-02 -1.876634061336517334e-01 -8.343629539012908936e-03 -1.446983516216278076e-01 -9.865152090787887573e-02 2.811667919158935547e-01 1.480007469654083252e-01 1.023057773709297180e-01 -1.847403943538665771e-01 1.707657426595687866e-01 -2.426218539476394653e-01
-2.357551157474517822e-01 -6.317587196826934814e-02 -1.369548588991165161e-01 4.123942181468009949e-02 3.508645296096801758e-02 -6.032295152544975281e-02 -6.024049594998359680e-02 -4.648789167404174805e-01 -5.375556275248527527e-02 1.903394162654876709e-01 2.992357127368450165e-02 2.304504364728927612e-01 1.237864717841148376e-01 1.453524082899093628e-01 -3.315784931182861328e-01 -2.178572863340377808e-01 -1.365938317030668259e-02 5.975680798292160034e-02 1.405999958515167236e-01 -4.686110094189643860e-02 -4.538267478346824646e-02 1.221185550093650818e-01 1.454727798700332642e-01 -1.868045181035995483e-01 -5.095345154404640198e-02 -5.946009606122970581e-02 3.911588191986083984e-01 -2.549153566360473633e-01 1.398739963769912720e-01 -1.486025899648666382e-01 -3.124066162854433060e-03 -2.094108760356903076e-01
-8.913096040487289429e-02 1.357751432806253433e-02 6.010261923074722290e-02 4.623114317655563354e-02 -1.356231868267059326e-01 -6.872206181287765503e-02 1.261405646800994873e-01 -1.258846819400787354e-01 -1.448164731264114380e-01 4.383736476302146912e-02 -2.062520235776901245e-01 4.914173483848571777e-01 1.337018515914678574e-02 1.202118247747421265e-01 2.829913794994354248e-02 -5.293514132499694824e-01 -1.785438805818557739e-01 2.400793880224227905e-02 2.413436323404312134e-01 -5.218421109020709991e-03 6.015001982450485229e-02 1.211021095514297485e-01 -7.589480280876159668e-02 -8.629672974348068237e-02 -2.464507222175598145e-01 1.471170783042907715e-01 1.361030340194702148e-01 9.128880500793457031e-02 7.782168686389923096e-02 -1.363579481840133667e-01 -2.173195183277130127e-01 1.591958850622177124e-01
-9.591560065746307373e-02 5.952649749815464020e-03 -1.776954680681228638e-01 1.159040629863739014e-01 -2.868722006678581238e-02 -1.878511011600494385e-01 -2.880830168724060059e-01 2.464589774608612061e-01 -2.922610044479370117e-01 1.621677130460739136e-01 -2.820052206516265869e-01 1.307717859745025635e-01 1.795639842748641968e-01 -5.610298737883567810e-02 -5.822506733238697052e-03 1.574125289916992188e-01 9.149426966905593872e-02 4.120822623372077942e-02 1.163125559687614441e-01 6.572894006967544556e-02 -2.176915556192398071e-01 2.031639963388442993e-01 1.300935745239257812e-01 -2.767886221408843994e-01 -2.616137862205505371e-01 -1.147513166069984436e-01 1.583937406539916992e-01 7.546530663967132568e-02 2.195480167865753174e-01 1.701080799102783203e-01 3.002875745296478271e-01 -8.683535456657409668e-02
-2.745678424835205078e-01 2.950572408735752106e-02 1.367931663990020752e-01 1.718920469284057617e-01 -6.325295567512512207e-02 -5.266847088932991028e-02 3.050356544554233551e-02 -9.944453090429306030e-02 -1.805751472711563110e-01 -9.119055420160293579e-02 -8.280991017818450928e-02 3.024134635925292969e-01 4.273516684770584106e-02 -1.439329832792282104e-01 1.144121401011943817e-02 -3.499260544776916504e-01 -2.293833345174789429e-01 1.260400861501693726e-01 7.415109127759933472e-02 -3.699308633804321289e-01 -1.898974776268005371e-01 2.303328961133956909e-01 -1.801142543554306030e-01 4.400246962904930115e-02 -2.805333435535430908e-01 3.002999424934387207e-01 1.921751350164413452e-01 6.995137780904769897e-02 9.883702546358108521e-02 2.447409182786941528e-02 -1.220045685768127441e-01 5.686303973197937012e-02
8.077175170183181763e-02 -1.624867916107177734e-01 -1.912031769752502441e-01 2.368304431438446045e-01 -3.900618851184844971e-01 -1.212727278470993042e-01 -2.864955179393291473e-02 2.108486928045749664e-02 -1.505404114723205566e-01 -1.441718935966491699e-01 -9.391197562217712402e-02 2.200050950050354004e-01 4.596323519945144653e-02 5.624070763587951660e-02 -2.104440927505493164e-01 -2.041490375995635986e-01 5.007390864193439484e-03 1.893829852342605591e-01 1.032093688845634460e-01 -2.672868669033050537e-01 9.335127472877502441e-02 3.943508565425872803e-01 2.568732798099517822e-01 8.926505595445632935e-02 -1.308784782886505127e-01 -9.596141427755355835e-02 1.958058215677738190e-02 2.903431951999664307e-01 -8.558490127325057983e-02 -6.574662029743194580e-02 1.833508908748626709e-01 4.412817209959030151e-02
-1.309996191412210464e-02 6.737473607063293457e-02 -5.457076244056224823e-03 2.254918664693832397e-01 -1.307340860366821289e-01 -1.555307358503341675e-01 -1.002092808485031128e-01 -1.571300178766250610e-01 -1.689432263374328613e-01 -1.392048001289367676e-01 -1.208827495574951172e-01 3.694126904010772705e-01 1.172446310520172119e-01 -2.983220480382442474e-02 -1.963795349001884460e-02 -1.509371697902679443e-01 -2.394868060946464539e-02 -9.089693427085876465e-02 -2.731521800160408020e-02 -2.453893423080444336e-01 -8.441285789012908936e-02 3.904348611831665039e-01 -3.373313546180725098e-01 -1.179897040128707886e-01 -3.622005507349967957e-02 9.053105860948562622e-02 4.568293094635009766e-01 1.478648930788040161e-02 -2.619946561753749847e-02 -2.048379182815551758e-01 7.878626137971878052e-02 -8.514219522476196289e-02
5.060809850692749023e-02 -1.258919388055801392e-01 7.840895652770996094e-02 6.480260938405990601e-02 -9.948685020208358765e-02 -1.565959304571151733e-01 1.507228463888168335e-01 -8.952580392360687256e-02 -2.867023050785064697e-01 1.165681052953004837e-02 -3.394444882869720459e-01 3.950665891170501709e-01 -5.418963357806205750e-02 6.710678339004516602e-02 1.490916460752487183e-01 -3.853490054607391357e-01 -1.161480918526649475e-01 8.911241590976715088e-02 3.293308019638061523e-01 -4.846378043293952942e-02 -8.279221504926681519e-02 2.198202908039093018e-01 -1.968338340520858765e-01 -1.830318421125411987e-01 -2.599892914295196533e-01 2.780861034989356995e-02 3.080761060118675232e-02 1.057798489928245544e-01 1.931243389844894409e-02 -9.303054213523864746e-02 -1.243903338909149170e-01 9.812625497579574585e-02
-7.736419141292572021e-02 1.447769440710544586e-02 9.102030098438262939e-02 2.666694521903991699e-01 -1.420916765928268433e-01 -1.212538853287696838e-01 -1.177669689059257507e-01 -1.256914585828781128e-01 -3.154357969760894775e-01 -1.029100045561790466e-01 -2.586193382740020752e-01 3.188347220420837402e-01 -2.739656902849674225e-02 -3.851601108908653259e-02 7.230417430400848389e-02 -1.800118386745452881e-01 -2.469322457909584045e-02 -8.677734434604644775e-02 4.084835201501846313e-02 -2.726663351058959961e-01 -1.085479632019996643e-01 4.529765844345092773e-01 -2.288648188114166260e-01 -1.035032346844673157e-01 4.098825901746749878e-02 -5.325600877404212952e-02 3.308351337909698486e-01 1.572050899267196655e-01 5.308520421385765076e-02 -4.671715572476387024e-02 1.171944811940193176e-01 -9.857657551765441895e-02
-2.393608540296554565e-02 3.189751878380775452e-02 -1.250563412904739380e-01 2.347780466079711914e-01 -2.071488052606582642e-01 -5.682269856333732605e-02 -2.011346071958541870e-01 -1.156186759471893311e-01 -6.341017782688140869e-02 3.100768625736236572e-01 -1.623684167861938477e-01 1.464566290378570557e-01 1.404767334461212158e-01 1.443354040384292603e-01 1.072681620717048645e-01 -2.105049341917037964e-01 -2.196924574673175812e-02 1.301686614751815796e-01 3.499149978160858154e-01 -1.814226806163787842e-01 6.451350450515747070e-02 2.837614417076110840e-01 2.572115063667297363e-01 5.852645263075828552e-02 -1.350364983081817627e-01 1.061942353844642639e-01 1.428643018007278442e-01 -8.562174439430236816e-02 2.835139930248260498e-01 -2.904184758663177490e-01 1.255584657192230225e-01 1.361341625452041626e-01
-2.283359169960021973e-01 -1.476455032825469971e-01 -1.055902466177940369e-01 3.174347281455993652e-01 -2.335705310106277466e-01 -2.060344070196151733e-01 2.279159128665924072e-01 -1.837904006242752075e-01 -1.483988761901855469e-01 -1.116716191172599792e-01 -1.814915388822555542e-01 1.638842970132827759e-01 2.202168852090835571e-01 -2.166791558265686035e-01 -1.837222576141357422e-01 -3.034450113773345947e-01 2.162809111177921295e-02 9.555879235267639160e-02 2.705458700656890869e-01 -1.266229599714279175e-01 1.942826509475708008e-01 8.060226589441299438e-02 -7.512310892343521118e-02 -1.594426482915878296e-02 -2.069100588560104370e-01 -2.506161928176879883e-01 -1.059936955571174622e-01 1.134128402918577194e-02 2.058143764734268188e-01 -6.314571946859359741e-02 -3.184444084763526917e-02 5.038752779364585876e-02
-1.021772101521492004e-01 -4.184560105204582214e-02 2.390110343694686890e-01 5.167073607444763184e-01 5.442332848906517029e-02 -1.372992061078548431e-02 9.289122372865676880e-02 -2.072197049856185913e-01 -1.121262386441230774e-01 -3.649143502116203308e-02 -7.387176156044006348e-02 3.098596036434173584e-01 4.802988842129707336e-02 -2.653909847140312195e-02 -3.570697968825697899e-03 -1.179947406053543091e-01 -1.316402107477188110e-01 2.685606479644775391e-01 1.822436749935150146e-01 -2.454800605773925781e-01 -6.512788683176040649e-02 1.926842778921127319e-01 -7.038327306509017944e-02 -8.887311816215515137e-02 -3.065504431724548340e-01 2.982463315129280090e-02 1.822444498538970947e-01 2.436825782060623169e-01 -1.284848898649215698e-01 1.715301349759101868e-02 -3.611716255545616150e-02 1.842392832040786743e-01
-1.501601338386535645e-01 -4.599644988775253296e-02 -2.737064659595489502e-01 1.295118629932403564e-01 -1.857403852045536041e-02 -3.806048035621643066e-01 -1.591026335954666138e-01 -8.930325508117675781e-02 -1.230114027857780457e-01 -4.988998547196388245e-02 -2.239155918359756470e-01 1.375424414873123169e-01 -4.152246564626693726e-02 9.751325845718383789e-02 3.698914078995585442e-03 -7.141462713479995728e-02 -7.770507037639617920e-02 2.048224359750747681e-01 -9.566179662942886353e-02 1.850341111421585083e-01 3.693871200084686279e-02 -1.306968331336975098e-01 1.208373531699180603e-01 -1.844890117645263672e-01 -4.834530055522918701e-01 7.475574966520071030e-03 -7.878904044628143311e-02 -2.839973196387290955e-03 3.283840715885162354e-01 -2.293366193771362305e-01 -1.882832348346710205e-01 8.824232965707778931e-02
-6.374514102935791016e-02 1.033085361123085022e-01 1.357393115758895874e-01 4.786680266261100769e-02 -7.023248821496963501e-02 -2.121551334857940674e-01 -3.799611702561378479e-02 -2.437825351953506470e-01 -2.214505970478057861e-01 6.104553118348121643e-02 -2.681481838226318359e-01 4.907783567905426025e-01 2.811049111187458038e-02 -2.036180347204208374e-01 1.642895489931106567e-01 -4.395587742328643799e-01 8.193273097276687622e-02 5.465862900018692017e-02 1.492583155632019043e-01 -6.524591147899627686e-02 -1.763554811477661133e-01 -1.183614954352378845e-01 -3.251328691840171814e-02 -1.408497095108032227e-01 -2.157568037509918213e-01 -1.269942224025726318e-01 1.140964627265930176e-01 1.965212225914001465e-01 8.441545069217681885e-02 -4.067140072584152222e-02 -1.995349116623401642e-02 -2.601137617602944374e-03
-9.628888219594955444e-02 -4.983301833271980286e-02 -1.509959399700164795e-01 2.654201388359069824e-01 -8.505695313215255737e-02 -1.735468059778213501e-01 3.090256825089454651e-02 -4.561663419008255005e-02 -1.674029380083084106e-01 1.022923216223716736e-01 -2.153034657239913940e-01 9.564334154129028320e-02 8.946739137172698975e-02 2.010633051395416260e-01 2.024844586849212646e-01 -8.980234712362289429e-02 2.058088630437850952e-01 2.193722277879714966e-01 1.424497365951538086e-01 1.288737654685974121e-01 -2.227224223315715790e-02 -8.356039971113204956e-02 7.702229078859090805e-03 -2.642596662044525146e-01 -3.778312802314758301e-01 -1.477919071912765503e-01 2.955330312252044678e-01 4.289806261658668518e-02 -2.120500802993774414e-01 -1.249971389770507812e-01 2.704205214977264404e-01 -2.662219107151031494e-01
-8.857025951147079468e-02 -6.957887858152389526e-02 -2.115363478660583496e-01 4.992636144161224365e-01 2.186839878559112549e-01 -9.833190590143203735e-02 8.026184886693954468e-02 -8.490739762783050537e-02 -1.875884458422660828e-02 1.221001669764518738e-01 -2.198392003774642944e-01 -5.493644252419471741e-02 6.227793172001838684e-02 3.644554316997528076e-02 -9.483084082603454590e-02 -7.895420491695404053e-02 -1.396012585610151291e-02 -3.064211644232273102e-02 -2.305488288402557373e-01 1.572245806455612183e-01 -2.046924829483032227e-01 1.820405870676040649e-01 2.984216511249542236e-01 -2.835958600044250488e-01 -3.998337090015411377e-01 1.117973774671554565e-01 -4.393297061324119568e-02 6.744356453418731689e-02 1.519309431314468384e-01 -5.472591146826744080e-02 -5.900756269693374634e-02 -5.646161735057830811e-02
9.145568311214447021e-02 -1.414292603731155396e-01 9.197979234158992767e-03 3.004398569464683533e-02 -1.577319204807281494e-01 -1.248508244752883911e-01 -7.991807907819747925e-02 -9.279094520024955273e-04 6.763306260108947754e-02 -3.080127239227294922e-01 -1.389801204204559326e-01 2.972795963287353516e-01 -1.741948276758193970e-01 -1.798176467418670654e-01 -1.067463979125022888e-01 -2.931215763092041016e-01 -1.841810494661331177e-01 9.613894671201705933e-02 1.157183349132537842e-01 -1.334989164024591446e-02 -7.489180425181984901e-04 5.808720737695693970e-02 -9.562464803457260132e-02 -5.630350112915039062e-02 -2.047419548034667969e-01 -1.011952832341194153e-01 3.502540588378906250e-01 1.667556166648864746e-01 2.019059360027313232e-01 -1.370818167924880981e-01 4.688583016395568848e-01 4.698639363050460815e-02
-2.176892608404159546e-01 1.473350524902343750e-01 -1.950195878744125366e-01 1.886227279901504517e-01 2.381836175918579102e-01 -3.436526060104370117e-01 2.451447211205959320e-02 1.167307123541831970e-01 -6.618066877126693726e-02 9.475608915090560913e-02 -1.629783958196640015e-01 3.525792658329010010e-01 7.403147220611572266e-02 -9.394512325525283813e-02 -1.778824776411056519e-01 -2.128719538450241089e-01 4.205999523401260376e-02 2.117918580770492554e-01 -2.158188670873641968e-01 1.952981352806091309e-01 4.814019426703453064e-02 -9.977541863918304443e-02 8.260043710470199585e-02 -2.481146007776260376e-01 -1.721705943346023560e-01 -1.415154486894607544e-01 1.862714886665344238e-01 -2.444521039724349976e-01 1.049409210681915283e-01 -9.447863698005676270e-02 -1.309104710817337036e-01 1.397909969091415405e-01
-9.516293555498123169e-02 6.032314896583557129e-02 -8.813086897134780884e-02 1.598084867000579834e-01 -6.352912634611129761e-02 -3.254475295543670654e-01 -1.984559148550033569e-01 1.926451027393341064e-01 -1.040335446596145630e-01 -2.133276015520095825e-01 -1.281609535217285156e-01 1.158057600259780884e-01 1.967722326517105103e-01 -1.432658638805150986e-02 -3.715196996927261353e-02 -2.165476828813552856e-01 -8.473346009850502014e-03 -5.338868871331214905e-02 3.293282389640808105e-01 -2.653554379940032959e-01 -2.165777795016765594e-02 -4.355356469750404358e-02 2.585282921791076660e-01 9.208895266056060791e-03 -1.138683706521987915e-01 -2.050691843032836914e-01 4.012488126754760742e-01 4.655050486326217651e-02 -1.734329015016555786e-01 1.076000928878784180e-01 -4.507879167795181274e-02 -2.850063443183898926e-01
-1.979261487722396851e-01 1.509564667940139771e-01 -3.579180836677551270e-01 2.250107377767562866e-01 7.605087757110595703e-02 -2.114070951938629150e-01 -6.792369484901428223e-02 -3.031713664531707764e-01 2.508687227964401245e-02 8.783472329378128052e-02 -2.498454302549362183e-01 -1.508611887693405151e-01 -2.158609330654144287e-01 1.134147197008132935e-01 -8.293109387159347534e-02 -2.365315705537796021e-01 -2.557519972324371338e-01 2.354134470224380493e-01 -5.354185774922370911e-02 -7.394221425056457520e-02 -9.738788753747940063e-02 2.373142242431640625e-01 5.165747553110122681e-02 -8.228442817926406860e-02 -1.049640402197837830e-01 -2.107238918542861938e-01 2.739202976226806641e-01 1.236597299575805664e-01 6.447976082563400269e-02 1.037047654390335083e-01 -1.025348808616399765e-02 -1.769787520170211792e-01
-2.269883751869201660e-01 2.326021045446395874e-01 -1.467269361019134521e-01 2.257210314273834229e-01 1.038770750164985657e-01 -1.991497576236724854e-01 6.608375161886215210e-02 5.864129215478897095e-02 -1.868412792682647705e-01 6.827756762504577637e-02 -2.853588163852691650e-01 1.413052082061767578e-01 -4.303985089063644409e-02 2.590094804763793945e-01 -1.168106943368911743e-01 -3.742430508136749268e-01 -4.507123306393623352e-02 9.307563304901123047e-02 -5.857150629162788391e-02 8.374888449907302856e-03 -2.833951730281114578e-03 1.958802193403244019e-01 3.111209571361541748e-01 -2.553370594978332520e-01 -1.294010579586029053e-01 7.632378488779067993e-03 8.442759513854980469e-03 -2.005465328693389893e-01 2.287836745381355286e-02 2.718666791915893555e-01 1.720327436923980713e-01 -1.560084670782089233e-01
-1.371683031320571899e-01 -4.033789932727813721e-01 5.291797965764999390e-02 2.512787580490112305e-01 4.875695705413818359e-02 1.290988475084304810e-01 -1.342889815568923950e-01 -9.756517410278320312e-02 7.551646977663040161e-02 -2.293784916400909424e-02 -3.006190061569213867e-01 4.199982881546020508e-01 1.869746148586273193e-01 -2.087471932172775269e-01 -1.290425751358270645e-02 -2.000090479850769043e-01 -1.726290136575698853e-01 5.381376668810844421e-02 1.649636477231979370e-01 -2.187190502882003784e-01 7.847980409860610962e-02 3.226722180843353271e-01 6.007530912756919861e-02 -1.350666731595993042e-01 -1.766548603773117065e-01 8.804607391357421875e-02 1.334913074970245361e-01 5.003243312239646912e-02 -5.192739889025688171e-02 4.374074563384056091e-02 8.777290582656860352e-02 5.250009149312973022e-02
-6.785997748374938965e-02 2.841768972575664520e-02 3.667962849140167236e-01 4.651865363121032715e-02 -1.999668180942535400e-01 -2.930121123790740967e-01 -1.656400710344314575e-01 -4.930320754647254944e-02 -1.353823393583297729e-01 -1.305975019931793213e-01 -2.937361896038055420e-01 3.040385544300079346e-01 1.212187483906745911e-01 1.489204764366149902e-01 -9.892830997705459595e-02 -3.380307853221893311e-01 1.737011373043060303e-01 -1.964048668742179871e-02 -4.080169834196567535e-03 -7.744532078504562378e-02 -1.947373151779174805e-01 7.721656560897827148e-02 2.111105620861053467e-01 1.035134345293045044e-01 -3.926304876804351807e-01 -5.924652889370918274e-02 5.702020227909088135e-02 -4.291044920682907104e-02 3.286743909120559692e-02 1.863623782992362976e-02 -8.403475396335124969e-03 1.647629588842391968e-01
-1.317226141691207886e-01 -1.436479985713958740e-01 -1.490276753902435303e-01 2.001913040876388550e-01 -1.250021904706954956e-01 -1.006556302309036255e-01 -5.608768202364444733e-03 1.810452789068222046e-01 2.993078827857971191e-01 -5.206310749053955078e-02 -2.213199138641357422e-01 2.603374235332012177e-02 -2.646920382976531982e-01 -3.733020648360252380e-02 -9.559833258390426636e-02 -4.561579823493957520e-01 1.066112890839576721e-01 2.133110761642456055e-01 1.792447865009307861e-01 -1.605163887143135071e-02 2.324612811207771301e-02 9.011855721473693848e-02 -2.838096022605895996e-02 -1.732736527919769287e-01 1.598634943366050720e-02 3.159838318824768066e-01 3.729526996612548828e-01 1.165030747652053833e-01 4.945844411849975586e-02 -9.421283006668090820e-02 1.268580276519060135e-02 -1.324235200881958008e-01
-2.158031314611434937e-01 4.289503395557403564e-02 -2.328440397977828979e-01 2.341429740190505981e-01 1.498442515730857849e-02 1.302779279649257660e-02 4.346295446157455444e-02 1.427776813507080078e-01 -1.067811623215675354e-01 -1.683270484209060669e-01 -8.343603461980819702e-02 -1.187065169215202332e-01 -2.054153531789779663e-01 -2.781548537313938141e-02 3.963918983936309814e-02 -3.941141068935394287e-01 2.114525139331817627e-01 2.243054658174514771e-01 1.404215544462203979e-01 -1.116240844130516052e-01 4.365785047411918640e-02 2.705478295683860779e-02 2.085384875535964966e-01 -3.531883955001831055e-01 -1.661031693220138550e-01 2.622169554233551025e-01 3.178321421146392822e-01 9.963198751211166382e-02 -1.042993143200874329e-01 1.015235930681228638e-01 3.671622276306152344e-02 -1.769997179508209229e-01
-3.487194422632455826e-03 2.258943952620029449e-02 2.185280621051788330e-01 1.799653321504592896e-01 -1.562872678041458130e-01 3.427281230688095093e-02 1.663687080144882202e-02 -8.596351742744445801e-02 -2.038491666316986084e-01 -1.743327230215072632e-01 -2.052653580904006958e-01 2.263613194227218628e-01 -5.989454686641693115e-02 8.747530728578567505e-02 6.297348439693450928e-02 -4.799641668796539307e-01 -1.637094467878341675e-01 1.853386610746383667e-01 1.782823801040649414e-01 -9.484691917896270752e-02 -2.848165333271026611e-01 2.433541566133499146e-01 -3.885081410408020020e-02 -2.295765578746795654e-01 -2.138876169919967651e-01 2.673502266407012939e-01 1.674866527318954468e-01 -6.661046296358108521e-02 4.738113377243280411e-03 -1.438282132148742676e-01 -9.336560615338385105e-04 9.092621505260467529e-02
2.568459510803222656e-01 -1.006959099322557449e-02 -7.468517869710922241e-02 5.735468119382858276e-02 1.256050169467926025e-01 -1.438553184270858765e-01 3.632351011037826538e-02 -7.789184898138046265e-02 3.735033422708511353e-02 1.084398776292800903e-01 -4.718063771724700928e-01 1.904343962669372559e-01 9.256339818239212036e-02 6.348701566457748413e-02 4.305320233106613159e-02 -3.917134404182434082e-01 9.593797475099563599e-02 3.153713792562484741e-02 1.165933981537818909e-01 1.412978619337081909e-01 -2.423377335071563721e-01 -1.481864694505929947e-02 3.439185917377471924e-01 1.586850136518478394e-01 -2.166952490806579590e-01 1.889069229364395142e-01 -3.161124885082244873e-02 5.904649943113327026e-02 1.346405744552612305e-01 -2.176409661769866943e-01 1.040648818016052246e-01 -1.779667586088180542e-01
-1.091058477759361267e-01 -3.064302504062652588e-01 -1.529212743043899536e-01 7.213231921195983887e-02 -8.315291255712509155e-02 -1.303023248910903931e-01 2.210019677877426147e-01 -3.946956992149353027e-02 -1.890105605125427246e-01 -1.251465678215026855e-01 -8.150874078273773193e-02 2.008313089609146118e-01 -9.458215534687042236e-02 2.322538010776042938e-02 -1.330008357763290405e-01 -1.879056543111801147e-01 1.936041712760925293e-01 -1.842020303010940552e-01 -1.338014304637908936e-01 -2.770654261112213135e-01 -1.166974082589149475e-01 2.865005731582641602e-01 1.667582094669342041e-01 1.269484758377075195e-01 -4.331410527229309082e-01 -7.956941425800323486e-02 2.262465208768844604e-01 7.729498296976089478e-02 2.331067025661468506e-01 -1.512773893773555756e-02 9.307463467121124268e-02 1.021182090044021606e-01
-8.334646932780742645e-03 -2.365015447139739990e-01 -2.435714900493621826e-01 1.467021275311708450e-02 1.056643016636371613e-02 -2.771809697151184082e-01 -4.738368559628725052e-03 9.920465201139450073e-02 -2.232863008975982666e-01 -2.072914689779281616e-01 -4.456979632377624512e-01 -1.647160351276397705e-01 1.338563710451126099e-01 4.876474291086196899e-02 -1.565765142440795898e-01 -2.520068585872650146e-01 4.894219338893890381e-02 3.413420170545578003e-02 2.564511001110076904e-01 -5.693254619836807251e-02 -1.475407481193542480e-01 1.463810447603464127e-02 -1.022867560386657715e-01 3.433329239487648010e-02 -2.262215465307235718e-01 1.935121044516563416e-02 1.108204647898674011e-01 2.100928425788879395e-01 1.004670280963182449e-02 -2.328926622867584229e-01 2.945985794067382812e-01 -1.242360994219779968e-01
-1.908118575811386108e-01 1.072946041822433472e-01 -5.205411463975906372e-02 2.076973319053649902e-01 -1.796946227550506592e-01 -2.426189333200454712e-01 -1.926389634609222412e-01 7.768018171191215515e-03 -1.597897559404373169e-01 -3.613436594605445862e-02 -4.418450891971588135e-01 9.578350931406021118e-02 1.467381417751312256e-01 -2.600533962249755859e-01 -1.134670618921518326e-02 -3.184561431407928467e-01 -1.412412226200103760e-01 1.062192469835281372e-01 1.511723995208740234e-01 8.979263156652450562e-02 2.580763306468725204e-03 -2.343169152736663818e-01 -9.525238536298274994e-03 -1.387103348970413208e-01 -6.904577463865280151e-02 -2.130389912053942680e-03 -1.592864654958248138e-02 1.807195693254470825e-01 1.422886103391647339e-01 -9.381547570228576660e-02 2.193137258291244507e-01 3.236402571201324463e-01
4.800592735409736633e-02 -6.468257308006286621e-02 7.880912721157073975e-02 1.706484258174896240e-01 -2.014093101024627686e-01 1.378660183399915695e-02 -4.611051827669143677e-02 2.841800916939973831e-03 -3.737379610538482666e-02 -3.862549737095832825e-02 -1.169048622250556946e-01 1.628213524818420410e-01 1.000695005059242249e-01 -4.371438547968864441e-02 -1.258058845996856689e-01 -5.685471892356872559e-01 9.978701174259185791e-02 -4.025849513709545135e-03 2.444182038307189941e-01 -3.016328811645507812e-01 -2.764536738395690918e-01 -1.462734770029783249e-02 2.918889001011848450e-02 -3.214008212089538574e-01 -2.072142660617828369e-01 -2.155944406986236572e-01 1.461645960807800293e-01 1.457549482583999634e-01 4.839284718036651611e-02 -7.256483286619186401e-02 7.857063412666320801e-02 1.842013299465179443e-01
7.647194713354110718e-02 -5.802635475993156433e-02 -9.243703633546829224e-02 -6.390592083334922791e-03 -1.870132833719253540e-01 -1.972934305667877197e-01 -6.849174946546554565e-02 -4.477089345455169678e-01 -1.977779567241668701e-01 3.451536893844604492e-01 -7.677572965621948242e-02 1.814481317996978760e-01 1.639775931835174561e-01 -1.545414179563522339e-01 5.933596938848495483e-02 -1.962045431137084961e-01 -7.076579332351684570e-02 1.041946709156036377e-01 6.414598226547241211e-02 -8.559330599382519722e-04 -9.035336971282958984e-02 1.573547720909118652e-01 2.399173378944396973e-01 1.055077835917472839e-01 -7.620705664157867432e-02 -9.775024652481079102e-02 4.515140950679779053e-01 -8.670343458652496338e-02 1.063573807477951050e-01 -2.257982939481735229e-01 2.198518440127372742e-02 4.681072756648063660e-02
-1.216677799820899963e-01 -1.108891963958740234e-01 -7.599517703056335449e-02 2.086885422468185425e-01 -4.204023182392120361e-01 -2.179230898618698120e-01 -1.155752986669540405e-01 -8.129276335239410400e-02 -1.098386943340301514e-01 -1.153618618845939636e-01 -8.574291318655014038e-02 2.755179405212402344e-01 -9.942429140210151672e-03 1.055240333080291748e-01 -1.660996675491333008e-01 5.688547715544700623e-02 9.973738342523574829e-02 8.698438107967376709e-02 2.327468544244766235e-01 -1.058197468519210815e-01 1.199153587222099304e-01 3.147664368152618408e-01 2.352021932601928711e-01 -2.754612267017364502e-02 -2.349175661802291870e-01 -5.658757314085960388e-02 -9.456024505198001862e-03 3.457273244857788086e-01 -9.588787704706192017e-02 -1.685532182455062866e-01 2.004329413175582886e-01 1.431191712617874146e-01
-1.719175726175308228e-01 -2.370485477149486542e-02 -6.711862236261367798e-02 3.091665506362915039e-01 1.110461205244064331e-01 9.673707932233810425e-02 -2.357676774263381958e-01 3.309124708175659180e-02 -1.616853475570678711e-01 1.894530653953552246e-01 -2.610930502414703369e-01 2.219786345958709717e-01 1.211965084075927734e-01 -3.868825361132621765e-02 1.151330694556236267e-01 -2.587035298347473145e-01 1.357541531324386597e-01 1.751172840595245361e-01 3.542577922344207764e-01 -3.359598666429519653e-02 2.440188825130462646e-02 -3.505238890647888184e-02 4.529249072074890137e-01 -8.150076121091842651e-02 2.510739490389823914e-03 -8.657415397465229034e-03 2.398643344640731812e-01 1.132403314113616943e-01 2.985939569771289825e-02 -1.383258998394012451e-01 -1.428927928209304810e-01 1.239436045289039612e-01
1.899678856134414673e-01 -1.139196157455444336e-01 -1.106474474072456360e-01 2.079546637833118439e-02 -7.008460815995931625e-03 -5.315881595015525818e-02 -2.721558213233947754e-01 -5.765764787793159485e-02 1.235478743910789490e-01 -3.167549371719360352e-01 -1.431909501552581787e-01 1.861004829406738281e-01 -6.501281261444091797e-02 -6.384909898042678833e-02 7.712955772876739502e-02 -3.993147313594818115e-01 -8.795960806310176849e-03 2.923226952552795410e-01 8.712664991617202759e-02 1.249947473406791687e-01 1.167234703898429871e-01 1.373130530118942261e-01 1.226874813437461853e-01 1.499338890425860882e-03 -1.422105878591537476e-01 1.390261054039001465e-01 1.597954481840133667e-01 1.678113788366317749e-01 2.617407739162445068e-01 -2.257149666547775269e-01 3.773580193519592285e-01 4.659929499030113220e-02
-1.108065620064735413e-01 -1.049561277031898499e-01 -1.913788616657257080e-01 3.000589311122894287e-01 -1.722202301025390625e-01 -3.714692592620849609e-01 1.754462532699108124e-02 -4.091881960630416870e-02 -4.114301800727844238e-01 -3.447984158992767334e-02 -1.246012672781944275e-01 1.333091408014297485e-01 1.145422533154487610e-01 -6.586996465921401978e-02 -2.779033184051513672e-01 -7.565144449472427368e-02 1.302312463521957397e-01 -2.753915823996067047e-02 1.916363090276718140e-01 -1.287894695997238159e-01 -2.397562116384506226e-01 -3.103763796389102936e-02 -9.905303269624710083e-02 2.536885254085063934e-02 -2.035676874220371246e-02 2.473549097776412964e-01 1.553039848804473877e-01 2.634941339492797852e-01 -1.660411711782217026e-03 -1.755924969911575317e-01 2.174342870712280273e-01 5.521936714649200439e-02
-1.784022152423858643e-01 -2.319206669926643372e-02 -3.908842336386442184e-03 3.241486549377441406e-01 3.243378400802612305e-01 -4.474780559539794922e-01 -1.774121224880218506e-01 -1.085845474153757095e-02 -1.838490813970565796e-01 1.013835817575454712e-01 -4.193892702460289001e-02 7.867900282144546509e-02 3.228146731853485107e-01 1.286821365356445312e-01 -1.217200234532356262e-01 -7.922253757715225220e-02 -2.166602611541748047e-01 1.797012090682983398e-01 3.021549433469772339e-02 -1.045399084687232971e-01 -3.262701034545898438e-01 1.487773209810256958e-01 1.170228049159049988e-01 -1.129468530416488647e-01 -6.326371338218450546e-03 2.056294865906238556e-02 9.213395416736602783e-02 5.769681185483932495e-02 1.306409835815429688e-01 -1.457028239965438843e-01 1.847088783979415894e-01 -2.873485349118709564e-02
-1.521967947483062744e-01 -1.733525842428207397e-01 7.077918201684951782e-02 1.846443265676498413e-01 -1.500277370214462280e-01 1.770885735750198364e-01 -1.056658998131752014e-01 -8.047294616699218750e-02 -4.665379971265792847e-02 1.589326374232769012e-02 -3.663234710693359375e-01 2.983439564704895020e-01 1.511452645063400269e-01 -9.444046020507812500e-02 7.884409278631210327e-02 -3.267545700073242188e-01 -1.494596898555755615e-01 8.849972486495971680e-02 9.635478258132934570e-02 -1.613803803920745850e-01 -1.684945523738861084e-01 3.996902406215667725e-01 1.430805586278438568e-02 -2.145849317312240601e-01 -2.123255878686904907e-01 1.374513208866119385e-01 2.600278258323669434e-01 -8.247110992670059204e-02 -1.031169965863227844e-01 1.097598373889923096e-01 -5.932772904634475708e-02 -3.617140650749206543e-02
-1.325109750032424927e-01 -4.529306292533874512e-02 1.272532790899276733e-01 2.691279351711273193e-01 1.776188462972640991e-01 -3.345114290714263916e-01 -2.650709152221679688e-01 -1.647288054227828979e-01 -2.850900292396545410e-01 1.196006778627634048e-02 -1.415113806724548340e-01 -2.954168617725372314e-01 4.207497090101242065e-02 -1.927607655525207520e-01 -1.475752443075180054e-01 -2.832888662815093994e-01 -4.854005295783281326e-03 -1.995157748460769653e-01 4.135800153017044067e-02 2.206177916377782822e-03 2.070550322532653809e-01 2.083851546049118042e-01 8.815590292215347290e-02 -1.332596689462661743e-02 -2.177659720182418823e-01 8.480615168809890747e-02 -7.322487421333789825e-03 1.966044157743453979e-01 2.599961161613464355e-01 -8.703336119651794434e-02 9.672782570123672485e-02 -8.721620589494705200e-02
8.676683902740478516e-02 -3.480130434036254883e-01 -1.838498115539550781e-01 -3.020651405677199364e-03 2.109833508729934692e-01 -3.302726149559020996e-01 -3.003683406859636307e-03 2.210489362478256226e-01 -4.723352938890457153e-02 -1.939806193113327026e-01 -1.259433180093765259e-01 -1.878581941127777100e-02 4.121915623545646667e-02 -1.774613559246063232e-01 -1.641279011964797974e-01 -3.172090649604797363e-01 6.206494290381669998e-03 1.112478524446487427e-01 1.015838161110877991e-01 -2.557940781116485596e-01 -1.435835659503936768e-01 2.607725933194160461e-02 -1.980683505535125732e-01 -2.295393198728561401e-01 -3.068003058433532715e-01 -3.560953959822654724e-02 -3.728014603257179260e-02 2.479543238878250122e-01 1.771126091480255127e-01 -1.273254454135894775e-01 9.454819560050964355e-02 -4.573759809136390686e-02
6.225915253162384033e-02 -6.076727434992790222e-02 1.578371226787567139e-01 2.798622250556945801e-01 6.263028085231781006e-02 -5.043464712798595428e-03 -1.618203520774841309e-02 -2.624616026878356934e-01 -1.276956051588058472e-01 2.821523509919643402e-02 -6.947866082191467285e-02 2.780755460262298584e-01 1.584334224462509155e-01 -1.505717486143112183e-01 1.423957943916320801e-01 -3.633727729320526123e-01 -2.074313610792160034e-01 2.821171879768371582e-01 3.396982252597808838e-01 -2.319591194391250610e-01 -1.373318433761596680e-01 1.060915365815162659e-01 1.653882414102554321e-01 1.784655731171369553e-03 -1.237778514623641968e-01 2.576524950563907623e-02 2.937028110027313232e-01 -1.715119183063507080e-02 -6.355514749884605408e-03 -2.034503072500228882e-01 -1.377253383398056030e-01 6.726181507110595703e-02
-1.554750353097915649e-01 8.509161882102489471e-03 -2.529626786708831787e-01 -4.262952879071235657e-02 -4.297537729144096375e-02 -4.758532047271728516e-01 -1.694726645946502686e-01 1.439487040042877197e-01 3.652743529528379440e-03 -6.694714725017547607e-02 -2.304059118032455444e-01 1.524314135313034058e-01 -1.615324467420578003e-01 1.067556515336036682e-01 -1.057770028710365295e-01 -4.609643220901489258e-01 1.083707883954048157e-01 1.323808431625366211e-01 1.619533002376556396e-01 -8.568691462278366089e-02 1.529781073331832886e-01 1.729692965745925903e-01 2.653061747550964355e-01 1.033213436603546143e-01 1.146638542413711548e-01 -5.402618646621704102e-02 1.582151949405670166e-01 3.171752020716667175e-02 -1.119358167052268982e-01 -9.013570845127105713e-02 1.491353511810302734e-01 -8.952622115612030029e-02
-1.292797625064849854e-01 1.876154541969299316e-01 -2.062007188796997070e-01 6.001998856663703918e-02 -1.027294024825096130e-01 -1.689635068178176880e-01 -1.727599836885929108e-02 -9.832981042563915253e-03 -8.763260208070278168e-03 -4.275840520858764648e-02 -4.859591275453567505e-02 7.540640234947204590e-02 1.837289035320281982e-01 2.891574501991271973e-01 9.645954519510269165e-02 -1.442253142595291138e-01 -7.470909506082534790e-02 2.241735905408859253e-01 2.823386490345001221e-01 -8.146981149911880493e-02 -2.778114192187786102e-02 2.278536856174468994e-01 -3.933312371373176575e-02 -1.348071396350860596e-01 -1.148012354969978333e-01 -2.473522210493683815e-03 2.583709359169006348e-01 1.501899510622024536e-01 4.952166080474853516e-01 -3.492146730422973633e-01 1.423652768135070801e-01 2.211997285485267639e-02
-6.818719208240509033e-02 -2.052691131830215454e-01 -1.793600618839263916e-01 1.474168598651885986e-01 -1.121795456856489182e-02 -2.639011144638061523e-01 3.483143402263522148e-03 -5.066697672009468079e-02 -4.770165085792541504e-01 4.750203806906938553e-03 -6.163606047630310059e-02 -5.600308999419212341e-02 1.877681165933609009e-01 -1.956850439310073853e-01 -2.034241408109664917e-01 -1.705199331045150757e-01 2.212446480989456177e-01 -2.031929492950439453e-01 9.018072485923767090e-02 -9.422311931848526001e-02 -2.294870167970657349e-01 1.914841122925281525e-02 1.749584078788757324e-01 -1.598993390798568726e-01 -1.577831208705902100e-01 2.318516969680786133e-01 4.006053507328033447e-02 2.574965059757232666e-01 5.342587456107139587e-02 -1.395386010408401489e-01 2.368712723255157471e-01 8.369208872318267822e-02
-2.078148424625396729e-01 5.134594440460205078e-02 -2.544358968734741211e-01 3.248524069786071777e-01 -1.044791843742132187e-02 6.659557577222585678e-03 -8.491088449954986572e-02 -3.039421141147613525e-01 -2.005104124546051025e-01 4.298393055796623230e-02 -1.114447787404060364e-01 2.020891755819320679e-01 8.237317204475402832e-02 -3.341684937477111816e-01 -9.901500493288040161e-02 -7.582388818264007568e-02 3.451595455408096313e-02 -2.669849665835499763e-03 6.207414716482162476e-02 -1.978746987879276276e-02 -1.092927753925323486e-01 3.647752106189727783e-02 2.848014608025550842e-02 -4.054334387183189392e-02 -2.747163772583007812e-01 -2.726374864578247070e-01 1.511036753654479980e-01 1.520084887742996216e-01 2.018104046583175659e-01 7.553093880414962769e-02 3.133332133293151855e-01 3.054890930652618408e-01
-1.832016259431838989e-01 9.311008453369140625e-02 -1.137704774737358093e-01 1.419679522514343262e-01 -4.435518011450767517e-02 2.954561635851860046e-02 3.131742477416992188e-01 -9.258427470922470093e-02 -2.323764860630035400e-01 -1.814504563808441162e-01 -1.152360811829566956e-01 2.735352814197540283e-01 -9.525133669376373291e-02 1.949461549520492554e-01 -1.989548653364181519e-01 -1.882583051919937134e-01 7.511659711599349976e-02 9.433321654796600342e-02 -2.214903831481933594e-01 -2.374368011951446533e-01 -1.358874142169952393e-01 2.406949996948242188e-01 1.011903658509254456e-01 -7.368513196706771851e-02 -1.859131902456283569e-01 -1.153915524482727051e-01 3.296381831169128418e-01 1.787082999944686890e-01 2.521296739578247070e-01 2.886321395635604858e-02 1.161346957087516785e-01 1.991055160760879517e-01
-1.942074894905090332e-01 -5.096699669957160950e-02 -9.004212170839309692e-02 2.607828006148338318e-02 -2.826393246650695801e-01 -8.464954048395156860e-02 -2.327584195882081985e-03 -2.738976478576660156e-02 -3.014971017837524414e-01 -2.193080484867095947e-01 -9.457124769687652588e-02 2.001534998416900635e-01 -1.866620630025863647e-01 1.871977560222148895e-02 -1.875164955854415894e-01 -4.021492302417755127e-01 -5.224884673953056335e-02 1.325458884239196777e-01 -3.065625764429569244e-02 -2.580333948135375977e-01 6.996544450521469116e-02 3.312665522098541260e-01 1.595401614904403687e-01 -1.740130186080932617e-01 1.538614742457866669e-02 4.624359682202339172e-02 1.684100627899169922e-01 3.079929351806640625e-01 1.686858385801315308e-01 1.116783618927001953e-01 6.601040065288543701e-02 1.180849447846412659e-01
-1.938591748476028442e-01 1.495283748954534531e-02 -1.170050501823425293e-01 2.004638612270355225e-01 2.350967675447463989e-01 -4.289033710956573486e-01 -3.038394451141357422e-02 -2.673082351684570312e-01 -2.686429023742675781e-01 2.339303679764270782e-02 -1.866216957569122314e-01 9.585462510585784912e-02 1.327186226844787598e-01 7.826370745897293091e-02 -4.710176959633827209e-02 -1.909134387969970703e-01 -3.348940908908843994e-01 1.441735923290252686e-01 1.042280346155166626e-01 -1.273527592420578003e-01 -3.864543437957763672e-01 7.633869349956512451e-02 -1.846215687692165375e-02 -7.935320585966110229e-02 -2.172302305698394775e-01 -4.446805268526077271e-02 7.008327543735504150e-02 -7.358850538730621338e-02 -1.459279656410217285e-01 -9.749745577573776245e-02 6.738172378391027451e-03 7.349514216184616089e-02
-9.159486740827560425e-03 6.752705574035644531e-02 -2.745981514453887939e-01 3.094318211078643799e-01 3.744944632053375244e-01 -2.016872316598892212e-01 9.305905550718307495e-02 -1.263103485107421875e-01 -9.173005819320678711e-02 -2.061164677143096924e-01 -1.751067638397216797e-01 4.157396778464317322e-02 1.948204822838306427e-02 9.924835711717605591e-02 2.299098484218120575e-02 -5.581496953964233398e-01 -8.718188107013702393e-02 1.363878995180130005e-01 7.666010409593582153e-02 7.610800117254257202e-02 -4.977602884173393250e-02 1.992268264293670654e-01 2.277997583150863647e-01 -1.213755160570144653e-01 1.627278141677379608e-02 8.539634197950363159e-02 -4.762537032365798950e-02 -1.780588775873184204e-01 -9.310742467641830444e-02 -1.694189198315143585e-02 -1.260190308094024658e-01 -7.382514886558055878e-03
-1.769926398992538452e-01 -1.503897458314895630e-01 -4.668136686086654663e-02 3.473918139934539795e-01 -1.690001809038221836e-03 -2.678824365139007568e-01 3.096953034400939941e-01 -2.549018245190382004e-03 -2.074777781963348389e-01 -1.074675992131233215e-01 -1.115542557090520859e-02 5.491141602396965027e-02 3.145528435707092285e-01 -1.971218585968017578e-01 -2.513553500175476074e-01 -3.106638491153717041e-01 -1.402497887611389160e-01 -8.345784991979598999e-02 2.620018720626831055e-01 5.428818240761756897e-02 -4.847421124577522278e-02 -4.271794110536575317e-02 -2.010194584727287292e-02 4.166987538337707520e-02 -1.877261400222778320e-01 -1.383500844240188599e-01 -1.258496753871440887e-02 7.428817451000213623e-02 2.072979807853698730e-01 1.248030923306941986e-02 3.021244108676910400e-01 -3.574692085385322571e-02
-4.515296593308448792e-02 -1.516911387443542480e-01 -1.873460710048675537e-01 2.537683546543121338e-01 -1.161970794200897217e-01 -1.407471448183059692e-01 -3.441746830940246582e-01 1.857525110244750977e-01 -1.561083793640136719e-01 1.839631050825119019e-01 -1.387446075677871704e-01 1.394747346639633179e-01 8.135075122117996216e-02 1.076431423425674438e-01 1.714822649955749512e-01 -2.873527705669403076e-01 1.815398931503295898e-01 1.002392247319221497e-01 2.330513447523117065e-01 -2.210401445627212524e-01 -2.353753196075558662e-03 -3.765669837594032288e-02 3.213573396205902100e-01 -1.247865293407812715e-04 -2.044347114861011505e-02 -8.301134407520294189e-02 3.688320145010948181e-02 2.384500205516815186e-01 1.543160825967788696e-01 -2.806133031845092773e-01 3.199903294444084167e-02 2.051949799060821533e-01
-1.599753946065902710e-01 -2.281682193279266357e-02 -5.337436124682426453e-02 2.765002548694610596e-01 -3.453270494937896729e-01 -2.139824032783508301e-01 -2.291942201554775238e-02 -3.143396228551864624e-02 -2.710006944835186005e-02 -1.676446199417114258e-01 -3.253960609436035156e-01 1.812263131141662598e-01 3.380419015884399414e-01 -2.116155326366424561e-01 3.441742807626724243e-02 -1.269166618585586548e-01 -1.060205250978469849e-01 3.502092361450195312e-01 1.833065450191497803e-01 -1.536801755428314209e-01 7.294107973575592041e-02 -5.308539047837257385e-02 -3.182769566774368286e-02 -3.208776563405990601e-02 -1.681375354528427124e-01 -1.288668960332870483e-01 1.536306440830230713e-01 -1.134821325540542603e-01 1.163569986820220947e-01 1.328514963388442993e-01 7.528404146432876587e-02 2.542092204093933105e-01
-2.183247208595275879e-01 -1.191435474902391434e-02 -2.606853544712066650e-01 2.679806649684906006e-01 2.541622221469879150e-01 -1.795246303081512451e-01 -2.857101261615753174e-01 -9.256363660097122192e-02 -1.636444777250289917e-01 1.591495424509048462e-01 -1.791473627090454102e-01 1.723169982433319092e-01 1.141109913587570190e-01 7.667303085327148438e-02 -2.264818921685218811e-02 -1.680347174406051636e-01 -2.287986874580383301e-01 1.866646111011505127e-01 -2.232266515493392944e-01 6.383592728525400162e-03 5.595998838543891907e-03 1.226067692041397095e-01 3.841225802898406982e-01 4.328631982207298279e-02 -1.472242772579193115e-01 -6.934163719415664673e-02 -9.400083869695663452e-02 -4.693859815597534180e-02 3.016694188117980957e-01 7.716424763202667236e-02 -5.588796362280845642e-02 1.571514010429382324e-01
-1.798071265220642090e-01 1.176015138626098633e-01 -3.634820282459259033e-01 1.252965331077575684e-01 2.366137206554412842e-01 -3.045797049999237061e-01 1.092786565423011780e-01 1.377663165330886841e-01 1.290893647819757462e-02 8.612122386693954468e-02 -1.503622978925704956e-01 3.238691687583923340e-01 1.942985355854034424e-01 1.575428992509841919e-02 -8.128356933593750000e-02 -1.249631047248840332e-01 1.922204643487930298e-01 2.191752195358276367e-01 -1.471515893936157227e-01 1.569855064153671265e-01 1.190169230103492737e-01 -5.418986454606056213e-02 2.154559344053268433e-01 -2.770819067955017090e-01 -2.307401150465011597e-01 9.664189815521240234e-02 1.494442522525787354e-01 -1.468988060951232910e-01 -6.929078605026006699e-03 -1.559513807296752930e-01 -8.108504861593246460e-02 1.483888328075408936e-01
-2.342309951782226562e-01 -5.421241745352745056e-02 -2.205262780189514160e-01 -3.613506630063056946e-02 -8.579224348068237305e-02 -8.781602978706359863e-02 -1.428021490573883057e-02 -6.060766521841287613e-03 -4.872050508856773376e-02 -1.035953983664512634e-01 -1.590686887502670288e-01 2.905033528804779053e-01 1.460907757282257080e-01 -1.357676684856414795e-01 -2.307098545134067535e-02 -4.847621619701385498e-01 -3.119157813489437103e-02 1.418743580579757690e-01 9.555531293153762817e-02 -2.145446389913558960e-01 -4.819014295935630798e-02 2.001650333404541016e-01 1.390336006879806519e-01 -2.762015759944915771e-01 1.106447875499725342e-01 -1.937230825424194336e-01 2.210443019866943359e-01 2.720256149768829346e-01 8.705397136509418488e-03 1.342188715934753418e-01 6.183966621756553650e-02 2.646367847919464111e-01
-1.006820276379585266e-01 -2.363328784704208374e-01 -1.532339900732040405e-01 1.160307377576828003e-01 6.343296170234680176e-02 -3.593810498714447021e-01 -7.829315215349197388e-02 -1.118473857641220093e-01 -3.864454925060272217e-01 1.534676402807235718e-01 -5.096825212240219116e-02 -1.524768471717834473e-01 1.082164645195007324e-01 -3.116188049316406250e-01 -2.276404201984405518e-01 -2.066244184970855713e-01 3.106440044939517975e-02 -1.819902509450912476e-01 5.677741765975952148e-02 4.158749803900718689e-02 1.975796669721603394e-01 1.955462843179702759e-01 1.062595173716545105e-01 -7.786022126674652100e-02 -1.486109495162963867e-01 2.061207741498947144e-01 1.991550922393798828e-01 6.588640622794628143e-03 2.918530404567718506e-01 -6.095999106764793396e-02 2.969510853290557861e-02 -1.243235468864440918e-01
-2.869689762592315674e-01 -2.497794479131698608e-01 -1.633895188570022583e-01 1.602507084608078003e-01 -7.430941611528396606e-02 -9.639788419008255005e-02 -2.341942489147186279e-01 -6.606797128915786743e-02 -1.800045520067214966e-01 1.284350007772445679e-01 -8.932340145111083984e-02 7.401804625988006592e-02 -1.627060621976852417e-01 1.119629591703414917e-01 3.491300623863935471e-03 -3.046522289514541626e-02 1.650670468807220459e-01 1.494493037462234497e-01 4.410525411367416382e-02 5.220565013587474823e-03 -1.189039461314678192e-02 8.242113399319350719e-04 3.211491107940673828e-01 -6.447763741016387939e-02 -4.114991724491119385e-01 2.540919184684753418e-01 2.935660183429718018e-01 -1.295321714133024216e-02 3.111346364021301270e-01 5.973587930202484131e-02 2.137770950794219971e-01 -3.528021648526191711e-02
-2.699885964393615723e-01 -2.008748799562454224e-02 -1.659175157546997070e-01 3.377086818218231201e-01 -1.624932736158370972e-01 -1.190493032336235046e-01 -1.469932496547698975e-01 -1.915114521980285645e-01 -3.981943428516387939e-02 4.224841669201850891e-02 3.257628064602613449e-03 1.859205216169357300e-01 -2.120839245617389679e-02 -2.897552549839019775e-01 1.222251653671264648e-01 -1.091958358883857727e-01 -1.287924349308013916e-01 3.949812427163124084e-02 2.488414049148559570e-01 5.610151588916778564e-02 -1.816603094339370728e-01 2.356516718864440918e-01 1.146638914942741394e-01 -2.086307257413864136e-01 -8.528512716293334961e-02 -3.021197915077209473e-01 3.201096951961517334e-01 2.195232957601547241e-01 7.050717715173959732e-03 -2.352070510387420654e-01 5.037347972393035889e-02 3.878444805741310120e-02
-2.171129584312438965e-01 -1.319746077060699463e-01 2.016983032226562500e-01 -4.850264638662338257e-02 -1.718151755630970001e-02 -3.197079002857208252e-01 -1.860096752643585205e-01 -1.900999844074249268e-01 -3.199503421783447266e-01 8.936956524848937988e-02 -8.951049298048019409e-02 -2.398904645815491676e-03 -3.839747235178947449e-02 -3.301556035876274109e-02 -2.619391083717346191e-01 -2.791607379913330078e-01 1.549523919820785522e-01 1.039536893367767334e-01 -1.498974412679672241e-01 -1.226410865783691406e-01 8.798026293516159058e-02 2.940367162227630615e-01 2.567210495471954346e-01 -8.768790960311889648e-02 -2.346301823854446411e-01 2.567312121391296387e-02 1.251962333917617798e-01 5.380260199308395386e-02 3.548958301544189453e-01 1.166790723800659180e-02 -6.853439658880233765e-02 -8.062704652547836304e-02
-1.134679391980171204e-01 1.748263090848922729e-02 -4.437806904315948486e-01 1.290217936038970947e-01 1.434794161468744278e-02 2.793039977550506592e-01 -1.756483465433120728e-01 -1.789883226156234741e-01 -1.625558175146579742e-02 1.511778533458709717e-01 -1.734158992767333984e-01 2.107676863670349121e-01 -1.780024617910385132e-01 -1.519890278577804565e-01 -1.607084721326828003e-01 -1.323278993368148804e-01 3.017650917172431946e-03 3.332554996013641357e-01 1.096037328243255615e-01 -4.279229044914245605e-02 -2.507397830486297607e-01 2.230928987264633179e-01 1.059059128165245056e-01 -1.329180449247360229e-01 -1.657723933458328247e-01 -6.750200688838958740e-02 1.714937239885330200e-01 -6.158155202865600586e-02 2.692388296127319336e-01 -1.301235556602478027e-01 1.215738281607627869e-01 -2.256841212511062622e-02
1.383544057607650757e-01 -1.174116227775812149e-02 -2.014983594417572021e-01 3.877674937248229980e-01 -1.648964285850524902e-01 -2.027081698179244995e-01 -1.365421265363693237e-01 -1.748305186629295349e-02 -1.310813277959823608e-01 5.476622655987739563e-02 -2.017958313226699829e-01 5.353290215134620667e-02 1.716457754373550415e-01 1.463860720396041870e-01 2.154728472232818604e-01 -1.959212273359298706e-01 2.231270819902420044e-01 2.481731027364730835e-01 4.617607966065406799e-02 5.218787491321563721e-02 -3.127891197800636292e-02 6.721016019582748413e-02 5.564459785819053650e-02 -9.166759997606277466e-02 -4.221989810466766357e-01 -1.510435044765472412e-01 2.015345692634582520e-01 -9.842601418495178223e-02 -2.031291872262954712e-01 7.781946333125233650e-04 1.539408713579177856e-01 -2.312882393598556519e-01
2.016886137425899506e-02 2.314088051207363605e-04 1.948441863059997559e-01 1.299550384283065796e-01 -8.490316569805145264e-02 -8.346588909626007080e-02 8.926974982023239136e-02 -1.083756983280181885e-01 -3.171851634979248047e-01 4.637635126709938049e-02 -3.628032803535461426e-01 2.892459928989410400e-01 9.542206674814224243e-02 5.823572725057601929e-02 5.884001776576042175e-02 -3.497162759304046631e-01 4.218496382236480713e-03 -1.014872826635837555e-02 2.113898247480392456e-01 -1.289612501859664917e-01 -2.443304061889648438e-01 2.015607953071594238e-01 -1.816585063934326172e-01 -1.981420964002609253e-01 -2.922888100147247314e-01 2.566249370574951172e-01 1.079058945178985596e-01 1.661873608827590942e-01 9.538222104310989380e-03 -9.919680655002593994e-02 -1.407596617937088013e-01 -1.506752148270606995e-02
-2.576234340667724609e-01 -1.913402527570724487e-01 -7.800005376338958740e-02 3.027234673500061035e-01 -1.031364127993583679e-01 -5.075419321656227112e-02 2.557299658656120300e-02 -4.488195478916168213e-02 -1.546601653099060059e-01 1.515798419713973999e-01 -1.311426609754562378e-01 -1.075953897088766098e-02 1.494244039058685303e-01 9.038604795932769775e-03 3.200643509626388550e-02 -1.451279073953628540e-01 7.793536037206649780e-02 1.233822181820869446e-01 5.778827518224716187e-02 2.335719019174575806e-01 1.756389066576957703e-02 9.893930703401565552e-02 2.810662984848022461e-01 -2.974598668515682220e-02 -4.114131033420562744e-01 2.511169910430908203e-01 3.396568894386291504e-01 -1.258441507816314697e-01 3.517332375049591064e-01 7.895901799201965332e-02 -4.340251162648200989e-02 1.008678898215293884e-01
1.651441007852554321e-01 -2.902453541755676270e-01 -1.974521726369857788e-01 2.635934948921203613e-01 -1.256279647350311279e-01 -2.269275337457656860e-01 -1.620318591594696045e-01 -1.564080710522830486e-03 -2.275565266609191895e-01 1.858821325004100800e-02 -2.520659267902374268e-01 4.086122661828994751e-02 1.700166016817092896e-01 2.043726891279220581e-01 -3.438063561916351318e-01 -2.343796938657760620e-01 -1.392847895622253418e-01 8.673628419637680054e-02 9.261669963598251343e-02 -3.308400139212608337e-02 2.023727893829345703e-01 1.019846051931381226e-01 1.543900929391384125e-02 -1.116778552532196045e-01 -1.019630488008260727e-02 -3.074103295803070068e-01 2.381120063364505768e-02 -8.929679542779922485e-02 -1.124192401766777039e-01 6.580674648284912109e-02 3.131693303585052490e-01 -8.052809536457061768e-02
1.611770689487457275e-02 1.473563760519027710e-01 -2.431772500276565552e-01 2.996278405189514160e-01 1.824842989444732666e-01 -2.896757423877716064e-01 -5.133767798542976379e-02 -1.799502819776535034e-01 -9.195818752050399780e-02 -6.355235725641250610e-02 3.564003854990005493e-02 -1.122047007083892822e-01 1.585555225610733032e-01 1.486878395080566406e-01 1.529220789670944214e-01 -1.917398869991302490e-01 -2.199745178222656250e-01 3.540445864200592041e-01 6.286704540252685547e-02 -1.500933468341827393e-01 -1.412222534418106079e-01 2.319351136684417725e-01 1.009226217865943909e-01 -2.556739449501037598e-01 -3.218837976455688477e-01 -1.359978690743446350e-02 1.883853077888488770e-01 -3.375596553087234497e-02 -5.186875537037849426e-02 3.251654095947742462e-03 9.981726855039596558e-02 2.013342678546905518e-01
-1.758005470037460327e-01 -4.071547389030456543e-01 -5.259904265403747559e-02 9.379629790782928467e-02 6.099723652005195618e-02 -1.513295024633407593e-01 -1.307426542043685913e-01 -7.869433611631393433e-02 1.226990893483161926e-01 1.021239459514617920e-01 -6.318426132202148438e-02 2.936840057373046875e-01 -2.799464389681816101e-02 -3.281634300947189331e-02 -2.466999292373657227e-01 -1.253469884395599365e-01 1.120944470167160034e-01 1.828644573688507080e-01 6.062200665473937988e-02 2.602276206016540527e-01 -1.051430553197860718e-01 3.056084513664245605e-01 -7.658720016479492188e-02 -1.702075302600860596e-01 -4.347191751003265381e-01 3.550309687852859497e-02 1.348622888326644897e-01 1.742677241563796997e-01 -7.886628806591033936e-02 1.489828377962112427e-01 1.535185277462005615e-01 -1.480219326913356781e-02
-2.164123207330703735e-02 -2.311621755361557007e-01 4.251429438591003418e-02 1.307703107595443726e-01 -8.287033438682556152e-02 -1.541521847248077393e-01 -7.492259144783020020e-02 -8.527474850416183472e-02 -3.049253225326538086e-01 9.474173188209533691e-02 -2.797197699546813965e-01 5.206980705261230469e-01 -3.447475656867027283e-02 5.376791115850210190e-03 2.674198150634765625e-02 -3.594899773597717285e-01 -1.289508342742919922e-01 3.051054896786808968e-03 1.879586130380630493e-01 -5.540422629565000534e-03 -4.261791240423917770e-03 5.821520835161209106e-02 8.537379652261734009e-02 -1.378427594900131226e-01 -2.594052553176879883e-01 -2.733755111694335938e-02 1.355962902307510376e-01 1.646859496831893921e-01 -1.789978295564651489e-01 -8.080077916383743286e-02 -2.266198545694351196e-01 1.265549361705780029e-01
-1.307418346405029297e-01 1.790977567434310913e-01 8.958604931831359863e-02 4.601050168275833130e-02 -9.290121495723724365e-02 -1.371944844722747803e-01 -1.260629445314407349e-01 -3.479219973087310791e-01 -1.663468629121780396e-01 1.837309002876281738e-01 -2.858361601829528809e-01 4.701627492904663086e-01 -8.887004107236862183e-03 -1.139493435621261597e-01 1.194363534450531006e-01 -3.865314424037933350e-01 2.327644266188144684e-03 -3.624625131487846375e-02 1.542504727840423584e-01 -4.247476533055305481e-02 -5.066284537315368652e-02 -1.097847744822502136e-01 -4.871086776256561279e-02 -1.297092586755752563e-01 -2.425361871719360352e-01 -1.923446506261825562e-01 9.767141938209533691e-02 2.075238972902297974e-01 4.454881418496370316e-03 -1.062378287315368652e-01 7.507892698049545288e-02 9.629236161708831787e-02
2.080979198217391968e-01 -1.701328456401824951e-01 -1.117600053548812866e-01 2.031689286231994629e-01 8.222592622041702271e-02 -4.389221966266632080e-02 -2.809568345546722412e-01 -3.133508861064910889e-01 -2.427797317504882812e-01 1.593967527151107788e-01 -1.273778825998306274e-01 2.118461728096008301e-01 2.212394475936889648e-01 -2.002402991056442261e-01 -6.798448413610458374e-02 -1.607156395912170410e-01 -3.923212364315986633e-02 3.035121262073516846e-01 -4.634190350770950317e-02 -1.103897020220756531e-01 5.176464840769767761e-02 -1.292396336793899536e-02 1.100161746144294739e-01 1.903259009122848511e-01 -2.190078496932983398e-01 -2.817435376346111298e-02 4.088913798332214355e-01 3.344176337122917175e-02 1.192937865853309631e-01 -1.431611478328704834e-01 3.320321813225746155e-02 1.056293547153472900e-01
8.381237834692001343e-02 -5.746161565184593201e-02 2.222045138478279114e-02 1.866564154624938965e-01 -1.216389536857604980e-01 -3.577287197113037109e-01 1.407617479562759399e-01 3.209308534860610962e-02 -2.242795228958129883e-01 2.280750125646591187e-01 -1.049609109759330750e-01 8.554632961750030518e-02 1.737519204616546631e-01 -1.783927679061889648e-01 -4.879307374358177185e-02 -3.423197567462921143e-01 -7.153970003128051758e-02 8.419311791658401489e-02 -4.665831923484802246e-01 -1.261503696441650391e-01 5.646220222115516663e-02 6.923906505107879639e-02 1.411334872245788574e-01 -7.137220352888107300e-02 -1.934649795293807983e-01 1.931308805942535400e-01 2.727749049663543701e-01 2.364739626646041870e-01 2.051439881324768066e-02 -5.027036741375923157e-02 -3.953438997268676758e-02 1.085019204765558243e-02
-8.245107717812061310e-03 -3.221558332443237305e-01 -2.164087146520614624e-01 8.669143915176391602e-02 4.759948700666427612e-02 -3.203456401824951172e-01 -1.009729877114295959e-01 1.743181943893432617e-01 -1.686794459819793701e-01 -8.443422615528106689e-02 -3.355621695518493652e-01 -1.799915879964828491e-01 -1.108807697892189026e-02 -2.864161133766174316e-01 -2.943175733089447021e-01 -3.721803724765777588e-01 5.234529078006744385e-02 -2.033112198114395142e-02 1.787519305944442749e-01 -1.838220953941345215e-01 -1.010248363018035889e-01 2.589737251400947571e-02 5.660992488265037537e-02 -1.701551526784896851e-01 -1.022133678197860718e-01 2.127290889620780945e-02 1.254655141383409500e-02 6.627489626407623291e-02 3.730990691110491753e-03 -2.646785080432891846e-01 9.334057569503784180e-02 -4.785212874412536621e-02
-3.604283332824707031e-01 -6.875139474868774414e-02 -2.435697168111801147e-01 1.545832157135009766e-01 6.811343878507614136e-02 -1.444597095251083374e-01 -4.775540828704833984e-01 9.843643009662628174e-02 -1.647054851055145264e-01 -3.146602958440780640e-02 -4.649175330996513367e-02 1.112644821405410767e-01 4.625507444143295288e-02 -1.572955697774887085e-01 -1.591381132602691650e-01 -1.010396983474493027e-03 2.447062879800796509e-01 4.767205193638801575e-02 1.495637297630310059e-01 -1.199564039707183838e-01 -1.077137961983680725e-01 2.156301215291023254e-02 2.393780648708343506e-01 -2.419283241033554077e-02 -2.777511179447174072e-01 1.012184172868728638e-01 2.090029269456863403e-01 -1.390519142150878906e-01 2.964370250701904297e-01 -9.521561861038208008e-02 8.040788024663925171e-02 3.658537566661834717e-02
2.310073524713516235e-01 9.363435953855514526e-02 -3.192194402217864990e-01 2.457766830921173096e-01 4.701185226440429688e-02 -3.947419524192810059e-01 5.084786191582679749e-02 -1.220216900110244751e-01 -1.026301831007003784e-01 1.874424517154693604e-01 -1.955449879169464111e-01 -2.037864923477172852e-02 -3.069254010915756226e-02 2.652440667152404785e-01 -2.108153402805328369e-01 -2.635111212730407715e-01 -8.063524961471557617e-02 -6.887759082019329071e-03 4.267112538218498230e-02 4.059505835175514221e-02 4.781528189778327942e-02 1.551771461963653564e-01 5.880398303270339966e-02 -4.534024298191070557e-01 -3.169633075594902039e-02 1.925090514123439789e-02 1.254449039697647095e-01 -5.419382452964782715e-02 2.113869041204452515e-01 1.002246513962745667e-01 7.572613656520843506e-02 -6.802773475646972656e-02
5.363283306360244751e-02 -4.805657267570495605e-02 -1.154959723353385925e-01 3.185388818383216858e-02 5.477781221270561218e-02 9.089744836091995239e-02 -2.454597800970077515e-01 -2.444471269845962524e-01 -6.920368969440460205e-02 2.593646049499511719e-01 -3.310984373092651367e-01 2.325883060693740845e-01 -9.619827568531036377e-02 4.469021037220954895e-02 -1.225107684731483459e-01 -2.002281546592712402e-01 1.210562810301780701e-01 2.957119941711425781e-01 1.128447651863098145e-01 -1.978750526905059814e-01 -2.246717065572738647e-01 2.433044314384460449e-01 4.699373617768287659e-02 -9.806646406650543213e-02 -2.009079977869987488e-02 -1.075804755091667175e-01 2.722889482975006104e-01 1.815213114023208618e-01 3.403726220130920410e-01 -4.800139740109443665e-02 1.779751628637313843e-01 5.165581405162811279e-02
-1.898829340934753418e-01 -1.250371634960174561e-01 7.497686892747879028e-03 3.500272929668426514e-01 5.589142441749572754e-02 -1.765744537115097046e-01 8.105342835187911987e-02 7.083246111869812012e-02 -1.044300347566604614e-01 4.668875783681869507e-02 -1.320957988500595093e-01 2.097391635179519653e-01 9.085375815629959106e-03 2.448197901248931885e-01 -2.067128568887710571e-01 -1.794717758893966675e-01 -1.320867240428924561e-01 2.150642126798629761e-01 -1.428405046463012695e-01 4.031853377819061279e-02 1.916480064392089844e-01 3.410780727863311768e-01 2.567448318004608154e-01 1.157328709959983826e-01 -2.907875776290893555e-01 6.955678015947341919e-02 -6.655550003051757812e-02 -6.276013702154159546e-02 2.968125939369201660e-01 -1.562602669000625610e-01 6.384696066379547119e-02 -1.946829259395599365e-01
2.048423588275909424e-01 -2.504663169384002686e-01 -3.854657113552093506e-01 1.002514809370040894e-01 -8.327207714319229126e-02 -3.362409472465515137e-01 -2.974136732518672943e-02 3.341449797153472900e-02 -9.329345077276229858e-02 -2.602514438331127167e-02 -2.637912034988403320e-01 -1.071670465171337128e-02 3.066192008554935455e-02 2.587702572345733643e-01 -5.533928051590919495e-02 -3.424836993217468262e-01 1.005223393440246582e-02 -1.249272450804710388e-01 1.918994635343551636e-01 2.262550592422485352e-01 -1.256120763719081879e-02 2.210545390844345093e-01 -7.618536055088043213e-02 -2.222617268562316895e-01 -1.536990404129028320e-01 -9.988531470298767090e-02 7.809767127037048340e-02 -4.875512793660163879e-02 1.002606600522994995e-01 2.673363983631134033e-01 1.220865026116371155e-01 -2.970766834914684296e-02
-1.892720609903335571e-01 4.833713173866271973e-03 -1.109572574496269226e-01 2.152415663003921509e-01 2.331453263759613037e-01 -3.525929450988769531e-01 -3.826100751757621765e-02 1.637684035813435912e-04 -5.397060886025428772e-02 -1.782879531383514404e-01 -2.244517505168914795e-01 3.255604803562164307e-01 -2.473754994571208954e-02 1.562985777854919434e-01 -1.787249594926834106e-01 -1.154927760362625122e-01 -2.085449844598770142e-01 3.896105289459228516e-01 -2.522957623004913330e-01 1.133669614791870117e-01 4.297944158315658569e-02 4.425519704818725586e-02 1.233951151371002197e-01 -1.957646012306213379e-01 -1.764078289270401001e-01 4.093644022941589355e-02 1.660566180944442749e-01 -3.283075988292694092e-02 -5.929430574178695679e-02 -2.425943017005920410e-01 1.401613745838403702e-02 -1.040135174989700317e-01
-9.411823749542236328e-02 -2.326484024524688721e-01 1.918706670403480530e-02 1.477487534284591675e-01 -2.210349030792713165e-02 -4.550906270742416382e-02 -5.739682912826538086e-02 -1.934206783771514893e-01 -9.150251001119613647e-02 1.252003610134124756e-01 -3.859243392944335938e-01 5.585303306579589844e-01 -1.628719642758369446e-02 -4.532673582434654236e-02 -2.452759258449077606e-02 -3.677557110786437988e-01 -8.660862594842910767e-02 4.175663925707340240e-03 7.705095410346984863e-02 -7.958920300006866455e-02 1.815055459737777710e-01 1.288757026195526123e-01 3.777098283171653748e-02 -1.354916989803314209e-01 -2.451851218938827515e-01 8.979026228189468384e-02 3.982396796345710754e-02 1.237112209200859070e-01 -1.979974806308746338e-01 -9.181241691112518311e-02 -1.582062393426895142e-01 3.985232487320899963e-02
1.957569867372512817e-01 -2.454081773757934570e-01 -3.573793172836303711e-01 1.458475142717361450e-01 -8.286663889884948730e-02 -3.174937665462493896e-01 3.651985665783286095e-03 -1.854306273162364960e-02 -1.595195829868316650e-01 1.810985058546066284e-01 -2.458970844745635986e-01 1.465458124876022339e-01 2.376968739554286003e-03 1.549050807952880859e-01 -2.706605195999145508e-02 -3.413181602954864502e-01 -1.318426728248596191e-01 -2.125395536422729492e-01 6.441444158554077148e-02 2.922897636890411377e-01 -7.377768866717815399e-03 1.055248379707336426e-01 -3.643016144633293152e-02 -1.040330976247787476e-01 -1.269129663705825806e-01 -1.248013004660606384e-01 1.810649782419204712e-01 -1.110017076134681702e-01 1.431899815797805786e-01 2.715297043323516846e-01 2.421733364462852478e-02 -1.262368112802505493e-01
8.350798860192298889e-03 4.521041736006736755e-02 -1.098363175988197327e-01 2.853846251964569092e-01 -2.668249011039733887e-01 -1.206612735986709595e-01 -1.290445923805236816e-01 3.707691282033920288e-02 -2.073890715837478638e-01 1.385215371847152710e-01 -1.241044849157333374e-01 7.808648794889450073e-02 4.388761892914772034e-02 2.594260573387145996e-01 1.593299061059951782e-01 -7.187733799219131470e-02 5.780203640460968018e-02 1.383923739194869995e-01 3.306991755962371826e-01 -3.347137272357940674e-01 -5.416955798864364624e-02 1.909696161746978760e-01 3.047645390033721924e-01 -1.206514760851860046e-01 -1.130419671535491943e-01 7.910086214542388916e-02 1.725143641233444214e-01 -1.514377892017364502e-01 2.714685201644897461e-01 -2.408687174320220947e-01 4.845659807324409485e-02 1.435138136148452759e-01
-1.579332910478115082e-02 -1.483043134212493896e-01 -9.803946316242218018e-02 1.657810956239700317e-01 -3.868637681007385254e-01 -9.992687404155731201e-02 -1.877098232507705688e-01 -1.163054481148719788e-01 4.803538322448730469e-02 1.152797788381576538e-01 -2.200438827276229858e-01 2.921853661537170410e-01 5.290972813963890076e-02 -2.545282542705535889e-01 1.332838535308837891e-01 -8.442340046167373657e-02 -6.636004149913787842e-02 3.784677386283874512e-01 -8.284871466457843781e-03 -2.016610354185104370e-01 -1.660407334566116333e-02 -1.336479280143976212e-02 1.809468716382980347e-01 7.212883979082107544e-02 -2.403446584939956665e-01 2.721268683671951294e-02 1.977156847715377808e-01 7.746723294258117676e-02 1.497848629951477051e-01 -9.062841534614562988e-02 1.833977997303009033e-01 3.093985319137573242e-01
-6.800124049186706543e-02 -1.670295745134353638e-01 -9.192954003810882568e-02 3.213105499744415283e-01 6.851212680339813232e-02 -1.422873735427856445e-01 -6.812930852174758911e-02 -2.445762455463409424e-01 3.508720546960830688e-02 1.671179383993148804e-01 8.071047067642211914e-02 -9.053109213709831238e-03 -5.365907680243253708e-03 1.903220564126968384e-01 -3.759778290987014771e-02 -3.366294801235198975e-01 2.052781730890274048e-01 2.063875645399093628e-01 -5.091108754277229309e-02 -4.118099063634872437e-02 -1.573567390441894531e-01 -3.507709875702857971e-02 3.571732938289642334e-01 -2.401498109102249146e-01 -2.800474166870117188e-01 -1.306778490543365479e-01 2.459192126989364624e-01 -1.657117754220962524e-01 -1.534706205129623413e-01 5.359371379017829895e-02 1.877547651529312134e-01 -1.851231753826141357e-01
-2.175437211990356445e-01 -1.547315120697021484e-01 1.068586632609367371e-01 2.015761584043502808e-01 9.042209386825561523e-02 -1.428266614675521851e-01 1.347832977771759033e-01 5.853120982646942139e-02 -1.283657401800155640e-01 2.249540537595748901e-01 -2.765500172972679138e-02 1.093275193125009537e-02 -1.428774837404489517e-02 -1.476131007075309753e-02 -1.639766544103622437e-01 -1.169608533382415771e-01 -3.237391263246536255e-02 7.600937783718109131e-02 1.240313649177551270e-01 2.479009777307510376e-01 1.214192509651184082e-01 6.689892709255218506e-02 -1.783517748117446899e-02 -1.316734701395034790e-01 -6.426820158958435059e-01 6.471046060323715210e-02 6.528884172439575195e-02 3.134990632534027100e-01 1.766030788421630859e-01 1.041276231408119202e-01 1.876445114612579346e-01 2.111732494086027145e-03
2.097245156764984131e-01 1.572910137474536896e-02 -1.879240423440933228e-01 1.394306123256683350e-01 -3.037799894809722900e-01 -1.010034903883934021e-01 -2.388988137245178223e-01 -1.233016848564147949e-01 -1.774677783250808716e-01 2.723392844200134277e-02 5.583613365888595581e-02 1.604732573032379150e-01 1.319831460714340210e-01 2.182704508304595947e-01 -9.248693287372589111e-02 -2.119443863630294800e-01 9.944692254066467285e-02 1.724345684051513672e-01 2.159455865621566772e-01 -1.327994614839553833e-01 1.395290791988372803e-01 2.538536190986633301e-01 9.269118309020996094e-03 -2.539870738983154297e-01 2.586437016725540161e-02 3.473672270774841309e-02 2.519338428974151611e-01 2.326903492212295532e-01 3.019894957542419434e-01 -1.253665834665298462e-01 2.603442966938018799e-01 5.362745840102434158e-03
1.217747107148170471e-01 -2.166386246681213379e-01 -1.084248647093772888e-01 2.612198591232299805e-01 -1.285106092691421509e-01 -7.491429895162582397e-02 3.905069455504417419e-02 -6.133985891938209534e-02 -1.820801198482513428e-01 -1.810782700777053833e-01 -2.001968473196029663e-01 -1.071953400969505310e-01 -8.812306076288223267e-02 -1.071154400706291199e-01 -6.843595206737518311e-02 -2.418006360530853271e-01 1.016649007797241211e-01 -5.953116714954376221e-02 -1.401290744543075562e-01 -1.099172532558441162e-01 1.179378032684326172e-01 3.655093908309936523e-01 4.811430871486663818e-01 -7.467651367187500000e-02 -3.225711882114410400e-01 -1.473851799964904785e-01 -5.203484091907739639e-03 3.562014922499656677e-02 2.128461599349975586e-01 -1.654264777898788452e-01 -4.555023275315761566e-03 -3.145971521735191345e-02
-2.502312958240509033e-01 -1.687361747026443481e-01 -1.340909749269485474e-01 2.067711800336837769e-01 -1.460159849375486374e-02 1.352458447217941284e-01 -1.255715340375900269e-01 6.874634325504302979e-02 6.130161136388778687e-02 -4.448281228542327881e-02 -2.180299758911132812e-01 3.957860767841339111e-01 2.316262871026992798e-01 9.373784065246582031e-03 1.432360261678695679e-01 -3.442842960357666016e-01 1.501557976007461548e-01 1.483980715274810791e-01 2.523669302463531494e-01 -1.253793686628341675e-01 -4.621180891990661621e-02 1.125601977109909058e-01 2.678649723529815674e-01 -1.661339700222015381e-01 -2.994474172592163086e-01 2.690420660655945539e-04 3.654275089502334595e-02 8.292467147111892700e-02 -1.605858802795410156e-01 1.563412994146347046e-01 4.183189198374748230e-02 1.359246969223022461e-01
-2.380823902785778046e-02 -1.207343041896820068e-01 1.372818499803543091e-01 1.585738807916641235e-01 -1.121352687478065491e-01 -1.497710049152374268e-01 8.304012566804885864e-02 -2.217438444495201111e-02 -6.595470011234283447e-02 1.724121905863285065e-02 -3.246978521347045898e-01 5.167894959449768066e-01 -3.979951515793800354e-02 1.190332248806953430e-01 6.614235788583755493e-02 -4.378430843353271484e-01 -9.151881933212280273e-02 9.721831232309341431e-02 2.072707861661911011e-01 6.628026068210601807e-02 -7.347576785832643509e-03 1.259125173091888428e-01 -6.439803540706634521e-02 -1.141500249505043030e-01 -2.700960338115692139e-01 -3.916190192103385925e-02 1.508204638957977295e-01 1.853891164064407349e-01 -7.083896081894636154e-03 -1.566939800977706909e-02 -2.786157131195068359e-01 4.122291505336761475e-02
3.617646694183349609e-01 1.063801199197769165e-01 -1.955723613500595093e-01 6.029566377401351929e-02 7.092329114675521851e-02 -5.356246978044509888e-02 2.000566944479942322e-02 -1.326638460159301758e-01 -1.356855481863021851e-01 4.680526908487081528e-03 -4.218423664569854736e-01 3.712114989757537842e-01 1.549723651260137558e-02 -8.497186005115509033e-02 -6.509602814912796021e-02 -2.944510877132415771e-01 2.730033360421657562e-02 -1.188118234276771545e-01 8.177861571311950684e-02 -1.071148887276649475e-01 7.264967262744903564e-02 -1.017310097813606262e-01 2.538009583950042725e-01 2.648150920867919922e-01 -1.668518930673599243e-01 5.310212448239326477e-02 1.761949807405471802e-01 -1.337794661521911621e-01 1.433812230825424194e-01 5.346075072884559631e-02 2.464787960052490234e-01 -1.023948192596435547e-01
-4.740364104509353638e-02 -1.165661364793777466e-01 -2.776022553443908691e-01 5.193735361099243164e-01 1.172648519277572632e-01 -3.709454834461212158e-01 -1.832987517118453979e-01 -1.542726308107376099e-01 -1.410372257232666016e-01 7.983184605836868286e-02 1.734825409948825836e-02 -1.698194816708564758e-02 -2.426851913332939148e-02 2.115751057863235474e-01 1.596999168395996094e-02 -2.005582898855209351e-01 2.757078111171722412e-01 -7.601290941238403320e-02 1.597806066274642944e-02 7.688789814710617065e-02 1.487163007259368896e-01 -9.252731502056121826e-02 1.830728799104690552e-01 -9.666687995195388794e-02 -2.083139568567276001e-01 3.894747048616409302e-02 2.411003559827804565e-01 -5.939488485455513000e-02 -1.074752584099769592e-01 -1.177085191011428833e-01 1.096938103437423706e-01 -1.020411178469657898e-01
-8.140271157026290894e-02 2.952664531767368317e-02 -1.046161800622940063e-01 1.892310976982116699e-01 -8.530180156230926514e-02 -5.479276180267333984e-01 -1.027913466095924377e-01 6.498981267213821411e-02 2.508540153503417969e-01 9.997410327196121216e-02 -2.963804304599761963e-01 1.340360194444656372e-01 -1.331971492618322372e-02 -8.453902602195739746e-02 -2.643400728702545166e-01 -2.098629921674728394e-01 -1.090010553598403931e-01 1.335475593805313110e-01 -1.817338168621063232e-01 -6.850618124008178711e-02 -3.656535176560282707e-03 1.856454163789749146e-01 -1.129412185400724411e-02 -3.048198111355304718e-02 -2.361317425966262817e-01 1.562515646219253540e-01 1.621795892715454102e-01 -5.394979193806648254e-02 1.965049207210540771e-01 1.507557462900876999e-02 3.880161792039871216e-02 -2.660501897335052490e-01
-1.980022192001342773e-01 -3.390607237815856934e-01 -3.797501325607299805e-02 8.231107145547866821e-02 -5.377853289246559143e-02 -4.649089872837066650e-01 -2.995385527610778809e-01 -2.842516303062438965e-01 7.988293468952178955e-02 8.327451348304748535e-02 2.176309935748577118e-02 9.567981958389282227e-02 -8.772397041320800781e-02 2.599055171012878418e-01 2.381120026111602783e-01 -3.054409921169281006e-01 -1.410472542047500610e-01 -1.194420605897903442e-01 5.874503403902053833e-02 -3.860385715961456299e-02 2.406957000494003296e-02 1.238555996678769588e-03 1.670733392238616943e-01 -1.224803030490875244e-01 -1.445515006780624390e-01 -3.659307956695556641e-02 4.488327726721763611e-02 1.030061841011047363e-01 1.402116566896438599e-01 -2.399359196424484253e-01 -3.224425017833709717e-02 6.445082277059555054e-02
3.015638589859008789e-01 1.519038081169128418e-01 -1.771953701972961426e-01 -6.750697642564773560e-02 2.429725378751754761e-01 -2.651337087154388428e-01 -5.423737317323684692e-02 -9.490328282117843628e-02 -2.918610908091068268e-02 3.927729278802871704e-02 -3.910268545150756836e-01 3.651950061321258545e-01 5.574892833828926086e-02 -5.951461568474769592e-02 1.571581931784749031e-03 -2.714739739894866943e-01 -3.543905913829803467e-02 1.457715332508087158e-01 1.672234833240509033e-01 1.914371252059936523e-01 -1.655523627996444702e-01 2.264225296676158905e-02 1.571275144815444946e-01 1.129182949662208557e-01 -2.652718722820281982e-01 1.202313080430030823e-01 -2.440887317061424255e-02 1.678734421730041504e-01 1.314648091793060303e-01 -1.277156323194503784e-01 1.771925576031208038e-02 -1.993679553270339966e-01
-1.346768885850906372e-01 1.191964671015739441e-01 -1.677615195512771606e-01 2.535122334957122803e-01 -2.360019646584987640e-02 -4.907302092760801315e-03 -1.506827026605606079e-01 1.855438649654388428e-01 1.070386096835136414e-01 -4.427953064441680908e-02 -5.195922777056694031e-02 -1.949510909616947174e-02 2.170559763908386230e-01 1.641402095556259155e-01 1.091790273785591125e-01 -2.713038623332977295e-01 -1.691825501620769501e-02 3.374662995338439941e-01 -9.867310523986816406e-03 -5.326311569660902023e-03 1.052596718072891235e-01 3.045810163021087646e-01 4.773902148008346558e-02 5.685899779200553894e-02 -1.564964652061462402e-01 -1.437615007162094116e-01 2.931152880191802979e-01 2.162906825542449951e-01 3.517677783966064453e-01 -2.024685889482498169e-01 2.738302052021026611e-01 1.482129190117120743e-02
-2.688857913017272949e-01 -8.840393275022506714e-02 1.320094428956508636e-02 3.877274394035339355e-01 -1.658870279788970947e-01 -3.151646256446838379e-01 1.922606825828552246e-01 -1.386197656393051147e-01 -3.223279714584350586e-01 2.732574753463268280e-02 -2.491251379251480103e-01 2.142200171947479248e-01 1.279825568199157715e-01 -7.697177678346633911e-02 -1.000830903649330139e-01 -2.502955198287963867e-01 -4.151950404047966003e-02 9.540216624736785889e-02 1.303794085979461670e-01 -2.614286839962005615e-01 1.303304731845855713e-01 -9.637754410505294800e-02 -8.157810568809509277e-02 -4.070904105901718140e-02 5.897345766425132751e-02 -1.719953864812850952e-02 -3.165127336978912354e-02 -6.289406679570674896e-03 2.242876291275024414e-01 2.243006974458694458e-01 1.901541501283645630e-01 8.026004582643508911e-02
-4.120742976665496826e-01 -2.715939879417419434e-01 -1.459958255290985107e-01 1.517032235860824585e-01 -5.678907968103885651e-03 -5.215631332248449326e-03 -1.919977217912673950e-01 -3.779611736536026001e-02 -3.665893524885177612e-02 9.030050039291381836e-02 -8.609442412853240967e-02 3.169624805450439453e-01 1.279852688312530518e-01 -6.562612205743789673e-02 -1.216861009597778320e-01 -1.763373613357543945e-01 -1.332400087267160416e-02 2.861434221267700195e-01 1.216174587607383728e-01 -1.364181935787200928e-01 -1.034761294722557068e-01 3.430675268173217773e-01 1.244580000638961792e-01 -1.003838330507278442e-01 -1.928946226835250854e-01 -9.545040875673294067e-02 -2.469887584447860718e-02 3.374217152595520020e-01 -2.091571688652038574e-01 -4.785533249378204346e-02 1.025721430778503418e-01 5.496151745319366455e-02
-5.871270596981048584e-02 -4.342259094119071960e-02 8.914966136217117310e-02 3.831972181797027588e-01 2.973866462707519531e-01 -2.185219079256057739e-01 -3.173710405826568604e-01 6.789480149745941162e-02 -1.100228577852249146e-01 1.144759878516197205e-01 -1.100731343030929565e-01 1.378044486045837402e-01 2.411642521619796753e-01 -1.704586446285247803e-01 -4.631764814257621765e-02 1.205789819359779358e-01 7.850894331932067871e-02 1.317894607782363892e-01 -2.976919524371623993e-02 -5.349290091544389725e-03 -2.254063785076141357e-01 2.920584380626678467e-01 2.872992753982543945e-01 -1.993789672851562500e-01 -2.879578769207000732e-01 1.051931381225585938e-01 2.529305592179298401e-02 -1.197843812406063080e-02 1.959891915321350098e-01 8.524345606565475464e-02 6.278046220541000366e-02 1.044211834669113159e-01
-2.558288574218750000e-01 6.745032966136932373e-02 -1.453126668930053711e-01 3.037358224391937256e-01 1.168489232659339905e-01 2.455807104706764221e-02 -2.394288033246994019e-01 -1.072918921709060669e-01 -2.292213402688503265e-02 -1.017304733395576477e-01 6.938368082046508789e-02 -2.346654087305068970e-01 8.511179685592651367e-02 3.104468248784542084e-02 1.055768057703971863e-01 -2.834615707397460938e-01 -3.399816900491714478e-02 3.360274136066436768e-01 6.689760088920593262e-02 -2.613982856273651123e-01 8.130678534507751465e-02 1.336479038000106812e-01 -1.265307329595088959e-02 9.158197790384292603e-03 -1.200352385640144348e-01 4.787728562951087952e-02 2.288003265857696533e-01 2.254278361797332764e-01 3.192260265350341797e-01 -2.639694511890411377e-01 1.911251246929168701e-01 1.533038020133972168e-01
-8.710524439811706543e-02 -2.394775003194808960e-01 -2.066224068403244019e-01 2.033897340297698975e-01 -2.316882312297821045e-01 -3.564099669456481934e-01 1.419292297214269638e-02 -9.167028963565826416e-02 -3.958760201930999756e-01 -1.344182938337326050e-01 -1.627823114395141602e-01 1.651619747281074524e-02 6.197725608944892883e-02 5.600331816822290421e-03 -3.181634545326232910e-01 -4.726643860340118408e-02 2.082348614931106567e-01 -1.359600275754928589e-01 8.064882457256317139e-02 -1.253629624843597412e-01 -2.450977265834808350e-01 1.495628058910369873e-02 1.434579640626907349e-01 -7.006260752677917480e-02 -7.490573823451995850e-02 2.253897339105606079e-01 1.046563591808080673e-02 2.489024549722671509e-01 2.311795949935913086e-01 -3.611791133880615234e-02 9.116293489933013916e-02 3.760052099823951721e-02
-3.147438168525695801e-01 -2.601861655712127686e-01 -1.113046407699584961e-01 2.395449280738830566e-01 -4.771227762103080750e-02 -1.882441937923431396e-01 -2.886098027229309082e-01 -8.622734807431697845e-03 -1.296482831239700317e-01 1.072392687201499939e-01 9.810679405927658081e-02 3.887624442577362061e-01 1.396552622318267822e-01 -8.473050594329833984e-02 -1.748850792646408081e-01 -1.604457348585128784e-01 1.103877201676368713e-01 3.059993684291839600e-01 1.366408616304397583e-01 -3.592012077569961548e-02 -4.723772034049034119e-02 1.320015490055084229e-01 7.307104766368865967e-02 -7.139924168586730957e-02 -1.307499706745147705e-01 -9.932149946689605713e-02 1.392667740583419800e-01 2.584633827209472656e-01 -2.599492967128753662e-01 -3.223147243261337280e-02 1.747545599937438965e-01 4.604983702301979065e-02
1.070504114031791687e-01 -1.958859562873840332e-01 -8.917295187711715698e-02 1.559085845947265625e-01 -9.085255116224288940e-02 4.168119281530380249e-02 2.570962309837341309e-01 -4.333996772766113281e-02 -2.660026550292968750e-01 2.170302420854568481e-01 -2.063592225313186646e-01 2.908631265163421631e-01 1.455054618418216705e-02 2.888813987374305725e-02 -5.966142565011978149e-02 -2.220151573419570923e-01 -1.640861779451370239e-01 2.790553728118538857e-03 1.500830352306365967e-01 -8.142652362585067749e-02 -1.511281728744506836e-01 4.131720662117004395e-01 5.525957792997360229e-02 -3.316227793693542480e-01 -1.244973614811897278e-01 6.730987131595611572e-02 1.871437579393386841e-01 6.374504417181015015e-02 1.570604443550109863e-01 -1.356775462627410889e-01 -1.581655591726303101e-01 2.261091172695159912e-01
-9.618106484413146973e-02 9.915629029273986816e-02 6.986662000417709351e-02 3.361666798591613770e-01 3.035607337951660156e-01 -5.250183343887329102e-01 -1.748933643102645874e-01 5.586779862642288208e-02 -1.244113370776176453e-01 6.296290457248687744e-02 -1.518501043319702148e-01 1.312019079923629761e-01 2.003006637096405029e-01 4.456189647316932678e-02 -1.957028210163116455e-01 -1.745284050703048706e-01 -2.086414545774459839e-01 6.335899233818054199e-02 5.888591986149549484e-04 -7.038000226020812988e-02 -3.225070238113403320e-01 2.084610611200332642e-01 1.099517717957496643e-01 -1.070655509829521179e-01 -2.310311049222946167e-01 -2.112467400729656219e-02 -4.020682349801063538e-02 -9.077017009258270264e-02 -1.329790707677602768e-02 7.824032567441463470e-03 5.877947807312011719e-02 7.450127974152565002e-03
6.242522224783897400e-02 -9.182376414537429810e-02 -2.384124249219894409e-01 8.245677500963211060e-02 -3.224810659885406494e-01 -2.069417834281921387e-01 -6.061660498380661011e-02 1.755889318883419037e-02 -4.375687614083290100e-02 8.365601301193237305e-02 -8.274155110120773315e-02 3.380317091941833496e-01 1.946070939302444458e-01 1.714825183153152466e-01 -7.019595056772232056e-02 -2.040795087814331055e-01 9.783376008272171021e-02 4.893959686160087585e-02 3.001600205898284912e-01 -4.295878410339355469e-01 -9.420153498649597168e-02 1.450385451316833496e-01 1.707278639078140259e-01 -7.404901832342147827e-02 -7.406805455684661865e-02 1.677561700344085693e-01 5.010913312435150146e-02 5.003620311617851257e-02 2.363664060831069946e-01 -2.725452482700347900e-01 8.966688066720962524e-02 -3.700122237205505371e-02
-1.543988883495330811e-01 -2.073432318866252899e-02 -2.784119248390197754e-01 2.465020269155502319e-01 1.416194587945938110e-01 1.229236423969268799e-01 -3.504903614521026611e-01 6.182448938488960266e-02 -1.780381053686141968e-01 2.669617347419261932e-02 -3.417142927646636963e-01 1.331297159194946289e-01 4.221049696207046509e-02 -4.801019967999309301e-04 -1.297374963760375977e-01 -1.324075907468795776e-01 -3.799329698085784912e-01 8.518956601619720459e-02 -8.625373244285583496e-02 -4.924839362502098083e-02 4.274396225810050964e-02 5.565049871802330017e-02 1.998082250356674194e-01 -1.025455743074417114e-01 -3.083679974079132080e-01 1.783441193401813507e-02 -1.308689266443252563e-01 -6.819535791873931885e-02 2.658729553222656250e-01 -1.592951864004135132e-01 1.534764915704727173e-01 -1.376070827245712280e-01
[truncated: 3,274,842 more chars]
