# Supplementary material for: The Language of Innovation
Source: PLoS One. 2020 Apr 30;15(4):e0230107. doi: 10.1371/journal.pone.0230107 (PMC7194493; doi:10.1371/journal.pone.0230107)
Supplement: S23 File — (GZ) [file pone.0230107.s023.tar.gz › 2001-2005/V2Run_26_VS_4500_embeddings2001-2005ED32.txt]

-7.177410274744033813e-02 8.608282543718814850e-03 -1.949927210807800293e-01 -7.183160632848739624e-02 -1.954423040151596069e-01 -2.386343479156494141e-02 8.545229583978652954e-02 -1.316714566200971603e-02 1.505974382162094116e-01 1.565266549587249756e-01 -2.791559994220733643e-01 9.410464763641357422e-02 -1.318726241588592529e-01 4.777205288410186768e-01 3.302926123142242432e-01 -4.946634545922279358e-02 -1.352366954088211060e-01 -1.501576304435729980e-01 1.593611985445022583e-01 -2.432759553194046021e-01 1.110317260026931763e-01 -1.312962323427200317e-01 1.392872333526611328e-01 1.205543428659439087e-01 -1.103782653808593750e-01 -7.912627607583999634e-02 8.322155475616455078e-02 2.208621799945831299e-01 2.534888088703155518e-01 -1.478082388639450073e-01 1.940233856439590454e-01 -1.655983030796051025e-01
1.439718008041381836e-01 1.295561641454696655e-01 1.343441568315029144e-02 1.428991258144378662e-01 9.483031183481216431e-02 -9.182855486869812012e-03 -2.009016126394271851e-01 7.949443906545639038e-02 3.091638386249542236e-01 -9.893280267715454102e-02 -1.049029901623725891e-01 8.229240775108337402e-02 -1.213918998837471008e-02 1.954477727413177490e-01 1.461758166551589966e-01 1.958602853119373322e-02 -2.866202592849731445e-01 -5.669079348444938660e-02 -1.201303005218505859e-01 1.046611890196800232e-01 -4.772268980741500854e-02 -1.679896563291549683e-01 3.037713468074798584e-01 3.540181219577789307e-01 2.406321279704570770e-02 -9.094835072755813599e-02 3.343372344970703125e-01 -1.841357909142971039e-02 1.874669194221496582e-01 9.795477241277694702e-02 3.074674010276794434e-01 -2.894538938999176025e-01
-1.037155762314796448e-01 3.030347228050231934e-01 -1.556671410799026489e-01 2.362937778234481812e-01 -1.270959377288818359e-01 2.486659400165081024e-02 2.906406223773956299e-01 2.425313554704189301e-02 3.194815516471862793e-01 3.496721386909484863e-02 -2.104177772998809814e-01 -8.443126827478408813e-02 7.366210967302322388e-02 1.269205100834369659e-02 1.800107955932617188e-01 1.399043947458267212e-01 -2.481794059276580811e-01 5.302410200238227844e-02 -5.635588988661766052e-02 -1.742327362298965454e-01 -2.644744813442230225e-01 -1.603748090565204620e-02 -1.759474724531173706e-01 2.708210349082946777e-01 -6.955218315124511719e-02 7.467254996299743652e-02 6.219156086444854736e-02 4.198095202445983887e-02 1.595551669597625732e-01 7.791790366172790527e-02 3.164555132389068604e-01 -2.882612049579620361e-01
-1.867281049489974976e-01 -1.998857408761978149e-01 -3.028783798217773438e-01 -7.795561850070953369e-02 2.050221860408782959e-01 -8.993097394704818726e-02 3.468513721600174904e-03 -6.326548755168914795e-02 2.422539144754409790e-01 1.262324582785367966e-02 -4.099666476249694824e-01 -1.415815651416778564e-01 -1.617727428674697876e-01 1.162381023168563843e-01 2.463679909706115723e-01 6.430629640817642212e-02 -6.137335300445556641e-02 -1.639573276042938232e-01 -2.958525121212005615e-01 1.820884831249713898e-02 1.226269900798797607e-01 -5.130013450980186462e-02 -2.484903484582901001e-02 1.062423586845397949e-01 4.428058862686157227e-02 1.270223408937454224e-01 1.430440992116928101e-01 1.350986659526824951e-01 -3.568005049601197243e-03 5.162070039659738541e-03 -1.098473295569419861e-01 -4.524969458580017090e-01
-3.213537931442260742e-01 2.801065146923065186e-02 -1.273652762174606323e-01 -2.203661203384399414e-02 1.594420522451400757e-01 1.857945509254932404e-02 -7.740207016468048096e-02 -1.289695650339126587e-01 -3.704129159450531006e-02 -8.091290481388568878e-03 -1.428640782833099365e-01 -6.564436852931976318e-02 2.435258403420448303e-02 3.081240318715572357e-02 1.292342096567153931e-01 2.332987338304519653e-01 -4.754241183400154114e-02 1.903022825717926025e-02 -1.074280068278312683e-01 -2.525508105754852295e-01 -5.660288780927658081e-02 -4.948727786540985107e-02 -1.209048777818679810e-01 2.980431020259857178e-01 4.029575362801551819e-02 -2.671990096569061279e-01 -1.126873269677162170e-01 3.281635642051696777e-01 3.270360529422760010e-01 -7.846537232398986816e-02 4.083167910575866699e-01 -2.678298652172088623e-01
-4.136615432798862457e-03 2.001066356897354126e-01 1.493809465318918228e-02 1.651464104652404785e-01 3.640633821487426758e-01 -4.288937523961067200e-02 2.121268957853317261e-01 -1.186594143509864807e-01 2.905754446983337402e-01 1.723766177892684937e-01 -3.522882759571075439e-01 6.671653687953948975e-02 -4.094802215695381165e-02 8.485861867666244507e-02 1.306106895208358765e-01 2.354306131601333618e-01 -3.749411404132843018e-01 6.397747993469238281e-02 -1.341351270675659180e-01 -1.044862046837806702e-01 -2.247978001832962036e-02 -3.556577488780021667e-02 -8.521813154220581055e-02 1.037021055817604065e-01 -8.584905415773391724e-02 -1.771138310432434082e-01 -8.570740371942520142e-02 4.255354404449462891e-02 2.177517563104629517e-01 -8.465654402971267700e-02 2.896508574485778809e-01 -1.875305324792861938e-01
2.026372030377388000e-02 9.872473776340484619e-02 -9.800571203231811523e-02 1.492170989513397217e-01 -1.039042994379997253e-01 1.609552092850208282e-02 1.170276626944541931e-01 -6.389943510293960571e-02 9.423164278268814087e-02 -1.421780288219451904e-01 -3.102121949195861816e-01 3.135569766163825989e-02 1.049856990575790405e-01 5.877368524670600891e-02 2.002220600843429565e-01 9.213268756866455078e-02 -2.316426187753677368e-01 -2.726480066776275635e-01 -1.811107248067855835e-01 -2.603249549865722656e-01 -1.447069644927978516e-01 -2.163031511008739471e-02 -2.375182658433914185e-01 -4.594560712575912476e-02 3.130202740430831909e-02 -2.574159502983093262e-01 -2.874437719583511353e-02 1.213305816054344177e-01 5.317351818084716797e-01 -1.027223467826843262e-01 1.215043589472770691e-01 -2.010682821273803711e-01
-3.255464509129524231e-02 -9.051799774169921875e-02 7.451321184635162354e-02 6.575750559568405151e-02 2.526443079113960266e-02 -3.344549238681793213e-02 2.824313193559646606e-02 -2.292959094047546387e-01 8.543832600116729736e-02 1.630539894104003906e-01 -3.641804456710815430e-01 1.754456460475921631e-01 1.292059272527694702e-01 -1.576398499310016632e-02 2.191200107336044312e-01 3.012540638446807861e-01 -1.162414699792861938e-01 -1.899270154535770416e-02 -3.047666512429714203e-02 -2.835988998413085938e-01 -2.703747451305389404e-01 5.169187486171722412e-02 4.036420583724975586e-01 2.685957849025726318e-01 -6.414967030286788940e-02 1.243796497583389282e-01 9.950073808431625366e-02 3.929924964904785156e-02 2.442042976617813110e-01 7.923705130815505981e-02 8.639507740736007690e-02 -2.494998276233673096e-01
-3.187946379184722900e-01 -2.186308614909648895e-02 -1.075945571064949036e-01 -1.005899235606193542e-01 1.357863247394561768e-01 1.486504673957824707e-01 2.737087607383728027e-01 -1.581936031579971313e-01 -7.717619091272354126e-02 6.388866156339645386e-02 -9.122245013713836670e-02 5.221069976687431335e-02 -4.233816638588905334e-02 -4.277911037206649780e-02 3.188418149948120117e-01 7.053800672292709351e-02 -1.579477638006210327e-01 -3.141353726387023926e-01 -1.808185130357742310e-01 1.146899722516536713e-02 -1.465178281068801880e-01 -1.811478734016418457e-01 -6.190736964344978333e-02 2.852000668644905090e-02 -1.027178615331649780e-01 -1.488000154495239258e-01 -4.404660686850547791e-02 -8.294165134429931641e-02 4.297432303428649902e-01 5.246450006961822510e-02 3.033828735351562500e-01 -2.607842087745666504e-01
-2.202549278736114502e-01 1.389930397272109985e-01 2.186405844986438751e-02 3.038332462310791016e-01 2.269782498478889465e-02 1.741699576377868652e-01 2.677912414073944092e-01 -2.627446353435516357e-01 1.749182790517807007e-01 -9.325807914137840271e-03 -2.669549882411956787e-01 6.447651982307434082e-02 -1.920793354511260986e-01 1.584812104701995850e-01 6.921546906232833862e-02 2.246777862310409546e-01 -9.719663858413696289e-02 -1.050450280308723450e-01 -3.330158889293670654e-01 -1.740138679742813110e-01 -6.537443399429321289e-02 1.098537817597389221e-01 8.576623164117336273e-03 3.717862367630004883e-01 -4.544109106063842773e-02 8.291105180978775024e-02 2.447588182985782623e-02 5.591411516070365906e-02 1.830070018768310547e-01 -8.103004842996597290e-02 2.743579447269439697e-01 -9.733729064464569092e-03
9.297055751085281372e-02 8.161097764968872070e-02 1.653707474470138550e-01 -1.630573272705078125e-01 -8.557792007923126221e-02 9.986287914216518402e-03 1.633791811764240265e-02 2.454695701599121094e-01 3.020787537097930908e-01 2.423386424779891968e-01 -3.141054809093475342e-01 1.497000455856323242e-01 -1.554331183433532715e-01 1.386157572269439697e-01 3.295499458909034729e-02 2.681202590465545654e-01 -1.775630265474319458e-01 -1.558349579572677612e-01 -2.121556550264358521e-01 -1.047088578343391418e-01 -1.730611473321914673e-01 2.810078905895352364e-03 1.900846958160400391e-01 1.088649928569793701e-01 -8.223596960306167603e-02 3.289752203272655606e-05 -7.235921919345855713e-02 1.408788412809371948e-01 2.927796840667724609e-01 5.310443416237831116e-02 3.443245887756347656e-01 -2.161970883607864380e-01
-2.938194572925567627e-01 1.603215634822845459e-01 6.549283117055892944e-02 1.577020436525344849e-01 -2.695487067103385925e-02 9.985405951738357544e-02 8.234912902116775513e-02 1.969543285667896271e-02 1.736084818840026855e-01 1.262172907590866089e-01 -2.381318062543869019e-01 -1.546545624732971191e-01 -2.115893550217151642e-02 -1.676149107515811920e-02 3.090098798274993896e-01 1.569094359874725342e-01 -3.169961869716644287e-01 1.651665270328521729e-01 -3.607220351696014404e-01 -2.401043027639389038e-01 1.373027414083480835e-01 -6.190700829029083252e-02 -1.340742409229278564e-01 1.790688335895538330e-01 6.660219281911849976e-02 6.339634209871292114e-02 4.422039166092872620e-02 6.758742779493331909e-02 3.587746918201446533e-01 4.887654446065425873e-03 1.653936505317687988e-01 -1.845792979001998901e-01
-3.646015003323554993e-02 2.747693471610546112e-02 -4.063693284988403320e-01 2.991406247019767761e-03 2.419241666793823242e-01 3.591421991586685181e-02 1.328655183315277100e-01 -1.004513800144195557e-01 1.511254627257585526e-02 1.749340444803237915e-01 -2.659485042095184326e-01 1.099998429417610168e-01 -1.253964006900787354e-01 1.721940338611602783e-01 8.533109724521636963e-02 -1.410342603921890259e-01 -8.110638707876205444e-02 -1.545141190290451050e-01 -2.454375103116035461e-02 -1.969958692789077759e-01 4.516742378473281860e-02 -1.038400828838348389e-01 7.662077248096466064e-02 4.695425331592559814e-01 -2.325018346309661865e-01 -1.004852354526519775e-02 -7.060980051755905151e-02 2.358342558145523071e-01 1.000392362475395203e-01 1.153361797332763672e-01 -2.734767459332942963e-02 -3.334033191204071045e-01
6.740657147020101547e-03 5.681788176298141479e-02 -3.216323256492614746e-01 -1.291433572769165039e-01 7.822543382644653320e-02 -8.587498962879180908e-02 -3.713036328554153442e-02 -1.234938874840736389e-01 2.062002271413803101e-01 -9.610115736722946167e-02 -3.413889408111572266e-01 6.239699944853782654e-02 -3.498293086886405945e-02 3.932942450046539307e-01 9.686727076768875122e-02 -7.646513730287551880e-02 1.034992188215255737e-01 -2.275723367929458618e-01 -2.085871845483779907e-01 -3.089422285556793213e-01 8.657799661159515381e-02 -5.464487150311470032e-02 -1.331794634461402893e-02 2.836198806762695312e-01 -1.830624341964721680e-01 1.479343473911285400e-01 5.561381205916404724e-02 8.346278965473175049e-02 2.844942212104797363e-01 9.169806540012359619e-02 -7.882169634103775024e-02 -2.226685583591461182e-01
-8.079111576080322266e-02 -5.952411796897649765e-03 1.476873159408569336e-01 3.609687834978103638e-02 2.121921330690383911e-01 8.996835350990295410e-02 3.270426988601684570e-01 1.229651155881583691e-03 1.100274249911308289e-01 5.373569205403327942e-02 -2.980951666831970215e-01 1.951672509312629700e-02 -1.750889271497726440e-01 1.147421970963478088e-01 2.697074115276336670e-01 1.026976108551025391e-01 -1.441164910793304443e-01 9.499914944171905518e-03 -7.714900374412536621e-02 -3.002288043498992920e-01 -8.839449286460876465e-02 4.469157755374908447e-02 -1.567831486463546753e-01 2.021703720092773438e-01 -2.039918452501296997e-01 -3.144918978214263916e-01 -4.811498336493968964e-03 4.749838635325431824e-02 3.695669472217559814e-01 -5.648839101195335388e-02 2.471798360347747803e-01 -2.074099034070968628e-01
3.818977251648902893e-02 1.447589397430419922e-01 5.315126478672027588e-02 1.593174636363983154e-01 -2.269648388028144836e-02 9.355598688125610352e-02 1.576735079288482666e-01 -1.313878297805786133e-01 1.981102526187896729e-01 3.431093180552124977e-03 -2.102243155241012573e-01 -1.440652012825012207e-01 -1.895583420991897583e-01 1.596687883138656616e-01 2.877618372440338135e-01 1.389537006616592407e-01 -3.166335523128509521e-01 -1.360918488353490829e-02 2.741394378244876862e-02 -1.855744421482086182e-01 -6.115985568612813950e-03 -8.128076046705245972e-02 -8.920436352491378784e-02 1.274340599775314331e-01 2.450559474527835846e-02 -1.755068749189376831e-01 -8.161229640245437622e-02 -6.106748711317777634e-03 4.447530210018157959e-01 -7.916638255119323730e-02 4.511112272739410400e-01 -1.345012933015823364e-01
4.501309990882873535e-02 -3.706355765461921692e-02 1.821767687797546387e-01 1.713268309831619263e-01 1.296970993280410767e-01 1.211802586913108826e-01 1.673777401447296143e-01 -2.401589229702949524e-02 1.947432607412338257e-01 6.473080068826675415e-02 3.408519923686981201e-02 2.283842265605926514e-01 -7.826410233974456787e-02 8.892731368541717529e-02 1.539853960275650024e-01 1.775975972414016724e-01 -1.480722241103649139e-02 -2.009337246417999268e-01 -2.862938344478607178e-01 -4.722951352596282959e-02 -3.727463781833648682e-01 -2.339211292564868927e-02 3.454789221286773682e-01 1.283520162105560303e-01 -1.688866317272186279e-02 -2.208181768655776978e-01 1.854630857706069946e-01 3.469450771808624268e-01 2.202831506729125977e-01 8.113389462232589722e-02 -5.209888517856597900e-02 -2.179418504238128662e-01
-1.867735385894775391e-01 -8.784407749772071838e-03 -1.492297183722257614e-02 1.306962817907333374e-01 1.138021498918533325e-01 1.286053806543350220e-01 1.142802014946937561e-01 -1.550961285829544067e-01 2.334789037704467773e-01 -2.136747092008590698e-01 -3.535838723182678223e-01 7.099137455224990845e-02 8.285114541649818420e-03 6.482744216918945312e-02 3.251014053821563721e-01 6.927964091300964355e-02 -1.552757024765014648e-01 -2.458366192877292633e-02 4.043541848659515381e-03 -2.344740033149719238e-01 -3.682284802198410034e-02 -2.667587436735630035e-02 -4.945678263902664185e-02 2.304053120315074921e-02 1.254005432128906250e-01 -2.623588442802429199e-01 1.682826876640319824e-01 -2.837503515183925629e-02 4.852485060691833496e-01 9.929186105728149414e-02 2.381416857242584229e-01 -1.888519227504730225e-01
1.481394320726394653e-01 1.544206291437149048e-01 -6.916699558496475220e-02 1.107943505048751831e-01 -4.497492313385009766e-02 6.245420128107070923e-02 -1.134527996182441711e-01 1.907401531934738159e-01 3.046628832817077637e-01 3.370327055454254150e-01 -1.016195863485336304e-01 -6.089560687541961670e-02 -9.282498061656951904e-02 1.156708505004644394e-02 -5.922346562147140503e-02 2.334977239370346069e-01 -1.075420156121253967e-01 -1.721409112215042114e-01 -2.365662157535552979e-01 -6.903466302901506424e-03 -1.275364905595779419e-01 1.205917596817016602e-01 4.716635495424270630e-02 1.716889292001724243e-01 -1.996173113584518433e-01 -1.898214593529701233e-02 9.879772365093231201e-02 2.255221307277679443e-01 3.514638543128967285e-01 1.283835023641586304e-01 9.655224531888961792e-02 -4.299650192260742188e-01
-1.290493272244930267e-02 -7.536894828081130981e-02 -2.056277692317962646e-01 3.591987863183021545e-02 1.145578101277351379e-01 4.501020535826683044e-02 1.360507160425186157e-01 6.168157234787940979e-02 2.800792455673217773e-01 1.216228976845741272e-01 -3.469789326190948486e-01 9.260028600692749023e-02 -6.049048900604248047e-02 2.072115242481231689e-01 3.605460226535797119e-01 -6.456112116575241089e-02 -9.817633777856826782e-03 -2.471931576728820801e-01 -9.207632392644882202e-02 -1.871032714843750000e-01 1.745467185974121094e-01 -1.236981153488159180e-01 -4.858261719346046448e-02 1.750660538673400879e-01 5.487567931413650513e-02 1.487570255994796753e-01 1.344454288482666016e-01 -2.426583319902420044e-01 -1.549466103315353394e-01 -8.751397579908370972e-02 1.736412346363067627e-01 -4.034518301486968994e-01
-2.113084048032760620e-01 4.148298874497413635e-03 1.000251844525337219e-01 3.017723560333251953e-02 -1.269625723361968994e-01 4.947098344564437866e-02 2.930476367473602295e-01 2.284803614020347595e-02 1.262388229370117188e-01 -7.356855273246765137e-02 -1.225380226969718933e-01 -4.009832162410020828e-03 -1.249175667762756348e-01 9.613750129938125610e-02 2.567687928676605225e-01 -1.607619412243366241e-02 -4.146518409252166748e-01 -1.100379228591918945e-02 -1.918324381113052368e-01 -2.512783110141754150e-01 -2.769701182842254639e-01 1.219114661216735840e-01 7.372558861970901489e-02 7.470793277025222778e-02 2.872925996780395508e-01 -2.130080163478851318e-01 6.477425992488861084e-02 2.828651368618011475e-01 2.940312922000885010e-01 9.903249889612197876e-02 1.305739581584930420e-01 -1.096176654100418091e-01
-1.986483782529830933e-01 1.736287176609039307e-01 -4.535882174968719482e-02 1.502140164375305176e-01 5.863270908594131470e-02 1.193184107542037964e-01 2.190371006727218628e-01 8.542385883629322052e-03 1.709355562925338745e-01 -4.803733900189399719e-03 -1.561599522829055786e-01 -3.495348244905471802e-02 -7.511002570390701294e-02 1.726599186658859253e-01 2.477452307939529419e-01 1.815031766891479492e-01 -3.323707282543182373e-01 -1.881914287805557251e-01 -1.697011105716228485e-02 -4.373626112937927246e-01 -2.247375249862670898e-01 -2.426383085548877716e-02 -3.531828895211219788e-02 -1.082738488912582397e-01 1.992476433515548706e-01 -6.077817454934120178e-02 1.500671356916427612e-01 -2.118723988533020020e-01 9.618845582008361816e-02 -2.027088254690170288e-01 1.791670024394989014e-01 -2.462669163942337036e-01
-1.442470699548721313e-01 -1.158662140369415283e-01 -1.359076499938964844e-01 2.078283391892910004e-02 1.527420878410339355e-01 2.862147428095340729e-02 2.403960973024368286e-01 -2.548738718032836914e-01 -1.031266078352928162e-01 1.943421363830566406e-02 -7.675137370824813843e-02 1.991130877286195755e-03 4.765687510371208191e-02 1.764822453260421753e-01 2.978787422180175781e-01 -2.021133154630661011e-02 -2.152035385370254517e-01 -1.496994309127330780e-02 -1.945673376321792603e-01 -3.141327500343322754e-01 1.371495425701141357e-02 -2.273653149604797363e-01 -1.680321693420410156e-01 2.002900987863540649e-01 -5.618498101830482483e-02 -1.469765305519104004e-01 -8.288302272558212280e-02 9.458968043327331543e-02 4.807367026805877686e-01 1.093703433871269226e-01 2.448603659868240356e-01 -1.165814623236656189e-01
-7.472039759159088135e-02 -2.553558163344860077e-02 -2.571053206920623779e-01 9.122859686613082886e-02 1.089728549122810364e-01 -6.106168963015079498e-03 2.295271456241607666e-01 -1.311951428651809692e-01 -8.886006474494934082e-02 -1.165706897154450417e-03 -2.545246779918670654e-01 -1.080718114972114563e-01 -2.332172691822052002e-01 1.331682950258255005e-01 3.516376018524169922e-01 2.251698374748229980e-01 -3.013388812541961670e-01 -7.024602591991424561e-02 -4.616274312138557434e-02 -9.280057251453399658e-02 -4.110597446560859680e-02 -2.387196421623229980e-01 -2.180434912443161011e-01 1.128175333142280579e-01 -1.446730643510818481e-01 -9.014968574047088623e-02 1.012955158948898315e-01 4.503901675343513489e-02 4.644735753536224365e-01 3.749573230743408203e-02 1.255579292774200439e-01 -8.375162631273269653e-02
-2.176570445299148560e-01 7.921446859836578369e-02 -5.343400686979293823e-02 3.165303170680999756e-02 2.473255991935729980e-02 -3.315684944391250610e-02 6.756271421909332275e-02 3.268747404217720032e-02 1.444292068481445312e-01 6.382724642753601074e-02 -2.710883915424346924e-01 -2.429502308368682861e-01 5.654625222086906433e-02 -8.470389991998672485e-02 2.452364861965179443e-01 7.683987915515899658e-02 -2.888405621051788330e-01 -6.311501562595367432e-02 -1.036678925156593323e-01 -2.922322452068328857e-01 -7.443407922983169556e-02 2.783424258232116699e-01 -9.710510075092315674e-02 5.809840932488441467e-02 3.055271804332733154e-01 -1.875761002302169800e-01 4.578012228012084961e-02 3.948092833161354065e-02 4.062056541442871094e-01 1.196106523275375366e-01 2.301877290010452271e-01 -2.396307736635208130e-01
-3.081424832344055176e-01 8.298439532518386841e-02 4.906685650348663330e-02 2.139138579368591309e-01 5.466048792004585266e-02 9.050403535366058350e-02 3.564760684967041016e-01 -1.372082084417343140e-01 3.945419192314147949e-01 1.970293521881103516e-01 -7.132109999656677246e-02 1.358714401721954346e-01 6.096015498042106628e-02 2.467749565839767456e-01 1.266733258962631226e-01 -5.293724313378334045e-02 -1.519982069730758667e-01 -1.973600126802921295e-02 3.692483901977539062e-02 9.084433317184448242e-02 2.491379678249359131e-01 -2.187664806842803955e-02 2.214336097240447998e-01 2.530265152454376221e-01 -1.436236500740051270e-02 -1.785017549991607666e-01 2.298180609941482544e-01 1.620490550994873047e-01 1.334290504455566406e-01 -1.833671927452087402e-01 1.368152499198913574e-01 -3.765190020203590393e-02
-2.793689072132110596e-01 8.632230758666992188e-02 -3.061656951904296875e-01 -8.565735816955566406e-02 2.060079872608184814e-01 1.299037635326385498e-01 1.031915098428726196e-01 3.765678778290748596e-02 1.963454037904739380e-01 -1.162985712289810181e-01 -2.982839643955230713e-01 1.562874317169189453e-01 -9.098432958126068115e-02 2.983562052249908447e-01 9.018876403570175171e-02 -9.496793150901794434e-02 3.921425715088844299e-02 -1.936729848384857178e-01 -9.224636107683181763e-02 -1.116332411766052246e-01 6.372183561325073242e-02 8.053493499755859375e-02 6.427768617868423462e-02 4.348170161247253418e-01 -8.886325173079967499e-03 3.510419279336929321e-02 4.237702116370201111e-02 1.637379825115203857e-01 3.232194781303405762e-01 -1.154432073235511780e-01 -2.979496307671070099e-02 -2.230644375085830688e-01
-1.298999637365341187e-01 3.055743686854839325e-02 -2.333876192569732666e-01 -5.657268688082695007e-02 1.948053389787673950e-01 -7.931410521268844604e-02 6.040636450052261353e-02 -1.276997923851013184e-01 1.237008050084114075e-01 -1.668131561018526554e-03 -3.222453892230987549e-01 -1.458145231008529663e-01 -2.558020949363708496e-01 2.501359283924102783e-01 3.373505175113677979e-01 -1.487187147140502930e-01 1.773404330015182495e-01 -2.571713030338287354e-01 -1.036338135600090027e-01 -1.678756326436996460e-01 1.643740832805633545e-01 9.237287193536758423e-02 1.813672930002212524e-01 2.757118046283721924e-01 1.468628793954849243e-01 3.783441707491874695e-02 4.352277144789695740e-02 6.140665151178836823e-03 1.153911948204040527e-01 6.736334413290023804e-02 -5.395661666989326477e-02 -3.596167862415313721e-01
-2.086115330457687378e-01 -7.935113459825515747e-02 -6.428822875022888184e-02 1.068751960992813110e-01 -9.168789535760879517e-02 7.418852299451828003e-02 2.154317218810319901e-03 -3.517121076583862305e-01 1.518497765064239502e-01 2.121739238500595093e-01 -1.355778276920318604e-01 -1.556542888283729553e-02 -4.249107837677001953e-02 3.950023055076599121e-01 -6.680215895175933838e-02 1.184303313493728638e-01 -4.756974577903747559e-01 -1.213749572634696960e-01 -5.277563259005546570e-02 -6.942398031242191792e-04 -6.230956688523292542e-02 -4.906887933611869812e-02 1.641043126583099365e-01 1.745625287294387817e-01 -1.788050979375839233e-01 -8.922209590673446655e-02 -1.062383968383073807e-02 7.777273654937744141e-02 2.767856232821941376e-02 -2.974217832088470459e-01 1.551752090454101562e-01 -2.590282261371612549e-01
-1.216973438858985901e-01 -7.224939763545989990e-02 5.714995041489601135e-02 1.654714643955230713e-01 1.083144545555114746e-01 5.914392322301864624e-02 2.302859574556350708e-01 5.473904311656951904e-02 3.052760958671569824e-01 2.207037061452865601e-02 -2.397005409002304077e-01 -2.533041127026081085e-02 -2.900093495845794678e-01 5.887960270047187805e-02 1.006360724568367004e-01 1.526461839675903320e-01 -2.236035317182540894e-01 -1.138172149658203125e-01 -6.228116527199745178e-02 -2.790015935897827148e-01 -1.046457141637802124e-02 -1.770735383033752441e-01 -2.092179059982299805e-01 1.030724570155143738e-01 -3.731342731043696404e-03 -1.477301865816116333e-01 1.632332503795623779e-01 3.391908407211303711e-01 3.772695064544677734e-01 5.978140234947204590e-02 2.251845896244049072e-01 -1.208439022302627563e-01
-1.224612295627593994e-01 9.210001677274703979e-02 -1.249509230256080627e-01 7.172556221485137939e-02 1.839462518692016602e-01 6.942060589790344238e-02 3.175596147775650024e-02 -1.432168632745742798e-01 2.148109078407287598e-01 -3.290723264217376709e-02 -9.789841622114181519e-02 5.625779554247856140e-02 -2.033930271863937378e-01 1.128116548061370850e-01 2.584877610206604004e-01 1.974111348390579224e-01 -1.898311823606491089e-01 -9.743472188711166382e-02 -3.776901960372924805e-02 -3.676084578037261963e-01 -7.253228127956390381e-02 -3.238748386502265930e-02 -9.659057855606079102e-02 7.833659648895263672e-02 -2.508411705493927002e-01 -2.697273790836334229e-01 -3.662332519888877869e-02 1.402980238199234009e-01 5.042191147804260254e-01 5.345096439123153687e-02 2.088375538587570190e-01 -1.202354356646537781e-01
3.237998858094215393e-02 1.222494691610336304e-01 4.990224912762641907e-02 8.833846449851989746e-02 -6.249246746301651001e-02 1.211699321866035461e-01 2.173334807157516479e-01 2.934705466032028198e-02 2.294889688491821289e-01 2.103437930345535278e-01 -1.229594200849533081e-01 1.915793269872665405e-01 5.860098451375961304e-02 1.860109902918338776e-02 2.325786203145980835e-01 2.840118706226348877e-01 -2.602159380912780762e-01 -7.713883370161056519e-02 8.572456985712051392e-02 -3.884425461292266846e-01 8.229678124189376831e-02 -1.214762851595878601e-01 -1.063171252608299255e-01 9.686564654111862183e-02 8.233721554279327393e-02 -1.484807580709457397e-01 3.178742825984954834e-01 1.610808819532394409e-01 3.174716532230377197e-01 8.417208679020404816e-03 2.977271080017089844e-01 -1.819309592247009277e-02
-2.615609951317310333e-02 2.390380017459392548e-03 -2.840554714202880859e-01 -6.852645426988601685e-02 1.486990302801132202e-01 8.272536098957061768e-02 -5.991271883249282837e-02 -4.601025953888893127e-02 9.601032733917236328e-02 2.973947674036026001e-02 -2.734402120113372803e-01 -7.051693648099899292e-02 -1.554404199123382568e-01 2.656633555889129639e-01 1.074957028031349182e-01 -1.788964867591857910e-02 2.877403199672698975e-01 -3.902483284473419189e-01 -1.564348638057708740e-01 -2.065611183643341064e-01 -2.898215316236019135e-02 -1.211114302277565002e-01 -8.791688829660415649e-02 2.436571419239044189e-01 7.789491862058639526e-02 8.360288292169570923e-02 1.059587001800537109e-01 1.337225139141082764e-01 2.234013080596923828e-01 -1.920776665210723877e-01 5.666153505444526672e-03 -4.110629856586456299e-01
-2.652201056480407715e-01 -2.731655240058898926e-01 -8.588666468858718872e-02 1.392420530319213867e-01 1.689472645521163940e-01 8.418275974690914154e-03 -1.018252521753311157e-01 1.278075277805328369e-01 3.155826032161712646e-01 -7.404743880033493042e-02 -3.238024711608886719e-01 2.640485391020774841e-02 -1.456481218338012695e-01 2.552804350852966309e-01 4.493752419948577881e-01 1.310854218900203705e-02 1.520696282386779785e-01 -2.061164826154708862e-01 -1.059766486287117004e-01 -1.556270271539688110e-01 -1.026636809110641479e-01 1.342207193374633789e-01 4.809775575995445251e-02 -2.838513068854808807e-02 -6.032464653253555298e-02 -2.810479840263724327e-03 1.954870074987411499e-01 -1.075026467442512512e-01 1.337424814701080322e-01 -2.010088413953781128e-01 4.429331794381141663e-02 -1.656452119350433350e-01
-1.175960004329681396e-01 -1.427635550498962402e-01 -3.394286930561065674e-01 7.228057086467742920e-02 2.479544728994369507e-01 2.029141969978809357e-02 9.891197830438613892e-02 -1.852780953049659729e-02 1.041440442204475403e-01 2.623613178730010986e-02 -3.541978597640991211e-01 -1.652715727686882019e-03 -3.629976212978363037e-01 2.205371707677841187e-01 2.937838733196258545e-01 8.965499699115753174e-02 7.016416639089584351e-02 -2.302946299314498901e-01 -1.999861598014831543e-01 -1.112247854471206665e-01 8.328863978385925293e-02 -2.751195989549160004e-02 1.380059272050857544e-01 9.099662303924560547e-02 3.390701115131378174e-02 2.113262712955474854e-01 1.314717978239059448e-01 -9.931546635925769806e-03 6.121667847037315369e-02 8.766576647758483887e-02 7.111193984746932983e-02 -3.695450723171234131e-01
9.627819806337356567e-02 -1.947609931230545044e-01 -1.018525511026382446e-01 -2.401979640126228333e-02 6.559082865715026855e-02 -2.041836977005004883e-01 -2.208405057899653912e-04 7.574886083602905273e-02 3.591502308845520020e-01 3.412508666515350342e-01 -3.548408448696136475e-01 6.356470286846160889e-02 -2.689611613750457764e-01 1.999999582767486572e-01 2.700428366661071777e-01 4.785061813890933990e-03 -5.765858292579650879e-02 -1.748073101043701172e-01 4.921733215451240540e-02 -7.028717547655105591e-02 1.134334281086921692e-01 5.311407148838043213e-02 -1.724362373352050781e-01 2.186334133148193359e-01 1.106438413262367249e-01 -6.393241137266159058e-02 -5.420926585793495178e-02 -2.342628985643386841e-01 2.483614832162857056e-01 -1.155751869082450867e-01 -1.682295352220535278e-01 -1.322118937969207764e-01
-1.218643262982368469e-01 -4.964432492852210999e-02 7.429891824722290039e-02 1.612366735935211182e-01 1.046757176518440247e-01 1.699362993240356445e-01 -2.560227811336517334e-01 -6.143704801797866821e-02 6.545397639274597168e-02 1.242608353495597839e-01 -3.229989409446716309e-01 1.390219107270240784e-02 2.109024673700332642e-01 2.994664907455444336e-01 1.522899270057678223e-01 2.122363597154617310e-01 -2.942651696503162384e-02 -2.164697349071502686e-01 -8.346805348992347717e-03 -1.252334117889404297e-01 5.114048719406127930e-03 3.135436773300170898e-02 2.541715800762176514e-01 1.648810058832168579e-01 -2.236935347318649292e-01 2.115718647837638855e-02 4.229334741830825806e-02 3.462843298912048340e-01 1.838279515504837036e-01 -1.409246325492858887e-01 3.035876750946044922e-01 -2.026920914649963379e-01
-1.892780959606170654e-01 8.583918958902359009e-02 -1.703977957367897034e-02 1.037431433796882629e-01 1.226737573742866516e-01 1.195803210139274597e-01 3.243088424205780029e-01 -3.932654857635498047e-02 6.591474264860153198e-02 8.934246748685836792e-02 -2.420147657394409180e-01 -1.548762768507003784e-01 1.174655482172966003e-01 1.572451740503311157e-01 9.848557412624359131e-02 2.267037779092788696e-01 -1.899160444736480713e-01 1.032380312681198120e-01 -3.491220772266387939e-01 -2.022603452205657959e-01 4.448793455958366394e-02 -9.280099719762802124e-02 8.777027577161788940e-02 1.450695246458053589e-01 -2.433532923460006714e-01 -8.147484809160232544e-02 -1.480173468589782715e-01 1.634345501661300659e-01 1.214737445116043091e-01 1.797226816415786743e-01 3.628157973289489746e-01 -2.704561352729797363e-01
-1.972917616367340088e-01 8.444511890411376953e-02 -1.739946901798248291e-01 2.316849529743194580e-01 -1.768887788057327271e-01 -1.738083213567733765e-01 -4.219298064708709717e-02 4.430812597274780273e-02 1.673806458711624146e-01 1.752015501260757446e-01 -8.861847221851348877e-02 -1.038536205887794495e-01 1.480930596590042114e-01 2.185944914817810059e-01 2.704813778400421143e-01 4.233964681625366211e-01 -1.361227780580520630e-01 -9.136148728430271149e-03 -6.154657900333404541e-02 -8.451125770807266235e-02 -1.009875982999801636e-01 1.642198413610458374e-01 3.484976589679718018e-01 2.524022758007049561e-01 -1.371431797742843628e-01 1.803845167160034180e-01 9.934669733047485352e-02 1.135446578264236450e-01 2.082030177116394043e-01 6.553468853235244751e-02 9.351179935038089752e-03 -1.776320934295654297e-01
1.043387651443481445e-01 -4.395462945103645325e-02 1.286620944738388062e-01 -4.786925762891769409e-02 4.510806128382682800e-02 -1.375973783433437347e-02 1.740533709526062012e-01 7.628393173217773438e-02 6.687025725841522217e-02 2.926948964595794678e-01 -1.000514402985572815e-01 3.440272063016891479e-02 1.742811799049377441e-01 6.946035474538803101e-02 1.204921603202819824e-01 6.422069668769836426e-02 -4.288783669471740723e-01 -2.560571134090423584e-01 -2.044912800192832947e-02 -7.707218825817108154e-02 -9.067433886229991913e-03 -8.753444254398345947e-02 1.885088384151458740e-01 2.957123219966888428e-01 6.760714109987020493e-03 -2.079216390848159790e-01 3.460092842578887939e-01 3.080484569072723389e-01 1.552207618951797485e-01 7.282211631536483765e-02 9.619440883398056030e-02 -3.028061687946319580e-01
-1.630926877260208130e-01 -1.083418056368827820e-01 -3.255133926868438721e-01 -3.753537777811288834e-03 1.981395184993743896e-01 -6.174678355455398560e-02 1.258057206869125366e-01 3.901776857674121857e-03 1.808045804500579834e-01 9.197705984115600586e-02 -5.001419186592102051e-01 -8.161725848913192749e-02 -1.793815791606903076e-01 2.004510909318923950e-01 1.286963522434234619e-01 1.827800460159778595e-02 2.131040692329406738e-01 -1.913471519947052002e-01 -1.101532801985740662e-01 -6.277633458375930786e-02 -1.697122701443731785e-03 3.806163743138313293e-02 5.512049794197082520e-02 8.764260262250900269e-02 -1.692596450448036194e-02 1.131717041134834290e-01 1.613420099020004272e-01 5.653302744030952454e-02 1.499618291854858398e-01 1.481504887342453003e-01 7.678268849849700928e-02 -4.545765221118927002e-01
-1.861267238855361938e-01 1.101293936371803284e-01 -2.686417996883392334e-01 -1.130238398909568787e-01 -8.797826617956161499e-02 1.276142746210098267e-01 -1.642246842384338379e-01 3.296040371060371399e-02 1.070737466216087341e-02 1.367828845977783203e-01 -2.694893479347229004e-01 -5.513033270835876465e-02 -5.619079619646072388e-02 2.637837529182434082e-01 2.571478672325611115e-02 3.026861250400543213e-01 -1.609082818031311035e-01 -1.217083111405372620e-01 -1.179492175579071045e-01 -1.497569978237152100e-01 1.480811089277267456e-01 2.325395122170448303e-02 1.896331012248992920e-01 4.370924532413482666e-01 -1.094565466046333313e-01 -4.942511767148971558e-02 -2.052461802959442139e-01 -1.918732002377510071e-02 1.224877759814262390e-01 -2.675752714276313782e-02 1.941308379173278809e-01 -3.461929559707641602e-01
-1.329284608364105225e-01 -2.096759229898452759e-01 -8.528986573219299316e-02 -8.656185120344161987e-02 1.334415823221206665e-01 -2.231656387448310852e-02 2.253187894821166992e-01 3.211098536849021912e-02 1.833207309246063232e-01 2.704126834869384766e-01 -2.363139986991882324e-01 -3.161088749766349792e-02 -2.168221473693847656e-01 9.707079082727432251e-02 3.406471312046051025e-01 -1.101542785763740540e-01 5.429586395621299744e-02 -3.603633344173431396e-01 -3.738927543163299561e-01 -2.886104285717010498e-01 1.911013722419738770e-01 6.772723793983459473e-02 -3.684441372752189636e-02 -1.628019474446773529e-02 -7.309530675411224365e-02 3.533057123422622681e-02 1.174828186631202698e-01 -6.934653222560882568e-02 6.811586767435073853e-02 -8.590970933437347412e-02 -1.181863993406295776e-01 -2.355648279190063477e-01
-1.672300845384597778e-01 -5.319948866963386536e-02 -7.161017507314682007e-02 1.737859845161437988e-01 3.185888379812240601e-02 1.914967447519302368e-01 3.537776768207550049e-01 -2.128731906414031982e-01 3.562990128993988037e-01 1.198185607790946960e-02 8.190336078405380249e-02 6.525928527116775513e-02 -7.793598622083663940e-02 2.408142983913421631e-01 1.363802999258041382e-01 2.068140208721160889e-01 -1.336745768785476685e-01 4.006376117467880249e-02 1.465607527643442154e-02 -1.112888380885124207e-01 2.376162260770797729e-01 9.498323500156402588e-02 1.461198478937149048e-01 2.647202312946319580e-01 -6.374417990446090698e-02 -1.652484238147735596e-01 1.473334282636642456e-01 -1.807963848114013672e-01 6.614438444375991821e-02 -1.191138178110122681e-01 3.021122515201568604e-01 -2.786272466182708740e-01
-1.996297985315322876e-01 2.486288100481033325e-01 -1.561835408210754395e-01 -3.957068920135498047e-02 1.628745496273040771e-01 -1.577277481555938721e-02 2.920776605606079102e-01 2.241423577070236206e-01 1.085929498076438904e-01 -1.093624457716941833e-01 -2.238997220993041992e-01 2.669945731759071350e-02 -2.438193559646606445e-01 1.515675038099288940e-01 1.346715390682220459e-01 2.900561690330505371e-01 5.722543597221374512e-02 7.754514808766543865e-04 -2.657720148563385010e-01 -1.798938065767288208e-01 1.590948700904846191e-01 -2.779094278812408447e-01 9.684554487466812134e-02 3.272339105606079102e-01 8.740977942943572998e-02 -1.442413926124572754e-01 6.514771282672882080e-02 5.295005068182945251e-02 2.687803097069263458e-02 5.916018411517143250e-02 1.496765017509460449e-01 -2.517203688621520996e-01
-9.809331595897674561e-02 -1.608526557683944702e-01 -2.082575112581253052e-01 -1.425738334655761719e-01 5.077068880200386047e-02 1.459302157163619995e-01 -5.470711365342140198e-02 1.789026558399200439e-01 3.817053139209747314e-02 4.339526966214179993e-02 -2.038101702928543091e-01 4.531139042228460312e-03 8.773958683013916016e-02 2.994768619537353516e-01 3.206176161766052246e-01 -1.156504303216934204e-01 -2.543419413268566132e-02 -9.310556948184967041e-02 -4.546868205070495605e-01 -1.030630543828010559e-01 -3.555246591567993164e-01 -9.002339094877243042e-02 1.472160872071981430e-02 1.796238869428634644e-01 1.849564909934997559e-01 -7.424482703208923340e-02 6.725392490625381470e-02 -2.859296835958957672e-02 1.277513802051544189e-01 1.625716090202331543e-01 -2.899947166442871094e-01 -1.338249593973159790e-01
-3.084070980548858643e-03 2.862726449966430664e-01 5.517809465527534485e-02 -6.820492446422576904e-03 -1.942039430141448975e-01 -3.071567974984645844e-02 -1.509097032248973846e-02 9.691213816404342651e-02 1.183422654867172241e-01 1.752123087644577026e-01 -2.255556583404541016e-01 -1.863322965800762177e-02 9.031683951616287231e-02 2.188640087842941284e-01 2.792073488235473633e-01 3.872844949364662170e-02 -2.683251202106475830e-01 -1.603001505136489868e-01 1.240230053663253784e-01 -1.545529663562774658e-01 -2.567823827266693115e-01 -1.707336679100990295e-02 1.098127588629722595e-01 3.625396788120269775e-01 -1.973996013402938843e-01 -3.309870138764381409e-02 1.395322382450103760e-01 6.439066678285598755e-02 3.327551782131195068e-01 -4.664260894060134888e-02 -2.488152235746383667e-01 -2.237265557050704956e-01
-2.464703917503356934e-01 -1.169843673706054688e-01 3.176973760128021240e-02 2.747556269168853760e-01 2.265442721545696259e-02 1.402915567159652710e-01 3.762795031070709229e-01 -7.431328296661376953e-02 3.074177801609039307e-01 2.061628848314285278e-01 -1.191881597042083740e-01 -1.661303788423538208e-01 -8.817216008901596069e-02 2.688331305980682373e-01 -4.077858477830886841e-02 1.629439145326614380e-01 -8.425444364547729492e-02 -1.801745891571044922e-01 -1.242689564824104309e-01 -2.422531843185424805e-01 2.632651664316654205e-02 -1.471094638109207153e-01 -3.438933566212654114e-02 1.437778025865554810e-01 1.982875354588031769e-02 -1.276496797800064087e-01 -1.571331918239593506e-02 1.036103814840316772e-01 2.490656822919845581e-01 -2.597418427467346191e-01 2.785390317440032959e-01 -4.535557702183723450e-02
1.078164204955101013e-01 -6.407978385686874390e-02 9.824733436107635498e-02 3.019653446972370148e-02 1.718800663948059082e-01 -2.477942258119583130e-01 1.230242326855659485e-01 -4.715657234191894531e-02 1.876271367073059082e-01 2.212287038564682007e-01 -6.351801007986068726e-02 7.596405921503901482e-04 9.959178417921066284e-02 4.235188663005828857e-01 4.797953069210052490e-01 1.578288525342941284e-01 -1.320398300886154175e-01 -1.228913664817810059e-01 1.577923819422721863e-02 -1.562606841325759888e-01 -1.831350773572921753e-01 -5.316407978534698486e-02 2.697962224483489990e-01 2.891553938388824463e-01 -8.068632334470748901e-02 -6.358287483453750610e-02 -2.669170207809656858e-04 -4.516132175922393799e-02 -8.248352259397506714e-02 6.993873417377471924e-02 1.901047974824905396e-01 -1.497455388307571411e-01
-1.046785116195678711e-01 2.706457115709781647e-02 -2.077222242951393127e-02 -1.591631956398487091e-02 1.122940704226493835e-01 1.548015624284744263e-01 1.979539543390274048e-01 -1.441354453563690186e-01 2.125151455402374268e-01 -2.017125785350799561e-01 -3.200558945536613464e-02 -1.751280277967453003e-01 -4.528830572962760925e-02 1.741378903388977051e-01 1.591798067092895508e-01 3.293335437774658203e-01 -1.708725690841674805e-01 5.397916771471500397e-03 -2.801326811313629150e-01 -1.869385987520217896e-01 -6.980525702238082886e-02 -1.199181303381919861e-01 -2.829648256301879883e-01 1.121676787734031677e-01 -3.312511742115020752e-02 -2.799926698207855225e-01 5.914591625332832336e-02 1.768238246440887451e-01 3.180955648422241211e-01 -1.587880589067935944e-02 3.197160661220550537e-01 -1.868368983268737793e-01
-2.224135771393775940e-02 -1.260668039321899414e-01 -3.244494199752807617e-01 2.736755181103944778e-03 1.421226263046264648e-01 -3.140981867909431458e-02 1.060563996434211731e-01 7.277680188417434692e-02 2.613168358802795410e-01 1.487973779439926147e-01 -4.746994376182556152e-01 -8.937922120094299316e-02 -3.176636993885040283e-01 1.687677800655364990e-01 2.115310579538345337e-01 1.117738485336303711e-01 1.660864502191543579e-01 -2.581433057785034180e-01 -9.778445214033126831e-02 2.207740955054759979e-02 1.243009418249130249e-01 7.773922383785247803e-02 9.779414534568786621e-02 2.563028782606124878e-02 5.740553513169288635e-02 1.432488262653350830e-01 2.833574824035167694e-02 1.060721725225448608e-01 1.366552114486694336e-01 1.747408509254455566e-01 2.066377364099025726e-02 -3.297401070594787598e-01
-5.316163599491119385e-02 -2.283918559551239014e-01 -3.229025006294250488e-01 8.250440657138824463e-02 1.839366257190704346e-01 2.587175555527210236e-02 2.348704636096954346e-01 -1.706322282552719116e-02 2.093042582273483276e-01 7.667598128318786621e-02 -3.632327020168304443e-01 -9.688187390565872192e-02 -2.669203877449035645e-01 1.956454664468765259e-01 2.549478709697723389e-01 8.172757178544998169e-02 2.638038992881774902e-01 -1.425585001707077026e-01 -1.225561201572418213e-01 -1.295711845159530640e-01 1.356633752584457397e-01 1.253500431776046753e-01 -2.848766930401325226e-02 2.377400696277618408e-01 -6.790351122617721558e-02 7.795853912830352783e-02 1.485332846641540527e-01 8.077353984117507935e-02 5.784958973526954651e-02 9.330795705318450928e-02 7.217168807983398438e-02 -3.194652199745178223e-01
-1.649982631206512451e-01 1.816684305667877197e-01 -1.340658217668533325e-01 2.876795828342437744e-01 -1.903646998107433319e-02 -5.862423777580261230e-02 -1.038654614239931107e-02 1.304049640893936157e-01 8.223411440849304199e-02 2.113381624221801758e-01 -2.225400954484939575e-01 6.889110803604125977e-02 -1.709642112255096436e-01 6.574909389019012451e-02 2.292193621397018433e-01 2.164120078086853027e-01 -1.067357808351516724e-01 -6.577097624540328979e-02 -4.350472241640090942e-02 -1.398107707500457764e-01 -2.591627538204193115e-01 1.581221967935562134e-01 3.246531784534454346e-01 -9.409669786691665649e-02 -1.764309406280517578e-01 -6.483859568834304810e-02 1.587877571582794189e-01 1.455960422754287720e-01 3.282900750637054443e-01 -1.378683149814605713e-01 3.283269703388214111e-01 -1.399949491024017334e-01
-1.838619709014892578e-01 -1.217038631439208984e-01 -3.748080432415008545e-01 3.153445199131965637e-02 1.471587568521499634e-01 -3.491843119263648987e-02 1.474658548831939697e-01 5.153733771294355392e-03 2.219499200582504272e-01 6.299582123756408691e-02 -4.065120220184326172e-01 -9.863572567701339722e-02 -2.450139671564102173e-01 2.027102261781692505e-01 2.154474854469299316e-01 1.250362023711204529e-02 1.486995965242385864e-01 -2.781094610691070557e-01 -7.433632761240005493e-02 -3.231935203075408936e-02 2.753810212016105652e-02 7.452137023210525513e-02 4.288488253951072693e-02 1.711583323776721954e-02 -1.021629050374031067e-01 9.184601157903671265e-02 5.788922682404518127e-02 -3.794713318347930908e-02 1.545145213603973389e-01 1.688249856233596802e-01 9.104868769645690918e-02 -4.365202188491821289e-01
4.590249434113502502e-02 1.852662712335586548e-01 6.008516252040863037e-02 -2.575817517936229706e-03 2.414816766977310181e-01 1.289952248334884644e-01 -1.212961599230766296e-01 2.059109956026077271e-01 2.696080803871154785e-01 1.570333838462829590e-01 -1.555712968111038208e-01 -1.470219343900680542e-01 3.726420924067497253e-02 -2.860421501100063324e-02 1.197279617190361023e-01 -1.438080519437789917e-02 -1.365309357643127441e-01 -2.253355644643306732e-02 -1.355808973312377930e-01 -5.147822499275207520e-01 -8.575329184532165527e-02 -1.143291592597961426e-02 1.068442612886428833e-01 2.611706852912902832e-01 -3.448722884058952332e-02 -2.983602285385131836e-01 1.960529088973999023e-01 1.203875318169593811e-01 3.007065653800964355e-01 1.093224212527275085e-01 1.375602185726165771e-01 -1.178751662373542786e-01
-1.584970206022262573e-01 4.722886532545089722e-02 -4.414322972297668457e-02 6.820101290941238403e-02 -7.383873453363776207e-04 5.418438464403152466e-02 8.577629923820495605e-02 -3.644927218556404114e-02 1.312129795551300049e-01 -4.253289476037025452e-02 -5.278253927826881409e-02 7.319338619709014893e-02 -1.764051616191864014e-01 3.475144803524017334e-01 3.536667823791503906e-01 2.544979453086853027e-01 -3.824111521244049072e-01 7.135459035634994507e-02 -1.190625131130218506e-01 -6.595563888549804688e-02 1.859722100198268890e-02 -2.126446738839149475e-02 -3.155318200588226318e-01 1.131825968623161316e-01 7.606479339301586151e-03 -3.341215848922729492e-01 3.671852126717567444e-02 1.110738068819046021e-01 2.924365699291229248e-01 2.286189608275890350e-02 2.707104980945587158e-01 -1.333819329738616943e-01
-5.064893141388893127e-02 -7.777233421802520752e-02 1.037728041410446167e-01 2.456960380077362061e-01 6.853819638490676880e-02 8.358536660671234131e-02 -1.216711476445198059e-01 -7.625944167375564575e-02 1.950606107711791992e-01 -4.994072765111923218e-02 -2.650739252567291260e-01 -8.976534008979797363e-02 -1.643041521310806274e-01 3.432000800967216492e-02 1.921222656965255737e-01 1.541759371757507324e-01 -9.767123311758041382e-02 -5.837254598736763000e-02 -1.253053992986679077e-01 -2.773416340351104736e-01 -2.229915373027324677e-02 -2.640245258808135986e-01 -1.184993386268615723e-01 9.658206999301910400e-02 -3.320492058992385864e-02 -3.461152017116546631e-01 -4.294097796082496643e-02 1.358610242605209351e-01 4.173429906368255615e-01 -2.076591551303863525e-02 1.942075490951538086e-01 -3.571573495864868164e-01
-1.412869989871978760e-01 -3.807538002729415894e-02 -2.097369283437728882e-01 -9.141484647989273071e-02 -6.076467037200927734e-02 8.644276857376098633e-02 3.671843707561492920e-01 -8.857558667659759521e-02 8.134859055280685425e-02 -8.692222647368907928e-03 -3.480178713798522949e-01 5.389641597867012024e-02 5.302569642663002014e-02 1.015140414237976074e-01 2.091361433267593384e-01 8.694250881671905518e-02 -4.013295173645019531e-01 8.196809887886047363e-02 -2.994100376963615417e-02 -2.463585883378982544e-01 -9.020617604255676270e-02 2.813543193042278290e-02 -1.082473099231719971e-01 -2.678414806723594666e-02 1.884496957063674927e-01 -1.809945255517959595e-01 -8.352468907833099365e-02 -1.309398375451564789e-02 4.194018840789794922e-01 -1.008370891213417053e-02 8.745040744543075562e-02 -2.597597539424896240e-01
-2.638836205005645752e-01 2.790541574358940125e-02 2.536521553993225098e-01 -2.412577532231807709e-02 5.732613801956176758e-02 2.708870470523834229e-01 1.019360423088073730e-01 3.993350267410278320e-02 2.576293945312500000e-01 9.923205524682998657e-02 -2.323161959648132324e-01 -2.878214716911315918e-01 -1.572856903076171875e-01 1.643547117710113525e-01 3.286856710910797119e-01 3.013942539691925049e-01 -1.227929294109344482e-01 -8.211281150579452515e-02 4.826151207089424133e-02 -8.869805932044982910e-02 -1.748749166727066040e-01 5.444511026144027710e-02 -2.639770805835723877e-01 -1.536092255264520645e-03 1.316757779568433762e-02 -4.503560252487659454e-03 3.690122812986373901e-02 2.713641822338104248e-01 2.032867968082427979e-01 6.848818808794021606e-02 1.364871859550476074e-01 -1.930541396141052246e-01
6.122784316539764404e-02 -7.486557960510253906e-02 -2.286433577537536621e-01 -1.959983259439468384e-01 7.138055562973022461e-02 -1.340726912021636963e-01 2.154708504676818848e-01 -3.801871463656425476e-02 4.716972634196281433e-02 -6.836535036563873291e-02 -2.869062125682830811e-01 5.268176551908254623e-03 -8.725198358297348022e-02 2.931216061115264893e-01 1.365365087985992432e-01 -1.735564321279525757e-02 1.444006413221359253e-01 -3.532967269420623779e-01 -1.337217986583709717e-01 -1.630980968475341797e-01 1.593333333730697632e-01 -9.743205457925796509e-02 6.181443482637405396e-02 3.885835409164428711e-01 2.183393239974975586e-01 1.028016209602355957e-02 1.111518070101737976e-01 6.046406179666519165e-02 2.608262300491333008e-01 -1.451181620359420776e-02 -1.198709458112716675e-01 -3.178708255290985107e-01
2.072975970804691315e-02 -1.779063493013381958e-01 1.308051794767379761e-01 -1.715589687228202820e-02 3.460223972797393799e-02 -1.514297425746917725e-01 6.628611683845520020e-02 -1.925076544284820557e-01 1.432947218418121338e-01 1.135978028178215027e-01 -1.771325021982192993e-01 1.722755134105682373e-01 7.346035540103912354e-02 1.848422139883041382e-01 4.665077626705169678e-01 2.744012176990509033e-01 -2.631376683712005615e-02 -5.642854049801826477e-02 -1.598524451255798340e-01 -7.214938104152679443e-02 -7.942584156990051270e-02 8.155557513236999512e-02 1.446281820535659790e-01 1.405775994062423706e-01 -1.582968533039093018e-01 -1.409180015325546265e-01 2.787266969680786133e-01 7.740698009729385376e-02 -1.600009500980377197e-01 -1.637848019599914551e-01 6.046793609857559204e-02 -4.301170110702514648e-01
-1.860805898904800415e-01 1.769476234912872314e-01 -1.247068941593170166e-01 -2.749832719564437866e-02 3.057964742183685303e-01 9.664164972491562366e-04 -9.692133963108062744e-02 7.938075065612792969e-02 1.977317268028855324e-03 3.219241276383399963e-02 -1.679594665765762329e-01 -8.517538756132125854e-02 -1.092521250247955322e-01 2.041853219270706177e-01 1.503668427467346191e-01 4.789658263325691223e-02 -7.890624552965164185e-02 -1.397214829921722412e-01 -5.240693315863609314e-02 -3.003179728984832764e-01 2.110574245452880859e-01 -1.756055355072021484e-01 -3.330830112099647522e-02 1.660877168178558350e-01 -4.001778364181518555e-02 -1.776099652051925659e-01 -1.319706737995147705e-01 7.750394195318222046e-02 4.067230522632598877e-01 1.464803069829940796e-01 3.136595189571380615e-01 -3.590483665466308594e-01
-7.646337151527404785e-02 1.757538295350968838e-03 -3.103501498699188232e-01 -2.222583629190921783e-02 1.272486597299575806e-01 3.648580312728881836e-01 1.446186006069183350e-01 1.292577981948852539e-01 1.001436188817024231e-01 2.799716293811798096e-01 1.163493618369102478e-01 1.432561278343200684e-01 3.125495314598083496e-01 3.459679186344146729e-01 2.300612628459930420e-01 7.165764272212982178e-02 1.378016471862792969e-01 -8.947838842868804932e-02 -2.422313839197158813e-01 -4.848533123731613159e-02 -1.829023510217666626e-01 1.060437262058258057e-01 -1.428882181644439697e-01 1.603706777095794678e-01 7.527822256088256836e-02 -1.265799701213836670e-01 6.676390767097473145e-02 1.291489154100418091e-01 1.484855413436889648e-01 7.722195982933044434e-02 2.353843115270137787e-02 -2.494768947362899780e-01
-1.315597295761108398e-01 6.044495105743408203e-02 -1.057498604059219360e-01 1.610493361949920654e-01 2.267866134643554688e-01 2.101277187466621399e-02 1.150518506765365601e-01 1.318157464265823364e-01 -7.459779828786849976e-02 2.101883739233016968e-01 -4.978169128298759460e-02 1.156244985759258270e-02 1.978750154376029968e-02 2.094698846340179443e-01 2.081670463085174561e-01 2.818456888198852539e-01 -1.222736574709415436e-02 4.617771133780479431e-02 -3.481554239988327026e-02 -2.043272256851196289e-01 -4.184400439262390137e-01 8.311793208122253418e-02 3.560011088848114014e-01 1.344618648290634155e-01 2.243328280746936798e-02 -6.961438804864883423e-02 1.331199556589126587e-01 1.643610298633575439e-01 3.086364865303039551e-01 -4.722774028778076172e-02 2.973816394805908203e-01 -1.787962019443511963e-01
-3.318042159080505371e-01 1.574306488037109375e-01 -1.847543986514210701e-03 1.485728323459625244e-01 1.199055090546607971e-01 1.449862495064735413e-02 2.289168685674667358e-01 -4.616535454988479614e-02 -6.243444979190826416e-03 -1.257302165031433105e-01 -1.992767155170440674e-01 -2.875456400215625763e-02 -4.462529718875885010e-02 2.060243636369705200e-01 2.361653149127960205e-01 2.615715265274047852e-01 -2.236069440841674805e-01 -1.510322466492652893e-02 -3.061065077781677246e-01 -2.052847743034362793e-01 2.781962044537067413e-03 -1.539578940719366074e-02 9.714074432849884033e-02 1.531660556793212891e-01 -2.415909767150878906e-01 -1.636992990970611572e-01 -6.646117568016052246e-02 1.620853245258331299e-01 1.700048595666885376e-01 1.072378233075141907e-01 2.689215540885925293e-01 -3.179957866668701172e-01
6.647572666406631470e-02 7.275823969393968582e-03 1.273788958787918091e-01 -1.246460014954209328e-03 5.940018966794013977e-02 1.001921817660331726e-01 -4.519287869334220886e-02 -1.488806400448083878e-02 2.625356018543243408e-01 1.498269587755203247e-01 -1.170077919960021973e-01 2.349489182233810425e-01 6.560327112674713135e-02 3.105089068412780762e-01 4.860419929027557373e-01 2.919861674308776855e-01 2.153027802705764771e-02 -1.945885866880416870e-01 -1.933844760060310364e-02 -7.243201136589050293e-02 -7.726743817329406738e-02 -5.084241926670074463e-02 5.203967541456222534e-02 3.566822782158851624e-02 -2.550072968006134033e-03 -1.625660806894302368e-01 2.182285785675048828e-01 3.201363980770111084e-02 -1.791932284832000732e-01 -2.922435700893402100e-01 1.758811473846435547e-01 -3.177661299705505371e-01
5.350468307733535767e-02 -7.889906316995620728e-02 -6.260800361633300781e-02 1.584132462739944458e-01 1.112058833241462708e-01 -1.310388296842575073e-01 -4.391288012266159058e-02 -1.003470495343208313e-01 1.651617139577865601e-01 3.968743681907653809e-01 -5.089408531785011292e-02 8.191514760255813599e-02 -1.251812726259231567e-01 1.774516403675079346e-01 1.180344726890325546e-02 2.636552155017852783e-01 -1.330745816230773926e-01 1.402146518230438232e-01 -2.145339995622634888e-01 -2.158564329147338867e-01 -3.473976626992225647e-02 6.215653568506240845e-02 3.915743529796600342e-01 1.426253765821456909e-01 -1.030939966440200806e-01 1.596496999263763428e-01 9.851957857608795166e-02 1.450691521167755127e-01 1.529863327741622925e-01 1.058555170893669128e-01 1.207142099738121033e-01 -4.297451078891754150e-01
-1.222319081425666809e-01 3.548012375831604004e-01 -7.082697749137878418e-02 -8.608009666204452515e-02 -1.431921720504760742e-01 -1.827335953712463379e-01 1.163733452558517456e-01 -2.233466953039169312e-01 -2.074876986443996429e-02 1.431636661291122437e-01 -2.325531393289566040e-01 -2.329803407192230225e-01 -2.004394829273223877e-01 6.354697793722152710e-02 2.424088865518569946e-01 -6.453040242195129395e-02 -2.331099808216094971e-01 1.455885916948318481e-01 -2.719845771789550781e-01 -2.248362749814987183e-01 -1.075392588973045349e-01 -1.771135181188583374e-01 -9.773340821266174316e-02 1.267856210470199585e-01 5.754058808088302612e-02 -6.107987836003303528e-02 1.462841406464576721e-02 -1.492784619331359863e-01 2.036190032958984375e-01 -1.011697500944137573e-01 2.286127507686614990e-01 -3.014572858810424805e-01
-2.033811062574386597e-01 8.999666571617126465e-02 4.163087159395217896e-02 2.313307225704193115e-01 9.724718332290649414e-02 -1.481835693120956421e-01 2.172849476337432861e-01 -4.136769566684961319e-03 7.563134282827377319e-02 2.028454095125198364e-01 -2.173218131065368652e-01 -9.004219621419906616e-02 -2.492317110300064087e-01 1.476454287767410278e-01 1.772853434085845947e-01 6.531642377376556396e-02 -2.146430611610412598e-01 8.384562283754348755e-02 -6.705599278211593628e-02 -2.858680486679077148e-01 -2.808828055858612061e-01 -5.591790005564689636e-02 1.656136810779571533e-01 1.313526034355163574e-01 -1.001096293330192566e-01 -2.626278065145015717e-02 -1.409214138984680176e-01 9.554470330476760864e-02 3.976823389530181885e-01 -9.654591977596282959e-02 2.729316353797912598e-01 -2.171274721622467041e-01
-7.647409290075302124e-02 -1.375652402639389038e-01 -1.427106708288192749e-01 -7.704918831586837769e-02 2.696843743324279785e-01 -2.368445135653018951e-02 1.826967895030975342e-01 2.080242894589900970e-02 2.391989976167678833e-01 1.512529551982879639e-01 -5.029588341712951660e-01 -3.318578004837036133e-02 -1.490230858325958252e-01 1.551747769117355347e-01 2.364756315946578979e-01 -4.192992579191923141e-03 1.768285632133483887e-01 -2.227883785963058472e-01 -1.813229769468307495e-01 -9.600704908370971680e-02 9.291906654834747314e-02 4.359684139490127563e-02 -3.670242056250572205e-02 -7.090893387794494629e-02 4.743861779570579529e-02 4.530430957674980164e-02 1.351274847984313965e-01 -5.361537449061870575e-03 8.731776475906372070e-02 1.673237681388854980e-01 -2.232260443270206451e-02 -4.547704458236694336e-01
-5.496169626712799072e-02 6.005184352397918701e-02 -3.150942921638488770e-01 1.400351375341415405e-01 4.094876348972320557e-02 -6.867847591638565063e-02 4.891357198357582092e-02 -1.477769464254379272e-01 3.140942752361297607e-01 5.919047072529792786e-02 -9.745255857706069946e-02 2.676618993282318115e-01 -1.286082901060581207e-02 -2.188657410442829132e-02 -3.786612302064895630e-02 7.476390805095434189e-03 -5.282815918326377869e-02 2.336076647043228149e-02 -2.551949620246887207e-01 -9.023240953683853149e-02 -2.800059020519256592e-01 2.449638396501541138e-02 -7.805402576923370361e-02 4.100190401077270508e-01 3.034828305244445801e-01 -3.309851884841918945e-01 1.648517251014709473e-01 1.682101190090179443e-01 -1.406854987144470215e-01 -9.301432222127914429e-02 1.476197838783264160e-01 -1.457672119140625000e-01
-2.115565091371536255e-01 -1.764197647571563721e-01 -1.445351839065551758e-01 6.695568561553955078e-02 1.859139651060104370e-01 -4.766255244612693787e-02 1.318217217922210693e-01 1.949927397072315216e-02 6.064867973327636719e-02 2.721427977085113525e-01 -3.280282318592071533e-01 1.259583048522472382e-02 -1.308924108743667603e-01 2.810176908969879150e-01 4.066274166107177734e-01 2.098287642002105713e-02 2.027165889739990234e-01 -2.429454773664474487e-01 -9.863186627626419067e-02 -1.740731298923492432e-01 1.605947911739349365e-01 2.996593527495861053e-02 3.733381256461143494e-02 1.936145126819610596e-01 -2.495275996625423431e-02 5.682415142655372620e-02 4.280682280659675598e-02 1.765159368515014648e-01 9.686312079429626465e-02 -1.163437366485595703e-01 -1.132010966539382935e-01 -3.441984057426452637e-01
-9.928922168910503387e-03 5.023295432329177856e-02 2.552301883697509766e-01 4.266288876533508301e-02 1.080147176980972290e-02 -5.338655039668083191e-02 -1.715477555990219116e-02 -2.302078157663345337e-01 3.827503919601440430e-01 7.042364031076431274e-02 -2.742618024349212646e-01 -4.037338122725486755e-02 -3.308001905679702759e-02 2.161510139703750610e-01 1.305074542760848999e-01 2.496807128190994263e-01 -2.360768467187881470e-01 1.063498705625534058e-01 9.244467318058013916e-02 6.291699409484863281e-02 2.178342081606388092e-03 -1.733753364533185959e-03 -1.306093186140060425e-01 4.563252627849578857e-01 1.644954532384872437e-01 1.157146394252777100e-01 -1.171658467501401901e-02 2.198379933834075928e-01 4.617865756154060364e-02 -5.045093595981597900e-03 1.561347842216491699e-01 -3.136346638202667236e-01
5.073944106698036194e-02 1.383143812417984009e-01 1.344913691282272339e-01 1.407857835292816162e-01 6.835818290710449219e-02 2.516181394457817078e-02 9.668193757534027100e-02 -5.617218464612960815e-02 2.937937378883361816e-01 1.732321977615356445e-01 1.133439093828201294e-01 1.452730447053909302e-01 8.741860091686248779e-02 1.938194632530212402e-01 1.026966050267219543e-01 3.505377769470214844e-01 -2.035833150148391724e-01 -2.741779685020446777e-01 -6.422384828329086304e-02 -7.675358653068542480e-02 -1.675808876752853394e-01 1.061880867928266525e-02 2.039716094732284546e-01 2.379648834466934204e-01 2.942656576633453369e-01 -1.564265340566635132e-01 1.390083432197570801e-01 2.232219725847244263e-01 2.039349526166915894e-01 -8.257768303155899048e-02 1.541564464569091797e-01 -2.970220744609832764e-01
-3.266312181949615479e-02 7.958582788705825806e-02 -1.797686517238616943e-01 7.436541467905044556e-02 1.939625293016433716e-01 3.275639610365033150e-03 3.407342731952667236e-01 6.164415553212165833e-02 1.603221893310546875e-01 -2.035059928894042969e-01 -2.785287499427795410e-01 8.713544160127639771e-02 -8.071108907461166382e-02 1.494958549737930298e-01 2.497279047966003418e-01 1.284983307123184204e-01 -1.045281514525413513e-01 -7.706142961978912354e-02 -1.934693194925785065e-02 -2.518940567970275879e-01 -8.886034786701202393e-02 2.240266650915145874e-01 -1.117015033960342407e-01 3.724580630660057068e-02 2.277169227600097656e-01 -2.103399634361267090e-01 -1.082209646701812744e-01 -4.894830659031867981e-02 4.340459108352661133e-01 -3.943803906440734863e-02 2.160489410161972046e-01 -1.942172795534133911e-01
-1.780852526426315308e-01 -1.498091220855712891e-01 -4.138430953025817871e-01 -5.997523665428161621e-02 1.417349129915237427e-01 -1.172496937215328217e-02 8.278369158506393433e-02 -1.952705532312393188e-02 1.871014088392257690e-01 1.191342473030090332e-01 -5.472978353500366211e-01 -4.757859185338020325e-02 -1.816310733556747437e-01 2.269441336393356323e-01 2.058020532131195068e-01 5.737010762095451355e-02 5.608237162232398987e-02 -3.264135122299194336e-01 -9.073891490697860718e-02 -1.394117474555969238e-01 6.031955126672983170e-03 1.226856857538223267e-01 4.085469059646129608e-03 -1.192855462431907654e-02 -5.855533480644226074e-02 2.391194179654121399e-02 1.882633380591869354e-02 -4.976513795554637909e-03 1.901003345847129822e-02 9.988445043563842773e-02 4.918731749057769775e-02 -3.043625056743621826e-01
-5.575055256485939026e-02 -1.651900261640548706e-01 -2.459279745817184448e-01 -5.920863151550292969e-02 2.799177765846252441e-01 7.776321470737457275e-02 -7.287975400686264038e-02 -1.649057269096374512e-01 4.067342728376388550e-02 6.511238217353820801e-02 -2.958293557167053223e-01 -4.376453906297683716e-02 9.967678785324096680e-02 2.615106403827667236e-01 2.040866762399673462e-01 -2.010138332843780518e-01 -6.740938127040863037e-02 -3.051607608795166016e-01 -1.896143257617950439e-01 -2.691160142421722412e-01 -6.390415132045745850e-03 7.695464044809341431e-02 -1.150719746947288513e-01 2.622666358947753906e-01 1.889238357543945312e-01 1.641019880771636963e-01 -7.669409271329641342e-03 1.247628405690193176e-02 3.145796954631805420e-01 1.032544001936912537e-01 -7.263302057981491089e-02 -2.474677115678787231e-01
2.306112498044967651e-01 7.203690707683563232e-02 -8.775470405817031860e-02 1.693882048130035400e-01 6.554412841796875000e-02 1.024380624294281006e-01 2.232004106044769287e-01 9.032417833805084229e-02 2.991437315940856934e-01 9.973624348640441895e-02 -1.002518311142921448e-01 -2.114404924213886261e-02 1.300452798604965210e-01 -2.235545404255390167e-02 2.112812101840972900e-01 4.391829967498779297e-01 -2.379866540431976318e-01 -3.405724186450242996e-03 -1.590470671653747559e-01 -8.556689135730266571e-04 -2.562822699546813965e-01 -1.269005686044692993e-01 1.260019689798355103e-01 -1.034382879734039307e-01 1.964525729417800903e-01 -3.326647579669952393e-01 1.732334196567535400e-01 2.999905124306678772e-02 2.351549863815307617e-01 -9.005710482597351074e-02 9.658128023147583008e-02 -1.561819911003112793e-01
-1.510296612977981567e-01 -5.141902342438697815e-02 -1.778414249420166016e-01 -1.004208251833915710e-01 -2.430411130189895630e-01 1.562408953905105591e-01 -7.039493322372436523e-02 -8.773346431553363800e-03 6.318236887454986572e-02 1.265432685613632202e-01 -1.277126222848892212e-01 8.329035341739654541e-02 7.878147065639495850e-03 1.620586067438125610e-01 5.161930993199348450e-02 4.495125114917755127e-01 -4.014192521572113037e-02 1.099387258291244507e-01 -2.326767891645431519e-01 -9.579966217279434204e-02 -4.744296371936798096e-01 5.664366483688354492e-02 2.527197003364562988e-01 1.930548697710037231e-01 -7.352045737206935883e-03 -1.686346679925918579e-01 9.065006673336029053e-02 1.277368217706680298e-01 1.195326074957847595e-01 8.762183040380477905e-02 1.504370570182800293e-01 -2.568100988864898682e-01
-1.706534177064895630e-01 -1.276144832372665405e-01 -2.901443839073181152e-01 -7.832797616720199585e-02 -8.234828710556030273e-03 -1.276697311550378799e-02 3.027661144733428955e-02 -5.685932189226150513e-02 1.898564100265502930e-01 1.324012875556945801e-01 -4.099823534488677979e-01 -4.548791795969009399e-02 -1.966542005538940430e-01 1.017590090632438660e-01 2.797270417213439941e-01 1.267129331827163696e-01 2.109496593475341797e-01 -2.919834554195404053e-01 -1.537530124187469482e-01 -2.298022955656051636e-01 1.166441515088081360e-01 6.164790689945220947e-02 6.500610150396823883e-03 2.435736656188964844e-01 3.949289396405220032e-02 7.972925156354904175e-02 8.538299798965454102e-02 2.941131964325904846e-02 4.174599051475524902e-02 1.254325062036514282e-01 2.000694721937179565e-02 -4.194079041481018066e-01
-1.199555248022079468e-01 -2.494108080863952637e-01 -2.033009678125381470e-01 1.437814533710479736e-01 1.688376814126968384e-01 -6.303928792476654053e-02 3.879246115684509277e-02 1.064403448253870010e-02 1.788995414972305298e-01 7.017025351524353027e-02 -4.296310544013977051e-01 1.261832937598228455e-02 -1.847878992557525635e-01 2.013883739709854126e-01 2.575496137142181396e-01 8.571990579366683960e-02 7.186575233936309814e-02 -2.813336849212646484e-01 -2.271647453308105469e-01 -2.380124777555465698e-01 6.417770683765411377e-02 8.624619990587234497e-02 3.325514867901802063e-02 -3.037405759096145630e-02 1.830466538667678833e-01 9.507021307945251465e-02 1.655854582786560059e-01 -3.953737020492553711e-02 2.880051173269748688e-02 7.700234651565551758e-02 -3.524887934327125549e-02 -4.142072796821594238e-01
1.722414940595626831e-01 2.732173353433609009e-02 5.369050055742263794e-02 -5.847142636775970459e-02 1.933310180902481079e-01 2.587331831455230713e-02 7.778219878673553467e-02 -1.341963745653629303e-02 -8.184546604752540588e-03 3.545242249965667725e-01 -1.412152219563722610e-02 2.466544043272733688e-03 -2.504146397113800049e-01 -6.128177978098392487e-03 2.107898741960525513e-01 2.832398116588592529e-01 -2.839585542678833008e-01 -1.121490970253944397e-01 -1.372918039560317993e-01 -2.275242209434509277e-01 -2.181140240281820297e-03 -1.109868809580802917e-01 1.687231063842773438e-01 1.657262444496154785e-01 3.773595988750457764e-01 -2.511042952537536621e-01 1.742744147777557373e-01 6.303220242261886597e-02 2.315320223569869995e-01 -1.744853705167770386e-01 1.159215928055346012e-03 -2.229633480310440063e-01
-1.243079826235771179e-01 4.954966716468334198e-03 -1.107185333967208862e-01 1.441283226013183594e-01 1.607462912797927856e-01 -9.442165493965148926e-02 -2.636324986815452576e-02 -1.248835325241088867e-01 2.387109100818634033e-01 3.619008064270019531e-01 -2.500354349613189697e-01 6.252159178256988525e-02 8.758676052093505859e-02 2.868819050490856171e-02 4.785643517971038818e-02 2.212868481874465942e-01 -2.599529223516583443e-03 1.343559175729751587e-01 -5.025410279631614685e-02 1.466596275568008423e-01 -2.800362408161163330e-01 1.568042337894439697e-01 3.266155719757080078e-01 2.497167587280273438e-01 6.293459236621856689e-02 -3.773668780922889709e-02 8.509315550327301025e-02 -4.790953360497951508e-03 2.084327638149261475e-01 1.729640662670135498e-01 1.933232843875885010e-01 -3.857346475124359131e-01
-5.217050015926361084e-02 2.465284913778305054e-01 1.598911285400390625e-01 2.088223397731781006e-02 9.660460799932479858e-02 -3.511718660593032837e-02 9.817133098840713501e-02 -7.857939600944519043e-02 1.496496498584747314e-01 -4.937734454870223999e-02 -1.190898418426513672e-01 -5.676161032170057297e-03 -1.836755126714706421e-01 2.656298279762268066e-01 1.761972308158874512e-01 5.787767842411994934e-02 -1.015074104070663452e-01 1.947513222694396973e-02 -2.559280693531036377e-01 -2.170475423336029053e-01 8.294650167226791382e-02 -1.774274855852127075e-01 -1.815786808729171753e-01 8.095847070217132568e-02 -2.060031741857528687e-01 -2.144820392131805420e-01 1.300466805696487427e-01 1.230084002017974854e-01 4.687162637710571289e-01 -3.638410940766334534e-02 2.660233676433563232e-01 -3.048539161682128906e-01
-2.760357782244682312e-02 -2.836588025093078613e-01 -3.711091876029968262e-01 -9.777821600437164307e-02 2.162653505802154541e-01 -3.230256587266921997e-02 1.718389689922332764e-01 -7.285500317811965942e-02 2.469789385795593262e-01 6.026184558868408203e-02 -3.847387731075286865e-01 -4.077099636197090149e-02 -1.528834551572799683e-01 1.740132123231887817e-01 2.113564163446426392e-01 1.091744825243949890e-01 2.152645289897918701e-01 -2.265676707029342651e-01 -1.821213513612747192e-01 -1.304682493209838867e-01 1.708290129899978638e-01 8.500927686691284180e-02 1.174887642264366150e-01 -3.082682192325592041e-02 3.635974600911140442e-02 -3.413513675332069397e-02 1.099133789539337158e-01 -1.915175467729568481e-02 7.559812068939208984e-02 7.052657008171081543e-02 5.143228918313980103e-03 -3.736393451690673828e-01
-1.453000903129577637e-01 8.859430998563766479e-02 -4.394602179527282715e-01 -2.667779102921485901e-02 1.764121055603027344e-01 -2.676170691847801208e-02 6.293361634016036987e-02 1.362908980809152126e-03 1.770326681435108185e-02 9.703446179628372192e-02 -3.114763200283050537e-01 -8.722872473299503326e-03 -8.431017398834228516e-02 3.861810863018035889e-01 2.377772182226181030e-01 -6.776995211839675903e-02 2.159795761108398438e-01 -1.661878973245620728e-01 -2.224041521549224854e-01 -1.253591179847717285e-01 1.261589825153350830e-01 -2.884984947741031647e-02 5.320025235414505005e-02 1.797729730606079102e-01 8.441753685474395752e-02 -8.586510270833969116e-02 2.455248832702636719e-01 2.555225603282451630e-02 1.981396824121475220e-01 -1.345251407474279404e-02 -1.504006385803222656e-01 -2.972684502601623535e-01
1.358160972595214844e-01 -4.902508109807968140e-02 -1.802424155175685883e-02 -3.558548539876937866e-02 2.117513120174407959e-01 -1.226141974329948425e-01 9.864434599876403809e-02 4.851417988538742065e-02 2.227563709020614624e-01 9.158095717430114746e-02 -1.680633723735809326e-01 1.448599398136138916e-01 1.812584996223449707e-01 3.241792917251586914e-01 5.006932616233825684e-01 1.777691096067428589e-01 -9.108764678239822388e-02 -1.866825371980667114e-01 -8.789308369159698486e-03 -2.358316779136657715e-01 -2.392207980155944824e-01 1.550188213586807251e-01 2.489104419946670532e-01 6.545108556747436523e-02 -1.246045380830764771e-01 -1.216341853141784668e-01 9.010539203882217407e-02 9.248884022235870361e-02 -1.163038685917854309e-01 -1.763278096914291382e-01 7.908975332975387573e-02 -1.841630637645721436e-01
3.013112815096974373e-03 -5.832365155220031738e-02 -4.365414679050445557e-01 1.066915169358253479e-01 8.350257761776447296e-03 1.004541944712400436e-02 1.089243367314338684e-01 -9.262083098292350769e-03 1.350666582584381104e-01 2.179294228553771973e-01 2.402451075613498688e-02 2.374100685119628906e-01 7.164727151393890381e-02 1.579362004995346069e-01 9.425856918096542358e-02 6.563656777143478394e-02 -7.849392294883728027e-02 1.840616762638092041e-01 -2.951643466949462891e-01 -1.065533980727195740e-01 -1.339747458696365356e-01 -3.142492473125457764e-02 1.141594946384429932e-01 4.207183420658111572e-01 8.352736383676528931e-02 -2.760344743728637695e-01 1.330694258213043213e-01 2.589568197727203369e-01 8.933402597904205322e-03 -2.819616794586181641e-01 -1.081435903906822205e-01 -9.932724386453628540e-02
1.259991824626922607e-01 1.888378709554672241e-02 -4.938271269202232361e-02 -5.807081237435340881e-02 4.993243888020515442e-02 1.715122163295745850e-01 5.208472907543182373e-02 -1.136691570281982422e-01 -7.046484947204589844e-02 5.864679813385009766e-02 6.057342514395713806e-02 -6.862426549196243286e-02 -2.347794473171234131e-01 2.814055681228637695e-01 6.198502182960510254e-01 1.699261963367462158e-01 -3.772140666842460632e-02 -1.595383435487747192e-01 1.452877819538116455e-01 -6.515159457921981812e-02 -2.939938902854919434e-01 -9.135134518146514893e-02 6.829708069562911987e-02 6.566390395164489746e-02 2.310965210199356079e-01 -7.593933492898941040e-02 -2.379402332007884979e-02 8.923944085836410522e-02 -9.866633266210556030e-02 2.054591029882431030e-01 1.310807168483734131e-01 -2.709529697895050049e-01
-1.612897068262100220e-01 6.839754432439804077e-02 -3.259974718093872070e-01 -6.124190613627433777e-02 -2.198575586080551147e-01 -2.430141568183898926e-01 1.629136502742767334e-01 3.506916165351867676e-01 2.201143056154251099e-01 4.082511365413665771e-02 -2.800194621086120605e-01 -6.379912793636322021e-02 1.937877573072910309e-02 -2.458969876170158386e-02 2.237969636917114258e-01 2.425652146339416504e-01 8.040624111890792847e-02 -1.603792756795883179e-01 -1.533164083957672119e-01 -1.036774516105651855e-01 2.938014566898345947e-01 -6.966724246740341187e-02 1.580558270215988159e-01 2.781474888324737549e-01 4.000924155116081238e-02 -7.149517536163330078e-02 -2.117454446852207184e-02 2.261709272861480713e-01 1.601549834012985229e-01 -8.598991483449935913e-02 3.445296362042427063e-02 -8.576440066099166870e-02
-3.861577436327934265e-02 -1.171640902757644653e-01 -3.629963397979736328e-01 5.445166677236557007e-02 1.169234588742256165e-01 1.392588019371032715e-01 8.281840942800045013e-03 -1.428741402924060822e-02 1.501041203737258911e-01 1.270653400570154190e-02 -3.891530632972717285e-01 -5.962716415524482727e-02 -1.238610893487930298e-01 9.392834454774856567e-02 4.279347062110900879e-01 -9.592414647340774536e-02 1.681543737649917603e-01 -2.336537688970565796e-01 -1.541523039340972900e-01 -2.753869295120239258e-01 3.100958168506622314e-01 1.747067458927631378e-02 -7.411380764096975327e-03 1.084050983190536499e-01 6.296152621507644653e-02 3.823652490973472595e-02 -1.383380219340324402e-02 1.848380118608474731e-01 1.211540214717388153e-02 5.086108110845088959e-03 -1.738681085407733917e-02 -3.025419116020202637e-01
-7.045414298772811890e-02 -7.160324603319168091e-02 -2.955275177955627441e-01 1.195445004850625992e-02 1.850897222757339478e-01 9.706650674343109131e-02 1.880998164415359497e-01 -1.015012338757514954e-01 2.028810977935791016e-01 4.353965446352958679e-02 -4.649071991443634033e-01 -5.672845616936683655e-02 -1.494188606739044189e-01 2.309930026531219482e-01 1.949317604303359985e-01 -3.420529142022132874e-02 1.137512773275375366e-01 -3.004444241523742676e-01 -1.453528106212615967e-01 -9.950007498264312744e-02 6.206830963492393494e-02 1.148686632513999939e-01 1.697527803480625153e-02 1.093437895178794861e-01 1.478372141718864441e-02 1.503171324729919434e-01 1.534351855516433716e-01 1.152056604623794556e-01 7.286054641008377075e-02 9.156046807765960693e-02 -9.618895128369331360e-03 -4.459393024444580078e-01
-1.056292206048965454e-01 -3.855110704898834229e-02 3.382254019379615784e-02 -4.509255290031433105e-02 1.661945879459381104e-01 -8.001817390322685242e-03 1.497192829847335815e-01 5.260402802377939224e-03 1.456516236066818237e-01 7.036572694778442383e-02 -2.972872368991374969e-02 -1.423232555389404297e-01 7.010453939437866211e-02 2.040089219808578491e-01 8.163827657699584961e-02 4.532920420169830322e-01 -3.158422112464904785e-01 -2.637640237808227539e-01 -1.206366717815399170e-01 -1.565696597099304199e-01 -8.034377545118331909e-02 -1.000144928693771362e-01 -9.935238212347030640e-02 2.066851705312728882e-01 1.474674493074417114e-01 -2.168197780847549438e-01 1.615566760301589966e-02 -4.541997238993644714e-02 2.084107547998428345e-01 2.247753143310546875e-01 3.679262697696685791e-01 -2.240972667932510376e-01
-1.237690225243568420e-01 8.790704607963562012e-02 -1.431392133235931396e-01 2.362314425408840179e-02 1.021647676825523376e-01 -1.776741072535514832e-02 1.624175906181335449e-01 -3.032675981521606445e-01 6.857413798570632935e-02 -8.334247767925262451e-02 -3.740967214107513428e-01 -4.026606306433677673e-02 -4.276030510663986206e-02 -4.904285073280334473e-02 3.309576511383056641e-01 1.237390562891960144e-01 -2.718132138252258301e-01 -1.121769770979881287e-01 -2.811648547649383545e-01 -2.426981180906295776e-01 -3.393723815679550171e-02 7.642563432455062866e-02 -1.694264858961105347e-01 1.044130623340606689e-01 2.176687121391296387e-01 -1.872255653142929077e-01 2.519192360341548920e-02 -6.780430674552917480e-02 4.155144095420837402e-01 5.362367630004882812e-02 3.712867572903633118e-02 -9.440910071134567261e-02
-2.278252243995666504e-01 1.783450245857238770e-01 -3.724549710750579834e-02 -1.416742950677871704e-01 5.852859467267990112e-02 2.403362840414047241e-01 -1.036579385399818420e-01 -3.298727571964263916e-01 1.029120758175849915e-01 1.467413008213043213e-01 9.455920197069644928e-03 1.560412347316741943e-01 -5.196828395128250122e-03 4.227119386196136475e-01 1.639198213815689087e-01 -2.194857001304626465e-01 -1.944017857313156128e-01 9.615003317594528198e-02 -2.288680523633956909e-01 -8.403193950653076172e-02 -6.067718937993049622e-02 -1.210910920053720474e-02 1.708420813083648682e-01 -6.521401554346084595e-02 -2.773265540599822998e-02 -2.851598560810089111e-01 -4.590179026126861572e-02 1.094204112887382507e-01 1.632779687643051147e-01 -9.469971805810928345e-02 1.653146445751190186e-01 -3.176392316818237305e-01
2.439189888536930084e-02 -1.250574439764022827e-01 -3.521527051925659180e-01 -1.472425460815429688e-01 1.110568791627883911e-01 1.255487091839313507e-02 -1.738240420818328857e-01 -1.539031416177749634e-01 -8.861867710947990417e-03 2.384397760033607483e-02 -4.109889566898345947e-01 1.789508573710918427e-02 -3.603734076023101807e-02 2.624589800834655762e-01 1.971520930528640747e-01 -2.103732526302337646e-02 6.157826259732246399e-02 -3.851045668125152588e-01 -8.685423433780670166e-02 -8.471324294805526733e-02 1.336665917187929153e-02 -5.988813191652297974e-02 -9.927145391702651978e-02 2.121993750333786011e-01 3.582326695322990417e-02 -2.136633358895778656e-02 1.105357483029365540e-01 3.505172580480575562e-02 3.190556168556213379e-01 -3.961855545639991760e-02 5.481343716382980347e-03 -3.850435614585876465e-01
5.209584534168243408e-02 -1.301671266555786133e-01 -4.112018644809722900e-01 -2.265396900475025177e-02 -5.347664654254913330e-02 -2.029258757829666138e-01 1.194920614361763000e-01 1.413665860891342163e-01 4.999989867210388184e-01 1.549403071403503418e-01 1.036517322063446045e-02 1.001067459583282471e-01 9.038232266902923584e-02 2.302557043731212616e-02 2.010661661624908447e-01 -7.825563102960586548e-02 -2.934153378009796143e-01 1.378054618835449219e-01 -3.363552689552307129e-02 -2.619302570819854736e-01 -2.601657621562480927e-02 1.069615334272384644e-01 -6.389631889760494232e-03 2.247487902641296387e-01 -1.542053557932376862e-02 -1.565907746553421021e-01 1.946652382612228394e-01 1.194401923567056656e-02 -1.044137477874755859e-01 -1.901840604841709137e-02 1.163392812013626099e-01 -2.607088983058929443e-01
1.085498463362455368e-02 -2.926725447177886963e-01 4.104510694742202759e-02 -2.832047939300537109e-01 2.723228931427001953e-02 -1.717814207077026367e-01 1.637634485960006714e-01 -1.500761210918426514e-01 1.272290945053100586e-01 3.611716330051422119e-01 -4.103392958641052246e-01 9.340015798807144165e-02 7.755076140165328979e-02 6.945063918828964233e-02 1.792713701725006104e-01 3.276674151420593262e-01 3.575327992439270020e-02 -1.265416145324707031e-01 -1.796649098396301270e-01 -1.272404789924621582e-01 -6.143427267670631409e-02 -1.292881369590759277e-01 6.274084001779556274e-02 2.115073204040527344e-01 1.726555675268173218e-01 -2.061736881732940674e-01 -1.311200112104415894e-01 7.429127395153045654e-02 5.640988424420356750e-02 9.121995419263839722e-02 1.605497449636459351e-01 1.069447472691535950e-01
-4.259501397609710693e-02 1.447670757770538330e-01 -9.474252164363861084e-02 -2.340011857450008392e-02 5.801860988140106201e-02 -9.416916221380233765e-02 1.549088209867477417e-01 -4.553045332431793213e-02 1.511752456426620483e-01 -3.729998320341110229e-02 -4.003168940544128418e-01 -4.462382569909095764e-02 7.475898414850234985e-02 8.447987586259841919e-02 2.561982274055480957e-01 1.160654705017805099e-02 -3.932383060455322266e-01 -1.981586450710892677e-03 -2.033805251121520996e-01 -2.776781320571899414e-01 -1.169884800910949707e-01 8.879504352807998657e-02 -1.628912389278411865e-01 8.024494349956512451e-02 2.493631690740585327e-01 -1.243173480033874512e-01 1.048253774642944336e-01 -1.253398358821868896e-01 3.885847032070159912e-01 8.152779936790466309e-02 2.509795427322387695e-01 -1.085768118500709534e-01
-4.677643626928329468e-02 -3.331992030143737793e-01 -1.404789686203002930e-01 1.556351333856582642e-01 2.207581251859664917e-01 -2.399799972772598267e-01 1.613359339535236359e-02 -3.038513101637363434e-02 3.074124753475189209e-01 1.974069699645042419e-02 -4.003671109676361084e-01 1.742536276578903198e-01 -9.725140035152435303e-02 9.928687661886215210e-02 3.767643868923187256e-01 -2.360689640045166016e-02 5.053238943219184875e-02 -1.499789804220199585e-01 -2.421862781047821045e-01 -3.238307535648345947e-01 -1.337667852640151978e-01 -2.658812329173088074e-02 -5.354676768183708191e-02 4.652078077197074890e-02 4.270354658365249634e-02 1.631630063056945801e-01 3.281671181321144104e-02 1.009249016642570496e-01 6.448817998170852661e-02 -1.142151877284049988e-01 4.322518780827522278e-02 -1.302703768014907837e-01
-7.498825341463088989e-02 -8.869141340255737305e-02 3.391416743397712708e-02 -1.015312690287828445e-02 5.574291106313467026e-03 -1.077865138649940491e-01 1.851892471313476562e-01 -2.624450810253620148e-02 2.283572703599929810e-01 1.624773591756820679e-01 -1.418418437242507935e-01 1.558459252119064331e-01 1.422662883996963501e-01 3.362498581409454346e-01 4.034109115600585938e-01 1.050262302160263062e-01 9.592686779797077179e-03 -3.113110959529876709e-01 -1.228157505393028259e-01 -1.812293380498886108e-01 -1.802010387182235718e-01 1.770838499069213867e-01 1.351958811283111572e-01 2.094781547784805298e-01 -5.374617502093315125e-02 -9.978538006544113159e-02 1.642528921365737915e-01 4.309291392564773560e-02 -1.784662455320358276e-01 -2.448029369115829468e-01 -1.096571981906890869e-02 -3.226328492164611816e-01
-7.069278508424758911e-02 -1.605541855096817017e-01 -1.196708753705024719e-01 2.291373610496520996e-01 2.360186129808425903e-01 -3.191852569580078125e-02 9.189352393150329590e-02 -2.320427000522613525e-01 2.780174314975738525e-01 2.365019917488098145e-01 -1.529317796230316162e-01 -1.862610131502151489e-01 1.768259853124618530e-01 3.204174339771270752e-01 9.688328020274639130e-03 3.812149465084075928e-01 -1.370560228824615479e-01 -1.159045398235321045e-01 -2.484101355075836182e-01 1.547850295901298523e-02 -1.558163315057754517e-01 1.972741335630416870e-01 -8.719672262668609619e-02 1.049116700887680054e-01 -1.674443781375885010e-01 8.904861286282539368e-03 2.647071778774261475e-01 6.582599878311157227e-02 -1.168069429695606232e-02 1.464331448078155518e-01 -3.045833297073841095e-02 -1.082999706268310547e-01
1.162710711359977722e-01 -9.381525218486785889e-02 1.366806626319885254e-01 -2.013411521911621094e-01 1.222446635365486145e-01 4.796298220753669739e-02 -3.248008340597152710e-02 1.753208786249160767e-01 3.687601089477539062e-01 2.804070413112640381e-01 -1.127183884382247925e-01 -1.145761832594871521e-02 1.869237273931503296e-01 2.299405932426452637e-01 8.259338140487670898e-02 -8.882945775985717773e-02 6.121443957090377808e-02 1.247645393013954163e-01 -2.482420653104782104e-01 -1.036327704787254333e-01 -1.863867640495300293e-01 4.852822422981262207e-02 2.963818013668060303e-01 3.206465840339660645e-01 -9.047675877809524536e-02 -2.627445012331008911e-02 9.966999292373657227e-02 1.095047071576118469e-01 3.193317055702209473e-01 1.098192706704139709e-01 2.254166454076766968e-01 -1.561181098222732544e-01
-3.535999730229377747e-02 1.149940788745880127e-01 -3.085804879665374756e-01 7.722892332822084427e-03 3.121369779109954834e-01 -5.853490438312292099e-03 -4.149537533521652222e-03 -1.234201788902282715e-01 2.031130343675613403e-01 1.091477368026971817e-02 -2.400853335857391357e-01 -4.434860125184059143e-02 -1.218941435217857361e-01 3.138914704322814941e-01 1.545401215553283691e-01 -5.225618556141853333e-02 2.430760860443115234e-01 -2.835532724857330322e-01 -2.273327857255935669e-01 -7.744791358709335327e-02 1.728038042783737183e-01 -2.097039716318249702e-03 -4.874303936958312988e-02 3.208207488059997559e-01 6.836879998445510864e-02 1.106148213148117065e-01 9.179301559925079346e-02 7.847923040390014648e-02 2.382959574460983276e-01 3.012980148196220398e-02 1.198958158493041992e-01 -3.172585666179656982e-01
-5.196464061737060547e-02 -1.283151805400848389e-01 -3.390074968338012695e-01 -1.152949705719947815e-01 1.149086877703666687e-01 -1.176619306206703186e-01 -9.001957252621650696e-03 -1.370237618684768677e-01 1.818236522376537323e-02 -3.585577011108398438e-02 -4.276676177978515625e-01 -2.844160050153732300e-02 2.675742469727993011e-02 3.202899396419525146e-01 3.148787468671798706e-02 -7.637160271406173706e-02 1.751129031181335449e-01 -1.047683358192443848e-01 -1.645179390907287598e-01 -1.369978934526443481e-01 9.699648246169090271e-03 7.527277618646621704e-02 -1.595844514667987823e-02 4.085937440395355225e-01 -3.930726647377014160e-02 9.862220758805051446e-05 6.361223757266998291e-02 -4.436291381716728210e-02 3.114437758922576904e-01 -8.222064934670925140e-03 9.779459238052368164e-02 -3.696394562721252441e-01
-1.037293523550033569e-01 3.997171819210052490e-01 -7.882019132375717163e-02 1.650649160146713257e-01 -1.565887331962585449e-01 -1.200754642486572266e-01 3.244765102863311768e-01 -1.969198286533355713e-01 1.016957592219114304e-02 2.733505666255950928e-01 -2.126785814762115479e-01 -3.892863914370536804e-02 -1.334030777215957642e-01 2.433913648128509521e-01 2.040494233369827271e-01 -1.783916801214218140e-01 -1.387758851051330566e-01 -1.732561737298965454e-02 -1.104179322719573975e-01 -2.379959225654602051e-01 1.007305979728698730e-01 1.234623491764068604e-01 2.045364081859588623e-01 1.266522705554962158e-01 1.414323598146438599e-02 -2.784945964813232422e-01 8.129891753196716309e-02 1.716926991939544678e-01 -1.112955659627914429e-01 6.079957261681556702e-02 1.930036544799804688e-01 -4.582877084612846375e-02
-1.440543085336685181e-01 2.557971179485321045e-01 -2.855280339717864990e-01 -7.035111635923385620e-02 2.132999300956726074e-01 2.432830631732940674e-01 -1.370749473571777344e-01 1.549213975667953491e-01 1.711234003305435181e-01 1.706731468439102173e-01 -5.056151375174522400e-02 -4.912472516298294067e-02 6.608170922845602036e-03 3.144336640834808350e-01 -5.709102749824523926e-02 -4.156494140625000000e-02 -7.191017270088195801e-02 -3.137274384498596191e-01 -1.681491732597351074e-01 -1.653888672590255737e-01 7.767730858176946640e-03 -1.248864457011222839e-01 5.659815296530723572e-02 3.253127634525299072e-01 -1.264250092208385468e-02 -2.178594321012496948e-01 -3.255414590239524841e-02 6.023971363902091980e-02 4.689672216773033142e-02 1.541596204042434692e-01 1.996981799602508545e-01 -3.324426114559173584e-01
-1.891827881336212158e-01 1.919071227312088013e-01 -1.109963431954383850e-01 1.049097478389739990e-01 -7.192242424935102463e-03 3.211660683155059814e-02 8.318996429443359375e-02 -8.529939502477645874e-02 4.465227015316486359e-03 -6.567118223756551743e-03 -2.831381857395172119e-01 -2.574879229068756104e-01 -2.214561961591243744e-02 1.809947565197944641e-02 1.148513406515121460e-01 2.797838151454925537e-01 -8.685687929391860962e-02 -7.922054827213287354e-02 -1.902152597904205322e-01 5.499520152807235718e-02 -1.986686699092388153e-02 7.191180437803268433e-02 3.709976971149444580e-01 4.413245916366577148e-01 -1.396897733211517334e-01 -2.422661483287811279e-01 -6.030944734811782837e-02 2.762124240398406982e-01 1.381644159555435181e-01 1.855459660291671753e-01 1.249673813581466675e-01 -1.780115514993667603e-01
-6.235306337475776672e-02 3.340751305222511292e-02 -3.842285275459289551e-01 -9.382536262273788452e-02 1.368447393178939819e-01 1.094503030180931091e-01 1.886989362537860870e-02 -1.504120528697967529e-01 1.015932410955429077e-01 1.899185031652450562e-02 -3.348162174224853516e-01 -1.394848525524139404e-01 -5.215051397681236267e-02 3.492969572544097900e-01 1.666190773248672485e-01 -3.421046212315559387e-02 1.515377759933471680e-01 -3.710085451602935791e-01 -2.600862272083759308e-02 -1.784704476594924927e-01 1.066392809152603149e-01 1.633101552724838257e-01 -1.130253151059150696e-01 2.409923523664474487e-01 3.927555307745933533e-02 3.807980567216873169e-02 1.099570244550704956e-01 1.679318547248840332e-01 2.239054143428802490e-01 -7.964358665049076080e-03 -7.445658743381500244e-02 -2.965082824230194092e-01
-3.589328825473785400e-01 1.508246362209320068e-01 -1.559196133166551590e-02 -3.779617697000503540e-02 3.501011803746223450e-02 3.593758121132850647e-02 2.512235343456268311e-01 7.480791956186294556e-02 -5.149440094828605652e-02 3.705134242773056030e-02 -2.824474871158599854e-01 -1.378627270460128784e-01 -9.843421727418899536e-02 1.999415457248687744e-01 1.175028905272483826e-01 1.846233308315277100e-01 -2.231013178825378418e-01 -6.643497198820114136e-02 -2.528822124004364014e-01 -1.325190514326095581e-01 9.091403335332870483e-02 4.197368025779724121e-02 2.500012516975402832e-02 1.745950877666473389e-01 -1.719799339771270752e-01 -5.164519697427749634e-02 1.060810834169387817e-01 3.245736062526702881e-01 2.060407549142837524e-01 1.689135283231735229e-01 3.054731488227844238e-01 -2.918507456779479980e-01
-1.719856262207031250e-01 2.280215732753276825e-02 -8.323689550161361694e-02 5.314711481332778931e-02 -3.740187361836433411e-02 -8.881617337465286255e-02 2.380914688110351562e-01 -1.216495111584663391e-01 1.705919951200485229e-01 1.677198857069015503e-01 2.401723992079496384e-03 -1.550127416849136353e-01 5.151446536183357239e-02 9.142695367336273193e-02 1.050468459725379944e-01 2.433658391237258911e-01 -3.418772220611572266e-01 -2.231694906949996948e-01 -1.846440881490707397e-01 -1.476621627807617188e-01 -1.496648639440536499e-01 -2.821315228939056396e-01 -1.937277764081954956e-01 1.976663917303085327e-01 5.939839035272598267e-02 -2.276598215103149414e-01 1.195247992873191833e-01 -1.164070963859558105e-01 3.904161155223846436e-01 1.656364500522613525e-01 1.250046938657760620e-01 -1.922794580459594727e-01
-1.846986636519432068e-02 -9.245514124631881714e-02 -3.267202973365783691e-01 1.210140734910964966e-01 1.331641077995300293e-01 -5.273981764912605286e-02 1.570209115743637085e-01 1.003440767526626587e-01 2.286376506090164185e-01 8.003821969032287598e-02 -4.213071465492248535e-01 -1.197628006339073181e-01 -2.762384414672851562e-01 1.131790280342102051e-01 2.108933180570602417e-01 -1.585732586681842804e-02 2.254951931536197662e-02 -3.370456099510192871e-01 -1.099822372198104858e-01 -1.133901253342628479e-01 1.967873424291610718e-02 9.219377487897872925e-02 -6.160950753837823868e-03 4.085469618439674377e-02 9.641149640083312988e-02 1.319018304347991943e-01 1.766238659620285034e-01 1.298989802598953247e-01 3.996771946549415588e-02 1.938692629337310791e-01 -1.793176680803298950e-02 -4.076639711856842041e-01
-2.075653821229934692e-01 1.418973207473754883e-01 -2.033363729715347290e-01 -2.218743599951267242e-02 4.603666439652442932e-02 -8.220915496349334717e-02 1.233592405915260315e-01 2.420876324176788330e-01 1.358892321586608887e-01 7.563020288944244385e-02 -1.580102741718292236e-01 -2.520720064640045166e-01 -5.297612864524126053e-03 -5.764143913984298706e-02 5.021766424179077148e-01 -9.221386164426803589e-02 1.222493574023246765e-01 -2.136017829179763794e-01 5.995705351233482361e-02 -1.697202175855636597e-01 9.744371473789215088e-02 -1.516746282577514648e-01 1.817911118268966675e-01 3.867836296558380127e-01 1.018680706620216370e-01 6.991103291511535645e-02 4.718238115310668945e-02 1.926464140415191650e-01 -5.848214030265808105e-03 -6.737633142620325089e-03 6.199158728122711182e-02 -2.624251842498779297e-01
-1.585320942103862762e-02 -1.107504218816757202e-01 3.067996799945831299e-01 -3.787093795835971832e-03 6.440886110067367554e-02 9.269662946462631226e-02 6.923672556877136230e-02 -9.870606660842895508e-02 4.002486765384674072e-01 5.800170451402664185e-02 -1.244539991021156311e-01 -5.248707160353660583e-02 -2.963657490909099579e-02 -2.171143330633640289e-02 3.299042880535125732e-01 1.797036975622177124e-01 -3.701993823051452637e-01 5.615995824337005615e-02 -2.052712813019752502e-02 1.817367523908615112e-01 -2.855644747614860535e-02 -2.368939854204654694e-02 8.207667618989944458e-03 3.394847512245178223e-01 -3.419990092515945435e-02 -1.154283434152603149e-01 -4.029831290245056152e-02 2.067483365535736084e-01 4.716334491968154907e-02 1.760062128305435181e-01 6.426503509283065796e-02 -3.940027058124542236e-01
-1.450259536504745483e-01 2.876457273960113525e-01 -1.616177707910537720e-01 8.632154762744903564e-02 1.699205040931701660e-01 -1.697000414133071899e-01 3.340352475643157959e-01 -8.494256436824798584e-02 3.674919158220291138e-02 1.272639632225036621e-01 -3.504174053668975830e-01 -3.054350614547729492e-01 -1.482750624418258667e-01 -9.292284399271011353e-02 1.672546565532684326e-01 -9.276045113801956177e-02 -8.907899260520935059e-02 -1.392640452831983566e-02 -3.522562682628631592e-01 -2.780182659626007080e-01 -6.098385527729988098e-02 -1.814260758692398667e-04 -1.053516939282417297e-01 -3.249301807954907417e-04 -6.783384084701538086e-02 -1.203440502285957336e-01 1.291749924421310425e-01 1.036663874983787537e-01 2.392944991588592529e-01 3.071012534201145172e-02 1.611069440841674805e-01 -1.742365509271621704e-01
-2.238984256982803345e-01 1.404273062944412231e-01 -4.482597112655639648e-02 3.079569935798645020e-01 -4.026514664292335510e-02 -5.055363476276397705e-02 1.563859432935714722e-01 1.898580417037010193e-02 1.815672218799591064e-01 -1.951172162080183625e-04 -3.759568333625793457e-01 -6.519757956266403198e-02 -1.039780825376510620e-01 1.183765828609466553e-01 1.653912067413330078e-01 3.074430227279663086e-01 -2.476437836885452271e-01 1.543600112199783325e-01 -1.651158183813095093e-01 4.639167711138725281e-02 -2.281443923711776733e-01 -8.608286082744598389e-02 -3.952891379594802856e-02 1.591484546661376953e-01 3.779708594083786011e-02 9.690878540277481079e-02 3.709206730127334595e-02 1.521028727293014526e-01 2.619537115097045898e-01 -2.172763086855411530e-02 1.564385145902633667e-01 -3.863045573234558105e-01
-1.607243716716766357e-01 -1.195712536573410034e-01 -3.450163602828979492e-01 3.645395115017890930e-02 2.319737672805786133e-01 -2.260331995785236359e-02 1.867070943117141724e-01 7.940075546503067017e-02 2.787805497646331787e-01 1.484344750642776489e-01 -3.646219372749328613e-01 -1.767697036266326904e-01 -1.359726786613464355e-01 2.454374730587005615e-01 1.784943491220474243e-01 -2.734811045229434967e-02 1.776167303323745728e-01 -2.007721960544586182e-01 -1.660129576921463013e-01 -8.341819047927856445e-02 1.245078295469284058e-01 1.475514173507690430e-01 -4.864466935396194458e-02 -5.262373760342597961e-02 -1.919724419713020325e-02 -1.881163683719933033e-03 1.991722881793975830e-01 5.916796997189521790e-02 1.731863431632518768e-02 1.021405309438705444e-01 1.065386235713958740e-01 -3.928399682044982910e-01
-1.060813590884208679e-01 8.921778760850429535e-03 1.344848871231079102e-01 -3.276945091784000397e-03 1.113874539732933044e-01 1.616060286760330200e-01 1.481894552707672119e-01 -6.731233745813369751e-02 3.439302742481231689e-01 -8.083527535200119019e-02 -2.093155235052108765e-01 -1.859841644763946533e-01 -1.916402727365493774e-01 1.816797256469726562e-01 3.406402170658111572e-01 3.025813698768615723e-01 -1.986953169107437134e-01 1.469284594058990479e-01 -4.960782453417778015e-02 -2.236806303262710571e-01 -4.062789678573608398e-02 -7.433846592903137207e-02 -1.331294775009155273e-01 9.160497784614562988e-02 2.546904049813747406e-02 1.709198355674743652e-01 -2.006852328777313232e-01 2.783530056476593018e-01 1.665627509355545044e-01 1.673173010349273682e-01 1.932963281869888306e-01 -1.934755444526672363e-01
-1.615252047777175903e-01 1.529634147882461548e-01 -5.360822379589080811e-02 6.784386932849884033e-02 4.019408300518989563e-02 -1.204877868294715881e-01 2.267330288887023926e-01 -1.340923309326171875e-01 1.619324833154678345e-01 -5.206023529171943665e-02 -2.218487858772277832e-01 -4.290593415498733521e-02 2.384144999086856842e-02 1.287412941455841064e-01 2.110266536474227905e-01 3.689266741275787354e-02 -2.850249707698822021e-01 1.997619681060314178e-02 -1.994810253381729126e-01 -4.273822605609893799e-01 -6.613038480281829834e-02 1.202822849154472351e-01 -4.574497416615486145e-02 4.161254689097404480e-02 1.748629659414291382e-01 -2.404180169105529785e-01 -4.292156919836997986e-02 -1.115961093455553055e-02 4.713109433650970459e-01 8.743547648191452026e-02 1.077184155583381653e-01 -2.366611212491989136e-01
1.550015211105346680e-01 3.790348768234252930e-02 -1.268490850925445557e-01 -1.122509464621543884e-01 5.857102200388908386e-02 6.521865725517272949e-02 1.674553602933883667e-01 1.201295182108879089e-01 7.869480550289154053e-02 1.295182853937149048e-01 -2.601029574871063232e-01 -2.069438248872756958e-01 1.237093843519687653e-02 6.741803139448165894e-02 9.971883147954940796e-03 1.537628769874572754e-01 -9.362191706895828247e-02 1.119285747408866882e-01 -3.539554076269268990e-03 -2.364908903837203979e-01 1.659657806158065796e-01 -1.599294990301132202e-01 -3.898828104138374329e-02 2.426318526268005371e-01 1.050182804465293884e-02 -3.541083037853240967e-01 -1.080091483891010284e-02 1.748793125152587891e-01 5.306091904640197754e-01 4.642884433269500732e-02 2.930302917957305908e-01 -1.314756274223327637e-01
-9.376554191112518311e-02 9.456465393304824829e-02 -5.952147766947746277e-02 2.338696271181106567e-01 -1.444294117391109467e-02 -2.609758451581001282e-02 -4.059449583292007446e-02 -7.723370194435119629e-02 -9.851998090744018555e-02 1.130529344081878662e-01 -3.728589117527008057e-01 -1.900833249092102051e-01 1.269281506538391113e-01 2.431803196668624878e-01 1.905135065317153931e-01 2.937214076519012451e-01 -2.315580695867538452e-01 1.109953001141548157e-01 -2.107580453157424927e-01 -2.659406363964080811e-01 -2.420845180749893188e-01 -8.956661331467330456e-04 1.157502308487892151e-01 2.600238323211669922e-01 -1.976758092641830444e-01 1.016271710395812988e-01 2.419533394277095795e-02 2.124471962451934814e-01 2.798643112182617188e-01 -1.939253695309162140e-02 -4.540536925196647644e-02 -1.532447636127471924e-01
-1.386340409517288208e-01 9.368234127759933472e-02 7.904412224888801575e-03 -4.755668342113494873e-02 -5.181924253702163696e-02 4.771805927157402039e-02 2.890874072909355164e-02 7.620546221733093262e-02 4.613753259181976318e-01 -2.876840531826019287e-01 -3.041429221630096436e-01 -8.379659056663513184e-02 -2.027817964553833008e-01 6.075378879904747009e-02 2.103894054889678955e-01 8.915995061397552490e-02 -1.478464454412460327e-01 -1.970731317996978760e-01 -1.757481098175048828e-01 -2.210043817758560181e-01 -1.243515685200691223e-01 8.700613677501678467e-02 -1.410917341709136963e-01 1.800026148557662964e-01 1.112242713570594788e-01 -3.070802688598632812e-01 -8.384373039007186890e-02 8.363178931176662445e-03 3.372274637222290039e-01 6.202088203281164169e-03 8.437089622020721436e-02 -1.244184747338294983e-01
-1.074467003345489502e-01 -5.117693543434143066e-02 6.126577407121658325e-02 -2.336702644824981689e-01 1.755867898464202881e-01 -1.489986926317214966e-01 9.252120554447174072e-02 3.607445582747459412e-02 2.223411053419113159e-01 3.533967137336730957e-01 -3.038519024848937988e-01 9.575987607240676880e-02 -4.121959209442138672e-02 2.636733055114746094e-01 4.220539033412933350e-01 1.106085032224655151e-01 -1.539525240659713745e-01 -1.872576028108596802e-01 -1.939023733139038086e-01 8.795432746410369873e-02 -1.221307590603828430e-01 -2.318743020296096802e-01 4.116629436612129211e-02 1.730689257383346558e-01 1.843820661306381226e-01 -1.763042658567428589e-01 -9.995189309120178223e-02 8.681698888540267944e-02 -2.917157486081123352e-02 5.982991307973861694e-02 1.306652277708053589e-01 1.365267038345336914e-01
-1.598650217056274414e-01 -2.262281924486160278e-01 -1.850756257772445679e-02 6.591167300939559937e-03 -8.156854659318923950e-03 -1.260669529438018799e-01 -1.296491324901580811e-01 -1.323416233062744141e-01 2.365186959505081177e-01 3.191641271114349365e-01 1.776217520236968994e-01 -1.712573915719985962e-01 -3.127235220745205879e-03 3.513239622116088867e-01 2.887170612812042236e-01 8.763279020786285400e-02 3.730038180947303772e-02 -7.298038899898529053e-02 -6.712440401315689087e-02 -1.017832607030868530e-01 -2.658174335956573486e-01 1.011315956711769104e-01 9.880509227514266968e-02 2.887161374092102051e-01 6.651794165372848511e-02 -6.752666085958480835e-02 2.731693089008331299e-01 1.775715500116348267e-01 2.514013834297657013e-02 -1.613358259201049805e-01 -8.935171365737915039e-02 -3.066971302032470703e-01
1.111759524792432785e-02 1.957637071609497070e-01 6.943735480308532715e-02 -1.224765628576278687e-01 -8.120881766080856323e-02 2.812072169035673141e-03 5.995919555425643921e-02 -5.504151806235313416e-02 2.842184901237487793e-01 2.450624406337738037e-01 -7.637074589729309082e-02 1.403536647558212280e-01 7.339837402105331421e-02 1.173683777451515198e-01 -8.519317954778671265e-03 3.603465259075164795e-01 7.957307249307632446e-02 -4.654733464121818542e-03 -1.148560866713523865e-01 3.432298311963677406e-03 -8.399584144353866577e-02 9.876633994281291962e-03 2.926957309246063232e-01 3.110396564006805420e-01 3.048575483262538910e-02 1.865305006504058838e-01 2.052715271711349487e-01 1.408245265483856201e-01 4.035748839378356934e-01 -2.962046675384044647e-02 6.153193488717079163e-02 -3.724213540554046631e-01
-7.051626592874526978e-02 4.894193261861801147e-02 -4.347679615020751953e-01 -1.630357205867767334e-01 2.683614194393157959e-01 -9.323513507843017578e-02 1.459428369998931885e-01 -2.033926919102668762e-02 1.512182056903839111e-01 1.416061371564865112e-01 -3.016433715820312500e-01 -2.370283380150794983e-02 -9.866992384195327759e-02 1.893718540668487549e-01 1.775181740522384644e-01 1.188637129962444305e-02 2.111860364675521851e-01 -3.154819011688232422e-01 -1.659001410007476807e-01 -1.123349517583847046e-01 4.272880405187606812e-02 7.219644729048013687e-03 -2.347019873559474945e-02 3.505551218986511230e-01 1.084756404161453247e-01 9.306651353836059570e-02 2.039754688739776611e-01 1.611553281545639038e-01 1.408068984746932983e-01 7.772848010063171387e-02 -3.028670884668827057e-02 -1.962252706289291382e-01
2.705598063766956329e-02 -1.525435447692871094e-01 7.533954083919525146e-02 -1.407317966222763062e-01 4.107685014605522156e-02 1.345297992229461670e-01 1.383544504642486572e-01 3.730562925338745117e-01 2.840835154056549072e-01 2.706585526466369629e-01 -1.042212098836898804e-01 -1.811778694391250610e-01 3.415593132376670837e-02 2.456019222736358643e-01 1.404127031564712524e-01 -1.694413274526596069e-02 4.852451011538505554e-02 2.249140478670597076e-02 1.465834397822618484e-02 -6.667397916316986084e-02 -2.596033513545989990e-01 -4.390895366668701172e-02 2.813135981559753418e-01 2.941557168960571289e-01 -3.451493754982948303e-02 -6.246412172913551331e-02 6.215709447860717773e-02 1.793896853923797607e-01 1.169385015964508057e-01 -3.357146680355072021e-02 3.448540568351745605e-01 -2.755193710327148438e-01
2.125427126884460449e-01 6.993414461612701416e-02 5.613601580262184143e-02 -1.901302784681320190e-01 7.414691895246505737e-02 8.077973127365112305e-02 1.965335309505462646e-01 -2.466992707923054695e-03 2.460825890302658081e-01 1.718255728483200073e-01 -2.022741883993148804e-01 -1.811818629503250122e-01 3.245137929916381836e-01 1.143637746572494507e-01 3.328022062778472900e-01 3.105790317058563232e-01 3.045136481523513794e-02 6.362788379192352295e-02 -9.632039070129394531e-02 -3.418259620666503906e-01 1.090614572167396545e-01 8.922376669943332672e-03 1.027437224984169006e-01 2.463512718677520752e-01 7.285585254430770874e-02 -1.067509949207305908e-01 5.417815595865249634e-02 1.748485714197158813e-01 3.462118282914161682e-02 -2.529754638671875000e-01 1.965493857860565186e-01 4.686749354004859924e-02
9.666015394032001495e-03 1.064237207174301147e-01 1.463702972978353500e-02 1.598531454801559448e-01 -1.632383167743682861e-01 -1.241169590502977371e-02 1.021757125854492188e-01 1.226513087749481201e-01 1.117534190416336060e-01 -1.271668523550033569e-01 -2.722813189029693604e-01 -1.299893707036972046e-01 -2.158029824495315552e-01 2.306382507085800171e-01 1.828681081533432007e-01 1.934772431850433350e-01 -1.190784648060798645e-01 7.354086637496948242e-02 2.904151566326618195e-02 -1.656514555215835571e-01 -2.389284819364547729e-01 1.989368945360183716e-01 4.506457224488258362e-02 4.113529920578002930e-01 1.609604358673095703e-01 -1.759282797574996948e-01 -3.772199153900146484e-02 -5.483796820044517517e-02 3.726377189159393311e-01 6.107458844780921936e-02 -1.236544176936149597e-01 -2.919768691062927246e-01
-8.012150973081588745e-02 4.597414284944534302e-02 -1.453348398208618164e-01 4.099565371870994568e-02 -1.238299831748008728e-01 9.128954261541366577e-02 1.711175441741943359e-01 -7.907832041382789612e-03 2.797096222639083862e-02 -3.018527664244174957e-02 -3.099785745143890381e-01 -3.593240380287170410e-01 7.708716392517089844e-02 1.514408551156520844e-02 5.066177621483802795e-02 3.549845218658447266e-01 -2.745332121849060059e-01 3.077297657728195190e-02 -3.653703927993774414e-01 -3.975114598870277405e-02 -2.784729599952697754e-01 1.502783410251140594e-02 1.033835038542747498e-01 1.769373863935470581e-01 -1.423234678804874420e-02 1.441966742277145386e-01 8.569717407226562500e-02 3.007435500621795654e-01 1.475426703691482544e-01 -1.536907553672790527e-01 7.533904910087585449e-02 -2.302075773477554321e-01
-2.073400914669036865e-01 1.796056926250457764e-01 -6.072280555963516235e-02 1.523666977882385254e-01 -1.514051668345928192e-02 2.529493570327758789e-01 9.542880207300186157e-02 -1.048860773444175720e-01 2.144755572080612183e-01 6.796036660671234131e-02 -2.321158349514007568e-01 -2.011088132858276367e-01 8.842138573527336121e-03 1.934992820024490356e-01 1.696545332670211792e-01 6.029132008552551270e-02 -4.098497927188873291e-01 8.958891034126281738e-02 -2.947407364845275879e-01 -1.631958931684494019e-01 -2.887447476387023926e-01 2.743140980601310730e-02 7.696824520826339722e-02 9.345152229070663452e-02 5.077980086207389832e-02 4.758882150053977966e-02 1.568605378270149231e-02 1.483855843544006348e-01 1.127095371484756470e-01 -6.891741603612899780e-02 4.023479819297790527e-01 -6.256277859210968018e-02
-6.474478542804718018e-02 1.792809516191482544e-01 -1.912827938795089722e-01 -2.481887638568878174e-01 -6.450838595628738403e-02 1.628489643335342407e-01 1.045828685164451599e-01 1.561007089912891388e-02 1.092421188950538635e-01 2.338341027498245239e-01 1.260880231857299805e-01 2.216566205024719238e-01 1.504772007465362549e-01 3.514933586120605469e-01 2.741680741310119629e-01 -2.359514385461807251e-01 -1.964170932769775391e-01 2.669457197189331055e-01 -8.431699126958847046e-02 -1.003218740224838257e-01 1.158255711197853088e-01 1.618237793445587158e-02 3.627845272421836853e-02 1.420428305864334106e-01 1.623133718967437744e-01 -8.508663624525070190e-02 1.013974994421005249e-01 3.301363289356231689e-01 2.039826214313507080e-01 7.625824213027954102e-02 -5.380366463214159012e-03 -2.290193289518356323e-01
7.935339212417602539e-02 -1.536549329757690430e-01 -1.365888267755508423e-01 1.995569467544555664e-01 2.154431939125061035e-01 2.886235415935516357e-01 -9.616681933403015137e-02 1.708097308874130249e-01 6.981407850980758667e-02 1.682574152946472168e-01 -1.793293803930282593e-01 6.067525595426559448e-02 7.241950184106826782e-02 4.112762510776519775e-01 1.999130696058273315e-01 -2.962910942733287811e-02 8.190835267305374146e-02 2.672427706420421600e-02 -2.963271439075469971e-01 -2.595927193760871887e-02 -4.378150217235088348e-03 3.201624751091003418e-02 1.015110686421394348e-01 3.926945328712463379e-01 3.656227514147758484e-02 -4.556996375322341919e-02 -1.898196935653686523e-01 2.677463293075561523e-01 1.621365100145339966e-01 -1.534223090857267380e-02 1.371470838785171509e-01 -2.031721919775009155e-01
-7.656686007976531982e-02 5.665038526058197021e-02 1.453334093093872070e-02 2.268472453579306602e-03 1.639909483492374420e-02 -2.079697996377944946e-01 9.704687446355819702e-02 -2.555187940597534180e-01 1.553137898445129395e-01 9.501621872186660767e-02 4.807179793715476990e-02 8.685308694839477539e-02 -1.465552486479282379e-02 -1.379722952842712402e-01 2.675478458404541016e-01 2.025997042655944824e-01 -2.555934488773345947e-01 -2.326359152793884277e-01 -3.131860792636871338e-01 -3.094273209571838379e-01 -2.316702008247375488e-01 3.999524563550949097e-02 1.563696712255477905e-01 -7.242427207529544830e-03 2.836514711380004883e-01 -1.706627160310745239e-01 3.404798358678817749e-02 7.640149444341659546e-02 1.808402985334396362e-01 3.338520228862762451e-01 8.262416720390319824e-02 -1.922987699508666992e-01
-1.015164609998464584e-02 -7.641647011041641235e-02 -2.254262864589691162e-01 -1.401221286505460739e-02 2.448035329580307007e-01 -2.839120663702487946e-02 3.420027438551187515e-03 1.984775513410568237e-01 2.070876508951187134e-01 1.661230176687240601e-01 -2.113129943609237671e-01 8.005849272012710571e-02 1.949839107692241669e-02 3.005799055099487305e-01 8.293989300727844238e-02 9.294436126947402954e-02 -9.096251428127288818e-02 -5.690407380461692810e-02 -2.120682597160339355e-01 1.396248936653137207e-01 6.897388398647308350e-02 3.725463747978210449e-01 -7.646334916353225708e-02 6.280621886253356934e-02 8.168994635343551636e-02 1.159728467464447021e-01 1.812781393527984619e-01 3.432204425334930420e-01 2.246487438678741455e-01 1.905846297740936279e-01 1.273487787693738937e-02 -3.578505814075469971e-01
-1.103825122117996216e-01 4.708367958664894104e-02 -1.676182262599468231e-02 2.604537270963191986e-02 -1.583941727876663208e-01 7.260855287313461304e-02 5.970994476228952408e-03 -5.688878707587718964e-03 2.941222786903381348e-01 -2.477657496929168701e-01 -3.967965245246887207e-01 5.368524417281150818e-02 -1.270202994346618652e-01 4.119224846363067627e-02 4.438405632972717285e-01 1.344308555126190186e-01 -2.466314733028411865e-01 -1.648933440446853638e-02 8.742027916014194489e-03 -2.787263393402099609e-01 -1.113821640610694885e-01 6.050752475857734680e-02 -3.750465065240859985e-02 5.795920267701148987e-02 1.345038414001464844e-01 -3.112350106239318848e-01 -1.122660934925079346e-01 6.092497333884239197e-02 2.950295805931091309e-01 -6.942597031593322754e-02 1.377934366464614868e-01 -1.061508581042289734e-01
-7.481435686349868774e-02 1.248031109571456909e-01 -2.881209254264831543e-01 2.352531552314758301e-01 -1.200602948665618896e-01 1.374868899583816528e-01 9.037702530622482300e-02 4.446731507778167725e-02 2.411666959524154663e-01 1.618369966745376587e-01 -2.496663033962249756e-01 -1.920339465141296387e-01 2.132841153070330620e-03 1.485223025083541870e-01 1.286347508430480957e-01 2.695244550704956055e-01 -3.356939554214477539e-01 9.334824979305267334e-02 -7.269965857267379761e-02 -4.894966632127761841e-02 -8.033572137355804443e-02 -5.140030384063720703e-02 1.624760776758193970e-01 7.907477021217346191e-02 2.735774517059326172e-01 9.073622524738311768e-02 -5.016618221998214722e-02 2.316688597202301025e-01 8.067297190427780151e-02 1.949548488482832909e-03 4.296426475048065186e-01 3.143279626965522766e-02
8.265911787748336792e-02 -1.157551482319831848e-01 6.463858298957347870e-03 -1.183221563696861267e-01 -2.373337149620056152e-01 6.206744909286499023e-02 4.366432782262563705e-03 -6.843070499598979950e-03 3.786591887474060059e-01 6.374571472406387329e-03 -1.426885873079299927e-01 1.162098720669746399e-01 4.033676087856292725e-01 1.795797497034072876e-01 2.116562426090240479e-01 8.679864928126335144e-03 -9.016074240207672119e-02 -1.506160851567983627e-02 -1.139943748712539673e-01 -1.554736495018005371e-01 -1.419129371643066406e-01 4.132885113358497620e-02 1.174878627061843872e-01 1.021504700183868408e-01 -2.828093618154525757e-02 -2.224283516407012939e-01 -2.360790073871612549e-01 2.269382961094379425e-02 -7.384088635444641113e-02 -4.409893602132797241e-02 1.435351669788360596e-01 -5.120885372161865234e-01
4.578263312578201294e-02 1.386011540889739990e-01 -3.518688082695007324e-01 1.716064848005771637e-02 2.118280082941055298e-01 -1.490122824907302856e-01 3.424971923232078552e-02 1.861188411712646484e-01 3.220624327659606934e-01 1.580200493335723877e-01 -1.220179051160812378e-01 1.073291376233100891e-01 2.026274241507053375e-02 6.304212659597396851e-02 1.872532218694686890e-01 6.982187926769256592e-02 -1.909300982952117920e-01 3.088561352342367172e-03 -9.247129410505294800e-02 -2.662034034729003906e-01 -3.112252652645111084e-01 -6.559907644987106323e-02 1.873022615909576416e-01 1.876031160354614258e-01 2.777070999145507812e-01 -2.071265429258346558e-01 2.294375151395797729e-01 2.266080379486083984e-01 -4.275891184806823730e-02 2.333812043070793152e-02 1.446547657251358032e-01 1.328100264072418213e-01
-1.570401489734649658e-01 1.998004019260406494e-01 -1.712847501039505005e-02 -1.459318995475769043e-01 1.827634274959564209e-01 2.203698903322219849e-01 -7.703901082277297974e-02 -1.453111618757247925e-01 1.070337519049644470e-01 3.303161561489105225e-01 -7.257251441478729248e-02 1.728759855031967163e-01 1.789405383169651031e-02 1.411384493112564087e-01 3.863628208637237549e-01 -6.586675345897674561e-02 -3.263536840677261353e-02 1.786892414093017578e-01 -2.645469009876251221e-01 -2.810138165950775146e-01 4.286620393395423889e-02 -5.162505060434341431e-02 8.049840480089187622e-02 -9.942772239446640015e-02 -1.176960170269012451e-01 -3.169966638088226318e-01 -1.049869786947965622e-02 1.174147278070449829e-01 1.704100966453552246e-01 -4.015888646245002747e-02 1.627233177423477173e-01 -2.950528860092163086e-01
-8.468979969620704651e-03 -1.824570298194885254e-01 -1.018409505486488342e-01 -7.073207199573516846e-02 -2.013905346393585205e-01 2.140714079141616821e-01 -5.834459140896797180e-02 2.398975193500518799e-03 -1.164507418870925903e-01 -8.059080690145492554e-02 -8.109849691390991211e-02 1.325999498367309570e-01 4.609866812825202942e-02 3.434036672115325928e-01 4.796272218227386475e-01 -5.719184502959251404e-02 -2.661688923835754395e-01 -1.733393222093582153e-01 -1.729369908571243286e-01 6.660584360361099243e-02 -8.307338505983352661e-02 -1.037798672914505005e-01 -2.485123872756958008e-01 3.021285235881805420e-01 1.326817721128463745e-01 -5.345908552408218384e-02 -6.443540006875991821e-02 1.373866200447082520e-01 1.503468006849288940e-01 -9.723024070262908936e-02 5.770806223154067993e-02 -2.811833322048187256e-01
1.205314993858337402e-01 1.088664010167121887e-01 3.996025770902633667e-02 1.158172339200973511e-01 1.593559794127941132e-02 -5.380446463823318481e-02 1.431368440389633179e-01 -3.263765946030616760e-02 2.500385642051696777e-01 -2.524260990321636200e-02 -3.723140358924865723e-01 -2.565631270408630371e-01 1.044449433684349060e-01 2.419322878122329712e-01 -4.383634775876998901e-02 3.183819353580474854e-01 -1.803638488054275513e-01 6.739366054534912109e-02 -3.143448829650878906e-01 -1.558765023946762085e-01 -2.526633627712726593e-02 -5.257003009319305420e-02 1.843349933624267578e-01 2.029454112052917480e-01 -2.169268131256103516e-01 4.516229778528213501e-02 -1.497331559658050537e-01 -1.001865565776824951e-01 2.351680696010589600e-01 -1.720271110534667969e-01 -6.619764864444732666e-02 -2.898185551166534424e-01
-6.778649240732192993e-02 2.456764578819274902e-01 -1.691072806715965271e-02 1.390233933925628662e-01 4.634262248873710632e-02 1.549104154109954834e-01 6.509037315845489502e-02 -2.012020349502563477e-02 3.355089575052261353e-02 1.218746528029441833e-01 -2.512371838092803955e-01 -6.942262500524520874e-02 -8.365057408809661865e-02 3.108060956001281738e-01 3.410484194755554199e-01 3.204084932804107666e-01 -1.807989478111267090e-01 1.903914958238601685e-01 -1.631241291761398315e-02 -8.647058159112930298e-02 -2.498436719179153442e-01 1.102099195122718811e-01 1.777667105197906494e-01 1.500998288393020630e-01 -5.233421549201011658e-02 2.495590150356292725e-01 2.614558860659599304e-02 2.043789438903331757e-02 3.108886778354644775e-01 -1.983025372028350830e-01 2.424964904785156250e-01 -1.089782491326332092e-01
5.568323284387588501e-02 -3.105759806931018829e-02 1.564146876335144043e-01 9.130749106407165527e-02 -5.408870428800582886e-02 1.923817098140716553e-01 -9.813506901264190674e-02 -4.675261303782463074e-02 4.586595296859741211e-01 3.595995903015136719e-02 -2.056393176317214966e-01 8.446513116359710693e-02 -1.865844130516052246e-01 3.814907744526863098e-02 1.930423453450202942e-02 1.567217707633972168e-01 9.129046648740768433e-02 -2.244338840246200562e-01 -1.975134909152984619e-01 -1.780576109886169434e-01 -3.106030225753784180e-01 5.569944158196449280e-02 -7.174049317836761475e-02 4.330521449446678162e-02 -1.424052268266677856e-01 -1.601905077695846558e-01 -3.761467710137367249e-02 4.180762916803359985e-02 1.776339113712310791e-01 1.982444077730178833e-01 3.382678329944610596e-01 -3.445147871971130371e-01
-1.286473497748374939e-02 1.785212159156799316e-01 1.316609233617782593e-02 -1.602425575256347656e-01 6.788408011198043823e-02 -2.423717826604843140e-01 1.586762070655822754e-01 -1.146954484283924103e-02 2.950218915939331055e-01 1.776751726865768433e-01 -1.212149485945701599e-01 1.195264533162117004e-01 1.365026980638504028e-01 1.804571449756622314e-01 4.800174534320831299e-01 5.885242670774459839e-02 1.233351975679397583e-02 -2.978505194187164307e-01 -1.564196199178695679e-01 2.247876487672328949e-02 -1.692912429571151733e-01 2.736951708793640137e-01 7.318253815174102783e-02 1.255092918872833252e-01 7.007863838225603104e-03 -2.036938816308975220e-01 1.468997746706008911e-01 3.779974207282066345e-02 -1.368782520294189453e-01 -2.206155359745025635e-01 3.928745910525321960e-02 -2.208440154790878296e-01
1.639581769704818726e-01 -5.100647732615470886e-02 -3.658376634120941162e-02 -8.748182654380798340e-02 -3.722356632351875305e-02 3.125236034393310547e-01 1.964870281517505646e-02 -1.093972027301788330e-01 4.078211188316345215e-01 7.274047285318374634e-02 -2.200759500265121460e-01 -1.838211864233016968e-01 -2.221769690513610840e-01 -1.503302901983261108e-01 4.254114925861358643e-01 5.016697198152542114e-02 7.832641899585723877e-02 9.686624258756637573e-02 -2.118420973420143127e-02 6.097730621695518494e-02 4.309430718421936035e-02 -8.910662494599819183e-03 2.844373285770416260e-01 9.740084409713745117e-02 2.221263386309146881e-02 4.464469477534294128e-02 1.919488161802291870e-01 1.829840689897537231e-01 1.055642366409301758e-01 -2.474574744701385498e-01 -1.160613819956779480e-02 -2.889408767223358154e-01
-2.376922070980072021e-01 -2.514840103685855865e-03 1.519705653190612793e-01 -1.678718924522399902e-01 1.529586166143417358e-01 -1.129710152745246887e-01 1.270878612995147705e-01 -2.642074227333068848e-01 2.074057050049304962e-02 1.147417426109313965e-01 -5.599087569862604141e-03 -9.842406958341598511e-02 1.355794966220855713e-01 4.188894331455230713e-01 6.205273419618606567e-02 2.562994360923767090e-01 -2.699898481369018555e-01 -1.809438169002532959e-01 -1.253980584442615509e-02 -2.461616098880767822e-01 -5.938281863927841187e-02 -9.659158438444137573e-02 -1.463826596736907959e-01 2.862955033779144287e-01 1.397961080074310303e-01 -8.945100009441375732e-02 2.273968011140823364e-01 2.066313102841377258e-02 1.273508071899414062e-01 6.218694522976875305e-02 2.781833112239837646e-01 -1.536568552255630493e-01
-2.334983050823211670e-01 1.919208019971847534e-01 2.069847732782363892e-01 9.920401126146316528e-02 -8.912957459688186646e-02 -7.571846246719360352e-02 1.389983147382736206e-01 3.083606809377670288e-02 3.823240101337432861e-01 -3.433499857783317566e-02 -1.667144000530242920e-01 -5.843149870634078979e-02 -1.415790915489196777e-01 8.229926973581314087e-02 4.313642978668212891e-01 -3.050769679248332977e-02 -1.968970149755477905e-01 -1.056507527828216553e-01 -1.683966666460037231e-01 -6.212276592850685120e-02 -1.576730459928512573e-01 2.149561643600463867e-01 2.582108415663242340e-02 -5.260243266820907593e-02 6.412814557552337646e-02 -3.554859459400177002e-01 -9.445687383413314819e-02 1.554111484438180923e-02 3.214991986751556396e-01 7.371863722801208496e-02 -4.489648342132568359e-02 -1.500796824693679810e-01
-6.608382612466812134e-02 -2.433996945619583130e-01 -9.233303368091583252e-02 5.092615634202957153e-02 1.347599923610687256e-01 -5.175431072711944580e-02 -6.317744962871074677e-03 -1.188921481370925903e-01 2.287185639142990112e-01 3.421394526958465576e-01 1.278782039880752563e-01 -3.081626296043395996e-01 1.329488456249237061e-01 2.403366267681121826e-01 3.058046698570251465e-01 -5.156380683183670044e-02 -1.245882138609886169e-01 -1.230641230940818787e-01 -5.141947418451309204e-02 -9.259290248155593872e-02 -2.427094578742980957e-01 9.177906066179275513e-02 2.191178947687149048e-01 3.874675333499908447e-01 1.893900893628597260e-02 7.287246733903884888e-02 1.002768650650978088e-01 8.927360922098159790e-02 3.483642637729644775e-02 -4.576977342367172241e-02 2.604179084300994873e-01 -1.891455501317977905e-01
5.838356539607048035e-02 -8.524956554174423218e-02 1.018383633345365524e-02 -1.365698408335447311e-02 -2.366027981042861938e-01 1.215340048074722290e-01 1.404612958431243896e-01 1.963209956884384155e-01 2.751600742340087891e-01 1.629438437521457672e-02 -3.641468286514282227e-01 -1.318714171648025513e-01 8.380984887480735779e-03 2.246575951576232910e-01 -5.605987459421157837e-02 3.623493909835815430e-01 2.595954202115535736e-02 -1.082008257508277893e-01 -1.202157810330390930e-01 -2.670137286186218262e-01 -2.276216596364974976e-01 7.596054114401340485e-03 1.878951936960220337e-01 2.574282586574554443e-01 -1.232700124382972717e-01 -3.222964704036712646e-02 1.345754414796829224e-01 -3.744620829820632935e-02 2.714030444622039795e-01 4.887176677584648132e-02 -7.863057404756546021e-02 -2.819713950157165527e-01
-1.256468705832958221e-02 2.539362907409667969e-01 -3.230299353599548340e-01 -1.729261577129364014e-01 -3.632610663771629333e-02 -1.193268671631813049e-01 1.450155079364776611e-01 1.363183408975601196e-01 3.089744150638580322e-01 1.742709577083587646e-01 -2.770269215106964111e-01 2.205375283956527710e-01 -1.363460719585418701e-01 1.325066536664962769e-01 -3.219761326909065247e-02 1.008892431855201721e-01 -1.845150589942932129e-01 7.698191702365875244e-02 -9.401409327983856201e-02 -2.457779049873352051e-01 -2.649688422679901123e-01 -1.922212839126586914e-01 5.428976193070411682e-02 -2.511308062821626663e-03 1.723740398883819580e-01 -3.178009092807769775e-01 1.397657394409179688e-01 6.396852433681488037e-02 1.921502202749252319e-01 -1.594947427511215210e-01 1.036015674471855164e-01 -2.444319054484367371e-02
2.555435709655284882e-02 -1.949397325515747070e-01 1.651821136474609375e-01 8.976016193628311157e-02 8.245073258876800537e-03 6.592383608222007751e-03 -2.331706583499908447e-01 -1.113864779472351074e-01 3.876014351844787598e-01 1.521108150482177734e-01 -8.279487490653991699e-02 3.670386224985122681e-02 -1.124533265829086304e-02 1.875264346599578857e-01 4.148081541061401367e-01 1.495247036218643188e-01 1.181997209787368774e-01 -1.895393133163452148e-01 -3.411837518215179443e-01 -1.326894760131835938e-02 -1.824210137128829956e-01 2.174261212348937988e-01 2.133125066757202148e-01 2.502638399600982666e-01 -1.349479518830776215e-02 -4.932278022170066833e-02 1.403893083333969116e-01 8.429969847202301025e-02 -2.318885922431945801e-02 1.583796888589859009e-01 -1.256904099136590958e-02 -1.935224831104278564e-01
4.588162153959274292e-02 5.708992481231689453e-02 8.028780110180377960e-03 3.077397495508193970e-02 6.066088750958442688e-02 -1.116848513484001160e-01 2.531231045722961426e-01 -4.287220537662506104e-02 2.934245169162750244e-01 2.148145735263824463e-01 2.140915021300315857e-02 -1.292361319065093994e-01 1.786975115537643433e-01 4.476317167282104492e-01 3.966656625270843506e-01 1.045662164688110352e-01 1.197763755917549133e-01 -1.679091453552246094e-01 -8.130497485399246216e-02 -2.164940536022186279e-01 -8.048035204410552979e-02 -2.134841680526733398e-02 1.543136835098266602e-01 2.731986343860626221e-01 8.250833302736282349e-02 -6.195844337344169617e-02 -1.152463257312774658e-01 1.192618012428283691e-01 -1.928004622459411621e-01 2.514337599277496338e-01 9.115707874298095703e-02 -1.154036670923233032e-01
-4.840550199151039124e-02 2.936214804649353027e-01 -9.300384670495986938e-02 -2.780812233686447144e-02 -5.984784290194511414e-02 6.105995923280715942e-02 8.763698488473892212e-02 -1.373588740825653076e-01 1.044392958283424377e-02 4.114573299884796143e-01 -1.257180273532867432e-01 -6.878258287906646729e-02 -5.328684113919734955e-03 -4.397383704781532288e-02 3.163833320140838623e-01 3.409587219357490540e-02 -2.215275764465332031e-01 7.854502648115158081e-02 -5.454230308532714844e-02 -4.394352436065673828e-01 -2.982374094426631927e-02 -1.442837119102478027e-01 4.979334771633148193e-02 1.225725635886192322e-01 7.578976452350616455e-02 -4.341628253459930420e-01 9.829014539718627930e-02 9.570547193288803101e-02 1.144976019859313965e-01 -1.264081150293350220e-01 1.376150697469711304e-01 -1.528920531272888184e-01
1.699906736612319946e-01 -1.879933327436447144e-01 -6.512033939361572266e-02 -7.394678890705108643e-02 1.385587751865386963e-01 -5.328197404742240906e-02 1.492686718702316284e-01 -5.771760642528533936e-02 2.666769027709960938e-01 2.271276414394378662e-01 3.940774500370025635e-02 -6.252472102642059326e-02 1.923440396785736084e-01 2.889881432056427002e-01 3.654389679431915283e-01 1.420054286718368530e-01 -1.373366713523864746e-01 -1.522527486085891724e-01 9.463761001825332642e-02 -7.791224867105484009e-02 -3.148556351661682129e-01 -1.385542005300521851e-01 4.193916618824005127e-01 1.307154744863510132e-01 -1.920713461004197598e-03 -1.015361845493316650e-01 1.019106879830360413e-01 1.729866415262222290e-01 -2.833346277475357056e-02 1.156438589096069336e-01 7.953681796789169312e-02 -1.910851448774337769e-01
6.949204951524734497e-02 7.089614868164062500e-02 -3.374864161014556885e-01 -1.639818251132965088e-01 1.200728714466094971e-01 1.754251867532730103e-01 -8.132275193929672241e-02 5.605667084455490112e-02 -8.505216240882873535e-02 3.120191686321049929e-04 -3.871724903583526611e-01 -5.451159179210662842e-02 5.681547522544860840e-02 3.976848125457763672e-01 1.584009230136871338e-01 -1.198691278696060181e-01 -5.245806649327278137e-02 -1.824255734682083130e-01 -1.749649047851562500e-01 -3.570158407092094421e-02 -3.454251587390899658e-02 -7.560920715332031250e-02 5.980929732322692871e-02 4.454545080661773682e-01 1.001580506563186646e-01 3.336939215660095215e-02 -1.210407689213752747e-01 5.953199416399002075e-02 1.354954838752746582e-01 1.654782295227050781e-01 1.098738238215446472e-01 -2.635757029056549072e-01
-3.336351364850997925e-02 7.491808384656906128e-02 -1.743085682392120361e-01 2.163622975349426270e-01 2.383122295141220093e-01 -2.569887638092041016e-01 -2.256146520376205444e-01 -3.552366048097610474e-02 1.222228333353996277e-01 5.600731354206800461e-03 -1.568770259618759155e-01 3.944070637226104736e-02 1.471316218376159668e-01 2.828050851821899414e-01 3.890351653099060059e-01 8.066204935312271118e-02 -6.609464436769485474e-02 -1.772315800189971924e-01 -2.426009029150009155e-01 6.532135605812072754e-02 -1.801413446664810181e-01 2.802282869815826416e-01 1.404726058244705200e-01 2.417769432067871094e-01 -9.476163983345031738e-02 -2.403587475419044495e-02 5.076719447970390320e-03 1.087777018547058105e-01 -8.972645737230777740e-03 -1.046245396137237549e-01 1.330253928899765015e-01 -3.197717368602752686e-01
-1.521915793418884277e-01 1.582154631614685059e-01 -1.901886612176895142e-01 -1.907101273536682129e-01 2.564216852188110352e-01 2.263830751180648804e-01 -1.105898097157478333e-01 -2.856314182281494141e-02 7.756832987070083618e-02 -3.618682920932769775e-02 -1.644941419363021851e-01 -5.009516328573226929e-02 -2.683325670659542084e-02 2.816347479820251465e-01 2.627481222152709961e-01 2.287054806947708130e-02 8.967082016170024872e-03 -1.307842582464218140e-01 -2.136233299970626831e-01 -2.755901217460632324e-02 -3.384209796786308289e-02 -2.441230602562427521e-02 1.676855385303497314e-01 5.293580889701843262e-01 -1.274156719446182251e-01 -6.724905222654342651e-02 -2.593965530395507812e-01 -2.797855436801910400e-02 1.550983786582946777e-01 3.336163982748985291e-02 9.525135159492492676e-02 -2.568992376327514648e-01
7.476697862148284912e-02 2.674391567707061768e-01 3.113898914307355881e-03 1.686293631792068481e-01 -2.411399036645889282e-01 -1.029628217220306396e-01 1.692419052124023438e-01 8.726578950881958008e-02 -9.750576317310333252e-02 3.580239713191986084e-01 -4.049445092678070068e-01 -1.029241736978292465e-02 -1.772794686257839203e-02 2.726596891880035400e-01 1.950462758541107178e-01 2.295303046703338623e-01 1.294555217027664185e-01 3.763292357325553894e-02 -2.238264679908752441e-01 -5.258332192897796631e-02 -1.860043853521347046e-01 -8.400686201639473438e-04 8.134631067514419556e-02 1.389349848031997681e-01 8.533555269241333008e-02 4.929096251726150513e-02 2.075437605381011963e-01 6.285063922405242920e-02 3.396860957145690918e-01 -8.285243809223175049e-02 3.701691329479217529e-02 -1.017794981598854065e-01
-2.182308137416839600e-01 -1.272657215595245361e-01 -1.945973932743072510e-01 9.725506603717803955e-02 2.336106300354003906e-01 -1.402132511138916016e-01 2.173739820718765259e-01 -1.109880730509757996e-01 5.580820143222808838e-02 9.574526548385620117e-02 1.669854670763015747e-02 -1.616226434707641602e-01 -5.933814123272895813e-02 1.356936097145080566e-01 2.208860218524932861e-01 1.136152669787406921e-01 -1.215357407927513123e-01 -1.307133585214614868e-01 -1.973073035478591919e-01 -1.575174629688262939e-01 4.671216011047363281e-02 2.511575445532798767e-02 -3.494674861431121826e-01 1.251432448625564575e-01 5.999229848384857178e-02 -2.158290594816207886e-01 6.943760067224502563e-02 -1.189880352467298508e-02 4.880692064762115479e-01 9.614986181259155273e-02 2.255203425884246826e-01 -2.075405716896057129e-01
-2.193457782268524170e-01 -1.525671333074569702e-01 -4.257034957408905029e-01 9.043361991643905640e-03 2.751360833644866943e-01 -6.614800542593002319e-02 1.955997049808502197e-01 8.145377039909362793e-02 1.663354039192199707e-01 6.220795586705207825e-02 -3.329220414161682129e-01 -3.172777220606803894e-02 -1.153897643089294434e-01 2.166668027639389038e-01 2.241418063640594482e-01 2.290967479348182678e-02 6.080579012632369995e-02 -3.407793939113616943e-01 -1.109313294291496277e-01 -1.068979576230049133e-01 5.364365503191947937e-02 8.562945574522018433e-02 2.563301241025328636e-03 2.824442088603973389e-02 -8.974142372608184814e-02 9.895923547446727753e-03 9.126915782690048218e-02 5.243251472711563110e-02 8.115856349468231201e-02 8.326778560876846313e-02 1.228044182062149048e-02 -4.247992634773254395e-01
-8.942644298076629639e-02 -1.963412761688232422e-01 -1.724407374858856201e-01 1.583598554134368896e-01 4.698799923062324524e-02 1.695448183454573154e-03 -3.680832218378782272e-03 -2.887538634240627289e-02 3.092613220214843750e-01 3.658349812030792236e-01 6.479416787624359131e-02 -2.092950940132141113e-01 1.747764796018600464e-01 1.599704772233963013e-01 2.484164983034133911e-01 -1.038387976586818695e-02 -1.975681036710739136e-01 -1.153717562556266785e-01 -5.391024053096771240e-02 -1.644913703203201294e-01 -1.160801425576210022e-01 1.231679767370223999e-01 2.772427201271057129e-01 3.789342939853668213e-01 -1.586257368326187134e-01 6.692949682474136353e-02 5.120638385415077209e-02 1.305380761623382568e-01 1.115448772907257080e-02 -1.891892962157726288e-02 3.191337287425994873e-01 -1.307857185602188110e-01
-2.202829569578170776e-01 -9.844310581684112549e-02 -4.027153551578521729e-01 -5.737123265862464905e-02 3.690048353746533394e-03 -6.287352740764617920e-02 1.950767487287521362e-01 -1.651400327682495117e-01 2.496949434280395508e-01 3.307820260524749756e-01 -2.804685235023498535e-01 6.375811994075775146e-02 -2.307543307542800903e-01 2.284289300441741943e-01 1.256555318832397461e-01 8.885605633258819580e-02 -3.554974868893623352e-02 -4.064644873142242432e-02 -8.563665300607681274e-02 8.927463553845882416e-03 1.716023236513137817e-01 2.433824837207794189e-01 5.412507429718971252e-02 6.525228172540664673e-02 1.057745516300201416e-01 1.094973534345626831e-01 2.139336913824081421e-01 4.892822355031967163e-02 -2.689087204635143280e-02 3.828195156529545784e-03 9.075476974248886108e-02 -3.700045943260192871e-01
-7.891274243593215942e-02 -2.417668104171752930e-01 -4.370040446519851685e-02 2.881945669651031494e-01 1.380928456783294678e-01 -2.652931511402130127e-01 -6.136725470423698425e-02 -1.466751396656036377e-01 3.613416850566864014e-01 -4.927439242601394653e-02 -3.869110941886901855e-01 1.883040517568588257e-01 -2.418031096458435059e-01 2.438196539878845215e-01 2.325449287891387939e-01 -9.524369239807128906e-02 1.814964227378368378e-02 -7.397825270891189575e-02 -2.917703688144683838e-01 -2.331591248512268066e-01 -8.576175570487976074e-02 3.080894052982330322e-02 1.498499512672424316e-01 8.208081126213073730e-02 9.482549875974655151e-02 -4.152160510420799255e-02 1.170107573270797729e-01 -1.854794844985008240e-02 -4.219450056552886963e-03 -8.374378830194473267e-02 8.685630746185779572e-03 -1.475021541118621826e-01
-6.651084870100021362e-02 -4.971335083246231079e-02 -8.294498920440673828e-02 1.775766164064407349e-01 2.145537883043289185e-01 2.896106839179992676e-01 -6.853641569614410400e-02 3.782770782709121704e-02 2.417705059051513672e-01 1.041201874613761902e-01 -1.015129238367080688e-01 -2.854989171028137207e-01 -1.323577463626861572e-01 1.337019503116607666e-01 2.489212453365325928e-01 -5.699917301535606384e-02 8.437582291662693024e-03 8.682984113693237305e-02 -3.952833116054534912e-01 -1.505425721406936646e-01 8.232678472995758057e-02 -1.097935135476291180e-03 2.939991354942321777e-01 -1.405880451202392578e-01 1.243557557463645935e-01 -3.248108625411987305e-01 -1.258955001831054688e-01 1.605579555034637451e-01 2.029914408922195435e-01 -1.961583346128463745e-01 -6.041890755295753479e-02 -1.072883233428001404e-01
-1.118506118655204773e-01 -1.854534149169921875e-01 -4.664634764194488525e-01 -1.446158438920974731e-02 1.131506040692329407e-01 -1.341774500906467438e-02 2.857688963413238525e-01 3.068799339234828949e-02 2.304793149232864380e-01 5.717637017369270325e-02 -4.279978871345520020e-01 -8.689108490943908691e-02 -2.443197965621948242e-01 1.450983136892318726e-01 1.780270040035247803e-01 1.344536542892456055e-01 3.695730119943618774e-02 -2.296047508716583252e-01 -1.260299235582351685e-01 -3.401390090584754944e-02 1.192695423960685730e-01 1.432632505893707275e-01 2.638119738548994064e-03 3.420177847146987915e-02 4.512466862797737122e-02 8.421599864959716797e-02 1.387659758329391479e-01 -1.221802667714655399e-03 1.062848418951034546e-01 6.954457610845565796e-02 1.191856525838375092e-02 -3.322036564350128174e-01
2.236044704914093018e-01 -5.045532714575529099e-03 -7.455173414200544357e-03 7.451588753610849380e-03 7.920518517494201660e-02 4.463555812835693359e-01 1.397997438907623291e-01 -1.454212516546249390e-01 3.208813369274139404e-01 4.004305601119995117e-02 -4.936531186103820801e-04 -1.154102385044097900e-01 3.016843833029270172e-02 1.354077309370040894e-01 3.485996425151824951e-01 1.501586437225341797e-01 -7.129336893558502197e-02 -1.732378751039505005e-01 -3.258076608180999756e-01 -8.572229743003845215e-02 -1.961754113435745239e-01 -1.915823519229888916e-01 -1.404452472925186157e-01 -1.172007843852043152e-01 -1.679065823554992676e-01 -2.084856778383255005e-01 2.889610826969146729e-01 4.312247782945632935e-02 4.494727775454521179e-02 -3.556586802005767822e-02 6.669364869594573975e-02 -2.170436084270477295e-02
1.055753137916326523e-02 -2.502638399600982666e-01 -2.919266819953918457e-01 -1.216491907835006714e-01 1.536186635494232178e-01 -1.597117073833942413e-02 -6.791885197162628174e-02 9.369041025638580322e-02 2.342199832201004028e-01 1.799289435148239136e-01 -1.017648056149482727e-01 1.693737059831619263e-01 9.072830528020858765e-02 2.599153816699981689e-01 2.461046427488327026e-01 5.415751785039901733e-02 -3.772426024079322815e-02 2.423219978809356689e-01 -1.837387830018997192e-01 -2.140299230813980103e-02 -1.564702838659286499e-01 8.397515118122100830e-02 -1.458449661731719971e-01 5.078004300594329834e-02 -3.877286240458488464e-02 -1.099944412708282471e-01 -1.107267960906028748e-01 3.802861869335174561e-01 2.385039813816547394e-02 1.940705776214599609e-01 2.954646944999694824e-01 -2.977754473686218262e-01
-1.387799829244613647e-01 6.189643591642379761e-02 -1.073701009154319763e-01 -7.944103330373764038e-02 7.475837320089340210e-02 -9.648640453815460205e-02 3.129036724567413330e-01 2.506892085075378418e-01 5.361602827906608582e-02 9.257549047470092773e-02 -3.194811642169952393e-01 3.168733045458793640e-02 3.286687284708023071e-02 -1.813177391886711121e-02 4.158517718315124512e-01 2.393375486135482788e-01 -5.646206811070442200e-02 -1.382679045200347900e-01 -1.462521851062774658e-01 -6.241727620363235474e-02 1.055998951196670532e-01 -3.425610065460205078e-01 1.417391598224639893e-01 3.241587281227111816e-01 6.436812877655029297e-02 4.227365553379058838e-02 -1.245435774326324463e-01 1.753927469253540039e-01 9.177808463573455811e-02 2.052677571773529053e-01 1.515320241451263428e-01 -1.014517471194267273e-01
-1.817898601293563843e-01 -1.692728847265243530e-01 1.199823431670665741e-02 2.536172568798065186e-01 2.324336469173431396e-01 -2.250029146671295166e-01 1.105392500758171082e-01 -1.619493663311004639e-01 3.182315826416015625e-01 3.249453008174896240e-01 -1.553242504596710205e-01 -6.947150081396102905e-02 1.712822020053863525e-01 3.806588649749755859e-01 -4.474268853664398193e-02 1.350031495094299316e-01 -1.602504961192607880e-02 -1.959402859210968018e-01 -9.154459834098815918e-02 -4.167751967906951904e-02 -1.742853969335556030e-01 1.621685326099395752e-01 -6.704136263579130173e-03 1.217626780271530151e-01 1.136849522590637207e-01 -2.600365690886974335e-02 -9.196096099913120270e-03 2.286727428436279297e-01 1.282527893781661987e-01 -1.888476014137268066e-01 -2.219985006377100945e-03 -2.491000443696975708e-01
-1.376554220914840698e-01 4.536113888025283813e-02 8.900477550923824310e-03 6.909914314746856689e-02 4.629655554890632629e-02 -2.268170118331909180e-01 2.205525636672973633e-01 1.936701387166976929e-01 2.038326114416122437e-01 1.670012921094894409e-01 -1.515608429908752441e-01 -1.704803109169006348e-01 4.522321745753288269e-02 3.764618635177612305e-01 2.847845554351806641e-01 -3.715438023209571838e-02 1.149813160300254822e-01 -3.012885749340057373e-01 -2.053559869527816772e-01 3.727179393172264099e-02 2.761400640010833740e-01 -6.590612232685089111e-02 3.704638779163360596e-02 2.501648366451263428e-01 1.714215725660324097e-01 -8.640331774950027466e-02 5.429112352430820465e-03 1.195739358663558960e-01 -2.042546868324279785e-01 1.906016021966934204e-01 2.245293259620666504e-01 -1.221785619854927063e-01
-3.412526845932006836e-01 6.705504655838012695e-02 7.517275866121053696e-03 1.010867059230804443e-01 1.408052295446395874e-01 -7.588377594947814941e-02 3.301740288734436035e-01 3.278851509094238281e-03 1.954525262117385864e-01 4.173152521252632141e-02 -3.213840126991271973e-01 -7.949227839708328247e-02 -7.134468760341405869e-03 2.011594623327255249e-01 5.591457709670066833e-02 1.927462965250015259e-01 -1.098187714815139771e-01 1.410562247037887573e-01 -3.492576181888580322e-01 -2.102913409471511841e-01 4.095643386244773865e-02 1.231205686926841736e-01 1.136177629232406616e-01 2.506670355796813965e-01 -1.066962406039237976e-01 -6.574479490518569946e-02 -7.883112877607345581e-02 7.048948109149932861e-02 6.236949190497398376e-02 3.371637314558029175e-02 3.395401239395141602e-01 -2.566676139831542969e-01
-7.969774305820465088e-02 3.129271566867828369e-01 -6.985712051391601562e-02 1.802098937332630157e-02 -1.432238668203353882e-01 1.232540458440780640e-01 2.622466981410980225e-01 -1.745321974158287048e-02 -9.315668791532516479e-02 2.923204302787780762e-01 -2.966033220291137695e-01 -1.891818828880786896e-02 1.335286796092987061e-01 3.058929443359375000e-01 2.579356729984283447e-01 1.562339514493942261e-01 -1.464297901839017868e-02 -3.007774800062179565e-02 -6.566724926233291626e-02 9.720363467931747437e-02 -2.111756205558776855e-01 -6.998440716415643692e-03 7.185501605272293091e-02 5.767771601676940918e-02 2.413762807846069336e-01 5.928037315607070923e-02 3.748252391815185547e-01 2.852091332897543907e-03 2.370438575744628906e-01 -7.238570600748062134e-02 -3.946808353066444397e-02 -2.601090371608734131e-01
-2.621282450854778290e-02 3.276154748164117336e-04 -2.835468389093875885e-02 1.649288088083267212e-01 -1.462810486555099487e-01 -1.683455556631088257e-01 -1.785959750413894653e-01 9.803612483665347099e-04 1.754827648401260376e-01 2.675783634185791016e-01 -2.519265115261077881e-01 -1.146882176399230957e-01 1.606488674879074097e-01 1.943022757768630981e-01 3.677640557289123535e-01 2.981651723384857178e-01 -1.075885891914367676e-01 1.285565942525863647e-01 -2.569073578342795372e-03 -1.002144142985343933e-01 -1.388594657182693481e-01 -2.071140147745609283e-02 2.131622880697250366e-01 3.782841861248016357e-01 -1.355910003185272217e-01 1.775985509157180786e-01 7.277685403823852539e-02 2.463166713714599609e-01 2.738169208168983459e-02 -6.190948933362960815e-02 2.612150507047772408e-03 -2.367719113826751709e-01
-3.220775350928306580e-02 -1.541727930307388306e-01 -3.261997699737548828e-01 1.161588169634342194e-02 2.353333383798599243e-01 -1.838129200041294098e-02 2.410518676042556763e-01 7.409963756799697876e-02 2.110616713762283325e-01 1.540165990591049194e-01 -4.068926870822906494e-01 -1.407120376825332642e-01 -1.523856371641159058e-01 2.452652603387832642e-01 1.686268746852874756e-01 8.495002985000610352e-02 1.427067667245864868e-01 -2.929730117321014404e-01 -1.654960513114929199e-01 -1.366496235132217407e-01 1.460118144750595093e-01 5.678823590278625488e-02 4.940276965498924255e-03 -5.503780208528041840e-03 7.326856255531311035e-02 7.951650023460388184e-02 4.529425874352455139e-02 9.308458119630813599e-02 3.074490278959274292e-02 1.754652112722396851e-01 5.204638093709945679e-02 -3.781125545501708984e-01
2.683005928993225098e-01 -2.703812420368194580e-01 -1.552109271287918091e-01 -1.529077887535095215e-01 -9.738610684871673584e-02 3.679474815726280212e-02 6.017846986651420593e-02 -1.479273755103349686e-02 3.635483384132385254e-01 -1.747013181447982788e-01 -3.855069726705551147e-02 -9.853663295507431030e-02 5.274270474910736084e-02 2.124242670834064484e-02 2.843189239501953125e-01 8.214259147644042969e-02 -1.579435765743255615e-01 -2.504987455904483795e-02 -1.223593279719352722e-01 -2.899651881307363510e-04 -2.289359718561172485e-01 -2.948377728462219238e-01 2.095784097909927368e-01 -7.194369286298751831e-02 1.275147646665573120e-01 1.270426213741302490e-01 -8.378070592880249023e-02 2.847349941730499268e-01 8.676649630069732666e-02 -1.283468902111053467e-01 2.106127291917800903e-01 -3.319944739341735840e-01
-4.320768415927886963e-01 2.108402997255325317e-01 -3.475512191653251648e-02 -7.294224202632904053e-02 -1.758071184158325195e-01 -9.807608276605606079e-02 2.263924628496170044e-01 1.064219400286674500e-01 6.189808994531631470e-02 9.102839976549148560e-02 -3.255775570869445801e-02 -1.793305762112140656e-02 -1.973453313112258911e-01 1.577304601669311523e-01 2.324084490537643433e-01 2.669050730764865875e-02 -6.168477982282638550e-02 3.259968385100364685e-02 -2.844196259975433350e-01 -7.604692876338958740e-02 -2.518700435757637024e-02 -3.257937729358673096e-01 1.254451870918273926e-01 3.436943292617797852e-01 -1.646036803722381592e-01 1.919346116483211517e-02 -8.636192977428436279e-02 5.248290300369262695e-02 2.027909457683563232e-01 -4.320029541850090027e-02 6.299433857202529907e-02 -3.321959078311920166e-01
-4.522480815649032593e-02 -2.905864268541336060e-02 -4.104304686188697815e-02 1.000853180885314941e-01 5.509177595376968384e-02 -9.050650894641876221e-02 -2.545307390391826630e-02 -1.025647670030593872e-01 1.938313990831375122e-01 1.201373115181922913e-01 -1.314152330160140991e-01 1.849788874387741089e-01 1.342581212520599365e-01 2.427714169025421143e-01 5.181112289428710938e-01 1.006918027997016907e-01 5.273267626762390137e-03 -3.078441917896270752e-01 -1.328474283218383789e-01 -8.802614361047744751e-02 -1.115651708096265793e-02 1.315234452486038208e-01 5.254571884870529175e-02 2.955711185932159424e-01 -2.146202772855758667e-01 -8.111278712749481201e-02 1.203815937042236328e-01 7.212615013122558594e-02 -5.529952049255371094e-02 -2.830158770084381104e-01 -9.321308881044387817e-02 -3.347596228122711182e-01
-1.802691370248794556e-01 -2.065804302692413330e-01 -3.732435107231140137e-01 2.528527006506919861e-02 1.845436394214630127e-01 -6.094802543520927429e-02 1.570777446031570435e-01 -8.953530341386795044e-03 1.859459131956100464e-01 1.490683555603027344e-01 -4.008176922798156738e-01 -5.514389276504516602e-02 -2.042636722326278687e-01 1.457661092281341553e-01 3.800589144229888916e-01 2.643831074237823486e-02 1.067899018526077271e-01 -1.564946323633193970e-01 -1.129195168614387512e-01 -1.274386197328567505e-01 -1.373007078655064106e-03 1.238202303647994995e-02 6.913680583238601685e-02 1.517446711659431458e-02 2.496234513819217682e-02 1.942895054817199707e-01 9.425216168165206909e-02 -1.245822105556726456e-02 7.646429538726806641e-02 6.429283320903778076e-02 2.854742854833602905e-02 -4.068023264408111572e-01
1.047117561101913452e-01 5.051673203706741333e-02 -8.327724784612655640e-02 2.667449228465557098e-02 6.248871795833110809e-04 1.605955325067043304e-02 3.579255938529968262e-01 -1.512701660394668579e-01 2.408843487501144409e-01 2.439802289009094238e-01 1.587900146842002869e-02 7.454422861337661743e-02 -1.536893658339977264e-03 -4.967413097620010376e-02 2.371190637350082397e-01 4.443813860416412354e-01 -3.327842950820922852e-01 -2.899362333118915558e-02 -8.486397564411163330e-02 -1.711590439081192017e-01 -3.212275207042694092e-01 -9.524462372064590454e-02 1.754843294620513916e-01 3.862151503562927246e-02 1.341986507177352905e-01 -1.919645667076110840e-01 5.057163164019584656e-02 4.325527697801589966e-02 2.289704531431198120e-01 -6.784713268280029297e-02 1.921558529138565063e-01 -4.672659933567047119e-02
-1.827846020460128784e-01 4.156098584644496441e-04 -1.130864024162292480e-01 1.159810461103916168e-02 2.052240967750549316e-01 -7.757314294576644897e-02 2.815739512443542480e-01 -1.817480474710464478e-01 -7.454933971166610718e-02 -7.793141901493072510e-02 -1.322239171713590622e-02 1.013949364423751831e-01 -1.439394950866699219e-01 2.920740842819213867e-01 2.195614874362945557e-01 1.950358003377914429e-01 -2.091643167659640312e-03 4.587995260953903198e-02 -1.385632157325744629e-01 -2.950770966708660126e-02 1.092599108815193176e-01 -1.074180752038955688e-01 -1.647624969482421875e-01 2.096251994371414185e-01 1.000166777521371841e-02 -2.513861954212188721e-01 1.073518171906471252e-01 -2.345010265707969666e-02 5.350741744041442871e-01 -5.720040202140808105e-02 1.457226872444152832e-01 -2.755554318428039551e-01
7.058773189783096313e-02 8.499371260404586792e-02 8.074127137660980225e-02 2.839618548750877380e-02 1.470855474472045898e-01 -1.624819636344909668e-01 1.443033516407012939e-01 6.528363376855850220e-02 1.976296305656433105e-01 2.994617223739624023e-01 -1.074164453893899918e-02 -1.801200956106185913e-01 1.016619876027107239e-01 4.719336628913879395e-01 3.982132673263549805e-01 2.183177918195724487e-01 -1.680804789066314697e-01 -1.452271193265914917e-01 4.973988980054855347e-02 -1.199892982840538025e-01 -2.217339426279067993e-01 -2.974183484911918640e-02 2.143235802650451660e-01 2.241814732551574707e-01 -5.513288825750350952e-02 3.715740889310836792e-02 -5.649713426828384399e-02 2.581121865659952164e-03 -5.340228229761123657e-02 8.994584530591964722e-02 2.003728151321411133e-01 -1.886677891016006470e-01
1.675346940755844116e-01 2.575141787528991699e-01 -1.255347132682800293e-01 1.746866703033447266e-01 7.233113795518875122e-02 -5.003101751208305359e-02 3.647285699844360352e-01 -1.212334632873535156e-01 1.156987398862838745e-01 1.602298766374588013e-01 -2.032208591699600220e-01 -3.720161318778991699e-01 -1.536789536476135254e-01 2.296210080385208130e-01 1.948793530464172363e-01 5.320643633604049683e-02 4.269042611122131348e-02 2.614565566182136536e-02 -2.995785474777221680e-01 -1.305777728557586670e-01 1.420137584209442139e-01 -1.081956475973129272e-01 -1.437538955360651016e-02 3.843066748231649399e-03 3.292850255966186523e-01 -2.029722481966018677e-01 3.025204176083207130e-03 8.079309016466140747e-02 -9.930890053510665894e-02 -7.295157760381698608e-02 9.483468718826770782e-03 -2.348226010799407959e-01
2.353868074715137482e-02 -1.007494926452636719e-01 -9.290323406457901001e-02 -5.741712450981140137e-02 2.095836549997329712e-01 1.581747531890869141e-01 -6.009076721966266632e-03 1.714425235986709595e-01 2.213998287916183472e-01 1.668759882450103760e-01 6.125461310148239136e-02 1.907899826765060425e-01 -6.538576632738113403e-02 4.499760568141937256e-01 3.631372749805450439e-01 4.833912476897239685e-02 1.281661726534366608e-02 -9.689492732286453247e-02 -2.044767737388610840e-01 -1.611744165420532227e-01 -2.526427851989865303e-03 1.030805334448814392e-01 -2.347511500120162964e-01 3.128744363784790039e-01 1.441627182066440582e-02 -1.148969084024429321e-01 -1.211831495165824890e-01 1.029025018215179443e-01 -1.350378841161727905e-01 5.614187940955162048e-02 1.097683832049369812e-01 -3.285209238529205322e-01
6.050826981663703918e-02 2.140479236841201782e-01 6.852304935455322266e-02 6.647685170173645020e-02 -1.958183348178863525e-01 1.970017701387405396e-01 -2.447932586073875427e-02 -4.023400247097015381e-01 2.502038776874542236e-01 2.378091029822826385e-02 6.800123304128646851e-02 -1.152456253767013550e-01 -8.237936347723007202e-02 1.584103107452392578e-01 3.874522447586059570e-01 4.194686934351921082e-02 -5.245203152298927307e-02 -2.666792459785938263e-02 -1.526788622140884399e-01 -9.924848377704620361e-02 -7.573946565389633179e-02 -1.783709973096847534e-01 -2.928116358816623688e-02 1.801608055830001831e-01 -3.234829008579254150e-02 1.384624931961297989e-02 3.316690027713775635e-01 3.845004737377166748e-01 1.488933991640806198e-02 -7.119687646627426147e-02 2.453487515449523926e-01 -6.987718492746353149e-02
-2.107980251312255859e-01 -8.513443917036056519e-02 -1.170031502842903137e-01 1.971099078655242920e-01 1.563706547021865845e-01 9.264632314443588257e-02 8.404942601919174194e-02 1.661075949668884277e-01 3.483883664011955261e-02 2.922408878803253174e-01 -1.011055260896682739e-01 2.389688789844512939e-01 -7.264736294746398926e-02 4.781481921672821045e-01 4.365542829036712646e-01 2.880970388650894165e-02 1.729929298162460327e-01 1.130501329898834229e-01 -1.546732187271118164e-01 -8.145766705274581909e-02 -4.666859656572341919e-02 -7.903070002794265747e-02 9.608571976423263550e-02 1.945410668849945068e-01 2.336283326148986816e-01 -1.209300477057695389e-02 4.936223477125167847e-02 3.253762796521186829e-02 7.249189913272857666e-02 2.378030866384506226e-01 3.158199600875377655e-03 -3.959513735026121140e-03
4.391406476497650146e-02 1.555575877428054810e-01 -2.118946909904479980e-01 -2.171780318021774292e-01 -2.367631494998931885e-01 2.037784308195114136e-01 6.577770411968231201e-02 -2.727594375610351562e-01 3.982011675834655762e-01 -3.915902972221374512e-02 -2.475568354129791260e-01 -1.756967455148696899e-01 -4.983662068843841553e-02 1.600147932767868042e-01 1.590500026941299438e-01 2.273948937654495239e-01 -6.246669590473175049e-02 5.859657749533653259e-02 -1.372400671243667603e-01 -1.700535565614700317e-01 -1.219657585024833679e-01 -1.122342348098754883e-01 1.206598430871963501e-01 -1.925912350416183472e-01 -9.141911566257476807e-02 -1.285967230796813965e-01 3.115299046039581299e-01 -5.683775246143341064e-02 1.204767823219299316e-01 -2.263873666524887085e-01 4.631517827510833740e-02 -1.444219350814819336e-01
-1.381427049636840820e-01 4.547257348895072937e-02 -1.680673211812973022e-01 1.081160008907318115e-01 8.547287434339523315e-02 -3.301091864705085754e-02 1.176017969846725464e-01 -2.768883481621742249e-02 1.017743796110153198e-01 -8.163890242576599121e-02 -3.180884122848510742e-01 -9.204166382551193237e-02 8.513079024851322174e-03 7.230796664953231812e-02 4.052933454513549805e-01 2.345038764178752899e-02 -3.620009720325469971e-01 -1.886587589979171753e-02 -2.144128084182739258e-01 -2.326805591583251953e-01 -1.188738737255334854e-02 5.044595524668693542e-02 -2.130212783813476562e-01 2.464128099381923676e-02 2.569875717163085938e-01 -3.440392017364501953e-01 1.057454273104667664e-01 -6.725206226110458374e-02 2.844244539737701416e-01 8.568893373012542725e-02 1.517982333898544312e-01 -1.659955829381942749e-01
-3.398298621177673340e-01 3.071887195110321045e-01 -1.493101269006729126e-01 -7.743947952985763550e-02 -9.886430203914642334e-02 -8.084138482809066772e-02 8.177348971366882324e-02 3.264215886592864990e-01 4.127364605665206909e-02 1.120038107037544250e-01 -3.374693989753723145e-01 6.013782322406768799e-02 9.321216493844985962e-02 8.700984716415405273e-02 4.424528181552886963e-01 9.581112116575241089e-02 -1.847353428602218628e-01 -9.745547920465469360e-02 -4.059739783406257629e-02 -4.946379363536834717e-02 -2.948946319520473480e-02 -1.525588780641555786e-01 1.705079823732376099e-01 2.309770137071609497e-01 7.571952044963836670e-02 6.415724009275436401e-02 -1.114332005381584167e-01 1.866303384304046631e-01 1.308147311210632324e-01 1.625916808843612671e-01 1.389269977807998657e-01 -7.159043103456497192e-02
-2.801885306835174561e-01 -3.323349654674530029e-01 -1.281167268753051758e-01 -5.182500462979078293e-03 1.349055022001266479e-01 8.765196055173873901e-02 7.487599551677703857e-02 -2.873059809207916260e-01 2.056467831134796143e-01 8.915635198354721069e-02 -2.502585351467132568e-01 1.279158443212509155e-01 -1.898269504308700562e-01 2.257395684719085693e-01 2.373761385679244995e-01 -2.090378850698471069e-02 1.093314960598945618e-01 -8.400430530309677124e-02 -4.278138279914855957e-02 -1.166700944304466248e-01 4.267262294888496399e-02 5.782153829932212830e-02 2.624209970235824585e-02 2.780705094337463379e-01 1.112850084900856018e-01 9.467775374650955200e-02 2.506921291351318359e-01 1.487386673688888550e-01 6.453334540128707886e-02 3.098974525928497314e-01 9.633331000804901123e-02 -2.722829580307006836e-01
-1.091944575309753418e-01 -3.894797861576080322e-01 -2.245309017598628998e-02 1.389171481132507324e-01 3.805281594395637512e-02 -6.335703283548355103e-02 -2.998089194297790527e-01 -3.783858614042401314e-03 2.722250819206237793e-01 6.318516563624143600e-03 -2.251551598310470581e-01 1.605785787105560303e-01 -6.966266315430402756e-03 2.554296255111694336e-01 2.626393437385559082e-01 1.029736995697021484e-01 -2.673651650547981262e-02 -1.670780926942825317e-01 -1.583696901798248291e-01 -4.250814318656921387e-01 9.002697467803955078e-02 6.502879410982131958e-02 9.763087332248687744e-02 2.278578877449035645e-01 1.551455855369567871e-01 1.943092420697212219e-02 1.685349047183990479e-01 8.304391801357269287e-02 2.147437483072280884e-01 1.079168915748596191e-01 1.382960937917232513e-03 -3.877756185829639435e-03
-1.243967190384864807e-01 1.856492012739181519e-01 -1.370961666107177734e-01 1.811355538666248322e-02 1.757000982761383057e-01 1.570063531398773193e-01 -2.638367116451263428e-01 -1.795221418142318726e-01 -3.416430903598666191e-03 1.763844788074493408e-01 -2.076882272958755493e-01 -2.007249295711517334e-01 -7.655022200196981430e-03 2.695390284061431885e-01 3.052177131175994873e-01 -3.429183736443519592e-02 1.541590392589569092e-01 2.140098959207534790e-01 -1.277921944856643677e-01 -5.296886339783668518e-02 4.815442021936178207e-03 -3.005694746971130371e-01 5.211275070905685425e-02 -2.800233848392963409e-02 4.235145077109336853e-02 -1.619658321142196655e-01 1.357730776071548462e-01 1.758042424917221069e-01 2.133336663246154785e-01 -1.819944530725479126e-01 3.206719160079956055e-01 -2.249146401882171631e-01
-2.000828087329864502e-01 -7.853810489177703857e-02 -2.516068518161773682e-01 1.591947861015796661e-02 -7.547945529222488403e-02 -4.377796873450279236e-02 1.161356046795845032e-01 1.090443599969148636e-02 4.786964878439903259e-02 3.014933168888092041e-01 -1.475448310375213623e-01 2.015249133110046387e-01 6.831635534763336182e-02 2.671860456466674805e-01 4.614818841218948364e-02 1.494422703981399536e-01 7.973772287368774414e-02 -8.392687886953353882e-02 -2.011908143758773804e-01 4.591558128595352173e-02 -3.665564656257629395e-01 5.172115750610828400e-03 2.323808819055557251e-01 1.234879344701766968e-02 -3.093904256820678711e-01 7.029829174280166626e-02 2.459896951913833618e-01 -8.679170161485671997e-03 9.415070712566375732e-02 2.525059133768081665e-02 1.737453788518905640e-01 -4.092164337635040283e-01
1.439447551965713501e-01 -3.945938870310783386e-02 -2.210485376417636871e-02 1.269517540931701660e-01 3.980348631739616394e-02 4.018515720963478088e-02 2.321168333292007446e-01 7.858829945325851440e-02 1.126577928662300110e-01 1.808314621448516846e-01 -1.602421998977661133e-01 -3.751057386398315430e-02 2.958828806877136230e-01 -1.955335028469562531e-03 2.211060374975204468e-01 -9.843192249536514282e-02 -1.858080774545669556e-01 -8.293043076992034912e-02 -2.103280276060104370e-01 1.178337633609771729e-01 -2.605617940425872803e-01 5.441191047430038452e-02 2.589880228042602539e-01 1.053553372621536255e-01 -1.606268882751464844e-01 1.394412815570831299e-01 -4.501521214842796326e-02 -2.335531637072563171e-02 2.553274631500244141e-01 -8.795303851366043091e-02 2.090150713920593262e-01 -5.160196423530578613e-01
-3.168360292911529541e-01 6.537854671478271484e-02 -2.039840631186962128e-02 -6.329438835382461548e-02 2.253243699669837952e-02 4.263820871710777283e-02 2.541087865829467773e-01 -5.672087147831916809e-02 1.216502115130424500e-01 1.226585283875465393e-01 -2.613779902458190918e-02 -1.718109101057052612e-01 -3.597011044621467590e-02 3.587616384029388428e-01 -2.898100763559341431e-03 2.036955356597900391e-01 -4.111950397491455078e-01 -8.889693766832351685e-02 -1.173736676573753357e-01 -2.432251274585723877e-01 -1.775449216365814209e-01 -1.398293673992156982e-01 -5.595283582806587219e-02 2.875543236732482910e-01 5.668675154447555542e-02 -1.296652704477310181e-01 1.375815719366073608e-01 -1.821206882596015930e-02 3.263988792896270752e-01 1.334757208824157715e-01 1.411430090665817261e-01 -1.374116241931915283e-01
-1.869393736124038696e-01 -2.772998213768005371e-01 -1.940995901823043823e-01 1.380050648003816605e-02 5.864041298627853394e-02 -1.776088327169418335e-01 1.348823904991149902e-01 -1.087141782045364380e-01 3.836210966110229492e-01 1.620080471038818359e-01 -7.455972582101821899e-02 -1.654582172632217407e-01 -3.730817139148712158e-02 8.709590137004852295e-02 2.781780064105987549e-01 8.700794726610183716e-02 -4.312789067625999451e-02 -1.906182467937469482e-01 -3.778970539569854736e-01 -4.781223833560943604e-02 -9.789002686738967896e-02 -1.769170463085174561e-01 1.047724410891532898e-01 1.728969365358352661e-01 9.745489805936813354e-02 -5.131834186613559723e-04 -2.089764773845672607e-01 -2.412955909967422485e-01 3.077732585370540619e-02 -1.726281940937042236e-01 2.508735954761505127e-01 1.220705360174179077e-01
-1.336114257574081421e-01 8.920503407716751099e-02 -1.947467327117919922e-01 -1.110570803284645081e-01 -1.969960480928421021e-01 2.261879146099090576e-01 2.420075386762619019e-01 7.860646396875381470e-02 9.585197269916534424e-02 1.354298889636993408e-01 -3.262052834033966064e-01 -1.715986244380474091e-02 -1.501663625240325928e-01 1.484901607036590576e-01 1.882959604263305664e-01 2.090809792280197144e-01 -1.538843810558319092e-01 3.910286352038383484e-02 -7.390108704566955566e-02 -3.006320297718048096e-01 -1.962366849184036255e-01 -1.618178188800811768e-01 7.370642852038145065e-03 -1.694484949111938477e-01 1.373890936374664307e-01 -1.879948526620864868e-01 -1.975843459367752075e-01 -3.295323578640818596e-03 4.264557063579559326e-01 1.880035921931266785e-02 1.442720443010330200e-01 -2.001591213047504425e-02
-1.867103129625320435e-01 1.069708168506622314e-01 -2.723643742501735687e-02 4.027586430311203003e-02 1.959829926490783691e-01 -2.171709388494491577e-01 1.855688393115997314e-01 -3.734498023986816406e-01 -8.996900171041488647e-03 1.667528450489044189e-01 -3.679468929767608643e-01 -1.720527410507202148e-01 -2.673774957656860352e-01 1.034060586243867874e-02 3.363750576972961426e-01 3.783732280135154724e-02 -6.754503399133682251e-02 9.282127022743225098e-03 -1.991660743951797485e-01 -2.733732759952545166e-01 -5.775543674826622009e-02 -1.122518926858901978e-01 -2.631430886685848236e-02 6.527216732501983643e-02 -9.209569543600082397e-02 -3.214273974299430847e-02 -5.607692152261734009e-02 -1.148667037487030029e-01 2.467853873968124390e-01 1.822571605443954468e-01 9.687765687704086304e-02 -2.085910588502883911e-01
7.982135750353336334e-03 -1.936727613210678101e-01 -1.579400300979614258e-01 1.200444921851158142e-01 3.955079615116119385e-02 3.652182593941688538e-02 -8.058618754148483276e-02 3.310109674930572510e-02 2.208240628242492676e-01 4.285249710083007812e-01 -2.758446708321571350e-02 -2.774468958377838135e-01 1.679545044898986816e-01 2.110203653573989868e-01 2.592481374740600586e-01 1.791019365191459656e-02 -7.827229052782058716e-02 -1.607093513011932373e-01 -1.839361153542995453e-02 -1.066038832068443298e-01 3.223186731338500977e-02 -2.941638231277465820e-02 2.544347643852233887e-01 4.816087484359741211e-01 -7.917233556509017944e-02 5.638461560010910034e-02 1.360867768526077271e-01 1.282177567481994629e-01 2.184487134218215942e-02 2.022886462509632111e-02 1.924189329147338867e-01 -1.939509660005569458e-01
1.272190064191818237e-01 1.467469930648803711e-01 1.217901483178138733e-01 -5.092818289995193481e-02 -2.621939480304718018e-01 1.573064625263214111e-01 9.872891940176486969e-03 1.795870251953601837e-03 1.800848096609115601e-01 2.861735522747039795e-01 -1.644527912139892578e-01 2.363579161465167999e-02 1.241449192166328430e-01 1.314580142498016357e-01 -3.899700567126274109e-02 3.001326024532318115e-01 -1.035680621862411499e-01 -2.161705195903778076e-01 -1.479226350784301758e-01 -1.151156276464462280e-01 -2.042646557092666626e-01 -3.544473648071289062e-02 1.932847201824188232e-01 1.088705360889434814e-01 8.133006840944290161e-02 -8.561498671770095825e-02 2.922306358814239502e-01 1.406193077564239502e-01 3.500890731811523438e-01 1.576482504606246948e-01 1.826738119125366211e-01 -3.167912364006042480e-01
1.620215028524398804e-01 -1.399959325790405273e-01 -3.251807093620300293e-01 -9.400285780429840088e-02 1.643564552068710327e-01 1.069475244730710983e-02 -9.206952154636383057e-02 -1.388899832963943481e-01 7.115436345338821411e-02 -3.887973353266716003e-02 -3.618896603584289551e-01 3.721672296524047852e-02 -1.617875695228576660e-02 2.439167201519012451e-01 1.379053592681884766e-01 -1.518706232309341431e-01 3.162484616041183472e-02 -3.936505317687988281e-01 -2.654214799404144287e-01 -1.626950651407241821e-01 1.340591311454772949e-01 1.075751930475234985e-01 -1.960763037204742432e-01 2.611995041370391846e-01 1.835282742977142334e-01 2.460836060345172882e-02 1.222246363759040833e-01 6.748469173908233643e-02 2.236506193876266479e-01 4.801490530371665955e-02 9.417050331830978394e-02 -1.996097862720489502e-01
-8.821564912796020508e-02 -1.566176414489746094e-01 9.669534862041473389e-02 1.030942648649215698e-01 2.457560151815414429e-01 7.337229698896408081e-02 9.132887236773967743e-03 -1.223508566617965698e-01 3.674738854169845581e-02 4.733670875430107117e-02 2.551858313381671906e-02 -1.790973097085952759e-01 1.571866683661937714e-02 2.992946207523345947e-01 4.303461611270904541e-01 9.367702901363372803e-02 2.546292170882225037e-02 -3.185131847858428955e-01 -1.058958843350410461e-01 -7.934785634279251099e-02 -7.809775322675704956e-02 1.940961629152297974e-01 2.641564309597015381e-01 2.025461792945861816e-01 9.397769719362258911e-02 2.176388353109359741e-02 2.126880288124084473e-01 3.105342686176300049e-01 -1.253072172403335571e-01 -7.315968722105026245e-02 8.694151043891906738e-02 -3.049437701702117920e-01
1.944973468780517578e-01 1.871147900819778442e-01 -3.451924324035644531e-01 2.205738425254821777e-01 1.541218254715204239e-02 2.627517282962799072e-01 -1.347521394491195679e-01 -1.022655218839645386e-01 2.225421071052551270e-01 2.131347805261611938e-01 6.552693247795104980e-02 6.212673708796501160e-02 1.804078929126262665e-02 2.728923559188842773e-01 3.164905607700347900e-01 3.520115613937377930e-01 4.286034964025020599e-04 3.039979934692382812e-02 -1.925987452268600464e-01 -9.236053377389907837e-02 -1.721357926726341248e-02 -5.325152724981307983e-02 1.208456791937351227e-02 7.125864177942276001e-02 2.238939553499221802e-01 -3.874219581484794617e-02 6.973917596042156219e-03 1.615952700376510620e-01 2.323130518198013306e-01 2.687748074531555176e-01 -2.337107807397842407e-02 5.033686757087707520e-03
7.695061713457107544e-02 -1.556429918855428696e-02 8.574534952640533447e-02 5.452319979667663574e-02 -7.021246850490570068e-02 4.887061938643455505e-02 -1.447753012180328369e-01 2.600871585309505463e-02 2.961905896663665771e-01 1.142498105764389038e-01 -2.697855532169342041e-01 4.207562282681465149e-02 -3.189488351345062256e-01 4.629176482558250427e-02 1.160023808479309082e-01 2.580681145191192627e-01 -1.117244660854339600e-01 -1.046787668019533157e-02 -1.944597810506820679e-01 -2.320616394281387329e-01 -2.551366090774536133e-01 -3.118458902463316917e-03 -1.815690100193023682e-01 1.125469356775283813e-01 -1.428389549255371094e-01 -2.077155113220214844e-01 1.347947418689727783e-01 2.498012483119964600e-01 2.944085299968719482e-01 1.592735499143600464e-01 3.095614016056060791e-01 -1.682379990816116333e-01
2.076128572225570679e-01 8.695985376834869385e-02 -2.351492047309875488e-01 -2.090493217110633850e-02 -7.181748747825622559e-02 6.817834079265594482e-02 1.508729606866836548e-01 -3.084260225296020508e-01 7.773073017597198486e-02 3.468958139419555664e-01 -1.303030103445053101e-01 -3.550139367580413818e-01 1.106299236416816711e-01 9.141345322132110596e-02 2.088070660829544067e-01 8.867621421813964844e-03 -9.912534616887569427e-03 1.478463560342788696e-01 -2.619633674621582031e-01 -3.126184046268463135e-01 -5.593166500329971313e-02 1.836400628089904785e-01 2.390974573791027069e-02 4.462945461273193359e-02 1.966469138860702515e-01 -1.344618946313858032e-01 2.164135575294494629e-01 2.831968665122985840e-01 -8.032850176095962524e-02 1.015745475888252258e-01 5.820047110319137573e-02 -2.388772182166576385e-02
-9.130246937274932861e-02 1.141253411769866943e-01 -2.107605040073394775e-01 9.250155650079250336e-03 1.180109903216362000e-01 1.964280568063259125e-02 -1.648323386907577515e-01 -2.469667643308639526e-01 6.900529563426971436e-02 1.589027792215347290e-01 -2.689498066902160645e-01 -5.144503712654113770e-02 8.911979198455810547e-02 2.317408472299575806e-01 2.008872032165527344e-01 -1.824381798505783081e-01 -1.048474162817001343e-01 2.486102432012557983e-01 -1.929194033145904541e-01 -1.925498545169830322e-01 2.398937568068504333e-02 -2.187368422746658325e-01 -7.997122406959533691e-02 -1.057315319776535034e-01 3.670574724674224854e-02 -2.861123681068420410e-01 2.294366210699081421e-01 2.322086244821548462e-01 1.112334579229354858e-01 -6.136808916926383972e-02 6.480927020311355591e-02 -4.101010262966156006e-01
3.876281976699829102e-01 2.078334987163543701e-01 4.829322546720504761e-02 7.765153050422668457e-02 1.887090690433979034e-02 2.746791020035743713e-02 3.171125352382659912e-01 -2.304581850767135620e-01 5.203566700220108032e-02 2.476290762424468994e-01 -3.225253522396087646e-02 -8.159136027097702026e-02 -1.214108988642692566e-01 8.567560580559074879e-04 2.090305984020233154e-01 1.840912699699401855e-01 9.585832059383392334e-02 -1.694531142711639404e-01 -2.116498798131942749e-01 -1.942675262689590454e-01 -2.612608671188354492e-01 -3.542876988649368286e-02 -5.053183436393737793e-02 2.734038531780242920e-01 1.044288873672485352e-01 -3.057359158992767334e-01 1.322108209133148193e-01 -5.349090322852134705e-02 1.325893849134445190e-01 -1.114687174558639526e-01 -7.057470083236694336e-02 -2.288990169763565063e-01
2.219517715275287628e-02 -2.125855833292007446e-01 -1.704812198877334595e-01 1.516491454094648361e-02 1.534867584705352783e-01 1.883186548948287964e-01 4.733643680810928345e-02 1.972054243087768555e-01 1.808868795633316040e-01 2.604110836982727051e-01 9.502680599689483643e-02 1.623342186212539673e-01 4.157535731792449951e-02 3.815371394157409668e-01 3.502674996852874756e-01 6.310699880123138428e-02 2.717179432511329651e-02 1.260924041271209717e-01 -1.137435361742973328e-01 -5.793206021189689636e-02 -1.708439141511917114e-01 9.105502068996429443e-02 -9.039817005395889282e-02 2.083829045295715332e-01 1.088401526212692261e-01 -7.440007291734218597e-03 -3.080954030156135559e-02 2.609873116016387939e-01 1.014574710279703140e-02 2.067485153675079346e-01 3.002933263778686523e-01 -2.810488045215606689e-01
-1.128584071993827820e-01 -2.481726408004760742e-01 -2.564101815223693848e-01 -2.362924814224243164e-02 1.477469205856323242e-01 -2.084060199558734894e-02 2.019332349300384521e-01 1.526061147451400757e-01 3.139013946056365967e-01 1.296707987785339355e-01 -2.880704700946807861e-01 1.003410443663597107e-01 -9.244268387556076050e-02 2.452292293310165405e-01 4.093636274337768555e-01 -1.072103008627891541e-01 1.628077179193496704e-01 -3.102095127105712891e-01 -1.361317187547683716e-01 -8.602827042341232300e-02 1.449810117483139038e-01 -1.570304185152053833e-01 6.015732418745756149e-03 1.096297800540924072e-01 5.198001489043235779e-02 6.841818988323211670e-02 7.019770890474319458e-02 -3.288936568424105644e-03 3.370715305209159851e-02 -2.339065540581941605e-03 4.724785313010215759e-02 -3.078718781471252441e-01
-1.717317104339599609e-01 1.131792441010475159e-01 -2.372730374336242676e-01 1.293601691722869873e-01 1.728389859199523926e-01 -2.552548050880432129e-01 9.645383059978485107e-02 -2.889196872711181641e-01 5.717295408248901367e-02 -3.437407687306404114e-02 6.220879498869180679e-03 -1.974949799478054047e-02 -1.368468999862670898e-01 3.083257004618644714e-02 8.503628522157669067e-02 7.856904715299606323e-02 -1.925289779901504517e-01 -8.740974962711334229e-02 -1.573091298341751099e-01 -3.074510395526885986e-01 -1.815042048692703247e-01 -2.227667570114135742e-01 -8.210471272468566895e-02 1.845373362302780151e-01 1.826925016939640045e-02 1.546187400817871094e-01 -1.427244544029235840e-01 2.681959867477416992e-01 3.509799838066101074e-01 -5.106081068515777588e-02 2.452122867107391357e-01 -2.628520727157592773e-01
-3.953764587640762329e-02 -2.299312204122543335e-01 -1.115724295377731323e-01 2.168120071291923523e-02 -1.173060983419418335e-01 1.227938532829284668e-01 -1.426813602447509766e-01 2.230942100286483765e-01 1.255859881639480591e-01 2.088580280542373657e-01 -1.283314526081085205e-01 -8.247106522321701050e-02 2.848983108997344971e-01 8.207570761442184448e-02 2.785263359546661377e-01 9.374225884675979614e-02 -9.150032699108123779e-02 -2.194229215383529663e-01 -3.702226877212524414e-01 -1.983771026134490967e-01 -1.415685936808586121e-02 -1.009976118803024292e-02 1.538945734500885010e-01 2.882662713527679443e-01 -1.128833666443824768e-01 -5.342123657464981079e-02 1.894575059413909912e-01 -2.901740558445453644e-02 3.830486536026000977e-01 -2.884833700954914093e-02 1.431522965431213379e-01 1.278507113456726074e-01
-7.163543999195098877e-02 6.796724349260330200e-02 -8.240346610546112061e-02 -7.897117733955383301e-02 -1.636164076626300812e-02 -1.573629528284072876e-01 1.924751251935958862e-01 1.448106616735458374e-01 2.828654646873474121e-01 1.019101142883300781e-01 8.087562397122383118e-03 -1.197734996676445007e-01 4.566318541765213013e-02 1.945645064115524292e-01 4.791774749755859375e-01 1.696671545505523682e-01 4.844920709729194641e-02 -2.618811726570129395e-01 -2.030162066221237183e-01 -3.102772831916809082e-01 3.362299501895904541e-01 -1.630958616733551025e-01 2.608792157843708992e-03 8.965163677930831909e-02 6.907589733600616455e-02 1.511323153972625732e-01 -1.030131727457046509e-01 1.654508709907531738e-01 -1.151893194764852524e-02 2.069368213415145874e-01 1.050475165247917175e-01 -1.237984374165534973e-01
-1.770595088601112366e-03 -1.004015281796455383e-02 -9.849189966917037964e-02 3.035725327208638191e-03 8.164266496896743774e-02 -1.667797714471817017e-01 2.538245618343353271e-01 -7.568223774433135986e-02 2.607732415199279785e-01 4.864668846130371094e-02 -1.926836520433425903e-01 1.336938291788101196e-01 2.620277702808380127e-01 3.686439394950866699e-01 4.899314045906066895e-01 2.389997988939285278e-01 1.056489646434783936e-01 -1.822139620780944824e-01 -6.279838830232620239e-02 5.809003859758377075e-02 -1.556946784257888794e-01 7.887950539588928223e-02 1.654525250196456909e-01 1.345827728509902954e-01 -8.281365036964416504e-02 -1.853905618190765381e-02 2.116504758596420288e-01 1.522071808576583862e-01 -6.776485126465559006e-03 -1.824925243854522705e-01 -8.287838101387023926e-02 -1.243186816573143005e-01
-3.490253090858459473e-01 -6.971073895692825317e-02 -4.758216440677642822e-02 -1.245533227920532227e-01 -5.416684597730636597e-02 9.237935394048690796e-02 -8.696065843105316162e-02 6.213356275111436844e-03 2.611332535743713379e-01 2.372633367776870728e-01 -1.530098319053649902e-01 -8.890809118747711182e-02 -2.366918772459030151e-01 -6.009867787361145020e-02 7.086727023124694824e-02 5.688176304101943970e-02 -1.765670478343963623e-01 -8.224451541900634766e-02 -1.837877035140991211e-01 -2.438307851552963257e-01 -4.605183005332946777e-02 -3.747619986534118652e-01 1.363910883665084839e-01 2.620345652103424072e-01 6.175845861434936523e-02 -9.199688583612442017e-02 -1.628760844469070435e-01 2.673662304878234863e-01 2.354879491031169891e-02 2.262617647647857666e-01 3.938752040266990662e-02 -2.969632446765899658e-01
2.028615176677703857e-01 1.349595654755830765e-02 1.116039082407951355e-01 8.481037616729736328e-02 1.651947852224111557e-03 3.906065970659255981e-02 1.107671409845352173e-01 1.769554466009140015e-01 1.496769487857818604e-01 4.179194569587707520e-02 -1.501273363828659058e-01 -8.266600221395492554e-02 9.494948387145996094e-02 5.884287133812904358e-02 1.060944646596908569e-01 -9.482688456773757935e-02 -1.007044911384582520e-01 6.095505878329277039e-02 -4.732297956943511963e-01 8.736258745193481445e-02 1.235077977180480957e-01 2.383507415652275085e-02 2.617355883121490479e-01 3.982077538967132568e-01 -1.764263361692428589e-01 -1.250611990690231323e-01 -5.297309532761573792e-02 1.779179573059082031e-01 2.245505750179290771e-01 6.928453594446182251e-02 1.747480034828186035e-01 -3.903044462203979492e-01
1.455633640289306641e-01 -3.540534153580665588e-02 -3.599014878273010254e-02 -9.817118197679519653e-02 -1.332623511552810669e-01 1.198323294520378113e-01 2.280252724885940552e-01 -4.102143645286560059e-02 8.252218365669250488e-02 -5.834770947694778442e-02 -1.192963272333145142e-01 -1.684686690568923950e-01 2.068168222904205322e-01 3.203324973583221436e-01 -2.166721038520336151e-02 1.651976853609085083e-01 -1.367901712656021118e-01 -1.184915080666542053e-01 8.692494034767150879e-02 -2.489243000745773315e-01 -1.093712821602821350e-01 -3.186678141355514526e-02 3.870723247528076172e-01 3.718609511852264404e-01 -4.090783745050430298e-02 3.143278136849403381e-02 -3.183925524353981018e-02 2.862510681152343750e-01 3.293005228042602539e-01 -3.111100755631923676e-02 1.217059716582298279e-01 -2.041233330965042114e-01
-1.002666577696800232e-01 -8.703356236219406128e-02 -2.271933555603027344e-01 -2.949846088886260986e-01 -3.137723542749881744e-03 1.273225545883178711e-01 5.802588537335395813e-02 -3.800338208675384521e-01 3.978591263294219971e-01 2.776519861072301865e-03 -2.379809468984603882e-01 -1.545947883278131485e-02 7.103845477104187012e-02 -4.801571741700172424e-02 1.599518358707427979e-01 1.384863257408142090e-01 -1.178519055247306824e-01 -1.008868664503097534e-01 4.730202999780885875e-05 -8.566332980990409851e-03 -2.219434678554534912e-01 -2.693620324134826660e-01 2.183212786912918091e-01 -7.924859970808029175e-02 9.537150152027606964e-03 -1.297459602355957031e-01 2.429857403039932251e-01 -2.943971566855907440e-02 1.811838150024414062e-01 -8.745369315147399902e-02 -1.671115159988403320e-01 -2.594248354434967041e-01
-1.150125078856945038e-02 1.843101829290390015e-01 1.000937446951866150e-01 2.216334454715251923e-02 -7.150138169527053833e-02 1.694693118333816528e-01 1.190775781869888306e-01 1.045528501272201538e-01 2.465776056051254272e-01 2.900358736515045166e-01 -1.269863396883010864e-01 -1.255824863910675049e-01 -2.693603634834289551e-01 1.786517947912216187e-01 -8.380028605461120605e-02 1.540702283382415771e-01 2.161110751330852509e-03 5.664324387907981873e-02 -2.087201476097106934e-01 -3.588546514511108398e-01 -1.558150798082351685e-01 1.072924584150314331e-01 1.377217322587966919e-01 3.080816194415092468e-02 1.518889795988798141e-02 -2.758186459541320801e-01 -2.286205440759658813e-02 5.579674988985061646e-02 2.899304032325744629e-01 3.644577041268348694e-02 2.667651772499084473e-01 -3.415268063545227051e-01
-3.224993869662284851e-02 -8.985444158315658569e-02 3.812818229198455811e-02 -3.260131776332855225e-01 -7.362413406372070312e-02 -2.371035367250442505e-01 1.163624227046966553e-01 -6.866507232189178467e-02 2.741536200046539307e-01 3.334850668907165527e-01 -2.718734741210937500e-01 4.564854502677917480e-02 1.384013425558805466e-02 3.765606284141540527e-01 3.637407124042510986e-01 2.177208662033081055e-01 -6.628456711769104004e-02 -1.843825727701187134e-01 -1.351793557405471802e-01 -2.601628191769123077e-02 -1.271628886461257935e-01 -4.429144039750099182e-02 1.324819773435592651e-01 2.776018381118774414e-01 1.519587170332670212e-02 -1.049690321087837219e-01 -1.417965721338987350e-02 8.654299378395080566e-02 -1.397470533847808838e-01 6.510839797556400299e-03 4.236839595250785351e-04 1.028799712657928467e-01
-6.854789704084396362e-02 -1.576853245496749878e-01 -6.078463792800903320e-02 -1.470857411623001099e-01 1.555544286966323853e-01 -2.520372867584228516e-01 1.920999586582183838e-01 -1.185424402356147766e-01 2.119970470666885376e-01 2.237910479307174683e-01 -1.922967731952667236e-01 -6.896770745515823364e-02 7.265528291463851929e-02 3.495349287986755371e-01 2.655069231986999512e-01 1.608661115169525146e-01 -3.855832666158676147e-02 -4.851436614990234375e-02 -3.149589002132415771e-01 -4.040500894188880920e-02 -1.685813814401626587e-01 -1.605942845344543457e-01 1.618876904249191284e-01 2.217240035533905029e-01 1.381352096796035767e-01 -2.627857625484466553e-01 -1.006166860461235046e-01 -1.000343039631843567e-01 1.140612885355949402e-01 -1.069283951073884964e-02 2.264157533645629883e-01 1.973320096731185913e-01
-4.481437429785728455e-02 2.859707772731781006e-01 -3.189784660935401917e-02 1.523473882116377354e-03 -1.253040581941604614e-01 4.186747223138809204e-02 1.833241879940032959e-01 8.992312103509902954e-02 4.981589913368225098e-01 1.449168771505355835e-01 1.282836645841598511e-01 -2.324618399143218994e-01 1.683693379163742065e-01 1.660161763429641724e-01 -1.741562634706497192e-01 4.261536523699760437e-02 5.362732335925102234e-02 -1.163944303989410400e-01 -2.640154659748077393e-01 -2.101120948791503906e-01 5.032702907919883728e-02 -4.389384761452674866e-02 1.015073135495185852e-01 2.074656635522842407e-01 8.570449054241180420e-02 1.150691360235214233e-01 8.062871545553207397e-02 2.918133139610290527e-01 7.914096117019653320e-02 -1.419714558869600296e-02 7.438652217388153076e-03 -3.485510945320129395e-01
1.143217682838439941e-01 -4.153027385473251343e-02 8.089972287416458130e-02 2.999913692474365234e-01 -1.997542232275009155e-01 2.255635112524032593e-01 2.873015105724334717e-01 -6.543014943599700928e-02 1.626647710800170898e-01 3.332551419734954834e-01 -7.484617084264755249e-02 8.360596746206283569e-02 4.219016805291175842e-02 1.789049208164215088e-01 1.857273131608963013e-01 1.393311470746994019e-01 6.835410743951797485e-02 -2.596404254436492920e-01 -1.725495010614395142e-01 -1.276445388793945312e-01 1.239669043570756912e-02 -1.958392262458801270e-01 2.679328322410583496e-01 1.521860957145690918e-01 -9.026953577995300293e-02 -2.080585062503814697e-01 -3.352924585342407227e-01 1.095100790262222290e-01 1.084962636232376099e-01 -1.246908456087112427e-01 -7.032716181129217148e-03 -1.357587277889251709e-01
-6.527653429657220840e-03 1.427402906119823456e-02 -5.016016773879528046e-03 2.484213933348655701e-02 -1.188369542360305786e-01 3.256491199135780334e-02 -2.897943183779716492e-02 1.490231156349182129e-01 6.090692803263664246e-02 2.000588737428188324e-02 -2.952932715415954590e-01 -9.005414694547653198e-02 3.458604216575622559e-02 2.476220279932022095e-01 2.204168140888214111e-01 2.431028336286544800e-01 -1.309323459863662720e-01 1.902710199356079102e-01 -2.530206367373466492e-02 -1.267067641019821167e-01 -4.211221262812614441e-02 2.485911175608634949e-02 2.707017958164215088e-01 2.442138046026229858e-01 -1.434148699045181274e-01 -7.986593246459960938e-02 6.769886612892150879e-02 1.138226613402366638e-01 3.986467719078063965e-01 -1.614528000354766846e-01 -2.156960517168045044e-01 -4.581693708896636963e-01
-2.751507461071014404e-01 -2.957560122013092041e-01 -8.235085010528564453e-02 -4.459425341337919235e-03 1.373758316040039062e-01 2.246149070560932159e-02 6.802740693092346191e-02 -7.163112610578536987e-02 2.455655783414840698e-01 1.215375959873199463e-01 -1.646406203508377075e-01 1.229921653866767883e-01 -4.599861055612564087e-02 3.404677212238311768e-01 3.414169251918792725e-01 -1.004851907491683960e-01 2.358168661594390869e-01 -1.577864885330200195e-01 -7.475899159908294678e-02 -5.482615157961845398e-02 -8.890374004840850830e-02 -6.342405080795288086e-02 -2.676737308502197266e-01 2.725702524185180664e-01 1.631433367729187012e-01 -2.609683945775032043e-02 3.452094495296478271e-01 1.427565664052963257e-01 7.535185664892196655e-02 8.506045490503311157e-02 6.451238691806793213e-02 -8.936967700719833374e-02
3.003683686256408691e-01 1.222090199589729309e-01 2.545569092035293579e-02 -1.259293258190155029e-01 -4.470587894320487976e-02 -8.008009940385818481e-02 2.364569008350372314e-01 -9.809805452823638916e-02 1.650354564189910889e-01 1.616614609956741333e-01 -1.316669881343841553e-01 1.745285652577877045e-02 2.641929686069488525e-02 2.936568856239318848e-01 5.069166421890258789e-01 8.657620102167129517e-02 -1.022715866565704346e-01 -1.746458858251571655e-01 -1.484129130840301514e-01 -1.519336104393005371e-01 6.188527494668960571e-02 1.176511719822883606e-01 2.490557432174682617e-01 3.436864614486694336e-01 -1.281898468732833862e-01 2.050954475998878479e-02 4.057815670967102051e-02 -9.320487827062606812e-02 -1.112473160028457642e-01 -2.262368202209472656e-01 4.540517181158065796e-02 -7.271547615528106689e-02
1.204584166407585144e-01 1.011100560426712036e-01 -2.666371166706085205e-01 1.828975975513458252e-01 1.017566919326782227e-01 2.230081856250762939e-01 2.702756226062774658e-01 -2.681512832641601562e-01 2.348004132509231567e-01 2.615228295326232910e-01 -1.456189006567001343e-01 2.106826938688755035e-02 9.743975847959518433e-02 2.565277218818664551e-01 2.907907664775848389e-01 6.335883587598800659e-02 3.872166201472282410e-02 2.422792166471481323e-01 -1.077151745557785034e-01 -2.307887375354766846e-01 1.248463541269302368e-01 -2.474413812160491943e-02 1.943820714950561523e-01 -9.900014847517013550e-03 4.805207252502441406e-02 -3.367390036582946777e-01 -6.784176081418991089e-02 -2.331898547708988190e-02 1.578623950481414795e-01 -5.048422887921333313e-02 -1.518334597349166870e-01 -7.818466424942016602e-02
-1.204040423035621643e-01 2.265325933694839478e-01 -1.917595267295837402e-01 -9.932161867618560791e-02 1.841619759798049927e-01 1.103665530681610107e-01 -1.461851149797439575e-01 -2.383794635534286499e-01 8.916450291872024536e-02 3.074263632297515869e-01 -8.465506881475448608e-02 -5.133882164955139160e-02 -2.023710869252681732e-02 2.462977468967437744e-01 1.564925909042358398e-01 -1.523507833480834961e-01 -1.205800771713256836e-01 2.344522178173065186e-01 -3.646722733974456787e-01 -1.979796215891838074e-02 -5.893624946475028992e-02 -8.468012511730194092e-02 -3.586558625102043152e-02 -1.038154214620590210e-01 8.542854338884353638e-03 -2.767787277698516846e-01 2.815883159637451172e-01 1.913147568702697754e-01 2.148156166076660156e-01 3.311142325401306152e-02 1.766706407070159912e-01 -2.135443985462188721e-01
-3.260820172727108002e-03 -2.634882926940917969e-01 -1.507162600755691528e-01 -4.017579182982444763e-02 -1.245252639055252075e-01 1.974242180585861206e-01 -4.116452112793922424e-02 1.027249321341514587e-01 -7.321516424417495728e-02 7.917236536741256714e-02 4.000399261713027954e-02 -5.876741558313369751e-02 6.382548809051513672e-02 3.662810921669006348e-01 3.750571906566619873e-01 -6.812688708305358887e-02 -2.283060997724533081e-01 -2.140411585569381714e-01 -3.575687110424041748e-01 -1.383379548788070679e-01 8.444400876760482788e-02 1.375795304775238037e-01 -3.100730776786804199e-01 2.691383063793182373e-01 1.175741106271743774e-01 -1.145521253347396851e-01 -8.450595289468765259e-02 9.002313762903213501e-02 1.822160482406616211e-01 -3.801184520125389099e-02 3.073367290198802948e-02 -1.480660885572433472e-01
-5.959711968898773193e-02 5.142189934849739075e-02 -3.858165815472602844e-02 -5.140805244445800781e-02 1.109295408241450787e-03 1.916825920343399048e-01 1.770598441362380981e-01 7.681359350681304932e-02 4.311446845531463623e-01 3.157490491867065430e-01 -8.123217523097991943e-02 1.248992886394262314e-02 -1.278980672359466553e-01 1.284649223089218140e-01 -3.487144038081169128e-02 4.230069369077682495e-02 4.849518835544586182e-02 1.108341291546821594e-01 -7.567672431468963623e-02 -4.332493618130683899e-02 -2.450497448444366455e-02 -6.805905606597661972e-03 2.222956269979476929e-01 1.155359372496604919e-01 1.961038261651992798e-01 -3.699476420879364014e-01 3.423707187175750732e-01 -1.537387222051620483e-01 2.997048497200012207e-01 -1.022256165742874146e-02 2.117306143045425415e-01 -2.255990803241729736e-01
2.560812234878540039e-01 4.376184567809104919e-02 -3.415393829345703125e-02 -8.142548799514770508e-02 -6.702919304370880127e-02 3.203908205032348633e-01 2.705977670848369598e-02 -1.065139546990394592e-01 3.917546868324279785e-01 2.211189419031143188e-01 2.818609960377216339e-02 -1.695985049009323120e-01 7.290257513523101807e-02 -9.762537479400634766e-02 4.632496833801269531e-01 9.233511984348297119e-02 2.176585234701633453e-02 -7.631798088550567627e-02 -3.249820172786712646e-01 7.009609788656234741e-02 -2.293090149760246277e-02 8.498635143041610718e-02 1.499012857675552368e-01 -1.256400346755981445e-01 3.065528348088264465e-02 -1.822369545698165894e-01 2.230863831937313080e-02 1.246737167239189148e-01 -2.785577625036239624e-02 -2.234040051698684692e-01 2.230054289102554321e-01 -1.488559544086456299e-01
-5.726365372538566589e-02 -2.298623472452163696e-01 -1.576996594667434692e-01 1.463478654623031616e-01 7.845485210418701172e-02 -3.501765429973602295e-02 -5.316160619258880615e-02 -2.061617001891136169e-02 3.388369083404541016e-01 4.011721312999725342e-01 -2.128647640347480774e-02 -2.402449399232864380e-01 1.126845404505729675e-01 2.848439812660217285e-01 1.536259204149246216e-01 5.107033648528158665e-04 -9.337499737739562988e-02 -8.965925127267837524e-02 3.767610061913728714e-03 -1.901587843894958496e-01 -3.240976929664611816e-01 1.700556650757789612e-02 2.156385779380798340e-01 3.019644916057586670e-01 -7.079922943376004696e-04 -3.212668746709823608e-02 6.139403954148292542e-02 1.315018832683563232e-01 -7.494371384382247925e-02 -8.050212636590003967e-03 2.738361358642578125e-01 -1.921038031578063965e-01
-3.292853832244873047e-01 1.478475481271743774e-01 -1.524596065282821655e-01 1.824667006731033325e-01 6.684975326061248779e-02 -5.448037385940551758e-02 2.833421528339385986e-01 -5.112308636307716370e-02 1.694452911615371704e-01 5.521176010370254517e-02 -2.928499877452850342e-01 -1.081073433160781860e-01 -7.443179190158843994e-02 1.850358247756958008e-01 1.264458149671554565e-01 2.584697604179382324e-01 -1.424204260110855103e-01 1.217326596379280090e-01 -3.243651986122131348e-01 -1.359960585832595825e-01 2.799515239894390106e-02 -2.731796167790889740e-02 7.446066290140151978e-02 7.305871695280075073e-02 -2.042050361633300781e-01 -1.822983659803867340e-02 -9.355822950601577759e-02 9.653070569038391113e-02 9.808927029371261597e-02 7.264118175953626633e-03 4.152940809726715088e-01 -2.399796396493911743e-01
-6.773187965154647827e-02 -3.502456098794937134e-02 -1.556928753852844238e-01 -2.253660261631011963e-01 1.557000875473022461e-01 -1.667340993881225586e-01 1.822886317968368530e-01 7.001820020377635956e-03 1.498852521181106567e-01 1.527227014303207397e-01 -2.795424461364746094e-01 4.616796597838401794e-02 1.223666444420814514e-01 2.889422774314880371e-01 4.340952038764953613e-01 9.569581598043441772e-02 3.093294054269790649e-02 -5.823120474815368652e-02 -2.652173638343811035e-01 1.630667597055435181e-01 -2.565633952617645264e-01 -4.879519715905189514e-02 2.194315344095230103e-01 2.800526022911071777e-01 9.378127753734588623e-02 -1.563232094049453735e-01 7.265496999025344849e-02 4.887116327881813049e-02 -3.653602674603462219e-02 -1.306920647621154785e-01 1.276272982358932495e-01 2.001112997531890869e-01
-2.380292415618896484e-01 1.155056506395339966e-01 7.577546685934066772e-02 1.251264363527297974e-01 -2.696045339107513428e-01 -1.558396499603986740e-02 -6.032269820570945740e-02 -5.902129039168357849e-02 3.742090165615081787e-01 -6.854503601789474487e-02 -4.218504205346107483e-02 -4.385740309953689575e-02 -1.903658658266067505e-01 1.589792817831039429e-01 2.495645433664321899e-01 3.592485934495925903e-02 -1.371582150459289551e-01 -4.640889540314674377e-02 -1.159145906567573547e-01 -3.096564114093780518e-01 -1.823392808437347412e-01 1.092669889330863953e-01 -4.838856309652328491e-02 5.347848311066627502e-02 1.498436275869607925e-02 -3.306103944778442383e-01 -1.044374927878379822e-01 1.325733661651611328e-01 3.903792500495910645e-01 7.190166413784027100e-02 4.817951470613479614e-02 -2.765035331249237061e-01
-1.420084834098815918e-01 3.586180880665779114e-02 3.184100147336721420e-03 -5.252940952777862549e-02 1.834248006343841553e-01 4.876486584544181824e-02 1.919780075550079346e-01 -3.536619246006011963e-02 4.528308808803558350e-01 1.681658178567886353e-01 2.954043820500373840e-02 -1.920103728771209717e-01 -2.797350883483886719e-01 2.635195292532444000e-02 3.490760028362274170e-01 3.721167445182800293e-01 -2.698424756526947021e-01 7.694293558597564697e-02 9.058830142021179199e-02 -9.689713269472122192e-02 -2.481948137283325195e-01 -1.898771673440933228e-01 -3.101477026939392090e-02 1.709463447332382202e-01 1.057711541652679443e-01 -3.599200770258903503e-02 2.003003805875778198e-01 3.971021249890327454e-02 1.140662934631109238e-02 6.776320934295654297e-02 8.420334756374359131e-02 -3.376898914575576782e-02
-1.713010668754577637e-01 -1.030015796422958374e-01 -2.129579782485961914e-01 1.727775037288665771e-01 -4.015914723277091980e-02 3.535199165344238281e-02 3.688463941216468811e-02 2.335969954729080200e-01 1.129697784781455994e-01 2.746527493000030518e-01 -2.511365413665771484e-01 2.338795512914657593e-01 1.791582629084587097e-02 2.491250783205032349e-01 3.400650620460510254e-01 1.572039425373077393e-01 1.863935589790344238e-01 -5.774410068988800049e-02 -3.083615005016326904e-01 -1.009121686220169067e-01 6.073512136936187744e-02 -2.194835394620895386e-01 -6.847139913588762283e-03 3.266888856887817383e-01 9.390277788043022156e-03 -5.263029411435127258e-02 7.884773612022399902e-02 -1.296293735504150391e-01 1.676505059003829956e-01 2.373765110969543457e-01 5.496135726571083069e-02 4.483939334750175476e-02
-9.352943301200866699e-02 -1.675267368555068970e-01 -2.140321582555770874e-02 -2.808220386505126953e-01 1.894259899854660034e-01 -1.822768151760101318e-01 2.322817146778106689e-01 -4.458354851522017270e-06 2.631774246692657471e-01 1.713690459728240967e-01 -3.052862584590911865e-01 -8.767802268266677856e-03 -7.010855525732040405e-02 2.931004166603088379e-01 3.157948553562164307e-01 1.552020907402038574e-01 -8.247157931327819824e-02 -1.988823711872100830e-01 -2.629567384719848633e-01 -7.438613567501306534e-03 -1.908796131610870361e-01 -1.578073650598526001e-01 1.568174958229064941e-01 1.785510033369064331e-01 1.675731688737869263e-02 -1.881168037652969360e-01 -1.469316482543945312e-01 -1.763546955771744251e-03 7.941416464745998383e-03 1.903726160526275635e-02 1.572259068489074707e-01 1.961858868598937988e-01
-2.520560659468173981e-02 5.146547406911849976e-02 -5.797801539301872253e-02 1.114025637507438660e-01 -1.583021581172943115e-01 7.671350985765457153e-02 6.909042596817016602e-02 -1.756221614778041840e-02 4.747156202793121338e-01 4.092640578746795654e-01 -1.208686903119087219e-01 6.455007195472717285e-02 -1.411817222833633423e-01 -3.992311656475067139e-02 -1.485787928104400635e-01 4.770220816135406494e-02 -8.663989603519439697e-02 9.077543765306472778e-02 -3.296109735965728760e-01 -2.424196004867553711e-01 -1.087773293256759644e-01 -5.663687363266944885e-02 1.537995040416717529e-01 7.431495934724807739e-02 1.542376130819320679e-01 -1.835169941186904907e-01 8.123106509447097778e-02 1.492294967174530029e-01 3.039158284664154053e-01 -3.439474850893020630e-02 2.406974434852600098e-01 -1.490602940320968628e-01
-1.724658161401748657e-01 4.346261546015739441e-02 -7.492459565401077271e-02 2.953786849975585938e-01 4.118110984563827515e-02 6.293987482786178589e-02 4.092002511024475098e-01 -2.456295788288116455e-01 1.692746579647064209e-01 2.292949855327606201e-01 -1.475047022104263306e-01 -1.561273783445358276e-01 -9.245128184556961060e-02 1.959968805313110352e-01 4.600351303815841675e-02 2.214457392692565918e-01 -1.743013858795166016e-01 -1.615173816680908203e-01 -1.741074323654174805e-01 -1.409981846809387207e-01 3.269292041659355164e-02 5.928590893745422363e-02 -3.742457926273345947e-02 1.504826992750167847e-01 -2.298115491867065430e-01 -1.457343399524688721e-01 -2.682718262076377869e-02 9.224546700716018677e-02 2.854778766632080078e-01 -2.123420871794223785e-02 2.956251800060272217e-01 -1.693298518657684326e-01
-2.114399820566177368e-01 1.037014946341514587e-01 -1.019480973482131958e-01 -2.342805266380310059e-01 -2.077694088220596313e-01 1.135214045643806458e-01 2.840020954608917236e-01 -1.178627833724021912e-01 -4.620142653584480286e-02 5.102002620697021484e-02 -1.801419407129287720e-01 -6.576999556273221970e-03 5.495773628354072571e-03 3.631463646888732910e-01 1.142277847975492477e-02 3.560703396797180176e-01 -1.674076169729232788e-01 -5.559647828340530396e-02 -1.359269767999649048e-01 -2.040387839078903198e-01 -1.740450561046600342e-01 -7.064530253410339355e-02 4.836694151163101196e-02 3.988065198063850403e-02 1.877607405185699463e-01 -1.931366920471191406e-01 -4.438080638647079468e-02 -7.361584156751632690e-02 1.789167821407318115e-01 3.036211133003234863e-01 2.682009041309356689e-01 -1.615248918533325195e-01
4.922285303473472595e-02 -1.472691893577575684e-01 -2.353880852460861206e-01 1.924975775182247162e-02 4.623248800635337830e-02 2.875912785530090332e-01 1.925726607441902161e-02 1.951763033866882324e-01 -1.021346226334571838e-01 4.663132876157760620e-02 -1.283060461282730103e-01 -1.083548590540885925e-01 -1.549784690141677856e-01 3.772652745246887207e-01 3.174763321876525879e-01 -1.032392233610153198e-01 7.237962633371353149e-02 -2.024420052766799927e-01 -3.745474219322204590e-01 -1.531423181295394897e-01 -1.981048434972763062e-01 1.365817636251449585e-01 -2.472254186868667603e-01 2.719836235046386719e-01 -1.057540103793144226e-01 -1.711455285549163818e-01 1.106106787919998169e-01 2.700079232454299927e-02 1.361684054136276245e-01 2.630826272070407867e-02 4.869738221168518066e-02 -1.394339744001626968e-02
3.934458270668983459e-02 1.242136061191558838e-01 9.428228437900543213e-02 -1.054098829627037048e-01 1.840868890285491943e-01 -2.654642760753631592e-01 -2.184631489217281342e-02 1.215137448161840439e-02 2.538315057754516602e-01 3.514985144138336182e-01 4.401215910911560059e-02 -2.346092313528060913e-01 1.319271773099899292e-01 2.502200007438659668e-01 2.370660603046417236e-01 2.350855618715286255e-01 -9.371041506528854370e-02 -5.126398801803588867e-01 -1.117994487285614014e-01 -9.816679358482360840e-02 -2.725132042542099953e-03 1.065687164664268494e-01 3.215522691607475281e-02 1.531100869178771973e-01 -2.438034489750862122e-02 -5.609037354588508606e-02 1.005212292075157166e-01 9.820041805505752563e-02 7.415576279163360596e-02 3.402609378099441528e-02 1.412209868431091309e-01 -2.048197835683822632e-01
-3.790386393666267395e-02 2.651365399360656738e-01 -2.888495028018951416e-01 3.030037879943847656e-02 -2.509002089500427246e-01 1.256844550371170044e-01 1.435716599225997925e-01 -6.971269100904464722e-02 -4.193836450576782227e-02 9.465970098972320557e-02 -3.085247874259948730e-01 -7.484707236289978027e-02 -2.123945504426956177e-01 2.158823013305664062e-01 1.066702008247375488e-01 1.675149500370025635e-01 -2.694731950759887695e-01 -9.549227356910705566e-02 -2.139937281608581543e-01 -2.363088577985763550e-01 -2.069560438394546509e-02 -8.575121313333511353e-02 -1.201978921890258789e-01 -9.664355218410491943e-02 1.623037159442901611e-01 -5.107623338699340820e-02 -1.521455198526382446e-01 -8.912087976932525635e-02 2.886841297149658203e-01 2.427548319101333618e-01 2.056636214256286621e-01 -1.936016231775283813e-01
1.313422806560993195e-02 3.065919131040573120e-02 -1.068147197365760803e-01 -1.083835493773221970e-02 8.876716601662337780e-04 -3.580854088068008423e-02 2.754111588001251221e-01 -1.737772226333618164e-01 6.882492452859878540e-02 -1.062412783503532410e-01 -3.944399654865264893e-01 3.012118162587285042e-03 2.360513061285018921e-02 3.365923836827278137e-02 2.668328583240509033e-01 5.421270430088043213e-02 -2.555175721645355225e-01 -6.124428939074277878e-03 -2.179432511329650879e-01 -1.794664859771728516e-01 6.423487514257431030e-02 1.922111958265304565e-01 -1.852944046258926392e-01 3.946333378553390503e-02 1.923255622386932373e-01 -3.770949542522430420e-01 1.058383062481880188e-01 -1.061642244458198547e-01 3.411830663681030273e-01 -9.608083218336105347e-02 1.502117961645126343e-01 -2.464195489883422852e-01
1.781313866376876831e-01 -3.374500200152397156e-02 -3.055461347103118896e-01 -2.160840034484863281e-01 -2.348907440900802612e-01 -1.160274967551231384e-01 3.615272343158721924e-01 -1.062068715691566467e-01 -4.650277644395828247e-02 3.449804484844207764e-01 -7.939745485782623291e-02 -9.598410129547119141e-02 -1.351319104433059692e-01 1.168749779462814331e-01 1.930527687072753906e-01 2.701781094074249268e-01 -9.145437180995941162e-02 1.169114261865615845e-01 -1.330110877752304077e-01 -1.049064844846725464e-01 -8.015280216932296753e-02 7.781735062599182129e-02 -1.558708101511001587e-01 -9.242501109838485718e-02 1.869117915630340576e-01 -2.300678342580795288e-01 7.340013235807418823e-02 -1.314897984266281128e-01 6.647132337093353271e-02 -4.416897520422935486e-02 2.437562197446823120e-01 -2.553558349609375000e-01
4.553841426968574524e-02 -9.043008834123611450e-02 -1.862903237342834473e-01 1.620696038007736206e-01 2.005740851163864136e-01 -1.555415391921997070e-01 5.761142075061798096e-02 1.295105963945388794e-01 3.833607137203216553e-01 2.298843413591384888e-01 5.869517102837562561e-02 1.278245449066162109e-01 8.072051405906677246e-02 6.108185648918151855e-02 2.392153888940811157e-01 1.339469701051712036e-01 -1.517149806022644043e-01 -1.963987648487091064e-01 2.870537713170051575e-02 -1.776898354291915894e-01 -2.731098830699920654e-01 4.817966371774673462e-03 2.548599839210510254e-01 1.150730103254318237e-01 -5.981177836656570435e-02 -2.094322741031646729e-01 8.151395618915557861e-02 6.506308168172836304e-02 -6.466281134635210037e-03 -1.663159728050231934e-01 -4.210804030299186707e-02 -4.523999691009521484e-01
-1.185472011566162109e-01 8.855235762894153595e-03 5.763399600982666016e-02 1.304473727941513062e-01 -1.804481446743011475e-01 2.311103790998458862e-02 2.548218071460723877e-01 -7.564316689968109131e-02 6.314077973365783691e-02 1.500859111547470093e-02 -2.541915476322174072e-01 -2.165478616952896118e-01 8.500785380601882935e-02 1.063941344618797302e-01 4.759379103779792786e-02 2.114631384611129761e-01 -1.843917071819305420e-01 -2.146485298871994019e-01 -3.237385749816894531e-01 1.126269549131393433e-01 1.099761202931404114e-02 -2.248740056529641151e-03 1.225019097328186035e-01 2.972458600997924805e-01 -1.924111396074295044e-01 -2.042988874018192291e-02 2.714212052524089813e-02 1.012221947312355042e-01 3.085578680038452148e-01 -2.708381414413452148e-01 3.265436589717864990e-01 -2.363564074039459229e-01
2.816232442855834961e-01 -3.364690765738487244e-02 -5.002723932266235352e-01 9.610446542501449585e-02 2.321515530347824097e-01 -5.978726595640182495e-02 3.754674270749092102e-02 1.729726493358612061e-01 1.889975816011428833e-01 1.799453943967819214e-01 -2.932206355035305023e-02 1.532426178455352783e-01 1.042241379618644714e-01 1.894506514072418213e-01 2.580173313617706299e-01 -1.730774939060211182e-01 -1.936330348253250122e-01 2.617974579334259033e-01 -1.350590884685516357e-01 -1.008109450340270996e-01 -1.684295982122421265e-01 -3.176449239253997803e-02 -1.019414663314819336e-01 2.022026032209396362e-01 -1.116006672382354736e-01 -2.215574309229850769e-02 1.472395099699497223e-02 8.252909779548645020e-02 1.185866892337799072e-01 -2.634899504482746124e-02 1.024661287665367126e-01 -2.742306888103485107e-01
1.635650247335433960e-01 8.414252102375030518e-02 -1.268951594829559326e-01 -1.929570883512496948e-01 1.028975993394851685e-01 -5.879737436771392822e-03 2.162794172763824463e-01 -1.234381422400474548e-01 2.581359446048736572e-01 9.404154866933822632e-02 5.036119371652603149e-02 -1.734327226877212524e-01 6.085976585745811462e-02 3.154239058494567871e-01 3.370117545127868652e-01 3.629062473773956299e-01 -2.220658212900161743e-01 -1.127725914120674133e-01 -5.178630724549293518e-02 -6.737884879112243652e-02 1.278974562883377075e-01 6.360322982072830200e-02 4.540588557720184326e-01 2.771908640861511230e-01 2.252962626516819000e-02 -4.292658343911170959e-02 1.434323657304048538e-02 7.872099056839942932e-03 1.832641288638114929e-02 -6.573176011443138123e-03 6.896077096462249756e-02 5.670798569917678833e-02
-1.158910244703292847e-01 9.287025779485702515e-02 5.952445045113563538e-02 5.569646134972572327e-02 -1.528590470552444458e-01 1.021233499050140381e-01 -5.592507869005203247e-02 2.614261955022811890e-02 3.950917422771453857e-01 1.941617727279663086e-01 -1.978442966938018799e-01 1.614647209644317627e-01 -1.945428401231765747e-01 9.350188076496124268e-02 2.569592185318470001e-02 1.382445394992828369e-01 -2.454292625188827515e-01 -1.692334376275539398e-02 -2.345888465642929077e-01 -3.106397390365600586e-01 -1.759002953767776489e-01 2.866446077823638916e-01 2.963574044406414032e-02 -6.228233501315116882e-02 4.147554188966751099e-02 -6.027798354625701904e-02 -4.213639069348573685e-03 1.299376189708709717e-01 3.278846442699432373e-01 1.008939072489738464e-01 -7.173588871955871582e-02 -3.651283979415893555e-01
2.267742007970809937e-01 -1.810599118471145630e-02 -1.892312169075012207e-01 1.441878229379653931e-01 1.018627583980560303e-01 3.659884631633758545e-01 1.119369715452194214e-01 -2.010608278214931488e-02 2.173087149858474731e-01 3.500045239925384521e-01 -1.373089402914047241e-01 1.252793222665786743e-01 -1.692791879177093506e-01 2.742049694061279297e-01 4.476580917835235596e-01 1.722642779350280762e-01 5.305884405970573425e-03 1.803694665431976318e-01 -2.854192070662975311e-02 -4.099744930863380432e-02 -1.154851764440536499e-01 -3.516724333167076111e-02 9.224015474319458008e-02 -2.189900167286396027e-02 1.560471802949905396e-01 -5.677161738276481628e-03 -1.426849812269210815e-01 -9.429274499416351318e-02 1.428323835134506226e-01 1.987057477235794067e-01 -4.261899366974830627e-02 -1.491485834121704102e-01
3.604433238506317139e-01 5.585503578186035156e-02 -2.361154556274414062e-02 -5.418396368622779846e-02 3.967076912522315979e-02 1.116095632314682007e-01 1.873064786195755005e-01 -1.236547343432903290e-02 1.615825444459915161e-01 -2.747218310832977295e-02 -3.108072578907012939e-01 -2.426140457391738892e-01 3.029837906360626221e-01 6.654783338308334351e-02 3.581589460372924805e-01 9.954544156789779663e-02 -1.023152321577072144e-01 -1.020756736397743225e-01 -1.916971951723098755e-01 -4.703726246953010559e-02 -4.167957231402397156e-02 -3.510992601513862610e-02 1.281897872686386108e-01 3.113846480846405029e-01 5.826342850923538208e-02 3.819090779870748520e-03 7.648791372776031494e-02 9.563062340021133423e-02 2.539883553981781006e-02 -3.946357667446136475e-01 1.826378405094146729e-01 -1.144733130931854248e-01
-1.744768321514129639e-01 -1.644665747880935669e-01 -2.116229198873043060e-02 1.557833850383758545e-01 1.235790699720382690e-01 -1.000718623399734497e-01 -7.034108787775039673e-02 -1.813892424106597900e-01 2.588946521282196045e-01 3.411302864551544189e-01 6.726372987031936646e-02 -1.238994747400283813e-01 7.626719027757644653e-02 3.558771610260009766e-01 3.538770973682403564e-01 -6.372572481632232666e-02 1.783618004992604256e-03 -9.393219649791717529e-02 -1.817212253808975220e-02 -3.684589639306068420e-02 -3.461571335792541504e-01 4.886452108621597290e-02 2.284060465171933174e-03 2.347163707017898560e-01 -7.518786191940307617e-02 -8.231227099895477295e-02 2.508679926395416260e-01 1.147182956337928772e-01 2.604791894555091858e-02 -1.087936013936996460e-02 -1.933929882943630219e-02 -3.348298966884613037e-01
2.857900857925415039e-01 -4.283399879932403564e-02 -3.557624518871307373e-01 2.964241206645965576e-01 -1.032262593507766724e-01 7.509650290012359619e-02 7.753203809261322021e-02 6.711050868034362793e-02 1.981531083583831787e-02 -1.698143593966960907e-02 8.968517184257507324e-02 -4.777353256940841675e-02 -1.491439640522003174e-01 7.180324941873550415e-02 3.190259635448455811e-01 6.740830093622207642e-02 6.408110260963439941e-02 -2.706654071807861328e-01 -5.259618759155273438e-01 -8.562591671943664551e-02 -9.806786477565765381e-02 -2.119338512420654297e-02 1.352691054344177246e-01 1.462879776954650879e-01 1.353805512189865112e-01 -1.202603355050086975e-01 -1.453497819602489471e-02 -1.299483627080917358e-01 2.057157307863235474e-01 -1.263626217842102051e-01 8.997307717800140381e-02 5.611696466803550720e-02
-2.388140559196472168e-01 1.732060313224792480e-01 7.414516806602478027e-02 1.587416827678680420e-01 2.766733057796955109e-02 -4.970327764749526978e-02 2.268868088722229004e-01 1.295209378004074097e-01 3.581465780735015869e-01 -1.992841809988021851e-01 -2.458861917257308960e-01 -9.883372485637664795e-02 -1.591826081275939941e-01 3.301889002323150635e-01 1.622683256864547729e-01 1.424441039562225342e-01 -6.080932542681694031e-02 1.930388808250427246e-01 -7.447128742933273315e-02 -7.777963578701019287e-02 -1.350871287286281586e-02 1.944758147001266479e-01 -1.258635818958282471e-01 1.421397645026445389e-02 -3.628389677032828331e-03 -1.552667021751403809e-01 -1.389618963003158569e-01 3.004212081432342529e-01 1.872793287038803101e-01 3.953061997890472412e-02 2.122084200382232666e-01 -2.638717889785766602e-01
-7.168348878622055054e-02 1.991358250379562378e-01 -4.830937087535858154e-01 5.856559798121452332e-02 8.151728659868240356e-02 1.293343603610992432e-01 -7.211901992559432983e-02 -8.966603875160217285e-02 2.743399739265441895e-01 3.002563118934631348e-01 -1.135274767875671387e-01 -2.515142783522605896e-02 -3.282946720719337463e-02 7.462741434574127197e-02 1.269641369581222534e-01 -9.811775386333465576e-02 -7.711281627416610718e-02 8.863086998462677002e-02 -2.989191748201847076e-02 -1.881933212280273438e-01 -2.033845335245132446e-01 -2.575693130493164062e-01 -1.594785004854202271e-01 -1.473737042397260666e-02 4.823776334524154663e-02 -3.407959640026092529e-01 2.033547461032867432e-01 7.095143944025039673e-02 -6.009096652269363403e-02 -5.880019813776016235e-02 2.454574853181838989e-01 -2.341116815805435181e-01
-2.997250556945800781e-01 1.790286451578140259e-01 -4.265614748001098633e-01 7.069712132215499878e-02 1.688223481178283691e-01 -1.479741930961608887e-01 1.858239918947219849e-01 1.641037166118621826e-01 -1.569076813757419586e-02 1.465827375650405884e-01 -1.868942379951477051e-01 -1.644216664135456085e-02 3.846417367458343506e-02 5.435400083661079407e-02 4.183517396450042725e-01 -1.621162635274231434e-03 -3.627272322773933411e-02 -1.919690519571304321e-01 -2.828147113323211670e-01 5.425622686743736267e-02 5.376474559307098389e-02 -3.029610514640808105e-01 1.833560913801193237e-01 1.894832253456115723e-01 3.576877713203430176e-02 -1.222949624061584473e-01 -1.014928147196769714e-01 -6.984337419271469116e-02 1.573332771658897400e-02 -4.578019306063652039e-02 -2.596764080226421356e-02 -1.522781103849411011e-01
2.733882367610931396e-01 1.432976126670837402e-01 -7.713370025157928467e-02 1.068973839282989502e-01 -1.154608838260173798e-02 -1.609975285828113556e-02 1.710189431905746460e-01 -9.422906488180160522e-02 2.522456645965576172e-01 -1.701689884066581726e-02 -1.137707233428955078e-01 -1.394123286008834839e-01 1.558887064456939697e-01 2.590519487857818604e-01 5.154267549514770508e-01 2.176987677812576294e-01 -8.153719455003738403e-02 -1.304920166730880737e-01 -1.871568113565444946e-01 -1.661189496517181396e-01 3.034811466932296753e-02 7.349751889705657959e-02 2.073062211275100708e-01 3.025375306606292725e-01 5.528070032596588135e-02 -9.295567125082015991e-02 2.128460407257080078e-01 -2.493277192115783691e-02 -1.132362857460975647e-01 -2.129969149827957153e-01 6.699637323617935181e-02 2.525005117058753967e-02
3.736748695373535156e-01 1.207687184214591980e-01 -2.088510394096374512e-01 3.531371802091598511e-02 -7.538590580224990845e-04 1.057734861969947815e-01 1.495863497257232666e-01 -1.988137513399124146e-01 1.443872004747390747e-01 -4.223242402076721191e-02 6.850602477788925171e-02 -4.681492224335670471e-02 -2.389748767018318176e-02 8.459650725126266479e-02 4.801743030548095703e-01 2.435291260480880737e-01 5.155389755964279175e-02 -2.343731671571731567e-01 8.453061431646347046e-02 -5.728622898459434509e-02 -2.104000151157379150e-01 5.599399656057357788e-02 -5.382641777396202087e-02 2.336473166942596436e-01 2.752131521701812744e-01 1.024684309959411621e-01 5.377493798732757568e-02 -1.125161126255989075e-01 1.386151164770126343e-01 1.585278362035751343e-01 2.157521992921829224e-01 -1.873815953731536865e-01
4.785904288291931152e-02 -8.254927396774291992e-02 -2.429149150848388672e-01 8.557216078042984009e-02 1.217542812228202820e-01 -1.581247001886367798e-01 5.018800869584083557e-02 1.845773160457611084e-01 2.107817530632019043e-01 1.224509626626968384e-01 -2.045708000659942627e-01 -1.315205246210098267e-01 3.475917577743530273e-01 -5.195805337280035019e-03 4.409298300743103027e-01 -9.238149225711822510e-02 1.765608638525009155e-01 -1.127177700400352478e-01 7.132632285356521606e-02 -1.022552177309989929e-01 1.348078548908233643e-01 -9.133873134851455688e-02 2.626524306833744049e-03 3.767175376415252686e-01 9.594301693141460419e-03 6.558497250080108643e-02 1.724859476089477539e-01 8.312191069126129150e-02 2.010084539651870728e-01 -1.695399731397628784e-02 -2.547727525234222412e-02 -3.090674877166748047e-01
3.075841665267944336e-01 -1.465362906455993652e-01 -2.305663526058197021e-01 -1.274615339934825897e-02 -1.364179551601409912e-01 1.029907912015914917e-01 1.985671818256378174e-01 -2.008006423711776733e-01 -9.345153719186782837e-02 1.571990996599197388e-01 9.014573693275451660e-02 -9.476824104785919189e-02 1.347632147371768951e-02 2.159564048051834106e-01 3.198806345462799072e-01 4.718540906906127930e-01 1.290804613381624222e-02 -9.005176275968551636e-02 -5.463285371661186218e-02 -9.787896275520324707e-02 -6.194116547703742981e-02 1.592413187026977539e-01 9.423424303531646729e-02 8.011894673109054565e-02 1.264223009347915649e-01 8.807557821273803711e-02 2.099316120147705078e-01 5.586659535765647888e-03 1.591177880764007568e-01 1.076886132359504700e-01 3.261363506317138672e-01 -1.510995328426361084e-01
-1.377915740013122559e-01 1.675297617912292480e-01 -2.075622379779815674e-01 -6.005916371941566467e-02 5.282465741038322449e-02 -2.374053187668323517e-02 3.770361840724945068e-01 -2.534115314483642578e-02 1.328371167182922363e-01 -2.090368606150150299e-02 -7.836919277906417847e-02 6.781721115112304688e-02 -2.904604189097881317e-02 1.044387668371200562e-01 1.849358826875686646e-01 4.179425537586212158e-01 -3.307598233222961426e-01 6.039315462112426758e-02 -1.070012897253036499e-01 -3.382330238819122314e-01 -1.618480384349822998e-01 3.161894530057907104e-02 8.303934335708618164e-02 1.172737590968608856e-02 2.413983643054962158e-01 1.312435884028673172e-02 7.174442987889051437e-03 1.935753077268600464e-01 1.078689172863960266e-01 -7.040922343730926514e-02 -1.671008467674255371e-01 -3.115153312683105469e-01
-1.181761473417282104e-01 -2.281797118484973907e-02 -1.394514143466949463e-01 -1.991172730922698975e-01 -4.684904590249061584e-03 -2.991805970668792725e-01 1.545324474573135376e-01 -2.469378858804702759e-01 2.915114164352416992e-01 9.256205707788467407e-02 -2.833267748355865479e-01 8.784797042608261108e-02 -1.028686836361885071e-01 2.819215953350067139e-01 2.404730468988418579e-01 1.456193774938583374e-01 -2.052562385797500610e-01 -2.277983911335468292e-02 -7.490177452564239502e-02 7.082415744662284851e-03 -1.231657713651657104e-01 -1.386526077985763550e-01 1.949372738599777222e-01 3.074158728122711182e-01 2.839371860027313232e-01 -3.154572099447250366e-02 8.124262094497680664e-02 -9.010069817304611206e-02 5.833147838711738586e-02 4.182588309049606323e-02 1.850767880678176880e-01 2.246093750000000000e-01
-4.142484441399574280e-02 1.040489971637725830e-01 -4.719175770878791809e-02 8.752381801605224609e-02 -3.582062572240829468e-02 -1.341260969638824463e-01 2.982208728790283203e-01 -1.605899631977081299e-01 8.545532077550888062e-02 7.326109707355499268e-02 -7.154921442270278931e-02 -2.629211246967315674e-01 9.361141175031661987e-02 1.906457692384719849e-01 2.938751876354217529e-01 7.127521932125091553e-02 -4.466145113110542297e-02 -1.701340526342391968e-01 -3.691544830799102783e-01 -1.793211549520492554e-01 8.011595159769058228e-02 -2.221811264753341675e-01 1.770003288984298706e-01 -1.247425526380538940e-01 4.143335819244384766e-01 -4.437499865889549255e-02 1.139537915587425232e-01 2.698609530925750732e-01 8.969023078680038452e-02 -1.022536754608154297e-01 -1.975346207618713379e-01 -3.298809006810188293e-02
-7.307854294776916504e-02 2.381912618875503540e-01 4.896677285432815552e-02 -7.056739181280136108e-02 5.000685807317495346e-03 -7.999484241008758545e-02 3.785769343376159668e-01 -2.786723673343658447e-01 3.434272482991218567e-02 1.593246310949325562e-02 -1.493091732263565063e-01 6.610800325870513916e-02 -2.912257611751556396e-01 5.049598217010498047e-02 1.970728039741516113e-01 1.067439466714859009e-01 -1.579914689064025879e-01 6.866501271724700928e-02 -1.512995362281799316e-01 -2.408199012279510498e-01 1.144076436758041382e-01 1.003959104418754578e-01 -4.048213362693786621e-02 5.607803165912628174e-02 2.587283402681350708e-02 5.367183685302734375e-02 -1.412914544343948364e-01 1.946670860052108765e-01 4.262528419494628906e-01 -1.141952723264694214e-01 1.376808583736419678e-01 -3.519123196601867676e-01
9.508188068866729736e-02 -2.495007067918777466e-01 -2.233792096376419067e-01 -1.018533259630203247e-01 1.841620653867721558e-01 8.353354781866073608e-02 3.084240481257438660e-02 2.015315294265747070e-01 2.011042684316635132e-01 2.241141200065612793e-01 -1.174069382250308990e-02 1.296746581792831421e-01 1.535944193601608276e-01 3.852058351039886475e-01 2.411392927169799805e-01 8.812647312879562378e-02 -2.747865207493305206e-02 1.203076764941215515e-01 -1.607510447502136230e-01 5.023775249719619751e-02 -6.579278409481048584e-02 2.380917221307754517e-01 1.723420061171054840e-02 7.161384075880050659e-02 1.962217092514038086e-01 -5.739896744489669800e-02 -5.993231013417243958e-02 2.534115612506866455e-01 4.751954227685928345e-02 7.352233678102493286e-02 2.742739021778106689e-01 -3.713916838169097900e-01
1.134319528937339783e-01 2.771124430000782013e-02 -4.163461923599243164e-02 -4.198364540934562683e-02 -1.002488099038600922e-02 5.705913528800010681e-03 1.830022037029266357e-01 -1.407342869788408279e-02 2.785207331180572510e-01 2.745447754859924316e-01 -2.179858274757862091e-02 -1.550669968128204346e-01 2.235146164894104004e-01 4.134001135826110840e-01 3.004157841205596924e-01 2.802691757678985596e-01 -7.444348186254501343e-02 -9.518320113420486450e-02 4.776157066226005554e-02 -2.216046303510665894e-01 -1.571010947227478027e-01 -8.660916239023208618e-02 5.310830846428871155e-02 3.255264163017272949e-01 -8.998190052807331085e-03 -2.397838421165943146e-02 -9.527725726366043091e-02 1.865836530923843384e-01 -1.683537065982818604e-01 2.299654781818389893e-01 1.958978027105331421e-01 -1.039626151323318481e-01
2.602968513965606689e-01 -2.252368628978729248e-02 -1.167485676705837250e-02 1.762198358774185181e-01 -9.839884191751480103e-02 -6.299005821347236633e-03 1.029174551367759705e-01 -2.195209413766860962e-01 8.804589509963989258e-02 2.676431536674499512e-01 8.983105421066284180e-02 -1.489139199256896973e-01 -7.244877517223358154e-02 3.785975575447082520e-01 3.690592050552368164e-01 5.758824571967124939e-02 1.397104114294052124e-01 -1.995362937450408936e-01 1.433844119310379028e-02 1.037046611309051514e-01 -2.522922456264495850e-01 6.015730649232864380e-02 8.550227433443069458e-02 2.220177352428436279e-01 2.848567366600036621e-01 -1.716593513265252113e-03 -5.037945229560136795e-03 3.382796049118041992e-02 6.899441033601760864e-02 1.553077548742294312e-01 3.207387626171112061e-01 -1.614698618650436401e-01
1.052351742982864380e-01 5.068258941173553467e-02 -2.610022760927677155e-02 -2.869420945644378662e-01 -1.228304207324981689e-01 2.864539921283721924e-01 2.055846303701400757e-01 -1.586351245641708374e-01 3.616589009761810303e-01 1.112218797206878662e-01 -2.500579357147216797e-01 -1.290082484483718872e-01 -2.605661563575267792e-02 -7.371553778648376465e-02 3.452133834362030029e-01 1.261462122201919556e-01 5.274358671158552170e-03 5.481563508510589600e-02 -1.504901945590972900e-01 -1.901385188102722168e-01 -1.780962049961090088e-01 -2.572731077671051025e-01 6.796069443225860596e-02 1.736548542976379395e-02 -6.018498912453651428e-02 -1.683224290609359741e-01 3.470713496208190918e-01 -6.925085186958312988e-02 5.938484892249107361e-02 -1.165779232978820801e-01 -5.667155981063842773e-02 -1.817444711923599243e-01
2.020059525966644287e-02 1.347211450338363647e-01 -3.581372797489166260e-01 -1.047825366258621216e-01 1.694814711809158325e-01 -8.645148575305938721e-02 6.252139806747436523e-02 2.259553372859954834e-01 1.040838584303855896e-01 6.125891581177711487e-02 -2.574984729290008545e-01 4.729864001274108887e-02 1.555436104536056519e-01 8.295219391584396362e-02 4.804471135139465332e-01 -3.521577268838882446e-02 5.697231739759445190e-02 -1.581434905529022217e-01 -3.241513371467590332e-01 -3.093295693397521973e-01 7.221646606922149658e-02 -2.655569612979888916e-01 1.092723309993743896e-01 1.580352932214736938e-01 -5.010987073183059692e-02 -2.384030818939208984e-02 -1.642634719610214233e-01 -1.072044223546981812e-01 3.469233959913253784e-02 1.776482351124286652e-02 -3.172642365097999573e-02 -1.379094421863555908e-01
1.605035513639450073e-01 -3.114561177790164948e-02 1.321986913681030273e-01 7.785181980580091476e-03 1.651334762573242188e-01 6.859878450632095337e-02 1.638842225074768066e-01 1.101174652576446533e-01 1.614544540643692017e-01 2.698571383953094482e-01 2.441707067191600800e-02 -2.757528126239776611e-01 -3.377746790647506714e-02 7.640482485294342041e-02 1.518074274063110352e-01 1.612798571586608887e-01 -2.550714015960693359e-01 -3.209877610206604004e-01 -2.207533270120620728e-01 -2.501206099987030029e-01 -1.799616366624832153e-01 -1.355603188276290894e-01 9.349755942821502686e-02 1.459392905235290527e-01 2.359120696783065796e-01 -1.962731182575225830e-01 1.827989965677261353e-01 -8.330290764570236206e-02 3.331508934497833252e-01 -6.869521737098693848e-02 -7.562000304460525513e-02 -1.925147920846939087e-01
1.295545548200607300e-01 1.669312566518783569e-01 -2.207254469394683838e-01 1.548870652914047241e-01 5.244312807917594910e-02 3.455655872821807861e-01 9.306222945451736450e-02 -1.084482744336128235e-01 2.387835830450057983e-01 2.211473882198333740e-01 -6.005845591425895691e-02 8.704856038093566895e-02 -1.420172303915023804e-01 2.374533563852310181e-01 2.194730043411254883e-01 2.628531157970428467e-01 8.110952563583850861e-03 1.251790076494216919e-01 -1.603006571531295776e-01 -4.816954955458641052e-02 7.706204056739807129e-02 -1.552516072988510132e-01 -1.288494318723678589e-01 8.815272152423858643e-02 6.959215551614761353e-02 -2.298855036497116089e-01 -1.433921158313751221e-01 -1.886062473058700562e-01 3.042665421962738037e-01 2.010653167963027954e-01 -7.298703491687774658e-02 -2.807269394397735596e-01
3.656333312392234802e-02 -1.903801858425140381e-01 4.292345046997070312e-02 1.989885419607162476e-01 6.386272725649178028e-04 -1.740403473377227783e-01 2.181371301412582397e-01 -2.216818481683731079e-01 2.564543187618255615e-01 5.071623995900154114e-02 -3.058737330138683319e-02 2.240788564085960388e-02 -2.905805967748165131e-02 3.121915161609649658e-01 1.052136793732643127e-01 7.948943972587585449e-02 -1.903460621833801270e-01 -1.104047000408172607e-01 -2.932593822479248047e-01 2.090165391564369202e-02 2.725538015365600586e-01 -6.666706502437591553e-02 1.063916012644767761e-01 1.014285981655120850e-01 -2.665657699108123779e-01 6.437669694423675537e-02 8.061222732067108154e-02 3.207848221063613892e-02 3.006614446640014648e-01 -2.715072929859161377e-01 3.367045819759368896e-01 -1.143649592995643616e-01
1.188263520598411560e-01 -9.414740651845932007e-02 -3.068009950220584869e-02 -8.986505120992660522e-02 3.017608821392059326e-01 1.368920654058456421e-01 -1.083305254578590393e-01 -2.517476081848144531e-01 1.095148772001266479e-01 2.437263727188110352e-01 -3.753274083137512207e-01 1.413077116012573242e-01 -6.173051148653030396e-02 2.979488074779510498e-01 3.256673514842987061e-01 -1.275113672018051147e-01 -3.827280551195144653e-02 -3.490260243415832520e-01 -1.402622312307357788e-01 -1.450637578964233398e-01 2.003693878650665283e-01 -3.145772591233253479e-02 -1.660584509372711182e-01 1.136228293180465698e-01 -3.895631991326808929e-03 3.901813551783561707e-02 -7.507995516061782837e-02 8.732698857784271240e-02 2.158228605985641479e-01 -1.057508289813995361e-01 1.278718709945678711e-01 3.758206963539123535e-02
-8.186578750610351562e-02 2.923323214054107666e-01 6.493015587329864502e-02 -1.862373203039169312e-01 -1.519834548234939575e-01 2.861534953117370605e-01 2.069685980677604675e-02 -6.256505846977233887e-02 2.543540894985198975e-01 2.070344686508178711e-01 -2.675404846668243408e-01 -2.533521354198455811e-01 -2.893225848674774170e-01 -2.336815372109413147e-02 1.016727834939956665e-01 2.281826436519622803e-01 -1.011621393263339996e-02 -6.210924685001373291e-02 -1.442531496286392212e-01 -2.021633237600326538e-01 1.419266462326049805e-01 -8.187919110059738159e-02 1.781845390796661377e-01 1.738432794809341431e-01 -9.966685622930526733e-02 -1.988573223352432251e-01 1.456693466752767563e-02 4.273165017366409302e-02 -1.280707493424415588e-02 -1.213090717792510986e-01 1.786690950393676758e-01 -3.418409228324890137e-01
-4.098279774188995361e-02 -8.011933416128158569e-02 8.330761454999446869e-03 3.163764253258705139e-02 2.188907563686370850e-01 -8.675251156091690063e-02 5.620314273983240128e-03 1.436930447816848755e-01 2.802168130874633789e-01 2.490669488906860352e-01 -1.212678030133247375e-01 -5.276812240481376648e-02 1.262842416763305664e-01 3.295107781887054443e-01 5.158758163452148438e-01 1.281039863824844360e-01 7.435315754264593124e-03 -9.158116579055786133e-02 -4.061842337250709534e-02 -4.097631201148033142e-02 -1.721686124801635742e-01 4.618987813591957092e-02 2.452137321233749390e-01 3.410987555980682373e-01 -1.063340455293655396e-01 -6.900902092456817627e-02 1.605445146560668945e-01 9.761603921651840210e-02 -7.940508425235748291e-02 -7.608602195978164673e-02 1.348565965890884399e-01 -2.189170718193054199e-01
-1.016063168644905090e-01 3.024103343486785889e-01 8.549077063798904419e-02 1.222271844744682312e-01 -1.858868747949600220e-01 -2.135348133742809296e-02 2.463349401950836182e-01 -2.392111271619796753e-01 -1.271094679832458496e-01 3.369839787483215332e-01 -3.422447443008422852e-01 -1.189909800887107849e-01 -5.674100294709205627e-02 1.158792078495025635e-01 2.361282110214233398e-01 4.468711093068122864e-02 -2.592424303293228149e-02 1.270339190959930420e-01 -1.808134764432907104e-01 -2.203797101974487305e-01 -1.389621794223785400e-01 1.813530363142490387e-02 2.198202461004257202e-01 1.334405392408370972e-01 2.321513593196868896e-01 -7.074137032032012939e-02 1.888574808835983276e-01 6.424123793840408325e-02 1.404750049114227295e-01 6.602170318365097046e-02 1.099259480834007263e-01 -2.625862061977386475e-01
1.230303421616554260e-01 2.710150778293609619e-01 -1.074485406279563904e-01 1.445637047290802002e-01 5.603642016649246216e-02 -2.278479747474193573e-02 1.793378889560699463e-01 6.560485064983367920e-02 -6.207671388983726501e-02 1.423739343881607056e-01 -3.045589625835418701e-01 -1.619929671287536621e-01 6.400568783283233643e-02 2.615647315979003906e-01 2.517043948173522949e-01 3.996601104736328125e-01 2.954803965985774994e-02 -4.555474221706390381e-02 -1.094964966177940369e-01 -2.918036887422204018e-03 -2.155644744634628296e-01 1.030887961387634277e-01 1.803851276636123657e-01 1.217320039868354797e-01 1.177752241492271423e-01 5.887288227677345276e-02 9.886597096920013428e-02 -1.630844473838806152e-01 2.943113744258880615e-01 -1.169839873909950256e-01 -7.656709849834442139e-02 -3.476393520832061768e-01
5.843634903430938721e-02 -6.799986958503723145e-02 -1.367616653442382812e-01 -1.359052676707506180e-02 -3.027924895286560059e-01 -1.801187917590141296e-02 -3.454030305147171021e-02 -2.019421607255935669e-01 1.066064760088920593e-01 8.788519352674484253e-02 -4.252314567565917969e-02 -1.204637903720140457e-02 1.165807768702507019e-01 2.355697900056838989e-01 4.100855588912963867e-01 1.197982695885002613e-03 2.179276347160339355e-01 -2.130970954895019531e-01 4.489064961671829224e-02 -1.072872728109359741e-01 -1.977842301130294800e-01 1.770147234201431274e-01 -2.328630387783050537e-01 2.461367249488830566e-01 -7.166892290115356445e-02 -2.180425971746444702e-01 -1.164691895246505737e-01 -1.385696977376937866e-02 1.064605340361595154e-01 1.232498288154602051e-01 9.906789287924766541e-03 -4.427697062492370605e-01
-3.083314597606658936e-01 -8.060111850500106812e-02 -1.615652889013290405e-01 2.086293511092662811e-02 -5.519790947437286377e-02 -4.750242456793785095e-02 1.864271163940429688e-01 2.411080300807952881e-01 1.158375889062881470e-01 1.653760820627212524e-01 -1.604915708303451538e-01 6.520696729421615601e-02 2.996021695435047150e-02 5.429375916719436646e-02 2.016833871603012085e-01 1.382599622011184692e-01 -1.550148800015449524e-02 -2.671146094799041748e-01 -9.200252592563629150e-02 -4.834409356117248535e-01 1.058575958013534546e-01 -2.685330808162689209e-01 1.512459218502044678e-01 1.496607959270477295e-01 2.145850956439971924e-01 -9.926648437976837158e-02 -1.252122521400451660e-01 1.229531913995742798e-01 7.200917601585388184e-02 -2.885594964027404785e-02 -5.854605138301849365e-02 -3.174732029438018799e-01
-2.294698208570480347e-01 -1.226633489131927490e-01 -2.817178070545196533e-01 -9.279010444879531860e-02 1.538875848054885864e-01 -7.795000076293945312e-02 2.219339758157730103e-01 -1.897854059934616089e-01 2.848769724369049072e-01 3.141087889671325684e-01 -2.643105685710906982e-01 8.315122872591018677e-02 -2.009869813919067383e-01 2.787526249885559082e-01 1.455827206373214722e-01 9.388238936662673950e-02 -3.693928942084312439e-02 -5.379497632384300232e-02 2.476308681070804596e-02 -4.905259981751441956e-02 1.013438254594802856e-01 1.085720211267471313e-01 6.788650900125503540e-02 -4.849876463413238525e-02 2.176433615386486053e-02 1.291256844997406006e-01 2.250078916549682617e-01 1.710165888071060181e-01 1.054471060633659363e-01 2.426553890109062195e-02 3.535705059766769409e-02 -4.222722649574279785e-01
1.713427007198333740e-01 2.696449458599090576e-01 -2.629207633435726166e-02 -7.443343102931976318e-02 -1.220526173710823059e-01 4.550035670399665833e-02 -1.204344853758811951e-01 -3.644506335258483887e-01 4.066058099269866943e-01 1.660357117652893066e-01 -2.625400722026824951e-01 -1.904869377613067627e-01 -1.281532943248748779e-01 1.837458461523056030e-01 2.211018204689025879e-01 -4.414968192577362061e-02 -9.905557334423065186e-02 6.995227932929992676e-02 -3.899368224665522575e-03 -1.796483248472213745e-02 2.245043218135833740e-01 -1.820468604564666748e-01 2.470581680536270142e-01 -1.067956015467643738e-01 1.345660835504531860e-01 -2.095874696969985962e-01 -2.454169094562530518e-03 -7.515747845172882080e-02 1.059698611497879028e-01 6.165307760238647461e-02 2.071080058813095093e-01 -1.778550297021865845e-01
-7.913608103990554810e-02 8.080099523067474365e-02 -2.044935524463653564e-01 -1.775583773851394653e-01 -5.855204910039901733e-02 -1.300949007272720337e-01 1.042831987142562866e-01 3.261354863643646240e-01 1.144656240940093994e-01 1.751947104930877686e-01 -2.491593062877655029e-01 -7.031609117984771729e-02 1.435056701302528381e-02 -1.335394829511642456e-01 5.127885341644287109e-01 1.658009886741638184e-01 -1.103340536355972290e-01 -1.169680729508399963e-01 -3.008993566036224365e-01 2.492734603583812714e-02 1.881289780139923096e-01 -2.163604646921157837e-01 1.730649769306182861e-01 2.082781046628952026e-01 5.522563681006431580e-02 -7.039089500904083252e-02 -1.857496984302997589e-02 8.229904621839523315e-02 -4.693266004323959351e-03 2.330593764781951904e-02 -2.639268152415752411e-02 -2.608322799205780029e-01
6.911118328571319580e-02 5.687206983566284180e-02 -1.617546379566192627e-02 2.721467614173889160e-01 -5.343159660696983337e-02 4.977074638009071350e-02 -1.250239368528127670e-02 4.648001398891210556e-03 1.201194301247596741e-01 1.251883618533611298e-02 -2.696490585803985596e-01 -1.842578500509262085e-01 9.381076693534851074e-02 1.161662489175796509e-01 3.040569126605987549e-01 3.061611652374267578e-01 -1.590094715356826782e-01 1.569873541593551636e-01 -8.550733327865600586e-02 -1.160945594310760498e-01 -1.233388558030128479e-01 3.206473588943481445e-02 1.524375826120376587e-01 4.296498894691467285e-01 -2.336587384343147278e-02 2.350116819143295288e-01 1.969720721244812012e-01 3.171329498291015625e-01 1.948191076517105103e-01 -1.142269968986511230e-01 7.841879129409790039e-02 -1.879668980836868286e-01
-5.630904063582420349e-02 9.654633700847625732e-03 -1.478233188390731812e-01 -2.392799854278564453e-01 -5.797155573964118958e-02 4.029826223850250244e-01 4.352310299873352051e-02 1.311080902814865112e-01 2.128823995590209961e-01 2.929758131504058838e-01 2.031347155570983887e-01 6.283820420503616333e-02 1.086660400032997131e-01 4.310476481914520264e-01 3.125869631767272949e-01 8.887960016727447510e-02 6.878534704446792603e-02 9.628596901893615723e-02 -1.628750562667846680e-01 -2.456861436367034912e-01 -1.736595481634140015e-02 1.115316897630691528e-01 -1.541122328490018845e-03 1.632518768310546875e-01 2.070582658052444458e-02 -1.656792312860488892e-01 4.906398709863424301e-03 7.341353595256805420e-02 1.786012947559356689e-01 2.083574384450912476e-01 1.281378045678138733e-02 -6.441478431224822998e-02
2.462336793541908264e-03 -1.087516620755195618e-01 -1.835252530872821808e-02 -3.735314123332500458e-03 2.694110274314880371e-01 3.855444490909576416e-02 -5.733083188533782959e-02 -3.970429673790931702e-02 1.507562845945358276e-01 3.294703066349029541e-01 -4.497095942497253418e-01 2.129507511854171753e-01 4.783587157726287842e-02 1.959882229566574097e-01 3.538147211074829102e-01 -1.428875327110290527e-01 -7.620303332805633545e-02 -2.273421883583068848e-01 -2.524780333042144775e-01 2.093025594949722290e-01 1.465315073728561401e-01 -1.159177571535110474e-01 -1.162588372826576233e-01 1.267147660255432129e-01 1.693621277809143066e-01 -2.182987928390502930e-01 7.250705361366271973e-02 -3.863850235939025879e-02 8.784247934818267822e-02 1.267196089029312134e-01 1.627587713301181793e-02 -8.405562490224838257e-02
-1.253551542758941650e-01 1.185184251517057419e-02 7.485138624906539917e-02 1.645439565181732178e-01 -2.551014125347137451e-01 -4.016961529850959778e-02 1.381503194570541382e-01 1.130880787968635559e-01 4.272321164608001709e-01 -9.626277536153793335e-02 -2.663274407386779785e-01 -1.992769353091716766e-02 -1.626276820898056030e-01 6.061870604753494263e-02 2.476352304220199585e-01 1.560209989547729492e-01 1.078815083019435406e-03 4.645755141973495483e-02 -1.962030678987503052e-01 -3.250949978828430176e-01 -1.737141758203506470e-01 5.733961239457130432e-02 -2.660612761974334717e-02 1.053161472082138062e-01 5.020777694880962372e-03 -3.032572865486145020e-01 -8.784394711256027222e-02 1.017415970563888550e-01 3.919167220592498779e-01 1.253189444541931152e-01 4.592690616846084595e-02 -3.029209002852439880e-02
-2.082719355821609497e-01 1.648950874805450439e-01 -3.542861342430114746e-02 2.988532930612564087e-02 1.617434769868850708e-01 -1.549418568611145020e-01 3.455893099308013916e-01 3.831360489130020142e-03 4.911943897604942322e-02 1.030039936304092407e-01 -2.089431285858154297e-01 2.148071303963661194e-03 -1.074214577674865723e-01 7.339926809072494507e-02 1.314083486795425415e-01 9.185507893562316895e-02 -1.061347723007202148e-01 -8.959724800661206245e-05 -3.030285835266113281e-01 -3.427864313125610352e-01 4.934397339820861816e-02 -8.594451099634170532e-02 5.153594538569450378e-02 1.167347580194473267e-01 -2.521620988845825195e-01 -9.953767992556095123e-03 5.099647492170333862e-02 1.039020493626594543e-01 1.908975243568420410e-01 -1.214636042714118958e-01 4.772984385490417480e-01 -2.357218414545059204e-01
-2.522200644016265869e-01 -1.203164011240005493e-01 -3.459726870059967041e-01 -7.800724823027849197e-03 1.475504487752914429e-01 -9.193804860115051270e-02 2.492951154708862305e-01 -1.999813765287399292e-01 3.822808563709259033e-01 2.242437005043029785e-01 -1.945081353187561035e-01 9.914250671863555908e-02 -1.427092850208282471e-01 2.264592051506042480e-01 9.478505700826644897e-02 2.271980606019496918e-02 -6.369519233703613281e-02 -1.581375896930694580e-01 -1.900555193424224854e-02 -1.226663962006568909e-01 5.620901659131050110e-02 1.910362690687179565e-01 6.995277106761932373e-02 8.255667984485626221e-02 1.710268668830394745e-02 1.781961768865585327e-01 1.753856390714645386e-01 9.735704958438873291e-02 -5.802114307880401611e-02 1.082423850893974304e-01 8.656050264835357666e-02 -3.922415077686309814e-01
-1.304161548614501953e-01 5.488269031047821045e-02 6.130119785666465759e-02 -7.457410544157028198e-02 1.066352799534797668e-01 -2.027669697999954224e-01 2.244645655155181885e-01 -1.093531027436256409e-01 1.186386402696371078e-02 3.320704102516174316e-01 -5.512793734669685364e-02 -1.495666685514152050e-03 1.430192589759826660e-01 3.982882201671600342e-01 2.309486269950866699e-01 3.986798226833343506e-01 -1.636411994695663452e-01 -2.573755681514739990e-01 -1.338571608066558838e-01 -2.096526026725769043e-01 -1.752500049769878387e-02 -1.469937562942504883e-01 -1.093694120645523071e-01 2.099170386791229248e-01 1.645651087164878845e-02 -5.344457924365997314e-02 1.421898454427719116e-01 -1.015919595956802368e-01 7.266920804977416992e-02 8.242993056774139404e-02 2.681616246700286865e-01 -2.286725118756294250e-02
-2.393165528774261475e-01 -1.484584659337997437e-01 -2.436234652996063232e-01 -7.657426595687866211e-02 -6.697194278240203857e-02 -6.453540921211242676e-02 6.613749265670776367e-02 -2.198299169540405273e-01 2.851395606994628906e-01 3.625608682632446289e-01 -1.763400882482528687e-01 2.956451661884784698e-02 -2.839039564132690430e-01 2.472784668207168579e-01 1.040547564625740051e-01 8.126194030046463013e-02 -3.043687529861927032e-02 -1.419318914413452148e-01 -1.061534956097602844e-01 -1.236833706498146057e-01 2.931554429233074188e-02 1.628626137971878052e-01 5.012329295277595520e-02 -4.196144640445709229e-02 5.972355604171752930e-02 3.146730065345764160e-01 1.922187656164169312e-01 1.830263063311576843e-02 8.807402104139328003e-02 1.167641207575798035e-01 -2.532575279474258423e-03 -3.868566155433654785e-01
4.661446064710617065e-02 6.910140812397003174e-02 2.537561058998107910e-01 9.610523283481597900e-02 4.740453138947486877e-02 2.394589595496654510e-02 4.578996822237968445e-02 -2.766156755387783051e-02 -3.892844542860984802e-02 3.800767939537763596e-03 -1.496189832687377930e-01 -1.050870716571807861e-01 1.394299864768981934e-01 2.492927461862564087e-01 1.786270588636398315e-01 5.316719878464937210e-03 -1.906985044479370117e-01 -2.518163919448852539e-01 -3.148428201675415039e-01 4.576510190963745117e-02 -4.799752682447433472e-02 2.645776048302650452e-02 1.862029731273651123e-01 3.608241379261016846e-01 -2.496306151151657104e-01 8.344007655978202820e-03 9.610609710216522217e-02 2.405348271131515503e-01 3.370735049247741699e-01 1.082878634333610535e-01 3.185103535652160645e-01 -2.002990096807479858e-01
-1.751454919576644897e-01 -7.338537275791168213e-02 -1.288518216460943222e-02 2.391270250082015991e-01 4.144889861345291138e-02 1.841443330049514771e-01 1.046915631741285324e-02 -2.850435078144073486e-01 4.311191737651824951e-01 1.379612088203430176e-01 -5.250556766986846924e-02 2.682228386402130127e-01 -5.794505774974822998e-02 2.302985489368438721e-01 2.930140495300292969e-01 2.252351790666580200e-01 -1.087210401892662048e-01 -2.001885920763015747e-01 -2.241681367158889771e-01 1.661429256200790405e-01 1.466812286525964737e-02 2.311102859675884247e-02 9.595587104558944702e-02 1.931318342685699463e-01 -1.931330114603042603e-01 1.089943945407867432e-01 -1.561563014984130859e-01 5.199296027421951294e-02 -2.808975800871849060e-02 -1.880443692207336426e-01 9.767062216997146606e-02 -1.343847513198852539e-01
1.839985102415084839e-01 1.994978338479995728e-01 8.718132041394710541e-03 -9.948622435331344604e-02 1.810198426246643066e-01 1.009974330663681030e-01 1.397545039653778076e-01 -9.548852220177650452e-03 8.283897489309310913e-02 2.693163156509399414e-01 5.043107271194458008e-02 -1.735591292381286621e-01 -6.938711740076541901e-04 1.314729899168014526e-01 1.630334407091140747e-01 7.769758999347686768e-02 -1.545896083116531372e-01 -2.449212074279785156e-01 -1.332308650016784668e-01 -1.473948359489440918e-01 -2.910702228546142578e-01 -1.691602021455764771e-01 5.151680484414100647e-02 2.619268596172332764e-01 2.670126557350158691e-01 -2.689169049263000488e-01 1.782271862030029297e-01 1.974702812731266022e-02 2.584576606750488281e-01 -2.045480757951736450e-01 -5.891164764761924744e-02 -3.098124563694000244e-01
9.969532489776611328e-02 -2.433805726468563080e-03 -4.358229041099548340e-01 3.832158744335174561e-01 -6.521432846784591675e-02 2.860088050365447998e-01 2.820276618003845215e-01 2.233438007533550262e-02 2.520389258861541748e-01 1.752043142914772034e-02 -1.640638262033462524e-01 -5.375602841377258301e-02 7.963472045958042145e-03 1.234656348824501038e-01 1.176063269376754761e-01 -2.717179432511329651e-02 -6.488142162561416626e-02 -1.846483200788497925e-01 -1.663001179695129395e-01 9.912512451410293579e-02 -1.540613025426864624e-01 2.232987200841307640e-03 -1.461136806756258011e-02 -8.962578326463699341e-02 7.397690415382385254e-02 -3.442240059375762939e-01 -3.940553590655326843e-02 -1.720551103353500366e-01 1.429597288370132446e-01 9.522183239459991455e-02 -1.655034422874450684e-01 -2.094413042068481445e-01
8.595079928636550903e-02 -1.094166338443756104e-01 -2.518835365772247314e-01 -3.358989953994750977e-01 2.777411341667175293e-01 5.927832052111625671e-02 -2.842086926102638245e-02 6.516726571135222912e-04 3.977826237678527832e-02 2.640756219625473022e-02 -4.011394083499908447e-01 -6.491947174072265625e-02 -1.530783772468566895e-01 3.519338071346282959e-01 5.077093839645385742e-02 -3.086636029183864594e-02 -8.901858329772949219e-02 -2.412963211536407471e-01 -4.836949054151773453e-03 -2.931990623474121094e-01 -4.721142724156379700e-02 -2.297900430858135223e-02 -8.805262856185436249e-03 2.877559065818786621e-01 6.887345761060714722e-02 7.774548232555389404e-02 2.640408277511596680e-01 1.147350370883941650e-01 1.887929290533065796e-01 1.102935522794723511e-01 2.933779917657375336e-02 -1.567291617393493652e-01
5.392843857407569885e-02 2.878791093826293945e-01 -3.054925501346588135e-01 -1.917042732238769531e-01 -3.130940720438957214e-02 8.423905074596405029e-02 -2.043605893850326538e-01 -2.256836444139480591e-01 1.596700251102447510e-01 5.431252345442771912e-02 -3.298143446445465088e-01 -3.207592666149139404e-02 -9.471108764410018921e-02 2.813647687435150146e-01 3.391632437705993652e-01 -3.687684983015060425e-02 7.894444465637207031e-02 1.944584995508193970e-01 -5.093818064779043198e-03 -1.487734466791152954e-01 9.136192966252565384e-04 -6.743305921554565430e-02 -7.132109254598617554e-02 -4.339814186096191406e-02 1.141173467040061951e-01 -1.574130952358245850e-01 2.262723892927169800e-01 1.736915111541748047e-01 1.024699117988348007e-02 -2.021044045686721802e-01 3.052361607551574707e-01 -9.785487502813339233e-02
2.249996364116668701e-01 -1.566171646118164062e-01 -2.163057178258895874e-01 2.233432419598102570e-02 -8.415888994932174683e-02 2.027384378015995026e-02 -7.205238193273544312e-02 3.092561960220336914e-01 2.230571210384368896e-01 2.656430602073669434e-01 -1.657629162073135376e-01 1.155015975236892700e-01 5.449456349015235901e-02 3.228542804718017578e-01 1.302209347486495972e-01 -1.637324392795562744e-01 -4.769929684698581696e-03 3.441359149292111397e-03 -3.403322994709014893e-01 -6.787740439176559448e-02 -2.915171980857849121e-01 -9.422574192285537720e-02 1.476279348134994507e-01 1.549299955368041992e-01 -1.062183976173400879e-01 -1.169647574424743652e-01 8.445174898952245712e-04 1.016885787248611450e-01 -3.962711989879608154e-02 -4.297339543700218201e-02 1.164931282401084900e-01 -3.804044425487518311e-01
-2.893630564212799072e-01 -1.496440768241882324e-01 -2.818657755851745605e-01 -9.837666898965835571e-02 5.147037096321582794e-03 2.763111330568790436e-02 1.923240125179290771e-01 -1.679980307817459106e-01 4.145189225673675537e-01 2.702517211437225342e-01 -2.456966787576675415e-01 9.433912485837936401e-02 -2.244306653738021851e-01 1.547093242406845093e-01 9.902980923652648926e-02 3.834532201290130615e-02 1.409668661653995514e-02 -1.396740525960922241e-01 -1.325207203626632690e-01 2.585583925247192383e-02 -6.369720213115215302e-03 1.126598492264747620e-01 -3.256944194436073303e-02 5.115628242492675781e-02 9.349346160888671875e-02 3.344002664089202881e-01 1.979105472564697266e-01 7.245668023824691772e-02 1.186864152550697327e-01 6.923770904541015625e-02 1.351867914199829102e-01 -2.873153686523437500e-01
3.115056641399860382e-02 1.659980416297912598e-01 1.879628598690032959e-01 1.218133419752120972e-01 6.470114458352327347e-03 9.399034827947616577e-02 7.208611071109771729e-02 -1.597362384200096130e-02 2.877265214920043945e-01 1.295623034238815308e-01 -1.442027688026428223e-01 1.589381396770477295e-01 -2.400726675987243652e-01 -5.079913511872291565e-02 1.381228715181350708e-01 1.412324048578739166e-02 -1.355634722858667374e-02 -9.122090786695480347e-02 -9.615600854158401489e-02 -1.515215635299682617e-01 -2.128926366567611694e-01 1.971706748008728027e-01 1.110061034560203552e-01 3.410075604915618896e-02 -1.590076684951782227e-01 -3.225070834159851074e-01 8.754613995552062988e-02 2.534442842006683350e-01 4.213794767856597900e-01 1.267632395029067993e-01 2.599807977676391602e-01 -2.846925556659698486e-01
7.161673903465270996e-02 -1.627262234687805176e-01 -1.116306036710739136e-01 -9.227173030376434326e-02 2.209131717681884766e-01 -3.723669052124023438e-02 -1.257117837667465210e-01 5.064130201935768127e-02 1.674435585737228394e-01 1.505552828311920166e-01 -3.382077217102050781e-01 2.693323791027069092e-01 2.221870236098766327e-02 9.061466157436370850e-02 3.414698541164398193e-01 9.174668043851852417e-02 -1.350120902061462402e-01 -7.420390099287033081e-02 -2.054287195205688477e-01 -1.121866181492805481e-01 1.567946001887321472e-02 2.470865994691848755e-01 7.382909208536148071e-02 1.409057378768920898e-01 1.591323018074035645e-01 3.359539210796356201e-01 1.555372923612594604e-01 2.498073875904083252e-01 8.365222066640853882e-02 7.744909822940826416e-02 9.178753942251205444e-02 -3.101248443126678467e-01
1.604505926370620728e-01 -3.080206811428070068e-01 1.096886694431304932e-01 1.468749046325683594e-01 -2.035667002201080322e-01 2.558156251907348633e-01 2.135901153087615967e-01 -8.178964257240295410e-02 1.978145539760589600e-01 2.693903744220733643e-01 -1.846824288368225098e-01 2.103971391916275024e-01 -1.384194642305374146e-01 2.423974685370922089e-02 2.740576565265655518e-01 4.606970772147178650e-02 -1.011979505419731140e-01 -1.306216567754745483e-01 -1.041275784373283386e-01 7.150824368000030518e-02 -3.351927921175956726e-02 -1.710981875658035278e-01 2.495484650135040283e-01 1.841707527637481689e-01 3.101078607141971588e-02 -1.103782877326011658e-01 -2.962666749954223633e-01 -1.819188892841339111e-02 1.714574098587036133e-01 -1.452241837978363037e-01 1.229911223053932190e-01 -2.506290674209594727e-01
-3.849268704652786255e-02 2.548780739307403564e-01 -1.073114573955535889e-01 2.141083478927612305e-01 4.525846161413937807e-04 -4.704201593995094299e-02 1.145428642630577087e-01 4.607487004250288010e-03 1.141101354733109474e-03 1.782026886940002441e-01 -2.867051362991333008e-01 -6.627810001373291016e-02 1.074111610651016235e-01 3.365505933761596680e-01 1.910046488046646118e-01 2.005010545253753662e-01 1.215030252933502197e-01 -3.604608029127120972e-02 -1.418337076902389526e-01 -2.994728088378906250e-02 -3.406274020671844482e-01 -6.862715631723403931e-02 2.570567131042480469e-01 6.599179655313491821e-02 1.006738543510437012e-01 1.294244378805160522e-01 1.309713870286941528e-01 6.136662326753139496e-03 4.141179323196411133e-01 -1.315682083368301392e-01 -8.465017192065715790e-03 -2.825022041797637939e-01
1.473515629768371582e-01 -6.880392134189605713e-02 -9.488497674465179443e-02 1.314327716827392578e-01 1.514106690883636475e-01 2.817224562168121338e-01 1.261552274227142334e-01 -1.531218141317367554e-01 3.415849208831787109e-01 1.809948682785034180e-01 -2.665136754512786865e-01 -2.371520968154072762e-03 -2.104840427637100220e-01 3.481846749782562256e-01 1.839644908905029297e-01 1.228087861090898514e-02 -8.485326170921325684e-02 2.700859308242797852e-01 -1.851649135351181030e-01 -2.190061286091804504e-02 -1.551937013864517212e-01 -1.404852271080017090e-01 1.370713813230395317e-03 -8.312247693538665771e-02 2.675841450691223145e-01 2.794074080884456635e-02 -9.286643937230110168e-03 1.991733163595199585e-02 3.188466727733612061e-01 -1.322963461279869080e-02 -1.943858861923217773e-01 -8.650888502597808838e-02
-8.529797196388244629e-02 -6.287236511707305908e-02 -2.141311950981616974e-02 1.330233663320541382e-01 9.554181993007659912e-02 -3.603993728756904602e-02 2.504227161407470703e-01 -2.996838092803955078e-01 -9.487227350473403931e-02 -6.860403716564178467e-02 3.607265278697013855e-02 1.918349787592887878e-02 -1.027479991316795349e-01 2.944701611995697021e-01 1.331614553928375244e-01 1.825327873229980469e-01 -1.662468165159225464e-01 -5.425416678190231323e-02 -2.775900959968566895e-01 -2.756034769117832184e-02 -1.015870645642280579e-01 -3.264352679252624512e-02 -2.348300963640213013e-01 1.939000934362411499e-01 9.366638213396072388e-02 -2.344015985727310181e-01 4.333111271262168884e-02 5.432901158928871155e-02 4.779829680919647217e-01 1.245933622121810913e-01 2.502698898315429688e-01 -2.372211813926696777e-01
1.082515716552734375e-01 8.134885877370834351e-02 5.230135098099708557e-02 -1.699937731027603149e-01 -2.897236729040741920e-03 3.002614378929138184e-01 1.861605346202850342e-01 4.286817461252212524e-02 3.814020156860351562e-01 4.642264917492866516e-02 -3.413757383823394775e-01 -1.287442445755004883e-01 -2.285050153732299805e-01 6.019897758960723877e-02 3.360616564750671387e-01 1.244692206382751465e-01 1.931560486555099487e-01 -1.552962511777877808e-02 5.047333985567092896e-02 -4.759392142295837402e-02 9.892299026250839233e-02 -1.388267725706100464e-01 2.246375828981399536e-01 -1.304892450571060181e-01 7.319024764001369476e-03 -9.078304469585418701e-02 1.855031400918960571e-01 2.890780270099639893e-01 -1.402514427900314331e-02 -1.140836626291275024e-01 2.365652173757553101e-01 -1.549506038427352905e-01
5.848640203475952148e-02 -1.639292575418949127e-02 4.427789151668548584e-02 -3.670835867524147034e-02 -8.520178496837615967e-02 1.979968845844268799e-01 -1.776150017976760864e-01 -8.814871311187744141e-02 2.044850289821624756e-01 6.641540676355361938e-02 -1.125176101922988892e-01 1.132690012454986572e-01 -1.602205932140350342e-01 2.277352958917617798e-01 1.526612509042024612e-02 1.837458759546279907e-01 -4.726269096136093140e-02 -1.467578858137130737e-01 -1.807733029127120972e-01 -3.487365543842315674e-01 -3.278968930244445801e-01 -7.245603948831558228e-02 -2.780566865112632513e-04 7.992448657751083374e-02 -1.336326301097869873e-01 -1.381738930940628052e-01 -2.530542947351932526e-02 2.101337164640426636e-01 2.228357642889022827e-01 2.754473090171813965e-01 4.241608381271362305e-01 -1.989237815141677856e-01
2.488892376422882080e-01 -2.591668441891670227e-02 -4.481470212340354919e-02 -4.699115827679634094e-02 6.047713104635477066e-03 8.747423440217971802e-02 2.170682698488235474e-01 -1.907412111759185791e-01 3.146297335624694824e-01 3.398421108722686768e-01 -7.769963890314102173e-02 1.477776318788528442e-01 -3.578592091798782349e-02 1.200329959392547607e-01 3.692380785942077637e-01 1.849962472915649414e-01 -1.093917712569236755e-01 1.113415807485580444e-01 -1.889434903860092163e-01 -3.463911823928356171e-03 1.149666458368301392e-01 6.224903091788291931e-02 -1.533009409904479980e-01 1.543447971343994141e-01 3.465450108051300049e-01 -8.060875535011291504e-02 7.394277304410934448e-02 -2.341950982809066772e-01 2.455432415008544922e-01 1.762508302927017212e-01 7.118567079305648804e-02 7.448168098926544189e-02
-1.208564639091491699e-01 2.969985902309417725e-01 -2.489002235233783722e-02 5.514774844050407410e-02 -4.136966168880462646e-02 -1.100520938634872437e-01 3.755433857440948486e-01 -3.212937116622924805e-01 6.893832981586456299e-02 2.882426083087921143e-01 -1.867145299911499023e-01 -1.863196194171905518e-01 4.955507349222898483e-03 5.005177110433578491e-02 2.569305896759033203e-01 2.445646822452545166e-01 -1.957885324954986572e-01 1.100802421569824219e-01 -1.255077421665191650e-01 -2.874177396297454834e-01 -1.474050134420394897e-01 8.583455346524715424e-03 1.209139600396156311e-01 6.902230437844991684e-03 2.857066392898559570e-01 -1.253690123558044434e-01 3.112618438899517059e-02 1.779345273971557617e-01 3.765592724084854126e-02 1.369693502783775330e-02 1.211819648742675781e-01 -1.346227526664733887e-01
-1.985078155994415283e-01 2.214173227548599243e-01 -6.764048337936401367e-02 -1.176344826817512512e-01 -1.168864816427230835e-01 -1.104841977357864380e-01 1.548702418804168701e-01 -1.794732958078384399e-01 6.639919430017471313e-02 -1.052669510245323181e-01 -2.273630797863006592e-01 -4.869043454527854919e-02 -9.238108247518539429e-02 -2.153305150568485260e-02 1.503983736038208008e-01 2.855187468230724335e-02 -3.188220858573913574e-01 7.931332290172576904e-02 -2.854529619216918945e-01 -1.018043830990791321e-01 -1.142170876264572144e-01 8.731155842542648315e-02 3.127390742301940918e-01 1.669948250055313110e-01 1.634923666715621948e-01 -4.195226356387138367e-02 4.749689251184463501e-02 2.049463689327239990e-01 -1.701584085822105408e-03 3.828177154064178467e-01 -3.422711417078971863e-02 -3.774701058864593506e-01
-2.892650961875915527e-01 -1.593027859926223755e-01 -2.878157496452331543e-01 -3.522120788693428040e-02 4.378489404916763306e-02 -2.607103064656257629e-02 -2.634612843394279480e-03 -4.224366694688796997e-02 3.591776490211486816e-01 1.745366007089614868e-01 -1.416232734918594360e-01 1.407507210969924927e-01 -2.215502709150314331e-01 2.812095284461975098e-01 1.411522179841995239e-01 6.815744191408157349e-02 5.318048223853111267e-02 -7.725097239017486572e-02 -5.214066058397293091e-02 -2.218281663954257965e-02 -2.996688522398471832e-02 2.543821036815643311e-01 8.204343169927597046e-02 1.977874897420406342e-02 4.599888995289802551e-02 1.542194187641143799e-01 1.591476947069168091e-01 2.080097422003746033e-02 1.091350093483924866e-01 -2.255497686564922333e-02 1.339015364646911621e-01 -5.326004028320312500e-01
-4.607842117547988892e-02 1.507052928209304810e-01 -2.079820781946182251e-01 -8.163850009441375732e-02 3.659808337688446045e-01 1.677048057317733765e-01 1.725502498447895050e-02 1.088391989469528198e-02 1.455990225076675415e-01 -1.321617141366004944e-02 -1.136742755770683289e-01 -1.051101461052894592e-01 3.169630095362663269e-02 4.122549891471862793e-01 1.175412163138389587e-01 -5.324018746614456177e-02 -2.415906935930252075e-01 -9.802347421646118164e-02 -2.703541815280914307e-01 6.016851216554641724e-02 1.758301407098770142e-01 -8.260956406593322754e-02 1.541902571916580200e-01 4.756842553615570068e-01 8.919393643736839294e-03 -9.911969304084777832e-02 -1.175203025341033936e-01 1.017665490508079529e-02 1.924847215414047241e-01 3.622087463736534119e-02 6.860012561082839966e-02 -1.744799315929412842e-01
-5.851689726114273071e-02 1.331773549318313599e-01 -2.768218517303466797e-01 -2.032662481069564819e-01 2.704065442085266113e-01 2.363273799419403076e-01 2.786747366189956665e-02 -2.090274691581726074e-01 1.921796202659606934e-01 1.975459903478622437e-01 1.438233852386474609e-01 2.545098662376403809e-01 -1.180738434195518494e-01 2.704896628856658936e-01 2.648918926715850830e-01 -9.228757023811340332e-02 -1.366692483425140381e-01 9.874191135168075562e-03 -2.428136169910430908e-01 -9.735186398029327393e-02 -1.005237549543380737e-01 7.356959581375122070e-02 1.788187175989151001e-01 -1.048685461282730103e-01 5.853040516376495361e-02 -1.132526099681854248e-01 -4.570236429572105408e-02 3.495066463947296143e-01 2.266226410865783691e-01 -1.099576503038406372e-01 3.533217683434486389e-02 -9.668811410665512085e-02
-6.884493678808212280e-02 3.069461584091186523e-01 -1.967621296644210815e-01 -1.297764331102371216e-01 -9.828949719667434692e-02 9.988868981599807739e-02 2.896749079227447510e-01 5.953568220138549805e-02 5.792669835500419140e-04 1.904293894767761230e-01 -3.393978774547576904e-01 -1.082142814993858337e-01 -1.029824241995811462e-01 1.571941971778869629e-01 2.007120847702026367e-01 1.294308006763458252e-01 -2.276062965393066406e-01 -7.136988639831542969e-02 -2.230151891708374023e-01 -3.454846143722534180e-01 5.470635369420051575e-02 -2.105972915887832642e-01 -2.717517502605915070e-02 3.350441530346870422e-02 1.488360464572906494e-01 -2.215502560138702393e-01 -1.705112308263778687e-01 -1.214891895651817322e-01 1.616016477346420288e-01 1.528135240077972412e-01 5.879998952150344849e-02 -1.992011368274688721e-01
-2.649254202842712402e-01 8.318503946065902710e-02 -2.259319275617599487e-02 1.647948771715164185e-01 -1.847476810216903687e-01 -2.137501351535320282e-02 3.209298849105834961e-01 3.406275510787963867e-01 8.922130614519119263e-02 -1.217575147747993469e-01 -2.596685886383056641e-01 8.559346944093704224e-02 1.257883477956056595e-02 2.093466967344284058e-01 2.284916490316390991e-01 1.551008597016334534e-02 1.854028403759002686e-01 -2.582939863204956055e-01 -1.856991648674011230e-01 -1.494432240724563599e-01 4.140765219926834106e-02 -1.595325171947479248e-01 3.092693686485290527e-01 1.037244051694869995e-01 6.572490930557250977e-02 3.212105482816696167e-02 -1.081446036696434021e-01 1.071479842066764832e-01 9.533300250768661499e-02 -3.355846554040908813e-02 6.559524685144424438e-02 -3.363317549228668213e-01
1.017361804842948914e-01 -2.432714551687240601e-01 1.895549148321151733e-01 6.717574596405029297e-02 6.686413288116455078e-02 -1.895353794097900391e-01 -6.457033008337020874e-02 1.025961861014366150e-01 3.441032469272613525e-01 2.115738540887832642e-01 -9.995830804109573364e-02 1.525679416954517365e-02 1.168750878423452377e-02 1.784220039844512939e-01 4.224364757537841797e-01 1.686260551214218140e-01 -4.137554392218589783e-02 -1.773728579282760620e-01 -2.883582711219787598e-01 -2.364824116230010986e-01 -7.389187067747116089e-02 1.607573181390762329e-01 1.950212866067886353e-01 1.137855369597673416e-02 1.057821959257125854e-01 7.841973006725311279e-02 1.250419020652770996e-01 -1.675666682422161102e-02 -4.659276083111763000e-02 -2.234375774860382080e-01 2.589263580739498138e-02 -3.081356287002563477e-01
-7.428865134716033936e-02 1.873351633548736572e-01 -3.738643974065780640e-02 -3.712248429656028748e-02 -7.208650559186935425e-02 -1.300382614135742188e-01 3.820014744997024536e-02 -1.362363547086715698e-01 -8.360136300325393677e-03 1.430473029613494873e-01 -2.208435833454132080e-01 -2.496311813592910767e-01 -1.476869583129882812e-01 1.720517426729202271e-01 8.465564250946044922e-02 -5.098543688654899597e-02 -3.875137865543365479e-01 -4.114806652069091797e-02 -3.368140161037445068e-01 -2.805030047893524170e-01 1.675099483691155910e-03 1.149748340249061584e-01 3.597531840205192566e-02 1.413391530513763428e-01 7.246135920286178589e-02 -2.133215367794036865e-01 -1.943560689687728882e-02 7.336463779211044312e-02 8.456352353096008301e-02 3.469331860542297363e-01 2.336285635828971863e-02 -3.982844054698944092e-01
1.401520222425460815e-01 6.909830868244171143e-02 -2.830628752708435059e-01 1.518725454807281494e-01 -3.751998022198677063e-02 3.522362112998962402e-01 7.447482645511627197e-02 -6.973922252655029297e-02 1.497343629598617554e-01 3.875088989734649658e-01 -1.788328960537910461e-02 2.226462513208389282e-01 -3.513452783226966858e-02 9.794721752405166626e-02 3.571101725101470947e-01 2.271683365106582642e-01 3.033096343278884888e-02 6.998786330223083496e-02 -1.899051219224929810e-01 -8.834398537874221802e-02 -1.595786809921264648e-01 -1.318848133087158203e-01 2.019390836358070374e-02 2.423519045114517212e-01 3.001509420573711395e-02 7.303301244974136353e-02 -1.452587991952896118e-01 1.771784946322441101e-02 1.891669481992721558e-01 2.980311512947082520e-01 1.390135586261749268e-01 2.829476445913314819e-02
-1.100695207715034485e-01 2.132225036621093750e-02 -2.599175572395324707e-01 -2.184097170829772949e-01 3.316701352596282959e-01 1.981171369552612305e-01 -3.738068044185638428e-02 5.298973247408866882e-02 1.853804141283035278e-01 9.852765500545501709e-02 -1.968532353639602661e-01 -1.210409030318260193e-01 -8.092784881591796875e-02 2.744087576866149902e-01 6.513889878988265991e-02 -7.609515637159347534e-02 -5.189080908894538879e-02 -3.966975212097167969e-02 -1.933659911155700684e-01 2.456607483327388763e-02 3.828563168644905090e-02 -4.028665274381637573e-02 1.323693841695785522e-01 5.474336147308349609e-01 -1.235818490386009216e-01 -3.654887899756431580e-02 4.552864935249090195e-03 3.100660629570484161e-03 2.236009985208511353e-01 -8.026783913373947144e-02 -6.975364685058593750e-02 -2.980804443359375000e-01
8.095934987068176270e-02 -2.659347951412200928e-01 1.819062530994415283e-01 -3.725859522819519043e-02 4.951682686805725098e-02 4.871531203389167786e-02 -2.663798332214355469e-01 -1.500254273414611816e-01 3.266534209251403809e-01 -7.944764196872711182e-02 -3.183850944042205811e-01 -1.274187564849853516e-01 1.879375427961349487e-01 -7.083437591791152954e-02 3.483855724334716797e-01 6.234676763415336609e-02 -9.633637964725494385e-02 -1.322103738784790039e-01 -2.118762284517288208e-01 -4.570731148123741150e-02 -2.889012731611728668e-02 1.522236019372940063e-01 1.410400569438934326e-01 2.401732504367828369e-01 -1.691408604383468628e-01 -2.554760873317718506e-01 1.438285340555012226e-03 1.597523093223571777e-01 1.168756484985351562e-01 1.521747261285781860e-01 -2.021020045503973961e-04 -2.493971437215805054e-01
1.043085288256406784e-02 9.858252108097076416e-02 -2.556787431240081787e-02 -1.235237196087837219e-01 -6.805202364921569824e-02 1.510748863220214844e-01 5.155927687883377075e-02 -1.716287434101104736e-01 6.354276090860366821e-02 -1.113634631037712097e-01 -2.763172388076782227e-01 1.110449507832527161e-01 1.118099037557840347e-02 2.761184275150299072e-01 2.719410657882690430e-01 8.705064654350280762e-02 -1.944920718669891357e-01 4.696763586252927780e-03 3.864795435220003128e-03 -2.346360236406326294e-01 -1.937886625528335571e-01 2.281557172536849976e-01 -3.496653586626052856e-02 1.437729895114898682e-01 1.792937070131301880e-01 -1.663205176591873169e-01 -3.791669383645057678e-02 -6.477163732051849365e-02 5.350722074508666992e-01 -2.441945075988769531e-01 1.654504686594009399e-01 -9.221775084733963013e-02
-2.028805576264858246e-02 2.851119935512542725e-01 -4.573170542716979980e-01 -7.071126997470855713e-02 1.564554572105407715e-01 1.146851107478141785e-01 -1.576246023178100586e-01 -2.163497358560562134e-01 1.654497981071472168e-01 2.122575789690017700e-01 -1.809212565422058105e-01 -1.432352699339389801e-02 -4.478925094008445740e-02 1.663376241922378540e-01 2.018368095159530640e-01 -8.303169906139373779e-02 7.516396790742874146e-02 1.388594657182693481e-01 -1.230413019657135010e-01 -1.138861998915672302e-01 -1.271728724241256714e-01 -1.543493270874023438e-01 1.333074420690536499e-01 -6.229295581579208374e-02 4.787308350205421448e-02 -2.292616069316864014e-01 3.786709606647491455e-01 1.869437843561172485e-01 6.916705518960952759e-02 -4.852704238146543503e-03 1.268145740032196045e-01 -2.084107995033264160e-01
-2.781020104885101318e-02 1.223499104380607605e-01 -2.871076166629791260e-01 -1.002534851431846619e-02 3.748274743556976318e-01 -4.774212092161178589e-02 -4.516262933611869812e-02 -2.321717143058776855e-02 1.770351827144622803e-01 3.896515071392059326e-02 -2.176581025123596191e-01 1.722487062215805054e-01 -1.124193668365478516e-01 2.761276066303253174e-01 2.277972996234893799e-01 -4.597060848027467728e-03 1.051380336284637451e-01 -2.263990044593811035e-01 -2.142228037118911743e-01 -1.158019229769706726e-01 -3.636034950613975525e-02 1.584534943103790283e-01 -3.050306066870689392e-02 4.214780330657958984e-01 -2.887886017560958862e-02 2.041065134108066559e-02 5.101628974080085754e-02 4.826247692108154297e-02 2.494666874408721924e-01 5.978442728519439697e-02 -2.055062204599380493e-01 -2.546204626560211182e-01
2.648532576858997345e-02 7.382793724536895752e-02 -9.003099054098129272e-02 1.068629906512796879e-03 2.318467795848846436e-01 -3.696245253086090088e-01 -2.412799000740051270e-01 -2.739696996286511421e-03 9.432546049356460571e-02 1.532321423292160034e-01 -1.094254329800605774e-01 8.873301744461059570e-02 8.077564835548400879e-02 2.111667394638061523e-01 3.499111831188201904e-01 1.529363542795181274e-01 1.399708986282348633e-01 1.174848712980747223e-02 -2.308357059955596924e-01 6.107717007398605347e-02 3.309787064790725708e-02 2.312508523464202881e-01 -2.046458423137664795e-02 1.400210559368133545e-01 -2.180170267820358276e-02 -1.368941515684127808e-01 6.134069710969924927e-02 1.369339674711227417e-01 3.845121711492538452e-02 -1.554591804742813110e-01 3.038367331027984619e-01 -4.206422865390777588e-01
-8.228103816509246826e-02 3.070640610530972481e-03 -1.244654506444931030e-01 -1.075347065925598145e-01 1.451506912708282471e-01 -1.397078931331634521e-01 3.662984669208526611e-01 -1.633535474538803101e-01 1.490212790668010712e-02 -3.951699659228324890e-02 -2.317783683538436890e-01 -2.036927081644535065e-02 9.511149674654006958e-02 2.377284765243530273e-01 -1.869994401931762695e-02 9.230346232652664185e-02 -2.351026982069015503e-01 -5.421448871493339539e-02 -2.249730080366134644e-01 -2.715921960771083832e-02 -2.017575949430465698e-01 -3.370866775512695312e-01 -1.789148449897766113e-01 -6.948812864720821381e-03 1.000076681375503540e-01 6.887042522430419922e-02 7.765724509954452515e-02 1.646623909473419189e-01 3.616108298301696777e-01 4.633856471627950668e-03 3.602302670478820801e-01 -1.731317937374114990e-01
1.957713067531585693e-01 -1.489098221063613892e-01 -1.860561817884445190e-01 6.821719557046890259e-02 1.472987532615661621e-01 -1.028216183185577393e-01 6.935092061758041382e-02 -2.851193398237228394e-02 2.087202966213226318e-01 1.020801961421966553e-01 -3.555650264024734497e-02 1.398618072271347046e-01 9.655243903398513794e-02 1.461389362812042236e-01 5.241484642028808594e-01 1.972402334213256836e-01 -2.409639954566955566e-02 -3.405426740646362305e-01 -9.205418080091476440e-02 -3.154187798500061035e-01 -7.095921039581298828e-02 6.711877882480621338e-02 1.302993297576904297e-01 2.530237138271331787e-01 5.273783579468727112e-03 -1.437923759222030640e-01 3.645609691739082336e-02 1.473943591117858887e-01 -2.163301706314086914e-01 -1.647351682186126709e-01 5.427950993180274963e-02 -8.671980351209640503e-02
-2.375730723142623901e-01 2.571715973317623138e-02 1.234350204467773438e-01 -9.521314501762390137e-02 -9.217467159032821655e-02 3.151765167713165283e-01 2.565521299839019775e-01 -2.173569202423095703e-01 4.844500422477722168e-01 9.182264655828475952e-02 -1.766034066677093506e-01 -1.747028976678848267e-01 -5.055000260472297668e-02 -1.843027397990226746e-02 2.354843914508819580e-01 3.705019652843475342e-01 2.965511195361614227e-02 8.297003805637359619e-02 -8.734510838985443115e-02 -1.556854099035263062e-01 -1.570867896080017090e-01 -1.888907402753829956e-01 -9.452816843986511230e-02 4.424732550978660583e-02 -8.876888453960418701e-02 -3.087424300611019135e-02 1.083254627883434296e-02 1.130781471729278564e-01 1.009931713342666626e-01 1.373187899589538574e-01 1.667410507798194885e-02 -1.878741979598999023e-01
-6.667821109294891357e-02 2.083192914724349976e-01 -1.841350048780441284e-01 -5.572250112891197205e-02 -1.237908080220222473e-01 7.379581779241561890e-02 1.241924315690994263e-01 -1.081254109740257263e-01 -1.080148965120315552e-01 1.750536113977432251e-01 -7.974857091903686523e-02 -7.727121561765670776e-02 3.049076721072196960e-02 1.312609463930130005e-01 2.715312540531158447e-01 1.800869405269622803e-01 -1.287952661514282227e-01 1.699053645133972168e-01 -2.062186896800994873e-01 -3.748328983783721924e-01 -1.715607382357120514e-02 -8.889797329902648926e-02 -1.716886088252067566e-02 -1.589293181896209717e-01 1.420600265264511108e-01 -3.247981667518615723e-01 1.914387941360473633e-01 5.952208861708641052e-02 2.521194815635681152e-01 2.004369646310806274e-01 1.896787285804748535e-01 -3.471084535121917725e-01
1.057907417416572571e-01 -1.515045315027236938e-01 -8.170054294168949127e-03 3.447702527046203613e-02 -1.875966042280197144e-02 -9.087739884853363037e-02 -3.353939205408096313e-02 -6.440100818872451782e-02 1.727154999971389771e-01 9.011694788932800293e-02 -2.891844138503074646e-02 4.040929302573204041e-02 2.889459729194641113e-01 1.559924483299255371e-01 2.219752669334411621e-01 3.936645090579986572e-01 -1.011268123984336853e-01 -2.550599575042724609e-01 -9.874255955219268799e-02 4.020888730883598328e-02 -5.773832648992538452e-02 1.485725790262222290e-01 8.699496090412139893e-02 8.973157405853271484e-02 1.208633929491043091e-01 -1.752412319183349609e-02 4.129313230514526367e-01 1.898368746042251587e-01 1.027201563119888306e-01 -1.494496595114469528e-02 5.077152978628873825e-03 -4.881443381309509277e-01
-3.071926236152648926e-01 -1.428215801715850830e-01 -3.748099878430366516e-02 -7.154388725757598877e-02 -1.210177019238471985e-01 1.138723343610763550e-01 2.249079793691635132e-01 1.880976110696792603e-01 5.737501382827758789e-02 3.456549951806664467e-03 -4.729866981506347656e-02 3.091342374682426453e-02 -2.942349910736083984e-01 -3.408557176589965820e-02 1.799648106098175049e-01 4.893787577748298645e-02 -1.902661621570587158e-01 1.294612735509872437e-01 -3.192594051361083984e-01 -4.385877773165702820e-02 -1.180309280753135681e-01 -9.101907163858413696e-02 2.546027898788452148e-01 3.749660551548004150e-01 -4.493600875139236450e-02 1.244246214628219604e-01 8.523648977279663086e-02 1.415960863232612610e-02 1.878891587257385254e-01 -7.436711341142654419e-02 9.873005002737045288e-02 -4.196708202362060547e-01
1.370303779840469360e-01 1.987407058477401733e-01 -2.053540498018264771e-01 -2.969461306929588318e-02 6.253069639205932617e-02 -9.182057529687881470e-02 -2.469705604016780853e-02 -1.273933351039886475e-01 1.575410068035125732e-01 1.767251193523406982e-01 -2.648940384387969971e-01 -2.182321995496749878e-01 -2.722293138504028320e-01 3.873110190033912659e-02 1.653745025396347046e-01 -1.742315441370010376e-01 -1.408463567495346069e-01 1.143011897802352905e-01 -2.688177227973937988e-01 -1.195110231637954712e-01 -8.377765864133834839e-02 -2.795742154121398926e-01 1.656897515058517456e-01 -2.134992927312850952e-01 -6.347569078207015991e-02 -1.809920817613601685e-01 2.132229274138808250e-04 3.876647651195526123e-01 1.856341809034347534e-01 5.612377822399139404e-02 1.922512203454971313e-01 -1.517493426799774170e-01
5.837381258606910706e-02 -1.426095217466354370e-01 1.596272177994251251e-02 -5.612050369381904602e-02 5.738407373428344727e-02 -1.176477894186973572e-01 1.202083900570869446e-01 1.233225986361503601e-01 3.303057253360748291e-01 2.805251479148864746e-01 -5.302135273814201355e-02 -6.888251751661300659e-02 1.292053312063217163e-01 4.240657687187194824e-01 3.256592452526092529e-01 9.788133949041366577e-02 3.417019173502922058e-02 -2.908925153315067291e-02 3.177512064576148987e-02 -3.633770346641540527e-02 -2.558832168579101562e-01 1.562107075005769730e-02 3.361674845218658447e-01 2.934752404689788818e-01 -9.804160892963409424e-02 -5.964348092675209045e-02 6.306324899196624756e-02 -1.037315465509891510e-02 -1.528046187013387680e-02 1.722117960453033447e-01 2.096406668424606323e-01 -2.413532286882400513e-01
1.015233248472213745e-02 3.793861344456672668e-02 3.610338026192039251e-04 6.155938282608985901e-02 -1.175747737288475037e-01 -9.026844799518585205e-02 3.645569458603858948e-02 -1.741136461496353149e-01 1.776966452598571777e-01 -8.687704801559448242e-02 -3.347648680210113525e-01 -4.476282745599746704e-02 -7.957400381565093994e-02 1.938727684319019318e-02 4.339441359043121338e-01 -7.711683958768844604e-02 -1.924779266119003296e-01 -8.508946001529693604e-02 -2.005683481693267822e-01 -2.806050479412078857e-01 4.567261040210723877e-02 1.732492744922637939e-01 -2.258646041154861450e-01 1.142653077840805054e-01 2.386323511600494385e-01 -2.914817929267883301e-01 5.127977952361106873e-02 -6.601747870445251465e-02 3.707892596721649170e-01 3.095826134085655212e-02 1.416686624288558960e-01 -1.416267454624176025e-01
-2.208903580904006958e-01 -8.727284520864486694e-02 -3.349957764148712158e-01 -7.979737967252731323e-02 1.352541446685791016e-01 -6.481671333312988281e-02 1.947128623723983765e-01 -1.639797538518905640e-01 2.571496963500976562e-01 2.222623974084854126e-01 -2.004848867654800415e-01 2.657663263380527496e-02 -8.935768902301788330e-02 1.014875993132591248e-01 1.950987130403518677e-01 8.970966190099716187e-02 -9.526751190423965454e-02 -1.421995460987091064e-01 -6.210091337561607361e-02 -3.337122872471809387e-02 1.556765735149383545e-01 2.600043416023254395e-01 1.743907034397125244e-01 1.027296558022499084e-01 -9.386339038610458374e-02 2.696424424648284912e-01 2.514052987098693848e-01 -7.586491852998733521e-02 8.123362064361572266e-02 7.101623713970184326e-02 1.392085850238800049e-01 -4.102587997913360596e-01
2.141655609011650085e-02 9.920278191566467285e-02 -3.007773160934448242e-01 -2.169477194547653198e-01 2.638088166713714600e-01 1.027520224452018738e-01 -2.242376282811164856e-02 1.301229447126388550e-01 1.105869933962821960e-01 1.466689258813858032e-01 -1.921659260988235474e-01 -1.594807803630828857e-01 9.206501394510269165e-02 4.407028555870056152e-01 7.430105656385421753e-02 1.665318198502063751e-02 -1.661019027233123779e-01 -8.674548566341400146e-02 -1.978906244039535522e-01 -6.479737162590026855e-02 1.281501948833465576e-01 -8.155880123376846313e-02 2.085819989442825317e-01 4.525105655193328857e-01 -1.120345741510391235e-01 -2.264929376542568207e-02 -1.551118046045303345e-01 -3.326055034995079041e-02 1.901913881301879883e-01 -1.064659431576728821e-01 -9.673074819147586823e-03 -1.197093576192855835e-01
1.586795151233673096e-01 1.995853632688522339e-01 -1.233121529221534729e-01 1.534264236688613892e-01 -1.254484057426452637e-01 1.155904233455657959e-01 2.231535613536834717e-01 4.112213850021362305e-02 6.487841717898845673e-03 2.423831820487976074e-01 -4.108376204967498779e-01 5.944852158427238464e-02 -1.055872067809104919e-01 2.105833739042282104e-01 -1.215975582599639893e-01 -3.366255015134811401e-02 -8.832690119743347168e-02 1.112716831266880035e-02 -9.161341190338134766e-02 -2.144648134708404541e-01 -2.018381804227828979e-01 2.874652855098247528e-02 2.059514224529266357e-01 3.462667763233184814e-02 1.003501191735267639e-01 -1.338698435574769974e-02 1.414088457822799683e-01 -1.019073948264122009e-01 4.279270768165588379e-01 -2.966670505702495575e-02 1.974454820156097412e-01 -3.194000720977783203e-01
1.706653237342834473e-01 -3.600698895752429962e-03 -2.932260930538177490e-02 1.622422933578491211e-01 -1.179953590035438538e-01 1.209252402186393738e-01 1.594692468643188477e-01 -3.192237019538879395e-01 1.105048358440399170e-01 1.152116954326629639e-01 -1.080630943179130554e-01 -1.721572428941726685e-01 -7.138177007436752319e-02 3.985308706760406494e-01 4.241944551467895508e-01 1.392082870006561279e-01 1.200356408953666687e-01 -2.841766774654388428e-01 6.142379716038703918e-02 6.148157641291618347e-02 -2.952417135238647461e-01 6.603643298149108887e-02 1.980519741773605347e-01 9.987831115722656250e-02 1.044170036911964417e-01 2.811169018968939781e-03 -2.088293284177780151e-01 6.702883541584014893e-02 -1.318698748946189880e-02 1.643903106451034546e-01 -8.537183701992034912e-02 -1.442520916461944580e-01
-8.889941871166229248e-02 -1.318342052400112152e-02 1.214115181937813759e-03 2.191554754972457886e-02 -3.680604696273803711e-02 1.571024060249328613e-01 7.358913123607635498e-02 1.117265075445175171e-01 3.563820421695709229e-01 4.101242423057556152e-01 -1.594944000244140625e-01 7.985614240169525146e-03 -2.623208463191986084e-01 -2.391281537711620331e-02 2.238340303301811218e-02 8.898630738258361816e-02 -5.295258015394210815e-03 1.599573194980621338e-01 -1.738081574440002441e-01 -2.008558660745620728e-01 -1.533157080411911011e-01 7.505172491073608398e-02 1.619953960180282593e-01 2.866493165493011475e-02 1.164169162511825562e-01 -2.516153156757354736e-01 2.318398505449295044e-01 -7.809308823198080063e-03 3.893077969551086426e-01 -1.140582282096147537e-02 1.997213959693908691e-01 -2.727062702178955078e-01
-6.344968918710947037e-03 2.721032127737998962e-02 -3.371904138475656509e-03 7.433617860078811646e-02 -2.524248361587524414e-01 -7.579069584608078003e-02 -1.772713847458362579e-02 -4.346613585948944092e-02 1.699349433183670044e-01 -1.188049018383026123e-01 -3.732553124427795410e-01 -1.635105758905410767e-01 9.743465110659599304e-03 1.908602416515350342e-01 2.105253338813781738e-01 8.528888225555419922e-02 -1.581995934247970581e-02 2.076961994171142578e-01 -3.169067203998565674e-02 -2.504349946975708008e-01 -1.948604881763458252e-01 1.972428709268569946e-01 8.293014764785766602e-02 3.137642443180084229e-01 -1.603640988469123840e-02 -1.740866154432296753e-01 -7.515029609203338623e-02 -1.572628021240234375e-01 4.048323929309844971e-01 -1.648108065128326416e-01 -7.610788941383361816e-02 -2.788427472114562988e-01
-3.383573517203330994e-02 -1.150129288434982300e-01 -2.043650597333908081e-01 8.607494831085205078e-02 1.576267331838607788e-01 -8.533499389886856079e-02 -8.498524874448776245e-02 2.173490636050701141e-02 2.903626263141632080e-01 2.404131293296813965e-01 -4.736859500408172607e-01 5.165725946426391602e-02 -2.326694577932357788e-01 1.781578958034515381e-01 3.330256044864654541e-01 -1.605642884969711304e-01 -1.343108266592025757e-01 -3.183717429637908936e-01 -1.903371810913085938e-01 1.110225263983011246e-02 9.147178381681442261e-02 7.116035372018814087e-02 -1.705715805292129517e-01 4.012922942638397217e-02 -2.891085855662822723e-02 -1.537394821643829346e-01 -7.501981407403945923e-02 -2.238503396511077881e-01 1.181791946291923523e-01 2.739381417632102966e-02 6.390312314033508301e-02 -7.755997031927108765e-02
-6.802381575107574463e-02 -3.090909719467163086e-01 -1.010651886463165283e-01 1.080807298421859741e-01 9.783084690570831299e-02 -1.811664104461669922e-01 -9.128849953413009644e-02 -2.047637850046157837e-01 2.509293854236602783e-01 3.108305633068084717e-01 1.968532428145408630e-02 -1.683806329965591431e-01 8.603797852993011475e-02 2.986365556716918945e-01 2.966962754726409912e-01 1.363865192979574203e-02 7.479359209537506104e-02 -9.489732980728149414e-02 -9.658648073673248291e-02 -3.602147847414016724e-02 -3.603002429008483887e-01 3.315370413474738598e-04 -8.829748630523681641e-02 1.587712317705154419e-01 -4.194568842649459839e-02 3.177936002612113953e-02 2.200441211462020874e-01 1.299104690551757812e-01 -4.769352450966835022e-02 -6.256831437349319458e-02 1.000884845852851868e-01 -3.739576637744903564e-01
-2.221201509237289429e-01 -4.045471921563148499e-02 -8.838481456041336060e-02 -1.730388551950454712e-01 -3.562424331903457642e-02 1.445383578538894653e-01 1.102974638342857361e-01 4.850643500685691833e-02 -2.032505348324775696e-02 -1.165407523512840271e-01 -2.031798958778381348e-01 1.396464854478836060e-01 -6.333024799823760986e-02 1.034552827477455139e-01 1.318073123693466187e-01 -7.012909650802612305e-02 -1.135261058807373047e-01 3.950773738324642181e-03 -3.075824677944183350e-01 -1.439625173807144165e-01 -1.029176488518714905e-01 1.933255791664123535e-02 2.998826503753662109e-01 4.510410130023956299e-01 -2.318251132965087891e-01 -1.210713908076286316e-01 -7.127299159765243530e-02 1.544546782970428467e-01 1.175587624311447144e-01 -6.150197982788085938e-02 2.982765734195709229e-01 -3.554319739341735840e-01
-8.993946760892868042e-02 -3.041037917137145996e-01 -1.392929907888174057e-02 2.090527862310409546e-01 1.723997592926025391e-01 -8.640459924936294556e-02 -7.274214178323745728e-02 -8.100588619709014893e-02 3.458441197872161865e-01 2.245949953794479370e-02 -3.190680444240570068e-01 2.418293058872222900e-02 -2.295453697443008423e-01 3.061515092849731445e-01 2.326823323965072632e-01 -1.078840494155883789e-01 1.164297685027122498e-01 -1.471079885959625244e-01 -2.574389278888702393e-01 -2.476429194211959839e-01 -1.874898225069046021e-01 6.287809461355209351e-02 2.891707047820091248e-02 3.082975931465625763e-02 1.421302706003189087e-01 -6.581653654575347900e-02 6.047644466161727905e-02 5.913034826517105103e-02 -1.006157845258712769e-01 -2.760338783264160156e-01 9.536770731210708618e-02 -2.024874389171600342e-01
8.300460875034332275e-03 2.686334401369094849e-02 -6.174810230731964111e-02 -2.659524679183959961e-01 1.598536074161529541e-01 1.339987516403198242e-01 -1.045110970735549927e-01 -2.014319598674774170e-01 2.235491871833801270e-01 7.161514461040496826e-02 -9.503046423196792603e-02 1.007549464702606201e-01 2.105544060468673706e-01 1.315129995346069336e-01 3.443014621734619141e-01 2.254790365695953369e-01 1.031143665313720703e-01 -9.048618376255035400e-02 -4.197252988815307617e-01 -1.663861572742462158e-01 -8.085647970438003540e-02 1.190627664327621460e-01 -1.820659190416336060e-01 2.804831787943840027e-02 -2.401457875967025757e-01 -4.554133489727973938e-02 -7.599102705717086792e-02 9.528089314699172974e-02 3.050726950168609619e-01 6.595512479543685913e-02 -2.584915757179260254e-01 -9.057860076427459717e-02
-1.650799661874771118e-01 1.728485375642776489e-01 -1.324624121189117432e-01 1.266155242919921875e-01 -4.661148041486740112e-02 1.733207553625106812e-01 3.110012114048004150e-01 -4.498798865824937820e-03 1.162993237376213074e-01 1.169306784868240356e-01 -4.341631829738616943e-01 -2.339060902595520020e-01 -6.749377399682998657e-02 6.343201734125614166e-03 9.969043731689453125e-02 1.221479624509811401e-01 -1.927571445703506470e-01 8.411598205566406250e-02 -2.573629021644592285e-01 -7.962308824062347412e-03 -2.124114185571670532e-01 2.246582508087158203e-02 1.870146244764328003e-01 1.793678551912307739e-01 2.399433106184005737e-01 1.444162279367446899e-01 1.161342188715934753e-01 9.686677902936935425e-02 2.399610430002212524e-01 4.805466905236244202e-02 3.095547854900360107e-01 1.277309004217386246e-02
6.908278912305831909e-02 -5.690931528806686401e-02 -2.307043522596359253e-01 -2.040510624647140503e-01 6.915211677551269531e-02 -1.195982024073600769e-01 2.268387675285339355e-01 -1.955527812242507935e-01 1.790247410535812378e-01 4.505278915166854858e-02 -1.106760650873184204e-01 -7.932534813880920410e-02 7.250289618968963623e-02 -7.214731723070144653e-02 1.708552390336990356e-01 2.464265376329421997e-02 -1.705885231494903564e-01 -2.250489294528961182e-01 -2.801553905010223389e-01 2.871602475643157959e-01 1.128166615962982178e-01 2.665645629167556763e-02 -8.232384920120239258e-02 3.545992970466613770e-01 -2.464702725410461426e-01 -2.599581480026245117e-01 7.421667128801345825e-02 5.716700106859207153e-02 2.319476157426834106e-01 1.259541213512420654e-01 3.041596114635467529e-01 -9.763453900814056396e-02
2.637525461614131927e-02 -1.210684180259704590e-01 -8.790480345487594604e-02 -2.286249399185180664e-01 -1.721829622983932495e-01 2.978840097784996033e-02 1.509664859622716904e-02 2.858329117298126221e-01 3.287097215652465820e-01 -4.988367110490798950e-02 -1.857322603464126587e-01 -6.864666193723678589e-02 -1.719796657562255859e-02 1.382880210876464844e-01 6.890811491757631302e-03 1.447441875934600830e-01 1.757678687572479248e-01 1.785024255514144897e-02 -2.948074042797088623e-01 2.980918437242507935e-02 -3.172235190868377686e-01 3.940425440669059753e-02 1.198782622814178467e-01 3.445363342761993408e-01 -1.150256693363189697e-01 -5.604637414216995239e-02 1.893002837896347046e-01 1.317918300628662109e-01 1.575422286987304688e-01 -1.912029683589935303e-01 6.365925073623657227e-02 -3.643401563167572021e-01
1.669594943523406982e-01 2.283142805099487305e-01 -1.120040416717529297e-01 4.758562892675399780e-02 2.614068984985351562e-02 -8.690832555294036865e-02 2.703477442264556885e-01 -2.448544800281524658e-01 -1.383245573379099369e-03 3.693330883979797363e-01 -5.014443770051002502e-02 -2.224281281232833862e-01 1.425798684358596802e-01 2.343861013650894165e-01 3.548960685729980469e-01 2.543155252933502197e-01 -1.108733192086219788e-01 -9.280566126108169556e-03 -1.212493330240249634e-01 -1.856734156608581543e-01 -8.101125806570053101e-02 7.350519299507141113e-02 9.925390593707561493e-03 1.611370742321014404e-01 1.668196618556976318e-01 -8.091941475868225098e-02 2.398149669170379639e-01 2.384151071310043335e-01 -1.882689446210861206e-01 7.353744655847549438e-02 1.235966086387634277e-01 -7.194045186042785645e-02
-3.168209195137023926e-01 1.699640601873397827e-01 5.278320610523223877e-02 -6.660599261522293091e-02 -8.693477511405944824e-02 -2.452265098690986633e-02 2.773656845092773438e-01 -1.249472796916961670e-01 2.681811451911926270e-01 -1.947141624987125397e-02 -3.201411068439483643e-01 -1.316222697496414185e-01 7.376380264759063721e-02 8.648572117090225220e-02 4.574708938598632812e-01 1.210787221789360046e-01 -2.854312658309936523e-01 -2.515163272619247437e-02 -1.409679204225540161e-01 -1.510700136423110962e-01 -2.139446511864662170e-02 -1.034642476588487625e-02 -1.989232003688812256e-01 -6.344790756702423096e-02 1.144064143300056458e-01 5.086819082498550415e-02 -1.245129480957984924e-01 7.375390082597732544e-02 3.513822257518768311e-01 5.677932500839233398e-02 2.712816558778285980e-02 -2.879154682159423828e-02
9.491809457540512085e-02 -2.640300393104553223e-01 -2.717498838901519775e-01 -1.046333014965057373e-01 -2.806584239006042480e-01 8.619589358568191528e-02 1.852233260869979858e-01 -4.455499723553657532e-02 3.685349822044372559e-01 1.305009890347719193e-02 -1.326229274272918701e-01 -2.559846080839633942e-02 9.154708683490753174e-02 -6.320089846849441528e-02 2.609434723854064941e-01 -3.326655179262161255e-02 8.645467460155487061e-02 -4.911375790834426880e-02 2.630421891808509827e-02 1.316968649625778198e-01 -1.302671432495117188e-01 -3.027213811874389648e-01 2.297705709934234619e-01 1.260758638381958008e-01 2.579677104949951172e-02 3.834517672657966614e-02 7.454492617398500443e-03 3.457920849323272705e-01 2.664091587066650391e-01 5.441885069012641907e-02 2.155001908540725708e-01 -1.755677610635757446e-01
4.476290941238403320e-02 9.629402309656143188e-02 1.329002231359481812e-01 3.073678165674209595e-02 -9.986858069896697998e-02 9.354006499052047729e-02 -2.192233055830001831e-01 -9.048914164304733276e-02 3.741825819015502930e-01 3.104298375546932220e-02 -2.179608047008514404e-01 -3.535506129264831543e-02 -2.813508808612823486e-01 1.524460613727569580e-01 -9.580723010003566742e-03 8.570121228694915771e-02 -7.114327698945999146e-02 -2.554671466350555420e-01 -1.398398280143737793e-01 -1.074126809835433960e-01 -2.462925314903259277e-01 -5.831705406308174133e-02 -1.653931438922882080e-01 2.189763635396957397e-01 -2.161517925560474396e-02 -2.916587889194488525e-01 -6.725110858678817749e-02 2.234320789575576782e-01 2.560307681560516357e-01 1.147887036204338074e-01 2.477764040231704712e-01 -2.733061313629150391e-01
-4.397928714752197266e-04 -2.531169448047876358e-03 -1.015990320593118668e-02 7.913613319396972656e-02 2.850675210356712341e-02 -2.025674879550933838e-01 -1.674670428037643433e-01 -5.733206123113632202e-02 2.274411618709564209e-01 2.256519347429275513e-01 -1.689929217100143433e-01 -1.166374050080776215e-02 1.109898090362548828e-01 3.510428369045257568e-01 4.343416988849639893e-01 1.290400922298431396e-01 8.348926901817321777e-02 -3.524343073368072510e-01 -1.374468207359313965e-01 -1.047840118408203125e-01 -1.845224201679229736e-01 7.013650238513946533e-02 4.679770395159721375e-02 1.807849556207656860e-01 -4.779388010501861572e-02 -5.945180729031562805e-02 2.013701498508453369e-01 9.625033289194107056e-02 -2.467556856572628021e-02 -2.659258544445037842e-01 8.979744277894496918e-03 -2.938041388988494873e-01
5.450056865811347961e-02 8.555570244789123535e-02 1.020756363868713379e-01 4.482325538992881775e-02 -1.554972380399703979e-01 -7.225141674280166626e-02 2.719067037105560303e-01 -1.348588168621063232e-01 3.256153762340545654e-01 1.888923794031143188e-01 1.128961369395256042e-01 1.035109162330627441e-01 1.460517793893814087e-01 -3.504011407494544983e-02 2.950060367584228516e-01 3.095820248126983643e-01 -2.512192428112030029e-01 -1.752690821886062622e-01 -1.011389568448066711e-01 -1.235731467604637146e-01 -4.396658539772033691e-01 -1.350428313016891479e-01 8.582070469856262207e-02 1.534974128007888794e-01 1.050834208726882935e-01 -4.544384777545928955e-02 -7.868006080389022827e-02 8.306053280830383301e-02 3.385463729500770569e-02 5.678063258528709412e-02 1.449881941080093384e-01 -2.679168283939361572e-01
-9.440955519676208496e-02 2.247870564460754395e-01 3.011919930577278137e-02 -1.378577053546905518e-01 -1.125393286347389221e-01 -5.025705695152282715e-02 -4.179941117763519287e-02 -2.569181285798549652e-02 2.532870173454284668e-01 -1.175840571522712708e-01 -3.253085911273956299e-01 7.302503287792205811e-02 -1.204100716859102249e-02 4.999999701976776123e-02 3.050260841846466064e-01 8.470954000949859619e-02 -3.003386259078979492e-01 -7.178249210119247437e-02 -1.746996939182281494e-01 -2.221280038356781006e-01 -1.767539083957672119e-01 9.701354801654815674e-02 2.650097943842411041e-03 1.460256576538085938e-01 2.585233151912689209e-01 -2.951243221759796143e-01 -1.922563165426254272e-01 -5.978636071085929871e-02 2.877528965473175049e-01 1.022063121199607849e-01 5.296794697642326355e-02 -2.886579334735870361e-01
2.329478263854980469e-01 4.321000352501869202e-02 -1.521024554967880249e-01 -5.094627663493156433e-02 -5.493750423192977905e-02 3.519185632467269897e-02 2.281728386878967285e-01 -2.313785403966903687e-01 -4.165102541446685791e-02 3.027878403663635254e-01 -1.244638711214065552e-01 -2.700805366039276123e-01 3.210862725973129272e-02 7.244353648275136948e-03 2.448312193155288696e-01 2.824304997920989990e-01 -3.265337646007537842e-02 3.493282198905944824e-02 -2.123007327318191528e-01 -3.946978151798248291e-01 5.813005380332469940e-03 1.766936331987380981e-01 1.332902014255523682e-01 -1.127092838287353516e-01 1.378322243690490723e-01 -2.450661361217498779e-01 2.264219820499420166e-01 1.408417820930480957e-01 -2.512814290821552277e-02 9.024900943040847778e-02 2.184629887342453003e-01 -1.187848523259162903e-01
-2.354548871517181396e-01 -1.971044540405273438e-01 -2.924651205539703369e-01 -5.352616682648658752e-02 -1.359751522541046143e-01 -2.520872652530670166e-02 9.918114542961120605e-02 -3.175131604075431824e-02 3.382650017738342285e-01 3.050122559070587158e-01 -1.172529533505439758e-01 8.708567917346954346e-02 -1.870506852865219116e-01 1.676517724990844727e-01 4.921682178974151611e-02 2.101029604673385620e-01 5.396358296275138855e-02 -1.864401400089263916e-01 -7.697330415248870850e-02 -1.830969303846359253e-01 7.722729444503784180e-02 1.636429131031036377e-01 5.898147076368331909e-02 1.745191365480422974e-01 -1.117061451077461243e-01 2.568431496620178223e-01 1.780994087457656860e-01 4.233132302761077881e-02 1.074296608567237854e-01 -2.843889407813549042e-02 3.688654303550720215e-02 -4.235834181308746338e-01
3.851524293422698975e-01 1.879207976162433624e-02 -1.207683682441711426e-01 -5.361394956707954407e-02 -1.704410761594772339e-01 4.088971391320228577e-02 1.174071729183197021e-01 -2.464973926544189453e-01 1.802040636539459229e-01 1.569631099700927734e-01 -5.425374954938888550e-02 -1.326381564140319824e-01 -3.914440050721168518e-02 4.089446365833282471e-01 3.535618484020233154e-01 1.101337000727653503e-01 9.741726517677307129e-02 -1.997656971216201782e-01 2.752489969134330750e-02 -6.311532855033874512e-02 -3.220698237419128418e-01 6.098706275224685669e-02 1.910578832030296326e-02 1.789625883102416992e-01 2.364014834165573120e-01 7.115531247109174728e-03 -3.744041919708251953e-02 -6.805173307657241821e-02 -8.858383446931838989e-02 1.186386048793792725e-01 9.092137962579727173e-02 -2.426731735467910767e-01
1.097617596387863159e-01 3.393007814884185791e-02 -1.068348437547683716e-01 -1.781847327947616577e-01 -3.184231696650385857e-03 1.819788664579391479e-01 5.065922066569328308e-02 2.065613418817520142e-01 1.568465083837509155e-01 1.298640519380569458e-01 1.762762218713760376e-01 9.516475349664688110e-02 2.335751503705978394e-01 5.196279287338256836e-01 3.279791474342346191e-01 -7.457401603460311890e-03 1.338955163955688477e-01 -3.787442669272422791e-02 -2.246292829513549805e-01 -3.045247197151184082e-01 7.951165735721588135e-02 5.168802663683891296e-02 4.759904742240905762e-02 2.237811535596847534e-01 1.250923424959182739e-01 -1.809105426073074341e-01 4.537908732891082764e-02 8.302011340856552124e-02 9.928950108587741852e-03 1.585191339254379272e-01 1.750789880752563477e-01 -1.199341937899589539e-01
-1.964224278926849365e-01 -2.626349031925201416e-01 -1.030312329530715942e-01 -2.626386284828186035e-01 -2.254096791148185730e-03 -2.607827484607696533e-01 1.084791049361228943e-01 -1.419797688722610474e-01 1.132338866591453552e-01 7.289852201938629150e-02 -8.450815826654434204e-02 -8.045217394828796387e-02 -6.716215610504150391e-02 3.692892193794250488e-01 5.399659872055053711e-01 2.493126690387725830e-01 -1.575282365083694458e-01 -5.307070165872573853e-02 -5.549214407801628113e-02 5.572365596890449524e-03 5.870982259511947632e-02 -8.850252628326416016e-02 2.391343116760253906e-01 3.759685531258583069e-02 2.034825459122657776e-02 -1.826962083578109741e-01 -1.195719614624977112e-01 -8.026525378227233887e-02 1.328674405813217163e-01 6.410582363605499268e-02 -2.824148535728454590e-02 9.401699900627136230e-02
-3.399082645773887634e-02 -1.156816184520721436e-01 -5.065171718597412109e-01 -4.912041127681732178e-02 1.106095388531684875e-01 -6.533052027225494385e-02 1.337532848119735718e-01 -5.913941562175750732e-02 2.779367268085479736e-01 1.713507026433944702e-01 -3.310267031192779541e-01 -2.609519846737384796e-02 -2.918425798416137695e-01 1.814634203910827637e-01 2.415723651647567749e-01 2.305411547422409058e-02 1.362800896167755127e-01 -2.910828888416290283e-01 -1.325897723436355591e-01 -3.198800608515739441e-02 2.451383508741855621e-02 -4.300638101994991302e-03 2.913857996463775635e-02 6.336342543363571167e-02 -1.105178147554397583e-01 1.493386179208755493e-01 -1.094447728246450424e-02 4.670535773038864136e-02 4.938254877924919128e-02 1.618306268937885761e-03 6.866092234849929810e-02 -3.512543439865112305e-01
-1.233521029353141785e-01 -1.096719577908515930e-01 -5.032851547002792358e-02 -1.976477652788162231e-01 -1.178109422326087952e-01 -6.000904366374015808e-02 -4.184299334883689880e-02 3.411780297756195068e-02 5.125965476036071777e-01 4.684792086482048035e-02 1.058441102504730225e-01 -1.910147517919540405e-01 2.447548508644104004e-02 1.497636642307043076e-02 9.852723032236099243e-02 1.205192953348159790e-01 -7.293760031461715698e-02 -1.296198815107345581e-01 -1.720195412635803223e-01 9.450487792491912842e-02 -1.972000449895858765e-01 -3.871276378631591797e-01 1.932644098997116089e-01 1.909852623939514160e-01 1.005928590893745422e-01 -1.409117728471755981e-01 4.959363490343093872e-03 7.618441432714462280e-02 1.485058814287185669e-01 1.882256008684635162e-02 8.087956160306930542e-02 -4.302196502685546875e-01
1.172595471143722534e-01 -6.940405815839767456e-02 4.848314821720123291e-02 -1.881546899676322937e-02 -7.582711428403854370e-02 2.361562252044677734e-01 -3.032529540359973907e-02 1.384093016386032104e-01 2.390898764133453369e-01 1.241820007562637329e-01 -2.726767584681510925e-02 1.006699427962303162e-01 1.012432798743247986e-01 2.945163249969482422e-01 1.639689505100250244e-01 -9.962129592895507812e-02 -5.346560501493513584e-04 3.962669521570205688e-02 -2.638487517833709717e-01 3.726149350404739380e-02 -3.261773660778999329e-02 5.993228778243064880e-02 3.547130823135375977e-01 3.283329010009765625e-01 -6.789090484380722046e-02 -1.410782895982265472e-02 -1.497943401336669922e-01 2.001021951436996460e-01 4.070667326450347900e-01 -4.956456646323204041e-02 2.644871175289154053e-01 -2.522170841693878174e-01
-2.585500478744506836e-01 1.910950839519500732e-01 -4.154272750020027161e-02 1.110818758606910706e-01 -1.038317605853080750e-01 -4.430094733834266663e-02 -6.000863015651702881e-02 7.938319444656372070e-02 4.675782918930053711e-01 8.399308472871780396e-02 9.567949175834655762e-02 8.901456743478775024e-02 -2.295975387096405029e-01 3.988677635788917542e-02 1.448505371809005737e-01 1.424598693847656250e-01 -8.015286177396774292e-02 5.435543879866600037e-02 -2.377807945013046265e-01 -1.864986121654510498e-01 -1.180585026741027832e-01 2.694218456745147705e-01 2.326442003250122070e-01 1.394834220409393311e-01 1.675807088613510132e-01 -1.839761734008789062e-01 -3.904551640152931213e-02 1.150309816002845764e-01 3.708666563034057617e-01 6.681036949157714844e-02 2.859119698405265808e-02 -2.031318396329879761e-01
-3.358595073223114014e-01 2.658325433731079102e-01 -2.584226727485656738e-01 -1.537436991930007935e-01 -1.318930983543395996e-01 -1.531146764755249023e-01 2.792824208736419678e-01 8.116916567087173462e-02 1.057350784540176392e-01 6.324639916419982910e-02 -1.348605602979660034e-01 1.273746788501739502e-01 -6.550531089305877686e-02 2.933174744248390198e-02 1.483342796564102173e-01 2.378709763288497925e-01 -1.931749880313873291e-01 -1.326049566268920898e-01 -1.934338361024856567e-01 -2.781935930252075195e-01 6.219576299190521240e-02 -1.618510931730270386e-01 5.047795362770557404e-03 2.274897992610931396e-01 -9.482607990503311157e-02 2.986074425280094147e-02 1.174811124801635742e-01 3.269144594669342041e-01 -6.721726059913635254e-02 9.275807440280914307e-02 -8.961080014705657959e-02 -2.531705498695373535e-01
2.135265320539474487e-01 -9.601925313472747803e-02 -2.351203560829162598e-02 6.116011366248130798e-02 -1.376214772462844849e-01 -9.129454940557479858e-02 -4.422061517834663391e-02 -5.352100729942321777e-02 3.301551640033721924e-01 8.757047355175018311e-02 -1.362064480781555176e-01 -3.301318734884262085e-02 1.515310853719711304e-01 1.678596436977386475e-01 3.071990013122558594e-01 2.968203127384185791e-01 -1.176208257675170898e-01 -3.327324986457824707e-01 -8.358900994062423706e-02 -5.381036316975951195e-04 -1.974654942750930786e-01 2.117087095975875854e-01 1.589675396680831909e-01 -2.742037735879421234e-02 1.501586660742759705e-02 -6.646364182233810425e-02 3.377937972545623779e-01 1.862256079912185669e-01 -2.268911711871623993e-02 -1.577093303203582764e-01 -3.432399779558181763e-02 -3.428006470203399658e-01
-4.629950597882270813e-02 -7.304167002439498901e-02 -2.223854362964630127e-01 -8.945404551923274994e-03 1.333762407302856445e-01 -1.294400892220437527e-03 -8.686117827892303467e-02 -8.862923830747604370e-02 2.289648205041885376e-01 3.716185986995697021e-01 -1.002696156501770020e-01 -3.333119750022888184e-01 3.119425773620605469e-01 1.780680269002914429e-01 -3.517638891935348511e-02 4.544396419078111649e-03 -1.636857986450195312e-01 -7.457378506660461426e-02 -1.504797041416168213e-01 -1.092381626367568970e-01 1.671028696000576019e-02 1.190160140395164490e-01 2.479630559682846069e-01 2.933831214904785156e-01 -6.896787136793136597e-02 1.257940977811813354e-01 9.058531373739242554e-02 -4.459026828408241272e-02 2.079118639230728149e-01 -2.101155072450637817e-01 3.368875086307525635e-01 -8.524075895547866821e-02
9.608038514852523804e-02 2.426729723811149597e-02 -1.139482483267784119e-01 7.661449909210205078e-02 1.388778239488601685e-01 -1.589756608009338379e-01 8.539409935474395752e-02 1.480636149644851685e-01 1.794317066669464111e-01 3.616568148136138916e-01 1.904927566647529602e-02 3.394414484500885010e-02 3.559036925435066223e-02 5.324158072471618652e-02 2.564853131771087646e-01 1.795861870050430298e-02 -1.216337829828262329e-01 -1.108454614877700806e-01 2.326649054884910583e-02 -8.039599284529685974e-03 -2.367239296436309814e-01 -2.168601453304290771e-01 9.481003135442733765e-02 3.773247897624969482e-01 -1.273274719715118408e-01 -3.428047597408294678e-01 2.313040196895599365e-02 1.121182665228843689e-01 8.191131800413131714e-02 -2.146032005548477173e-01 -6.335894018411636353e-02 -4.208410978317260742e-01
7.639088481664657593e-02 1.880299299955368042e-02 2.267836127430200577e-03 4.862250015139579773e-02 8.768492378294467926e-03 -1.187521815299987793e-01 6.765172630548477173e-02 4.072469100356101990e-02 3.037694096565246582e-01 9.036591649055480957e-02 -1.346114873886108398e-01 1.711429469287395477e-02 2.454131990671157837e-01 5.296947956085205078e-01 3.849802315235137939e-01 -1.153645440936088562e-01 1.371855149045586586e-03 -1.614342033863067627e-01 2.376375347375869751e-02 -3.717385828495025635e-01 1.329340133816003799e-02 -4.139856994152069092e-02 1.291013658046722412e-01 5.483409389853477478e-02 5.905274674296379089e-02 -7.207742333412170410e-02 -4.003183916211128235e-02 1.595483869314193726e-01 -1.428189724683761597e-01 2.689936757087707520e-01 1.866530925035476685e-01 1.152262277901172638e-02
6.490283459424972534e-02 1.748794130980968475e-02 -5.649718642234802246e-02 -1.989520937204360962e-01 3.036549687385559082e-02 -4.787769913673400879e-02 -4.482306540012359619e-02 -3.638207167387008667e-02 4.522429406642913818e-01 1.322403550148010254e-01 6.467966735363006592e-02 1.248782500624656677e-02 1.423443388193845749e-02 6.753697525709867477e-03 1.102694720029830933e-01 4.940532892942428589e-02 -4.343063011765480042e-02 -1.199557110667228699e-01 -1.442281603813171387e-01 -1.517650391906499863e-02 -2.520570158958435059e-01 -1.720476597547531128e-01 2.470752447843551636e-01 -9.562442451715469360e-02 2.044525444507598877e-01 -2.220744341611862183e-01 -5.185053497552871704e-02 -1.309474706649780273e-01 3.115912377834320068e-01 8.496805094182491302e-03 3.628457710146903992e-02 -5.430463552474975586e-01
-1.834808439016342163e-01 -1.031813994050025940e-01 -3.130488395690917969e-01 -4.873372241854667664e-02 3.430686518549919128e-02 -1.429170519113540649e-01 1.462612599134445190e-01 -1.926581263542175293e-01 3.114195466041564941e-01 2.230834960937500000e-01 -2.046388983726501465e-01 1.886803507804870605e-01 -1.689857691526412964e-01 1.728603094816207886e-01 1.014971509575843811e-01 7.763908058404922485e-02 -7.713004946708679199e-02 -1.015229225158691406e-01 -7.333267480134963989e-02 3.798515722155570984e-02 5.813103169202804565e-02 9.035705029964447021e-02 8.090326935052871704e-02 4.355097934603691101e-02 -1.189433783292770386e-01 1.508798599243164062e-01 2.599954605102539062e-01 -5.141378939151763916e-02 6.485047936439514160e-02 9.073256701231002808e-02 1.408894062042236328e-01 -5.419473052024841309e-01
-2.582156956195831299e-01 -1.211154833436012268e-01 -3.933485150337219238e-01 -1.893832087516784668e-01 3.775793313980102539e-02 3.101356513798236847e-02 -2.846910804510116577e-02 -6.347797065973281860e-02 3.783251345157623291e-02 4.940914362668991089e-02 -2.604450285434722900e-01 -1.730664670467376709e-01 -1.162356510758399963e-01 2.827238440513610840e-01 2.164030522108078003e-01 -4.307185113430023193e-02 1.924978494644165039e-01 -3.533421158790588379e-01 -7.621115446090698242e-02 -1.443922221660614014e-01 1.871935427188873291e-01 -7.006584107875823975e-02 -6.595411896705627441e-02 2.272338718175888062e-01 1.244907826185226440e-01 -8.404998481273651123e-02 -3.462605178356170654e-02 5.534217506647109985e-02 2.876091003417968750e-01 2.095214128494262695e-01 8.851391822099685669e-02 -1.768558919429779053e-01
-6.863440573215484619e-02 -3.748004510998725891e-02 -1.382280141115188599e-01 7.675848901271820068e-02 3.294996917247772217e-01 -2.792350053787231445e-01 3.170250654220581055e-01 -6.474629789590835571e-02 -1.919695548713207245e-02 8.470003306865692139e-02 -1.279408484697341919e-01 -9.948229789733886719e-02 -8.643865585327148438e-02 2.748971581459045410e-01 7.400666922330856323e-02 1.093408465385437012e-01 -1.202652230858802795e-01 4.380738362669944763e-02 1.328953653573989868e-01 -7.147021591663360596e-02 -2.416980564594268799e-01 -1.933334320783615112e-01 -1.354342140257358551e-02 1.544355303049087524e-01 1.286717206239700317e-01 -5.597921833395957947e-02 1.857572048902511597e-01 2.013951987028121948e-01 2.942627668380737305e-01 1.308520883321762085e-01 3.521615266799926758e-01 -2.487928271293640137e-01
-1.587894558906555176e-01 -1.342770308256149292e-01 7.026214152574539185e-02 2.973863855004310608e-02 9.731973707675933838e-02 2.421232312917709351e-01 5.396802723407745361e-02 -1.502349376678466797e-01 4.286992549896240234e-01 4.718325659632682800e-02 -2.009691148996353149e-01 -3.968228101730346680e-01 1.664708256721496582e-01 -1.446035876870155334e-02 1.455732882022857666e-01 2.393613606691360474e-01 -1.287212073802947998e-01 5.175311490893363953e-02 -5.494796484708786011e-02 -3.929845616221427917e-02 -1.358536928892135620e-01 -2.492457330226898193e-01 -9.529616683721542358e-02 1.075998619198799133e-01 1.036953255534172058e-01 -1.302785128355026245e-01 1.094635203480720520e-01 3.077204227447509766e-01 3.184860106557607651e-03 1.355794519186019897e-01 9.382584691047668457e-02 -2.836171686649322510e-01
-1.406857967376708984e-01 -2.022726684808731079e-01 -1.354022473096847534e-01 8.520774543285369873e-02 -2.050632387399673462e-01 2.334948182106018066e-01 3.726637363433837891e-02 9.860763698816299438e-02 2.582794427871704102e-01 3.234637975692749023e-01 -1.387828029692173004e-02 -3.355118930339813232e-01 1.806279420852661133e-01 2.269166707992553711e-01 1.746892184019088745e-01 -5.827859416604042053e-02 -5.348990857601165771e-02 -1.261345595121383667e-01 -2.619284391403198242e-01 -2.676441073417663574e-01 8.702616393566131592e-02 7.105207443237304688e-02 3.111867010593414307e-01 1.100972592830657959e-01 1.361126005649566650e-01 3.936928138136863708e-02 -1.204790547490119934e-01 -1.059056669473648071e-01 2.434171289205551147e-01 -1.297527253627777100e-01 -1.542169135063886642e-02 3.410536050796508789e-02
1.672885715961456299e-01 4.235134720802307129e-01 -5.320087447762489319e-02 1.155581139028072357e-02 9.641095064580440521e-03 3.688123449683189392e-02 1.905595362186431885e-01 5.142547935247421265e-02 1.627125404775142670e-02 3.442035019397735596e-01 -2.679008543491363525e-01 -9.393092244863510132e-02 -1.091112270951271057e-01 2.505324184894561768e-01 2.350131571292877197e-01 1.940333098173141479e-01 1.128899827599525452e-01 -1.538650840520858765e-01 -1.184361949563026428e-01 7.006344385445117950e-03 -1.330999135971069336e-01 -8.562761545181274414e-02 1.563838720321655273e-01 9.171816706657409668e-02 2.966491580009460449e-01 9.041077643632888794e-02 1.668885648250579834e-01 3.328977152705192566e-02 3.531287610530853271e-01 5.234366655349731445e-02 -1.408695988357067108e-02 -1.456231027841567993e-01
2.672542929649353027e-01 9.865994565188884735e-03 -1.484215538948774338e-02 1.036311616189777851e-03 -2.179910242557525635e-02 9.291537106037139893e-02 1.766673773527145386e-01 -1.275814920663833618e-01 2.458082735538482666e-01 7.747247815132141113e-02 -8.291956037282943726e-02 -2.422938793897628784e-01 1.649076640605926514e-01 1.061072573065757751e-01 3.883180916309356689e-01 2.874938547611236572e-01 -1.646694242954254150e-01 -3.943826630711555481e-02 -2.111797034740447998e-01 -2.843857705593109131e-01 1.029098480939865112e-01 6.728366762399673462e-02 2.154054343700408936e-01 2.745766341686248779e-01 1.209501698613166809e-01 -9.330990910530090332e-02 4.469719156622886658e-02 9.948780387639999390e-02 -1.572178453207015991e-01 -3.115214407444000244e-01 1.378653198480606079e-01 2.650823444128036499e-02
-8.245948702096939087e-02 4.037661477923393250e-03 -1.218732371926307678e-01 7.369336485862731934e-02 1.736697554588317871e-01 -3.223669528961181641e-01 -1.603779494762420654e-01 7.483632117509841919e-02 9.509182721376419067e-02 1.754927486181259155e-01 -1.861560344696044922e-01 8.949927240610122681e-02 2.602533623576164246e-02 2.054926156997680664e-01 4.210449159145355225e-01 1.427414119243621826e-01 -2.662023296579718590e-03 -1.977868229150772095e-01 -2.454131394624710083e-01 -4.046456143260002136e-02 -1.598188430070877075e-01 2.893747687339782715e-01 1.434239000082015991e-01 1.566202342510223389e-01 -1.243713647127151489e-01 -1.633040457963943481e-01 2.331771701574325562e-02 1.688384711742401123e-01 -5.403902754187583923e-02 -1.835808008909225464e-01 9.300027042627334595e-02 -3.355663418769836426e-01
-5.363352596759796143e-02 2.322321236133575439e-01 -2.576957345008850098e-01 -2.009457051753997803e-01 8.293355256319046021e-02 3.621540963649749756e-01 1.715998798608779907e-01 2.628923021256923676e-02 1.667452901601791382e-01 8.410902321338653564e-02 -1.375052183866500854e-01 -4.934951663017272949e-02 5.552212148904800415e-02 -1.126585751771926880e-01 -1.180748222395777702e-03 1.025677751749753952e-02 -1.495519578456878662e-01 -2.252547740936279297e-01 -4.886430203914642334e-01 -9.346799924969673157e-03 -4.447936266660690308e-02 2.195993997156620026e-02 2.930721454322338104e-02 2.501657307147979736e-01 1.240161135792732239e-01 -1.596925705671310425e-01 -2.088449597358703613e-01 2.038350701332092285e-01 1.665116101503372192e-01 -3.756974637508392334e-02 1.628080941736698151e-02 -2.506295144557952881e-01
3.459197655320167542e-02 6.552254408597946167e-02 -4.992994293570518494e-02 1.421296447515487671e-01 -2.371128834784030914e-02 6.686070561408996582e-02 1.124656349420547485e-01 1.895645260810852051e-01 1.217545047402381897e-01 3.584211468696594238e-01 -2.317396104335784912e-01 -8.983708918094635010e-02 7.203531265258789062e-02 8.307029493153095245e-03 1.604895889759063721e-01 -7.092875242233276367e-02 -1.197577919811010361e-03 -5.104420706629753113e-02 -2.877976298332214355e-01 -9.900359436869621277e-03 -3.256694078445434570e-01 4.197025671601295471e-02 2.648868560791015625e-01 3.447372466325759888e-02 -9.344203025102615356e-02 1.010610535740852356e-01 7.226827740669250488e-02 8.757735602557659149e-03 9.739733487367630005e-02 7.469728589057922363e-02 2.699781358242034912e-01 -5.478910803794860840e-01
1.232213899493217468e-01 3.017694354057312012e-01 -3.855080604553222656e-01 -1.249710377305746078e-02 -2.924864925444126129e-02 1.235362589359283447e-01 1.327487081289291382e-01 -3.728249371051788330e-01 1.261512935161590576e-01 2.184511423110961914e-01 -6.521449238061904907e-02 -2.334061115980148315e-01 1.462364047765731812e-01 6.747524440288543701e-02 2.086540311574935913e-01 -1.063400954008102417e-01 1.316245924681425095e-02 -5.522945523262023926e-02 -1.313219815492630005e-01 -2.981605827808380127e-01 6.969533860683441162e-02 1.548098772764205933e-01 -1.093971505761146545e-01 -1.546001881361007690e-01 -2.433757856488227844e-02 -2.050921171903610229e-01 -9.725721180438995361e-02 1.117103472352027893e-01 1.645038872957229614e-01 -7.094564288854598999e-02 2.969858348369598389e-01 -1.007110327482223511e-01
-1.251926869153976440e-01 1.479619592428207397e-01 -7.077301293611526489e-02 -1.107295081019401550e-01 -8.176545798778533936e-02 2.089123129844665527e-01 -5.063914880156517029e-02 -8.325143158435821533e-02 2.102178782224655151e-01 1.087989583611488342e-01 -1.406962275505065918e-01 -2.700901031494140625e-01 -2.983120381832122803e-01 1.310189999639987946e-02 1.356700956821441650e-01 1.988430619239807129e-01 -1.232765614986419678e-01 -1.298197209835052490e-01 -9.846433252096176147e-02 -2.211200632154941559e-02 1.439244300127029419e-01 -9.840957075357437134e-02 3.107844293117523193e-01 2.179083675146102905e-01 -9.139719605445861816e-02 -3.085598945617675781e-01 -1.064338237047195435e-01 2.416671812534332275e-01 3.539483249187469482e-02 7.133603841066360474e-02 1.848751455545425415e-01 -3.986745774745941162e-01
-1.279181540012359619e-01 -1.508291158825159073e-02 -2.324273884296417236e-01 2.948598004877567291e-02 3.913095295429229736e-01 -1.170144155621528625e-01 1.774519532918930054e-01 -2.933186888694763184e-01 -8.936427533626556396e-03 -2.167772948741912842e-01 -1.235858127474784851e-01 5.543515086174011230e-02 -8.775332570075988770e-02 2.705301940441131592e-01 1.198614090681076050e-01 1.140445098280906677e-01 -1.804498769342899323e-02 4.071471281349658966e-03 -5.387249588966369629e-02 -1.264642477035522461e-01 -2.175078839063644409e-01 -2.873763442039489746e-01 6.194642558693885803e-02 5.213977769017219543e-03 9.527590870857238770e-02 1.130303442478179932e-01 -1.888496987521648407e-02 2.302311062812805176e-01 3.682810366153717041e-01 8.192726224660873413e-02 2.828397154808044434e-01 -1.412216424942016602e-01
3.721734583377838135e-01 2.655470371246337891e-01 -1.929109692573547363e-01 1.117058936506509781e-02 -3.634393215179443359e-02 3.779355436563491821e-02 -5.926507874391973019e-04 -7.016517221927642822e-02 1.684182435274124146e-01 3.880410641431808472e-02 -8.435425907373428345e-02 5.961792916059494019e-02 -1.842215508222579956e-01 1.355397552251815796e-01 4.431677758693695068e-01 -8.154964447021484375e-02 5.893278121948242188e-02 -2.471417784690856934e-01 7.912490516901016235e-02 1.329003572463989258e-01 -2.708235383033752441e-01 -1.246906667947769165e-01 -6.078152731060981750e-02 8.873233199119567871e-02 2.322212457656860352e-01 3.178136423230171204e-02 -6.470242142677307129e-02 5.697985365986824036e-02 3.720078244805335999e-02 2.062432616949081421e-01 3.363316357135772705e-01 -2.042472213506698608e-01
4.442428424954414368e-02 -1.732427328824996948e-01 5.770274996757507324e-02 8.900496363639831543e-02 -3.832815309579018503e-06 3.478758037090301514e-02 3.726492524147033691e-01 -3.684475123882293701e-01 2.345178425312042236e-01 2.678036987781524658e-01 -2.248530387878417969e-01 -1.335185021162033081e-01 -8.909741044044494629e-02 2.883515655994415283e-01 -1.948159486055374146e-01 3.666375577449798584e-02 -2.726678252220153809e-01 -2.123757600784301758e-01 -1.767151355743408203e-01 -1.034500449895858765e-01 1.584478616714477539e-01 7.001872360706329346e-02 7.576277107000350952e-02 2.379897385835647583e-01 -1.621962152421474457e-02 5.215122830122709274e-03 2.724273316562175751e-02 3.590983152389526367e-02 2.008927166461944580e-01 -4.660424962639808655e-02 2.023433148860931396e-01 -1.260215491056442261e-01
-1.634594239294528961e-02 6.368979066610336304e-02 -7.248626649379730225e-02 1.818819642066955566e-01 -1.066335737705230713e-01 4.763542488217353821e-02 1.563627570867538452e-01 -1.152625679969787598e-02 1.134720519185066223e-01 8.074358850717544556e-02 -2.302573472261428833e-01 -3.316983580589294434e-01 8.436699956655502319e-02 2.354604750871658325e-01 1.037381142377853394e-01 2.784741818904876709e-01 -2.352830767631530762e-01 -3.482451289892196655e-02 -2.194905728101730347e-01 5.227522179484367371e-02 -1.306929141283035278e-01 2.359587885439395905e-02 2.288371138274669647e-02 2.830278575420379639e-01 -1.930458545684814453e-01 2.706273198127746582e-01 -1.233370602130889893e-01 4.029269814491271973e-01 1.815935224294662476e-01 -3.485431522130966187e-02 1.478086505085229874e-02 -2.399780601263046265e-01
-1.014018282294273376e-01 2.288376837968826294e-01 -5.087792128324508667e-02 -4.074081778526306152e-02 -1.706028729677200317e-01 1.131322141736745834e-02 1.440319567918777466e-01 4.123333375900983810e-03 3.069266974925994873e-01 -5.704439058899879456e-02 -1.473347693681716919e-01 -4.181042313575744629e-02 -1.262925267219543457e-01 4.804233089089393616e-02 1.327406764030456543e-01 6.987819820642471313e-02 -1.546442806720733643e-01 -1.254941895604133606e-02 -1.084946934133768082e-02 -2.430518269538879395e-01 -2.076028585433959961e-01 6.767898797988891602e-02 -5.467768292874097824e-03 1.408225148916244507e-01 2.977758049964904785e-01 -2.839632034301757812e-01 -1.548017859458923340e-01 8.396311104297637939e-02 5.339742898941040039e-01 3.431804478168487549e-02 4.969273507595062256e-02 -2.855402529239654541e-01
2.776089608669281006e-01 -6.495775282382965088e-02 -2.174611389636993408e-01 -2.227004989981651306e-02 8.874097466468811035e-02 4.091635346412658691e-01 3.945115208625793457e-02 1.492625754326581955e-02 2.333881705999374390e-01 7.420133054256439209e-02 -3.866099938750267029e-02 -1.821895390748977661e-01 6.459078937768936157e-02 1.352209150791168213e-01 3.534813821315765381e-01 -1.375799477100372314e-01 -3.483849167823791504e-01 -4.508610814809799194e-02 4.660999774932861328e-02 -5.587915331125259399e-02 -4.059939086437225342e-02 2.511433511972427368e-02 -8.802702277898788452e-02 -4.333744198083877563e-02 -1.783268749713897705e-01 -1.025904864072799683e-01 1.981755942106246948e-01 2.928276062011718750e-01 1.654723882675170898e-01 -1.109253466129302979e-01 4.865936189889907837e-02 -2.878472805023193359e-01
-2.337772846221923828e-01 8.472151309251785278e-02 -1.873559355735778809e-01 5.929123237729072571e-02 -1.577795594930648804e-01 1.392728276550769806e-02 2.516681551933288574e-01 2.720150947570800781e-01 2.037967741489410400e-01 1.469658613204956055e-01 -2.098637521266937256e-01 -7.056468725204467773e-02 7.591234147548675537e-02 -2.283162251114845276e-02 3.678120076656341553e-01 1.803305894136428833e-01 9.372688084840774536e-02 -3.331365063786506653e-02 -2.653933502733707428e-02 -2.522595226764678955e-01 5.754046142101287842e-02 -2.488640993833541870e-01 1.662774682044982910e-01 3.348435163497924805e-01 1.170636713504791260e-01 1.420516967773437500e-01 -9.216007590293884277e-02 1.629964709281921387e-01 8.930762112140655518e-02 1.335402280092239380e-01 -4.808356612920761108e-02 -2.730954587459564209e-01
-2.787503786385059357e-02 8.440043032169342041e-02 -1.267908215522766113e-01 4.913138970732688904e-02 -3.448764979839324951e-02 -5.451368540525436401e-02 1.041604354977607727e-01 6.932470947504043579e-03 1.772048920392990112e-01 -1.485936045646667480e-01 -2.635660171508789062e-01 -1.177812293171882629e-01 1.316163688898086548e-02 2.611463144421577454e-02 5.028682351112365723e-01 -3.231434524059295654e-02 -2.257050424814224243e-01 -1.002121567726135254e-01 -2.219131737947463989e-01 -2.892742156982421875e-01 -1.575096100568771362e-01 1.338901668787002563e-01 -1.284828484058380127e-01 1.384573131799697876e-01 1.894624680280685425e-01 -3.345824182033538818e-01 1.307206153869628906e-01 -1.556602567434310913e-01 3.129373192787170410e-01 3.883630852214992046e-04 7.001167535781860352e-02 -5.136927217245101929e-02
-1.630208343267440796e-01 -2.348794639110565186e-01 -1.667843312025070190e-01 -5.234306305646896362e-02 9.622943401336669922e-02 3.544019162654876709e-02 -2.745090611279010773e-02 2.713442780077457428e-02 1.944312155246734619e-01 2.342287749052047729e-01 1.092823804356157780e-03 -3.883406519889831543e-01 2.592238187789916992e-01 9.797759354114532471e-02 1.332389265298843384e-01 5.452143400907516479e-02 -2.421525120735168457e-01 -1.026080250740051270e-01 -2.512930333614349365e-01 -5.204504355788230896e-02 3.920017182826995850e-02 1.657629013061523438e-01 3.437086045742034912e-01 3.368259966373443604e-01 -1.666905172169208527e-02 1.447449475526809692e-01 6.596310436725616455e-02 1.231542136520147324e-02 1.837793588638305664e-01 -1.148825362324714661e-01 2.484539151191711426e-01 -6.809379160404205322e-02
-1.209327653050422668e-01 1.790948957204818726e-01 1.890479773283004761e-01 -2.023505792021751404e-02 -3.738084435462951660e-02 -3.840254247188568115e-02 -8.664556592702865601e-02 -1.791119128465652466e-01 4.808353185653686523e-01 -1.339822858572006226e-01 -2.499278485774993896e-01 -4.559941962361335754e-02 -7.336656004190444946e-02 1.020439714193344116e-01 2.593256235122680664e-01 7.590970396995544434e-02 -2.185685187578201294e-01 -1.591049581766128540e-01 -4.537357017397880554e-02 -1.234891265630722046e-01 -1.161462664604187012e-01 6.290379911661148071e-02 -1.408257335424423218e-01 1.918966919183731079e-01 3.708390146493911743e-02 -1.896764189004898071e-01 -8.443503081798553467e-02 3.469220399856567383e-01 3.059151172637939453e-01 2.171568423509597778e-01 2.437652088701725006e-02 -3.894278779625892639e-02
1.128578931093215942e-01 2.713148295879364014e-01 -1.377042979001998901e-01 7.853657007217407227e-02 1.318811178207397461e-01 5.606724321842193604e-02 2.039297670125961304e-01 -6.540803611278533936e-02 2.459790408611297607e-01 4.260075986385345459e-01 -1.981335133314132690e-01 -2.051761001348495483e-01 -1.572070568799972534e-01 2.980794385075569153e-02 8.168722689151763916e-02 4.869054257869720459e-02 -3.184472396969795227e-02 -1.471513509750366211e-01 1.670700758695602417e-01 -3.337767124176025391e-01 -2.562276422977447510e-01 5.895687267184257507e-02 8.236523717641830444e-02 4.980216920375823975e-02 1.103614345192909241e-01 -1.998823434114456177e-01 -1.035198345780372620e-01 2.758452668786048889e-02 2.849804759025573730e-01 -1.644794642925262451e-01 1.733632534742355347e-01 -1.477122306823730469e-01
-9.072903543710708618e-02 4.791209474205970764e-02 1.655476391315460205e-01 8.069662749767303467e-02 -1.778501570224761963e-01 -8.873415738344192505e-02 7.602110505104064941e-02 -6.066260486841201782e-02 5.026728510856628418e-01 -1.260430365800857544e-02 -2.366971075534820557e-01 4.964780807495117188e-02 -2.574729621410369873e-01 -1.028976216912269592e-01 2.174070626497268677e-01 1.806513667106628418e-01 -6.955115497112274170e-02 4.230206087231636047e-02 -2.615667581558227539e-01 -2.840823531150817871e-01 -2.321631461381912231e-01 7.976888865232467651e-02 1.287959218025207520e-01 -4.912548884749412537e-02 -1.243616566061973572e-01 -2.833067178726196289e-01 2.997507527470588684e-02 2.262308150529861450e-01 1.238060519099235535e-01 1.192239001393318176e-01 9.445335716009140015e-02 -1.311426758766174316e-01
-8.576165139675140381e-02 8.343846537172794342e-03 -1.365909446030855179e-02 -7.778838742524385452e-03 -1.445143222808837891e-01 7.852849084883928299e-04 2.420007064938545227e-02 -8.955360949039459229e-02 2.212056219577789307e-01 -1.514743566513061523e-01 -3.705120682716369629e-01 -1.730286777019500732e-01 5.156554281711578369e-02 1.849199384450912476e-01 4.031865596771240234e-01 -4.386497195810079575e-03 -2.615922093391418457e-01 -7.704892009496688843e-02 -2.044794857501983643e-01 -2.454183995723724365e-01 -1.596523225307464600e-01 1.992892324924468994e-01 -1.190287768840789795e-01 2.736994437873363495e-02 2.082531005144119263e-01 -3.768163025379180908e-01 -1.625520363450050354e-02 -9.532784670591354370e-02 2.371444106101989746e-01 -6.761117838323116302e-03 1.166462600231170654e-01 -5.637518689036369324e-02
-7.637699693441390991e-02 3.154402971267700195e-02 1.403885185718536377e-01 1.339191496372222900e-01 -1.620386093854904175e-01 -1.857930794358253479e-02 6.490496546030044556e-02 -2.210681699216365814e-02 4.206099808216094971e-01 4.553841426968574524e-02 -1.471114009618759155e-01 8.455836027860641479e-02 -3.020077645778656006e-01 -6.830376572906970978e-03 2.074092924594879150e-01 1.614172607660293579e-01 -7.829437404870986938e-02 7.420025765895843506e-02 -1.646271347999572754e-01 -2.587452828884124756e-01 -2.752419412136077881e-01 1.447708606719970703e-01 1.125842854380607605e-01 3.568538231775164604e-04 -1.246166154742240906e-01 -3.716053366661071777e-01 4.506224766373634338e-03 2.046333104372024536e-01 2.832537293434143066e-01 1.186671778559684753e-01 5.241625383496284485e-02 -2.201396822929382324e-01
2.818120084702968597e-02 2.206997126340866089e-01 5.135583877563476562e-02 1.868177205324172974e-01 -1.695476025342941284e-01 3.428750857710838318e-02 1.702980399131774902e-01 -3.470304608345031738e-02 -1.240609511733055115e-01 3.316286504268646240e-01 -2.880282700061798096e-01 -6.680938601493835449e-02 5.083171650767326355e-02 3.588261008262634277e-01 2.305664420127868652e-01 2.124156504869461060e-01 2.524038031697273254e-02 1.963776722550392151e-02 -4.241044819355010986e-02 3.026360645890235901e-02 -2.246902436017990112e-01 -8.373201638460159302e-02 1.498188972473144531e-01 1.527250260114669800e-01 8.786532282829284668e-02 1.148871630430221558e-01 1.527205556631088257e-01 1.198623850941658020e-01 3.887423276901245117e-01 -4.621532559394836426e-02 -1.939281821250915527e-02 -3.019443750381469727e-01
-1.675745099782943726e-01 2.144010812044143677e-01 -2.933230996131896973e-01 -1.254304498434066772e-01 7.539421319961547852e-02 -1.023464463651180267e-02 -6.876239180564880371e-02 -1.028664708137512207e-01 -7.779064588248729706e-03 1.672249287366867065e-01 -1.585552245378494263e-01 -9.861652553081512451e-02 5.659932643175125122e-02 1.581358015537261963e-01 3.371342718601226807e-01 -3.174041165038943291e-03 1.859718747437000275e-02 2.212110459804534912e-01 6.471348926424980164e-03 1.269142031669616699e-01 -1.203330010175704956e-01 -1.717559099197387695e-01 -5.305084958672523499e-02 -9.158953279256820679e-02 -3.412204980850219727e-02 -2.644135057926177979e-01 1.974844187498092651e-01 3.064972758293151855e-01 2.109653502702713013e-01 -1.652608066797256470e-01 2.697126865386962891e-01 -3.593282103538513184e-01
-2.489923238754272461e-01 1.672147661447525024e-01 1.911861300468444824e-01 8.242102712392807007e-02 1.339342296123504639e-01 4.301477223634719849e-02 1.466095000505447388e-01 -2.364940196275711060e-01 2.936783432960510254e-01 -5.294247716665267944e-02 -1.835557669401168823e-01 5.430544540286064148e-02 -1.297975927591323853e-01 1.720378994941711426e-01 2.181075662374496460e-01 1.190403327345848083e-01 -1.678211390972137451e-01 1.882179826498031616e-02 -9.756124019622802734e-02 -2.264136224985122681e-01 -1.090341899544000626e-02 1.183734908699989319e-01 -2.095452845096588135e-01 6.229333952069282532e-02 2.796127200126647949e-01 8.572686463594436646e-02 -2.001147419214248657e-01 1.764085888862609863e-01 2.482681125402450562e-01 -4.342085868120193481e-02 1.703992187976837158e-01 -3.675998151302337646e-01
3.454033052548766136e-03 -2.138969749212265015e-01 5.238100886344909668e-02 2.220253348350524902e-01 4.009637981653213501e-02 -2.284081131219863892e-01 -3.754178807139396667e-02 1.463982742279767990e-02 7.898595929145812988e-02 8.508227765560150146e-02 -1.571909189224243164e-01 -5.285917222499847412e-02 2.108103930950164795e-01 5.605290532112121582e-01 3.687022030353546143e-01 -7.481030374765396118e-02 1.097526848316192627e-01 -1.149463802576065063e-01 -2.241404056549072266e-01 -2.591529488563537598e-01 -3.777420520782470703e-02 5.748758465051651001e-02 1.221680268645286560e-01 2.195472829043865204e-03 -4.415172338485717773e-02 -1.715933233499526978e-01 2.522291243076324463e-01 1.486045718193054199e-01 1.855519413948059082e-02 6.980659812688827515e-02 1.036225110292434692e-01 -1.013522073626518250e-01
-9.485971927642822266e-02 1.999770253896713257e-01 -4.473515972495079041e-02 -1.066320016980171204e-01 1.059439703822135925e-01 -2.180355489253997803e-01 7.209262996912002563e-02 -9.251908212900161743e-02 5.965683981776237488e-02 1.901938766241073608e-02 -3.368423283100128174e-01 -3.535155057907104492e-01 -2.640002965927124023e-01 -3.215410560369491577e-02 2.430021911859512329e-01 -2.746471390128135681e-02 -1.858666539192199707e-01 -8.715669810771942139e-02 -3.329567909240722656e-01 -2.712819576263427734e-01 -1.218089535832405090e-01 6.601239740848541260e-02 -1.316207461059093475e-02 -5.172340571880340576e-02 5.151255056262016296e-02 -1.506785899400711060e-01 -7.308735698461532593e-02 -1.179099828004837036e-01 2.980984747409820557e-01 1.854892671108245850e-01 1.225117817521095276e-01 -2.463876456022262573e-01
-2.333637475967407227e-01 -2.123793959617614746e-01 -1.360627263784408569e-01 -1.837924867868423462e-01 2.358360774815082550e-02 -1.609123349189758301e-01 1.491554547101259232e-02 -5.961897224187850952e-02 2.228415906429290771e-01 1.738809943199157715e-01 -2.664727866649627686e-01 -1.949719935655593872e-01 5.933451652526855469e-02 1.452160924673080444e-01 3.531784713268280029e-01 -5.789201706647872925e-02 -3.125717490911483765e-02 -5.920024216175079346e-02 -3.453456461429595947e-01 4.791983589529991150e-02 -1.764331012964248657e-01 -1.142911761999130249e-01 2.372774779796600342e-01 8.312152326107025146e-02 2.044996917247772217e-01 -1.389768272638320923e-01 -1.271872371435165405e-01 -7.227399945259094238e-02 2.608629502356052399e-02 -2.425725460052490234e-01 2.949686944484710693e-01 1.174837574362754822e-01
-2.245436236262321472e-02 -1.471520513296127319e-01 -1.136837005615234375e-01 -7.181692123413085938e-02 6.747316569089889526e-02 -2.144120261073112488e-02 1.140437796711921692e-01 6.921499967575073242e-02 1.013719961047172546e-01 1.684339903295040131e-02 -2.046978175640106201e-01 5.795166268944740295e-02 1.600514501333236694e-01 4.480835199356079102e-01 4.327857196331024170e-01 2.601635754108428955e-01 1.742679476737976074e-01 -2.090889215469360352e-01 7.835662923753261566e-03 2.635655179619789124e-02 6.348389666527509689e-03 2.597086727619171143e-01 1.673572063446044922e-01 1.596589535474777222e-01 -2.240109592676162720e-01 -1.200711075216531754e-02 2.704076170921325684e-01 1.820304393768310547e-01 5.311678722500801086e-02 -3.398511931300163269e-02 -1.097351312637329102e-01 -1.769671142101287842e-01
2.396739833056926727e-02 5.486140027642250061e-02 -3.085902035236358643e-01 -5.283338949084281921e-02 -8.537617325782775879e-02 2.564287185668945312e-01 1.810764670372009277e-01 -1.690992116928100586e-01 1.385454088449478149e-03 2.143291682004928589e-01 -6.263121962547302246e-02 -2.645146846771240234e-01 -1.897814571857452393e-01 9.285739809274673462e-02 2.577990889549255371e-01 3.248874545097351074e-01 -5.960623547434806824e-02 1.462558060884475708e-01 4.983066767454147339e-02 -1.791410893201828003e-01 2.892202511429786682e-02 8.934891223907470703e-02 2.032772004604339600e-01 -5.811389163136482239e-02 9.171545505523681641e-02 -2.741122245788574219e-01 1.158591434359550476e-01 -2.264008522033691406e-01 4.308737441897392273e-02 6.758177280426025391e-02 2.602965235710144043e-01 -3.033843040466308594e-01
-1.354911476373672485e-01 -4.451502859592437744e-01 3.660269826650619507e-02 7.037717849016189575e-02 -7.928606122732162476e-02 -1.592560857534408569e-02 -7.941976934671401978e-02 1.118727549910545349e-01 1.506687849760055542e-01 2.691473439335823059e-02 -2.548753023147583008e-01 1.892933249473571777e-01 -9.342303872108459473e-02 2.005916237831115723e-01 2.318914979696273804e-01 7.890461385250091553e-02 -1.694035232067108154e-01 -2.260780036449432373e-01 -3.385384380817413330e-01 -2.843905985355377197e-01 2.297938428819179535e-02 5.529048293828964233e-02 -1.208579726517200470e-02 1.841202080249786377e-01 1.446080356836318970e-01 -8.413467556238174438e-02 3.872422873973846436e-01 7.366884499788284302e-02 8.420158922672271729e-02 -3.622126206755638123e-02 4.192793741822242737e-02 -1.103831157088279724e-01
1.767834722995758057e-01 -1.087670475244522095e-01 1.360814180225133896e-02 -3.790325298905372620e-02 1.155264526605606079e-01 1.546799242496490479e-01 2.972707152366638184e-01 -9.360783547163009644e-02 2.081551700830459595e-01 2.508171498775482178e-01 -3.334998786449432373e-01 -9.506311267614364624e-03 7.753293961286544800e-03 1.897493600845336914e-01 1.975568681955337524e-01 8.009574562311172485e-02 8.657135069370269775e-02 1.554151475429534912e-01 -3.056925535202026367e-01 1.246134340763092041e-01 1.665490865707397461e-01 -3.986362367868423462e-02 -6.509624421596527100e-02 5.971656739711761475e-02 2.519140839576721191e-01 -2.583194673061370850e-01 8.711052685976028442e-02 -1.027265265583992004e-01 4.195212423801422119e-01 9.379979223012924194e-02 -1.003743410110473633e-01 2.955449931323528290e-02
-2.733940817415714264e-02 1.566485315561294556e-01 -1.380496472120285034e-01 -1.193196699023246765e-01 3.307977020740509033e-01 9.315951168537139893e-02 1.188779436051845551e-02 2.095882743597030640e-01 2.015380859375000000e-01 1.276423782110214233e-01 -3.222374916076660156e-01 1.403516978025436401e-01 2.323448192328214645e-03 4.266265630722045898e-01 1.676579117774963379e-01 -1.005447804927825928e-01 -7.226898521184921265e-02 -1.201531589031219482e-01 -5.574367940425872803e-02 -1.088934615254402161e-01 1.291059702634811401e-01 7.116561383008956909e-02 6.754912436008453369e-02 2.093480825424194336e-01 -7.648096978664398193e-02 -1.960041075944900513e-01 -1.856424808502197266e-01 4.069131612777709961e-02 2.722142077982425690e-02 1.046789363026618958e-01 -9.391108900308609009e-02 -4.158287942409515381e-01
7.242466090247035027e-04 -2.306284755468368530e-01 -1.991588473320007324e-01 1.744369566440582275e-01 6.478600949048995972e-02 2.519674003124237061e-01 -8.130696415901184082e-02 -1.341195963323116302e-02 2.022844851016998291e-01 2.229233533143997192e-01 -2.457380145788192749e-01 -2.020152956247329712e-01 7.818691432476043701e-02 2.712605893611907959e-01 3.238641619682312012e-01 -6.109131127595901489e-02 -1.704438403248786926e-02 -3.860737755894660950e-02 -4.683302342891693115e-01 1.776068285107612610e-02 4.492424800992012024e-02 1.872703284025192261e-01 -2.602776139974594116e-02 3.280729055404663086e-01 -2.779930084943771362e-02 -7.698830217123031616e-02 -1.160786226391792297e-01 7.211690396070480347e-02 -7.623017579317092896e-02 -5.263224616646766663e-02 -1.380407661199569702e-01 -4.771056026220321655e-02
-2.104071378707885742e-01 3.711615689098834991e-03 1.375506166368722916e-02 1.020445376634597778e-01 6.661812216043472290e-02 3.577546402812004089e-02 1.561728268861770630e-01 -1.077202185988426208e-01 1.467204689979553223e-01 -3.420395776629447937e-02 -1.297655254602432251e-01 -7.997078448534011841e-02 -2.463590353727340698e-02 2.234338968992233276e-01 3.434277772903442383e-01 3.783756792545318604e-01 -1.976945996284484863e-01 5.509223416447639465e-02 -2.067278027534484863e-01 -1.662726700305938721e-01 1.297652721405029297e-01 -5.976252257823944092e-02 -3.077545762062072754e-01 5.252937972545623779e-02 -1.580520765855908394e-03 -2.517128288745880127e-01 2.079624235630035400e-01 9.503031522035598755e-02 3.410058319568634033e-01 9.887487441301345825e-02 1.969669461250305176e-01 -1.869420558214187622e-01
-8.302006125450134277e-02 -7.848294824361801147e-02 1.222569420933723450e-01 -2.158746123313903809e-02 1.155655980110168457e-01 -2.597673982381820679e-02 2.357724905014038086e-01 -2.685481309890747070e-01 2.703612148761749268e-01 1.391380932182073593e-02 4.000524058938026428e-02 -7.192255556583404541e-02 9.319016337394714355e-02 3.021688759326934814e-02 7.068654894828796387e-02 7.058510184288024902e-02 -1.109901145100593567e-01 -7.714212685823440552e-02 -3.543989062309265137e-01 -3.013152182102203369e-01 -6.896021217107772827e-02 9.810341894626617432e-02 1.197904720902442932e-01 3.176811710000038147e-02 4.354485273361206055e-01 -1.528768539428710938e-01 -1.005668006837368011e-02 8.769334293901920319e-03 1.370764076709747314e-01 2.901409864425659180e-01 4.883861914277076721e-02 -3.837192058563232422e-01
1.689854413270950317e-01 1.124875634559430182e-04 4.147894680500030518e-02 1.638278812170028687e-01 -1.431600451469421387e-01 3.003036975860595703e-01 2.334334552288055420e-01 -1.054784469306468964e-02 1.582989990711212158e-01 3.399551808834075928e-01 -1.950531303882598877e-01 2.257830351591110229e-01 9.109418094158172607e-02 -3.861503675580024719e-02 4.418413937091827393e-01 -4.907225444912910461e-02 -1.029883921146392822e-01 -8.694215863943099976e-02 -1.389902383089065552e-01 1.716115921735763550e-01 -7.360218465328216553e-02 1.291088610887527466e-01 1.639250367879867554e-01 -3.154022619128227234e-02 8.705277740955352783e-02 -5.805126205086708069e-02 -1.292837411165237427e-01 1.114925462752580643e-02 2.855412364006042480e-01 2.841442823410034180e-01 1.732657849788665771e-01 -5.970762297511100769e-02
2.534724585711956024e-02 -4.232806339859962463e-02 2.508778497576713562e-02 -4.631199687719345093e-02 -3.170648217201232910e-02 2.187813818454742432e-01 2.221624255180358887e-01 -9.698926471173763275e-03 2.769718468189239502e-01 2.506457865238189697e-01 -4.092822074890136719e-01 1.790460050106048584e-01 2.393442578613758087e-02 2.249054908752441406e-01 2.771199941635131836e-01 -1.777011007070541382e-01 -1.725487560033798218e-01 -2.793748378753662109e-01 -4.454698041081428528e-02 1.859412491321563721e-01 -1.941334754228591919e-01 -8.587636053562164307e-02 1.218046844005584717e-01 6.314408034086227417e-03 8.327755331993103027e-02 -2.656653821468353271e-01 -2.225856184959411621e-01 -8.010201156139373779e-02 1.933420151472091675e-01 -1.103581339120864868e-01 1.022557467222213745e-01 5.000705365091562271e-03
-2.268530577421188354e-01 1.297872215509414673e-01 1.190635710954666138e-01 -1.836518011987209320e-02 -1.863829344511032104e-01 -3.258731961250305176e-02 2.046884037554264069e-02 7.284303754568099976e-02 3.639047443866729736e-01 -2.005087882280349731e-01 -1.728009283542633057e-01 1.628287136554718018e-02 -7.321643829345703125e-02 1.376203894615173340e-01 4.368536770343780518e-01 -1.299562025815248489e-02 -2.935810983180999756e-01 -1.989398747682571411e-01 -1.915688067674636841e-01 -8.608040958642959595e-02 -3.250926733016967773e-03 2.021927237510681152e-01 -9.184521622955799103e-03 9.283574298024177551e-03 2.243428230285644531e-01 -2.288565784692764282e-01 -1.390902400016784668e-01 8.450784534215927124e-02 2.853986322879791260e-01 1.133689433336257935e-01 1.320880949497222900e-01 -7.553162425756454468e-02
-5.195964500308036804e-02 -7.307693362236022949e-02 -6.266233325004577637e-02 -2.462035119533538818e-01 -1.427128016948699951e-01 -1.865269243717193604e-02 2.185717821121215820e-01 -2.881917655467987061e-01 2.032745629549026489e-02 3.689307272434234619e-01 -4.564181342720985413e-02 7.629063725471496582e-02 3.564155101776123047e-02 1.777958869934082031e-01 4.218622446060180664e-01 1.033650711178779602e-02 2.772428691387176514e-01 -2.395891249179840088e-01 -1.095575764775276184e-01 -1.186326891183853149e-01 -2.402367144823074341e-01 -9.132444858551025391e-02 -2.919745072722434998e-02 2.848872840404510498e-01 -4.487916454672813416e-02 1.140420734882354736e-01 -5.237684026360511780e-02 1.300675421953201294e-01 2.488923072814941406e-01 5.701655149459838867e-02 1.397481281310319901e-02 1.095774397253990173e-01
1.681279093027114868e-01 6.444741785526275635e-02 -2.595449611544609070e-02 -1.776923537254333496e-01 1.429259777069091797e-01 -2.455507405102252960e-02 4.783305525779724121e-02 -9.201348572969436646e-02 9.809890389442443848e-02 2.384673357009887695e-01 9.082832373678684235e-03 -1.199662908911705017e-01 3.506333753466606140e-02 8.759708143770694733e-03 1.557460725307464600e-01 -2.459730952978134155e-02 -2.304721921682357788e-01 -2.533064782619476318e-01 -1.146460175514221191e-01 -1.528391689062118530e-01 -9.630346298217773438e-02 -2.369451373815536499e-01 2.760975062847137451e-01 3.535265624523162842e-01 2.363141924142837524e-01 -3.862368166446685791e-01 2.140394151210784912e-01 4.955483227968215942e-02 2.901047170162200928e-01 -8.277723193168640137e-02 -3.294601663947105408e-02 -1.749574989080429077e-01
2.219507694244384766e-01 -1.056646853685379028e-01 -1.236347630620002747e-01 -1.681311577558517456e-01 2.352558672428131104e-01 2.525836527347564697e-01 -2.734505571424961090e-02 -3.705406486988067627e-01 5.423988103866577148e-01 6.940960139036178589e-02 -7.378935068845748901e-02 -1.691890209913253784e-01 -4.202144965529441833e-02 2.061409056186676025e-01 1.704135537147521973e-01 3.906923159956932068e-02 -2.392861992120742798e-02 5.786151811480522156e-02 -3.042621612548828125e-01 -4.651328548789024353e-02 -1.798262000083923340e-01 -1.488657742738723755e-01 1.192052382975816727e-02 -1.468067765235900879e-01 1.447651535272598267e-01 -3.517355024814605713e-02 -1.000927612185478210e-01 5.844481661915779114e-02 1.227863281965255737e-01 -4.376222565770149231e-02 4.453738033771514893e-02 -3.821370378136634827e-02
9.330114722251892090e-02 2.183471024036407471e-01 -1.027738451957702637e-01 -8.958140015602111816e-02 -7.296770811080932617e-02 -5.491318181157112122e-02 -1.720910966396331787e-01 -1.805505156517028809e-01 2.587980031967163086e-01 3.602283298969268799e-01 -2.542707622051239014e-01 -3.038611710071563721e-01 -2.292556762695312500e-01 5.715620145201683044e-02 1.945364773273468018e-01 -8.014940470457077026e-02 -1.941604167222976685e-01 1.138193532824516296e-01 -1.596416831016540527e-01 -3.402593731880187988e-02 1.650419682264328003e-01 -2.305555641651153564e-01 -1.404915098100900650e-02 9.803696535527706146e-03 1.942838728427886963e-01 -1.154192313551902771e-01 -1.807824522256851196e-02 1.828455328941345215e-01 2.193344235420227051e-01 2.409964948892593384e-01 1.707669347524642944e-01 -1.499973684549331665e-01
-2.357231266796588898e-02 2.488615512847900391e-01 -4.342735931277275085e-02 -4.215452075004577637e-02 -1.010712143033742905e-02 2.486071735620498657e-01 2.696268856525421143e-01 -1.206708103418350220e-01 1.414719521999359131e-01 -7.013094425201416016e-02 -3.088346421718597412e-01 -1.173150986433029175e-01 -1.166746392846107483e-01 3.069326095283031464e-02 1.665948629379272461e-01 1.723374277353286743e-01 -8.138063549995422363e-02 -1.871818304061889648e-01 -2.280278801918029785e-01 -2.526745200157165527e-01 -2.965033613145351410e-02 -4.066573083400726318e-02 9.053866565227508545e-02 -2.058685943484306335e-02 1.858317553997039795e-01 -3.657898902893066406e-01 -2.015836089849472046e-01 -3.411798551678657532e-02 3.078229725360870361e-01 1.740444600582122803e-01 1.725982874631881714e-01 -2.120630890130996704e-01
-1.159136518836021423e-01 3.551888167858123779e-01 -1.992909014225006104e-01 4.783872514963150024e-02 -1.922408342361450195e-01 5.872108414769172668e-02 -2.571525424718856812e-02 1.592841595411300659e-01 1.060810163617134094e-01 1.208374574780464172e-01 -3.550265729427337646e-01 -2.050223797559738159e-01 -3.104784153401851654e-02 6.676180660724639893e-02 2.955674827098846436e-01 3.346922397613525391e-01 -2.858388423919677734e-02 -1.191126853227615356e-01 -1.550007313489913940e-01 4.038491751998662949e-03 -1.400646567344665527e-01 -2.827331721782684326e-01 -8.368670195341110229e-02 1.862677782773971558e-01 -1.212815120816230774e-01 1.831327676773071289e-01 -1.434522122144699097e-01 1.783047169446945190e-01 1.272176951169967651e-01 -6.956844776868820190e-02 1.608552187681198120e-01 -1.594082713127136230e-01
6.602742522954940796e-02 9.759519249200820923e-02 -1.957855075597763062e-01 1.703822910785675049e-01 -2.576240710914134979e-02 -5.809871852397918701e-02 2.456876784563064575e-01 -1.258294433355331421e-01 1.416184306144714355e-01 4.324759244918823242e-01 -9.088066220283508301e-02 -2.466784268617630005e-01 -1.735938042402267456e-01 -5.826419685035943985e-03 6.019262224435806274e-02 6.951168924570083618e-02 -2.914608716964721680e-01 -2.193550206720829010e-02 1.507021039724349976e-01 -3.164331614971160889e-01 -1.863196790218353271e-01 1.382933259010314941e-01 1.458652466535568237e-01 7.017502188682556152e-02 1.016179397702217102e-01 -8.682997524738311768e-02 -1.242347061634063721e-01 1.916545480489730835e-01 2.375088334083557129e-01 -2.054446935653686523e-01 2.200383841991424561e-01 -1.353332996368408203e-01
-4.497584700584411621e-02 1.768351346254348755e-01 -7.848943769931793213e-02 8.282047510147094727e-02 1.469804644584655762e-01 -4.956388100981712341e-02 2.100129872560501099e-01 -1.765307039022445679e-01 -3.521682322025299072e-02 2.387634515762329102e-01 -3.152942359447479248e-01 -1.333283036947250366e-01 1.755438148975372314e-01 1.994389295578002930e-01 2.333254218101501465e-01 1.709134727716445923e-01 -4.581978917121887207e-02 -1.439699381589889526e-01 2.098678052425384521e-02 -2.934214174747467041e-01 -2.039978355169296265e-01 -1.794715374708175659e-01 -1.974348425865173340e-01 1.160522550344467163e-01 -2.596985176205635071e-02 1.773244440555572510e-01 -5.376708507537841797e-02 -1.504902094602584839e-01 3.887952268123626709e-01 4.406503587961196899e-02 2.658018171787261963e-01 -8.736055344343185425e-02
2.230253964662551880e-01 1.920060813426971436e-02 6.701693404465913773e-03 -2.223511785268783569e-02 -1.202922686934471130e-01 1.868931800127029419e-01 5.995563417673110962e-02 -2.561905682086944580e-01 -2.482323348522186279e-02 2.103319019079208374e-01 -5.327951163053512573e-02 -8.572202920913696289e-02 -1.918646395206451416e-01 3.162702023983001709e-01 2.812781333923339844e-01 3.936934173107147217e-01 7.740525901317596436e-02 6.774737685918807983e-02 3.411387791857123375e-03 -1.346671730279922485e-01 7.351690530776977539e-02 1.545642614364624023e-01 2.076608389616012573e-01 4.472359269857406616e-02 1.670251488685607910e-01 5.389991775155067444e-02 7.442460209131240845e-02 -1.383358836174011230e-01 1.545303910970687866e-01 1.976098865270614624e-01 3.347619473934173584e-01 -2.666666507720947266e-01
2.008756995201110840e-02 -2.447262220084667206e-02 -1.155184656381607056e-01 -2.734987139701843262e-01 -1.594909429550170898e-01 1.372112035751342773e-01 7.537762075662612915e-02 -2.978335022926330566e-01 3.549462854862213135e-01 3.345930483192205429e-03 -2.467716634273529053e-01 -1.352435350418090820e-01 -1.209352761507034302e-01 1.554888039827346802e-01 1.304306387901306152e-01 2.055834382772445679e-01 -1.057174205780029297e-01 1.220411211252212524e-01 -1.349535584449768066e-01 -1.707663834095001221e-01 -1.899202316999435425e-01 -3.090509176254272461e-01 1.296449005603790283e-01 -2.575818449258804321e-02 -7.841031253337860107e-02 -3.709549456834793091e-02 2.442606836557388306e-01 -1.358726471662521362e-01 6.294991075992584229e-02 -1.160783246159553528e-01 -4.285850096493959427e-03 -3.785966932773590088e-01
-2.526201009750366211e-01 -7.656914740800857544e-02 -3.463798463344573975e-01 -3.735104203224182129e-02 6.772218644618988037e-02 -8.533984422683715820e-02 1.122820377349853516e-01 2.008300460875034332e-02 2.544904053211212158e-01 2.694423198699951172e-01 -2.509369254112243652e-01 6.363318860530853271e-02 -1.147354766726493835e-01 3.264884352684020996e-01 9.352288395166397095e-02 2.846728824079036713e-02 -8.158464729785919189e-02 -1.647017449140548706e-01 -6.808086484670639038e-02 6.844279915094375610e-02 6.277616322040557861e-02 2.651790976524353027e-01 1.349238753318786621e-01 5.840647965669631958e-02 -6.561927497386932373e-02 1.901537925004959106e-01 1.829788833856582642e-01 1.732956320047378540e-01 9.804778546094894409e-02 -2.768121846020221710e-02 1.145662292838096619e-01 -4.288435876369476318e-01
-2.871617972850799561e-01 3.858819231390953064e-02 5.065084621310234070e-02 -6.216940004378557205e-03 3.385436907410621643e-02 -9.922878816723823547e-03 1.116713210940361023e-01 -3.683745488524436951e-02 1.586664915084838867e-01 -2.612577080726623535e-01 -1.740226708352565765e-02 3.254655003547668457e-02 -2.181432768702507019e-02 1.713976114988327026e-01 2.076552808284759521e-01 1.654524654150009155e-01 -1.424564272165298462e-01 -1.142068207263946533e-02 -2.326190918684005737e-01 -9.739920496940612793e-02 -5.151491612195968628e-02 2.060218006372451782e-01 -1.986282318830490112e-01 1.117698401212692261e-01 5.336457863450050354e-03 -3.098466098308563232e-01 7.651169598102569580e-02 1.828548759222030640e-01 4.359135329723358154e-01 2.237112671136856079e-01 1.997316032648086548e-01 -3.269272744655609131e-01
-1.727886646986007690e-01 -1.515981107950210571e-01 2.860499080270528793e-03 -4.303239285945892334e-02 -8.132687956094741821e-02 2.773359045386314392e-02 -4.770208522677421570e-02 3.930979594588279724e-02 5.153056383132934570e-01 2.131376042962074280e-02 1.255330443382263184e-01 8.312419988214969635e-03 -4.986976739019155502e-03 2.239215932786464691e-02 3.219177424907684326e-01 6.157670915126800537e-02 3.958944976329803467e-02 -7.700674235820770264e-02 1.051499880850315094e-02 1.177029777318239212e-02 -1.711873263120651245e-01 -3.691472113132476807e-01 2.934032678604125977e-01 1.376477777957916260e-01 2.438528984785079956e-01 -1.630157348699867725e-03 -6.249056011438369751e-02 1.230753138661384583e-01 9.604984521865844727e-02 -4.269552975893020630e-02 -3.757645934820175171e-02 -4.183225929737091064e-01
1.607926785945892334e-01 -1.771466247737407684e-02 -1.505565643310546875e-01 8.557815849781036377e-02 2.261862605810165405e-01 7.687969505786895752e-02 9.752309322357177734e-02 -3.210301697254180908e-01 5.158139467239379883e-01 5.430389568209648132e-02 -5.423288419842720032e-02 -1.261540353298187256e-01 -1.467134505510330200e-01 2.013127654790878296e-01 2.721373140811920166e-01 -1.898040175437927246e-01 1.751032769680023193e-01 2.429405460134148598e-03 -1.114979535341262817e-01 -1.412311568856239319e-03 -2.368914783000946045e-01 -7.194983959197998047e-02 1.734330803155899048e-01 1.511894352734088898e-02 -1.367853879928588867e-01 3.925683349370956421e-02 5.805000662803649902e-02 -1.082711443305015564e-01 3.543008565902709961e-01 -1.302164047956466675e-01 4.011680185794830322e-02 7.264897692948579788e-03
-2.373644709587097168e-01 1.944287270307540894e-01 3.003460587933659554e-03 -1.527256146073341370e-02 4.601556807756423950e-02 3.416098281741142273e-02 2.195054143667221069e-01 -6.589298695325851440e-02 2.205611467361450195e-01 -1.259592026472091675e-01 -2.281095236539840698e-01 -1.385408937931060791e-01 9.144939482212066650e-02 -3.371756151318550110e-02 5.329094529151916504e-01 2.184805423021316528e-01 -2.633750736713409424e-01 -7.095019519329071045e-02 -1.353368163108825684e-01 -2.265569008886814117e-02 -1.431005746126174927e-01 -2.433179691433906555e-02 -1.441832631826400757e-01 3.654008358716964722e-02 1.315196603536605835e-01 3.564159572124481201e-02 -1.802259832620620728e-01 -2.243116684257984161e-02 3.091610074043273926e-01 7.797943055629730225e-02 1.570287048816680908e-01 -2.419558316469192505e-01
9.940266609191894531e-02 4.392634611576795578e-03 -1.697504967451095581e-01 1.134202107787132263e-01 -5.422553978860378265e-03 3.365939557552337646e-01 2.022366039454936981e-02 -7.009463757276535034e-02 2.069831639528274536e-01 2.411758452653884888e-01 -8.339364081621170044e-02 1.917895525693893433e-01 7.821080088615417480e-02 2.961457073688507080e-01 3.992050588130950928e-01 2.403277158737182617e-01 1.080847531557083130e-01 2.468323558568954468e-01 -2.271772176027297974e-01 -1.992865651845932007e-02 -4.939844086766242981e-02 -1.653172224760055542e-01 -9.544081985950469971e-03 1.025438979268074036e-01 7.753345370292663574e-02 -7.493857294321060181e-02 -2.220528721809387207e-01 -3.911658376455307007e-02 2.418446391820907593e-01 2.599710226058959961e-01 -3.754817321896553040e-02 -1.383707076311111450e-01
1.003518607467412949e-02 1.011276915669441223e-01 2.664974890649318695e-02 3.035255074501037598e-01 -1.612010598182678223e-02 -1.379955653101205826e-02 5.908560007810592651e-02 8.452987670898437500e-02 9.442804753780364990e-02 3.782159984111785889e-01 -2.315040528774261475e-01 1.415178366005420685e-02 1.154675334692001343e-01 4.274980630725622177e-03 3.260699808597564697e-01 -4.246172308921813965e-02 9.064428508281707764e-02 1.397314369678497314e-01 -2.536612749099731445e-01 1.127422302961349487e-01 -8.275957405567169189e-02 -7.675122469663619995e-02 2.200679481029510498e-01 1.827878057956695557e-01 1.531527489423751831e-01 1.569345295429229736e-01 1.009486615657806396e-01 -1.071068570017814636e-01 3.817363083362579346e-01 -1.608565002679824829e-01 9.511034190654754639e-02 -3.297671675682067871e-01
2.416218072175979614e-02 -5.748623609542846680e-02 3.642348572611808777e-02 -2.776518464088439941e-01 -1.083717644214630127e-01 2.344705909490585327e-01 6.514290720224380493e-02 -3.397847712039947510e-01 3.099776804447174072e-01 7.616335153579711914e-02 -2.121226936578750610e-01 -1.003392636775970459e-01 1.143476646393537521e-02 1.991953700780868530e-01 1.901774555444717407e-01 -2.084717527031898499e-02 -1.264086216688156128e-01 -9.718579053878784180e-02 -5.614069849252700806e-02 -9.618873149156570435e-02 -1.580879986286163330e-01 -4.389925599098205566e-01 2.627571821212768555e-01 8.748181164264678955e-02 9.279959835112094879e-03 -1.908051073551177979e-01 1.089469566941261292e-01 -5.307923257350921631e-02 8.367058634757995605e-02 -1.360676735639572144e-01 -8.392214030027389526e-02 -2.862636744976043701e-01
3.882178664207458496e-02 1.868626326322555542e-01 -6.391191482543945312e-02 -4.058940708637237549e-02 -5.317653715610504150e-02 2.677384614944458008e-01 -4.716873914003372192e-02 -1.006234884262084961e-01 1.459659337997436523e-01 5.928029119968414307e-02 -2.952750921249389648e-01 -3.727476000785827637e-01 -1.270954757928848267e-01 -1.037870198488235474e-01 2.160916030406951904e-01 1.123775914311408997e-01 -9.327735751867294312e-02 -9.527445584535598755e-02 -1.026640236377716064e-01 -1.721033081412315369e-02 2.101897001266479492e-01 -2.503750286996364594e-02 1.882089525461196899e-01 3.407654464244842529e-01 -1.890903115272521973e-01 -1.409723609685897827e-01 -2.058110199868679047e-02 2.079788595438003540e-01 1.027573868632316589e-01 9.924980252981185913e-02 2.848758995532989502e-01 -3.285551071166992188e-01
-1.459168456494808197e-02 4.142021387815475464e-02 1.428352594375610352e-01 6.732145696878433228e-02 1.644994020462036133e-01 2.222123146057128906e-01 -1.264291703701019287e-01 1.884459555149078369e-01 8.770261704921722412e-02 2.824538648128509521e-01 -3.077508211135864258e-01 -5.463058501482009888e-02 -3.110917657613754272e-02 7.484751194715499878e-02 9.258259087800979614e-02 5.591816455125808716e-02 -8.460810407996177673e-03 -2.844274342060089111e-01 -1.983237266540527344e-01 -1.365333348512649536e-01 -2.234794497489929199e-01 -1.164111122488975525e-01 1.140932887792587280e-01 2.301150709390640259e-01 2.680614590644836426e-01 -4.353744983673095703e-01 1.014450285583734512e-02 1.217870935797691345e-01 1.983760744333267212e-01 -6.906009465456008911e-02 1.065806746482849121e-01 -2.037979811429977417e-01
-1.734148524701595306e-02 1.160749793052673340e-01 -7.851086556911468506e-02 -7.627851516008377075e-02 1.348521858453750610e-01 6.154246255755424500e-02 5.660817772150039673e-02 3.608990833163261414e-02 3.073875010013580322e-01 2.408877611160278320e-01 -1.339811682701110840e-01 7.219114154577255249e-02 -1.181888133287429810e-01 1.098787784576416016e-01 -4.589467868208885193e-02 -1.351796789094805717e-03 1.304944604635238647e-01 -7.107661664485931396e-02 5.677401646971702576e-02 -4.177683293819427490e-01 -2.065703123807907104e-01 -9.845771640539169312e-02 7.491499930620193481e-02 9.055344760417938232e-02 1.313751637935638428e-01 -4.353911876678466797e-01 -4.043386783450841904e-03 1.051299348473548889e-01 4.344063997268676758e-01 7.767511159181594849e-02 1.932680606842041016e-01 -1.671444177627563477e-01
-1.562276631593704224e-01 -2.479639798402786255e-01 -2.613711655139923096e-01 -1.601138859987258911e-01 6.921247392892837524e-02 -4.024167731404304504e-02 1.636254191398620605e-01 -1.018192246556282043e-01 2.245968431234359741e-01 1.506278067827224731e-01 -3.839598596096038818e-01 -1.205798983573913574e-01 -2.217058986425399780e-01 1.924284845590591431e-01 1.119707673788070679e-01 1.006161943078041077e-01 -4.309279378503561020e-03 -3.453555405139923096e-01 -9.305656701326370239e-02 -1.398810595273971558e-01 4.243303462862968445e-02 -1.179743092507123947e-02 8.867527544498443604e-02 1.120869256556034088e-02 1.029510647058486938e-01 2.030431032180786133e-01 1.604177951812744141e-01 -6.864389777183532715e-02 1.569410860538482666e-01 -4.687381163239479065e-02 -7.418031990528106689e-02 -4.007731676101684570e-01
-2.874970994889736176e-02 -1.081241965293884277e-01 -1.593410670757293701e-01 -6.865049898624420166e-02 -4.012810066342353821e-02 3.611686825752258301e-02 3.442147746682167053e-02 2.204368449747562408e-02 1.974892020225524902e-01 1.174420267343521118e-01 -3.808875381946563721e-01 4.692682996392250061e-02 -1.725616157054901123e-01 2.756059467792510986e-01 3.472641110420227051e-01 -1.322750002145767212e-01 4.842025414109230042e-02 -4.615983366966247559e-01 -1.708096265792846680e-01 -7.918880879878997803e-02 2.648920565843582153e-02 3.849216923117637634e-02 -2.833843529224395752e-01 1.372423171997070312e-01 8.729087561368942261e-02 1.220539286732673645e-01 -1.553785800933837891e-01 -1.123023703694343567e-01 1.298849284648895264e-01 -6.608414463698863983e-03 2.243757061660289764e-02 -2.828767895698547363e-01
8.797051385045051575e-03 6.828757375478744507e-02 -2.616246044635772705e-01 -1.187641248106956482e-01 -8.672297745943069458e-02 2.283336967229843140e-01 7.830026745796203613e-02 -1.883162111043930054e-01 2.988767921924591064e-01 -9.911201050272211432e-05 -2.152735590934753418e-01 -1.655962765216827393e-01 -1.092471033334732056e-01 2.305722683668136597e-01 3.683107197284698486e-01 4.644460976123809814e-02 2.061387002468109131e-01 1.545113772153854370e-01 -1.555712521076202393e-01 1.318285167217254639e-01 6.790530681610107422e-02 -7.467633485794067383e-02 9.896492958068847656e-02 -1.160986199975013733e-01 -1.105936244130134583e-01 -2.285119295120239258e-01 3.484859168529510498e-01 1.378046572208404541e-01 8.440043777227401733e-02 -1.615100800991058350e-01 2.435613721609115601e-01 -8.145172148942947388e-02
-2.091376669704914093e-02 9.858801215887069702e-02 -7.621835172176361084e-02 9.574144333600997925e-02 1.230375692248344421e-01 -1.005965769290924072e-01 2.270577698945999146e-01 -1.117049902677536011e-01 -8.833116292953491211e-02 3.822522759437561035e-01 -2.371530234813690186e-01 -1.924454420804977417e-01 6.320983171463012695e-02 2.737310230731964111e-01 8.403410017490386963e-02 3.384082019329071045e-01 6.652880460023880005e-02 -6.926327198743820190e-02 4.518346861004829407e-02 -2.343016117811203003e-01 -2.810786366462707520e-01 -5.766561720520257950e-03 2.161086648702621460e-01 4.127558320760726929e-02 9.140335023403167725e-02 8.629634976387023926e-02 1.366396248340606689e-01 -2.725962735712528229e-02 3.783351182937622070e-01 -2.393470145761966705e-02 1.803972870111465454e-01 -1.811022609472274780e-01
-1.036915481090545654e-01 1.729783117771148682e-01 -3.029490113258361816e-01 8.079563081264495850e-02 -9.937902539968490601e-02 -1.999762840569019318e-02 3.827745839953422546e-02 -2.714977264404296875e-01 2.548514120280742645e-02 3.328628540039062500e-01 -2.557124495506286621e-01 -2.216097563505172729e-01 -2.031420320272445679e-01 9.753812104463577271e-02 2.040447741746902466e-01 -2.110335677862167358e-01 -1.336762458086013794e-01 1.142641678452491760e-01 -1.938662081956863403e-01 2.304721064865589142e-02 -2.086684256792068481e-01 -3.615924715995788574e-02 5.395188555121421814e-02 -1.706002056598663330e-01 8.201056718826293945e-02 -1.813481003046035767e-01 6.394452415406703949e-03 3.845884203910827637e-01 3.483673790469765663e-03 1.085391342639923096e-01 1.640020161867141724e-01 -2.012804150581359863e-01
-5.406367406249046326e-02 -7.834175974130630493e-02 -4.324330389499664307e-02 1.268685311079025269e-01 6.688940338790416718e-03 -2.312061488628387451e-01 -3.185279071331024170e-01 -3.959245979785919189e-02 1.004985272884368896e-01 3.690005466341972351e-02 -2.274057269096374512e-01 -7.300195842981338501e-02 1.531948102638125420e-03 2.358130216598510742e-01 2.980482876300811768e-01 1.466827541589736938e-01 5.893398821353912354e-02 -3.188488781452178955e-01 -3.167024552822113037e-01 -1.329116672277450562e-01 -1.900052130222320557e-01 2.690005600452423096e-01 7.595757395029067993e-02 3.180044889450073242e-01 -5.938578024506568909e-02 4.950359463691711426e-02 -8.249759674072265625e-03 2.176254391670227051e-01 -8.191935718059539795e-02 5.298141390085220337e-03 1.390362977981567383e-01 -2.530668973922729492e-01
-1.698497682809829712e-02 -4.969719350337982178e-01 -7.509347051382064819e-02 6.176127865910530090e-02 9.271187707781791687e-03 -1.323170065879821777e-01 -1.802595257759094238e-01 -1.881458237767219543e-02 1.715669929981231689e-01 1.175311356782913208e-01 -2.577658295631408691e-01 -2.413027919828891754e-03 -1.488041598349809647e-02 2.390862256288528442e-01 2.324094772338867188e-01 2.158897221088409424e-01 3.360932320356369019e-02 -5.776175763458013535e-03 -3.833740949630737305e-01 -2.711285352706909180e-01 9.106036275625228882e-02 1.836408860981464386e-02 5.891365185379981995e-02 1.926512569189071655e-01 8.299046009778976440e-02 -1.778470575809478760e-01 3.149180710315704346e-01 5.646125227212905884e-02 7.485216110944747925e-02 -1.064745336771011353e-02 4.854351747781038284e-03 8.746384084224700928e-02
5.545259639620780945e-02 1.771098524332046509e-01 -2.689102292060852051e-01 -4.924168437719345093e-02 -7.330027222633361816e-02 2.738271951675415039e-01 1.858133673667907715e-01 8.787545375525951385e-03 8.665497601032257080e-02 1.460996270179748535e-01 -1.510832756757736206e-01 -5.851713567972183228e-02 -1.322437524795532227e-01 -3.999367356300354004e-02 1.745598316192626953e-01 6.978259980678558350e-02 -8.553274720907211304e-02 6.229189038276672363e-02 -4.293267056345939636e-02 -2.759439051151275635e-01 1.222768649458885193e-01 -9.603058546781539917e-02 -3.020122833549976349e-02 1.744472831487655640e-01 -1.236997246742248535e-01 -2.688387334346771240e-01 -1.277950704097747803e-01 1.725110858678817749e-01 5.862341523170471191e-01 1.110027730464935303e-01 1.234466284513473511e-01 -1.293359994888305664e-01
2.268952429294586182e-01 -1.049264147877693176e-01 -2.323552593588829041e-02 -2.404116690158843994e-01 -5.051727965474128723e-02 -2.745806239545345306e-02 1.548365652561187744e-01 1.319170445203781128e-01 4.669786095619201660e-01 -3.788154572248458862e-02 6.088715046644210815e-02 -1.612459421157836914e-01 9.153223037719726562e-02 2.910196483135223389e-01 2.697758078575134277e-01 -2.100731013342738152e-03 6.669011712074279785e-02 1.181742548942565918e-01 9.015554189682006836e-02 -9.783999621868133545e-02 2.974230237305164337e-02 -1.411389708518981934e-01 1.649257242679595947e-01 1.409811079502105713e-01 2.544208616018295288e-02 -7.011608779430389404e-02 -1.423719674348831177e-01 1.069365292787551880e-01 1.265102326869964600e-01 -2.002743631601333618e-01 -2.780737914144992828e-02 -4.703958928585052490e-01
2.036537230014801025e-01 2.947855368256568909e-02 4.617407545447349548e-02 -7.291561365127563477e-02 4.752013087272644043e-02 -1.083626821637153625e-01 2.165227234363555908e-01 8.848978206515312195e-03 3.060002923011779785e-01 2.520059943199157715e-01 -3.884378820657730103e-02 -1.921849399805068970e-01 9.880261868238449097e-02 3.684116005897521973e-01 2.714581489562988281e-01 2.785686254501342773e-01 -2.340821474790573120e-01 -2.922797501087188721e-01 3.063721209764480591e-02 -1.049489825963973999e-01 2.915375493466854095e-02 6.955745071172714233e-02 2.613819837570190430e-01 2.619364261627197266e-01 -2.728789672255516052e-02 -3.907966986298561096e-02 -1.207853704690933228e-01 1.302973031997680664e-01 -5.902541801333427429e-02 1.474510729312896729e-01 2.073856592178344727e-01 -3.611324355006217957e-03
-2.414978891611099243e-01 2.032196521759033203e-01 -1.706308424472808838e-01 9.327168017625808716e-02 1.877167373895645142e-01 -2.624982893466949463e-01 6.389828026294708252e-02 -1.424455456435680389e-02 1.346593499183654785e-01 9.823388420045375824e-03 -2.376559078693389893e-01 -3.207306191325187683e-02 -2.140944898128509521e-01 1.402729898691177368e-01 1.422769278287887573e-01 1.928211748600006104e-01 -7.262129336595535278e-02 1.953115500509738922e-02 -1.759807169437408447e-01 -3.081710338592529297e-01 -6.114933267235755920e-02 -8.727247267961502075e-02 7.609700318425893784e-03 9.490597993135452271e-02 -2.781402766704559326e-01 5.184078589081764221e-03 -6.655702739953994751e-02 2.437367141246795654e-01 9.854951500892639160e-02 1.884555257856845856e-02 4.385581314563751221e-01 -2.445846199989318848e-01
2.490593343973159790e-01 -1.152896657586097717e-01 2.748383209109306335e-02 2.505007758736610413e-02 -1.242098510265350342e-01 -1.329448521137237549e-01 1.824901252985000610e-02 3.505736961960792542e-02 3.445428311824798584e-01 1.174402609467506409e-01 1.676871329545974731e-01 5.351321026682853699e-02 3.720882162451744080e-02 2.763833291828632355e-02 4.935273900628089905e-02 7.384049147367477417e-02 -7.198381423950195312e-02 -2.254170477390289307e-01 -3.070706725120544434e-01 -2.374621182680130005e-01 -1.912793517112731934e-01 -4.562764987349510193e-02 8.125361800193786621e-02 2.123624533414840698e-01 1.774740070104598999e-01 -1.161205843091011047e-01 6.666586734354496002e-03 1.094677969813346863e-01 4.656326398253440857e-02 -7.095650769770145416e-03 2.515861093997955322e-01 -5.436373949050903320e-01
-2.876226007938385010e-01 1.025910004973411560e-01 -9.997976943850517273e-03 1.726393848657608032e-01 7.566082477569580078e-02 2.631274759769439697e-01 5.465278401970863342e-02 6.319611519575119019e-02 -1.970060355961322784e-02 1.248293295502662659e-01 -3.330523669719696045e-01 3.424745053052902222e-03 1.399811077862977982e-02 2.992178499698638916e-01 2.214127779006958008e-01 2.243955582380294800e-01 -1.527690291404724121e-01 -3.106205724179744720e-03 -6.372950226068496704e-02 -1.336302608251571655e-01 4.100290313363075256e-02 6.231559067964553833e-02 2.690438926219940186e-01 4.394448995590209961e-01 -1.089508533477783203e-01 -2.850187756121158600e-02 -8.222278207540512085e-03 6.221821159124374390e-02 1.193081215023994446e-01 1.085114330053329468e-01 -3.352420404553413391e-02 -3.446890711784362793e-01
-1.750564724206924438e-01 -1.061940491199493408e-01 -9.787980467081069946e-02 -2.055845558643341064e-01 4.773365706205368042e-02 -1.763198822736740112e-01 1.934365630149841309e-01 -1.635386981070041656e-02 2.054831385612487793e-01 1.000943332910537720e-01 -2.012938261032104492e-01 -7.220674306154251099e-02 3.100808523595333099e-02 1.795657277107238770e-01 3.903534114360809326e-01 7.777956128120422363e-02 -1.412920886650681496e-03 -4.408761113882064819e-02 -2.952754795551300049e-01 1.299784779548645020e-01 -1.852624416351318359e-01 -5.756022781133651733e-02 2.191728502511978149e-01 1.204918026924133301e-01 2.249025255441665649e-01 -2.920727133750915527e-01 -2.423934489488601685e-01 -1.633242815732955933e-01 3.354618698358535767e-02 -1.358141303062438965e-01 3.098508417606353760e-01 4.960510507225990295e-02
-1.172019243240356445e-01 1.360048502683639526e-01 3.687430918216705322e-02 7.456604391336441040e-02 -1.273568421602249146e-01 -1.850336790084838867e-01 8.676809258759021759e-03 8.478417247533798218e-02 3.312075734138488770e-01 -2.547458708286285400e-01 -2.626065313816070557e-01 -3.066034428775310516e-02 -4.312587156891822815e-02 -8.297844789922237396e-03 4.145995378494262695e-01 8.620671927928924561e-02 -1.823696494102478027e-01 -1.232786402106285095e-01 -2.865121960639953613e-01 -2.092162966728210449e-01 -1.021047383546829224e-01 1.544670462608337402e-01 -4.325354937463998795e-03 4.016123339533805847e-02 2.328062057495117188e-01 -3.042779862880706787e-01 8.460723608732223511e-02 -7.908643037080764771e-02 2.690392732620239258e-01 5.196735262870788574e-02 8.449571579694747925e-02 -1.572359800338745117e-01
3.829204440116882324e-01 5.184604972600936890e-02 -1.292052119970321655e-01 -1.141645461320877075e-01 -1.016884595155715942e-01 -8.230268955230712891e-02 1.971226632595062256e-01 -4.963656887412071228e-02 1.603820472955703735e-01 7.031046599149703979e-02 -2.689153552055358887e-01 -1.396521329879760742e-01 2.773194909095764160e-01 3.073193430900573730e-01 3.548097610473632812e-01 1.659626364707946777e-01 -1.180889755487442017e-01 -1.387342959642410278e-01 -1.137464419007301331e-01 -1.571939736604690552e-01 -6.828584522008895874e-02 1.399624645709991455e-01 1.947443187236785889e-01 2.983537912368774414e-01 6.581381428986787796e-03 3.575408458709716797e-02 -1.138848369009792805e-03 1.578522920608520508e-01 -7.662626355886459351e-02 -2.006103694438934326e-01 1.426317244768142700e-01 -2.277287654578685760e-02
3.304219618439674377e-02 4.404300451278686523e-02 -1.619142889976501465e-01 -2.585759460926055908e-01 1.676904857158660889e-01 1.347182095050811768e-01 8.035387843847274780e-02 -1.808195412158966064e-01 1.219963282346725464e-01 2.731299698352813721e-01 5.952737852931022644e-02 -1.151297800242900848e-02 -1.451579388231039047e-02 2.370998710393905640e-01 3.175844550132751465e-01 -1.712259948253631592e-01 -1.397383213043212891e-01 4.392034187912940979e-02 -4.289126992225646973e-01 -4.191549420356750488e-01 -1.073779985308647156e-01 -2.331055514514446259e-02 1.851482540369033813e-01 -5.918217450380325317e-02 -1.113568693399429321e-01 -5.569597706198692322e-02 -9.618348628282546997e-02 -4.132246971130371094e-02 1.561669260263442993e-01 -2.373545914888381958e-01 -2.082859538495540619e-02 -1.075990963727235794e-02
-4.668129608035087585e-02 3.564324975013732910e-02 -3.803491592407226562e-01 9.706364572048187256e-02 2.573775947093963623e-01 -2.233291231095790863e-02 -2.973828651010990143e-02 -2.179466784000396729e-01 2.495634853839874268e-01 4.220451414585113525e-02 -2.138773053884506226e-01 -1.589803211390972137e-02 8.911937475204467773e-03 2.963937520980834961e-01 1.447437405586242676e-01 1.155842244625091553e-01 2.310938090085983276e-01 -2.695587277412414551e-01 -1.488989442586898804e-01 -8.768646419048309326e-02 1.491695493459701538e-01 1.137137189507484436e-01 -1.299119442701339722e-01 2.796562910079956055e-01 3.226298838853836060e-02 4.083241894841194153e-02 3.080474771559238434e-02 7.123938947916030884e-02 1.440065354108810425e-01 1.312675047665834427e-02 -1.063625067472457886e-01 -4.097429811954498291e-01
-7.361977547407150269e-02 -3.113204538822174072e-01 -8.774465322494506836e-02 1.882244497537612915e-01 1.236322894692420959e-01 -5.001744627952575684e-02 4.376892745494842529e-01 -1.942964345216751099e-01 1.476679891347885132e-01 1.092308014631271362e-01 3.230436518788337708e-02 -3.214469179511070251e-02 -8.727158606052398682e-02 1.441039741039276123e-01 1.163982227444648743e-01 7.204347848892211914e-02 -1.123544573783874512e-01 -2.133801281452178955e-01 -2.614259421825408936e-01 8.589179068803787231e-02 1.631820499897003174e-01 6.571166962385177612e-02 1.439853161573410034e-01 1.015435680747032166e-01 -2.478666752576828003e-01 5.521136918105185032e-04 1.744320616126060486e-03 6.972371041774749756e-02 2.711380124092102051e-01 -1.182519122958183289e-01 3.932055830955505371e-01 -1.421617865562438965e-01
-2.485009469091892242e-02 3.620745241641998291e-02 -1.529610604047775269e-01 1.558136790990829468e-01 2.899449318647384644e-02 1.734058186411857605e-02 1.608083993196487427e-01 -1.563732028007507324e-01 1.305056661367416382e-01 -7.328573614358901978e-02 -3.793291151523590088e-01 -1.470606178045272827e-01 -1.511638518422842026e-02 1.166014522314071655e-01 3.194920122623443604e-01 1.731737516820430756e-02 -4.133793711662292480e-01 -4.548205062747001648e-02 -2.269980460405349731e-01 -1.950644999742507935e-01 -1.485963352024555206e-02 1.495732814073562622e-01 -1.728465110063552856e-01 -1.988511718809604645e-02 2.044350653886795044e-01 -2.688719034194946289e-01 1.113615483045578003e-01 -8.406805992126464844e-02 3.464624285697937012e-01 4.631328955292701721e-02 6.458356231451034546e-02 -1.397265642881393433e-01
-1.318170875310897827e-01 1.105185151100158691e-01 -8.030697703361511230e-02 -1.487369686365127563e-01 4.188768565654754639e-02 -1.841936856508255005e-01 2.644192576408386230e-01 -1.043329015374183655e-01 7.137311249971389771e-02 -1.021020933985710144e-01 -3.445449173450469971e-01 -2.456944286823272705e-01 -1.416264176368713379e-01 -7.699154317378997803e-02 2.724679708480834961e-01 -1.151565182954072952e-02 -2.176830172538757324e-01 -6.831225752830505371e-02 -2.940875589847564697e-01 -3.277438282966613770e-01 -7.211296260356903076e-02 1.129891574382781982e-01 6.851304322481155396e-02 8.200106024742126465e-02 6.046810653060674667e-03 -2.067468613386154175e-01 -7.366972416639328003e-02 -7.537647336721420288e-02 1.755190342664718628e-01 2.218827456235885620e-01 1.541858464479446411e-01 -3.120212554931640625e-01
2.422195672988891602e-02 1.921845525503158569e-01 -1.636561900377273560e-01 -1.276007741689682007e-01 -1.490970253944396973e-01 1.623869687318801880e-01 8.645036071538925171e-02 -2.051941864192485809e-02 2.078289389610290527e-01 1.338090300559997559e-01 -5.030277371406555176e-01 -1.096132695674896240e-01 -1.551719382405281067e-02 2.201908081769943237e-01 2.422656863927841187e-02 1.484935581684112549e-01 -2.842469811439514160e-01 1.474018990993499756e-01 -2.818280458450317383e-01 -3.182401508092880249e-02 -1.217277944087982178e-01 1.277793347835540771e-01 7.922971248626708984e-02 1.273152679204940796e-01 -2.959495782852172852e-02 2.184751629829406738e-01 -6.832003593444824219e-02 2.235874980688095093e-01 1.734621226787567139e-01 -1.856432791100814939e-04 3.003117144107818604e-01 7.259136438369750977e-02
-1.143296509981155396e-01 -5.010120570659637451e-02 -4.371341764926910400e-01 4.360235109925270081e-02 -8.422537147998809814e-02 -1.446949690580368042e-01 9.281917661428451538e-02 1.043357774615287781e-01 2.709756493568420410e-01 2.367101311683654785e-01 -9.041943401098251343e-02 1.995501667261123657e-01 -1.299334764480590820e-01 2.893386967480182648e-02 7.204692810773849487e-02 1.341992616653442383e-01 -3.168791532516479492e-02 -1.049594804644584656e-01 -1.081765070557594299e-01 -2.696467936038970947e-01 -2.461185008287429810e-01 5.583722144365310669e-02 1.222209110856056213e-01 2.222423255443572998e-01 1.031225770711898804e-01 -2.851765155792236328e-01 1.551362723112106323e-01 2.903180122375488281e-01 -1.498143523931503296e-01 -2.064856737852096558e-01 1.312953233718872070e-01 -1.357899457216262817e-01
2.615382373332977295e-01 2.513214014470577240e-03 -3.314964845776557922e-02 -4.944762960076332092e-02 2.734921872615814209e-01 8.687676489353179932e-02 -2.940378617495298386e-03 -2.599277198314666748e-01 5.675956010818481445e-01 1.208659354597330093e-02 -1.866826564073562622e-01 6.944024935364723206e-03 -8.117099851369857788e-02 2.077387124300003052e-01 3.187559843063354492e-01 1.183708384633064270e-02 1.431571692228317261e-01 1.057962477207183838e-01 -4.774525016546249390e-02 -1.989130377769470215e-01 -2.361989766359329224e-02 -2.145598232746124268e-01 2.550680637359619141e-01 -6.874488294124603271e-02 -9.672331064939498901e-02 8.637130260467529297e-02 -7.603370398283004761e-02 -5.868045613169670105e-02 2.225127965211868286e-01 5.376369133591651917e-02 1.510368660092353821e-02 -2.913994342088699341e-02
2.593885958194732666e-01 -1.388225108385086060e-01 8.775915019214153290e-03 7.949201017618179321e-02 7.686021178960800171e-02 -1.103985086083412170e-01 -1.593963988125324249e-02 -6.684197485446929932e-02 2.560782730579376221e-01 2.011024504899978638e-01 -2.066936194896697998e-01 -2.101380527019500732e-01 2.883879840373992920e-01 4.377463459968566895e-01 5.515784025192260742e-02 2.700101733207702637e-01 -3.360677137970924377e-02 -1.492572575807571411e-01 4.747037217020988464e-02 4.144911188632249832e-03 -1.746529191732406616e-01 9.263180196285247803e-02 3.537199646234512329e-02 2.122342586517333984e-01 -1.191217079758644104e-02 -3.423493821173906326e-03 -1.283090114593505859e-01 1.314026266336441040e-01 2.742211222648620605e-01 1.670341640710830688e-01 3.018633425235748291e-01 -3.791241347789764404e-02
6.880856305360794067e-02 -1.662209481000900269e-01 -4.355086684226989746e-01 -5.024823173880577087e-02 1.445000469684600830e-01 1.208279207348823547e-01 4.698091652244329453e-03 3.288223147392272949e-01 9.757487475872039795e-02 1.290237903594970703e-02 -1.960418373346328735e-01 1.988781988620758057e-02 6.342003494501113892e-02 3.503723740577697754e-01 3.453741073608398438e-01 1.059071421623229980e-01 -9.800244122743606567e-02 -2.563155889511108398e-01 -2.490741759538650513e-01 -1.887852996587753296e-01 -1.287641227245330811e-01 7.515095919370651245e-02 2.167522534728050232e-02 1.447793543338775635e-01 -9.082397818565368652e-02 -2.505055665969848633e-01 -9.655857831239700317e-02 3.415044862776994705e-03 4.721435159444808960e-02 1.134687289595603943e-01 -9.055497497320175171e-02 -7.575765997171401978e-02
-1.560660153627395630e-01 9.096128493547439575e-02 -1.744578033685684204e-01 1.011439710855484009e-01 -1.658048778772354126e-01 2.632668316364288330e-01 1.454824805259704590e-01 9.233819693326950073e-02 6.715136766433715820e-02 1.889116168022155762e-01 -2.487521469593048096e-01 -5.934545770287513733e-02 -1.448291093111038208e-01 2.045490294694900513e-01 -1.523959543555974960e-02 3.220022916793823242e-01 -1.879144757986068726e-01 3.709539398550987244e-02 -1.606037914752960205e-01 -1.897964775562286377e-01 -1.885453611612319946e-01 3.530340641736984253e-02 3.051556646823883057e-01 3.038694560527801514e-01 -7.395020127296447754e-02 -4.141567274928092957e-02 -8.128741383552551270e-02 -7.557605952024459839e-02 1.993267089128494263e-01 2.336237728595733643e-01 9.789167903363704681e-03 -3.053112626075744629e-01
6.272803246974945068e-02 -1.713918000459671021e-01 1.053643152117729187e-01 1.083430498838424683e-01 6.497406214475631714e-02 -1.729487790726125240e-03 1.043272390961647034e-01 -1.003659293055534363e-01 2.493462115526199341e-01 1.054732501506805420e-01 -1.032984554767608643e-01 1.149041801691055298e-01 1.498705744743347168e-01 3.469075262546539307e-01 4.014175832271575928e-01 1.505396068096160889e-01 3.618968278169631958e-02 -1.501055657863616943e-01 -1.956560909748077393e-01 3.420627117156982422e-02 -1.924409568309783936e-01 3.518966212868690491e-02 6.856587529182434082e-02 1.501946896314620972e-01 1.839709468185901642e-02 -2.028598636388778687e-01 1.609863638877868652e-01 5.818455666303634644e-02 -1.712455302476882935e-01 -3.258553147315979004e-01 2.038947120308876038e-02 -3.991900384426116943e-01
3.643642365932464600e-02 5.491247773170471191e-02 -3.667681217193603516e-01 -1.899707168340682983e-01 5.970676615834236145e-02 2.334201335906982422e-01 -3.285550745204091072e-03 2.027513384819030762e-01 2.564868927001953125e-01 3.895225003361701965e-03 1.462714374065399170e-01 -2.784841507673263550e-02 1.389078702777624130e-02 3.151654303073883057e-01 4.081405103206634521e-01 -9.655595570802688599e-02 1.342860981822013855e-02 -1.673028916120529175e-01 -2.563727796077728271e-01 -2.229615598917007446e-01 1.386254876852035522e-01 1.537128537893295288e-01 8.067765831947326660e-02 1.213719993829727173e-01 4.134339466691017151e-02 -2.404215931892395020e-01 6.983237806707620621e-03 -3.981117904186248779e-02 2.759099900722503662e-01 -9.277823381125926971e-03 3.560060635209083557e-02 1.271437704563140869e-01
-1.345127522945404053e-01 -3.005208671092987061e-01 -2.073600701987743378e-02 1.382206082344055176e-01 3.284997045993804932e-01 -9.446159750223159790e-02 3.758092597126960754e-02 -4.433573037385940552e-02 2.084824442863464355e-01 7.285430282354354858e-02 -2.232854217290878296e-01 1.365249007940292358e-01 -2.554244101047515869e-01 3.259398937225341797e-01 4.047720432281494141e-01 -6.680847704410552979e-02 1.320379786193370819e-02 -4.603311046957969666e-02 -2.049954682588577271e-01 -2.406219542026519775e-01 -1.263596713542938232e-01 1.263948231935501099e-01 6.327360868453979492e-02 3.390948474407196045e-02 1.811714023351669312e-01 -1.029804535210132599e-02 2.032722681760787964e-01 -7.130477577447891235e-02 -4.912103340029716492e-02 -1.236665025353431702e-01 1.109441369771957397e-02 -2.414984405040740967e-01
6.367240101099014282e-02 -4.370208084583282471e-02 -9.978141635656356812e-02 5.098311603069305420e-02 -5.387507006525993347e-02 9.082102030515670776e-02 1.335009187459945679e-01 -1.337742954492568970e-01 1.347074378281831741e-02 -1.810743808746337891e-01 -2.030660212039947510e-01 2.582107111811637878e-02 2.554826624691486359e-02 5.111831054091453552e-02 3.339955806732177734e-01 1.499243527650833130e-01 -3.048955202102661133e-01 -7.907443493604660034e-02 -2.335271090269088745e-01 -2.762527465820312500e-01 -1.343718450516462326e-02 1.807971149682998657e-01 -2.519852817058563232e-01 6.930109858512878418e-02 9.407459944486618042e-02 -2.685029804706573486e-01 2.017599344253540039e-01 -1.716378331184387207e-02 3.678411543369293213e-01 1.765451133251190186e-01 2.403801679611206055e-01 -2.121500521898269653e-01
-5.217667669057846069e-03 3.182861581444740295e-02 -3.090107440948486328e-01 -2.048975527286529541e-01 -3.225766867399215698e-02 1.729617416858673096e-01 4.208784922957420349e-02 2.532507777214050293e-01 -4.140225797891616821e-02 -3.557867603376507759e-03 1.112711150199174881e-02 6.241397932171821594e-02 5.876694992184638977e-02 4.337506890296936035e-01 4.126868546009063721e-01 -1.555037647485733032e-01 -6.605634093284606934e-02 -1.461465656757354736e-01 -2.512137293815612793e-01 -1.987693756818771362e-01 -7.847995311021804810e-02 1.826946437358856201e-01 2.307522743940353394e-01 1.498222947120666504e-01 1.026697531342506409e-01 -1.206971183419227600e-01 1.355288177728652954e-01 1.121564023196697235e-02 2.036880254745483398e-01 5.782059952616691589e-02 1.171889454126358032e-01 1.644887179136276245e-01
1.803338713943958282e-02 2.234106659889221191e-01 3.048090077936649323e-02 8.755737543106079102e-02 -5.248388275504112244e-02 3.011346794664859772e-02 1.138948276638984680e-01 -6.105115171521902084e-03 5.782815068960189819e-02 4.299327433109283447e-01 -3.093104660511016846e-01 6.682546436786651611e-02 1.123097911477088928e-01 3.580159544944763184e-01 2.533915042877197266e-01 2.104621976613998413e-01 1.466009616851806641e-01 5.092210322618484497e-02 -3.115845285356044769e-02 1.041903253644704819e-02 -2.374164909124374390e-01 -9.775684028863906860e-02 9.582053124904632568e-02 2.034994214773178101e-01 1.022150963544845581e-01 4.297812469303607941e-03 2.183383703231811523e-02 -6.206414476037025452e-02 3.623223304748535156e-01 -2.781036794185638428e-01 7.045212388038635254e-02 -1.297014802694320679e-01
-1.989993304014205933e-01 2.664391398429870605e-01 -2.572677284479141235e-02 1.574800908565521240e-01 -1.668735742568969727e-01 7.448836695402860641e-03 2.051311880350112915e-01 -1.852136850357055664e-01 -5.964585393667221069e-02 1.683398634195327759e-01 -3.690690398216247559e-01 -3.181314468383789062e-01 1.725744642317295074e-02 2.833557128906250000e-01 2.275379002094268799e-01 1.597727984189987183e-01 -1.106747463345527649e-01 1.978381276130676270e-01 -1.289715319871902466e-01 -1.006478592753410339e-01 -2.014223188161849976e-01 -5.865353345870971680e-02 1.796952039003372192e-01 1.417819261550903320e-01 1.211757063865661621e-01 -2.184914499521255493e-01 1.143790185451507568e-01 1.047836989164352417e-01 -3.277410194277763367e-02 1.345517337322235107e-01 2.028729468584060669e-01 -1.052697077393531799e-01
-3.058254420757293701e-01 -4.584575444459915161e-02 -1.466971039772033691e-01 -2.952049970626831055e-01 1.518877316266298294e-02 -1.507308483123779297e-01 2.666902244091033936e-01 9.481620788574218750e-02 1.498756855726242065e-01 2.269830107688903809e-01 -2.772608995437622070e-01 -2.125307917594909668e-01 2.012342959642410278e-02 2.730082869529724121e-01 3.575077652931213379e-01 7.286681979894638062e-02 8.331784605979919434e-02 -7.996443659067153931e-03 -9.737880527973175049e-02 3.231304883956909180e-02 1.054812446236610413e-01 -1.628153324127197266e-01 3.208749368786811829e-02 3.349190950393676758e-01 5.808435752987861633e-02 -1.199724748730659485e-01 -2.056804746389389038e-01 -1.418278068304061890e-01 -2.884796820580959320e-02 -1.306320875883102417e-01 9.783551841974258423e-02 -1.119290664792060852e-01
1.384931355714797974e-01 -1.265528947114944458e-01 7.086283713579177856e-02 1.248034685850143433e-01 -1.948740780353546143e-01 6.298898905515670776e-02 3.071856796741485596e-01 -3.389020562171936035e-01 4.753369688987731934e-01 4.316039383411407471e-02 -7.586147636175155640e-02 2.049940079450607300e-02 -6.174769718199968338e-03 2.432332374155521393e-02 3.230226337909698486e-01 9.100063890218734741e-02 -1.168321147561073303e-01 -1.670238226652145386e-01 -7.063783705234527588e-02 7.532520592212677002e-02 1.287997514009475708e-01 1.268335431814193726e-02 1.457815915346145630e-01 2.252146601676940918e-01 -3.227207437157630920e-02 1.145620346069335938e-01 2.825642749667167664e-02 1.381476521492004395e-01 -5.866901949048042297e-02 -3.321375250816345215e-01 2.165942341089248657e-01 -1.007652133703231812e-01
-7.960168272256851196e-02 2.826424837112426758e-01 -7.613704353570938110e-02 1.633334755897521973e-01 -2.185387015342712402e-01 3.170789405703544617e-02 1.870969980955123901e-01 1.232233345508575439e-01 2.335107922554016113e-01 3.155523836612701416e-01 -2.843991219997406006e-01 4.770900681614875793e-02 2.118713706731796265e-01 1.719668805599212646e-01 -8.264982700347900391e-02 2.208845876157283783e-02 1.240660250186920166e-01 9.478605352342128754e-03 -6.537730991840362549e-02 -2.104410231113433838e-01 -1.635389029979705811e-01 -3.715841472148895264e-02 5.177175253629684448e-02 3.124346770346164703e-02 2.457012534141540527e-01 -4.188827052712440491e-02 5.015620961785316467e-02 9.490248560905456543e-02 2.681974172592163086e-01 -1.907137632369995117e-01 2.285557836294174194e-01 -3.651005625724792480e-01
-9.446503594517707825e-03 2.060773074626922607e-01 -2.313836477696895599e-02 7.128132972866296768e-03 -3.205060958862304688e-02 -1.845698952674865723e-01 1.104902848601341248e-01 -2.197851687669754028e-01 1.644548922777175903e-01 1.635854691267013550e-01 1.409798413515090942e-01 7.282454520463943481e-02 2.170303463935852051e-02 1.129846647381782532e-01 2.582966685295104980e-01 1.943812221288681030e-01 6.350405514240264893e-02 -1.657980382442474365e-01 -7.246079295873641968e-02 -1.506259292364120483e-01 -1.260761320590972900e-01 -1.248562335968017578e-01 9.679682552814483643e-02 2.881163656711578369e-01 4.126210138201713562e-02 -4.172429144382476807e-01 2.130648642778396606e-01 -3.928047418594360352e-02 1.009107381105422974e-01 -2.028988897800445557e-01 -2.395996153354644775e-01 -3.869231939315795898e-01
-9.508553147315979004e-02 -6.939423829317092896e-02 -1.929621249437332153e-01 8.555034548044204712e-02 2.142039835453033447e-01 1.260121469385921955e-03 4.044918417930603027e-01 -2.275982648134231567e-01 -8.188252151012420654e-02 5.639279261231422424e-02 -3.954774141311645508e-02 5.299797048792243004e-04 -1.798999123275279999e-02 1.711582839488983154e-01 1.405189186334609985e-01 2.368561327457427979e-01 -4.793951660394668579e-02 -1.618893146514892578e-01 -1.977421939373016357e-01 -4.443838447332382202e-02 -9.666188620030879974e-03 -1.157304048538208008e-01 -1.249248459935188293e-01 2.387346625328063965e-01 1.214636340737342834e-01 -2.344591170549392700e-01 3.209250047802925110e-02 -2.283631265163421631e-02 4.504922926425933838e-01 4.538033530116081238e-02 3.097595870494842529e-01 -1.883504092693328857e-01
7.173179835081100464e-02 7.791107147932052612e-02 -1.389778107404708862e-01 9.645105153322219849e-02 -6.564307026565074921e-03 1.059021800756454468e-02 1.249352321028709412e-01 -1.015998721122741699e-01 1.249323859810829163e-01 -1.562528014183044434e-01 -2.763197124004364014e-01 -1.049093604087829590e-01 -1.204409897327423096e-01 3.817935241386294365e-03 3.835539221763610840e-01 2.051972597837448120e-02 -2.957304418087005615e-01 1.410951185971498489e-02 -2.678143084049224854e-01 -2.976192533969879150e-01 -4.413240402936935425e-02 2.799014151096343994e-01 -1.700628399848937988e-01 1.009507942944765091e-02 2.540166974067687988e-01 -2.874692082405090332e-01 1.638786196708679199e-01 -9.788122959434986115e-03 2.841462194919586182e-01 5.216433107852935791e-02 6.968145072460174561e-02 -1.579224765300750732e-01
2.012148797512054443e-01 -2.331403642892837524e-02 -2.134662866592407227e-02 -1.934636570513248444e-02 -5.450314283370971680e-02 -7.479958236217498779e-02 1.138182654976844788e-01 -1.954033784568309784e-02 -6.543132662773132324e-02 1.409367918968200684e-01 -1.727782934904098511e-02 -4.971870034933090210e-02 -3.531698137521743774e-02 -1.178236585110425949e-02 4.872670173645019531e-01 -6.263242661952972412e-02 1.482005864381790161e-01 -2.678191959857940674e-01 -4.069094657897949219e-01 -2.755528092384338379e-01 -3.253656029701232910e-01 -5.670968675985932350e-04 -1.572531312704086304e-01 7.325694896280765533e-03 -4.662539064884185791e-02 -1.050113141536712646e-01 -5.681195855140686035e-02 1.241023838520050049e-01 1.482558399438858032e-01 1.221047118306159973e-01 3.619876801967620850e-01 3.144351020455360413e-02
3.945370763540267944e-02 -2.448503673076629639e-01 -7.300963997840881348e-02 -2.447551488876342773e-01 3.718612715601921082e-02 -2.838835418224334717e-01 1.564651429653167725e-01 4.123375285416841507e-03 1.527701467275619507e-01 2.639591693878173828e-01 -1.292349249124526978e-01 -7.477600872516632080e-02 -1.515090018510818481e-01 4.222498834133148193e-01 4.715250134468078613e-01 1.399482190608978271e-01 -1.692252904176712036e-01 -1.706429868936538696e-01 -4.627335071563720703e-02 -3.917327895760536194e-02 1.909761107526719570e-03 -1.387614756822586060e-01 1.361506432294845581e-01 1.329080015420913696e-01 2.232155203819274902e-02 -1.981254965066909790e-01 -1.287202537059783936e-01 -1.046146899461746216e-01 -9.716115891933441162e-02 3.507298603653907776e-02 1.148367077112197876e-01 -1.711120642721652985e-02
8.157233893871307373e-02 -2.295778542757034302e-01 -1.798378676176071167e-01 -2.482787892222404480e-02 1.906116604804992676e-01 5.695249512791633606e-02 -6.176327913999557495e-02 2.398016154766082764e-01 2.187202125787734985e-01 2.104290127754211426e-01 7.218940183520317078e-03 1.054535955190658569e-01 3.329250961542129517e-02 2.997201085090637207e-01 3.507129848003387451e-01 3.087859973311424255e-02 -3.230962157249450684e-02 1.417998373508453369e-01 -8.595409989356994629e-02 -4.207885265350341797e-02 -1.601667851209640503e-01 2.247732579708099365e-01 -1.934827119112014771e-01 2.372567653656005859e-01 1.525753587484359741e-01 -6.801512092351913452e-02 6.890783458948135376e-02 2.128165215253829956e-01 3.895354270935058594e-02 1.247940585017204285e-01 2.744601368904113770e-01 -3.435468077659606934e-01
-1.110283583402633667e-01 4.054345563054084778e-02 -8.449184149503707886e-02 2.719780504703521729e-01 8.523321151733398438e-02 -1.955228596925735474e-01 4.090499877929687500e-01 1.931776702404022217e-01 2.033110409975051880e-01 3.282036259770393372e-02 2.254094928503036499e-02 -2.243756055831909180e-01 4.116262122988700867e-02 2.532204389572143555e-01 1.991158276796340942e-01 1.249183565378189087e-01 1.222340688109397888e-01 -2.292731255292892456e-01 -3.320492208003997803e-01 -1.219551563262939453e-01 4.494286701083183289e-02 -1.833267956972122192e-01 -1.995973661541938782e-02 -8.119960129261016846e-02 -3.048192523419857025e-02 -1.049011275172233582e-01 7.729654759168624878e-02 2.606696784496307373e-01 4.972324892878532410e-02 2.795800864696502686e-01 9.626534581184387207e-02 -1.715635955333709717e-01
1.045026779174804688e-01 -1.978411674499511719e-01 -4.683278128504753113e-02 -1.604264378547668457e-01 -1.691575944423675537e-01 6.824231706559658051e-03 -2.888173237442970276e-02 -2.189689725637435913e-01 -5.267023574560880661e-03 2.307665646076202393e-01 -1.536205261945724487e-01 -1.014228984713554382e-01 -1.766136437654495239e-01 2.438784837722778320e-01 3.790426850318908691e-01 -2.766795456409454346e-01 1.751745343208312988e-01 -2.896907925605773926e-01 -1.102583706378936768e-01 -1.993362903594970703e-01 -1.542773544788360596e-01 -1.078169047832489014e-01 -6.875593960285186768e-02 3.060310184955596924e-01 -1.005550380796194077e-02 1.211473792791366577e-01 -3.774809185415506363e-03 5.150190368294715881e-02 2.941161990165710449e-01 1.248216107487678528e-01 1.550042182207107544e-01 5.140336230397224426e-02
-1.099285576492547989e-02 -9.260710328817367554e-02 1.144841909408569336e-01 3.126866817474365234e-01 -8.390981703996658325e-02 -3.960247710347175598e-02 7.526182383298873901e-02 -3.897508606314659119e-02 1.286753714084625244e-01 2.951730191707611084e-01 -9.169368445873260498e-02 -5.571255460381507874e-02 1.806038320064544678e-01 -5.027761682868003845e-02 3.624083101749420166e-01 6.863071024417877197e-02 -8.366893976926803589e-02 6.315381824970245361e-02 -3.049567043781280518e-01 1.388688688166439533e-04 -1.626611202955245972e-01 1.126219481229782104e-01 2.457500845193862915e-01 1.642794460058212280e-01 1.360665857791900635e-01 1.837912350893020630e-01 -8.423418551683425903e-02 -1.205515116453170776e-01 1.031186878681182861e-01 5.471985042095184326e-02 2.981958687305450439e-01 -4.138342738151550293e-01
-1.599193513393402100e-01 2.286175489425659180e-01 -3.110564947128295898e-01 -1.254693716764450073e-01 1.547739803791046143e-01 8.125507086515426636e-02 -9.252081811428070068e-02 -2.931875586509704590e-01 1.851220279932022095e-01 2.368434071540832520e-01 -2.060651034116744995e-01 -4.715174902230501175e-03 7.087892293930053711e-02 1.357680112123489380e-01 6.848355382680892944e-02 -9.570806473493576050e-02 2.842062711715698242e-02 9.244822710752487183e-02 -1.937967240810394287e-01 -1.049921214580535889e-01 -4.405483230948448181e-02 -1.658949702978134155e-01 5.556996539235115051e-02 -4.899915307760238647e-02 3.130457922816276550e-02 -3.186302483081817627e-01 2.837795913219451904e-01 2.624226510524749756e-01 6.790260784327983856e-03 -1.586141288280487061e-01 2.498394846916198730e-01 -2.863840460777282715e-01
-1.650489419698715210e-01 3.488430380821228027e-02 -5.942290276288986206e-02 2.887830138206481934e-01 9.021627157926559448e-02 8.272230625152587891e-02 2.971456050872802734e-01 -2.083907723426818848e-01 2.196389883756637573e-01 4.539591819047927856e-02 -1.120753213763237000e-01 -7.988400757312774658e-02 -1.070227101445198059e-01 3.577564656734466553e-01 -6.646062433719635010e-02 2.332369536161422729e-01 -2.023418545722961426e-01 -1.176635548472404480e-01 -1.896474361419677734e-01 -2.202341854572296143e-01 6.056978926062583923e-02 -3.231685236096382141e-02 5.901986360549926758e-02 1.705193072557449341e-01 -1.753739118576049805e-01 -8.793231844902038574e-02 -2.170542627573013306e-02 5.374384298920631409e-02 3.601532876491546631e-01 -6.885569542646408081e-02 3.126251697540283203e-01 -1.408676505088806152e-01
-2.810878753662109375e-01 -2.134441733360290527e-01 -2.038239128887653351e-02 1.167941689491271973e-01 -5.953861027956008911e-02 5.360731109976768494e-02 5.072204023599624634e-02 -2.063396424055099487e-01 7.819091528654098511e-02 9.733124077320098877e-02 -1.921373456716537476e-01 8.240368217229843140e-03 1.878083050251007080e-01 1.662552952766418457e-01 1.430448442697525024e-01 1.914756745100021362e-01 -1.846313923597335815e-01 -4.016127586364746094e-01 -2.107004374265670776e-01 -2.916876226663589478e-02 -1.923836618661880493e-01 1.451087892055511475e-01 1.068266853690147400e-01 3.617527484893798828e-01 -1.316468268632888794e-01 2.308547496795654297e-01 3.314625471830368042e-02 2.314699739217758179e-01 1.539866905659437180e-02 5.687318742275238037e-02 1.279981285333633423e-01 -2.259847074747085571e-01
-2.572075836360454559e-02 5.724612623453140259e-03 -8.390370011329650879e-02 1.929405480623245239e-01 -4.731414094567298889e-02 1.166872796602547169e-03 5.975107476115226746e-02 1.741643100976943970e-01 2.041250169277191162e-01 1.904295831918716431e-01 -1.473023742437362671e-01 -1.769040673971176147e-01 1.001417986117303371e-03 -1.353966146707534790e-01 3.256744146347045898e-01 -3.119248151779174805e-02 -9.445971995592117310e-02 3.698110207915306091e-02 -1.534360796213150024e-01 -4.093641415238380432e-02 -2.715621590614318848e-01 3.989380970597267151e-02 3.903393149375915527e-01 -1.755642890930175781e-02 3.666994348168373108e-02 2.675919532775878906e-01 -1.726706027984619141e-01 1.848565042018890381e-01 2.232699245214462280e-01 -1.201546285301446915e-02 1.647257059812545776e-01 -4.301373064517974854e-01
7.810899987816810608e-03 1.709776557981967926e-02 -5.098840687423944473e-03 -3.632652461528778076e-01 -4.785030707716941833e-02 7.091554254293441772e-02 -8.503518253564834595e-02 -1.857124418020248413e-01 2.987284362316131592e-01 1.490472406148910522e-01 -2.518718242645263672e-01 -1.075618863105773926e-01 3.987984266132116318e-03 1.139344722032546997e-01 1.871049404144287109e-01 1.662352979183197021e-01 -2.355513907968997955e-02 -1.379210352897644043e-01 -9.498844295740127563e-02 -1.412788778543472290e-01 -2.411509007215499878e-01 -3.418607711791992188e-01 1.473538875579833984e-01 -8.592484891414642334e-02 -2.827390469610691071e-02 -2.138384729623794556e-01 3.171680271625518799e-01 1.403148658573627472e-02 2.018024772405624390e-01 -3.301503881812095642e-02 -2.135997414588928223e-01 -2.628344893455505371e-01
-1.635648906230926514e-01 -6.331042945384979248e-02 -9.153994917869567871e-02 1.679016798734664917e-01 8.550296723842620850e-02 5.488594993948936462e-02 4.448814988136291504e-01 -1.792958080768585205e-01 1.150527819991111755e-01 2.074876874685287476e-01 -2.618296146392822266e-01 -1.000820696353912354e-01 -2.076399922370910645e-01 2.539698779582977295e-01 8.025761693716049194e-02 2.598991096019744873e-01 -2.717948555946350098e-01 -1.920944601297378540e-01 -1.377691626548767090e-01 -2.251447588205337524e-01 8.197905868291854858e-02 -1.268711537122726440e-01 9.492888301610946655e-02 5.281187966465950012e-02 -1.717742383480072021e-01 -3.764847666025161743e-02 1.036339066922664642e-02 2.618722617626190186e-02 2.006099522113800049e-01 -4.190666973590850830e-02 2.870054543018341064e-01 -6.829501688480377197e-02
-7.569629698991775513e-02 2.843137271702289581e-02 7.200546562671661377e-02 4.518603906035423279e-02 -1.310655623674392700e-01 8.115639537572860718e-02 7.023636996746063232e-02 2.923614345490932465e-02 2.018118351697921753e-01 -1.561038345098495483e-01 -2.267023772001266479e-01 -7.692262530326843262e-02 -5.996625125408172607e-02 1.585106998682022095e-01 3.432515859603881836e-01 1.129254773259162903e-01 6.724580656737089157e-03 8.077058196067810059e-02 -4.388082027435302734e-02 -3.119075894355773926e-01 -1.985147446393966675e-01 6.739875674247741699e-02 -4.049372300505638123e-02 3.316025137901306152e-01 9.353890269994735718e-02 -1.519853323698043823e-01 6.960462033748626709e-02 -1.203943789005279541e-01 5.424276590347290039e-01 -2.326881140470504761e-01 -4.369296878576278687e-02 -1.103579699993133545e-01
-1.132210418581962585e-01 -2.041928768157958984e-01 -3.902063071727752686e-01 7.197078783065080643e-03 2.631502784788608551e-02 -2.787363715469837189e-02 -1.695015002042055130e-03 6.520708557218313217e-03 2.292728573083877563e-01 1.301302313804626465e-01 -3.300330340862274170e-01 2.271207273006439209e-01 -1.152299270033836365e-01 1.701852828264236450e-01 1.649714857339859009e-01 5.852147936820983887e-02 -1.372697353363037109e-01 -2.205434292554855347e-01 -7.092565298080444336e-02 -1.530646719038486481e-02 9.536430239677429199e-02 1.840786933898925781e-01 -3.916322719305753708e-03 7.388930767774581909e-02 1.392810046672821045e-01 1.557644307613372803e-01 8.246723562479019165e-02 2.165358960628509521e-01 3.942257165908813477e-02 7.545334286987781525e-03 1.758767366409301758e-01 -4.875206053256988525e-01
1.214517354965209961e-01 3.659412860870361328e-01 -8.530469983816146851e-02 1.530977082438766956e-03 -9.232135117053985596e-02 1.214629039168357849e-01 1.830790787935256958e-01 1.258203387260437012e-02 8.416903018951416016e-02 2.908596694469451904e-01 -3.409751951694488525e-01 -1.707932353019714355e-02 6.141778081655502319e-02 1.840371191501617432e-01 7.079977542161941528e-02 7.914894074201583862e-02 1.678797751665115356e-01 -9.132798016071319580e-02 -1.577429026365280151e-01 -7.968163490295410156e-02 -3.309568762779235840e-01 6.849363446235656738e-02 1.440949141979217529e-01 8.412632346153259277e-02 2.877735197544097900e-01 7.431052625179290771e-02 1.345499157905578613e-01 1.813359558582305908e-02 4.289776384830474854e-01 -6.068071722984313965e-02 4.133243858814239502e-02 -1.547405123710632324e-01
-1.870885789394378662e-01 -8.559220284223556519e-02 -8.968502283096313477e-02 9.521844983100891113e-02 -1.791640743613243103e-02 -1.631419360637664795e-01 -2.229778915643692017e-01 -2.523463964462280273e-01 2.602613568305969238e-01 1.747147887945175171e-01 2.730262279510498047e-02 -2.009283751249313354e-01 7.657700777053833008e-02 3.671227693557739258e-01 2.657981514930725098e-01 -3.492150455713272095e-02 7.511436939239501953e-02 -2.351827472448348999e-01 -1.577119901776313782e-02 -1.249536350369453430e-01 -3.747009634971618652e-01 1.478191167116165161e-01 1.457808539271354675e-02 1.906432211399078369e-01 -1.416407078504562378e-01 -5.602193530648946762e-03 2.300367206335067749e-01 2.234097421169281006e-01 5.020201951265335083e-02 -5.217801406979560852e-02 1.042999252676963806e-01 -1.834943443536758423e-01
-1.312307566404342651e-01 -2.160144150257110596e-01 -8.750513195991516113e-02 1.667208224534988403e-01 -1.420345157384872437e-02 6.490144133567810059e-02 1.132447868585586548e-01 -2.030168622732162476e-01 4.462763369083404541e-01 1.686186939477920532e-01 -1.209012940526008606e-01 3.049053847789764404e-01 -2.685496816411614418e-03 1.291555464267730713e-01 1.107076182961463928e-01 1.624567061662673950e-01 -8.559007197618484497e-02 -1.416887640953063965e-01 -1.295386701822280884e-01 2.551524043083190918e-01 3.027780726552009583e-02 3.075164742767810822e-02 2.937029004096984863e-01 1.565477102994918823e-01 -1.452477276325225830e-01 1.954811215400695801e-01 -6.770750880241394043e-02 2.058216035366058350e-01 1.794799119234085083e-01 -2.142888009548187256e-01 1.048837155103683472e-01 -1.854397207498550415e-01
[truncated: 3,269,205 more chars]
