# Supplementary material for: The Language of Innovation
Source: PLoS One. 2020 Apr 30;15(4):e0230107. doi: 10.1371/journal.pone.0230107 (PMC7194493; doi:10.1371/journal.pone.0230107)
Supplement: S23 File — (GZ) [file pone.0230107.s023.tar.gz › 2001-2005/V2Run_25_VS_4500_embeddings2001-2005ED32.txt]

1.045532375574111938e-01 6.507407128810882568e-02 -1.341219842433929443e-01 6.083031371235847473e-02 -6.755583733320236206e-02 -2.649762034416198730e-01 8.192881196737289429e-02 1.536988914012908936e-01 2.709197700023651123e-01 -7.610114663839340210e-02 -1.090211644768714905e-01 2.875691466033458710e-02 8.912129327654838562e-03 -1.427496224641799927e-01 9.738422930240631104e-03 3.700092732906341553e-01 1.980337351560592651e-01 7.432091981172561646e-02 -9.575770795345306396e-02 -1.285142451524734497e-01 2.982886321842670441e-02 1.913138926029205322e-01 3.481550514698028564e-02 1.634662151336669922e-01 5.681327730417251587e-02 9.501414746046066284e-02 -2.425850927829742432e-01 1.468231976032257080e-01 -2.561856806278228760e-01 -3.290712535381317139e-01 2.587552666664123535e-01 3.732148110866546631e-01
1.869651973247528076e-01 1.918386220932006836e-01 1.603170931339263916e-01 -2.346619665622711182e-01 -1.519702076911926270e-01 1.655229181051254272e-01 -7.898218929767608643e-02 3.078413009643554688e-01 1.998960971832275391e-02 -2.814260423183441162e-01 -3.571365773677825928e-02 -4.875926300883293152e-02 -6.915707886219024658e-02 -2.237609177827835083e-01 -6.013604626059532166e-02 -2.233272194862365723e-01 1.985708624124526978e-01 -7.114715129137039185e-02 1.339635401964187622e-01 -1.698160916566848755e-01 -2.611690163612365723e-01 2.196629792451858521e-01 1.115096136927604675e-01 7.171696424484252930e-02 9.892641752958297729e-02 1.801279336214065552e-01 -3.562460541725158691e-01 1.324557214975357056e-01 -2.276372760534286499e-01 -1.026073619723320007e-01 2.593827433884143829e-02 1.713412255048751831e-01
6.801746785640716553e-02 5.592925939708948135e-03 -1.227355450391769409e-01 -1.647951304912567139e-01 6.463200598955154419e-02 1.837230920791625977e-01 7.369253784418106079e-02 7.891726493835449219e-02 1.783949881792068481e-01 -9.744478389620780945e-03 -9.503642469644546509e-02 -8.767352998256683350e-02 -1.697659939527511597e-01 -1.006157398223876953e-01 -1.095013022422790527e-01 5.894906073808670044e-02 -3.594931587576866150e-02 -1.494830101728439331e-01 -2.684309184551239014e-01 3.264451920986175537e-01 -1.893042623996734619e-01 4.631749987602233887e-01 1.112900003790855408e-01 1.768700480461120605e-01 -1.950683631002902985e-02 3.795288205146789551e-01 -3.226993978023529053e-01 1.947495155036449432e-02 -5.563469231128692627e-02 -1.399537473917007446e-01 1.658264100551605225e-01 -7.120978087186813354e-02
6.974801421165466309e-02 -1.002275571227073669e-01 8.654553443193435669e-02 -1.134003847837448120e-01 -8.821157366037368774e-02 8.160015940666198730e-02 1.234522834420204163e-01 3.058868050575256348e-01 -1.431246250867843628e-01 -1.007206141948699951e-01 1.906222105026245117e-02 -4.070594161748886108e-02 1.652476936578750610e-01 8.999086171388626099e-02 1.702942550182342529e-01 8.765999972820281982e-02 2.639788091182708740e-01 2.691845893859863281e-01 8.212674409151077271e-02 2.422101199626922607e-01 -1.646499931812286377e-01 1.791056245565414429e-01 1.344170421361923218e-01 4.074541032314300537e-01 3.261317014694213867e-01 2.756143510341644287e-01 -9.918911755084991455e-02 1.229654625058174133e-01 2.770584076642990112e-02 -1.281239986419677734e-01 2.412271350622177124e-01 5.713771283626556396e-02
1.646145135164260864e-01 3.566433489322662354e-01 -5.571538582444190979e-02 -4.896046593785285950e-02 9.039575606584548950e-02 -7.654170691967010498e-02 -9.589527547359466553e-02 2.469418495893478394e-01 2.558516263961791992e-01 -1.240926012396812439e-01 -1.177584901452064514e-01 -5.872775614261627197e-02 -7.394148409366607666e-02 7.512313127517700195e-02 -1.045367196202278137e-01 -5.384672060608863831e-02 2.407686114311218262e-01 1.443739533424377441e-01 -3.196011483669281006e-01 6.495116651058197021e-02 5.540463328361511230e-02 1.742891222238540649e-01 1.034438759088516235e-01 2.144859433174133301e-01 7.791105890646576881e-04 2.921492457389831543e-01 -2.697620391845703125e-01 1.173466965556144714e-01 -1.940437406301498413e-01 -2.271272093057632446e-01 1.628667116165161133e-01 -2.643857598304748535e-01
8.650127053260803223e-02 2.262966334819793701e-01 -4.670765623450279236e-02 -4.729013144969940186e-02 -2.204874455928802490e-01 7.413540780544281006e-02 -1.646693423390388489e-02 1.680041849613189697e-01 3.535301089286804199e-01 -1.466901749372482300e-01 -2.293414324522018433e-01 1.069638729095458984e-01 8.008509129285812378e-02 -5.284411460161209106e-02 2.338639199733734131e-01 -1.758993975818157196e-02 5.657727271318435669e-02 9.727518190629780293e-04 -4.682042449712753296e-02 9.749410301446914673e-02 -2.910000085830688477e-02 2.659439444541931152e-01 1.443334072828292847e-01 6.619112938642501831e-02 -6.222153082489967346e-02 4.457030296325683594e-01 -1.715954840183258057e-01 2.009068801999092102e-02 -1.381537914276123047e-01 -1.127707362174987793e-01 4.170942902565002441e-01 -1.723533123731613159e-01
6.121583655476570129e-02 4.568091407418251038e-02 -2.524953521788120270e-02 -3.311067521572113037e-01 1.220875605940818787e-01 -1.054107993841171265e-01 4.910039156675338745e-02 2.425500005483627319e-01 1.447256207466125488e-01 -1.801877841353416443e-02 -1.318671107292175293e-01 -1.195437833666801453e-01 -7.407047599554061890e-02 1.094574034214019775e-01 1.424406934529542923e-02 3.301110118627548218e-03 5.904611945152282715e-02 1.349758356809616089e-01 1.797605864703655243e-02 3.932117819786071777e-01 6.687568128108978271e-02 1.022260636091232300e-01 -1.605716049671173096e-01 2.886336296796798706e-02 1.092972159385681152e-01 4.204599261283874512e-01 -3.114739358425140381e-01 6.428427994251251221e-02 -2.990127205848693848e-01 2.661875635385513306e-02 3.258314728736877441e-01 -1.471759378910064697e-01
1.126677244901657104e-01 2.922112941741943359e-01 -3.524737358093261719e-01 -1.761652976274490356e-01 -2.004017084836959839e-01 -1.897981911897659302e-01 8.763616532087326050e-02 1.953689754009246826e-01 2.592691779136657715e-01 -1.717990487813949585e-01 -1.291983574628829956e-01 -1.021609734743833542e-02 7.993350923061370850e-02 -2.858584821224212646e-01 -7.465142756700515747e-02 -8.675313740968704224e-02 2.116239815950393677e-01 -2.383025549352169037e-02 -6.804759800434112549e-02 2.508700788021087646e-01 -5.366130173206329346e-02 1.712006330490112305e-01 1.150276288390159607e-01 1.583937555551528931e-01 9.558700025081634521e-02 2.874329388141632080e-01 -7.935805618762969971e-02 4.220734350383281708e-03 -1.861450970172882080e-01 -4.709859192371368408e-02 -1.093301624059677124e-01 2.820612788200378418e-01
-3.212228417396545410e-02 1.328615248203277588e-01 -1.865782216191291809e-02 -2.137279696762561798e-02 7.310337573289871216e-02 2.163710892200469971e-01 -1.667988300323486328e-01 3.532280623912811279e-01 2.769618928432464600e-01 1.374548375606536865e-01 3.951105475425720215e-02 -1.117415800690650940e-01 -1.176693663001060486e-01 -2.048610746860504150e-01 3.610562160611152649e-02 -3.178840503096580505e-02 2.165872603654861450e-01 1.564487516880035400e-01 -7.817086577415466309e-02 -3.608030080795288086e-02 2.293518632650375366e-01 1.346980780363082886e-01 -9.741362929344177246e-02 1.776035428047180176e-01 1.470199227333068848e-01 3.364449143409729004e-01 -2.689908742904663086e-01 -6.086292117834091187e-02 -5.844412371516227722e-02 2.349429996684193611e-03 4.492567181587219238e-01 -3.578951954841613770e-02
9.397830069065093994e-02 3.725882470607757568e-01 2.225659089162945747e-03 -3.197780624032020569e-02 5.579177755862474442e-03 -9.538162499666213989e-03 1.490936279296875000e-01 1.703244894742965698e-01 3.242013454437255859e-01 -1.135907173156738281e-01 -1.635027378797531128e-01 -1.811760365962982178e-01 6.438291817903518677e-02 -3.148657381534576416e-01 -1.653496772050857544e-01 1.982352882623672485e-01 -5.722320079803466797e-02 7.663958519697189331e-02 6.511396728456020355e-03 1.727266162633895874e-01 -2.110728025436401367e-01 2.866904437541961670e-01 8.287708461284637451e-02 2.652481496334075928e-01 -3.695408254861831665e-02 1.587584167718887329e-01 -1.279878169298171997e-01 4.931079968810081482e-02 -1.317947208881378174e-01 1.677714288234710693e-01 3.154880404472351074e-01 -1.379899084568023682e-01
-5.300088319927453995e-03 3.662898391485214233e-02 8.931058645248413086e-02 -2.797879278659820557e-01 -2.035135179758071899e-01 -1.442664116621017456e-01 1.470650583505630493e-01 2.179075330495834351e-01 3.208410367369651794e-02 4.695405438542366028e-02 -1.876971423625946045e-01 6.442517787218093872e-02 -1.118719801306724548e-01 -3.057739734649658203e-01 1.541518270969390869e-01 1.113981977105140686e-01 1.598100066184997559e-01 -1.759195178747177124e-01 -4.655248671770095825e-02 2.474928945302963257e-01 -9.514316916465759277e-02 -1.157533600926399231e-01 1.182698830962181091e-01 1.293878555297851562e-01 1.049548089504241943e-01 1.750271618366241455e-01 -4.909158647060394287e-01 2.688578329980373383e-02 -3.464236855506896973e-01 -8.712145686149597168e-02 1.029430106282234192e-01 3.968653082847595215e-02
1.632865816354751587e-01 2.844805419445037842e-01 -3.687833668664097786e-03 -3.138107657432556152e-01 2.105877101421356201e-01 1.730997413396835327e-01 2.078081853687763214e-02 3.393520042300224304e-02 1.416455954313278198e-01 -2.148676663637161255e-01 -1.964377313852310181e-01 5.440989881753921509e-02 5.385893955826759338e-02 -1.822516769170761108e-01 -3.311301767826080322e-02 6.904527544975280762e-02 1.815878003835678101e-01 -1.410940755158662796e-02 -1.649394631385803223e-01 3.514389991760253906e-01 4.315025731921195984e-02 2.414104044437408447e-01 -1.566308140754699707e-01 3.297581374645233154e-01 -1.627241820096969604e-02 1.744641661643981934e-01 -2.027052193880081177e-01 -1.679310202598571777e-01 -4.656078666448593140e-02 -1.710491925477981567e-01 1.861353814601898193e-01 -1.577858179807662964e-01
-1.058815345168113708e-01 6.422344595193862915e-02 7.307277619838714600e-02 3.317284956574440002e-02 -2.373400330543518066e-01 2.129334583878517151e-02 -3.752283379435539246e-02 2.831587791442871094e-01 1.546711176633834839e-01 -2.047059983015060425e-01 -2.768784463405609131e-01 2.006226629018783569e-01 2.223843783140182495e-01 -7.409563660621643066e-02 -1.588552147150039673e-01 1.028579398989677429e-01 2.358904629945755005e-01 2.411116659641265869e-01 -5.237582325935363770e-02 7.753276824951171875e-02 8.720587939023971558e-02 -1.184853538870811462e-01 -1.042602770030498505e-02 2.705835998058319092e-01 2.429419904947280884e-01 1.861816048622131348e-01 -2.237120568752288818e-01 3.042460978031158447e-01 -2.114851176738739014e-01 8.628324419260025024e-02 2.443237155675888062e-01 2.630474790930747986e-02
-6.953842937946319580e-02 1.409478783607482910e-01 6.203429773449897766e-02 3.144525736570358276e-02 -1.563393473625183105e-01 6.123735010623931885e-02 -3.383675813674926758e-01 5.970449000597000122e-02 2.856819517910480499e-02 -5.644433572888374329e-02 -1.081615537405014038e-01 1.951571367681026459e-02 1.199617907404899597e-01 -1.652570515871047974e-01 7.357560843229293823e-02 2.392507791519165039e-01 2.833305895328521729e-01 2.717242836952209473e-01 1.823198236525058746e-02 1.516406387090682983e-01 1.029243096709251404e-01 2.985125221312046051e-02 5.272789672017097473e-02 2.649097740650177002e-01 3.519649207592010498e-01 9.924270957708358765e-02 -1.964717060327529907e-01 1.829506605863571167e-01 -2.063772380352020264e-01 -1.300607025623321533e-01 2.715274393558502197e-01 3.207184076309204102e-01
1.913064345717430115e-02 2.287639230489730835e-01 -3.613540157675743103e-02 -2.517766654491424561e-01 8.928772062063217163e-02 -4.857546836137771606e-02 -7.894694060087203979e-02 6.525412946939468384e-02 2.172730565071105957e-01 -1.579029262065887451e-01 -1.076071411371231079e-01 7.973413914442062378e-03 -1.202973425388336182e-01 -1.609740704298019409e-01 -5.126029998064041138e-02 -4.557010252028703690e-03 1.725126504898071289e-01 4.668735712766647339e-02 3.162012994289398193e-02 9.723503142595291138e-02 6.058596447110176086e-02 1.789716780185699463e-01 9.903673827648162842e-02 1.398432403802871704e-01 -3.854332119226455688e-02 4.214583933353424072e-01 -1.969079822301864624e-01 2.133734226226806641e-01 -2.761310636997222900e-01 -2.640076354146003723e-02 4.912728667259216309e-01 -2.140004634857177734e-01
4.085439071059226990e-02 2.395255416631698608e-01 -2.009327560663223267e-01 -2.594372034072875977e-01 -1.483115106821060181e-01 8.571723103523254395e-02 3.068959712982177734e-02 1.298270672559738159e-01 7.732988893985748291e-02 -1.090584024786949158e-01 -2.396470904350280762e-01 -3.251796588301658630e-02 -1.375756859779357910e-01 -1.660588085651397705e-01 9.334592521190643311e-02 4.758418351411819458e-02 9.075482934713363647e-02 2.635584473609924316e-01 -9.835472702980041504e-02 1.077465340495109558e-01 1.922325044870376587e-01 2.253876030445098877e-01 4.888383299112319946e-02 1.715019047260284424e-01 -1.311708241701126099e-01 3.588115274906158447e-01 -3.379737436771392822e-01 2.225205302238464355e-02 -2.635041475296020508e-01 1.358027104288339615e-03 2.842968404293060303e-01 -1.510701775550842285e-01
3.495580255985260010e-01 2.507808208465576172e-01 -3.605356067419052124e-02 -2.328476607799530029e-01 -1.995858699083328247e-01 1.954499930143356323e-01 1.223817281424999237e-02 2.375657856464385986e-01 5.638373270630836487e-02 -2.110331952571868896e-01 -6.823590025305747986e-03 -1.610697954893112183e-01 -9.213880449533462524e-02 -2.263804376125335693e-01 3.706742078065872192e-02 7.822507619857788086e-02 1.945051848888397217e-01 -3.212140202522277832e-01 -1.491577625274658203e-01 3.822011873126029968e-02 1.147081404924392700e-01 -3.059820830821990967e-02 -3.055872768163681030e-02 2.114760577678680420e-01 1.578627675771713257e-01 2.343475222587585449e-01 -5.250080674886703491e-02 3.468463569879531860e-02 -4.091048836708068848e-01 7.282388210296630859e-02 5.052076652646064758e-02 -1.876014843583106995e-02
2.841869890689849854e-01 2.054329067468643188e-01 7.768813520669937134e-03 -2.334250658750534058e-01 -7.869613473303616047e-04 2.793624252080917358e-02 4.990914836525917053e-02 4.608302563428878784e-02 4.800162836909294128e-02 1.178237423300743103e-02 -1.677625179290771484e-01 -1.033288389444351196e-01 -1.282196398824453354e-02 -7.846137881278991699e-02 8.234184980392456055e-02 6.039267778396606445e-02 1.896492391824722290e-01 1.734930574893951416e-01 -1.772895604372024536e-01 2.033103108406066895e-01 1.678014993667602539e-01 2.414211481809616089e-01 -1.460392475128173828e-01 1.717179268598556519e-01 6.020806729793548584e-02 4.010102450847625732e-01 -2.052745968103408813e-01 2.541316747665405273e-01 -1.729349344968795776e-01 1.517611742019653320e-01 3.830393850803375244e-01 -1.103574335575103760e-01
1.393025517463684082e-01 -8.110339939594268799e-02 -8.332093805074691772e-02 -1.448457092046737671e-01 -5.884457752108573914e-02 1.852389723062515259e-01 2.148146033287048340e-01 2.691912353038787842e-01 -8.444895595312118530e-02 -1.419976633042097092e-02 -1.508521586656570435e-01 1.543475389480590820e-01 -3.257633745670318604e-02 -3.019505739212036133e-01 5.967786163091659546e-02 2.476913630962371826e-01 2.722761631011962891e-01 -1.865762323141098022e-01 -1.203980669379234314e-01 -1.031469274312257767e-02 -1.105942502617835999e-01 8.219272643327713013e-02 2.038063406944274902e-01 2.701829075813293457e-01 8.423095196485519409e-02 2.984869182109832764e-01 -1.613894402980804443e-01 -2.859679982066154480e-02 -3.950365483760833740e-01 -1.637339144945144653e-01 3.914708737283945084e-03 -1.250885277986526489e-01
-1.978137530386447906e-02 -1.489632874727249146e-01 1.017459258437156677e-01 -6.299906224012374878e-02 -1.920000463724136353e-01 1.159124448895454407e-01 9.016542881727218628e-02 1.139283999800682068e-01 3.173612356185913086e-01 -9.676782041788101196e-02 6.806603632867336273e-03 2.366903796792030334e-02 -6.952118873596191406e-02 -5.372758023440837860e-03 -1.204465981572866440e-02 6.180335208773612976e-02 2.008699774742126465e-01 3.062684535980224609e-01 8.022794127464294434e-02 1.234020367264747620e-01 2.903991565108299255e-02 -1.867392286658287048e-02 4.475122690200805664e-02 3.940663039684295654e-01 2.676312029361724854e-01 4.168964624404907227e-01 -2.002476304769515991e-01 7.650881260633468628e-02 1.039671823382377625e-01 -1.019378006458282471e-01 8.132683485746383667e-02 3.723973333835601807e-01
6.968508660793304443e-02 2.044872939586639404e-01 -1.533835083246231079e-01 -1.269678473472595215e-01 9.729005396366119385e-03 3.067245520651340485e-02 2.291603684425354004e-01 -1.672923415899276733e-01 1.203303486108779907e-01 -2.823947668075561523e-01 -1.061360910534858704e-01 -2.684005796909332275e-01 -5.388404428958892822e-02 2.469100803136825562e-02 7.863388210535049438e-02 1.094820499420166016e-01 1.651951521635055542e-01 1.379108279943466187e-01 -1.809612661600112915e-01 2.554609775543212891e-01 -4.761095345020294189e-02 7.377120107412338257e-02 -4.463164508342742920e-02 1.593499481678009033e-01 4.805047065019607544e-02 4.675003886222839355e-01 -2.981776297092437744e-01 -7.157038897275924683e-02 -3.640570342540740967e-01 2.427181787788867950e-02 4.561259225010871887e-02 -5.846156924962997437e-02
2.467574626207351685e-01 3.091152012348175049e-01 -1.352606117725372314e-01 -1.784679591655731201e-01 9.226480126380920410e-02 1.284542083740234375e-01 8.260458707809448242e-02 1.838477142155170441e-02 -4.008902981877326965e-02 -1.266211420297622681e-01 -1.127450764179229736e-01 -1.450618952512741089e-01 -2.379692345857620239e-01 -1.633128970861434937e-01 1.767190247774124146e-01 4.023597016930580139e-02 -1.202649101614952087e-01 9.419309906661510468e-03 1.268681138753890991e-01 2.243096977472305298e-01 -3.327253088355064392e-02 1.400237679481506348e-01 -1.217020153999328613e-01 5.831794068217277527e-02 3.942636027932167053e-02 5.188432335853576660e-01 -3.798554837703704834e-01 2.819720655679702759e-02 6.365544162690639496e-03 -1.399501711130142212e-01 1.749362647533416748e-01 -8.796624094247817993e-02
-6.641583144664764404e-02 2.432555407285690308e-01 7.042361795902252197e-02 -1.037477925419807434e-01 1.704238653182983398e-01 2.144177258014678955e-01 1.323681417852640152e-02 5.633519962430000305e-02 1.882221549749374390e-01 3.289775922894477844e-02 -1.760383546352386475e-01 8.146249502897262573e-02 -1.647077500820159912e-01 -1.607157140970230103e-01 2.239366620779037476e-01 1.092146635055541992e-01 1.905130743980407715e-01 3.291731476783752441e-01 -6.185492873191833496e-02 1.497517824172973633e-01 1.578706055879592896e-01 2.613879144191741943e-01 1.176562067121267319e-02 1.041463911533355713e-01 2.119913101196289062e-01 3.298645019531250000e-01 -1.099834740161895752e-01 7.585919648408889771e-02 -3.020473122596740723e-01 -8.808903396129608154e-02 3.194858729839324951e-01 -7.318783551454544067e-02
-6.105576455593109131e-02 2.084940075874328613e-01 1.775469928979873657e-01 -1.272736936807632446e-01 1.210235804319381714e-01 1.418496575206518173e-02 -2.338607981801033020e-02 -1.211498957127332687e-02 2.524334490299224854e-01 -7.257056981325149536e-02 -8.235707879066467285e-02 -7.034635543823242188e-02 -1.907442212104797363e-01 -2.073634117841720581e-01 1.126060858368873596e-01 -1.697004139423370361e-01 1.214229166507720947e-01 3.410325944423675537e-01 -7.511341571807861328e-02 1.563354283571243286e-01 1.030905768275260925e-01 1.938164085149765015e-01 6.261269003152847290e-02 9.013662114739418030e-03 9.924037754535675049e-02 2.408767491579055786e-01 -4.155017137527465820e-01 5.142722278833389282e-03 -1.425136774778366089e-01 1.887525059282779694e-02 4.424457252025604248e-01 1.329321414232254028e-01
1.972593069076538086e-01 8.410812169313430786e-02 -1.275121271610260010e-01 -9.960930794477462769e-02 9.849462658166885376e-02 -1.734935492277145386e-01 1.758472174406051636e-01 -2.628096751868724823e-02 -6.130678579211235046e-02 -1.291480660438537598e-01 1.538995932787656784e-02 -8.868920058012008667e-02 6.969362497329711914e-02 3.349237143993377686e-02 1.175844594836235046e-01 2.228987962007522583e-01 1.781534403562545776e-01 1.331647038459777832e-01 -9.789911657571792603e-02 2.324064671993255615e-01 1.985608413815498352e-02 2.920565009117126465e-01 -1.851082891225814819e-01 2.425495535135269165e-01 -1.983046680688858032e-01 4.158314764499664307e-01 -2.341883927583694458e-01 4.735019430518150330e-02 -3.557760119438171387e-01 -1.328610032796859741e-01 2.253591567277908325e-01 -4.682593420147895813e-02
1.200020238757133484e-01 4.232970774173736572e-01 -1.989517658948898315e-01 -2.837901711463928223e-01 -1.430667936801910400e-01 3.340691626071929932e-01 3.770471364259719849e-02 1.504165977239608765e-01 -5.719655379652976990e-02 -4.455159977078437805e-02 -1.922677457332611084e-01 -8.259056508541107178e-02 1.339941322803497314e-01 -1.852801740169525146e-01 1.970591545104980469e-01 8.327620103955268860e-03 -1.729476451873779297e-01 1.600150316953659058e-01 8.807124197483062744e-02 -1.470253765583038330e-01 -1.910709589719772339e-01 5.171998403966426849e-03 -6.701302714645862579e-03 2.779086530208587646e-01 -2.403024211525917053e-02 3.265955746173858643e-01 1.074316278100013733e-01 1.309879589825868607e-02 -1.142997592687606812e-01 -3.040343150496482849e-02 2.381832897663116455e-01 3.971346840262413025e-02
-1.276977360248565674e-01 1.049917340278625488e-01 -4.824719205498695374e-02 3.216255083680152893e-02 1.413912884891033173e-02 1.747970134019851685e-01 -2.737254202365875244e-01 9.565456956624984741e-02 1.190719977021217346e-01 -2.928777635097503662e-01 -2.778027951717376709e-01 -1.089960243552923203e-02 1.449213027954101562e-01 -1.210731342434883118e-01 -9.329684823751449585e-02 8.436059206724166870e-02 2.206566035747528076e-01 3.572526276111602783e-01 -1.039232686161994934e-01 2.518145740032196045e-01 -7.021984457969665527e-02 -3.656178247183561325e-03 1.231088042259216309e-01 2.891399562358856201e-01 2.521855831146240234e-01 1.913240104913711548e-01 -2.031950950622558594e-01 2.582928836345672607e-01 -8.662402629852294922e-02 -1.616062670946121216e-01 2.785668522119522095e-02 1.700420081615447998e-01
1.349031180143356323e-01 -9.259451925754547119e-02 -5.134211853146553040e-02 5.883849412202835083e-02 -1.816090494394302368e-01 1.681468565948307514e-03 -6.368596106767654419e-02 7.100725173950195312e-02 2.160435765981674194e-01 -1.637937873601913452e-01 -2.012856155633926392e-01 -7.636115700006484985e-02 1.617439389228820801e-01 1.971773654222488403e-01 -1.223858725279569626e-02 2.848929762840270996e-01 1.987199783325195312e-01 2.051449567079544067e-01 7.959552854299545288e-02 2.263976037502288818e-01 -4.165728390216827393e-02 1.308297812938690186e-01 1.205046661198139191e-02 3.671500384807586670e-01 4.619289040565490723e-01 2.325889468193054199e-01 -6.551438570022583008e-02 1.140283122658729553e-01 -1.457462310791015625e-01 -1.313437074422836304e-01 1.492939144372940063e-01 1.425798088312149048e-01
-3.015139326453208923e-02 2.045661211013793945e-01 -1.276829689741134644e-01 -1.378654539585113525e-01 -1.208197772502899170e-01 2.250841856002807617e-01 6.888656318187713623e-02 -1.399902161210775375e-02 1.904142834246158600e-02 -1.785839498043060303e-01 -4.210628867149353027e-01 -4.203369021415710449e-01 5.890815705060958862e-02 -2.455060780048370361e-01 -6.756703555583953857e-02 1.292276084423065186e-01 -1.258830577135086060e-01 3.555214731022715569e-03 4.520788416266441345e-02 1.415419429540634155e-01 -9.268246591091156006e-02 1.000859737396240234e-01 2.490688115358352661e-01 2.321901917457580566e-01 6.316976994276046753e-02 1.321549266576766968e-01 -4.935238393954932690e-04 1.492364853620529175e-01 -7.656541466712951660e-02 -3.324859738349914551e-01 2.106210887432098389e-01 -5.918073281645774841e-02
2.363421916961669922e-01 2.904742658138275146e-01 -1.097340807318687439e-01 -2.297228574752807617e-01 2.931863442063331604e-02 -3.417882323265075684e-02 9.053663909435272217e-02 2.246879413723945618e-02 5.919925123453140259e-02 8.303697407245635986e-02 -1.220491006970405579e-01 2.964378148317337036e-02 -1.254761815071105957e-01 -5.094999819993972778e-02 9.806615859270095825e-02 -1.579295247793197632e-01 1.443948298692703247e-01 7.056510448455810547e-02 -7.276421040296554565e-02 1.104347556829452515e-01 -1.172237172722816467e-01 2.914007604122161865e-01 5.286613851785659790e-02 2.504646182060241699e-01 3.274616226553916931e-02 1.263990253210067749e-01 -2.736379504203796387e-01 8.213730901479721069e-02 -4.628081321716308594e-01 -5.770640075206756592e-02 4.222833216190338135e-01 -5.593949928879737854e-02
1.938468366861343384e-01 2.443254441022872925e-01 -4.096444323658943176e-02 -2.686715424060821533e-01 -4.251990467309951782e-02 5.093567073345184326e-02 -1.096497550606727600e-01 1.856761276721954346e-01 4.048732221126556396e-01 -6.664108484983444214e-02 -1.057801321148872375e-01 -3.189241513609886169e-02 -1.286006122827529907e-01 -7.468743622303009033e-02 -5.262171477079391479e-02 -8.179504424333572388e-02 3.103532083332538605e-02 1.667679697275161743e-01 -8.328580111265182495e-02 1.205624267458915710e-01 7.440616935491561890e-02 2.447567284107208252e-01 -6.286315619945526123e-02 1.394740790128707886e-01 8.458549529314041138e-02 2.761861681938171387e-01 -2.604898512363433838e-01 2.508414685726165771e-01 -3.702022433280944824e-01 9.635618329048156738e-02 2.165562063455581665e-01 -1.388700455427169800e-01
2.710998952388763428e-01 2.238786965608596802e-01 -1.798312515020370483e-01 -1.775974929332733154e-01 8.173622936010360718e-02 -1.585184335708618164e-01 3.593073412775993347e-02 1.960756815969944000e-02 1.045936197042465210e-01 4.360911250114440918e-02 -1.989233195781707764e-01 -5.695539712905883789e-02 -3.535499870777130127e-01 5.197265371680259705e-02 1.640426963567733765e-01 9.067278355360031128e-02 1.733207702636718750e-02 -8.293074369430541992e-02 -9.081616252660751343e-02 1.423945371061563492e-02 -1.133054774254560471e-02 3.800248205661773682e-01 2.042373269796371460e-01 5.697798333130776882e-04 1.215109080076217651e-01 3.625741302967071533e-01 -3.479609489440917969e-01 1.399445086717605591e-01 -2.190953195095062256e-01 -7.966940850019454956e-02 8.008226007223129272e-02 -1.048542037606239319e-01
2.264764718711376190e-02 4.413633421063423157e-02 1.489464640617370605e-01 1.019633412361145020e-01 1.013682559132575989e-01 9.326411038637161255e-02 -1.004264354705810547e-01 1.490870267152786255e-01 7.593785226345062256e-02 -1.555075049400329590e-01 -6.328733637928962708e-03 -1.453198492527008057e-01 2.528211772441864014e-01 -1.106930617243051529e-02 -1.468637138605117798e-01 2.662785947322845459e-01 2.131481170654296875e-01 2.327023297548294067e-01 6.986008584499359131e-02 1.379213482141494751e-01 1.421243548393249512e-01 -2.895135432481765747e-02 1.365314796566963196e-02 4.025501906871795654e-01 3.278189301490783691e-01 1.976177543401718140e-01 -2.065927982330322266e-01 2.913732528686523438e-01 -6.501065939664840698e-02 -2.083223611116409302e-01 2.360851168632507324e-01 1.477722078561782837e-01
2.537794113159179688e-01 2.282613143324851990e-02 1.346960663795471191e-02 -1.458041071891784668e-01 -2.135312929749488831e-02 2.010725140571594238e-01 2.258119732141494751e-01 -1.744597591459751129e-02 2.684796750545501709e-01 -3.546709418296813965e-01 -1.328862272202968597e-03 -6.937026977539062500e-02 1.971592940390110016e-02 -1.767840832471847534e-01 -2.379302494227886200e-02 1.601265519857406616e-01 2.410317212343215942e-01 4.217810928821563721e-01 1.024423390626907349e-01 2.149392813444137573e-01 -2.014697492122650146e-01 -1.036541163921356201e-01 9.838517010211944580e-02 2.137806266546249390e-01 2.063241600990295410e-01 2.036181688308715820e-01 8.318262547254562378e-02 1.419027894735336304e-01 -3.777735680341720581e-02 -1.686625331640243530e-01 5.009995773434638977e-03 1.432777345180511475e-01
1.694896072149276733e-01 -8.732016384601593018e-02 1.846992373466491699e-01 -1.005618944764137268e-01 -1.169585902243852615e-02 -3.327183797955513000e-02 7.289755344390869141e-02 1.994794756174087524e-01 7.598003745079040527e-02 -9.424868621863424778e-04 -3.919179737567901611e-02 -1.256503462791442871e-01 8.999039232730865479e-02 3.400136902928352356e-02 5.784089118242263794e-02 1.108566150069236755e-01 3.265137672424316406e-01 2.205796986818313599e-01 1.406595259904861450e-01 2.517382800579071045e-01 -1.401136517524719238e-01 1.036156266927719116e-01 1.218988969922065735e-01 3.320684432983398438e-01 4.397402405738830566e-01 2.296611368656158447e-01 -2.894417941570281982e-01 1.299014240503311157e-01 -1.192847415804862976e-01 -1.232613623142242432e-02 7.640019804239273071e-02 2.533374428749084473e-01
-6.554264575242996216e-02 4.721315111964941025e-03 1.065648626536130905e-02 -2.348726540803909302e-01 6.454514712095260620e-02 -6.167993694543838501e-02 -2.040898241102695465e-02 1.562669575214385986e-01 1.562736034393310547e-01 -5.957177490927278996e-04 1.571361571550369263e-01 1.226395741105079651e-01 2.081986330449581146e-02 8.012171089649200439e-02 -2.497669309377670288e-01 2.074047476053237915e-01 6.598631292581558228e-02 4.637844860553741455e-01 -1.326950937509536743e-01 3.344217836856842041e-01 -8.442673832178115845e-02 -3.373530507087707520e-02 1.424593627452850342e-01 1.446394473314285278e-01 2.505728304386138916e-01 2.857770919799804688e-01 1.069924533367156982e-01 -7.197076082229614258e-02 -1.431630700826644897e-01 -9.117412567138671875e-02 1.306493878364562988e-01 3.547562360763549805e-01
1.382845193147659302e-01 2.459391951560974121e-01 1.161790564656257629e-01 -2.092238068580627441e-01 -3.017891198396682739e-03 -1.196920201182365417e-01 6.374565511941909790e-02 3.102388381958007812e-01 8.776766061782836914e-02 -1.620910167694091797e-01 -3.629314601421356201e-01 -1.821841001510620117e-01 8.544069528579711914e-02 -1.465445607900619507e-01 -1.090497598052024841e-01 -2.613315284252166748e-01 -2.814532723277807236e-03 -1.078662201762199402e-01 -3.341951072216033936e-01 8.907790482044219971e-02 -1.059439480304718018e-01 2.553817816078662872e-02 7.184831053018569946e-02 3.286793231964111328e-01 1.168497279286384583e-01 1.182170286774635315e-01 -2.312673926353454590e-01 1.099922955036163330e-01 -1.554382443428039551e-01 -1.630315780639648438e-01 8.832824230194091797e-02 1.803798228502273560e-01
-1.752719581127166748e-01 2.459288835525512695e-01 2.956562303006649017e-02 -2.226895987987518311e-01 -4.846544563770294189e-02 6.549458950757980347e-02 3.210962982848286629e-03 3.105849027633666992e-01 3.342135548591613770e-01 -6.482411175966262817e-03 -2.610335350036621094e-01 1.871329173445701599e-02 -2.905556559562683105e-02 -1.170279737561941147e-02 -9.593148529529571533e-02 3.420028090476989746e-02 5.055975914001464844e-02 -5.398452281951904297e-02 -1.191078647971153259e-01 1.841280311346054077e-01 -1.843304634094238281e-01 1.583068370819091797e-01 -1.624832153320312500e-01 2.102983146905899048e-01 2.114745676517486572e-01 2.181472480297088623e-01 -2.976926267147064209e-01 -1.900925487279891968e-01 -9.794446825981140137e-02 -1.713935583829879761e-01 3.295694291591644287e-01 -1.255514323711395264e-01
1.014960333704948425e-01 1.261503100395202637e-01 -2.102323770523071289e-01 -1.554123461246490479e-01 -1.052225530147552490e-01 1.184719428420066833e-01 2.619983851909637451e-01 1.821362972259521484e-01 1.011357903480529785e-01 -2.838963866233825684e-01 -1.877862811088562012e-01 6.065904721617698669e-02 1.282915025949478149e-01 -3.098474740982055664e-01 5.019717290997505188e-02 -2.444391101598739624e-01 7.463216036558151245e-02 -1.921779960393905640e-01 -6.476041674613952637e-02 2.176395803689956665e-01 3.732402622699737549e-02 1.304873824119567871e-01 5.535295978188514709e-02 4.637410640716552734e-01 2.363415807485580444e-01 2.726143896579742432e-01 -3.758542984724044800e-02 -4.109503328800201416e-02 5.797469243407249451e-02 -6.796505302190780640e-02 3.434493392705917358e-02 3.108554519712924957e-02
2.779092639684677124e-02 2.943112552165985107e-01 -1.696312278509140015e-01 -2.554751932621002197e-01 -2.800751328468322754e-01 -5.797605961561203003e-02 5.959657207131385803e-02 2.545172572135925293e-01 -1.221518293023109436e-01 -2.025144696235656738e-01 -4.489912092685699463e-02 -8.856079727411270142e-02 -4.902967065572738647e-02 -1.386775225400924683e-01 -7.359246164560317993e-02 -9.301859885454177856e-02 1.065679416060447693e-01 -2.713443934917449951e-01 2.442039698362350464e-01 -2.200901806354522705e-01 1.403408497571945190e-01 2.752767689526081085e-02 7.124650478363037109e-02 2.862335741519927979e-01 2.414579987525939941e-01 3.187582492828369141e-01 -1.421819925308227539e-01 -1.621441543102264404e-02 -2.070894241333007812e-01 -8.695685863494873047e-02 1.834216713905334473e-01 4.403525963425636292e-02
1.701302081346511841e-01 -9.222735464572906494e-02 4.166736453771591187e-02 4.963020607829093933e-02 6.103124096989631653e-02 4.032025486230850220e-02 -2.336141280829906464e-02 2.319922000169754028e-01 1.657245159149169922e-01 -6.344079226255416870e-02 -1.327761858701705933e-01 -1.053548082709312439e-01 6.183395907282829285e-02 -2.976528927683830261e-02 -7.632063352502882481e-04 2.266046404838562012e-01 4.085532128810882568e-01 3.471085727214813232e-01 6.868643313646316528e-02 1.856390982866287231e-01 -1.028708592057228088e-01 9.973943233489990234e-02 2.175541520118713379e-01 3.373154401779174805e-01 2.335584610700607300e-01 2.855045497417449951e-01 -1.314876526594161987e-01 1.574469059705734253e-01 -1.211076453328132629e-01 5.084190517663955688e-03 2.092101573944091797e-01 1.937301903963088989e-01
-1.188028231263160706e-01 1.265023276209831238e-02 -5.785446986556053162e-02 9.999637305736541748e-02 -3.144090622663497925e-02 -9.002124518156051636e-02 -8.071702718734741211e-02 2.399328164756298065e-02 1.870534718036651611e-01 -7.075563073158264160e-02 -3.605847060680389404e-01 -1.973299076780676842e-03 2.514809668064117432e-01 -1.093277558684349060e-01 -2.802018225193023682e-01 8.189264684915542603e-02 1.694216281175613403e-01 -1.250079721212387085e-01 -1.685747355222702026e-01 -3.461721912026405334e-02 -2.636232674121856689e-01 2.012808620929718018e-01 -9.066991508007049561e-03 2.155348360538482666e-01 3.690027892589569092e-01 3.433159589767456055e-01 -8.685841411352157593e-02 9.775816649198532104e-02 -3.004778623580932617e-01 -1.181986704468727112e-01 1.350620836019515991e-01 -4.045068100094795227e-02
1.106361150741577148e-01 -3.617401048541069031e-02 5.350047722458839417e-02 -2.659873664379119873e-01 -9.821525216102600098e-02 1.808569133281707764e-01 1.279208213090896606e-01 1.039808392524719238e-01 2.186153829097747803e-01 -2.470393851399421692e-02 1.192185357213020325e-01 8.787544071674346924e-02 1.598993092775344849e-01 7.015141844749450684e-02 -1.819329895079135895e-02 3.341065943241119385e-01 3.453459739685058594e-01 2.527168989181518555e-01 5.690971761941909790e-02 1.395905315876007080e-01 -3.914967551827430725e-02 5.970866978168487549e-02 1.442402005195617676e-01 1.770588904619216919e-01 4.295734167098999023e-01 4.724838957190513611e-02 -1.124989017844200134e-01 -5.304385349154472351e-02 9.857732802629470825e-02 -2.058316469192504883e-01 2.537391483783721924e-01 2.207106500864028931e-01
-6.398323923349380493e-02 4.223440885543823242e-01 -1.316927522420883179e-01 -1.891045421361923218e-01 -2.613422870635986328e-01 1.491167545318603516e-01 1.487392187118530273e-01 4.055629298090934753e-02 6.024467200040817261e-02 3.322250023484230042e-02 -2.164502590894699097e-01 -5.593248084187507629e-02 -6.150048226118087769e-02 -1.852768808603286743e-01 1.664736121892929077e-01 9.925039857625961304e-02 -3.034774363040924072e-01 1.496444791555404663e-01 -2.437955886125564575e-01 -1.376945339143276215e-02 2.898560604080557823e-03 2.361912466585636139e-02 7.471328601241111755e-03 2.003879845142364502e-01 1.297456771135330200e-01 3.831215798854827881e-01 5.660565942525863647e-02 2.045552432537078857e-01 -1.398456841707229614e-01 6.145326048135757446e-02 2.690827846527099609e-01 2.099158987402915955e-02
5.725206341594457626e-03 2.020594328641891479e-01 1.408321857452392578e-01 5.907756835222244263e-02 -7.266614586114883423e-02 2.397855669260025024e-01 -8.653067052364349365e-03 6.158357858657836914e-02 1.342499256134033203e-01 5.697889998555183411e-02 -2.030302286148071289e-01 1.863375455141067505e-01 1.846937537193298340e-01 -9.543194621801376343e-02 -2.980898320674896240e-01 2.996318638324737549e-01 2.771903276443481445e-01 2.715354859828948975e-01 -2.339868545532226562e-01 1.158101484179496765e-01 -3.486360982060432434e-02 2.067536562681198120e-01 -1.009389199316501617e-02 2.837886810302734375e-01 -5.595029890537261963e-02 3.543788492679595947e-01 -1.895362287759780884e-01 -1.273824274539947510e-01 -1.518501043319702148e-01 -1.783788576722145081e-02 2.837327541783452034e-03 5.023856088519096375e-02
-9.020691365003585815e-02 1.036332082003355026e-02 -1.058733537793159485e-01 -2.753716409206390381e-01 -5.304135382175445557e-02 2.607009410858154297e-01 -1.572196334600448608e-01 7.248841226100921631e-02 5.432409420609474182e-02 -3.297048807144165039e-01 9.140683710575103760e-02 1.078859195113182068e-01 -2.079403102397918701e-01 -2.750227451324462891e-01 1.158076375722885132e-01 -1.075496431440114975e-02 1.091191843152046204e-01 3.527266383171081543e-01 -2.875046133995056152e-01 -1.256170719861984253e-01 2.503987215459346771e-02 -5.333035811781883240e-02 9.452334791421890259e-02 1.516591757535934448e-01 3.498133420944213867e-01 2.193744480609893799e-01 -1.520986557006835938e-01 1.930572241544723511e-01 1.400661170482635498e-01 -6.369081884622573853e-02 -7.672681473195552826e-03 1.229209005832672119e-01
9.451410174369812012e-02 -3.968315199017524719e-02 -6.431975215673446655e-02 -1.605748236179351807e-01 -2.974841557443141937e-02 2.115518897771835327e-01 -1.220763325691223145e-01 1.369397044181823730e-01 1.780497431755065918e-01 -8.442281186580657959e-02 8.910148404538631439e-03 -8.007945120334625244e-02 1.465101391077041626e-01 -3.915959298610687256e-01 -8.604254573583602905e-02 -1.533915251493453979e-01 3.886405751109123230e-02 -1.190624535083770752e-01 1.982087455689907074e-02 1.710959076881408691e-01 2.810001000761985779e-02 1.751852333545684814e-01 -1.489075571298599243e-01 3.474198579788208008e-01 1.665465682744979858e-01 4.956579208374023438e-01 -7.599661499261856079e-02 -1.329751163721084595e-01 -2.407294958829879761e-01 -3.151658549904823303e-02 -1.526842713356018066e-01 1.742859631776809692e-01
1.500761602073907852e-02 3.699143528938293457e-01 -1.516464501619338989e-01 -2.528755962848663330e-01 1.740558594465255737e-01 2.934658899903297424e-03 1.280260682106018066e-01 4.488248378038406372e-02 2.778821289539337158e-01 9.981188923120498657e-02 -2.590084075927734375e-01 -1.854028701782226562e-01 -6.513926386833190918e-02 -2.189356237649917603e-01 1.212995946407318115e-01 4.014241695404052734e-02 -1.386849880218505859e-01 1.431507617235183716e-01 5.451885983347892761e-02 5.460776016116142273e-02 -8.488526195287704468e-02 5.608724802732467651e-02 1.984927952289581299e-01 2.046873718500137329e-01 7.560216635465621948e-02 2.136283069849014282e-01 -1.027695164084434509e-01 -7.512444257736206055e-02 -3.301009535789489746e-01 -9.613577276468276978e-02 3.756032288074493408e-01 -7.728324830532073975e-02
2.593340873718261719e-01 6.370284594595432281e-03 -5.578209087252616882e-02 1.829961985349655151e-01 -1.244784519076347351e-01 1.427552402019500732e-01 1.792999953031539917e-01 1.626924574375152588e-01 9.857023507356643677e-02 -2.746607363224029541e-01 -1.035504117608070374e-01 1.479022055864334106e-01 -1.821913868188858032e-01 -1.329151242971420288e-01 -1.936075687408447266e-01 1.003670040518045425e-02 -1.872571557760238647e-01 -2.129481174051761627e-02 -3.365512937307357788e-02 8.701119571924209595e-02 -1.389718963764607906e-03 1.681655086576938629e-02 1.163090541958808899e-01 2.888235449790954590e-01 2.048882991075515747e-01 3.359798192977905273e-01 6.688985973596572876e-02 -1.205332577228546143e-01 -3.181298375129699707e-01 -3.090031147003173828e-01 1.429069489240646362e-01 2.509733438491821289e-01
1.542322188615798950e-01 1.946336030960083008e-01 -5.104885995388031006e-02 -1.027406677603721619e-01 1.203438043594360352e-01 5.230865627527236938e-02 -6.760378181934356689e-02 1.028236448764801025e-01 1.470289826393127441e-01 -2.039819210767745972e-01 -3.579745888710021973e-01 -6.886335462331771851e-02 -1.757050007581710815e-01 2.554424852132797241e-02 8.648426085710525513e-02 -1.037274450063705444e-01 5.415734369307756424e-03 8.671120554208755493e-02 -1.463275849819183350e-01 1.103895232081413269e-01 1.367242187261581421e-01 2.058889567852020264e-01 2.984520513564348221e-03 3.342553973197937012e-01 1.098084896802902222e-01 2.303019911050796509e-01 -2.356055974960327148e-01 -3.489882871508598328e-02 -3.487556576728820801e-01 5.744700878858566284e-02 3.904102742671966553e-01 -1.838159412145614624e-01
2.239684611558914185e-01 -1.379599422216415405e-01 8.474347740411758423e-02 -5.861863121390342712e-02 1.380261778831481934e-01 -9.185106307268142700e-02 9.227094054222106934e-02 1.871261149644851685e-01 1.141937896609306335e-01 -9.133516997098922729e-02 -2.373783476650714874e-02 -1.716958358883857727e-02 1.895095109939575195e-01 6.043876055628061295e-03 1.384897977113723755e-01 1.614261269569396973e-01 3.752318322658538818e-01 2.391791194677352905e-01 7.655627280473709106e-02 1.009697616100311279e-01 -6.012123823165893555e-02 1.800459474325180054e-01 8.210952579975128174e-02 4.045159220695495605e-01 3.756377696990966797e-01 2.230559289455413818e-01 -8.914235979318618774e-02 1.740790754556655884e-01 -1.902649551630020142e-01 2.046873420476913452e-02 1.164297834038734436e-01 2.144528329372406006e-01
1.240469217300415039e-01 -1.357844769954681396e-01 1.998563408851623535e-01 2.142431621905416250e-04 7.600694149732589722e-02 -4.919096827507019043e-02 2.298836968839168549e-02 1.993967443704605103e-01 3.472934961318969727e-01 -8.831423521041870117e-02 -3.468854352831840515e-02 -3.341644629836082458e-02 1.429948676377534866e-02 -5.044787377119064331e-02 9.156001359224319458e-02 2.427180111408233643e-01 2.903069853782653809e-01 2.977641522884368896e-01 1.106946766376495361e-01 2.239803522825241089e-01 -1.185366809368133545e-01 8.914124965667724609e-02 1.726155877113342285e-01 3.535054028034210205e-01 3.433459997177124023e-01 1.316566318273544312e-01 -9.871321171522140503e-02 1.365933865308761597e-01 -1.723719686269760132e-01 -1.743924804031848907e-03 2.465240806341171265e-01 1.036262288689613342e-01
-9.055509418249130249e-02 9.288500249385833740e-02 -2.284235358238220215e-01 -1.504777073860168457e-01 -7.376532256603240967e-02 -1.334844380617141724e-01 1.061701104044914246e-01 1.024077385663986206e-01 2.084491699934005737e-01 -3.350976407527923584e-01 -1.803209334611892700e-01 1.849628798663616180e-02 -1.053552553057670593e-01 -4.525434672832489014e-01 2.197069227695465088e-01 -4.912243410944938660e-02 -1.183277368545532227e-01 -5.954604968428611755e-02 -1.449851691722869873e-01 1.978880912065505981e-01 -2.081708423793315887e-02 2.498474717140197754e-01 2.896770834922790527e-02 1.326254606246948242e-01 1.600914299488067627e-01 1.875980943441390991e-01 -3.364726603031158447e-01 1.345982104539871216e-01 -1.724214255809783936e-01 -1.123606786131858826e-01 -3.329586610198020935e-02 -1.162959784269332886e-01
1.935843378305435181e-01 -2.111621350049972534e-01 1.798230037093162537e-02 -2.549756132066249847e-02 3.614533459767699242e-03 -7.739871740341186523e-02 7.436645030975341797e-02 2.550155222415924072e-01 1.657077372074127197e-01 -6.970287859439849854e-02 1.358122471719980240e-02 -5.226434394717216492e-02 6.730884313583374023e-02 -4.296033829450607300e-02 1.016786396503448486e-01 1.303313225507736206e-01 3.745416700839996338e-01 3.390568792819976807e-01 1.013395562767982483e-01 1.812906414270401001e-01 -1.085722725838422775e-02 2.446602135896682739e-01 2.309739887714385986e-01 3.382849991321563721e-01 2.966070473194122314e-01 2.394202798604965210e-01 -1.436925381422042847e-01 1.209591701626777649e-01 -1.608572900295257568e-01 2.156583778560161591e-02 9.990052133798599243e-02 1.685965061187744141e-01
1.540261656045913696e-01 6.339158862829208374e-02 -3.632009774446487427e-02 -1.663060933351516724e-01 -1.979202181100845337e-01 3.302628546953201294e-02 -1.146963089704513550e-01 1.601883918046951294e-01 -1.404485404491424561e-01 5.316564813256263733e-03 -3.927977010607719421e-02 1.200059279799461365e-01 5.314200650900602341e-03 -5.454696342349052429e-02 -8.265917003154754639e-02 8.334653824567794800e-02 1.924277655780315399e-02 7.587159052491188049e-03 -2.250632345676422119e-01 2.335702776908874512e-01 3.011488541960716248e-02 2.908984124660491943e-01 8.939459174871444702e-02 1.129764765501022339e-01 -2.344266045838594437e-03 4.999777972698211670e-01 -1.609366387128829956e-01 2.670358121395111084e-01 -4.479162991046905518e-01 -1.106346547603607178e-01 -4.260736703872680664e-02 -1.947411745786666870e-01
1.678478270769119263e-01 1.709867268800735474e-01 2.747118100523948669e-02 -1.959169209003448486e-01 1.367867141962051392e-01 1.435422301292419434e-01 3.207387402653694153e-02 1.079487502574920654e-01 2.234221100807189941e-01 -1.948262155055999756e-01 -1.628914475440979004e-01 -1.548871994018554688e-01 -1.775685995817184448e-01 3.107762662693858147e-03 7.725296914577484131e-02 -9.311242401599884033e-02 2.394949346780776978e-01 2.392262071371078491e-01 3.971338272094726562e-02 -1.418949812650680542e-01 -7.663825899362564087e-02 3.311150670051574707e-01 -1.875210367143154144e-02 2.572439312934875488e-01 -5.116053391247987747e-03 3.666338920593261719e-01 -1.988256424665451050e-01 -1.189165860414505005e-01 -2.336266338825225830e-01 7.398231327533721924e-02 2.891016900539398193e-01 -1.295775920152664185e-01
2.375666648149490356e-01 3.302565515041351318e-01 5.052221566438674927e-02 -3.674024939537048340e-01 4.200192540884017944e-02 1.499429643154144287e-01 4.682367295026779175e-02 1.579243689775466919e-01 -2.089503407478332520e-02 -1.101979985833168030e-01 -1.914984732866287231e-01 -6.974506378173828125e-02 7.286711037158966064e-02 2.729858085513114929e-02 -1.179104894399642944e-01 1.671149022877216339e-02 1.489692181348800659e-01 4.712600633502006531e-02 -5.822778120636940002e-02 1.686501502990722656e-01 1.957929283380508423e-01 1.915922015905380249e-01 7.151410728693008423e-02 2.073321305215358734e-02 2.214308083057403564e-02 1.463369280099868774e-01 -2.812926173210144043e-01 2.044106423854827881e-01 -3.279664516448974609e-01 -1.373312026262283325e-01 3.226650059223175049e-01 -2.470658570528030396e-01
-3.622834628913551569e-04 4.062150139361619949e-03 5.775801837444305420e-03 -2.080682814121246338e-01 2.113615721464157104e-01 1.368294954299926758e-01 -1.253734081983566284e-01 -2.565435133874416351e-02 2.130313217639923096e-01 -1.050425469875335693e-01 -2.189465463161468506e-01 -1.102631911635398865e-01 1.550356000661849976e-01 -7.803464680910110474e-02 1.702057272195816040e-01 7.253073155879974365e-02 8.489223569631576538e-02 1.631666421890258789e-01 -1.985421627759933472e-01 1.720059067010879517e-01 7.412797957658767700e-02 1.746386140584945679e-01 -1.061479076743125916e-01 7.174222916364669800e-02 -1.093529630452394485e-02 5.599902272224426270e-01 -2.584359943866729736e-01 -8.569328486919403076e-02 -1.435447186231613159e-01 -7.376752048730850220e-02 3.531497120857238770e-01 -4.659748077392578125e-02
1.214720830321311951e-01 1.139944717288017273e-01 -2.159295827150344849e-01 -2.260847389698028564e-01 -8.073376119136810303e-02 -2.542245015501976013e-02 8.065778017044067383e-02 -1.620014607906341553e-01 1.955092847347259521e-01 -4.797770176082849503e-03 8.263504505157470703e-02 -6.002346426248550415e-02 -1.368429809808731079e-01 -2.170467935502529144e-02 4.407802224159240723e-02 -3.898565843701362610e-02 2.518010437488555908e-01 8.998101204633712769e-02 2.885478548705577850e-02 1.437632143497467041e-01 6.659648567438125610e-02 4.952603578567504883e-02 2.796010971069335938e-01 5.137170553207397461e-01 9.499556384980678558e-03 2.134164273738861084e-01 -3.647585511207580566e-01 1.074090152978897095e-01 -1.582670956850051880e-01 -6.364054977893829346e-02 2.016372978687286377e-01 -2.476051896810531616e-01
7.031152397394180298e-02 1.304073333740234375e-01 1.058978214859962463e-02 7.152691483497619629e-02 5.127460509538650513e-02 7.819268107414245605e-02 -1.322159767150878906e-01 -2.686606533825397491e-02 6.208769232034683228e-02 -1.844701319932937622e-01 -1.530557125806808472e-01 9.344412386417388916e-02 1.319738626480102539e-01 -5.746920034289360046e-02 -1.110254321247339249e-02 1.925560086965560913e-01 1.483380347490310669e-01 1.886467188596725464e-01 -1.090014167129993439e-02 3.855756223201751709e-01 1.785146147012710571e-01 2.931500598788261414e-02 -3.118014137726277113e-04 4.520750045776367188e-01 4.960584640502929688e-01 1.833316385746002197e-01 -3.294419869780540466e-02 1.882653534412384033e-01 5.148234311491250992e-03 -1.312853246927261353e-01 1.720829308032989502e-01 1.065211370587348938e-01
2.543869614601135254e-01 -9.887646138668060303e-02 2.996758325025439262e-03 -1.938406229019165039e-01 -1.735419183969497681e-01 -8.947711437940597534e-02 -2.420811727643013000e-02 1.849736124277114868e-01 1.221857294440269470e-01 -1.138755008578300476e-01 3.164634853601455688e-02 -5.501269921660423279e-02 -2.435778081417083740e-02 -7.613200694322586060e-02 8.511623740196228027e-02 -1.053454913198947906e-02 -1.112098321318626404e-01 1.456076838076114655e-02 6.230400875210762024e-02 1.482688635587692261e-01 2.858599461615085602e-02 -7.827995717525482178e-02 1.560157686471939087e-01 3.647860884666442871e-01 2.312224060297012329e-01 3.786712586879730225e-01 8.230664581060409546e-02 -1.024942994117736816e-01 -9.750291705131530762e-02 -5.370409488677978516e-01 1.883171647787094116e-01 1.378953307867050171e-01
2.855030260980129242e-02 8.028802275657653809e-02 1.452875882387161255e-01 -1.342084258794784546e-02 2.836777642369270325e-02 -9.225638955831527710e-02 -3.058493137359619141e-01 1.598399430513381958e-01 1.262066513299942017e-01 1.519369781017303467e-01 -1.874872148036956787e-01 8.347702026367187500e-02 -5.739504471421241760e-02 -4.205698892474174500e-02 -1.753829419612884521e-01 5.341295152902603149e-02 3.034311532974243164e-01 1.003265753388404846e-01 -1.386063098907470703e-01 1.154926270246505737e-01 9.813821315765380859e-02 3.373225033283233643e-01 -8.966799080371856689e-02 1.991909146308898926e-01 1.418535411357879639e-01 1.856018304824829102e-01 -3.291718959808349609e-01 1.761048585176467896e-01 -3.515175879001617432e-01 -2.180380970239639282e-01 2.152160853147506714e-01 -7.779326289892196655e-02
1.089834272861480713e-01 -2.064647339284420013e-02 -6.635518372058868408e-02 -1.875747591257095337e-01 3.421927616000175476e-02 3.151461854577064514e-02 -1.978867799043655396e-01 3.363872319459915161e-02 2.161325067281723022e-01 -3.872271478176116943e-01 -1.295493394136428833e-01 2.127251774072647095e-01 -2.905421257019042969e-01 -1.043444648385047913e-01 5.009776353836059570e-02 4.062907993793487549e-01 7.612194120883941650e-02 -1.589908637106418610e-02 -3.030051887035369873e-01 -1.777679175138473511e-01 -5.956319347023963928e-02 6.692723184823989868e-02 2.301245927810668945e-01 1.697279512882232666e-01 2.757562398910522461e-01 2.287034131586551666e-02 2.415338717401027679e-02 1.263773292303085327e-01 3.034536167979240417e-02 -1.513941884040832520e-01 2.096021026372909546e-01 -6.269211322069168091e-02
1.127131059765815735e-01 1.849786639213562012e-01 -2.558686435222625732e-01 -4.330076649785041809e-02 -8.070043288171291351e-03 3.379889950156211853e-02 8.648760616779327393e-02 1.000406071543693542e-01 2.262302190065383911e-01 -4.146910607814788818e-01 -1.265725791454315186e-01 -7.644096016883850098e-02 4.663320258259773254e-02 -4.078558981418609619e-01 -4.071534797549247742e-02 -1.669910103082656860e-01 3.694746643304824829e-02 -1.122480705380439758e-01 -2.207903414964675903e-01 1.656195819377899170e-01 8.025565743446350098e-02 1.733003407716751099e-01 2.474580854177474976e-01 -1.076492574065923691e-02 2.301597297191619873e-01 1.952928602695465088e-01 -2.007157057523727417e-01 -9.627421945333480835e-02 -2.603318989276885986e-01 -1.645479798316955566e-01 3.160952823236584663e-03 2.159689366817474365e-02
-8.766237646341323853e-02 2.166778296232223511e-01 -5.697957798838615417e-02 -1.331923902034759521e-01 -9.507893770933151245e-02 9.136802703142166138e-02 -1.132234036922454834e-01 1.318799555301666260e-01 2.847380042076110840e-01 -6.675187498331069946e-02 -2.334680408239364624e-01 -9.907507151365280151e-02 -9.472721070051193237e-02 -3.997954726219177246e-02 -1.473367065191268921e-01 2.151883672922849655e-03 1.383697241544723511e-01 -4.599137231707572937e-02 -7.672635465860366821e-02 2.116627097129821777e-01 -1.394018083810806274e-01 2.371431589126586914e-01 -1.833125352859497070e-01 3.772191405296325684e-01 2.910872697830200195e-01 2.416145503520965576e-01 -2.890949547290802002e-01 -7.219881564378738403e-02 -1.468875259160995483e-01 -8.396863937377929688e-02 2.576664388179779053e-01 -2.102536857128143311e-01
2.101943790912628174e-01 4.027899354696273804e-03 -1.435940712690353394e-01 -6.922435760498046875e-02 -2.838433682918548584e-01 -1.383953690528869629e-01 -6.769125815480947495e-03 2.576819360256195068e-01 7.090908288955688477e-02 -2.394665628671646118e-01 5.101773887872695923e-02 -6.867191195487976074e-02 -1.012173816561698914e-01 6.399843096733093262e-02 9.887229651212692261e-02 -5.875506321899592876e-04 -8.901012688875198364e-02 -4.270943254232406616e-02 -9.384923428297042847e-02 5.703552067279815674e-02 -5.886425077915191650e-02 -1.903286465676501393e-04 6.343366950750350952e-02 2.520254254341125488e-01 1.628044992685317993e-01 3.071424961090087891e-01 1.391418650746345520e-02 -5.008750781416893005e-02 -1.672645360231399536e-01 -5.852912068367004395e-01 1.641485840082168579e-01 2.378482669591903687e-01
5.422466248273849487e-02 1.612959951162338257e-01 -9.977976977825164795e-02 -1.195508167147636414e-01 9.797963500022888184e-02 2.816462516784667969e-02 9.800565987825393677e-02 3.563861548900604248e-01 2.962359786033630371e-02 -1.965535730123519897e-01 -1.988156884908676147e-01 -7.112780213356018066e-02 -4.626041650772094727e-02 -2.844529747962951660e-01 3.028622269630432129e-01 -2.739844098687171936e-02 4.032751321792602539e-01 -1.215644031763076782e-01 -1.488609611988067627e-01 8.218626677989959717e-02 -1.550420969724655151e-01 1.981923133134841919e-01 2.540044486522674561e-01 1.110619455575942993e-01 5.950576812028884888e-02 1.613005399703979492e-01 -7.064738124608993530e-02 -1.640302687883377075e-01 -2.030629068613052368e-01 -1.695025563240051270e-01 6.141022965312004089e-02 2.418082505464553833e-01
-1.212211847305297852e-01 1.777611374855041504e-01 -1.715574860572814941e-01 -2.711305953562259674e-02 7.194832712411880493e-02 1.767218559980392456e-01 -3.439167141914367676e-02 -1.300217211246490479e-01 3.547421470284461975e-02 -1.299539208412170410e-01 8.804451674222946167e-02 1.393570750951766968e-01 -2.311113178730010986e-01 -1.360710263252258301e-01 1.210397668182849884e-02 1.851652376353740692e-02 5.263522267341613770e-02 1.158379316329956055e-01 -3.354527950286865234e-01 1.296502053737640381e-01 1.017203088849782944e-02 2.565405368804931641e-01 -2.936621010303497314e-01 2.483596354722976685e-01 1.836510002613067627e-01 3.241930007934570312e-01 -2.199072241783142090e-01 -4.391121491789817810e-02 -2.195522785186767578e-01 -3.554816544055938721e-01 1.638979464769363403e-01 -3.735784068703651428e-02
1.017381921410560608e-01 1.626878678798675537e-01 -3.139475286006927490e-01 -1.974975690245628357e-02 -4.596562683582305908e-02 2.570575661957263947e-02 2.009971439838409424e-02 9.090386331081390381e-02 3.170126676559448242e-01 -6.440765410661697388e-02 -2.976233065128326416e-01 6.494846194982528687e-02 -2.894986420869827271e-02 -4.214428365230560303e-01 9.542725048959255219e-03 -1.846596412360668182e-02 1.623896062374114990e-01 8.274194598197937012e-02 -1.854082196950912476e-01 9.784450381994247437e-02 -3.131919726729393005e-02 1.766385436058044434e-01 -5.681179463863372803e-02 4.026458039879798889e-02 1.476587206125259399e-01 2.301479578018188477e-01 -2.992296218872070312e-01 6.737357378005981445e-02 -1.293886303901672363e-01 -2.461390495300292969e-01 2.886755764484405518e-01 -1.809831410646438599e-01
2.201962918043136597e-01 -1.244319677352905273e-01 -6.635396927595138550e-02 -1.052062809467315674e-01 2.365148440003395081e-02 1.156197581440210342e-02 1.244191080331802368e-01 1.617088764905929565e-01 1.479254513978958130e-01 1.325170509517192841e-02 -1.945557817816734314e-02 -2.885543182492256165e-02 8.462996780872344971e-02 6.271418184041976929e-02 3.688951581716537476e-02 1.627038568258285522e-01 3.618587553501129150e-01 1.649318188428878784e-01 4.273404181003570557e-02 1.737048327922821045e-01 -1.500776112079620361e-01 1.182336509227752686e-01 1.201319992542266846e-01 3.033070266246795654e-01 3.716994822025299072e-01 2.184051275253295898e-01 -5.856016650795936584e-02 2.658545076847076416e-01 -1.301242131739854813e-02 6.840468198060989380e-02 2.473461180925369263e-01 3.961915075778961182e-01
2.324709892272949219e-01 5.013203248381614685e-02 6.490950286388397217e-02 -4.181174933910369873e-01 -1.369176656007766724e-01 1.184033676981925964e-01 -3.769026398658752441e-01 -9.346745908260345459e-02 -2.174417078495025635e-01 -3.849717378616333008e-01 -1.077106669545173645e-01 -8.841315656900405884e-02 1.107494309544563293e-01 -2.572740195319056511e-04 1.749474704265594482e-01 4.065751284360885620e-02 8.426079899072647095e-02 -5.924989283084869385e-02 -1.631011255085468292e-02 2.042608559131622314e-01 5.670569464564323425e-02 1.068872660398483276e-01 1.592061296105384827e-02 -1.178992213681340218e-03 2.808161377906799316e-01 1.627759635448455811e-01 -1.662111878395080566e-01 -1.259240359067916870e-01 -2.306725680828094482e-01 -1.545419096946716309e-01 7.190210372209548950e-02 1.510942727327346802e-01
9.957193583250045776e-02 3.335448354482650757e-02 9.311334043741226196e-02 -8.439940214157104492e-02 -5.668633803725242615e-02 8.979888260364532471e-02 1.654666066169738770e-01 2.708259820938110352e-01 1.646591126918792725e-01 -2.823328077793121338e-01 -2.023686766624450684e-01 -3.025445528328418732e-02 -4.957639798521995544e-02 1.093049570918083191e-01 -8.007339388132095337e-02 1.477088779211044312e-01 4.091242849826812744e-01 2.974488437175750732e-01 -8.368914946913719177e-03 1.580133736133575439e-01 -9.821542352437973022e-02 5.421897023916244507e-02 -2.286329492926597595e-02 3.785465955734252930e-01 3.039839863777160645e-01 1.074426621198654175e-01 5.321891978383064270e-02 9.518792852759361267e-03 -5.665073916316032410e-02 -1.838099658489227295e-01 1.676549315452575684e-01 2.461073994636535645e-01
2.205361276865005493e-01 1.583518981933593750e-01 8.913780748844146729e-02 -2.444769293069839478e-01 -1.835565567016601562e-01 2.976097166538238525e-01 8.270745724439620972e-02 -4.649474099278450012e-02 4.463142156600952148e-02 -1.015086248517036438e-01 -2.514031231403350830e-01 -9.509187191724777222e-02 1.188631430268287659e-01 -1.040215045213699341e-01 -5.980333685874938965e-02 -2.085544168949127197e-01 1.746550053358078003e-01 -3.085759840905666351e-02 -1.404094696044921875e-01 2.635705471038818359e-01 1.752828359603881836e-01 1.880859434604644775e-01 3.986797928810119629e-01 2.996838688850402832e-01 -7.043066620826721191e-02 1.869987547397613525e-01 -1.969886273145675659e-01 3.266537562012672424e-02 -6.802504509687423706e-02 -8.564060181379318237e-02 7.095259428024291992e-02 1.960898041725158691e-01
3.947077691555023193e-01 2.173594534397125244e-01 7.507116347551345825e-02 -1.170353367924690247e-01 -2.802454233169555664e-01 2.090647816658020020e-02 7.290165126323699951e-02 2.288959920406341553e-01 2.620263397693634033e-02 -1.604705452919006348e-01 -1.144269257783889771e-01 -2.668985724449157715e-01 8.099340833723545074e-03 -2.388055771589279175e-01 2.997309714555740356e-02 3.121645189821720123e-02 1.620840094983577728e-02 -2.244504243135452271e-01 -4.569716006517410278e-02 -1.611893326044082642e-01 1.416851878166198730e-01 1.087015420198440552e-01 1.249639987945556641e-01 1.070511043071746826e-01 4.319241270422935486e-02 4.199880361557006836e-01 -1.577392816543579102e-01 -6.972355395555496216e-02 -2.885872125625610352e-01 -1.572909206151962280e-01 5.518400669097900391e-02 1.202847659587860107e-01
1.707827299833297729e-01 9.791512042284011841e-02 -1.754885315895080566e-01 -9.068922698497772217e-02 1.405393630266189575e-01 -4.037659987807273865e-02 -2.786883115768432617e-01 2.080768579617142677e-03 7.894782349467277527e-03 -1.026172563433647156e-01 -1.347845941781997681e-01 -1.714206486940383911e-01 -6.486876308917999268e-02 -9.619817137718200684e-02 2.057506889104843140e-02 1.817533224821090698e-01 1.623534709215164185e-01 1.952404230833053589e-01 -9.743975824676454067e-04 3.996259272098541260e-01 1.621814817190170288e-02 2.818510234355926514e-01 2.325806207954883575e-02 9.341974556446075439e-02 1.634003594517707825e-02 4.678864479064941406e-01 -2.573389708995819092e-01 6.110775470733642578e-02 -1.165815517306327820e-01 2.829190157353878021e-02 3.150730729103088379e-01 4.639184474945068359e-02
1.829595565795898438e-01 -1.732064634561538696e-01 -8.991716429591178894e-03 -8.513269573450088501e-02 5.131198838353157043e-02 -9.404773823916912079e-03 4.181589931249618530e-02 1.505539715290069580e-01 6.905323266983032227e-02 -4.224305972456932068e-02 6.206273287534713745e-02 -3.242938593029975891e-02 -3.358409507200121880e-03 5.525914020836353302e-03 1.428060932084918022e-03 4.391689226031303406e-02 3.753409385681152344e-01 3.446145355701446533e-01 1.197991669178009033e-01 1.956720352172851562e-01 -1.040090322494506836e-01 1.901068687438964844e-01 2.205530852079391479e-01 3.297272622585296631e-01 3.686394393444061279e-01 1.827176809310913086e-01 -2.038221806287765503e-01 1.046974956989288330e-01 -1.595175266265869141e-01 -9.757829457521438599e-02 1.854915320873260498e-01 2.843763530254364014e-01
-8.438421785831451416e-02 6.054614856839179993e-02 -7.414048910140991211e-02 -1.141322478652000427e-01 1.629324071109294891e-02 -1.162873879075050354e-01 -2.375465184450149536e-01 2.420390993356704712e-01 8.192213624715805054e-02 -2.610249519348144531e-01 -3.609005734324455261e-02 -9.635652601718902588e-02 2.284482493996620178e-02 1.468117833137512207e-01 -1.452046036720275879e-01 1.301863342523574829e-01 2.662495076656341553e-01 2.738003134727478027e-01 -1.696757674217224121e-01 2.023876458406448364e-01 1.904840320348739624e-01 8.269549906253814697e-02 -2.181794308125972748e-02 1.982284635305404663e-01 4.939084649085998535e-01 8.045309036970138550e-02 -1.126936376094818115e-01 1.564236879348754883e-01 -2.205458469688892365e-02 -1.400250494480133057e-01 2.702205181121826172e-01 1.309657990932464600e-01
3.676147758960723877e-01 -3.543923422694206238e-02 -3.376365602016448975e-01 -1.462457031011581421e-01 -1.204011216759681702e-01 -6.723032891750335693e-02 -1.199233457446098328e-01 1.557125151157379150e-01 1.878850609064102173e-01 -2.535697631537914276e-02 -8.691500127315521240e-02 -4.436139762401580811e-02 3.327715443447232246e-03 -8.304843306541442871e-02 -5.856189504265785217e-02 8.413878828287124634e-02 -1.485913544893264771e-01 -3.270854055881500244e-01 1.358407437801361084e-01 6.091414391994476318e-02 1.098252534866333008e-01 1.063839867711067200e-01 2.369812317192554474e-02 -7.798007130622863770e-02 2.910892963409423828e-01 2.725381553173065186e-01 -3.597182631492614746e-01 -2.952111512422561646e-02 -2.481198161840438843e-01 -8.578967303037643433e-02 2.262694835662841797e-01 -1.305405050516128540e-01
1.064551696181297302e-01 6.120304390788078308e-02 -1.383557468652725220e-01 -2.194242924451828003e-01 -1.107569634914398193e-01 -1.263197213411331177e-01 1.905280351638793945e-01 3.076753020286560059e-01 -7.356099039316177368e-02 -2.316435575485229492e-01 -5.858281999826431274e-02 2.475607208907604218e-02 2.125344574451446533e-01 -1.198718771338462830e-01 4.538298398256301880e-02 1.226021796464920044e-01 -4.894793778657913208e-02 -3.102361559867858887e-01 -7.164118438959121704e-02 3.101580739021301270e-01 -2.866776585578918457e-01 5.875463038682937622e-02 7.300374656915664673e-02 2.290453314781188965e-01 1.045608744025230408e-01 5.987375229597091675e-02 -3.445418775081634521e-01 -6.791339069604873657e-02 -3.488418459892272949e-01 -1.246092244982719421e-01 -9.875879622995853424e-03 -1.193627156317234039e-02
3.911289572715759277e-02 -1.110592260956764221e-01 1.221392974257469177e-01 1.189630711451172829e-03 1.251324312761425972e-03 -6.648305803537368774e-02 1.245846003293991089e-01 1.235996559262275696e-01 1.211779788136482239e-01 -4.575993493199348450e-02 -2.072480320930480957e-01 5.882408842444419861e-02 1.253678053617477417e-01 6.592851132154464722e-03 2.500674920156598091e-03 2.748942375183105469e-01 3.122990727424621582e-01 2.601873576641082764e-01 2.132089883089065552e-01 1.400116235017776489e-01 2.977232635021209717e-02 1.627934277057647705e-01 1.778113394975662231e-01 3.664654195308685303e-01 3.461834788322448730e-01 2.077417820692062378e-01 -1.606587916612625122e-01 2.685602009296417236e-01 -1.646552979946136475e-02 -1.725921481847763062e-01 1.857071518898010254e-01 1.800002753734588623e-01
2.196657210588455200e-01 -3.621377423405647278e-02 9.710577130317687988e-02 -1.379703730344772339e-01 -8.580802381038665771e-02 -4.931564256548881531e-02 1.169933751225471497e-01 2.238117903470993042e-01 2.632023990154266357e-01 -5.887813493609428406e-02 -3.121825866401195526e-02 -5.142489448189735413e-02 9.404128789901733398e-02 -1.601287163794040680e-02 7.590771466493606567e-02 1.127393841743469238e-01 3.704142272472381592e-01 3.179005384445190430e-01 1.321055740118026733e-01 1.682453006505966187e-01 -1.197514161467552185e-01 5.326457694172859192e-02 1.154339089989662170e-01 1.054755896329879761e-01 3.466975390911102295e-01 2.712808847427368164e-01 -9.222682565450668335e-02 1.319280415773391724e-01 9.968790411949157715e-02 -2.064376026391983032e-01 2.474658489227294922e-01 2.920825481414794922e-01
2.070113569498062134e-01 2.206196188926696777e-01 -4.046137258410453796e-02 -1.265117675065994263e-01 -7.683080434799194336e-02 1.516201794147491455e-01 9.979522228240966797e-02 -3.534702211618423462e-02 2.943470887839794159e-02 -2.100886218249797821e-02 5.476192012429237366e-02 -2.275992333889007568e-01 2.013807743787765503e-01 6.662422418594360352e-02 6.058967858552932739e-02 9.279318153858184814e-02 -3.269898518919944763e-02 -8.566730469465255737e-02 1.715477555990219116e-01 -6.668896973133087158e-02 1.110242381691932678e-01 1.098336428403854370e-01 2.616960704326629639e-01 5.503100901842117310e-02 1.592865139245986938e-01 6.268064379692077637e-01 -2.004314810037612915e-01 3.674159944057464600e-02 -3.606517612934112549e-01 -7.216927409172058105e-02 2.588552050292491913e-02 -5.857904627919197083e-02
-4.680966585874557495e-02 3.285494074225425720e-02 -4.339369386434555054e-02 -1.121045276522636414e-01 -2.399351000785827637e-01 5.351538583636283875e-02 1.389704346656799316e-01 2.543300092220306396e-01 2.142963409423828125e-01 -3.055993020534515381e-01 -1.821250915527343750e-01 -1.131932809948921204e-01 2.384220622479915619e-02 -3.840886652469635010e-01 1.697144061326980591e-01 1.682038754224777222e-01 2.540602982044219971e-01 4.662801697850227356e-02 -1.326526701450347900e-01 1.608273014426231384e-02 -3.727588802576065063e-02 3.553620278835296631e-01 2.562447786331176758e-01 9.693390130996704102e-02 1.099012047052383423e-01 1.254277527332305908e-01 -5.573791451752185822e-03 -1.487417221069335938e-01 -2.471646517515182495e-01 -4.741504043340682983e-02 -1.009366735816001892e-01 1.912272721529006958e-01
4.155587404966354370e-02 2.305602878332138062e-01 -5.355763807892799377e-02 -2.489335387945175171e-01 -6.293034180998802185e-03 1.162152662873268127e-01 -1.249427348375320435e-01 1.137367561459541321e-01 8.931763470172882080e-02 -1.090941280126571655e-01 -1.429434269666671753e-01 -2.864152565598487854e-02 -2.307417690753936768e-01 -3.199560195207595825e-02 9.049569070339202881e-02 -1.985076814889907837e-02 1.128921434283256531e-01 1.214403007179498672e-02 6.572873890399932861e-02 1.510967165231704712e-01 1.160318478941917419e-01 3.297949135303497314e-01 -1.412194967269897461e-01 3.118877112865447998e-01 1.374282687902450562e-01 -3.714438294991850853e-03 -3.444531857967376709e-01 2.554695606231689453e-01 -3.289247751235961914e-01 -1.276793181896209717e-01 3.078292906284332275e-01 -1.806985884904861450e-01
2.934114038944244385e-01 -2.065124958753585815e-01 7.830994576215744019e-02 2.443270385265350342e-02 5.085452646017074585e-02 6.385685503482818604e-02 1.330776661634445190e-01 2.854529321193695068e-01 1.541277170181274414e-01 1.683717034757137299e-02 7.781678810715675354e-03 -2.610469469800591469e-03 1.792261153459548950e-01 8.781100809574127197e-02 9.661258012056350708e-02 1.266051828861236572e-01 2.350579500198364258e-01 2.584072053432464600e-01 1.193934231996536255e-01 2.288980931043624878e-01 -1.135911047458648682e-01 6.516939401626586914e-02 1.553512215614318848e-01 2.377461642026901245e-01 3.250513076782226562e-01 2.058207839727401733e-01 -1.425726413726806641e-01 1.112485602498054504e-01 -1.431529819965362549e-01 -1.441571116447448730e-01 2.172280699014663696e-01 3.372023999691009521e-01
1.224785894155502319e-01 1.163523569703102112e-01 -2.486376278102397919e-02 6.530331820249557495e-02 1.595820649527013302e-04 1.788025498390197754e-01 -2.534873485565185547e-01 2.883681654930114746e-01 2.790414392948150635e-01 -1.316571682691574097e-01 -6.988226622343063354e-02 3.687368333339691162e-02 1.297097206115722656e-01 1.378818154335021973e-01 1.362733729183673859e-02 1.547379940748214722e-01 1.893193572759628296e-01 1.571975201368331909e-01 1.073895841836929321e-01 1.097008809447288513e-01 1.687861420214176178e-02 1.764533370733261108e-01 1.024967208504676819e-01 3.866108953952789307e-01 3.715552687644958496e-01 1.664215773344039917e-01 -9.227669239044189453e-02 2.899093627929687500e-01 -1.303539127111434937e-01 -1.184505447745323181e-01 1.263909488916397095e-01 2.120527625083923340e-01
3.251098096370697021e-01 -5.556971579790115356e-02 -3.674815595149993896e-02 5.827162042260169983e-02 -2.573645710945129395e-01 -1.458643823862075806e-01 3.895684704184532166e-02 3.570766001939773560e-02 -2.109391987323760986e-02 -2.643552720546722412e-01 -4.444596543908119202e-02 -3.808050975203514099e-02 -1.766578108072280884e-02 -1.513804197311401367e-01 -1.023222804069519043e-01 -6.228888034820556641e-02 -1.231217756867408752e-01 -6.983481347560882568e-02 -1.673726737499237061e-01 4.204380884766578674e-02 7.183803617954254150e-02 6.956516951322555542e-02 -1.211188547313213348e-02 3.597758412361145020e-01 2.681787014007568359e-01 3.868194520473480225e-01 6.819741427898406982e-02 -2.207105793058872223e-02 -2.480938136577606201e-01 -4.012913703918457031e-01 5.634435638785362244e-02 2.073217928409576416e-01
3.120110929012298584e-01 5.764563754200935364e-02 1.424213871359825134e-02 -4.108704030513763428e-01 -7.788357883691787720e-02 2.535418272018432617e-01 -3.030672073364257812e-01 3.813142701983451843e-02 -1.041049212217330933e-01 -2.988014817237854004e-01 -1.794587075710296631e-01 1.628125905990600586e-01 1.522906720638275146e-01 -2.378755807876586914e-01 1.676877588033676147e-01 7.548996061086654663e-02 -1.369779836386442184e-02 -8.585861325263977051e-02 -1.036449298262596130e-01 -1.579401642084121704e-01 3.178576380014419556e-02 -1.229459345340728760e-01 -5.195669457316398621e-02 -1.250498648732900620e-02 2.592336833477020264e-01 1.529256105422973633e-01 -1.370136737823486328e-01 -2.040866017341613770e-01 -9.200874716043472290e-02 -1.287766695022583008e-01 1.505800783634185791e-01 1.823807507753372192e-01
2.096499204635620117e-01 -2.040192931890487671e-01 1.536755412817001343e-01 -7.566878944635391235e-02 -4.479376599192619324e-03 7.146630436182022095e-02 -4.485411942005157471e-02 3.427638709545135498e-01 3.359532356262207031e-02 -3.434867560863494873e-01 1.553573738783597946e-02 2.199232429265975952e-01 2.631774730980396271e-02 7.432363927364349365e-03 2.752166427671909332e-02 -8.575430139899253845e-03 -3.347386419773101807e-01 1.637340895831584930e-02 9.595710784196853638e-02 1.691530048847198486e-01 3.734159842133522034e-02 8.977770060300827026e-02 7.052607089281082153e-02 7.807081937789916992e-02 6.965900957584381104e-02 2.341952472925186157e-01 -2.984322011470794678e-01 -2.228425741195678711e-01 -1.637015193700790405e-01 8.804024010896682739e-02 4.330238401889801025e-01 3.886552993208169937e-03
2.628597915172576904e-01 6.264289468526840210e-02 1.095604002475738525e-01 1.122838258743286133e-02 -5.670421198010444641e-02 1.259890496730804443e-01 2.932346612215042114e-02 1.511028707027435303e-01 1.718038767576217651e-01 -1.837002336978912354e-01 -2.153291553258895874e-01 1.105004176497459412e-01 7.146108150482177734e-02 -1.874655485153198242e-01 -1.643790155649185181e-01 3.701614141464233398e-01 2.588636875152587891e-01 9.751225262880325317e-02 1.895994544029235840e-01 -1.117105185985565186e-01 2.440115250647068024e-02 3.625806570053100586e-01 -1.939169764518737793e-01 2.004408091306686401e-01 2.931853942573070526e-02 2.058214843273162842e-01 -1.223873421549797058e-01 -6.494811736047267914e-03 2.304848581552505493e-01 -3.041401877999305725e-02 5.715937912464141846e-02 3.091860711574554443e-01
9.020707756280899048e-02 -7.316875457763671875e-02 1.159432232379913330e-01 -1.051791980862617493e-01 -2.507831528782844543e-02 -5.319805815815925598e-02 -5.202457681298255920e-02 1.794166266918182373e-01 1.253306269645690918e-01 -2.345831394195556641e-01 -6.785134226083755493e-02 1.163770109415054321e-01 1.300112009048461914e-01 1.705631464719772339e-01 -7.284872233867645264e-02 2.393420338630676270e-01 2.079636603593826294e-01 3.660890460014343262e-01 1.856387555599212646e-01 1.427632868289947510e-01 -1.514734476804733276e-01 9.964972734451293945e-02 -1.215488538146018982e-01 3.847335875034332275e-01 2.387182563543319702e-01 8.768230676651000977e-02 -2.483380436897277832e-01 1.286353021860122681e-01 3.483082354068756104e-02 -1.171071678400039673e-01 2.289108335971832275e-01 2.969421446323394775e-01
9.581191837787628174e-02 -1.572355777025222778e-01 7.555449008941650391e-02 -1.275758296251296997e-01 6.002432666718959808e-03 -9.857449680566787720e-03 -1.307251770049333572e-02 2.308990210294723511e-01 2.051738649606704712e-01 -1.921557262539863586e-02 -1.511034369468688965e-01 -1.309552341699600220e-01 1.891616284847259521e-01 -1.185285672545433044e-02 6.208712235093116760e-02 2.047230154275894165e-01 2.290802299976348877e-01 3.283976912498474121e-01 1.522529125213623047e-01 2.228514552116394043e-01 -3.828290477395057678e-02 1.256804466247558594e-01 9.942656010389328003e-02 3.878420591354370117e-01 3.667848706245422363e-01 1.061870008707046509e-01 -1.362770050764083862e-01 2.483479827642440796e-01 -8.739826828241348267e-02 -1.734820753335952759e-02 1.568736433982849121e-01 2.387887090444564819e-01
1.177051011472940445e-02 1.922501474618911743e-01 9.275545924901962280e-02 1.409776359796524048e-01 1.183939259499311447e-02 -6.701598316431045532e-02 1.378397494554519653e-01 3.965954855084419250e-02 8.438543975353240967e-02 -8.208440244197845459e-02 -3.047185838222503662e-01 -1.240108907222747803e-01 -2.425338923931121826e-01 -8.213404566049575806e-02 -1.188821196556091309e-01 3.409738093614578247e-02 1.094748452305793762e-01 -7.349800318479537964e-02 1.165638267993927002e-01 2.221844531595706940e-02 2.790492475032806396e-01 2.503108680248260498e-01 1.187008917331695557e-01 2.665787637233734131e-01 8.827459812164306641e-02 3.495370745658874512e-01 -3.377752602100372314e-01 -1.389123797416687012e-01 -3.529028892517089844e-01 -1.451892852783203125e-01 1.799530088901519775e-01 -8.807720988988876343e-02
8.610933274030685425e-02 2.336876988410949707e-01 -4.701600223779678345e-02 -1.841403245925903320e-01 2.113482207059860229e-01 1.075839698314666748e-01 1.487268507480621338e-02 -2.275634184479713440e-02 6.277482211589813232e-02 -1.103638932108879089e-01 -3.224116191267967224e-02 -1.461519598960876465e-01 -3.301165252923965454e-02 -1.692135259509086609e-02 -9.581990540027618408e-03 1.418177187442779541e-01 2.944402098655700684e-01 2.396164089441299438e-01 -7.694144546985626221e-02 2.667607069015502930e-01 5.377496406435966492e-02 1.348393708467483521e-01 -1.201020255684852600e-01 -3.061641938984394073e-02 -4.955130815505981445e-02 4.436185359954833984e-01 -1.792412400245666504e-01 -1.031318679451942444e-01 -2.213860303163528442e-01 -1.274752467870712280e-01 4.329283535480499268e-01 1.801169812679290771e-01
-4.927302710711956024e-03 -7.106297463178634644e-02 2.205728925764560699e-02 -2.218900918960571289e-01 6.818448752164840698e-02 1.683228611946105957e-01 -2.048647850751876831e-01 -4.757412523031234741e-02 1.088844612240791321e-01 -2.460557781159877777e-02 2.758731842041015625e-01 7.747638225555419922e-02 6.506992876529693604e-02 -9.904642403125762939e-02 -1.337039470672607422e-01 2.203116416931152344e-01 9.775931388139724731e-02 -9.965234249830245972e-02 -6.092254444956779480e-02 -7.548797875642776489e-02 1.626644730567932129e-01 -1.410395056009292603e-01 3.855722607113420963e-04 3.839155435562133789e-01 1.682905256748199463e-01 2.210226505994796753e-01 -3.758035600185394287e-01 2.553907223045825958e-02 -2.868103981018066406e-01 -1.180476024746894836e-01 3.355452120304107666e-01 -2.061102986335754395e-01
-2.179786935448646545e-02 -3.605249803513288498e-03 1.368800848722457886e-01 2.871445380151271820e-02 1.147210076451301575e-01 -6.247071176767349243e-02 -8.961496502161026001e-02 1.426794230937957764e-01 8.154126256704330444e-02 -2.305912673473358154e-01 5.003196373581886292e-02 -1.136351302266120911e-01 1.125448420643806458e-01 -8.608973026275634766e-02 -1.656364649534225464e-01 2.377854846417903900e-02 1.815267354249954224e-01 3.552257716655731201e-01 8.584535121917724609e-02 1.388847231864929199e-01 5.652917549014091492e-02 6.726850569248199463e-02 9.000979363918304443e-02 3.208960592746734619e-01 5.251670479774475098e-01 8.141561597585678101e-02 -1.258727461099624634e-01 2.305354923009872437e-01 -2.451111376285552979e-01 -1.852188408374786377e-01 2.075549811124801636e-01 1.330671906471252441e-01
8.037234842777252197e-02 1.154397502541542053e-01 1.487210690975189209e-01 -1.659377217292785645e-01 -1.086611077189445496e-01 6.250382959842681885e-02 -1.063170060515403748e-01 -5.261421203613281250e-02 -3.905838131904602051e-01 -2.489945143461227417e-01 -8.981761336326599121e-02 -3.661422291770577431e-03 -1.644089668989181519e-01 1.407257840037345886e-02 7.692027091979980469e-02 5.221593752503395081e-02 -5.459130927920341492e-02 -3.669877722859382629e-02 -3.278560340404510498e-01 2.199366390705108643e-01 -8.824799209833145142e-02 -4.395821690559387207e-02 2.887336313724517822e-01 5.151235312223434448e-02 1.395541280508041382e-01 3.344007730484008789e-01 -1.996423006057739258e-01 -4.004526883363723755e-02 -4.913052543997764587e-02 -1.775842010974884033e-01 2.990288734436035156e-01 3.003517389297485352e-01
8.991207182407379150e-02 8.600939810276031494e-02 -2.074094265699386597e-01 -2.594322264194488525e-01 -8.587335795164108276e-02 9.198283776640892029e-03 1.951481103897094727e-01 -1.454514712095260620e-01 -1.603840105235576630e-02 3.331303969025611877e-02 -2.004231661558151245e-01 2.354310452938079834e-01 -3.541979789733886719e-01 6.531432271003723145e-02 -1.439125388860702515e-01 1.099695637822151184e-01 8.103211224079132080e-02 8.655457198619842529e-02 1.089689210057258606e-01 -4.585821181535720825e-02 -4.507421981543302536e-03 1.562568843364715576e-01 1.165012344717979431e-01 2.205464839935302734e-01 3.827307522296905518e-01 2.150299847126007080e-01 8.804951794445514679e-03 -1.720659881830215454e-01 -2.483703643083572388e-01 -3.816228210926055908e-01 4.567098990082740784e-02 3.881745785474777222e-02
2.820228636264801025e-01 1.635144501924514771e-01 5.833816155791282654e-02 -1.389718800783157349e-01 1.448133885860443115e-01 -8.092141151428222656e-02 -8.166198432445526123e-02 1.700974069535732269e-02 7.408151030540466309e-02 -1.585693359375000000e-01 1.785361394286155701e-02 -1.816804893314838409e-02 -1.211481839418411255e-01 -1.012016534805297852e-01 -2.884153090417385101e-02 2.001831978559494019e-01 1.233580932021141052e-01 1.219561472535133362e-01 -2.172685265541076660e-01 3.359903395175933838e-01 3.542257100343704224e-02 2.246581017971038818e-01 -2.939804196357727051e-01 1.339551657438278198e-01 -4.107944294810295105e-02 4.878740012645721436e-01 -1.378061473369598389e-01 -5.316451564431190491e-02 -2.155953049659729004e-01 -2.109703607857227325e-02 2.792020142078399658e-01 8.210684359073638916e-02
2.775836586952209473e-01 6.438352167606353760e-02 1.686256527900695801e-01 -1.398147046566009521e-01 -2.334855049848556519e-01 1.094549521803855896e-02 2.948550879955291748e-01 1.197937503457069397e-01 2.312020212411880493e-01 -1.888511478900909424e-01 1.355631351470947266e-01 3.574789315462112427e-02 -9.653310477733612061e-02 -5.145924538373947144e-02 -1.131974812597036362e-02 5.343099310994148254e-02 1.412718743085861206e-01 3.360919654369354248e-01 -1.635382920503616333e-01 2.483481913805007935e-01 -1.652880311012268066e-01 5.640016123652458191e-02 8.095967769622802734e-02 1.607437133789062500e-01 3.060327768325805664e-01 6.985077261924743652e-02 -1.313004940748214722e-01 3.371381163597106934e-01 -1.844873465597629547e-02 -1.742704957723617554e-01 7.114702463150024414e-02 2.042766809463500977e-01
1.883907169103622437e-01 3.758458793163299561e-02 -8.671773970127105713e-02 1.008428931236267090e-01 -3.831738233566284180e-01 -1.028656139969825745e-01 1.285035070031881332e-02 1.827723979949951172e-01 1.201948598027229309e-01 -2.438216358423233032e-01 2.003083005547523499e-02 7.479788362979888916e-02 -5.281646177172660828e-02 -1.933499574661254883e-01 3.520253673195838928e-02 9.381595253944396973e-02 -1.023434549570083618e-01 5.895726010203361511e-02 -9.618773311376571655e-02 3.800344467163085938e-02 -2.614055201411247253e-02 -3.078030236065387726e-02 1.302268505096435547e-01 3.131455183029174805e-01 2.821126580238342285e-01 3.334701061248779297e-01 1.244606301188468933e-01 3.991150297224521637e-03 -1.756892949342727661e-01 -4.153739511966705322e-01 1.427303850650787354e-01 2.301298081874847412e-01
-1.967324763536453247e-01 1.895236596465110779e-02 2.937068603932857513e-02 -6.193735823035240173e-02 -1.880712062120437622e-01 1.859915852546691895e-01 3.376314043998718262e-01 1.869811564683914185e-01 2.050358653068542480e-01 -1.684483140707015991e-01 -2.643302269279956818e-02 -1.769203841686248779e-01 2.723329141736030579e-02 -1.711027026176452637e-01 5.780854076147079468e-02 -1.970390975475311279e-01 4.649406298995018005e-02 -4.801569506525993347e-02 1.810206659138202667e-02 -8.579099178314208984e-02 -6.266540149226784706e-04 -4.363226890563964844e-02 2.320857197046279907e-01 4.565875530242919922e-01 2.334269434213638306e-01 1.351547390222549438e-01 -8.002678304910659790e-02 -1.576773375272750854e-01 -1.200808808207511902e-01 -1.331214904785156250e-01 3.871515393257141113e-01 1.661251112818717957e-02
1.222277060151100159e-03 2.806270681321620941e-02 -9.671898186206817627e-02 -1.450919210910797119e-01 8.540982007980346680e-02 1.181615218520164490e-01 2.133208513259887695e-01 9.911724179983139038e-02 -2.194925099611282349e-01 -2.667583525180816650e-01 -1.583780199289321899e-01 7.536331564188003540e-02 -2.322583198547363281e-01 -1.886793076992034912e-01 -1.092550307512283325e-01 4.108146950602531433e-02 1.779817342758178711e-01 -1.747532337903976440e-01 -2.547635436058044434e-01 2.065550535917282104e-02 -1.147067397832870483e-01 9.752203710377216339e-03 1.825451999902725220e-01 3.475201129913330078e-01 1.845094710588455200e-01 1.811153739690780640e-01 -1.427178382873535156e-01 1.964062601327896118e-01 -2.860246598720550537e-01 -1.851664483547210693e-01 -1.357234269380569458e-01 2.893932461738586426e-01
-6.254231929779052734e-02 -4.477970674633979797e-02 1.444824784994125366e-01 8.728615939617156982e-02 -2.787042781710624695e-02 1.249979436397552490e-01 -1.863542646169662476e-01 1.363025009632110596e-01 1.444573700428009033e-01 -7.781501859426498413e-02 -1.616439074277877808e-01 -1.634989231824874878e-01 9.537798166275024414e-02 2.190334536135196686e-02 -4.150402918457984924e-02 2.964123785495758057e-01 1.776396781206130981e-01 2.224347293376922607e-01 -4.160829633474349976e-02 2.003551572561264038e-01 4.081485327333211899e-03 1.611561030149459839e-01 1.706012040376663208e-01 2.948158979415893555e-01 3.669809699058532715e-01 1.430753469467163086e-01 -2.397283017635345459e-01 3.492047786712646484e-01 -1.522110700607299805e-01 -7.145128399133682251e-02 2.064437717199325562e-01 2.158036381006240845e-01
7.045659422874450684e-02 1.149921119213104248e-01 1.593458205461502075e-01 -7.524173706769943237e-02 -2.333485707640647888e-02 -3.033357486128807068e-02 -2.791751623153686523e-01 6.124567240476608276e-02 4.230130463838577271e-02 -1.342687606811523438e-01 -2.515702545642852783e-01 3.086752630770206451e-02 2.247222512960433960e-01 -1.194783207029104233e-02 -1.513526737689971924e-01 2.871853671967983246e-02 1.805373132228851318e-01 2.687566876411437988e-01 1.731207966804504395e-02 2.058894038200378418e-01 7.880108058452606201e-02 -1.464160531759262085e-02 2.453311532735824585e-01 3.647167980670928955e-01 3.451577723026275635e-01 1.228968575596809387e-01 -1.572975665330886841e-01 2.481639236211776733e-01 -2.247203588485717773e-01 -6.970509141683578491e-02 2.756638526916503906e-01 1.005725339055061340e-01
3.448925539851188660e-02 4.303394556045532227e-01 -2.763040736317634583e-02 1.315182298421859741e-01 5.768558010458946228e-03 3.331248760223388672e-01 1.617466509342193604e-01 -1.459861546754837036e-01 1.909877806901931763e-01 -2.173296064138412476e-01 2.010507434606552124e-01 -4.651769250631332397e-02 1.968260556459426880e-01 1.402067858725786209e-02 -2.469936758279800415e-01 1.811154633760452271e-01 -8.406686037778854370e-02 3.938310220837593079e-02 -3.243134915828704834e-01 -1.656576097011566162e-01 -4.669329896569252014e-02 1.268587112426757812e-01 -9.144901484251022339e-02 8.836206793785095215e-02 8.416806161403656006e-02 2.095062434673309326e-01 -2.035094052553176880e-01 5.927544552832841873e-03 -1.614786982536315918e-01 -1.540701389312744141e-01 1.924628317356109619e-01 1.518937051296234131e-01
-5.736805498600006104e-02 -3.366696462035179138e-02 7.790978997945785522e-02 -3.487717732787132263e-02 -1.778021603822708130e-01 1.555430144071578979e-01 -2.062239497900009155e-01 1.986450552940368652e-01 -1.216140538454055786e-01 -2.154774665832519531e-01 -1.235901489853858948e-01 1.938476860523223877e-01 1.177468746900558472e-01 -1.094004232436418533e-02 -2.242198586463928223e-01 3.042050600051879883e-01 1.482809931039810181e-01 -1.410648226737976074e-02 -2.406744472682476044e-02 4.456052556633949280e-02 -1.383514106273651123e-01 1.126773953437805176e-01 5.271976348012685776e-03 1.736367344856262207e-01 2.698403000831604004e-01 3.125693798065185547e-01 -1.946621239185333252e-01 2.809272706508636475e-01 -3.065802454948425293e-01 -2.469225674867630005e-01 5.768639966845512390e-02 -2.173466831445693970e-01
-3.217138051986694336e-01 3.898427188396453857e-01 -1.023543179035186768e-01 -1.568299233913421631e-01 9.313978254795074463e-02 3.946392238140106201e-02 8.649025857448577881e-02 1.146461069583892822e-01 1.265847533941268921e-01 -7.897707819938659668e-02 -1.241754665970802307e-01 9.995274245738983154e-02 1.180986315011978149e-01 -4.117166623473167419e-02 -2.974285185337066650e-01 -2.535066008567810059e-02 8.472269028425216675e-02 -1.886337697505950928e-01 8.114774711430072784e-03 -6.185078993439674377e-03 -6.566548347473144531e-02 1.105401888489723206e-01 1.531580463051795959e-02 4.379975795745849609e-01 1.225564479827880859e-01 3.884940147399902344e-01 -1.275411248207092285e-01 9.667024016380310059e-02 -1.430072933435440063e-01 -2.229517400264739990e-01 1.133403852581977844e-01 -1.174095924943685532e-02
-3.857321292161941528e-02 2.401733072474598885e-03 3.521566279232501984e-03 1.021234504878520966e-02 8.335948735475540161e-02 -1.314972434192895889e-02 -1.799130290746688843e-01 2.796486318111419678e-01 9.418342262506484985e-02 -1.612542271614074707e-01 -1.505245119333267212e-01 -1.115948855876922607e-01 2.391619533300399780e-01 -2.419745735824108124e-02 -8.711303025484085083e-02 2.941759526729583740e-01 1.638751178979873657e-01 2.674546539783477783e-01 1.411167830228805542e-01 2.720408737659454346e-01 2.625929377973079681e-02 7.917340844869613647e-03 3.711643815040588379e-02 2.937172055244445801e-01 3.678082823753356934e-01 1.566087007522583008e-01 -6.310242414474487305e-02 2.127790898084640503e-01 -2.742005288600921631e-01 -1.496053487062454224e-01 1.540568321943283081e-01 2.184603661298751831e-01
-1.261481791734695435e-01 3.658952116966247559e-01 -5.760183557868003845e-02 -1.271702349185943604e-01 -2.578878588974475861e-02 1.512398361228406429e-03 1.717411354184150696e-02 5.481520295143127441e-02 1.020120680332183838e-01 -1.412001252174377441e-02 -2.308287471532821655e-01 7.857108116149902344e-02 7.633086293935775757e-02 -8.496799319982528687e-02 -6.670515239238739014e-02 5.297654122114181519e-02 1.530978232622146606e-01 -4.892361350357532501e-03 -1.486114412546157837e-01 6.008270755410194397e-02 -1.572419255971908569e-01 4.015098512172698975e-01 -1.536976397037506104e-01 4.060543477535247803e-01 1.858075112104415894e-01 1.753702312707901001e-01 -2.811081409454345703e-01 -3.084941208362579346e-02 -6.826847046613693237e-02 -1.556758284568786621e-01 3.619050979614257812e-01 -8.756282180547714233e-02
3.258666396141052246e-02 2.100933641195297241e-01 2.897146940231323242e-01 -1.132333204150199890e-01 -1.522789597511291504e-01 -9.002913534641265869e-02 1.036901548504829407e-01 -5.510521121323108673e-03 1.564728915691375732e-01 3.315047919750213623e-02 -9.113804996013641357e-02 -1.748213917016983032e-01 -2.137172222137451172e-01 -1.221188455820083618e-01 -7.149972021579742432e-02 1.547430604696273804e-01 5.815430730581283569e-02 5.649701878428459167e-02 -1.445553824305534363e-02 -1.833301410079002380e-02 2.797342240810394287e-01 3.091680109500885010e-01 -1.225013434886932373e-01 1.255423426628112793e-01 1.361138820648193359e-01 3.780017495155334473e-01 -2.490716874599456787e-01 -2.474094182252883911e-01 -2.542247772216796875e-01 -1.094269827008247375e-01 2.558280527591705322e-01 -1.530812382698059082e-01
2.256923168897628784e-01 -1.256329119205474854e-01 9.347097948193550110e-03 -2.251303493976593018e-01 -2.969116903841495514e-03 -1.087902784347534180e-01 1.956240087747573853e-02 2.115637660026550293e-01 1.593606770038604736e-01 -9.018676728010177612e-02 -8.012062311172485352e-02 4.682322591543197632e-02 1.037088930606842041e-01 -2.838690020143985748e-02 1.138333231210708618e-01 1.382974535226821899e-01 3.643351495265960693e-01 2.535754144191741943e-01 9.469041973352432251e-02 2.635487318038940430e-01 2.167639322578907013e-03 1.429225206375122070e-01 1.010908856987953186e-01 4.412375390529632568e-01 2.978853881359100342e-01 1.498466432094573975e-01 -1.387459039688110352e-01 2.162457406520843506e-01 5.813700146973133087e-03 5.526471510529518127e-02 1.504646688699722290e-01 1.897344887256622314e-01
3.162548840045928955e-01 -6.131786387413740158e-03 2.959743440151214600e-01 1.671379245817661285e-02 -6.162981316447257996e-02 -1.011854633688926697e-01 -6.200747191905975342e-02 1.483426988124847412e-01 2.411282993853092194e-02 -7.156725227832794189e-02 -2.080046087503433228e-01 1.356316450983285904e-02 -3.648175671696662903e-02 4.842190444469451904e-02 -3.072333633899688721e-01 9.196248650550842285e-02 1.828765869140625000e-01 -2.160161919891834259e-02 -2.302363328635692596e-02 1.335945166647434235e-02 7.846990227699279785e-02 3.133697211742401123e-01 -7.145339250564575195e-02 3.885329067707061768e-01 1.092647016048431396e-01 3.374886512756347656e-01 -1.226203143596649170e-01 1.184728071093559265e-01 2.175607681274414062e-01 2.519282046705484390e-03 1.992718875408172607e-01 2.819605767726898193e-01
8.755818009376525879e-02 8.491177111864089966e-02 5.997079238295555115e-02 -4.084899723529815674e-01 -1.952710449695587158e-01 2.182124704122543335e-01 -9.497244656085968018e-02 1.129556680098176003e-03 2.352041602134704590e-01 -1.726986318826675415e-01 -4.591418057680130005e-02 1.898750662803649902e-02 -1.857774108648300171e-01 -4.846482351422309875e-02 -1.729943752288818359e-01 -7.774689793586730957e-02 3.625020384788513184e-01 -2.085840851068496704e-01 9.178858250379562378e-02 1.474741697311401367e-01 1.115293577313423157e-01 -1.995978876948356628e-02 2.277689576148986816e-01 2.744496762752532959e-01 -1.514028012752532959e-01 1.792788207530975342e-01 -8.648380637168884277e-02 -7.776136696338653564e-02 -1.266154944896697998e-01 -8.256843686103820801e-02 2.739219665527343750e-01 2.187392860651016235e-01
-5.696131661534309387e-02 4.090466201305389404e-01 1.463398244231939316e-02 -6.555525213479995728e-02 2.535360679030418396e-02 1.590967923402786255e-01 -1.081886794418096542e-02 5.737926438450813293e-02 8.298351615667343140e-02 -1.755956560373306274e-02 1.371403187513351440e-01 4.076374694705009460e-02 -1.301502287387847900e-01 -4.949075169861316681e-03 1.411447077989578247e-01 1.355490237474441528e-01 4.974110424518585205e-02 1.393012553453445435e-01 -2.088302671909332275e-01 3.863196969032287598e-01 -3.720564395189285278e-02 2.041865140199661255e-01 -2.552887797355651855e-01 1.674086898565292358e-01 6.108378991484642029e-02 2.746784090995788574e-01 -3.225224018096923828e-01 8.067344874143600464e-02 -1.801669448614120483e-01 -2.989505827426910400e-01 1.512052565813064575e-01 1.650106310844421387e-01
4.396419972181320190e-02 6.130036711692810059e-02 -1.442772597074508667e-01 -1.986732184886932373e-01 -7.738184183835983276e-02 1.685422062873840332e-01 1.491798609495162964e-01 -1.497511863708496094e-01 2.784767150878906250e-01 -2.352368682622909546e-01 -1.892155706882476807e-01 3.388836607336997986e-02 2.473751641809940338e-02 -2.507629096508026123e-01 1.027397289872169495e-01 -8.514036424458026886e-03 1.150335595011711121e-01 -7.120013236999511719e-02 -3.841013610363006592e-01 2.539831101894378662e-01 -1.460210382938385010e-01 2.839300036430358887e-01 1.010976806282997131e-01 3.508501350879669189e-01 -9.906182065606117249e-03 2.272227853536605835e-01 -2.214130163192749023e-01 -3.671270981431007385e-02 -7.070321589708328247e-02 2.414535917341709137e-02 1.909326165914535522e-01 -3.541168197989463806e-02
1.851623952388763428e-01 -2.191341072320938110e-01 -1.628350466489791870e-02 -7.917736470699310303e-02 8.879000693559646606e-02 6.456740945577621460e-02 1.843781024217605591e-02 2.873855829238891602e-01 2.502451241016387939e-01 -8.830955624580383301e-02 -9.074766188859939575e-02 -7.069071382284164429e-02 3.031608089804649353e-02 1.090944409370422363e-01 9.703786671161651611e-02 1.063015088438987732e-01 3.318106830120086670e-01 2.687788009643554688e-01 4.345875978469848633e-02 1.767530292272567749e-01 -1.220696792006492615e-01 1.869411021471023560e-01 1.648158729076385498e-01 3.228850960731506348e-01 3.104501366615295410e-01 2.230820804834365845e-01 -7.113288342952728271e-02 1.385420709848403931e-01 -1.097523048520088196e-01 2.936322614550590515e-02 1.851104497909545898e-01 2.909932732582092285e-01
5.564618855714797974e-02 1.338300406932830811e-01 -2.324343770742416382e-01 -2.418456226587295532e-01 -1.165931373834609985e-01 3.168813884258270264e-02 5.455108731985092163e-02 2.597913844510912895e-03 2.725102007389068604e-01 -4.519502073526382446e-02 -1.347319334745407104e-01 1.200887858867645264e-01 -2.213005721569061279e-02 8.075173199176788330e-02 -9.880243241786956787e-02 -1.160974502563476562e-01 2.130896747112274170e-01 3.897023200988769531e-02 -2.390268072485923767e-02 1.301498562097549438e-01 1.613837033510208130e-01 5.536010488867759705e-02 2.254073619842529297e-01 3.546587526798248291e-01 -6.641697883605957031e-02 1.753382384777069092e-01 -5.162484049797058105e-01 -6.726461648941040039e-02 -5.532282218337059021e-02 -1.048251241445541382e-01 3.451282978057861328e-01 1.663399673998355865e-02
1.512934714555740356e-01 2.321290969848632812e-01 1.005411497317254543e-03 -1.176942959427833557e-01 9.293287992477416992e-02 1.312590669840574265e-02 -1.386626623570919037e-02 -1.588616706430912018e-02 1.790935248136520386e-01 -2.285837084054946899e-01 -1.769741922616958618e-01 -2.195288836956024170e-01 -7.727002352476119995e-02 -6.381189823150634766e-02 -4.225587472319602966e-02 1.982751041650772095e-01 1.148589774966239929e-01 4.205917939543724060e-02 -8.059758692979812622e-02 3.195800781250000000e-01 1.156511381268501282e-01 2.708867788314819336e-01 -1.955399960279464722e-01 5.373281240463256836e-02 -1.958145759999752045e-02 4.424520134925842285e-01 -2.781245112419128418e-01 8.783865720033645630e-02 -2.351043522357940674e-01 -1.767544597387313843e-01 2.560736536979675293e-01 -1.918518915772438049e-02
-8.486264944076538086e-02 2.442780882120132446e-01 1.929759420454502106e-02 -3.241359591484069824e-01 1.931200027465820312e-01 8.234519511461257935e-02 -2.377726584672927856e-01 1.020623296499252319e-01 8.285589516162872314e-02 -3.896857798099517822e-02 -2.662992775440216064e-01 1.295493841171264648e-01 1.858642511069774628e-02 -4.858174175024032593e-02 -4.822961613535881042e-02 2.647466771304607391e-02 1.681161522865295410e-01 8.063107728958129883e-02 -2.714172005653381348e-01 -8.448819071054458618e-02 1.698887199163436890e-01 3.460132777690887451e-01 1.674171537160873413e-01 3.063389658927917480e-02 -8.427446335554122925e-02 1.955752372741699219e-01 -1.405469477176666260e-01 3.728253766894340515e-02 -4.026187062263488770e-01 -1.912808716297149658e-01 2.254152148962020874e-01 7.566213607788085938e-02
-1.602746918797492981e-02 6.349629163742065430e-02 -1.775010675191879272e-01 -1.902984976768493652e-01 9.917005896568298340e-02 -3.419595956802368164e-02 8.034596592187881470e-02 1.269680708646774292e-01 3.519220054149627686e-01 -7.470152527093887329e-02 -1.977374404668807983e-01 6.416629999876022339e-02 2.002239078283309937e-01 -3.953717052936553955e-01 -8.168721199035644531e-02 -1.011104062199592590e-01 6.269308179616928101e-02 -1.534315645694732666e-01 -2.351338602602481842e-02 2.783786952495574951e-01 -4.619675129652023315e-02 2.651455998420715332e-01 1.321679651737213135e-01 3.602253496646881104e-01 7.399652153253555298e-02 2.061912417411804199e-01 -2.558926641941070557e-01 -1.066170483827590942e-01 -5.675358325242996216e-02 -2.215510159730911255e-01 -3.810000419616699219e-02 6.839028745889663696e-02
2.057905495166778564e-01 4.762601852416992188e-02 -1.145167350769042969e-01 -3.199048936367034912e-01 4.496135562658309937e-02 -2.073216065764427185e-02 5.296046659350395203e-02 1.014218702912330627e-01 9.104453772306442261e-02 -3.238795101642608643e-01 -6.854838132858276367e-02 5.088604986667633057e-03 -3.308787569403648376e-02 1.971912831068038940e-01 6.978021562099456787e-02 3.009685606230050325e-04 3.585067689418792725e-01 5.783317610621452332e-02 2.988910302519798279e-02 2.221027165651321411e-01 1.649552732706069946e-01 1.953969895839691162e-01 -6.532309204339981079e-02 1.906670182943344116e-01 -3.973301872611045837e-02 4.330350756645202637e-01 -3.253236413002014160e-01 2.079466134309768677e-01 -1.305327117443084717e-01 1.104886084794998169e-01 7.804114371538162231e-02 -2.726080361753702164e-03
9.852804988622665405e-02 2.208456210792064667e-02 -3.216231986880302429e-02 -2.271274030208587646e-01 -1.386941075325012207e-01 7.675899565219879150e-02 1.591109484434127808e-01 2.111366093158721924e-01 2.135251276195049286e-02 7.835924625396728516e-02 -1.652576178312301636e-01 1.885746121406555176e-01 -3.311703801155090332e-01 -1.777237467467784882e-02 -3.406910598278045654e-01 1.499204337596893311e-01 -1.002778634428977966e-01 2.646588385105133057e-01 1.134907752275466919e-01 8.694340288639068604e-02 -1.255644764751195908e-02 -2.068285085260868073e-02 3.379535675048828125e-02 1.885076165199279785e-01 3.400164544582366943e-01 2.373665720224380493e-01 -2.270616739988327026e-01 -1.729219704866409302e-01 -8.055707067251205444e-02 -2.631005942821502686e-01 3.883627802133560181e-02 2.360571026802062988e-01
-5.796673242002725601e-03 1.120052263140678406e-01 -6.031149625778198242e-02 4.214154183864593506e-02 5.327890813350677490e-02 1.077443584799766541e-01 1.102906391024589539e-01 2.970298826694488525e-01 1.017938554286956787e-01 -4.100930094718933105e-01 -1.589430570602416992e-01 -2.633427083492279053e-02 -1.756618916988372803e-01 -8.813540637493133545e-02 1.068452298641204834e-01 1.545624732971191406e-01 -1.332233995199203491e-01 -1.487503107637166977e-02 3.792967647314071655e-02 1.942882239818572998e-01 -5.919006466865539551e-02 -3.202766776084899902e-01 1.940148621797561646e-01 3.197717368602752686e-01 8.833057433366775513e-02 4.140998721122741699e-01 -1.905723102390766144e-02 -5.673201009631156921e-02 -1.297732144594192505e-01 -2.325842380523681641e-01 2.631776034832000732e-02 1.764088720083236694e-01
8.082043379545211792e-03 1.290905773639678955e-01 -1.035365089774131775e-01 -1.836106479167938232e-01 1.012530624866485596e-01 -5.103024840354919434e-02 1.207953020930290222e-01 1.312965601682662964e-01 8.216477185487747192e-02 7.621045410633087158e-02 2.095713280141353607e-02 -1.456598341464996338e-01 -9.989835089072585106e-04 -3.293082714080810547e-01 1.505947262048721313e-01 1.446679532527923584e-01 1.752702593803405762e-01 -3.210593461990356445e-01 -1.288002263754606247e-02 1.184095814824104309e-01 -1.659041941165924072e-01 1.861034184694290161e-01 1.621678173542022705e-01 2.437867522239685059e-01 3.193599581718444824e-01 2.388425916433334351e-01 -1.669166684150695801e-01 -1.173995733261108398e-01 -3.475566506385803223e-01 -1.482991576194763184e-01 -1.554326564073562622e-01 2.106677293777465820e-01
1.132388338446617126e-01 1.692098528146743774e-01 8.855525404214859009e-02 8.654365688562393188e-02 -6.798196118324995041e-03 1.238008029758930206e-02 -6.268668174743652344e-02 2.395918667316436768e-01 1.131994649767875671e-01 -1.506063342094421387e-01 -1.950343549251556396e-01 -4.244949668645858765e-02 1.833281219005584717e-01 -3.459649533033370972e-02 -8.383037149906158447e-02 3.822580277919769287e-01 1.425161510705947876e-01 2.606583237648010254e-01 1.079812943935394287e-01 3.099304437637329102e-01 3.046203590929508209e-02 1.483490914106369019e-01 1.261008679866790771e-01 2.907183170318603516e-01 3.695048391819000244e-01 1.692658364772796631e-01 -9.792602807283401489e-02 2.523232996463775635e-01 -1.692236214876174927e-02 -6.290345638990402222e-02 1.300928890705108643e-01 1.986330002546310425e-01
-3.030158020555973053e-02 -3.469400852918624878e-02 -5.560161173343658447e-02 -5.498192273080348969e-03 -3.079827316105365753e-02 2.198077738285064697e-02 8.292268961668014526e-02 -1.658995077013969421e-02 -1.089456975460052490e-01 -2.569554448127746582e-01 -2.881667613983154297e-01 1.671909987926483154e-01 -1.176441758871078491e-01 -2.694958746433258057e-01 3.912344202399253845e-02 5.997058749198913574e-02 5.779239162802696228e-02 -2.856781780719757080e-01 -2.568264007568359375e-01 -8.728581666946411133e-02 -3.760770487133413553e-04 9.278967231512069702e-02 2.996697723865509033e-01 3.032431900501251221e-01 -3.390946984291076660e-02 1.884159892797470093e-01 -2.416483461856842041e-01 2.091519534587860107e-01 -2.253566533327102661e-01 -2.044719308614730835e-01 2.976690605282783508e-02 3.528759777545928955e-01
3.401190042495727539e-01 1.044726297259330750e-01 -1.513286530971527100e-01 1.149907615035772324e-02 -5.710134282708168030e-02 4.748251289129257202e-02 3.963021561503410339e-02 1.515045762062072754e-01 1.746890395879745483e-01 1.008993480354547501e-02 -3.983856737613677979e-02 1.980496942996978760e-01 -6.961821764707565308e-02 -2.132520526647567749e-01 -1.343961060047149658e-01 -1.526893861591815948e-02 -2.717502713203430176e-01 1.337493304163217545e-02 -1.529511213302612305e-01 -2.213550060987472534e-01 1.806467026472091675e-01 1.912858039140701294e-01 1.017542779445648193e-01 3.502506911754608154e-01 -3.018698655068874359e-02 3.385313451290130615e-01 -7.992758601903915405e-02 2.806937694549560547e-01 -1.513680517673492432e-01 -2.470115125179290771e-01 -3.947812691330909729e-02 2.131553739309310913e-01
1.433943957090377808e-01 -7.118481397628784180e-02 5.412405356764793396e-02 -1.306043565273284912e-01 1.409067064523696899e-01 1.682152599096298218e-01 2.602489292621612549e-01 -4.729499295353889465e-02 3.034333698451519012e-02 -1.714986264705657959e-01 -2.613562345504760742e-01 -1.249243319034576416e-01 1.888338327407836914e-01 -2.185144573450088501e-01 -2.282930538058280945e-02 -8.203177154064178467e-02 3.647845983505249023e-02 -9.667056053876876831e-02 -6.257424503564834595e-02 3.087592720985412598e-01 2.154830656945705414e-02 2.470716238021850586e-01 2.633348666131496429e-02 9.066242724657058716e-02 1.881084591150283813e-02 4.286298453807830811e-01 -3.100698590278625488e-01 3.046638965606689453e-01 -2.668069005012512207e-01 1.159258652478456497e-02 1.682954467833042145e-02 7.983790338039398193e-02
1.470608711242675781e-01 1.911835223436355591e-01 6.508077960461378098e-03 -2.728937566280364990e-01 2.336698584258556366e-02 -1.447065174579620361e-01 3.864786121994256973e-04 -2.822521701455116272e-02 2.964799404144287109e-01 -7.074820995330810547e-02 -7.914696633815765381e-02 3.852244094014167786e-02 2.197735160589218140e-01 -1.858854889869689941e-01 -1.033589914441108704e-01 7.510628551244735718e-02 -6.121209822595119476e-03 -4.020214378833770752e-01 -4.401928558945655823e-02 1.870530545711517334e-01 -1.799479573965072632e-01 1.190669387578964233e-01 6.279481947422027588e-02 3.909490704536437988e-01 3.331067040562629700e-02 2.877458333969116211e-01 -2.981195449829101562e-01 -1.266899555921554565e-01 4.092762246727943420e-02 -1.751921176910400391e-01 1.276087313890457153e-01 7.603941857814788818e-02
1.325998455286026001e-01 3.239135444164276123e-01 -3.894751518964767456e-02 -2.880186438560485840e-01 -3.092133998870849609e-02 1.809995993971824646e-02 -1.569821499288082123e-02 1.840578205883502960e-02 2.763274312019348145e-02 -2.646857500076293945e-01 -1.101172789931297302e-01 -7.318595051765441895e-02 6.545407325029373169e-02 -1.037578508257865906e-01 -1.137514635920524597e-01 1.095329225063323975e-01 -9.718667715787887573e-02 -5.578194931149482727e-02 -3.513957932591438293e-02 3.430689871311187744e-01 -2.335143238306045532e-01 1.646877825260162354e-01 2.573360204696655273e-01 1.676791608333587646e-01 1.850442588329315186e-02 2.934078574180603027e-01 -3.978798985481262207e-01 -8.600137382745742798e-02 1.298187822103500366e-01 -1.561286896467208862e-01 2.087242305278778076e-01 -1.358624249696731567e-01
9.752041101455688477e-02 4.327440634369850159e-02 1.357477158308029175e-01 -2.197806239128112793e-01 1.839790195226669312e-01 2.289649099111557007e-01 -6.662803143262863159e-02 -6.808026880025863647e-02 -6.846444308757781982e-02 -4.370422363281250000e-01 1.638400405645370483e-01 4.681289568543434143e-02 -2.802714705467224121e-03 -1.293009817600250244e-01 4.222955927252769470e-02 2.326657921075820923e-01 1.271678805351257324e-01 -1.135721132159233093e-01 -2.578705549240112305e-01 -2.434192448854446411e-01 -1.339636296033859253e-01 5.886496603488922119e-02 1.057010293006896973e-01 3.750057220458984375e-01 1.013475432991981506e-01 6.457985937595367432e-02 -1.418099254369735718e-01 1.534723490476608276e-01 -9.878315031528472900e-02 8.299585431814193726e-02 3.460905849933624268e-01 -8.125475049018859863e-02
3.581010997295379639e-01 -8.230055868625640869e-02 -1.592996567487716675e-01 -1.106400638818740845e-01 -4.446829110383987427e-02 1.231290306895971298e-02 -2.117989212274551392e-01 9.960599243640899658e-02 1.059962585568428040e-01 -2.621098756790161133e-01 -1.960123032331466675e-01 1.428401470184326172e-01 -3.448920696973800659e-02 -2.395232468843460083e-01 -2.364135533571243286e-01 1.226744502782821655e-01 2.452984452247619629e-01 -8.725810050964355469e-02 -2.626045346260070801e-01 -1.168352067470550537e-01 -2.305401265621185303e-01 -4.271542280912399292e-02 1.709290742874145508e-01 1.764248609542846680e-01 4.100610613822937012e-01 1.689707338809967041e-01 -5.732323601841926575e-02 1.196910217404365540e-01 -1.211936846375465393e-01 -2.610298804938793182e-02 7.862380146980285645e-02 2.499193884432315826e-02
1.293653100728988647e-01 3.449494019150733948e-02 7.341381162405014038e-02 1.538062542676925659e-01 -3.232941776514053345e-02 -1.018982008099555969e-01 7.020260393619537354e-02 6.361764855682849884e-03 9.278254956007003784e-02 -2.980480492115020752e-01 1.939055137336254120e-02 -1.596315950155258179e-01 -3.537329286336898804e-02 1.129901632666587830e-01 2.714036032557487488e-02 1.113806590437889099e-01 5.195277277380228043e-03 -2.635008692741394043e-01 -2.464627660810947418e-02 2.974048256874084473e-02 -8.048625662922859192e-03 2.815415263175964355e-01 -2.272137701511383057e-01 1.779708713293075562e-01 1.167861968278884888e-01 5.023128986358642578e-01 -2.765343487262725830e-01 -1.593567281961441040e-01 -3.354454338550567627e-01 -1.493931561708450317e-01 2.225879430770874023e-01 -1.948265545070171356e-02
2.329261302947998047e-01 -7.174887508153915405e-02 1.423068940639495850e-01 -5.618790537118911743e-02 1.186412498354911804e-01 2.345909364521503448e-02 3.184708580374717712e-02 6.226030737161636353e-02 -6.533040851354598999e-02 -2.577489614486694336e-01 -6.008543446660041809e-02 -9.584036469459533691e-02 1.109547987580299377e-01 -1.707469224929809570e-01 1.463708877563476562e-01 4.431040212512016296e-02 4.870422482490539551e-01 2.070446908473968506e-01 -1.758296638727188110e-01 -8.614024519920349121e-02 -2.829771861433982849e-02 -4.203709587454795837e-02 3.552824556827545166e-01 2.432834357023239136e-01 2.738568782806396484e-01 1.846428215503692627e-01 -1.556258201599121094e-01 -6.888035684823989868e-02 -9.821797162294387817e-02 -1.125129461288452148e-01 2.869512140750885010e-01 -1.501742471009492874e-02
1.711350977420806885e-01 7.478850334882736206e-02 -1.598652005195617676e-01 -3.718032538890838623e-01 -3.446862846612930298e-02 -4.811895638704299927e-02 1.797641515731811523e-01 3.820922225713729858e-02 5.195380002260208130e-02 -3.479505181312561035e-01 -5.005055665969848633e-02 -5.742865428328514099e-02 2.762787044048309326e-02 -7.661422342061996460e-02 5.623272061347961426e-02 -6.278136372566223145e-02 1.729904413223266602e-01 2.615068852901458740e-01 7.656122744083404541e-02 2.541142702102661133e-01 5.364201217889785767e-02 3.141114115715026855e-01 -1.338408291339874268e-01 9.452214837074279785e-02 -2.421231195330619812e-02 3.804805278778076172e-01 -2.554602622985839844e-01 2.127760201692581177e-01 -1.221550852060317993e-01 1.482134014368057251e-01 1.643655896186828613e-01 -6.171719729900360107e-02
5.831576511263847351e-02 2.035948485136032104e-01 -7.272495329380035400e-02 -2.865915894508361816e-01 -5.540939420461654663e-02 -1.232153028249740601e-01 -6.658675521612167358e-02 -5.414186790585517883e-02 2.048431932926177979e-01 -1.461162269115447998e-01 3.686823695898056030e-02 -4.963450133800506592e-02 5.031474679708480835e-02 -1.388007551431655884e-01 -3.173704817891120911e-02 -1.141371577978134155e-01 -2.580682635307312012e-01 -4.814363643527030945e-02 -1.275089979171752930e-01 2.692714035511016846e-01 -2.105867713689804077e-01 1.106954663991928101e-01 7.169330120086669922e-02 2.375112026929855347e-01 1.992661803960800171e-01 4.330815374851226807e-01 -4.344834983348846436e-01 -1.633829921483993530e-01 5.138001218438148499e-02 -2.419310249388217926e-02 1.239591985940933228e-01 -4.449790343642234802e-02
-6.935516744852066040e-02 -1.230178251862525940e-01 -1.594488471746444702e-01 -1.259936094284057617e-01 -1.605796664953231812e-01 2.649926207959651947e-02 -8.522203564643859863e-02 4.237402603030204773e-02 -2.015498429536819458e-01 -3.331439495086669922e-01 3.829556703567504883e-02 -6.963656097650527954e-02 -1.828718185424804688e-01 -2.002797424793243408e-01 -1.819329708814620972e-01 3.024047017097473145e-01 5.251614004373550415e-02 -2.104992419481277466e-01 1.022965274751186371e-02 -1.552871465682983398e-01 -1.072418391704559326e-01 4.636282473802566528e-02 4.087615758180618286e-02 3.760867416858673096e-01 1.334361033514142036e-03 2.934507429599761963e-01 -1.864360123872756958e-01 -1.266719549894332886e-01 -1.866194419562816620e-02 -3.255464732646942139e-01 1.667296141386032104e-01 2.192959785461425781e-01
2.809928953647613525e-01 2.416624724864959717e-01 5.268867686390876770e-02 -2.167215943336486816e-01 -3.458967506885528564e-01 -6.490177661180496216e-02 -1.276436895132064819e-01 -1.058693379163742065e-01 -2.951922416687011719e-01 -2.494137436151504517e-01 -2.028447687625885010e-01 1.330513358116149902e-01 7.651679217815399170e-02 -5.870952457189559937e-02 3.337524458765983582e-02 1.251842975616455078e-01 -2.692565619945526123e-01 -1.207140535116195679e-01 -2.328644134104251862e-02 9.198069572448730469e-02 -8.087613433599472046e-02 1.234835684299468994e-01 5.866805557161569595e-03 -1.807312108576297760e-02 2.389230132102966309e-01 3.030040562152862549e-01 -1.812243461608886719e-01 -9.188035875558853149e-02 -1.874848008155822754e-01 -4.235947877168655396e-02 2.729289829730987549e-01 8.613977581262588501e-02
-1.446238160133361816e-01 -2.840571291744709015e-02 1.512684077024459839e-01 -2.073540091514587402e-01 1.104825437068939209e-01 1.383631825447082520e-01 -1.574179381132125854e-01 3.400244051590561867e-03 3.623381257057189941e-02 -1.077465042471885681e-01 6.521035730838775635e-02 1.131686270236968994e-01 -1.119894385337829590e-01 -7.399557530879974365e-02 1.220313832163810730e-01 2.666802108287811279e-01 -1.105101406574249268e-01 -5.598851293325424194e-02 -6.248107179999351501e-02 -8.213809132575988770e-02 -3.031994961202144623e-02 -2.369588762521743774e-01 -4.669318720698356628e-02 2.356829792261123657e-01 7.337444275617599487e-02 1.672464907169342041e-01 -4.317964613437652588e-01 9.423277527093887329e-02 -4.196467995643615723e-01 -8.534926176071166992e-02 3.993050754070281982e-01 -9.969393908977508545e-02
2.165531739592552185e-02 -1.546238362789154053e-01 -1.588081568479537964e-01 -5.424098297953605652e-02 8.114908635616302490e-02 -2.610659301280975342e-01 -1.773746162652969360e-01 3.359136879444122314e-01 -5.029360577464103699e-02 -2.518141567707061768e-01 3.403491526842117310e-02 5.275946110486984253e-02 -4.235557839274406433e-02 -3.784315884113311768e-01 -5.222846195101737976e-02 1.219703778624534607e-01 2.024041488766670227e-02 2.375685274600982666e-01 -1.775447130203247070e-01 -1.805924624204635620e-02 -3.931562975049018860e-02 -7.682941854000091553e-02 -9.162013977766036987e-02 4.652536660432815552e-02 3.778873383998870850e-01 4.025802314281463623e-01 -1.003031954169273376e-01 -1.300687901675701141e-02 3.234627097845077515e-02 -3.427296504378318787e-02 2.652519643306732178e-01 -3.931992501020431519e-02
-1.117097213864326477e-03 7.416017819195985794e-03 1.123634539544582367e-02 -3.708468973636627197e-01 -1.949811726808547974e-01 1.076721698045730591e-01 2.474308013916015625e-01 2.062124907970428467e-01 3.562453389167785645e-01 1.473316252231597900e-01 -3.355631828308105469e-01 -6.245381012558937073e-02 1.650836467742919922e-01 -2.181404381990432739e-01 5.794570967555046082e-02 3.823405131697654724e-02 5.956757441163063049e-02 -2.455978542566299438e-01 6.455841660499572754e-02 1.907760053873062134e-01 -8.659075200557708740e-02 1.109600737690925598e-01 3.905475139617919922e-03 1.875123679637908936e-01 1.770801097154617310e-01 3.280741870403289795e-01 -1.500854194164276123e-01 -1.053427346050739288e-03 3.340315446257591248e-02 -1.688502132892608643e-01 1.019897162914276123e-01 5.652318149805068970e-02
1.233421862125396729e-01 1.179058104753494263e-01 -7.158729434013366699e-02 -2.280818372964859009e-01 -1.431036591529846191e-01 -2.957362681627273560e-02 1.325201094150543213e-01 -1.688507944345474243e-02 2.689405083656311035e-01 -1.304711252450942993e-01 -5.866610258817672729e-02 -1.623746454715728760e-01 9.126984328031539917e-02 -4.909564852714538574e-01 -5.976269021630287170e-02 -1.212195008993148804e-01 -1.396442018449306488e-02 -3.480608761310577393e-02 -1.533909589052200317e-01 2.996479570865631104e-01 7.429418712854385376e-02 2.667180895805358887e-01 1.058883368968963623e-01 1.012888252735137939e-01 2.394573837518692017e-01 1.960496455430984497e-01 -3.641771078109741211e-01 -8.208791166543960571e-02 3.665785491466522217e-02 -1.909423619508743286e-01 2.601147256791591644e-02 3.568816184997558594e-02
1.103265956044197083e-02 2.062210142612457275e-01 9.672195464372634888e-02 -2.585276067256927490e-01 -7.860781252384185791e-02 1.262225806713104248e-01 3.307510614395141602e-01 1.306241005659103394e-01 1.016966328024864197e-01 -1.803459823131561279e-01 2.274179458618164062e-02 6.602786481380462646e-02 -1.619762778282165527e-01 -1.332968771457672119e-01 6.547216325998306274e-02 1.654347926378250122e-01 2.292705178260803223e-01 -9.418558329343795776e-02 -4.932978376746177673e-02 9.899187088012695312e-02 2.957513369619846344e-02 7.534001767635345459e-02 3.572474122047424316e-01 1.048908159136772156e-01 -6.549007445573806763e-02 1.314716488122940063e-01 -2.592464089393615723e-01 1.600247025489807129e-01 -4.977916479110717773e-01 6.287436932325363159e-02 1.437035650014877319e-01 -5.956194177269935608e-02
2.487111836671829224e-01 5.280236154794692993e-02 1.317595094442367554e-01 -7.654181122779846191e-02 -2.230142205953598022e-01 8.421725779771804810e-02 1.805319683626294136e-03 1.298244297504425049e-01 8.898299187421798706e-02 -2.325888574123382568e-01 1.528947502374649048e-01 1.079097241163253784e-01 -5.538300424814224243e-02 -1.342547386884689331e-01 -3.045304492115974426e-02 1.909558773040771484e-01 -1.573054194450378418e-01 1.914825737476348877e-01 -1.779551804065704346e-01 8.950307220220565796e-02 1.918259114027023315e-01 -5.075700953602790833e-02 -5.972876399755477905e-02 3.499168753623962402e-01 1.832292973995208740e-01 3.064024448394775391e-01 5.081069469451904297e-02 -1.237957850098609924e-01 -1.362446844577789307e-01 -4.527599513530731201e-01 -1.061245519667863846e-02 2.177807092666625977e-01
1.608525514602661133e-01 1.525877267122268677e-01 -1.791154295206069946e-01 -4.208984076976776123e-01 -3.903196379542350769e-02 -8.111530542373657227e-02 1.272823102772235870e-02 3.590934723615646362e-02 -2.606515027582645416e-02 1.517981141805648804e-01 -1.205267161130905151e-01 1.454605609178543091e-01 5.072751268744468689e-02 7.767871767282485962e-02 2.583643496036529541e-01 2.270394265651702881e-01 1.974713616073131561e-02 -2.655107676982879639e-01 2.276464998722076416e-01 -9.796494245529174805e-02 1.581436991691589355e-01 -4.266024753451347351e-02 3.238144889473915100e-02 3.949262797832489014e-01 8.923057466745376587e-02 2.511981129646301270e-01 -8.480087667703628540e-02 2.244005948305130005e-01 7.966060191392898560e-02 -1.317506581544876099e-01 2.051475644111633301e-01 1.875834465026855469e-01
1.864370405673980713e-01 3.849414885044097900e-01 2.620646655559539795e-01 1.244239136576652527e-01 -3.011180087924003601e-02 1.625860854983329773e-02 1.936456710100173950e-01 1.569989603012800217e-03 8.323043584823608398e-02 4.638315737247467041e-02 -1.463037729263305664e-01 -2.557956278324127197e-01 -2.405140995979309082e-01 -1.172976046800613403e-01 -1.327962875366210938e-01 -4.997520893812179565e-02 5.429919064044952393e-02 -9.168000891804695129e-03 7.224955409765243530e-02 1.092416495084762573e-01 2.424378879368305206e-02 1.686304360628128052e-01 1.251459717750549316e-01 2.330854535102844238e-01 6.700631976127624512e-02 2.086240500211715698e-01 -2.293271571397781372e-01 -1.692578941583633423e-01 -2.473641782999038696e-01 -3.103087842464447021e-01 2.940761744976043701e-01 1.190036460757255554e-01
1.940190047025680542e-01 -1.264691650867462158e-01 -2.242849022150039673e-01 -1.600133627653121948e-01 1.496744249016046524e-02 3.638159856200218201e-02 1.555822640657424927e-01 -1.708848215639591217e-02 6.961885094642639160e-02 -4.014638662338256836e-01 -9.774298965930938721e-02 -2.511340975761413574e-01 -6.945019215345382690e-02 -6.272120028734207153e-02 2.164601162075996399e-02 7.661727815866470337e-02 2.200987190008163452e-01 1.305423676967620850e-02 -1.160498242825269699e-02 2.532598674297332764e-01 9.631475061178207397e-02 1.193016394972801208e-01 -2.264707684516906738e-01 2.838737964630126953e-01 7.322286069393157959e-02 1.667063534259796143e-01 -3.214507699012756348e-01 2.556264400482177734e-01 -2.366839647293090820e-01 -1.895602606236934662e-02 1.779654771089553833e-01 -1.803341358900070190e-01
7.757177203893661499e-02 -1.932543143630027771e-02 -5.075508356094360352e-02 -4.678484052419662476e-02 1.249244138598442078e-01 1.422314345836639404e-01 1.421264838427305222e-02 3.310829401016235352e-01 1.893862634897232056e-01 -3.398502171039581299e-01 -3.823983669281005859e-01 1.679618656635284424e-02 -2.763010859489440918e-01 -2.418256849050521851e-01 -7.573577109724283218e-03 6.251475214958190918e-02 -1.203693673014640808e-01 -6.737146526575088501e-02 7.674530893564224243e-02 1.230234745889902115e-02 -5.398390814661979675e-02 -5.894314125180244446e-02 3.012066185474395752e-01 2.525756657123565674e-01 1.299759000539779663e-01 2.831852436065673828e-01 8.047351241111755371e-02 1.091900002211332321e-02 -5.255568772554397583e-02 -1.410354375839233398e-01 1.218588054180145264e-01 2.817166745662689209e-01
9.588551521301269531e-02 -4.029441042803227901e-04 -9.449870884418487549e-02 -2.560783624649047852e-01 -1.336839795112609863e-01 9.189174324274063110e-02 3.355053961277008057e-01 1.072094738483428955e-01 1.156187430024147034e-01 8.735900372266769409e-02 1.586014032363891602e-02 -1.411380767822265625e-01 7.282557338476181030e-02 -2.009246349334716797e-01 2.627623267471790314e-02 -1.174937039613723755e-01 8.334564417600631714e-02 -3.269917964935302734e-01 -5.758313834667205811e-02 9.950265288352966309e-02 -2.375225871801376343e-01 1.973159424960613251e-02 -9.185288101434707642e-02 1.952143609523773193e-01 2.082925587892532349e-01 2.618977427482604980e-01 -2.238853424787521362e-01 2.772123217582702637e-01 -3.628841340541839600e-01 -4.406500235199928284e-02 1.447729915380477905e-01 2.015297114849090576e-01
2.927422523498535156e-01 1.517944633960723877e-01 4.389212653040885925e-02 -3.585630953311920166e-01 -2.654506266117095947e-01 -1.172198876738548279e-01 -8.536235988140106201e-02 -2.177443057298660278e-01 -1.086087152361869812e-01 -4.046835377812385559e-02 1.927636750042438507e-02 8.537814021110534668e-02 1.088293343782424927e-01 -1.558471322059631348e-01 1.866913437843322754e-01 1.174313202500343323e-01 -4.913540184497833252e-02 -9.851925075054168701e-02 -1.626390367746353149e-01 6.726524978876113892e-02 3.276729956269264221e-02 2.013711482286453247e-01 -1.708870679140090942e-01 -1.562875956296920776e-01 1.731910556554794312e-01 2.929728925228118896e-01 -3.287754058837890625e-01 2.968562394380569458e-02 -2.528557777404785156e-01 -9.360385686159133911e-02 2.663011550903320312e-01 9.605541825294494629e-02
1.738256961107254028e-01 2.945455908775329590e-02 1.699312925338745117e-01 -1.508299559354782104e-01 -2.574288519099354744e-03 -1.301703453063964844e-01 2.266918718814849854e-01 3.161469995975494385e-01 6.884720176458358765e-02 -3.300416171550750732e-01 1.436896473169326782e-01 1.169543638825416565e-01 -8.751885592937469482e-02 -1.631974726915359497e-01 -4.793646931648254395e-02 1.170935202389955521e-02 7.055217027664184570e-02 -2.372728288173675537e-01 -1.327824033796787262e-02 -2.467371150851249695e-02 -5.005224794149398804e-02 -1.738798618316650391e-01 2.228859812021255493e-02 2.260307520627975464e-01 4.006837606430053711e-01 2.659054100513458252e-01 1.961166970431804657e-02 1.136364415287971497e-01 -3.327541425824165344e-02 -3.571684062480926514e-01 1.822911500930786133e-01 1.069408580660820007e-01
1.512157320976257324e-01 8.737758034840226173e-04 8.089052885770797729e-02 1.393287479877471924e-01 -1.512404084205627441e-01 4.949574545025825500e-02 4.798220843076705933e-02 1.138543561100959778e-01 2.561878263950347900e-01 -2.660368680953979492e-01 -8.000214397907257080e-02 4.311146438121795654e-01 -1.283550858497619629e-01 -2.520481646060943604e-01 -1.525954455137252808e-01 3.618542477488517761e-02 -1.543199568986892700e-01 -8.354616910219192505e-02 -1.116463262587785721e-02 -1.284949481487274170e-01 1.173672452569007874e-01 4.779607430100440979e-02 2.117653787136077881e-01 1.741593629121780396e-01 2.553943097591400146e-01 2.370801568031311035e-01 -8.461902290582656860e-02 -9.400437027215957642e-02 -2.956229820847511292e-02 -1.207481697201728821e-01 3.029117286205291748e-01 3.066211938858032227e-01
2.165561169385910034e-01 3.683448731899261475e-01 -1.860074698925018311e-01 -1.940624564886093140e-01 -7.555376272648572922e-03 2.598760724067687988e-01 -9.672603756189346313e-02 9.037759155035018921e-04 -7.376861572265625000e-02 -1.903819739818572998e-01 9.695011377334594727e-02 1.695583611726760864e-01 9.537539631128311157e-02 4.496928676962852478e-02 1.616748236119747162e-02 2.091856002807617188e-01 -1.008565574884414673e-01 -6.737978756427764893e-02 -1.605366915464401245e-01 -7.548276335000991821e-02 1.565156579017639160e-01 2.619577944278717041e-01 -3.403883660212159157e-03 1.076172478497028351e-02 3.324162587523460388e-02 4.114228487014770508e-01 -1.678499579429626465e-01 2.839433215558528900e-02 -2.557007074356079102e-01 -3.138179481029510498e-01 2.472031861543655396e-02 -1.731603890657424927e-01
2.293977886438369751e-01 4.792124032974243164e-02 -9.791211783885955811e-02 7.731867581605911255e-02 -1.531594246625900269e-01 1.064949482679367065e-01 2.545865625143051147e-02 2.241059690713882446e-01 -7.733871787786483765e-02 -3.174771964550018311e-01 -1.122520118951797485e-01 1.610215287655591965e-03 -1.907600760459899902e-01 -2.181035093963146210e-02 -2.578124403953552246e-01 1.741786748170852661e-01 -1.515977978706359863e-01 -2.092617899179458618e-01 1.088280007243156433e-01 4.962162300944328308e-02 1.196964681148529053e-01 5.324251577258110046e-02 2.542925477027893066e-01 2.672027945518493652e-01 1.088618189096450806e-01 3.023490607738494873e-01 -7.362353056669235229e-02 -2.692451700568199158e-02 -2.916921377182006836e-01 -1.949808001518249512e-01 9.856999665498733521e-02 3.380333185195922852e-01
7.279089838266372681e-02 2.183714359998703003e-01 -6.784451007843017578e-02 2.433272078633308411e-02 -6.289262324571609497e-02 7.859876006841659546e-02 -3.438249826431274414e-01 2.862072885036468506e-01 -1.261484064161777496e-02 -1.012103408575057983e-01 -1.955337375402450562e-01 1.517097353935241699e-01 2.167963087558746338e-01 -1.786845177412033081e-01 -3.307960927486419678e-01 1.063882857561111450e-01 6.236209347844123840e-02 1.638821810483932495e-01 -9.230629354715347290e-02 -6.543455645442008972e-03 -4.065484181046485901e-02 8.292375504970550537e-02 1.178366988897323608e-01 2.104428410530090332e-01 4.106813669204711914e-01 2.433816939592361450e-01 -8.753215521574020386e-02 2.201640754938125610e-01 2.481701225042343140e-02 -1.180044189095497131e-01 2.358412891626358032e-01 -5.595189053565263748e-03
1.943455636501312256e-01 2.857931889593601227e-02 2.888122797012329102e-01 9.217245504260063171e-03 -2.506289184093475342e-01 -2.403102442622184753e-02 4.539963789284229279e-03 2.764923572540283203e-01 2.239551097154617310e-01 -4.282557666301727295e-01 -1.914144456386566162e-01 -7.916736602783203125e-02 7.414051145315170288e-02 -1.544653177261352539e-01 -7.774445414543151855e-02 -5.221646279096603394e-02 -2.141816541552543640e-02 9.280822426080703735e-02 -6.846735626459121704e-02 -9.075079113245010376e-02 9.054582566022872925e-03 -4.037532955408096313e-02 8.486869931221008301e-02 3.753179311752319336e-01 1.456439793109893799e-01 2.682916522026062012e-01 -8.712154626846313477e-02 6.370832026004791260e-02 -3.466192260384559631e-02 -3.675425946712493896e-01 1.003336086869239807e-01 -2.214633114635944366e-02
-2.021246999502182007e-01 -8.538003265857696533e-02 3.563459590077400208e-02 -7.745634019374847412e-02 -1.587344449944794178e-04 1.241160854697227478e-01 -1.312434822320938110e-01 1.991257369518280029e-01 5.582446232438087463e-02 -1.027906537055969238e-01 -2.350161075592041016e-01 3.666024804115295410e-01 4.751478880643844604e-02 -1.952259093523025513e-01 -3.844672739505767822e-01 2.562555372714996338e-01 8.375713974237442017e-02 -2.134153386577963829e-03 -1.626608818769454956e-01 1.231479924172163010e-02 -6.193072348833084106e-02 1.333913356065750122e-01 8.342521637678146362e-02 1.440978944301605225e-01 2.858491241931915283e-01 2.274145483970642090e-01 -1.842412203550338745e-01 2.875350117683410645e-01 -9.147980064153671265e-02 -2.100826948881149292e-01 1.717599928379058838e-01 -1.024561654776334763e-02
4.799327626824378967e-02 1.771354526281356812e-01 -2.119263857603073120e-01 -2.125297784805297852e-01 -4.596146754920482635e-04 1.633016467094421387e-01 1.822644323110580444e-01 -6.497014313936233521e-02 3.485404327511787415e-02 -7.432600110769271851e-02 1.908542066812515259e-01 1.126408651471138000e-01 1.738817542791366577e-01 -4.369206130504608154e-01 1.647081524133682251e-01 -9.480363689363002777e-03 5.931384488940238953e-02 -1.126880273222923279e-01 3.096400946378707886e-02 1.822890788316726685e-01 1.751040853559970856e-02 2.368887960910797119e-01 1.743892580270767212e-01 1.695511043071746826e-01 3.026175796985626221e-01 3.281668722629547119e-01 -1.537991613149642944e-01 1.621747314929962158e-01 -2.602308802306652069e-02 -3.007781207561492920e-01 3.210609778761863708e-02 2.313728071749210358e-02
1.822458393871784210e-02 5.970853939652442932e-02 7.780095189809799194e-02 -4.597889631986618042e-02 1.949088275432586670e-01 -2.553799375891685486e-02 -6.939260661602020264e-02 2.770522050559520721e-02 2.317853718996047974e-01 -5.581064149737358093e-02 -7.952017337083816528e-02 -2.948397994041442871e-01 -2.352626174688339233e-01 -1.044091507792472839e-01 1.785759627819061279e-01 -2.123514749109745026e-02 9.606771916151046753e-02 2.543621063232421875e-01 -3.270220384001731873e-02 9.411218762397766113e-02 2.921524941921234131e-01 5.187038779258728027e-01 3.965279832482337952e-02 2.953858077526092529e-01 6.014765799045562744e-02 1.764290481805801392e-01 -2.031659483909606934e-01 -9.386249817907810211e-03 -1.476094573736190796e-01 -1.086456403136253357e-01 2.327892929315567017e-01 6.362113356590270996e-02
1.911611855030059814e-01 -2.269236892461776733e-01 9.410890936851501465e-02 -8.982911705970764160e-02 -1.579852774739265442e-02 -3.436137735843658447e-02 4.564580321311950684e-02 2.370344549417495728e-01 5.516035109758377075e-02 -4.815796762704849243e-02 -2.857458591461181641e-02 -7.555650081485509872e-03 3.810977563261985779e-02 3.929045051336288452e-02 -2.434765920042991638e-02 1.896451860666275024e-01 3.997420072555541992e-01 2.978104650974273682e-01 1.205068677663803101e-01 1.690895706415176392e-01 7.790141738951206207e-03 2.169764488935470581e-01 1.943945735692977905e-01 3.430377244949340820e-01 3.093419671058654785e-01 2.403797805309295654e-01 -1.886430084705352783e-01 1.805823296308517456e-01 -1.312074661254882812e-01 5.353044718503952026e-03 1.170744523406028748e-01 2.067011147737503052e-01
-1.517008244991302490e-02 -7.185814529657363892e-02 -8.089535683393478394e-02 -7.482806593179702759e-02 9.445686638355255127e-02 9.928238391876220703e-02 -1.051181461662054062e-02 2.842892408370971680e-01 1.475063562393188477e-01 -3.230362832546234131e-01 -4.521863758563995361e-01 -3.857949003577232361e-02 -2.448654472827911377e-01 -1.776377260684967041e-01 -1.044628955423831940e-02 2.185857854783535004e-02 -1.758340746164321899e-01 -1.824601888656616211e-01 2.335290797054767609e-02 -7.671110332012176514e-02 -1.021853387355804443e-01 1.038864850997924805e-01 2.071769386529922485e-01 3.367469608783721924e-01 2.748560011386871338e-01 1.809937208890914917e-01 4.798001796007156372e-02 5.402005463838577271e-02 -1.468250304460525513e-01 -1.450502276420593262e-01 7.533269375562667847e-02 2.204287350177764893e-01
-1.256145723164081573e-02 -4.063867777585983276e-02 3.944402933120727539e-02 1.878939010202884674e-02 2.505278214812278748e-02 -4.311164841055870056e-02 1.710763722658157349e-01 2.414961904287338257e-01 1.592862755060195923e-01 -1.600343585014343262e-01 4.284214228391647339e-02 -1.014858935377560556e-04 2.125848829746246338e-01 -3.320499509572982788e-02 2.592957913875579834e-01 1.677374392747879028e-01 1.908139139413833618e-01 1.728805601596832275e-01 -8.300672471523284912e-02 2.740899026393890381e-01 -7.140006404370069504e-03 1.865045279264450073e-01 4.406768977642059326e-01 3.084997534751892090e-01 2.480079829692840576e-01 2.229482382535934448e-01 -2.326162308454513550e-01 8.254302293062210083e-02 -9.094972908496856689e-02 2.908624894917011261e-02 6.603104528039693832e-03 2.406431883573532104e-01
2.325681596994400024e-01 1.443997621536254883e-01 2.383272051811218262e-01 -1.747001856565475464e-01 -1.626234799623489380e-01 -4.495659098029136658e-02 2.034291625022888184e-01 -3.689622739329934120e-03 3.282269835472106934e-01 -2.393936514854431152e-01 1.316012442111968994e-01 -2.381209731101989746e-01 -5.397815629839897156e-02 3.063932433724403381e-02 9.212998300790786743e-02 -3.369547054171562195e-02 1.679559499025344849e-01 2.492243200540542603e-01 -6.017401069402694702e-02 9.811712801456451416e-02 -1.928305625915527344e-01 3.769814968109130859e-02 9.008091688156127930e-02 1.857308447360992432e-01 2.394542843103408813e-01 1.946457773447036743e-01 -2.738324739038944244e-02 2.874900400638580322e-01 3.171564638614654541e-02 -2.863476574420928955e-01 1.481370478868484497e-01 2.167523503303527832e-01
1.865131556987762451e-01 -8.007579296827316284e-02 -5.023397505283355713e-03 -4.430808424949645996e-01 1.735942512750625610e-01 2.603830099105834961e-01 -1.151679679751396179e-01 2.686099410057067871e-01 -7.363589480519294739e-03 -1.606401056051254272e-01 -2.361787259578704834e-01 1.422247141599655151e-01 -2.091228030622005463e-02 -1.582074724137783051e-02 -5.249917134642601013e-02 2.093070149421691895e-01 -7.937553524971008301e-02 -7.014166563749313354e-02 -7.696338742971420288e-02 1.209162771701812744e-01 1.796220988035202026e-01 -1.170907616615295410e-01 -1.075205802917480469e-01 3.176412284374237061e-01 5.730692297220230103e-02 -5.031087994575500488e-02 -4.643293917179107666e-01 3.242702782154083252e-02 2.255264436826109886e-03 -5.633515119552612305e-02 1.108164265751838684e-01 4.314661771059036255e-02
2.022334188222885132e-01 -2.407248020172119141e-01 1.015304103493690491e-01 1.841358654201030731e-02 1.149494722485542297e-01 -8.261115103960037231e-02 1.224351674318313599e-01 2.379978448152542114e-01 1.436850726604461670e-01 -1.293460875749588013e-01 1.181773655116558075e-02 -4.975750669836997986e-02 1.106624379754066467e-01 -4.122272506356239319e-02 9.322544932365417480e-02 1.301368325948715210e-01 3.332494497299194336e-01 1.967339068651199341e-01 8.248168230056762695e-02 2.691953480243682861e-01 2.948985062539577484e-02 1.570318043231964111e-01 3.830784186720848083e-02 3.697783052921295166e-01 4.042880237102508545e-01 1.479486376047134399e-01 -2.037733793258666992e-01 1.502281278371810913e-01 -7.759288698434829712e-02 -3.748466074466705322e-02 1.633164435625076294e-01 2.073220163583755493e-01
2.438597232103347778e-01 1.135017126798629761e-01 -1.993622183799743652e-01 -3.499825000762939453e-01 -8.022587001323699951e-02 -1.483198814094066620e-02 -4.796406999230384827e-02 -2.137425243854522705e-01 2.573662400245666504e-01 -3.263869583606719971e-01 -4.895828664302825928e-02 -1.452098637819290161e-01 -2.699976973235607147e-02 -6.840785592794418335e-02 6.681768596172332764e-02 1.526792645454406738e-01 -2.114339470863342285e-01 2.853933721780776978e-02 -1.375558786094188690e-02 -1.453795135021209717e-01 2.146293371915817261e-01 1.322258710861206055e-01 1.625225991010665894e-01 2.526105642318725586e-01 1.206244155764579773e-01 6.689349561929702759e-02 -2.555955946445465088e-01 2.047627121210098267e-01 -1.398032009601593018e-01 2.996382713317871094e-01 1.000332087278366089e-01 1.229084208607673645e-01
2.447419613599777222e-01 -2.075912207365036011e-01 2.086990028619766235e-01 2.478731982409954071e-02 7.561845332384109497e-02 -1.799213588237762451e-01 -9.672861546277999878e-02 -1.261385381221771240e-01 -4.082039743661880493e-02 -4.360444545745849609e-01 -6.145769357681274414e-02 -2.694008173421025276e-03 -9.269302338361740112e-02 -4.711716249585151672e-02 6.638827919960021973e-02 1.225827708840370178e-01 1.922688931226730347e-01 -7.848125696182250977e-02 -1.172143965959548950e-01 -2.120811343193054199e-01 -2.516584284603595734e-02 -7.458946108818054199e-02 3.386830687522888184e-01 1.811447590589523315e-01 2.879838049411773682e-01 2.656660676002502441e-01 -2.986463904380798340e-01 7.333209365606307983e-02 -5.616766959428787231e-02 -9.864478558301925659e-02 2.136488854885101318e-01 3.842462226748466492e-02
4.391409084200859070e-02 8.885408192873001099e-02 1.210530251264572144e-01 5.982371047139167786e-02 -2.555298805236816406e-01 5.371628701686859131e-02 3.008284978568553925e-02 5.879216641187667847e-02 1.597882062196731567e-01 -1.067199781537055969e-01 -2.524538338184356689e-01 3.295980691909790039e-01 -2.897842414677143097e-02 -4.041187092661857605e-02 -1.262269914150238037e-01 2.388710230588912964e-01 -8.274171501398086548e-03 1.507855206727981567e-01 -2.459925971925258636e-02 3.743348643183708191e-02 -7.636283338069915771e-02 4.600232541561126709e-01 -1.223223209381103516e-01 3.336260914802551270e-01 2.197749465703964233e-01 4.000744223594665527e-01 -1.207116693258285522e-01 -4.835306480526924133e-02 6.346454471349716187e-02 1.210511922836303711e-01 -3.476219251751899719e-03 4.637487977743148804e-02
5.847836285829544067e-02 1.329676955938339233e-01 -8.278919756412506104e-02 4.749309271574020386e-02 -1.583413630723953247e-01 7.421736605465412140e-03 3.604548573493957520e-01 2.610291838645935059e-01 2.884800732135772705e-01 -2.566249072551727295e-01 -2.801848351955413818e-01 -2.754692733287811279e-01 -9.831161238253116608e-03 -2.908999323844909668e-01 1.066484451293945312e-01 1.736693680286407471e-01 1.619696617126464844e-01 1.893451064825057983e-02 -3.567012771964073181e-02 -1.071967706084251404e-01 4.186687245965003967e-02 -4.452538862824440002e-02 1.162387058138847351e-01 3.190704286098480225e-01 1.169745996594429016e-01 -2.376587130129337311e-02 -5.103702843189239502e-02 -3.341973572969436646e-02 3.313031792640686035e-02 -3.116951584815979004e-01 2.050969302654266357e-01 -1.364978216588497162e-02
2.529762089252471924e-01 5.748096853494644165e-02 3.032249212265014648e-01 1.382484138011932373e-01 -1.181023642420768738e-01 8.718185126781463623e-03 1.402398049831390381e-01 7.722608000040054321e-02 9.292834997177124023e-02 -2.310235351324081421e-01 -2.026800066232681274e-01 3.282144665718078613e-01 -3.602709248661994934e-02 -4.981499537825584412e-02 -2.594089210033416748e-01 6.475965678691864014e-02 1.369135826826095581e-01 1.936437189579010010e-01 2.108256518840789795e-01 7.614542846567928791e-04 -1.237954124808311462e-01 1.874087750911712646e-01 2.497706329450011253e-03 1.987451016902923584e-01 8.534053713083267212e-02 1.822749227285385132e-01 -7.161745429039001465e-02 8.971740491688251495e-03 -1.030645146965980530e-01 -6.995495874434709549e-03 3.676644861698150635e-01 3.371918797492980957e-01
-1.670860946178436279e-01 3.104032576084136963e-01 3.523280099034309387e-02 -2.292400896549224854e-01 -2.394884079694747925e-02 8.970236033201217651e-02 1.906705498695373535e-01 1.561774015426635742e-01 3.362437188625335693e-01 -6.170546263456344604e-02 -2.818304300308227539e-01 8.656705170869827271e-02 -1.080114319920539856e-01 -1.355212926864624023e-01 -1.005299668759107590e-02 1.974512934684753418e-01 2.147369384765625000e-01 -5.132568627595901489e-02 -2.216511368751525879e-01 1.061342954635620117e-01 -2.331499010324478149e-01 1.301653534173965454e-01 -3.608883917331695557e-02 2.352386116981506348e-01 1.291039288043975830e-01 2.846667468547821045e-01 -1.584258377552032471e-01 -6.747569143772125244e-02 8.318721503019332886e-02 -9.917469322681427002e-02 3.035197556018829346e-01 -7.966528832912445068e-02
1.382957696914672852e-01 6.351849436759948730e-02 -2.168469429016113281e-01 -1.793625764548778534e-02 8.975163102149963379e-02 2.295108586549758911e-01 2.619716823101043701e-01 -1.780753582715988159e-01 1.212100610136985779e-01 -7.007544487714767456e-02 2.227240949869155884e-01 5.477434396743774414e-02 2.008565366268157959e-01 -4.037077128887176514e-01 2.911259047687053680e-02 1.318216323852539062e-01 8.028357475996017456e-02 -1.587283462285995483e-01 -6.783853471279144287e-02 2.443154752254486084e-01 -3.184025362133979797e-02 2.294006347656250000e-01 1.113755777478218079e-01 4.284246638417243958e-02 3.418831229209899902e-01 3.039481937885284424e-01 -7.330217212438583374e-02 7.579538505524396896e-03 -1.441437453031539917e-01 -1.706287413835525513e-01 1.912223994731903076e-01 9.849288314580917358e-02
2.327400892972946167e-01 1.156879141926765442e-01 -5.733964964747428894e-02 -9.258014708757400513e-02 -1.156975142657756805e-02 -7.910785824060440063e-02 1.932307928800582886e-01 1.078991070389747620e-01 1.093343645334243774e-01 -3.340165615081787109e-01 -1.374962031841278076e-01 9.119934588670730591e-02 1.080422401428222656e-01 -3.248203396797180176e-01 -4.235178604722023010e-02 -1.392856240272521973e-01 9.989260137081146240e-02 -2.335242480039596558e-01 -4.035799950361251831e-02 2.368655353784561157e-01 -1.230170130729675293e-01 7.028131932020187378e-02 8.814013004302978516e-02 4.189738929271697998e-01 1.574447937309741974e-02 3.067487776279449463e-01 -9.888300299644470215e-02 -6.883898377418518066e-02 3.306705504655838013e-02 -1.552102714776992798e-01 3.816521167755126953e-02 3.390750288963317871e-01
2.746277153491973877e-01 -1.838018149137496948e-01 -5.726222414523363113e-03 -1.204531267285346985e-01 7.813054323196411133e-02 4.031456261873245239e-02 6.532100588083267212e-02 2.319180071353912354e-01 7.109474390745162964e-02 -5.217386782169342041e-02 -1.148211732506752014e-01 1.092061549425125122e-01 1.321973800659179688e-01 -2.702254429459571838e-02 1.472959965467453003e-01 8.861303329467773438e-02 2.451085895299911499e-01 2.742092311382293701e-01 6.146592553704977036e-03 2.758162915706634521e-01 -8.720216900110244751e-02 1.657301485538482666e-01 1.616263985633850098e-01 3.258366584777832031e-01 3.079862892627716064e-01 6.132169440388679504e-02 -1.884915530681610107e-01 1.845883131027221680e-01 -6.242707371711730957e-02 6.947904825210571289e-02 2.242778986692428589e-01 3.519139885902404785e-01
-1.615020781755447388e-01 -1.793126761913299561e-01 -8.680071681737899780e-02 -1.425914168357849121e-01 1.267453934997320175e-02 4.092046525329351425e-03 -1.104186773300170898e-01 3.722801432013511658e-02 -1.607461124658584595e-01 -1.365443617105484009e-01 -2.266262099146842957e-02 -1.819676011800765991e-01 -1.406559497117996216e-01 1.160943210124969482e-01 -6.516253948211669922e-02 2.874892652034759521e-01 -7.923614978790283203e-02 -2.004833668470382690e-01 1.435074210166931152e-02 5.090023204684257507e-02 1.972098350524902344e-01 2.123359143733978271e-01 2.975325882434844971e-01 1.921960264444351196e-01 -1.284359954297542572e-02 3.340356051921844482e-01 -1.132678464055061340e-01 2.631818950176239014e-01 -1.644700467586517334e-01 -1.745048463344573975e-01 3.341934084892272949e-01 2.830827236175537109e-01
-4.235050454735755920e-02 2.703011333942413330e-01 2.288990095257759094e-02 -9.248771518468856812e-02 4.092818126082420349e-03 4.131119325757026672e-02 4.640694335103034973e-02 3.044757544994354248e-01 -7.105007022619247437e-02 4.273376241326332092e-02 -1.979898363351821899e-01 1.612080335617065430e-01 -8.392249792814254761e-02 -2.397592365741729736e-01 -4.683969169855117798e-02 3.616363704204559326e-01 2.229745537042617798e-01 1.746100038290023804e-01 -1.077427119016647339e-01 7.456579059362411499e-02 -2.907356619834899902e-01 2.455289363861083984e-01 -1.408596634864807129e-01 3.532776832580566406e-01 1.333367377519607544e-01 1.880741566419601440e-01 -2.487483471632003784e-01 -1.726791113615036011e-01 -3.367532044649124146e-02 -3.400794044137001038e-02 2.552668331190943718e-03 -1.262700259685516357e-01
2.223041355609893799e-01 -8.012092113494873047e-02 -3.330970555543899536e-02 -1.220257356762886047e-01 -2.368702441453933716e-01 -8.617454022169113159e-02 7.536690682172775269e-02 2.546631395816802979e-01 1.524547785520553589e-01 -2.858962416648864746e-01 -1.096824631094932556e-01 7.478516083210706711e-03 -3.558336943387985229e-02 -1.200924664735794067e-01 2.431412041187286377e-02 -2.737800776958465576e-02 -1.734253577888011932e-02 1.198143288493156433e-01 -8.218719065189361572e-02 8.117666468024253845e-03 9.135278314352035522e-02 -4.877635836601257324e-02 -4.343935102224349976e-02 4.299789071083068848e-01 2.030624002218246460e-01 3.685331344604492188e-01 1.800641864538192749e-01 6.494620442390441895e-02 2.881034649908542633e-02 -4.160150289535522461e-01 1.941841393709182739e-01 1.254276186227798462e-01
1.706174910068511963e-01 -1.334347277879714966e-01 8.350251615047454834e-02 -4.652151837944984436e-02 -2.284429781138896942e-02 3.015222027897834778e-02 1.887084990739822388e-01 2.239171564579010010e-01 1.292246729135513306e-01 -9.987215697765350342e-02 -6.371016055345535278e-02 -5.626236088573932648e-03 1.618301421403884888e-01 -4.139706492424011230e-02 -1.290612947195768356e-02 1.098762676119804382e-01 2.792346477508544922e-01 3.436785340309143066e-01 9.264083206653594971e-02 2.808527648448944092e-01 -2.206994220614433289e-02 1.477784961462020874e-01 1.535153388977050781e-01 3.734827339649200439e-01 3.140541315078735352e-01 2.948476970195770264e-01 -1.403289288282394409e-01 8.806738257408142090e-02 -4.520474467426538467e-03 7.602290064096450806e-02 2.087431997060775757e-01 2.335483878850936890e-01
3.100305199623107910e-01 6.678321212530136108e-02 -2.041356414556503296e-01 -2.262882441282272339e-01 -1.463528871536254883e-01 1.260976940393447876e-01 1.624388806521892548e-02 3.611100837588310242e-02 2.503401041030883789e-01 -9.213025122880935669e-02 -2.030555456876754761e-01 -1.153203099966049194e-01 -3.875887393951416016e-02 -1.130190342664718628e-01 1.145049706101417542e-01 1.375152170658111572e-01 -1.508807688951492310e-01 -2.180695533752441406e-01 1.360410079360008240e-02 -2.667931374162435532e-03 1.831101030111312866e-01 2.180050164461135864e-01 1.131326705217361450e-01 -8.780742436647415161e-02 1.652589589357376099e-01 4.746055006980895996e-01 -2.193872034549713135e-01 -2.340832054615020752e-01 -1.832394301891326904e-01 -1.320847421884536743e-01 1.265930086374282837e-01 -3.253315761685371399e-02
1.696128398180007935e-02 1.979507654905319214e-01 1.667440533638000488e-01 -4.993567243218421936e-02 1.824045777320861816e-01 6.806833297014236450e-02 -2.697669267654418945e-01 -3.133273869752883911e-02 2.849979102611541748e-01 -6.623405963182449341e-02 -1.408688575029373169e-01 -6.732660531997680664e-02 -2.731810510158538818e-01 -2.315093278884887695e-01 5.459337960928678513e-03 -5.676252022385597229e-02 2.007441669702529907e-01 1.973030418157577515e-01 -1.231127381324768066e-01 8.642712607979774475e-03 2.386903166770935059e-01 2.110963612794876099e-01 3.296038135886192322e-02 2.390624135732650757e-01 2.025946825742721558e-01 3.036609590053558350e-01 -8.023583143949508667e-02 6.105277687311172485e-02 -1.271062344312667847e-01 -1.884098909795284271e-02 4.024241566658020020e-01 3.162189573049545288e-02
1.539711058139801025e-01 -4.303764924407005310e-02 -5.888813175261020660e-03 1.687349826097488403e-01 -1.565400660037994385e-01 8.629906177520751953e-02 1.711976379156112671e-01 9.791281819343566895e-02 2.559907734394073486e-01 -2.400481402873992920e-01 -1.642720401287078857e-01 1.641319543123245239e-01 -1.588878035545349121e-01 -2.820804715156555176e-01 -1.861661523580551147e-01 -6.963390391319990158e-03 -8.210622519254684448e-02 -1.342315971851348877e-01 -2.195812994614243507e-04 -5.628897622227668762e-02 1.156305000185966492e-01 1.230749189853668213e-01 2.329293340444564819e-01 1.243376284837722778e-01 1.812666505575180054e-01 3.509875237941741943e-01 -1.044945344328880310e-01 -2.393044382333755493e-01 -1.819506734609603882e-01 -2.302270084619522095e-01 1.775143146514892578e-01 3.007781207561492920e-01
1.038612499833106995e-01 2.847490310668945312e-01 -2.284300476312637329e-01 1.973349004983901978e-01 2.569785118103027344e-01 3.504715859889984131e-01 1.336745172739028931e-01 1.910226345062255859e-01 -4.541749507188796997e-02 -2.325253747403621674e-02 -1.158843860030174255e-01 3.148515522480010986e-02 1.832685917615890503e-01 8.624512702226638794e-02 6.886722892522811890e-02 2.909308299422264099e-02 -2.586522102355957031e-01 1.153556033968925476e-01 -2.578471004962921143e-01 6.088519841432571411e-02 1.198853924870491028e-01 1.618384569883346558e-02 5.473526194691658020e-02 2.088903933763504028e-01 1.916316002607345581e-01 1.939004361629486084e-01 -3.275824785232543945e-01 7.553604245185852051e-02 -1.810012608766555786e-01 -1.061875000596046448e-01 1.196851581335067749e-01 2.297404557466506958e-01
1.135803833603858948e-01 -2.318775504827499390e-01 7.710511982440948486e-02 -8.660503663122653961e-03 -7.337231934070587158e-02 6.913447286933660507e-03 -1.895463615655899048e-01 -2.624658681452274323e-02 9.533987939357757568e-02 -3.689101636409759521e-01 7.215503603219985962e-02 2.794179618358612061e-01 -3.628081083297729492e-02 -2.116564288735389709e-02 -1.711818575859069824e-01 1.393359899520874023e-01 1.727658808231353760e-01 -2.350749447941780090e-02 -1.626558452844619751e-01 -6.912019848823547363e-02 -1.617224812507629395e-01 -1.781867295503616333e-01 1.719990521669387817e-01 1.868042796850204468e-01 3.914731442928314209e-01 3.515631556510925293e-01 -8.444898575544357300e-02 4.879183322191238403e-02 -1.070576906204223633e-01 -1.610743403434753418e-01 3.023939430713653564e-01 8.419645577669143677e-02
3.709816038608551025e-01 1.290327012538909912e-01 1.482213437557220459e-01 -3.129108846187591553e-01 9.502428025007247925e-02 8.179137483239173889e-03 9.086644649505615234e-02 1.958180516958236694e-01 2.895310819149017334e-01 -1.260000397451221943e-03 3.912643715739250183e-02 3.429102301597595215e-01 4.984540119767189026e-02 -1.301729958504438400e-02 2.214721739292144775e-01 2.051081210374832153e-01 -3.132034838199615479e-01 -1.559344828128814697e-01 -6.641109287738800049e-02 -3.435005992650985718e-02 4.391600936651229858e-02 1.731217652559280396e-01 1.978207081556320190e-01 3.050034344196319580e-01 -2.143543213605880737e-03 4.895994067192077637e-02 -6.373193114995956421e-02 -1.594895496964454651e-02 -1.147032156586647034e-01 -2.345510870218276978e-01 8.041889220476150513e-02 1.691620331257581711e-03
8.653043210506439209e-02 8.644299209117889404e-02 1.180116645991802216e-02 -4.817461967468261719e-02 -2.095418423414230347e-01 1.343772411346435547e-01 1.810829490423202515e-01 7.590716332197189331e-02 1.134924292564392090e-01 -3.358260989189147949e-01 6.000413559377193451e-03 2.167131304740905762e-01 -3.109715282917022705e-01 -1.382866054773330688e-01 -1.642507165670394897e-01 2.535246908664703369e-01 1.794757843017578125e-01 2.333663105964660645e-01 -1.582085490226745605e-01 -2.336509339511394501e-02 -2.008578330278396606e-01 2.819284796714782715e-03 2.101125121116638184e-01 1.237721070647239685e-01 3.173181116580963135e-01 1.579105108976364136e-01 -1.299009621143341064e-01 -1.096536684781312943e-02 2.523983642458915710e-02 2.513970732688903809e-01 2.869793474674224854e-01 3.795572742819786072e-02
1.057420819997787476e-01 2.152680754661560059e-01 -1.044171527028083801e-01 -3.611569702625274658e-01 -6.885318458080291748e-02 -4.983426537364721298e-03 -1.864882707595825195e-01 -7.313670217990875244e-02 1.196704730391502380e-01 -4.606489837169647217e-02 -1.834266781806945801e-01 5.984107032418251038e-02 8.979778736829757690e-02 4.887977242469787598e-02 2.704106569290161133e-01 2.454276829957962036e-01 -2.886979281902313232e-01 -4.837026447057723999e-02 -1.282995492219924927e-01 1.639321148395538330e-01 1.337084770202636719e-01 1.177248433232307434e-01 1.908368170261383057e-01 3.925825953483581543e-01 6.935777515172958374e-02 9.620646387338638306e-02 -3.672764301300048828e-01 1.215189769864082336e-01 -2.687436901032924652e-02 -1.009237989783287048e-01 -2.481612749397754669e-02 1.795089393854141235e-01
1.700512915849685669e-01 1.897392272949218750e-01 1.225451100617647171e-02 -2.329744994640350342e-01 1.546448916196823120e-01 -5.580049380660057068e-02 9.557002037763595581e-02 -1.128880456089973450e-01 4.630433395504951477e-02 -1.907913088798522949e-01 -2.207727916538715363e-02 2.810969483107328415e-03 -7.415957003831863403e-02 -1.283077299594879150e-01 1.258476972579956055e-01 1.433268934488296509e-01 2.057943791151046753e-01 2.250823527574539185e-01 -7.975259423255920410e-02 2.243751287460327148e-01 9.909197688102722168e-02 1.912778168916702271e-01 -2.431767880916595459e-01 9.644572436809539795e-02 6.295027583837509155e-02 5.278281569480895996e-01 -9.660879522562026978e-02 -1.752459630370140076e-02 -2.261605262756347656e-01 1.397584006190299988e-02 3.550295233726501465e-01 1.441224105656147003e-02
5.969699844717979431e-02 8.114300668239593506e-02 1.168132498860359192e-01 -1.009273007512092590e-01 -1.812628507614135742e-01 1.241154782474040985e-02 1.417475044727325439e-01 2.666915357112884521e-01 2.918992936611175537e-02 -2.558067254722118378e-02 -6.867496669292449951e-02 -5.894625186920166016e-02 9.542401134967803955e-02 -1.400162875652313232e-01 -2.005034238100051880e-01 1.078332588076591492e-01 1.630953401327133179e-01 8.113454282283782959e-02 -1.237455382943153381e-01 1.446372084319591522e-02 -6.936087459325790405e-02 3.670089542865753174e-01 -2.189212441444396973e-01 3.479705750942230225e-01 3.121524751186370850e-01 2.658854424953460693e-01 -3.860042691230773926e-01 -1.894215941429138184e-01 1.461997777223587036e-01 1.137817502021789551e-01 2.427160367369651794e-02 -8.006712049245834351e-02
4.333784058690071106e-02 8.445172011852264404e-02 1.368536651134490967e-01 1.357269138097763062e-01 1.081413775682449341e-01 -7.553649693727493286e-02 2.102193534374237061e-01 1.312809735536575317e-01 -6.569661200046539307e-02 -3.664360940456390381e-01 -1.577677428722381592e-01 -1.064747124910354614e-01 -8.620082587003707886e-02 2.753179520368576050e-02 1.852023601531982422e-01 1.237414032220840454e-01 1.238273754715919495e-01 2.623004913330078125e-01 1.890161782503128052e-01 1.544193774461746216e-01 -1.007894277572631836e-01 1.931692473590373993e-02 3.287979662418365479e-01 1.847416460514068604e-01 4.502371251583099365e-01 1.517328023910522461e-01 -1.369982063770294189e-01 1.150064095854759216e-01 -1.172831207513809204e-01 -2.750814892351627350e-02 2.006742060184478760e-01 1.827638894319534302e-01
1.688535660505294800e-01 1.311474293470382690e-01 1.521336883306503296e-01 -1.477063894271850586e-01 -2.017676383256912231e-01 -2.087037265300750732e-01 1.930186599493026733e-01 3.191684186458587646e-02 1.423315107822418213e-01 -3.167658150196075439e-01 1.145723555237054825e-02 -1.605395823717117310e-01 -1.887534707784652710e-01 -1.990295946598052979e-01 -2.441648095846176147e-01 -9.981990605592727661e-02 1.741879880428314209e-01 3.017406761646270752e-01 -2.482537738978862762e-02 1.571085005998611450e-01 -5.085913464426994324e-02 -1.162628084421157837e-01 1.956014037132263184e-01 1.126778125762939453e-01 3.150231540203094482e-01 2.366146594285964966e-01 -4.259786382317543030e-02 2.749837636947631836e-01 -1.143526285886764526e-01 2.260378561913967133e-03 1.887293756008148193e-01 1.884671300649642944e-02
-2.152091078460216522e-02 7.988581061363220215e-02 8.817219734191894531e-02 -4.019303023815155029e-01 3.582437336444854736e-02 -6.723360717296600342e-02 -3.924505785107612610e-03 4.196034371852874756e-02 9.264118969440460205e-02 9.531742334365844727e-02 2.586010098457336426e-01 2.049180269241333008e-01 -6.051160022616386414e-02 1.326576024293899536e-01 -5.423232167959213257e-02 2.286469787359237671e-01 -1.539085060358047485e-01 -1.329118460416793823e-01 -1.163184121251106262e-01 8.724510669708251953e-03 6.907320022583007812e-02 1.528040915727615356e-01 -2.120493203401565552e-01 2.507077157497406006e-01 2.531210184097290039e-01 1.426975578069686890e-01 -2.904752492904663086e-01 2.297377735376358032e-01 -1.888563334941864014e-01 -2.834390103816986084e-01 2.850908339023590088e-01 5.891284346580505371e-02
-5.781885609030723572e-02 -1.433584187179803848e-02 9.347802400588989258e-02 1.393697112798690796e-01 -7.662674784660339355e-02 -2.862582914531230927e-02 1.741447895765304565e-01 2.276390045881271362e-01 -1.812872886657714844e-01 -3.321635127067565918e-01 -4.759760946035385132e-02 -6.416385993361473083e-03 -1.118329726159572601e-02 -3.840061724185943604e-01 2.668756246566772461e-01 6.021492183208465576e-02 1.104586198925971985e-01 -4.233491793274879456e-02 -2.827173173427581787e-01 2.933745384216308594e-01 -7.807771116495132446e-02 2.610096633434295654e-01 1.788219213485717773e-01 2.279613018035888672e-01 1.614006757736206055e-01 8.935756050050258636e-03 -1.273046154528856277e-02 1.422416120767593384e-01 -2.579606175422668457e-01 -1.743789613246917725e-01 9.774779528379440308e-02 1.425684243440628052e-01
-2.198206447064876556e-02 7.885854691267013550e-02 -3.608427196741104126e-02 -1.227359175682067871e-01 -1.337833702564239502e-01 -1.538868546485900879e-01 -1.148795336484909058e-01 2.557374835014343262e-01 5.811152607202529907e-02 -3.363775908946990967e-01 -1.052645444869995117e-01 -2.056470327079296112e-02 -1.670649200677871704e-01 -3.213594853878021240e-01 -3.449829295277595520e-02 1.816886067390441895e-01 8.455583453178405762e-02 -2.789943814277648926e-01 -2.978270873427391052e-02 3.130946755409240723e-01 -1.643115095794200897e-02 3.603134751319885254e-01 2.417686134576797485e-01 6.901520490646362305e-02 2.694774568080902100e-01 2.353392690420150757e-01 -4.014832153916358948e-02 1.823126673698425293e-01 2.470043720677495003e-03 4.461771622300148010e-02 1.198892518877983093e-01 8.308742940425872803e-02
-3.859836235642433167e-02 2.825302779674530029e-01 2.514297366142272949e-01 -4.251795634627342224e-02 -7.330972701311111450e-02 8.739177882671356201e-02 4.785101860761642456e-02 -1.373963803052902222e-01 1.409324705600738525e-01 -8.770708926022052765e-03 -1.880009621381759644e-01 -2.169714421033859253e-01 -7.237821072340011597e-02 -2.509380280971527100e-01 -1.303638368844985962e-01 3.154205530881881714e-02 1.507548498921096325e-03 -5.252591893076896667e-02 2.203018963336944580e-02 1.068857312202453613e-01 1.920370310544967651e-01 3.023499250411987305e-01 -4.898085817694664001e-02 2.535781264305114746e-01 6.204819679260253906e-02 4.089944958686828613e-01 -2.866557836532592773e-01 -3.480056673288345337e-02 -3.470030426979064941e-01 -1.249465867877006531e-01 1.688445657491683960e-01 -4.710461199283599854e-02
1.071242988109588623e-01 -1.165658757090568542e-01 -1.961597055196762085e-02 -2.090617120265960693e-01 -7.936558127403259277e-02 -5.922722071409225464e-02 1.781481355428695679e-01 1.494393944740295410e-01 2.352653592824935913e-01 2.997444011270999908e-02 -4.313732683658599854e-01 1.799065433442592621e-02 -2.551043629646301270e-01 4.262966290116310120e-02 -2.052128911018371582e-01 1.387031078338623047e-01 -3.299946784973144531e-01 3.009139597415924072e-01 4.379912838339805603e-02 1.253346949815750122e-01 -9.567607194185256958e-02 2.440509349107742310e-01 1.554335951805114746e-01 3.480885550379753113e-02 3.054263591766357422e-01 1.530309617519378662e-01 -1.115655452013015747e-01 8.942735940217971802e-02 -4.389207437634468079e-02 -1.437411308288574219e-01 1.137919500470161438e-01 1.105671972036361694e-01
1.296104863286018372e-02 2.138469219207763672e-01 -1.485959291458129883e-01 -3.478735387325286865e-01 3.403866589069366455e-01 8.024453371763229370e-02 -3.479298576712608337e-02 -2.878844179213047028e-02 1.725927144289016724e-01 -9.888182580471038818e-02 -1.004573628306388855e-01 1.146087497472763062e-01 3.272893605753779411e-03 -2.377347201108932495e-01 8.597417175769805908e-02 1.995578259229660034e-01 2.274849414825439453e-01 4.737065359950065613e-02 -8.743599802255630493e-02 8.368064463138580322e-02 1.538356095552444458e-01 1.121467351913452148e-01 -6.179447472095489502e-02 -5.135294422507286072e-02 7.753813266754150391e-02 3.412398099899291992e-01 -4.265696108341217041e-01 -1.406113952398300171e-01 -1.390855461359024048e-01 1.271580606698989868e-01 2.204484194517135620e-01 -2.206794731318950653e-02
-1.839088946580886841e-01 3.993032574653625488e-01 -1.708416640758514404e-01 -5.889476463198661804e-02 -9.043202549219131470e-02 9.935939311981201172e-02 -9.199825674295425415e-02 -1.289480030536651611e-01 1.952205896377563477e-01 -1.309795081615447998e-01 1.474768966436386108e-01 1.961183696985244751e-01 -1.469687670469284058e-01 -7.897794991731643677e-02 -3.467645868659019470e-02 2.487659603357315063e-01 4.901044443249702454e-02 1.166891232132911682e-01 -4.383709654211997986e-02 3.609567880630493164e-01 8.844789862632751465e-02 1.654265969991683960e-01 -1.299063712358474731e-01 1.610537171363830566e-01 6.357951462268829346e-02 2.149463295936584473e-01 -1.506250053644180298e-01 -1.089391997084021568e-03 -1.003817394375801086e-01 -1.651737689971923828e-01 4.042346775531768799e-01 1.568565219640731812e-01
7.778166234493255615e-02 -4.100875183939933777e-02 -5.636397749185562134e-02 1.451156660914421082e-02 4.115220159292221069e-02 1.391553133726119995e-01 -1.673490926623344421e-02 3.514636456966400146e-01 9.067002683877944946e-02 -3.137798309326171875e-01 -4.081554710865020752e-01 -5.598329752683639526e-02 -2.454750388860702515e-01 -2.322848588228225708e-01 -1.084578484296798706e-01 5.026310682296752930e-02 -8.680111914873123169e-02 -1.507128179073333740e-01 3.540268912911415100e-02 -1.759685762226581573e-02 -1.688293367624282837e-01 9.278475493192672729e-02 1.463587135076522827e-01 3.430889546871185303e-01 2.625612318515777588e-01 2.032965421676635742e-01 1.073485761880874634e-01 8.083686977624893188e-02 -1.148734465241432190e-01 -8.370571583509445190e-02 9.049164503812789917e-02 2.726468741893768311e-01
2.325669527053833008e-01 1.217525079846382141e-01 -1.195715442299842834e-01 -1.189798936247825623e-01 -1.263971924781799316e-01 -2.414027042686939240e-02 1.196672990918159485e-01 1.360646188259124756e-01 -8.302940987050533295e-04 1.432544738054275513e-01 4.318899288773536682e-02 -1.752134114503860474e-01 -1.040386632084846497e-01 -2.044238150119781494e-01 -1.434209942817687988e-02 1.694517135620117188e-01 5.821425095200538635e-02 -2.644504010677337646e-01 -9.321899712085723877e-02 2.550604753196239471e-02 -9.185308963060379028e-02 1.515251994132995605e-01 8.951344341039657593e-02 1.771042793989181519e-01 2.663861215114593506e-01 1.563784331083297729e-01 -3.076663911342620850e-01 -5.403423681855201721e-02 -5.603631138801574707e-01 -2.306461632251739502e-01 3.981316834688186646e-02 5.830978229641914368e-02
8.180248737335205078e-02 1.088708639144897461e-01 -1.961629465222358704e-02 6.818756461143493652e-02 6.497188657522201538e-02 -1.020501852035522461e-01 -1.852781921625137329e-01 7.250989228487014771e-02 6.415087729692459106e-02 -1.522584706544876099e-01 1.303962524980306625e-02 -6.110609322786331177e-02 1.090171709656715393e-01 1.009007096290588379e-01 -8.106523007154464722e-02 1.411307901144027710e-01 1.708659902215003967e-02 3.773871958255767822e-01 -1.259370297193527222e-01 1.408588290214538574e-01 -2.259182743728160858e-02 8.967592567205429077e-02 1.380273550748825073e-01 3.616216182708740234e-01 5.043655633926391602e-01 1.132621988654136658e-02 -1.496021747589111328e-01 1.836368739604949951e-01 -1.279860436916351318e-01 -1.700557470321655273e-01 3.632481694221496582e-01 1.333772242069244385e-01
2.573813199996948242e-01 1.028780341148376465e-01 7.456573098897933960e-02 2.051633298397064209e-01 -5.378524074330925941e-04 -5.202778801321983337e-02 1.458840537816286087e-02 4.105413854122161865e-01 1.646943688392639160e-01 -7.618400454521179199e-02 -9.535525739192962646e-02 -5.954498425126075745e-03 9.550806134939193726e-02 -2.612147331237792969e-01 8.620548993349075317e-02 1.054867170751094818e-02 -9.372580796480178833e-02 1.373352203518152237e-02 -3.527082875370979309e-02 -9.922184050083160400e-02 7.864134013652801514e-02 -2.674315869808197021e-01 8.139051496982574463e-02 3.347989618778228760e-01 2.171344608068466187e-01 4.257624745368957520e-01 -3.470990806818008423e-02 -5.722013115882873535e-02 7.752598728984594345e-03 -1.901906579732894897e-01 2.068930268287658691e-01 2.206412255764007568e-01
1.508633047342300415e-01 -1.991249769926071167e-01 -2.979723215103149414e-01 -1.274616718292236328e-01 9.216868877410888672e-02 1.673916578292846680e-01 1.681202948093414307e-01 2.297498881816864014e-01 2.918804287910461426e-01 -2.335682511329650879e-01 -2.983940020203590393e-02 -5.119906365871429443e-02 -6.598859559744596481e-03 9.069117158651351929e-02 8.917613886296749115e-03 1.522115319967269897e-01 -2.230033129453659058e-01 9.208185598254203796e-03 -2.144070565700531006e-01 -1.318438351154327393e-01 -4.947140067815780640e-02 6.054183840751647949e-02 1.766756176948547363e-01 2.329984754323959351e-01 2.973331212997436523e-01 1.660928130149841309e-01 -1.806467324495315552e-01 -6.544541567564010620e-02 -1.833268702030181885e-01 3.042189180850982666e-01 1.654434055089950562e-01 -1.702680736780166626e-01
3.090076744556427002e-01 2.105280943214893341e-02 -6.548356264829635620e-02 -2.020502984523773193e-01 -5.761778447777032852e-03 1.082822531461715698e-01 1.626669168472290039e-01 1.660443693399429321e-01 9.570948779582977295e-02 -1.997614093124866486e-02 -1.723164767026901245e-01 3.323502093553543091e-02 -1.976801604032516479e-01 -1.892981976270675659e-01 9.249296039342880249e-02 1.167483851313591003e-01 1.928075402975082397e-01 -4.157943278551101685e-02 -8.999362587928771973e-03 1.722347438335418701e-01 6.566562689840793610e-03 1.484026610851287842e-01 2.004554122686386108e-01 1.855297237634658813e-01 1.187560185790061951e-01 6.674943119287490845e-02 -3.580989241600036621e-01 1.493546217679977417e-01 -5.095304250717163086e-01 1.031223312020301819e-01 1.262039691209793091e-01 -1.873855888843536377e-01
2.435629218816757202e-01 1.379263103008270264e-01 2.404481545090675354e-02 3.782024234533309937e-02 2.975902557373046875e-01 2.615648210048675537e-01 5.829349160194396973e-02 1.936464756727218628e-01 -5.183210968971252441e-02 -2.229937613010406494e-01 3.800199553370475769e-02 -2.657440118491649628e-02 -1.328577753156423569e-02 1.075331345200538635e-01 1.237723529338836670e-01 4.476357251405715942e-02 -3.283840417861938477e-01 -1.198462322354316711e-01 -3.129915595054626465e-01 4.422136582434177399e-03 8.059998601675033569e-02 2.198621779680252075e-01 -6.465669721364974976e-02 5.533688142895698547e-02 3.099410831928253174e-01 8.862954378128051758e-02 -1.305441707372665405e-01 4.220728576183319092e-02 -3.492362499237060547e-01 -1.873515993356704712e-01 1.677690595388412476e-01 2.189284414052963257e-01
5.458587780594825745e-02 1.405060440301895142e-01 2.158717019483447075e-03 -2.608406245708465576e-01 -1.753802970051765442e-02 1.359883993864059448e-01 -2.553218007087707520e-01 -5.790308117866516113e-02 9.151871502399444580e-02 -6.658589094877243042e-02 2.018870711326599121e-01 1.624934524297714233e-01 -5.535232275724411011e-02 1.675295382738113403e-01 6.612293422222137451e-02 3.599513769149780273e-01 -1.500195562839508057e-01 -3.438642621040344238e-02 -3.061791062355041504e-01 5.594147834926843643e-03 -1.124264970421791077e-01 1.978903114795684814e-01 -1.203867271542549133e-01 2.652825117111206055e-01 2.052237540483474731e-01 6.999932229518890381e-02 -2.509263455867767334e-01 2.698512189090251923e-02 -1.915088742971420288e-01 -2.773346304893493652e-01 3.136803209781646729e-01 5.146541167050600052e-03
1.498673707246780396e-01 1.809420250356197357e-02 -1.146292760968208313e-01 -1.521964222192764282e-01 -3.528825566172599792e-02 2.293413318693637848e-02 -3.700732812285423279e-02 1.681056916713714600e-01 2.032210230827331543e-01 -2.779677212238311768e-01 2.842295169830322266e-01 -9.277708828449249268e-02 2.451783418655395508e-01 7.189486920833587646e-02 -1.226056814193725586e-01 3.462717402726411819e-03 -2.482689768075942993e-01 -2.800431102514266968e-02 -6.136314943432807922e-02 9.674491733312606812e-02 2.658137977123260498e-01 2.428206950426101685e-01 1.092732399702072144e-01 -4.297612176742404699e-04 2.249469161033630371e-01 4.475787580013275146e-01 -1.577911078929901123e-01 -1.712425239384174347e-02 -3.265987038612365723e-01 -3.240211680531501770e-02 -1.381573230028152466e-01 3.455984592437744141e-02
1.192360371351242065e-01 -5.231252685189247131e-02 6.477434188127517700e-02 -2.165685594081878662e-02 1.340701133012771606e-01 -9.777066111564636230e-02 1.437068637460470200e-02 -9.124650806188583374e-02 1.196182966232299805e-01 -3.891591429710388184e-01 1.341524627059698105e-02 1.013004258275032043e-01 -2.767350524663925171e-02 -1.628197580575942993e-01 -1.101828739047050476e-01 2.482946366071701050e-01 8.560288697481155396e-02 -1.796262413263320923e-01 -2.113142311573028564e-01 -1.697325557470321655e-01 -8.858154714107513428e-02 -1.198168620467185974e-01 4.196950197219848633e-01 2.255490124225616455e-01 3.401747941970825195e-01 3.155350685119628906e-01 -5.827321112155914307e-02 -1.249298900365829468e-01 1.328702457249164581e-02 -3.210116550326347351e-02 2.246521115303039551e-01 1.296840459108352661e-01
1.985466033220291138e-01 -1.131409108638763428e-01 7.989266514778137207e-02 -1.968986168503761292e-02 -3.932036831974983215e-02 1.640026122331619263e-01 1.382988989353179932e-01 2.928966879844665527e-01 1.472052931785583496e-01 -2.194182425737380981e-01 -1.307867839932441711e-02 1.206777468323707581e-01 -4.675532504916191101e-02 -3.594592958688735962e-02 6.273879110813140869e-02 2.617751061916351318e-01 2.484324127435684204e-01 3.047713637351989746e-01 -2.106040157377719879e-02 1.113331317901611328e-01 -1.563897728919982910e-01 6.118008866906166077e-02 -2.002255991101264954e-02 2.917988896369934082e-01 4.593043923377990723e-01 2.198818922042846680e-01 -1.124684661626815796e-01 8.924848586320877075e-02 1.132917553186416626e-01 -3.178341314196586609e-02 3.283919999375939369e-03 2.686847448348999023e-01
1.150529161095619202e-01 2.008004039525985718e-01 -1.388899832963943481e-01 -6.193034723401069641e-02 3.567118570208549500e-02 -3.549579298123717308e-03 -9.899072349071502686e-02 1.631659455597400665e-02 4.905528128147125244e-01 -8.892570436000823975e-02 -9.322342276573181152e-02 1.414994746446609497e-01 -1.551239285618066788e-02 -2.727753520011901855e-01 2.234664186835289001e-02 4.529055580496788025e-02 1.612826138734817505e-01 2.843313813209533691e-01 2.103327661752700806e-01 6.737075001001358032e-02 1.701900660991668701e-01 2.097348570823669434e-01 -6.713513284921646118e-02 7.179522514343261719e-02 1.432807743549346924e-01 2.572160959243774414e-01 -2.366561442613601685e-01 -2.860568277537822723e-02 3.581290133297443390e-03 -2.990508079528808594e-01 2.254723310470581055e-01 -1.883071213960647583e-01
2.662744186818599701e-02 -9.447871148586273193e-02 5.591916292905807495e-02 -3.804742097854614258e-01 8.075649291276931763e-02 -2.023777961730957031e-01 5.766993388533592224e-02 1.737091243267059326e-01 9.892331063747406006e-02 -1.212797984480857849e-01 -1.728844940662384033e-01 1.253449451178312302e-02 -2.693459689617156982e-01 -2.390809953212738037e-01 -1.447471976280212402e-01 -1.991634666919708252e-01 -1.245063021779060364e-01 8.918390423059463501e-02 -1.166089251637458801e-01 3.117285668849945068e-02 -6.913507729768753052e-02 -7.001316547393798828e-02 9.222106635570526123e-02 2.561875879764556885e-01 3.622769713401794434e-01 3.996011018753051758e-01 -1.878845244646072388e-01 2.051234990358352661e-01 -1.245914399623870850e-01 8.689258247613906860e-02 -3.883439302444458008e-02 4.365510120987892151e-02
1.508221179246902466e-01 5.141169205307960510e-02 1.803049743175506592e-01 6.060761213302612305e-02 -9.121228009462356567e-02 2.278705835342407227e-01 2.178731411695480347e-01 1.015968024730682373e-01 1.530058309435844421e-02 -5.226888135075569153e-02 -4.686444997787475586e-02 4.037204384803771973e-01 -1.383219212293624878e-01 -7.781939953565597534e-02 8.572166413068771362e-02 6.920170783996582031e-02 2.343769371509552002e-01 1.847824007272720337e-01 -9.540021419525146484e-02 -2.267630100250244141e-01 1.620307713747024536e-01 9.521600604057312012e-02 -1.726200133562088013e-01 4.047407805919647217e-01 1.890076845884323120e-01 2.743331491947174072e-01 -3.255009278655052185e-02 -1.623817384243011475e-01 -1.229439377784729004e-01 -3.258406883105635643e-03 1.823716461658477783e-01 2.226763963699340820e-01
3.283969461917877197e-01 1.674071103334426880e-01 -2.194664180278778076e-01 -1.120414584875106812e-02 -2.060541957616806030e-01 -1.691735386848449707e-01 2.765889652073383331e-02 1.122064441442489624e-01 -6.734990328550338745e-02 -2.787765860557556152e-01 -5.236884579062461853e-02 8.587752282619476318e-02 -1.366272419691085815e-01 -1.986567229032516479e-01 -5.916551500558853149e-02 5.001537501811981201e-02 -7.815869897603988647e-02 2.247156053781509399e-01 -2.891663275659084320e-02 1.702452898025512695e-01 1.662014573812484741e-01 -6.822633743286132812e-02 9.691089391708374023e-02 4.347263872623443604e-01 1.058688163757324219e-01 2.759738862514495850e-01 8.472096174955368042e-02 -1.775583811104297638e-02 -1.625635921955108643e-01 -3.076762557029724121e-01 1.567108780145645142e-01 1.315597891807556152e-01
-1.812196075916290283e-01 2.960414625704288483e-02 8.432130515575408936e-02 9.558382630348205566e-02 -2.126121968030929565e-01 6.914958357810974121e-02 9.240652434527873993e-03 1.655225455760955811e-01 1.154658794403076172e-01 5.864656064659357071e-03 -2.866736650466918945e-01 1.453649401664733887e-01 -1.323592513799667358e-01 9.650646150112152100e-02 4.055370390415191650e-02 2.312801331281661987e-01 1.704693734645843506e-01 -1.264972798526287079e-02 -1.149643436074256897e-01 -1.127960830926895142e-01 5.623274482786655426e-03 1.077616438269615173e-01 1.195726990699768066e-01 2.502265870571136475e-01 -9.093850851058959961e-02 4.602662324905395508e-01 -4.960454106330871582e-01 1.836592704057693481e-01 -1.192556023597717285e-01 -7.743892073631286621e-02 -1.621496677398681641e-02 9.908520430326461792e-02
-9.024934843182563782e-03 2.579253315925598145e-01 7.398245483636856079e-02 -4.128182530403137207e-01 -1.125883981585502625e-01 2.892821095883846283e-02 3.954438865184783936e-02 1.446192860603332520e-01 9.010444581508636475e-02 -1.229953467845916748e-01 -1.451725512742996216e-01 2.447356879711151123e-01 -1.169237345457077026e-01 -2.092655003070831299e-01 9.446747717447578907e-04 1.528889685869216919e-01 2.936384677886962891e-01 -2.292967289686203003e-01 -1.576422452926635742e-01 -2.931358292698860168e-03 -2.070252597332000732e-01 1.023826897144317627e-01 1.152903288602828979e-01 2.355612218379974365e-01 1.200948506593704224e-01 2.566116452217102051e-01 5.240973830223083496e-02 3.738141953945159912e-01 -4.902167245745658875e-02 -7.993086427450180054e-02 7.626669853925704956e-02 1.153480038046836853e-01
4.476981610059738159e-02 4.754243418574333191e-02 -2.565832436084747314e-02 -9.149078279733657837e-02 -2.946756407618522644e-02 2.038953751325607300e-01 2.520827353000640869e-01 2.008931338787078857e-01 2.393218316137790680e-02 1.478579491376876831e-01 -1.866646409034729004e-01 -2.587668597698211670e-01 2.601451985538005829e-02 -1.558132618665695190e-01 -3.000591397285461426e-01 -8.045303821563720703e-02 -3.135651722550392151e-02 -2.369530946016311646e-01 -1.893633008003234863e-01 -3.377521038055419922e-02 1.016838103532791138e-01 2.988929748535156250e-01 1.339116990566253662e-01 2.260680794715881348e-01 1.615647971630096436e-01 2.401395887136459351e-01 -1.673147529363632202e-01 2.676808834075927734e-01 -1.991374939680099487e-01 -3.281255951151251793e-03 1.025879979133605957e-01 3.133788704872131348e-01
2.471618913114070892e-02 6.827336037531495094e-04 -1.946893036365509033e-01 -3.691923916339874268e-01 -1.955522745847702026e-01 6.219512969255447388e-02 -2.360765039920806885e-01 1.346165984869003296e-01 1.973938643932342529e-01 -1.660846173763275146e-01 -1.586345881223678589e-01 3.074236027896404266e-02 2.045184671878814697e-01 -2.203199313953518867e-03 3.122314214706420898e-01 3.022194802761077881e-01 -3.489520167931914330e-03 1.114870514720678329e-02 -3.265479579567909241e-03 7.256712764501571655e-02 3.043904602527618408e-01 9.579823911190032959e-02 1.931813955307006836e-01 2.124225944280624390e-01 -8.491934090852737427e-02 1.636834144592285156e-01 -2.868676185607910156e-01 -1.768876425921916962e-02 7.247439026832580566e-02 -1.057357788085937500e-01 5.757076293230056763e-02 2.446630746126174927e-01
1.680496730841696262e-03 6.673208624124526978e-02 -1.992755383253097534e-01 -3.427794575691223145e-01 -3.419408341869711876e-03 1.546369791030883789e-01 1.593178957700729370e-01 1.429010182619094849e-01 2.240197956562042236e-01 -6.539953500032424927e-02 -1.029608175158500671e-01 -9.082830697298049927e-02 -3.561651706695556641e-02 -2.137531936168670654e-01 8.544437587261199951e-02 2.614944875240325928e-01 -1.610450074076652527e-02 -6.099897250533103943e-02 -7.876247167587280273e-02 1.139860302209854126e-01 -7.418529689311981201e-02 1.628648489713668823e-01 6.343769840896129608e-03 -6.345356255769729614e-02 -5.332644656300544739e-02 1.901369243860244751e-01 -3.347449898719787598e-01 1.258176565170288086e-01 -5.364639163017272949e-01 -2.235030531883239746e-01 6.957460939884185791e-02 -6.258728355169296265e-02
2.401315271854400635e-01 -1.704877056181430817e-02 2.474807575345039368e-02 -1.764292716979980469e-01 -1.468004137277603149e-01 -6.458956003189086914e-02 2.766970396041870117e-01 1.165080070495605469e-02 -3.804740309715270996e-02 -1.418147087097167969e-01 -7.740247994661331177e-02 1.506450325250625610e-01 -2.409855127334594727e-01 -1.699519902467727661e-01 -1.661382019519805908e-01 1.126091405749320984e-01 -1.542106121778488159e-01 1.314414590597152710e-01 1.856614649295806885e-01 -5.005824193358421326e-02 2.066510729491710663e-02 5.975900962948799133e-02 1.639165580272674561e-01 2.855981886386871338e-01 3.055180311203002930e-01 1.234436482191085815e-01 -3.297026455402374268e-02 -2.757010459899902344e-01 -1.494321376085281372e-01 -3.555876314640045166e-01 5.099217593669891357e-02 3.207576274871826172e-01
1.051453948020935059e-01 1.409809887409210205e-01 -1.465694159269332886e-01 -1.802929937839508057e-01 -1.410327702760696411e-01 1.835376471281051636e-01 1.546424329280853271e-01 4.676662012934684753e-02 -6.167290266603231430e-03 -8.482407033443450928e-02 -3.291611075401306152e-01 2.263270765542984009e-01 -3.290843665599822998e-01 -1.112557798624038696e-01 -1.489540785551071167e-01 8.825051039457321167e-02 -1.983687728643417358e-01 2.865320146083831787e-01 7.266210019588470459e-02 8.646825328469276428e-03 8.851127326488494873e-02 1.875595748424530029e-01 1.330421864986419678e-01 1.575937569141387939e-01 3.619686067104339600e-01 1.191381588578224182e-01 -1.690273731946945190e-01 -6.183173507452011108e-02 -2.324621230363845825e-01 -2.276712805032730103e-01 -3.954355418682098389e-02 1.433524787425994873e-01
9.760175645351409912e-02 1.388936042785644531e-01 8.120076358318328857e-02 -1.883819550275802612e-01 -1.427279710769653320e-01 3.614693880081176758e-01 2.071695327758789062e-01 1.794784069061279297e-01 1.116999238729476929e-01 -8.093544095754623413e-02 -5.075241904705762863e-03 -9.443649649620056152e-02 -8.548205345869064331e-02 -3.011835813522338867e-01 1.519533693790435791e-01 1.980071812868118286e-01 -6.624255795031785965e-03 -8.958483487367630005e-02 -7.244672626256942749e-02 -3.601823151111602783e-01 -1.269353926181793213e-01 -7.752224057912826538e-02 6.762621551752090454e-02 3.173035681247711182e-01 -9.094764292240142822e-02 3.077461123466491699e-01 -3.083062469959259033e-01 1.534234285354614258e-01 5.363794043660163879e-02 -1.275283098220825195e-01 -5.194996669888496399e-02 -2.854969166219234467e-02
4.173001274466514587e-02 2.162821292877197266e-01 -2.132770270109176636e-01 -1.658727675676345825e-01 -2.285790629684925079e-02 -3.731319308280944824e-02 1.213893145322799683e-01 3.612509965896606445e-01 4.684601724147796631e-02 9.173706918954849243e-02 -1.240050271153450012e-01 3.111125826835632324e-01 5.374595150351524353e-02 -1.535384953022003174e-01 -7.359638065099716187e-02 3.402329981327056885e-01 -1.440404504537582397e-01 -4.658986628055572510e-02 -2.504427731037139893e-01 -1.169598102569580078e-01 -1.599909365177154541e-01 4.009987413883209229e-02 1.076809242367744446e-01 2.105437964200973511e-02 1.908032037317752838e-02 4.510168433189392090e-01 5.894767120480537415e-02 -1.293258517980575562e-01 -1.344399899244308472e-01 6.365182995796203613e-02 1.342422515153884888e-01 2.412906736135482788e-01
7.974671572446823120e-02 -5.820510908961296082e-02 -1.011613234877586365e-01 -2.924453318119049072e-01 -1.305692479945719242e-03 -1.125746406614780426e-03 2.090968340635299683e-01 1.277423202991485596e-01 -4.632073268294334412e-02 -6.836511939764022827e-02 -1.448478251695632935e-01 -2.214601188898086548e-01 1.344463974237442017e-01 -2.272217124700546265e-01 -1.308426707983016968e-01 -9.563871473073959351e-02 1.524997353553771973e-01 -3.337878286838531494e-01 6.783264130353927612e-02 2.112431973218917847e-01 -1.091801226139068604e-01 2.661658525466918945e-01 -1.244668811559677124e-01 3.836758434772491455e-01 2.853206396102905273e-01 2.380412369966506958e-01 -1.446560919284820557e-01 1.823800206184387207e-01 -1.326801180839538574e-01 -8.738118410110473633e-02 -4.645671322941780090e-02 1.123347505927085876e-01
5.696453899145126343e-02 2.240811735391616821e-01 -2.845447696745395660e-02 2.666929177939891815e-02 -2.063485793769359589e-02 -1.170141696929931641e-01 2.190022319555282593e-01 2.105645835399627686e-01 8.370506018400192261e-02 -3.762100934982299805e-01 -6.654888391494750977e-02 1.231759786605834961e-01 -1.488243490457534790e-01 -1.470254966989159584e-03 8.397408574819564819e-02 1.684298962354660034e-01 6.551785767078399658e-02 3.189498186111450195e-01 1.897058784961700439e-01 5.202179774641990662e-02 -6.727382540702819824e-02 -2.117798924446105957e-01 2.206730544567108154e-01 2.290011197328567505e-01 4.048653841018676758e-01 2.439514994621276855e-01 -2.819328755140304565e-02 9.481903165578842163e-02 6.112923845648765564e-02 1.645737886428833008e-02 2.835437953472137451e-01 -6.489151623100042343e-03
2.390118092298507690e-01 6.570050865411758423e-02 -2.146768271923065186e-01 -7.979292422533035278e-02 -5.895180255174636841e-02 -7.296528667211532593e-02 7.233715057373046875e-02 1.469752639532089233e-01 7.591381669044494629e-02 -2.488634586334228516e-01 2.365907095372676849e-02 9.607575833797454834e-02 8.702465146780014038e-02 -1.221567913889884949e-01 -3.341931998729705811e-01 1.087893173098564148e-01 -2.369879335165023804e-01 1.361121535301208496e-01 -2.148258835077285767e-01 6.696817278861999512e-02 7.040236145257949829e-02 1.295216977596282959e-01 1.461832970380783081e-01 3.776343762874603271e-01 4.344402998685836792e-02 3.327124416828155518e-01 2.262814193964004517e-01 4.340158030390739441e-02 -5.761955864727497101e-03 -2.359127998352050781e-01 1.217343956232070923e-01 2.824082970619201660e-01
1.807344257831573486e-01 1.911159604787826538e-01 -1.192280128598213196e-01 -1.392415165901184082e-01 5.937321484088897705e-02 2.136301547288894653e-01 5.234231706708669662e-03 1.997299641370773315e-01 1.487335115671157837e-01 -6.837876141071319580e-02 -5.254582315683364868e-02 1.808626651763916016e-01 6.044645980000495911e-02 -5.843788012862205505e-02 3.301908448338508606e-02 2.874025702476501465e-01 -3.342184722423553467e-01 -1.434944868087768555e-01 -1.856139600276947021e-01 -1.275053173303604126e-01 9.384220093488693237e-02 -8.331583440303802490e-02 -5.201780702918767929e-03 -1.240968629717826843e-01 2.428250461816787720e-01 2.304089367389678955e-01 -4.463875293731689453e-01 1.986771076917648315e-01 4.248951748013496399e-02 6.118636578321456909e-02 2.906744480133056641e-01 9.451906196773052216e-03
8.108158409595489502e-02 1.772045195102691650e-01 1.328798756003379822e-02 -2.159450352191925049e-01 1.457574367523193359e-01 3.768035024404525757e-02 -2.789809703826904297e-01 -3.060122393071651459e-02 2.223693579435348511e-01 -7.274480909109115601e-02 1.900081783533096313e-01 1.827997565269470215e-01 -1.418727040290832520e-01 -4.359392449259757996e-02 1.930478662252426147e-01 3.745657205581665039e-01 5.876689683645963669e-04 -6.343296170234680176e-02 -1.958254575729370117e-01 -1.451662927865982056e-02 1.864474639296531677e-02 -1.169560477137565613e-02 -1.998437792062759399e-01 2.496990114450454712e-01 2.328115552663803101e-01 8.894070982933044434e-02 -3.145551085472106934e-01 5.007192492485046387e-02 -2.900348007678985596e-01 -1.885658502578735352e-01 2.451943904161453247e-01 3.484911471605300903e-02
8.813538588583469391e-03 -2.104836702346801758e-01 4.217388480901718140e-02 -6.895625591278076172e-02 2.617244422435760498e-02 -1.429654508829116821e-01 -1.574582755565643311e-01 1.036174297332763672e-01 1.558256987482309341e-02 -3.155428171157836914e-01 9.288372099399566650e-02 2.804504707455635071e-03 2.361023426055908203e-02 -3.140674233436584473e-01 8.772443234920501709e-02 6.227226182818412781e-02 -2.315574884414672852e-01 2.595050930976867676e-01 -3.234906494617462158e-01 6.021129339933395386e-02 -8.344061672687530518e-02 8.771795779466629028e-02 -9.748277813196182251e-02 1.323426663875579834e-01 4.297100007534027100e-01 2.164758592844009399e-01 -1.630389988422393799e-01 1.183511391282081604e-01 4.960825666785240173e-02 -8.588355034589767456e-03 3.255575001239776611e-01 1.472607851028442383e-01
2.222916036844253540e-01 6.715177744626998901e-02 -1.505424976348876953e-01 -3.744813799858093262e-01 -3.549323379993438721e-01 1.686497628688812256e-01 -1.379256695508956909e-01 2.266507446765899658e-01 -2.767342701554298401e-02 7.116615027189254761e-02 7.827041298151016235e-02 -1.429722905158996582e-01 -4.693339392542839050e-02 -1.891199201345443726e-01 1.966821700334548950e-01 3.507423102855682373e-01 1.075124293565750122e-01 5.191849917173385620e-02 -1.665452420711517334e-01 -4.581701382994651794e-02 -5.710208043456077576e-02 2.987979948520660400e-01 -1.955661922693252563e-02 -3.309750463813543320e-03 1.195354089140892029e-01 1.219178438186645508e-01 -2.051652371883392334e-01 5.222932621836662292e-02 -3.208719789981842041e-01 -4.217324405908584595e-02 9.590603411197662354e-02 3.686686232686042786e-02
1.431759744882583618e-01 8.108821511268615723e-02 -8.277952671051025391e-02 -3.956697881221771240e-01 1.192807480692863464e-01 -5.260695889592170715e-02 1.694441139698028564e-01 3.891557082533836365e-02 1.688589453697204590e-01 -3.091453909873962402e-01 -1.396916359663009644e-01 1.493108421564102173e-01 6.481236964464187622e-02 -1.051110252737998962e-01 -1.690729055553674698e-03 2.444025874137878418e-01 -4.178846776485443115e-01 -2.524305582046508789e-01 1.044267714023590088e-01 -1.035563200712203979e-01 8.264058828353881836e-02 -8.694305270910263062e-02 1.295172329992055893e-02 2.474706768989562988e-01 1.448014527559280396e-01 2.278341799974441528e-01 -1.315771937370300293e-01 2.471218854188919067e-01 5.196292325854301453e-02 -1.677843928337097168e-01 2.505197748541831970e-02 5.392960831522941589e-02
1.081449240446090698e-01 -3.977990150451660156e-02 -3.495334088802337646e-02 4.430242255330085754e-02 -1.365433037281036377e-01 1.048980429768562317e-01 1.269356906414031982e-01 1.318491250276565552e-01 2.159703150391578674e-02 -2.932325899600982666e-01 -4.732957780361175537e-01 1.118143927305936813e-02 -2.287768572568893433e-01 -1.444201171398162842e-01 4.477647691965103149e-02 1.372557580471038818e-01 -1.806615144014358521e-01 -1.706189662218093872e-01 -9.837944060564041138e-02 3.294900432229042053e-02 -2.102404087781906128e-01 -1.950825750827789307e-02 2.117602527141571045e-01 2.275321483612060547e-01 2.221377938985824585e-01 2.616056501865386963e-01 -1.429931819438934326e-01 -4.269560799002647400e-02 -1.027076616883277893e-01 -1.596863716840744019e-01 6.317564100027084351e-02 3.492371141910552979e-01
-1.417641937732696533e-01 2.989330589771270752e-01 -8.781038969755172729e-02 -1.135328039526939392e-01 -6.084553152322769165e-02 -2.572007942944765091e-03 5.007603392004966736e-02 1.730691045522689819e-01 3.267313241958618164e-01 -1.352796554565429688e-01 -2.187767028808593750e-01 5.142429098486900330e-02 2.318930998444557190e-02 -1.037761047482490540e-01 3.075595945119857788e-02 1.692150682210922241e-01 -2.971536596305668354e-04 -6.086870562285184860e-03 -2.834876477718353271e-01 1.017868220806121826e-01 -1.663163900375366211e-01 2.386114746332168579e-01 -9.866925328969955444e-02 3.496037423610687256e-01 2.186292223632335663e-02 2.835950553417205811e-01 -1.918439865112304688e-01 -1.035192161798477173e-01 3.964911028742790222e-02 -2.282736152410507202e-01 3.273286521434783936e-01 -1.440706551074981689e-01
3.284229040145874023e-01 -6.114608049392700195e-02 -1.631603688001632690e-01 -2.361561357975006104e-01 -7.385677844285964966e-02 1.679415851831436157e-01 1.031671613454818726e-01 7.841731607913970947e-02 -4.702487960457801819e-03 -1.829156726598739624e-01 -1.114789545536041260e-01 9.941187500953674316e-02 -2.649960219860076904e-01 -1.200738772749900818e-01 -2.286970913410186768e-01 -1.217454951256513596e-02 -1.130242794752120972e-01 3.571295440196990967e-01 -2.119046822190284729e-02 1.052547693252563477e-01 2.063838988542556763e-01 8.831950277090072632e-02 2.076471745967864990e-01 1.586976498365402222e-01 1.250125914812088013e-01 1.789429038763046265e-01 -4.602482914924621582e-02 -2.220404148101806641e-02 -2.420421838760375977e-01 -3.654893040657043457e-01 8.240170776844024658e-03 2.227994799613952637e-01
2.292341589927673340e-01 -7.644981890916824341e-02 -1.131462752819061279e-01 -2.499494552612304688e-01 5.585923418402671814e-02 1.474072337150573730e-01 2.838752865791320801e-01 9.379160404205322266e-02 2.667728662490844727e-01 -1.842685490846633911e-01 -6.664260476827621460e-02 -2.030418068170547485e-01 -8.075069636106491089e-02 -7.924412935972213745e-02 3.781666606664657593e-02 1.084792688488960266e-01 2.610916197299957275e-01 1.173292249441146851e-01 1.386160380207002163e-03 1.369650363922119141e-01 1.403578817844390869e-01 2.129447907209396362e-01 -1.697982549667358398e-01 1.831488162279129028e-01 -1.670757122337818146e-02 2.945501804351806641e-01 -2.825971245765686035e-01 1.564979553222656250e-01 -3.349278569221496582e-01 -1.125484779477119446e-01 -5.849272478371858597e-03 -1.758534014225006104e-01
2.192043215036392212e-01 1.267059296369552612e-01 -1.665635406970977783e-01 -2.554019093513488770e-01 -2.250805795192718506e-01 1.799496263265609741e-01 -4.147658124566078186e-02 -1.907794475555419922e-01 2.846099436283111572e-01 -2.819655649363994598e-02 9.158898890018463135e-02 -1.042663827538490295e-01 -9.651874750852584839e-02 4.197821021080017090e-02 -1.144585832953453064e-01 -6.034875661134719849e-02 -1.298442035913467407e-01 3.318965062499046326e-02 -1.918917708098888397e-02 -6.285279989242553711e-02 7.258017361164093018e-02 1.863927692174911499e-01 2.699100673198699951e-01 3.076751828193664551e-01 4.625187069177627563e-02 1.868066042661666870e-01 -3.640915155410766602e-01 -2.448229938745498657e-01 -3.238855600357055664e-01 -4.577419906854629517e-02 1.472969502210617065e-01 6.961915642023086548e-02
1.020804606378078461e-02 9.233713150024414062e-02 1.962262205779552460e-02 -6.696090847253799438e-02 -1.144696474075317383e-01 1.476322486996650696e-02 1.488378345966339111e-01 1.062687262892723083e-01 -8.825992234051227570e-03 -2.230331003665924072e-01 -1.010391935706138611e-01 2.320857346057891846e-01 -2.452770471572875977e-01 -1.250243335962295532e-01 -2.016630470752716064e-01 2.699276506900787354e-01 7.573047280311584473e-02 2.032597959041595459e-01 -1.007352173328399658e-01 5.350085720419883728e-02 -7.009593397378921509e-02 5.904119461774826050e-02 6.697618402540683746e-03 1.680934578180313110e-01 5.570721030235290527e-01 3.698157668113708496e-01 -3.770234435796737671e-02 7.133823633193969727e-02 1.927873045206069946e-01 1.728663742542266846e-01 9.056897833943367004e-03 1.379277706146240234e-01
9.524942189455032349e-02 1.207563467323780060e-02 -9.512037038803100586e-02 -2.429835200309753418e-01 -2.122690975666046143e-01 -3.598431870341300964e-02 2.299851328134536743e-01 -5.082987248897552490e-03 1.181542202830314636e-01 -2.882491983473300934e-02 -1.611746251583099365e-01 2.595861554145812988e-01 -2.842032909393310547e-01 -1.174666360020637512e-01 -2.336509078741073608e-01 2.380384355783462524e-01 -1.516024023294448853e-01 2.817297875881195068e-01 1.303721666336059570e-01 3.630784526467323303e-02 1.934176683425903320e-02 9.920259565114974976e-02 5.893887951970100403e-02 1.940267384052276611e-01 3.110466301441192627e-01 6.304210424423217773e-02 -2.049617618322372437e-01 -1.063750684261322021e-01 -2.139062285423278809e-01 -2.787967622280120850e-01 2.047154679894447327e-02 2.438950240612030029e-01
1.247681528329849243e-01 -5.906803905963897705e-02 -8.850383013486862183e-02 -5.653825402259826660e-01 -1.858447194099426270e-01 1.096470877528190613e-01 -7.861278951168060303e-02 8.093857020139694214e-02 5.170963332056999207e-02 -9.287461638450622559e-02 -2.673844248056411743e-02 -1.463235169649124146e-01 -1.094454154372215271e-01 -2.408429235219955444e-01 1.017292588949203491e-01 2.623487710952758789e-01 -4.820908233523368835e-02 -6.675282865762710571e-02 -1.095798090100288391e-01 1.301274597644805908e-01 -2.107804566621780396e-01 2.239398360252380371e-01 4.447112791240215302e-03 -5.055149644613265991e-02 3.208478540182113647e-02 1.387173235416412354e-01 -1.825178265571594238e-01 -5.910434201359748840e-02 -4.210947751998901367e-01 -1.196119934320449829e-01 1.731323450803756714e-01 -4.807179328054189682e-03
5.477534234523773193e-02 4.002570211887359619e-01 -4.879620671272277832e-02 -2.167697250843048096e-01 -4.307778179645538330e-02 -2.000478096306324005e-02 1.121063083410263062e-01 6.837537884712219238e-02 2.129610180854797363e-01 2.450571209192276001e-02 -1.810596138238906860e-01 -2.151435911655426025e-01 -2.164424629881978035e-03 -2.830563783645629883e-01 4.923194646835327148e-02 7.503308355808258057e-02 -1.237786784768104553e-01 9.650351107120513916e-02 -5.193063989281654358e-02 -6.911790370941162109e-02 -3.489542379975318909e-02 2.332458198070526123e-01 1.540631651878356934e-01 1.036675944924354553e-01 1.521635204553604126e-01 1.767314374446868896e-01 -2.443010210990905762e-01 1.982524618506431580e-02 -9.302663803100585938e-02 -1.922546327114105225e-01 4.826456606388092041e-01 -1.987081766128540039e-01
-1.730805635452270508e-01 1.107804700732231140e-01 6.675928086042404175e-02 1.967583969235420227e-02 6.148123741149902344e-02 2.148058265447616577e-01 1.476417034864425659e-01 -6.954728811979293823e-02 7.879161834716796875e-02 -1.382854729890823364e-01 -1.277108192443847656e-01 -1.732550263404846191e-01 2.622835151851177216e-02 -1.694440990686416626e-01 -1.561447679996490479e-01 2.174091041088104248e-01 2.670709975063800812e-02 -4.781762510538101196e-02 2.383044920861721039e-02 1.997828483581542969e-02 2.596951089799404144e-02 3.474481701850891113e-01 -1.158970221877098083e-01 1.265756338834762573e-01 1.135028824210166931e-01 2.591711878776550293e-01 -3.982910811901092529e-01 -2.498202472925186157e-01 -3.821197748184204102e-01 6.461498886346817017e-02 3.120465278625488281e-01 1.370282564312219620e-02
-6.838351488113403320e-02 -1.629686504602432251e-01 -1.735154539346694946e-01 1.737029291689395905e-02 1.081700995564460754e-01 -6.360325962305068970e-02 -6.982550770044326782e-02 -1.040305793285369873e-01 1.408434063196182251e-01 -2.729282379150390625e-01 -5.249826237559318542e-02 8.842546492815017700e-02 -1.121503021568059921e-02 -3.672537580132484436e-02 -2.246232330799102783e-02 4.757511988282203674e-02 -5.527742207050323486e-02 4.233822822570800781e-01 -2.789889276027679443e-01 -1.065880209207534790e-01 -6.359821557998657227e-02 -5.060921981930732727e-02 -7.282450050115585327e-02 6.469266116619110107e-02 3.934982419013977051e-01 2.897998988628387451e-01 -1.513238400220870972e-01 2.391492128372192383e-01 -3.034606575965881348e-02 -2.455667555332183838e-01 3.479562997817993164e-01 9.463028609752655029e-02
1.553653925657272339e-01 2.030137628316879272e-01 9.592025727033615112e-02 1.574703492224216461e-02 -1.924760267138481140e-02 1.012857332825660706e-01 2.183806896209716797e-01 3.721409142017364502e-01 3.546767309308052063e-02 -1.397706270217895508e-01 -1.841260045766830444e-01 9.262315928936004639e-02 -5.137631669640541077e-02 -1.280945688486099243e-01 -2.254004627466201782e-01 -6.988647580146789551e-02 2.130202949047088623e-01 -9.445106610655784607e-03 8.313244208693504333e-03 5.455903708934783936e-02 1.936661005020141602e-01 -3.164944052696228027e-02 1.603185683488845825e-01 1.290577054023742676e-01 2.553637921810150146e-01 2.825124263763427734e-01 -9.312410652637481689e-02 -3.380589187145233154e-01 -1.544737368822097778e-01 -3.346505165100097656e-01 1.952331960201263428e-01 1.380208283662796021e-01
-1.298838853836059570e-01 1.943168044090270996e-01 5.026981234550476074e-03 -3.504082933068275452e-02 3.105060756206512451e-01 1.638592630624771118e-01 -2.275656536221504211e-02 2.471487596631050110e-02 -5.290906131267547607e-02 -2.534713745117187500e-01 -1.674789637327194214e-01 -1.278297230601310730e-02 1.740867197513580322e-01 -1.203145161271095276e-01 6.541059911251068115e-02 2.322999984025955200e-01 1.054855063557624817e-02 7.546126842498779297e-02 3.344501927495002747e-02 2.473868131637573242e-01 3.603612771257758141e-03 2.705231606960296631e-01 -1.242407411336898804e-01 3.385546430945396423e-02 1.897175759077072144e-01 3.126099407672882080e-01 -4.522300064563751221e-01 -8.429072797298431396e-02 -1.185168847441673279e-01 4.261248558759689331e-02 2.946827113628387451e-01 -1.245212331414222717e-01
2.452875375747680664e-01 2.352972328662872314e-01 -3.143809363245964050e-02 -1.800337433815002441e-01 2.186278551816940308e-01 3.665877878665924072e-02 -8.994060009717941284e-02 4.078287631273269653e-02 1.165270656347274780e-01 -2.004446983337402344e-01 -9.309230744838714600e-02 -3.158647567033767700e-02 -1.297450363636016846e-01 -7.780684623867273331e-03 1.492958366870880127e-01 1.926668584346771240e-01 6.391606479883193970e-02 1.363590508699417114e-01 -4.595749080181121826e-02 2.916004359722137451e-01 6.807240843772888184e-02 1.460100114345550537e-01 -2.176406085491180420e-01 1.174984872341156006e-01 -7.379501312971115112e-02 4.776483178138732910e-01 -7.896567881107330322e-02 2.674259990453720093e-02 -1.877410262823104858e-01 -3.502560313791036606e-03 4.054360389709472656e-01 1.237729042768478394e-01
-4.815252870321273804e-02 9.160378575325012207e-02 5.739731341600418091e-02 -1.111598536372184753e-01 7.579277455806732178e-02 4.474703669548034668e-01 9.490229189395904541e-02 -7.702093571424484253e-02 2.258233428001403809e-01 -2.537821531295776367e-01 -1.916615217924118042e-01 -4.567511007189750671e-02 -4.456556215882301331e-02 8.111011981964111328e-02 2.202490121126174927e-01 3.669053018093109131e-01 -1.335071921348571777e-01 3.561839461326599121e-02 3.356575965881347656e-02 6.479899585247039795e-02 1.387482732534408569e-01 1.553493887186050415e-01 -4.314807429909706116e-02 -1.028898730874061584e-01 3.021103739738464355e-01 2.096393406391143799e-01 -7.453928887844085693e-02 -2.010041177272796631e-01 -1.346853524446487427e-01 -1.377709060907363892e-01 3.266862332820892334e-01 3.919471055269241333e-02
5.571754649281501770e-02 2.052482664585113525e-01 -2.772069163620471954e-02 -5.841476097702980042e-02 -4.584896266460418701e-01 -7.031317800283432007e-02 -6.016517430543899536e-02 1.370782405138015747e-01 -2.189798057079315186e-01 -2.957170605659484863e-01 -1.281840205192565918e-01 -1.155628487467765808e-01 1.028186306357383728e-01 -1.243502274155616760e-01 6.004812195897102356e-02 1.419979035854339600e-01 -7.422822713851928711e-02 -8.810156583786010742e-02 -2.190150618553161621e-01 9.158721566200256348e-02 3.175568208098411560e-02 -8.120501041412353516e-02 2.328635752201080322e-01 1.046992018818855286e-01 2.677292823791503906e-01 3.658322691917419434e-01 -1.743023246526718140e-01 -8.320463448762893677e-02 -1.302066296339035034e-01 -2.281337082386016846e-01 7.738011330366134644e-02 1.944481283426284790e-01
-1.300821155309677124e-01 3.377455472946166992e-01 4.944846779108047485e-02 -3.452151417732238770e-01 -1.219729259610176086e-01 -8.548631519079208374e-02 3.638603910803794861e-02 3.900931030511856079e-02 5.591994151473045349e-02 6.570080667734146118e-02 -1.373795717954635620e-01 3.438630700111389160e-02 -1.582561247050762177e-02 -2.779262661933898926e-01 -7.151062041521072388e-02 8.029724657535552979e-02 -8.241711556911468506e-02 4.862029477953910828e-02 -1.131315082311630249e-01 9.246407449245452881e-02 -2.347063720226287842e-01 2.472427636384963989e-01 3.223512172698974609e-01 3.969035744667053223e-01 6.517382711172103882e-02 3.490907847881317139e-01 -1.662812754511833191e-02 -1.362878736108541489e-02 -1.154347956180572510e-01 -1.780825406312942505e-01 1.349336057901382446e-01 -8.842771500349044800e-02
2.957655191421508789e-01 1.776218265295028687e-01 1.286192387342453003e-01 -1.822565793991088867e-01 -4.760676622390747070e-02 5.486427992582321167e-02 -1.169969365000724792e-01 -1.193108484148979187e-01 -2.398586124181747437e-01 -3.603008985519409180e-01 -1.617570668458938599e-01 -8.220088481903076172e-02 -7.819184102118015289e-03 -1.212610676884651184e-01 -1.809932589530944824e-01 3.189153075218200684e-01 1.331756561994552612e-01 3.192676231265068054e-02 -3.196670711040496826e-01 -9.290298074483871460e-02 -7.434193789958953857e-02 -7.935163564980030060e-03 1.706565171480178833e-01 5.294386064633727074e-04 2.808584272861480713e-01 3.822075575590133667e-02 -2.731471359729766846e-01 -2.139894478023052216e-02 4.892346635460853577e-02 -1.072861701250076294e-01 2.895800471305847168e-01 1.051386520266532898e-01
3.401388823986053467e-01 1.141048148274421692e-01 -1.275453120470046997e-01 5.967741366475820541e-03 4.358337819576263428e-02 2.634325623512268066e-01 2.722060382366180420e-01 1.652180999517440796e-01 2.573993057012557983e-03 -9.509496390819549561e-02 -1.012845784425735474e-01 5.899826437234878540e-02 3.195068240165710449e-02 -2.598305344581604004e-01 -4.019923508167266846e-01 5.701676011085510254e-02 -2.242877334356307983e-01 -2.868217229843139648e-02 1.055387500673532486e-02 -2.044370919466018677e-01 6.381520628929138184e-02 2.301533520221710205e-01 5.765866115689277649e-02 2.970612645149230957e-01 5.652531236410140991e-02 2.474582344293594360e-01 2.725862711668014526e-02 1.540547353215515614e-03 -2.864271700382232666e-01 -7.869984209537506104e-02 1.298635601997375488e-01 1.191675737500190735e-01
2.408338934183120728e-01 -5.201907083392143250e-02 -2.216840982437133789e-01 -3.326677381992340088e-01 -1.787905544042587280e-01 9.940439462661743164e-02 2.188274413347244263e-01 1.077896952629089355e-01 1.921179741621017456e-01 -1.636675000190734863e-01 4.452203959226608276e-02 -1.263776272535324097e-01 -9.271012246608734131e-02 -9.569735825061798096e-02 1.454348023980855942e-02 3.426123037934303284e-02 1.907878667116165161e-01 -1.924260333180427551e-02 -3.566747158765792847e-02 8.602648973464965820e-02 -2.939270734786987305e-01 1.977263577282428741e-02 -2.026740461587905884e-01 2.642434835433959961e-02 -6.896875053644180298e-02 2.374233901500701904e-01 -3.196296095848083496e-01 2.173711955547332764e-01 -3.039132654666900635e-01 -2.520332336425781250e-01 1.891345977783203125e-01 -3.381918743252754211e-02
2.613828480243682861e-01 2.179773896932601929e-02 -1.175021678209304810e-01 -2.230149805545806885e-01 3.781524486839771271e-03 1.395346224308013916e-01 -5.442298948764801025e-02 2.969438433647155762e-01 1.920637488365173340e-01 -2.786455452442169189e-01 1.003455892205238342e-01 6.099660694599151611e-02 -1.658456586301326752e-02 9.088214486837387085e-02 4.358024150133132935e-02 2.547184824943542480e-01 1.358861625194549561e-01 4.402509075589478016e-04 -2.472310513257980347e-02 -2.216772586107254028e-01 1.200337484478950500e-01 1.131858378648757935e-01 2.724776268005371094e-01 1.046569198369979858e-01 2.655246555805206299e-01 2.817521393299102783e-01 -1.657305806875228882e-01 1.321787238121032715e-01 1.382692158222198486e-01 3.127252459526062012e-01 2.233671098947525024e-01 -1.055239140987396240e-01
1.506172865629196167e-01 6.626539677381515503e-02 3.064035624265670776e-02 5.792153999209403992e-02 5.708097014576196671e-03 2.737055905163288116e-02 5.261411517858505249e-02 2.037791907787322998e-01 -5.865113437175750732e-02 -6.812436040490865707e-03 2.017386443912982941e-02 8.846032619476318359e-02 -2.584294416010379791e-02 -1.432443708181381226e-01 -1.619562804698944092e-01 -1.461001783609390259e-01 -2.305333316326141357e-01 3.465601010248064995e-03 -1.984796226024627686e-01 -1.083685085177421570e-02 1.163988783955574036e-01 3.145561814308166504e-01 1.369340866804122925e-01 3.664768934249877930e-01 -9.498577564954757690e-02 3.063361048698425293e-01 -1.242081895470619202e-01 4.498193562030792236e-01 -7.347964495420455933e-02 -2.701312005519866943e-01 1.105587556958198547e-01 2.713498473167419434e-01
-2.936536259949207306e-02 -5.901897698640823364e-02 5.822543427348136902e-02 2.791664376854896545e-02 -5.160704255104064941e-02 7.957745343446731567e-02 2.388457059860229492e-01 3.178343474864959717e-01 1.644413471221923828e-01 -4.335369467735290527e-01 -1.707884073257446289e-01 -1.637094914913177490e-01 -2.153037041425704956e-01 -2.164498567581176758e-01 8.118709921836853027e-02 1.416143178939819336e-01 -1.232200637459754944e-01 7.408308738376945257e-05 -2.477341704070568085e-02 7.207557559013366699e-02 -5.469162017107009888e-03 -2.379150390625000000e-01 1.507586836814880371e-01 1.998802721500396729e-01 1.484557837247848511e-01 3.043616116046905518e-01 -3.274870291352272034e-02 -4.970720782876014709e-02 -1.090915277600288391e-01 -2.831155359745025635e-01 1.506991237401962280e-01 2.455944865942001343e-01
1.320561319589614868e-01 -3.534948229789733887e-01 -1.433846056461334229e-01 -3.438696861267089844e-01 1.512698978185653687e-01 8.504887670278549194e-02 1.180503889918327332e-01 2.245775014162063599e-01 2.511813864111900330e-02 -1.614814847707748413e-01 1.426874548196792603e-01 2.323384582996368408e-01 -7.376559078693389893e-02 -8.361961692571640015e-02 5.858147516846656799e-02 -1.535902321338653564e-01 -1.947513967752456665e-01 1.127215996384620667e-01 -2.301630973815917969e-01 1.179566457867622375e-01 -1.522948686033487320e-02 2.329751253128051758e-01 -9.482163935899734497e-02 1.235660091042518616e-01 2.447315901517868042e-01 2.086036652326583862e-01 -2.657899558544158936e-01 1.908205151557922363e-01 -9.150286018848419189e-02 1.394772380590438843e-01 -9.786529466509819031e-03 2.216448634862899780e-01
-3.157432656735181808e-03 5.179917812347412109e-02 -2.596347928047180176e-01 -2.638536989688873291e-01 -1.838335953652858734e-02 2.021455913782119751e-01 1.763838529586791992e-01 6.805847398936748505e-03 7.451291382312774658e-02 -2.117177546024322510e-01 -2.018287628889083862e-01 -1.158207952976226807e-01 5.512331146746873856e-03 1.546924710273742676e-01 3.448211029171943665e-02 -1.000697761774063110e-01 2.295711487531661987e-01 1.409355252981185913e-01 -2.680653892457485199e-02 1.227924227714538574e-01 -2.584501802921295166e-01 1.568055748939514160e-01 7.177944481372833252e-02 2.281213700771331787e-01 5.298516526818275452e-02 2.677283585071563721e-01 -3.271937072277069092e-01 1.276112198829650879e-01 -1.621295697987079620e-02 -2.306587994098663330e-01 3.269265294075012207e-01 -2.304747402667999268e-01
1.357864588499069214e-01 1.509266644716262817e-01 3.699938207864761353e-02 -2.772908806800842285e-01 -1.261194795370101929e-01 -8.282257616519927979e-02 -1.583212614059448242e-01 -1.932615786790847778e-01 -9.237437695264816284e-02 -2.733546793460845947e-01 1.590787246823310852e-02 3.652483597397804260e-02 7.435465604066848755e-02 9.993612021207809448e-02 1.364962905645370483e-01 2.913820147514343262e-01 -2.101667970418930054e-01 -2.594690024852752686e-02 -2.670332789421081543e-01 7.572276517748832703e-03 -1.828016154468059540e-02 1.473134905099868774e-01 5.521187186241149902e-02 4.721193388104438782e-02 2.637976408004760742e-01 1.389177702367305756e-02 -3.988545835018157959e-01 1.499556601047515869e-01 -3.690115213394165039e-01 -2.288230955600738525e-01 8.914545178413391113e-02 -9.927516803145408630e-03
1.187797039747238159e-01 2.000176347792148590e-02 1.568300575017929077e-01 -8.899679034948348999e-02 3.773719817399978638e-02 3.791289329528808594e-01 1.166731119155883789e-01 2.677594423294067383e-01 -6.443965435028076172e-02 -1.111702248454093933e-01 -2.355844527482986450e-01 -2.616211026906967163e-02 -7.723430544137954712e-02 4.822326824069023132e-02 -3.168531656265258789e-01 1.499428600072860718e-01 1.087365224957466125e-01 3.688601255416870117e-01 1.718333177268505096e-02 -9.496354311704635620e-02 1.694392226636409760e-02 3.564718663692474365e-01 -1.326341181993484497e-01 2.954037189483642578e-01 1.927724927663803101e-01 1.410905569791793823e-01 -1.741340756416320801e-01 7.026983797550201416e-02 1.479997634887695312e-01 -1.107091382145881653e-01 4.663681983947753906e-02 2.379512600600719452e-02
4.173611998558044434e-01 1.076810359954833984e-01 8.861470967531204224e-03 3.404328227043151855e-02 1.021025404334068298e-01 -4.573994129896163940e-02 4.232354834675788879e-02 1.532380580902099609e-01 -7.638686895370483398e-02 -8.212836831808090210e-02 8.688914775848388672e-02 6.692623253911733627e-03 2.714566700160503387e-02 -1.789571195840835571e-01 -1.421084105968475342e-01 -8.722158521413803101e-02 -4.190215766429901123e-01 1.179051995277404785e-01 -2.273295223712921143e-01 6.321009993553161621e-02 1.400384753942489624e-01 1.645227670669555664e-01 1.418640613555908203e-01 3.000935018062591553e-01 -2.306379750370979309e-02 3.550500869750976562e-01 1.258261594921350479e-02 7.300459593534469604e-02 -1.213552206754684448e-01 -2.026505172252655029e-01 2.275973856449127197e-01 2.296885848045349121e-01
1.533305943012237549e-01 -1.636358052492141724e-01 -6.083381921052932739e-02 -2.749967016279697418e-02 -1.078610718250274658e-01 2.037267088890075684e-01 1.237213462591171265e-01 2.433171421289443970e-01 1.075185164809226990e-01 -2.388727813959121704e-01 2.386915534734725952e-01 2.433295249938964844e-01 -8.102663606405258179e-02 7.477322220802307129e-02 5.736047402024269104e-02 2.460106760263442993e-01 -1.242523342370986938e-01 -9.762447327375411987e-03 1.572724431753158569e-02 2.830952703952789307e-01 1.382116824388504028e-01 2.611540853977203369e-01 2.240648120641708374e-01 1.588053703308105469e-01 1.879198104143142700e-01 2.070680707693099976e-01 -2.352365702390670776e-01 -2.488843053579330444e-01 -1.524530202150344849e-01 -4.573634825646877289e-03 2.794118821620941162e-01 3.714087232947349548e-02
3.077235519886016846e-01 -1.066385060548782349e-01 1.559680402278900146e-01 1.742336899042129517e-01 -2.468420118093490601e-01 1.351106613874435425e-01 -1.369731873273849487e-01 3.303399682044982910e-01 -7.226141542196273804e-02 -2.681349217891693115e-01 -9.498239308595657349e-02 -3.979863598942756653e-02 -1.546050757169723511e-01 -1.921444237232208252e-01 -5.155317485332489014e-02 9.667209535837173462e-02 1.074459105730056763e-01 1.032858416438102722e-01 9.301966056227684021e-04 1.049764528870582581e-01 4.606636241078376770e-02 3.100600540637969971e-01 -1.081568822264671326e-01 3.552458584308624268e-01 1.823179125785827637e-01 1.337290257215499878e-01 -7.977194339036941528e-02 2.086360156536102295e-01 1.269471347332000732e-01 -5.964234098792076111e-02 1.075608134269714355e-01 2.645404338836669922e-01
-4.411294311285018921e-02 -3.545750305056571960e-02 -6.958992779254913330e-02 -1.018130853772163391e-01 4.331719130277633667e-02 1.601518094539642334e-01 1.920935511589050293e-01 7.076224684715270996e-02 1.571317613124847412e-01 -3.273445963859558105e-01 4.738917201757431030e-02 -6.380600854754447937e-03 3.831959143280982971e-02 -3.046463243663311005e-02 -2.068452909588813782e-02 1.109916493296623230e-01 -1.983516216278076172e-01 -1.506414413452148438e-01 -1.680217832326889038e-01 3.532900810241699219e-01 1.207194775342941284e-01 1.788478940725326538e-01 1.757843941450119019e-01 2.004144340753555298e-01 2.224928438663482666e-01 1.007941663265228271e-01 -1.109039317816495895e-02 -2.824203073978424072e-01 -2.991954684257507324e-01 1.931426972150802612e-01 3.328957259654998779e-01 2.301858663558959961e-01
5.071403980255126953e-01 9.207460284233093262e-02 -1.973649859428405762e-01 1.562346369028091431e-01 -1.529791951179504395e-01 1.682981401681900024e-01 -1.031416058540344238e-01 -9.991110861301422119e-02 1.892788559198379517e-01 -1.719063073396682739e-01 -8.743893355131149292e-02 2.450163941830396652e-03 -4.122469201683998108e-02 -1.127538159489631653e-01 -6.018705293536186218e-02 2.247029840946197510e-01 -9.496046602725982666e-02 3.860067948698997498e-02 5.678036063909530640e-02 1.360665559768676758e-01 -7.191149145364761353e-02 1.077480912208557129e-01 -7.596734911203384399e-02 2.085164785385131836e-01 5.224200710654258728e-02 3.743295371532440186e-01 -4.469351768493652344e-01 -3.941243141889572144e-02 -8.296329528093338013e-02 -5.948787182569503784e-02 5.136362463235855103e-02 -3.964659944176673889e-02
2.310775369405746460e-01 6.373178213834762573e-02 -1.709790825843811035e-01 -2.557335197925567627e-01 -1.114998906850814819e-01 3.392121195793151855e-01 2.291892468929290771e-01 -9.712375700473785400e-02 1.188913658261299133e-01 1.931011490523815155e-02 -1.047779619693756104e-01 1.004113480448722839e-01 -1.870742291212081909e-01 -9.285725653171539307e-02 -2.449178248643875122e-01 8.398503810167312622e-02 -1.512149572372436523e-01 3.421975076198577881e-01 1.079538539052009583e-01 9.681297093629837036e-02 -9.799038991332054138e-03 1.435000896453857422e-01 -1.180802844464778900e-02 1.523399949073791504e-01 2.974965274333953857e-01 9.497853368520736694e-02 -9.595891833305358887e-02 -1.591141819953918457e-01 -2.815012931823730469e-01 -2.474698871374130249e-01 1.266761273145675659e-01 1.364365816116333008e-01
3.199914991855621338e-01 2.398102432489395142e-01 -1.384990364313125610e-01 1.658415347337722778e-01 2.559069395065307617e-01 2.284753173589706421e-01 5.551559850573539734e-02 7.610989362001419067e-02 4.778240248560905457e-02 2.941547660157084465e-03 9.688872843980789185e-02 1.228635236620903015e-01 1.349647045135498047e-01 3.479366749525070190e-02 1.828132867813110352e-01 -7.634983956813812256e-02 -8.239287137985229492e-02 1.323618888854980469e-01 -8.715722709894180298e-02 -1.724977344274520874e-01 -5.455938354134559631e-02 -5.894973874092102051e-03 1.911883503198623657e-01 1.027193516492843628e-01 1.057042405009269714e-01 3.183623850345611572e-01 -4.543318450450897217e-01 -9.506842494010925293e-02 -1.098895147442817688e-01 -3.391139581799507141e-02 2.404976040124893188e-01 2.656543254852294922e-01
8.342672884464263916e-02 2.520147264003753662e-01 -8.694570511579513550e-02 -2.332403510808944702e-01 7.003077864646911621e-02 2.229658961296081543e-01 -2.214948385953903198e-01 -1.839480847120285034e-01 2.857834398746490479e-01 -2.689682878553867340e-02 -1.113180741667747498e-01 -1.100844983011484146e-02 -9.664808958768844604e-02 -2.034309692680835724e-02 -1.084473505616188049e-01 4.540905728936195374e-02 3.838757798075675964e-02 1.707368940114974976e-01 5.299115180969238281e-02 1.684529036283493042e-01 -1.030129045248031616e-01 1.102246940135955811e-01 -4.558453336358070374e-02 1.669666022062301636e-01 -5.567716062068939209e-02 3.136731684207916260e-01 -5.076865553855895996e-01 4.968848079442977905e-02 -6.274005025625228882e-02 -1.445394754409790039e-01 3.222393393516540527e-01 8.166563510894775391e-02
1.239606067538261414e-01 -1.847860068082809448e-01 2.327344566583633423e-01 -6.613057106733322144e-02 1.060434654355049133e-01 -1.300860941410064697e-01 2.583363838493824005e-02 -5.701947212219238281e-02 -5.404300615191459656e-02 -5.331142544746398926e-01 -1.241072043776512146e-01 -6.526286154985427856e-02 -1.148138344287872314e-01 -1.109439805150032043e-01 -7.233712077140808105e-02 2.761916220188140869e-01 1.398714780807495117e-01 -4.073508083820343018e-02 -1.550129950046539307e-01 -1.004939600825309753e-01 6.039179861545562744e-02 -3.957181423902511597e-02 3.257754743099212646e-01 2.024777978658676147e-01 2.989024519920349121e-01 2.044276297092437744e-01 -1.258618533611297607e-01 -1.559614539146423340e-01 -1.679814159870147705e-01 -5.623799562454223633e-02 1.828595846891403198e-01 4.750402644276618958e-02
2.309893071651458740e-01 -4.895390942692756653e-02 -2.836214378476142883e-02 1.520933508872985840e-01 -1.552291214466094971e-01 1.349136084318161011e-01 1.770222932100296021e-01 6.875405460596084595e-02 1.798815876245498657e-01 -2.003317326307296753e-01 -9.160208702087402344e-02 2.485262304544448853e-01 -1.474652886390686035e-01 -1.635437905788421631e-01 -2.448595464229583740e-01 2.633671090006828308e-02 -1.176203191280364990e-01 -1.544010043144226074e-01 -1.008955761790275574e-01 -2.053473740816116333e-01 4.821500182151794434e-02 1.799396723508834839e-01 2.764541208744049072e-01 2.668919265270233154e-01 1.230300441384315491e-01 2.473292499780654907e-01 -8.554221689701080322e-02 -1.222062706947326660e-01 -2.857121825218200684e-01 -1.345607638359069824e-01 2.403492629528045654e-01 2.484177947044372559e-01
4.782506078481674194e-02 -3.322182968258857727e-02 -1.175540238618850708e-01 -4.336117208003997803e-02 2.914641797542572021e-02 1.923703402280807495e-01 7.866255193948745728e-02 3.628279566764831543e-01 -3.353956714272499084e-02 -3.322279453277587891e-01 1.161689534783363342e-01 2.305859923362731934e-01 -9.396992623805999756e-02 -1.076659001410007477e-02 -2.665925212204456329e-02 -7.519140839576721191e-02 -1.377023905515670776e-01 -1.534282565116882324e-01 1.439666002988815308e-01 1.138430461287498474e-01 -4.870956763625144958e-03 1.987054646015167236e-01 2.751938104629516602e-01 2.660729885101318359e-01 2.310108393430709839e-01 9.202432632446289062e-02 -1.578028500080108643e-01 -2.537668347358703613e-01 -2.689194492995738983e-02 -6.452000141143798828e-02 3.945759832859039307e-01 1.944558769464492798e-01
2.789881080389022827e-02 6.297294795513153076e-02 -2.711117863655090332e-01 -3.376814424991607666e-01 -1.635594218969345093e-01 2.511612139642238617e-03 -2.206414192914962769e-01 -6.145287677645683289e-02 2.710470855236053467e-01 -2.866120822727680206e-02 -1.723114401102066040e-01 -6.574209779500961304e-02 1.678438633680343628e-01 8.692373521625995636e-03 1.610544770956039429e-01 2.459686547517776489e-01 -2.141003906726837158e-01 -1.423003822565078735e-01 -3.017831221222877502e-02 -1.983508840203285217e-02 3.072901070117950439e-01 4.074068367481231689e-02 1.179209277033805847e-01 3.772900402545928955e-01 1.113793253898620605e-01 2.881354987621307373e-01 -2.460271716117858887e-01 3.939524292945861816e-03 -7.683856040239334106e-02 1.711492054164409637e-02 -1.725305244326591492e-02 1.527137905359268188e-01
1.970895081758499146e-01 -1.459407657384872437e-01 1.260844767093658447e-01 -5.867901444435119629e-02 -2.168104350566864014e-01 1.430039405822753906e-01 -3.583268821239471436e-02 -7.930009812116622925e-02 -6.747591774910688400e-03 -7.130559533834457397e-02 -1.705625504255294800e-01 2.298702299594879150e-01 -1.512753963470458984e-02 3.637732937932014465e-02 -1.740963160991668701e-01 1.904471814632415771e-01 1.477295160293579102e-01 1.472852230072021484e-01 -7.572890073060989380e-02 -1.769611984491348267e-01 1.480285227298736572e-01 2.252444028854370117e-01 -1.068260893225669861e-01 3.896349668502807617e-01 3.207035064697265625e-01 2.614500820636749268e-01 -2.670365571975708008e-01 1.640804558992385864e-01 1.842496097087860107e-01 1.029248721897602081e-02 1.036814451217651367e-01 2.441517710685729980e-01
1.213728860020637512e-01 1.235762536525726318e-01 5.322866141796112061e-02 -9.036268293857574463e-02 -1.547008454799652100e-01 -7.794054597616195679e-02 -1.045744940638542175e-01 4.641474038362503052e-02 1.070896536111831665e-01 3.980568423867225647e-02 6.552115827798843384e-02 -1.759484559297561646e-01 2.629489451646804810e-02 -1.550017576664686203e-02 -5.756631866097450256e-02 2.413184791803359985e-01 8.871389180421829224e-02 -2.099463939666748047e-01 1.079879477620124817e-01 -9.390143305063247681e-02 1.465314924716949463e-01 2.498447000980377197e-01 1.806746572256088257e-01 2.097228169441223145e-01 2.664907872676849365e-01 5.595251917839050293e-01 -2.191523164510726929e-01 -1.801310181617736816e-01 -3.272241950035095215e-01 -5.327119026333093643e-03 -1.468420494347810745e-02 -1.703307218849658966e-02
1.420576721429824829e-01 1.614277251064777374e-02 -2.298900783061981201e-01 -2.466832399368286133e-01 3.184961527585983276e-02 1.111136227846145630e-01 -7.510393857955932617e-02 3.307241797447204590e-01 2.195157706737518311e-01 -1.024165078997612000e-01 -1.105326414108276367e-01 1.627961993217468262e-01 -8.892621845006942749e-02 5.647012963891029358e-02 9.913266450166702271e-02 2.176495641469955444e-01 -9.456460177898406982e-02 5.624162405729293823e-02 -2.909657061100006104e-01 -3.099219501018524170e-02 -5.308526754379272461e-02 1.320864707231521606e-01 8.383942395448684692e-02 -6.157445535063743591e-02 2.244261056184768677e-01 2.066441327333450317e-01 -4.286394417285919189e-01 1.375447660684585571e-01 -5.642575398087501526e-02 2.331028729677200317e-01 2.462388873100280762e-01 -1.705850213766098022e-01
-7.311262935400009155e-02 2.418742924928665161e-01 1.477875113487243652e-01 -3.143156170845031738e-01 -8.855774253606796265e-02 -1.011982113122940063e-01 -4.856043308973312378e-02 8.699655532836914062e-02 3.513284325599670410e-01 8.808693289756774902e-02 -1.125622019171714783e-01 -2.272528260946273804e-01 4.477082565426826477e-02 -1.373040527105331421e-01 3.067385219037532806e-02 -3.157338127493858337e-02 -1.690160781145095825e-01 1.564489156007766724e-01 -2.179240807890892029e-02 -3.178245201706886292e-02 -9.195771813392639160e-02 2.139108180999755859e-01 1.481235623359680176e-01 2.645460665225982666e-01 1.531722545623779297e-01 3.208165764808654785e-01 9.790601581335067749e-02 1.960160955786705017e-02 -1.251705139875411987e-01 -1.919583417475223541e-02 4.359604120254516602e-01 1.615138351917266846e-01
-9.471690654754638672e-02 5.958891287446022034e-02 -1.351335048675537109e-01 -1.319520473480224609e-01 -8.085861057043075562e-02 -2.125750482082366943e-01 -2.624600753188133240e-02 1.514202803373336792e-01 -7.922729104757308960e-02 6.661648303270339966e-02 1.997258216142654419e-01 4.099016636610031128e-02 -1.673159748315811157e-01 -1.112412475049495697e-02 -1.704314798116683960e-01 1.761081367731094360e-01 3.520329017192125320e-03 4.047187864780426025e-01 -1.103400141000747681e-01 1.170566231012344360e-01 5.230506137013435364e-02 -6.849499046802520752e-02 1.112665608525276184e-01 4.974942505359649658e-01 3.691522777080535889e-01 2.840092591941356659e-02 -2.492401599884033203e-01 3.504953905940055847e-02 -1.518023461103439331e-01 -5.197785794734954834e-02 2.289034277200698853e-01 2.076023630797863007e-02
-1.354198306798934937e-01 1.580362319946289062e-01 -2.538210451602935791e-01 -1.661386340856552124e-01 -6.442473828792572021e-02 6.464970111846923828e-02 6.123510375618934631e-02 1.208700463175773621e-01 2.236407548189163208e-01 -1.802947372198104858e-02 -2.471161335706710815e-01 1.565904170274734497e-01 2.842254638671875000e-01 9.650927037000656128e-02 -1.062027662992477417e-01 3.278598189353942871e-01 7.753314450383186340e-03 -1.947641968727111816e-01 6.558228284120559692e-02 3.462141007184982300e-02 -5.383182689547538757e-02 1.304539740085601807e-01 -6.686412543058395386e-02 2.527710199356079102e-01 -1.850604563951492310e-01 1.878192424774169922e-01 -3.213053643703460693e-01 1.088102012872695923e-01 -3.323397040367126465e-01 -2.168907374143600464e-01 9.962191432714462280e-02 9.687027335166931152e-02
2.095301896333694458e-01 -6.355177611112594604e-03 -1.169629758805967867e-04 -1.310183014720678329e-02 -1.668312549591064453e-01 2.316508628427982330e-02 8.644118905067443848e-02 1.820121109485626221e-01 7.265745103359222412e-02 -3.892476856708526611e-01 -2.790080308914184570e-01 5.495014786720275879e-02 -1.709106564521789551e-01 -1.972177773714065552e-01 -7.664549350738525391e-02 3.197374939918518066e-02 -1.405272632837295532e-01 -5.552105978131294250e-02 -8.784117549657821655e-02 9.175580739974975586e-02 -6.340879946947097778e-02 3.637189045548439026e-02 9.601690620183944702e-02 3.682459890842437744e-01 1.150304675102233887e-01 3.530570864677429199e-01 1.810788363218307495e-02 -1.031025648117065430e-01 -1.039805784821510315e-01 -3.045145273208618164e-01 -1.052948459982872009e-02 3.641843795776367188e-01
3.966770693659782410e-02 3.741396069526672363e-01 -1.615785807371139526e-01 8.924585580825805664e-02 6.430242955684661865e-02 2.246143668889999390e-01 5.044487118721008301e-02 -1.766651570796966553e-01 1.002873480319976807e-01 -2.945500612258911133e-01 1.544417589902877808e-01 6.923843175172805786e-02 2.776738703250885010e-01 -1.856914013624191284e-01 1.217304393649101257e-01 6.109838560223579407e-02 -2.233838476240634918e-02 -1.489828675985336304e-01 -2.369168847799301147e-01 6.075504794716835022e-02 -2.923359721899032593e-02 3.245048224925994873e-01 -6.341702491044998169e-02 4.215892776846885681e-02 2.917374968528747559e-01 2.167502641677856445e-01 -2.629083096981048584e-01 1.425008028745651245e-01 -1.287063658237457275e-01 -1.809447407722473145e-01 8.613871783018112183e-02 8.783715218305587769e-02
2.142286449670791626e-01 8.578700013458728790e-03 -1.390459984540939331e-01 -4.454094916582107544e-03 -2.710044011473655701e-02 1.365731656551361084e-01 2.729010283946990967e-01 1.744705736637115479e-01 1.123121455311775208e-01 -2.112787775695323944e-02 -5.376614630222320557e-02 -8.478932827711105347e-02 2.642490565776824951e-01 -3.176796734333038330e-01 6.051832437515258789e-02 -2.861629985272884369e-02 -3.435840085148811340e-02 -8.372937887907028198e-02 -7.194986194372177124e-02 1.329776793718338013e-01 -3.222344443202018738e-02 4.340441226959228516e-01 -1.038389652967453003e-02 1.519509963691234589e-02 3.783167600631713867e-01 3.989795148372650146e-01 2.306427620351314545e-02 4.501574859023094177e-02 4.229102283716201782e-02 -2.682633996009826660e-01 3.271367028355598450e-02 1.072122827172279358e-01
9.560413658618927002e-02 -2.500453293323516846e-01 3.271131962537765503e-02 -5.078062415122985840e-02 -1.329188048839569092e-01 -9.752885252237319946e-02 7.544593513011932373e-02 1.697832196950912476e-01 -6.045745685696601868e-02 -5.327190160751342773e-01 6.118319928646087646e-02 1.046978235244750977e-01 1.437742859125137329e-01 -2.695412635803222656e-01 7.083006203174591064e-02 1.875275671482086182e-01 -1.410397440195083618e-01 4.139402136206626892e-02 1.889448016881942749e-01 6.220681965351104736e-02 -7.010460644960403442e-02 1.442789286375045776e-01 4.195017740130424500e-02 2.937697470188140869e-01 1.136776804924011230e-01 1.431810557842254639e-01 -1.755807548761367798e-01 -4.751857742667198181e-02 1.242995336651802063e-01 -2.179544121026992798e-01 3.505409061908721924e-01 4.861500579863786697e-03
2.828680574893951416e-01 1.447770278900861740e-02 9.426772594451904297e-02 1.244403347373008728e-01 -2.597184181213378906e-01 2.043700218200683594e-01 -7.700019981712102890e-03 1.537960469722747803e-01 -3.294099867343902588e-02 1.675020530819892883e-02 -2.240191549062728882e-01 1.704384684562683105e-01 -4.741404578089714050e-02 6.210422609001398087e-03 1.230815127491950989e-01 2.316573560237884521e-01 2.537028193473815918e-01 1.455054879188537598e-01 6.141780316829681396e-02 -9.479394555091857910e-02 -9.692121297121047974e-02 3.066720068454742432e-01 -4.589393362402915955e-02 8.524297177791595459e-02 1.474346816539764404e-01 5.528437495231628418e-01 -1.994169056415557861e-01 9.211918711662292480e-02 4.276103898882865906e-02 4.369074106216430664e-02 7.887749373912811279e-02 1.186442375183105469e-01
2.864649519324302673e-02 -1.675451993942260742e-01 5.190829560160636902e-02 -1.258611027151346207e-02 1.004197821021080017e-01 -1.023985221982002258e-01 2.162384986877441406e-01 3.357160091400146484e-01 4.514451697468757629e-02 -1.255989372730255127e-01 2.833721414208412170e-02 -1.156825050711631775e-01 1.823407709598541260e-01 -5.381449684500694275e-02 1.229227855801582336e-01 1.410340666770935059e-01 1.397210061550140381e-01 2.613251507282257080e-01 -6.671373732388019562e-03 1.995698213577270508e-01 1.244137212634086609e-01 1.677534133195877075e-01 3.719301819801330566e-01 4.017847180366516113e-01 2.379030734300613403e-01 1.828480213880538940e-01 -1.100826859474182129e-01 3.204892575740814209e-02 -2.051795125007629395e-01 7.089687883853912354e-02 1.029851660132408142e-02 2.521937489509582520e-01
-9.970094263553619385e-02 -6.039441376924514771e-02 -2.615379095077514648e-01 -3.485088348388671875e-01 -1.138043254613876343e-01 5.981967970728874207e-02 1.462985277175903320e-01 6.260773539543151855e-02 1.012722328305244446e-01 9.435219317674636841e-02 -9.678278863430023193e-02 7.779063284397125244e-02 2.602628767490386963e-01 2.310557812452316284e-01 2.375548928976058960e-01 2.119262367486953735e-01 -1.391160339117050171e-01 8.735042065382003784e-03 -1.190112456679344177e-01 -1.225473955273628235e-01 2.849706076085567474e-02 1.154100671410560608e-01 -1.341849416494369507e-01 1.441604346036911011e-01 1.869819164276123047e-01 2.731170654296875000e-01 -2.916025817394256592e-01 -5.581358447670936584e-02 -1.173837035894393921e-01 -4.064227044582366943e-01 1.183232143521308899e-01 7.390551269054412842e-02
2.387182563543319702e-01 -1.598204374313354492e-01 6.357300281524658203e-02 4.267203435301780701e-02 5.475867912173271179e-02 2.620096802711486816e-01 -8.158275485038757324e-02 2.382330149412155151e-01 3.724068403244018555e-02 -1.319112479686737061e-01 -1.730239987373352051e-01 1.388086229562759399e-01 -5.835027620196342468e-02 3.632929921150207520e-02 -1.718448102474212646e-01 1.820025891065597534e-01 9.915830194950103760e-02 2.285332605242729187e-02 3.679167712107300758e-03 -1.116827279329299927e-01 -7.094896584749221802e-02 2.990677058696746826e-01 -1.593354493379592896e-01 5.614708662033081055e-01 7.348399609327316284e-02 2.776042520999908447e-01 -1.935417652130126953e-01 -1.042420044541358948e-01 -2.602245472371578217e-02 5.503049865365028381e-02 9.299197234213352203e-03 2.205512970685958862e-01
1.137329787015914917e-01 1.399773806333541870e-01 -1.209222376346588135e-01 -1.323353946208953857e-01 2.044593915343284607e-03 4.391166381537914276e-03 1.027795895934104919e-01 1.264997273683547974e-01 1.163001954555511475e-01 -1.651989668607711792e-01 4.197481274604797363e-02 3.017535991966724396e-02 1.335819214582443237e-01 -3.276065289974212646e-01 -4.936830326914787292e-02 -2.384727746248245239e-01 6.715427339076995850e-02 -2.499812096357345581e-01 -7.855308055877685547e-02 2.044968307018280029e-01 -1.200879588723182678e-01 2.605335116386413574e-01 1.237328425049781799e-01 4.641044437885284424e-01 -7.728717476129531860e-02 3.660574853420257568e-01 -1.739110946655273438e-01 7.303882390260696411e-02 4.771514609456062317e-02 -1.382363438606262207e-01 1.129082739353179932e-01 2.076169103384017944e-01
-1.667693071067333221e-02 8.211870491504669189e-02 -5.124289169907569885e-02 -2.189193964004516602e-01 -5.983707308769226074e-02 1.681757718324661255e-01 -6.622917950153350830e-02 4.627975076436996460e-02 5.405669659376144409e-02 -4.117847084999084473e-01 -1.086128726601600647e-01 8.618894219398498535e-02 -2.351694256067276001e-01 -2.613139152526855469e-01 -5.266134068369865417e-02 3.159181475639343262e-01 -1.351549178361892700e-01 6.488352268934249878e-02 -1.784614622592926025e-01 -2.426604181528091431e-01 1.106021329760551453e-01 3.412509104236960411e-03 1.329556107521057129e-01 2.322159409523010254e-01 2.563285231590270996e-01 9.246765822172164917e-02 -2.140603587031364441e-02 1.120061278343200684e-01 -2.812346816062927246e-02 2.073453217744827271e-01 3.547649979591369629e-01 -1.794420927762985229e-01
1.173661276698112488e-01 1.004058420658111572e-01 -1.237994879484176636e-01 -2.503952980041503906e-01 -1.032833084464073181e-01 7.877425849437713623e-02 1.363661438226699829e-01 3.531943857669830322e-01 1.964796893298625946e-02 -5.851976945996284485e-02 1.021616980433464050e-01 -8.446433395147323608e-02 -1.340693682432174683e-01 9.276751428842544556e-02 -2.355853915214538574e-01 3.329685032367706299e-01 -3.237512428313493729e-03 3.244629502296447754e-01 -5.784829333424568176e-02 -7.893604040145874023e-02 -1.926030963659286499e-01 -1.611950844526290894e-01 6.552850827574729919e-03 2.760961055755615234e-01 4.717237353324890137e-01 1.606082916259765625e-01 -5.243100970983505249e-02 -8.944779983721673489e-04 -9.359711408615112305e-02 1.317304652184247971e-02 3.423912078142166138e-02 9.046600013971328735e-02
1.432440429925918579e-01 -1.558030545711517334e-01 -2.280485332012176514e-01 -2.565981447696685791e-01 1.040548384189605713e-01 1.227144151926040649e-02 2.613495886325836182e-01 -6.140477582812309265e-02 2.175863832235336304e-01 -2.570762336254119873e-01 -2.210966944694519043e-01 7.338392734527587891e-02 -1.142957806587219238e-01 -1.663760840892791748e-01 7.982829213142395020e-02 5.987966805696487427e-02 3.553337156772613525e-01 -1.322315819561481476e-02 2.880408614873886108e-02 1.439826339483261108e-01 1.356689929962158203e-01 2.018524408340454102e-01 -5.030884221196174622e-02 6.792848557233810425e-02 2.425898611545562744e-02 2.565470933914184570e-01 -2.538089752197265625e-01 1.222883015871047974e-01 -3.168618083000183105e-01 7.228511571884155273e-02 2.508860826492309570e-01 -8.520578593015670776e-02
-8.631300181150436401e-02 3.995799124240875244e-01 -7.524223066866397858e-03 -2.312616109848022461e-01 -3.895632177591323853e-02 1.962792724370956421e-01 2.827443927526473999e-02 1.749667674303054810e-01 3.242471516132354736e-01 1.428992394357919693e-02 -1.109196543693542480e-01 1.372424066066741943e-01 -1.822281777858734131e-01 -2.431984245777130127e-01 5.231392383575439453e-02 9.466504305601119995e-02 8.693115413188934326e-02 9.331911057233810425e-02 -2.321987152099609375e-01 1.823586970567703247e-01 -1.694550216197967529e-01 1.717058867216110229e-01 -1.722788512706756592e-01 2.400716394186019897e-01 2.388613857328891754e-02 2.379984855651855469e-01 -1.801458597183227539e-01 5.615443363785743713e-02 -2.038661390542984009e-02 -2.015713751316070557e-01 2.905215620994567871e-01 -1.200148649513721466e-02
6.815704703330993652e-02 -4.427503794431686401e-02 5.529113113880157471e-02 6.289442628622055054e-02 -1.543378829956054688e-01 -1.474509239196777344e-01 1.532364636659622192e-01 1.636299788951873779e-01 3.111047856509685516e-02 -1.660450994968414307e-01 1.275369781069457531e-03 -1.105302199721336365e-01 2.433426529169082642e-01 -3.474545851349830627e-02 1.381262093782424927e-01 9.872413426637649536e-02 2.072511166334152222e-01 1.706032603979110718e-01 5.660121142864227295e-02 3.297556042671203613e-01 7.871527224779129028e-02 1.259613931179046631e-01 4.048722684383392334e-01 2.480601221323013306e-01 2.635144591331481934e-01 2.976418435573577881e-01 -2.195707261562347412e-01 1.850146241486072540e-02 -1.158810928463935852e-01 6.412366405129432678e-03 5.975050479173660278e-02 3.246771991252899170e-01
6.515016406774520874e-02 2.948880791664123535e-01 8.347281813621520996e-02 1.404511183500289917e-01 -6.389968842267990112e-02 1.971775889396667480e-01 1.929764300584793091e-01 -3.376574069261550903e-02 1.472889482975006104e-01 -1.008257865905761719e-01 -2.789254486560821533e-01 -1.221516821533441544e-02 -2.011990100145339966e-01 -1.285156905651092529e-01 -2.745738625526428223e-01 -7.145518809556961060e-02 2.040431462228298187e-02 4.614378139376640320e-02 8.155065029859542847e-02 1.248242110013961792e-01 3.353624343872070312e-01 2.215341478586196899e-01 1.364122480154037476e-01 8.958179503679275513e-02 2.376792877912521362e-01 2.294866591691970825e-01 -1.114561334252357483e-01 -1.089108735322952271e-01 -2.199782282114028931e-01 -3.192710578441619873e-01 1.484947949647903442e-01 1.862448602914810181e-01
-3.438775986433029175e-02 -5.771896615624427795e-02 1.170764341950416565e-01 -6.721568107604980469e-02 -3.851087018847465515e-02 -2.036304771900177002e-01 5.350375548005104065e-02 1.840889155864715576e-01 1.081803962588310242e-01 -2.217972576618194580e-01 2.788511291146278381e-02 -5.139337852597236633e-02 1.601879745721817017e-01 -6.237066816538572311e-03 3.008722364902496338e-01 1.276753395795822144e-01 2.576631307601928711e-01 2.157431691884994507e-01 6.705874204635620117e-02 9.978687763214111328e-02 5.154447630047798157e-03 2.122281193733215332e-01 3.827663660049438477e-01 1.886715143918991089e-01 3.227780461311340332e-01 3.101176321506500244e-01 -1.796583533287048340e-01 -3.878705576062202454e-02 -6.594593822956085205e-02 4.389937594532966614e-02 8.397942036390304565e-02 3.141474425792694092e-01
-2.543459646403789520e-02 3.941416144371032715e-01 1.642837822437286377e-01 -2.313203513622283936e-01 -7.377259433269500732e-02 -1.467163302004337311e-02 -1.017778962850570679e-01 1.679559051990509033e-01 4.108801484107971191e-02 -1.780407875776290894e-02 -2.191588431596755981e-01 2.087179869413375854e-01 -1.952934414148330688e-01 -2.518956363201141357e-01 -1.992739886045455933e-01 -7.560265064239501953e-02 1.082926057279109955e-02 -1.075633466243743896e-01 1.097663957625627518e-02 2.056294679641723633e-01 -1.378929167985916138e-01 7.211221754550933838e-02 3.065771460533142090e-01 3.246743083000183105e-01 1.409784704446792603e-01 2.297121286392211914e-01 -1.540217995643615723e-01 1.640024483203887939e-01 -1.910232454538345337e-01 -1.642947942018508911e-01 1.089839637279510498e-01 4.831943288445472717e-02
5.317867174744606018e-02 -6.390818208456039429e-02 -1.855454407632350922e-03 -9.135420620441436768e-02 -5.304065719246864319e-02 -1.688316650688648224e-02 1.607288792729377747e-02 2.170541286468505859e-01 1.365339607000350952e-01 -1.602830141782760620e-01 -2.595779895782470703e-01 -9.784980118274688721e-02 2.702785134315490723e-01 -2.747891545295715332e-01 1.524896472692489624e-01 1.143961921334266663e-01 -1.997345834970474243e-01 5.585440620779991150e-02 -1.608241051435470581e-01 1.201903522014617920e-01 -1.629575341939926147e-01 -7.249870896339416504e-02 2.239655405282974243e-01 1.807634830474853516e-01 1.894183754920959473e-01 1.583343595266342163e-01 2.581833004951477051e-01 6.271219253540039062e-02 -2.246013134717941284e-01 -1.671095043420791626e-01 4.649589359760284424e-01 -6.335035711526870728e-02
1.902874261140823364e-01 1.500619053840637207e-01 -6.380389444530010223e-03 -9.634319692850112915e-02 -1.773326098918914795e-01 -2.111414447426795959e-02 -1.800416596233844757e-02 3.161145374178886414e-02 7.478503882884979248e-02 -5.532235652208328247e-02 1.315178871154785156e-01 -3.412729129195213318e-02 2.575713694095611572e-01 -8.586916327476501465e-02 -1.633059680461883545e-01 3.011753261089324951e-01 -1.786138862371444702e-02 -9.488291293382644653e-02 3.868574649095535278e-02 -9.842150658369064331e-02 2.279534339904785156e-01 1.052355691790580750e-01 2.506512999534606934e-01 1.611529849469661713e-02 1.682380288839340210e-01 5.619666576385498047e-01 -1.934741735458374023e-01 -1.821652799844741821e-01 -3.396534025669097900e-01 -5.646802484989166260e-02 -7.321954704821109772e-03 2.376043796539306641e-02
3.934642374515533447e-01 1.919760555028915405e-01 -2.322146445512771606e-01 -2.845361530780792236e-01 2.173822224140167236e-01 -7.379154860973358154e-02 2.835493721067905426e-02 1.671967059373855591e-01 -4.667355865240097046e-02 -2.258804887533187866e-01 -1.104691848158836365e-01 2.239841669797897339e-01 -2.510628663003444672e-02 1.191097497940063477e-01 1.331448853015899658e-01 1.249915957450866699e-01 -3.618123382329940796e-02 1.119745075702667236e-01 -2.746288180351257324e-01 -4.340673610568046570e-02 -1.538175791501998901e-01 3.628301620483398438e-02 -2.679398655891418457e-02 -1.250748485326766968e-01 -4.791615158319473267e-02 1.782967448234558105e-01 -3.368769288063049316e-01 2.016539722681045532e-01 -1.838693581521511078e-02 8.531696349382400513e-02 1.961270272731781006e-01 2.478661388158798218e-01
-3.881998732686042786e-02 1.708227396011352539e-01 -1.108247488737106323e-01 8.141973614692687988e-02 1.239966787397861481e-02 -1.516292691230773926e-01 -1.533161699771881104e-01 1.017091274261474609e-01 3.821347653865814209e-02 -1.250700652599334717e-01 -4.508153721690177917e-02 -6.359135359525680542e-02 2.217080295085906982e-01 -1.295510865747928619e-02 -2.485374361276626587e-01 9.068887680768966675e-02 2.807132601737976074e-01 8.023095130920410156e-02 -3.338134661316871643e-02 8.991853892803192139e-02 -8.696608245372772217e-03 -8.963554352521896362e-02 1.124775037169456482e-01 3.222314417362213135e-01 5.198857188224792480e-01 7.680732756853103638e-02 -2.031496316194534302e-01 1.392617374658584595e-01 -6.625580787658691406e-02 -2.443678230047225952e-01 3.392797112464904785e-01 1.257679015398025513e-01
8.410628885030746460e-02 3.998212888836860657e-02 1.060944572091102600e-01 -3.038094639778137207e-01 1.014627367258071899e-01 -6.825102609582245350e-04 -8.533708751201629639e-02 -8.773238211870193481e-02 7.528943568468093872e-02 1.751586532918736339e-04 2.112999111413955688e-01 1.564374193549156189e-02 1.843392252922058105e-01 1.892622560262680054e-01 1.394409388303756714e-01 2.262803912162780762e-01 -3.194259107112884521e-01 -1.801600679755210876e-02 -1.609659492969512939e-01 -3.279251605272293091e-02 -6.950554251670837402e-02 2.620136737823486328e-01 -4.282012954354286194e-02 4.088786542415618896e-01 4.019529223442077637e-01 2.024601548910140991e-01 -1.766018122434616089e-01 2.913143299520015717e-02 -1.510944366455078125e-01 -1.959144175052642822e-01 4.944502189755439758e-02 3.738851472735404968e-02
7.659900188446044922e-02 -1.132780103944242001e-03 2.065852982923388481e-03 -9.230688214302062988e-02 -2.408608794212341309e-01 -1.537089049816131592e-01 -1.125743687152862549e-01 7.084197551012039185e-02 -5.032012239098548889e-02 -3.061383962631225586e-01 -1.345816552639007568e-01 2.458408772945404053e-01 -1.128520295023918152e-01 -2.647654712200164795e-01 4.655929282307624817e-02 3.409493565559387207e-01 2.160396873950958252e-01 -1.279966235160827637e-01 -1.999735832214355469e-01 -6.467229872941970825e-02 -2.411809414625167847e-01 -6.808590888977050781e-02 1.176909804344177246e-01 3.391053527593612671e-02 2.704535126686096191e-01 2.321912944316864014e-01 -1.911165565252304077e-01 -2.189323864877223969e-02 -8.764091879129409790e-02 -1.083376482129096985e-01 1.706033945083618164e-01 3.355619311332702637e-01
3.376878425478935242e-02 -3.698360174894332886e-02 7.265138626098632812e-02 -9.501246362924575806e-02 -1.474977377802133560e-02 -6.697492301464080811e-02 2.148359566926956177e-01 2.593534886837005615e-01 2.321065962314605713e-02 -1.048263758420944214e-01 -1.093721836805343628e-01 -8.614982664585113525e-02 2.423269003629684448e-01 3.909350559115409851e-02 1.845189183950424194e-01 2.507060579955577850e-02 1.395612806081771851e-01 2.285810261964797974e-01 -9.104795753955841064e-02 3.164978921413421631e-01 -6.805019453167915344e-03 1.438037157058715820e-01 4.252724051475524902e-01 2.276000380516052246e-01 2.684465348720550537e-01 1.781620830297470093e-01 -2.125328928232192993e-01 7.519087940454483032e-02 -1.296984851360321045e-01 1.133109182119369507e-01 9.452817589044570923e-02 3.353044986724853516e-01
3.230780735611915588e-02 -6.894979625940322876e-03 -9.546207636594772339e-02 -2.437010109424591064e-01 -1.264974027872085571e-01 -6.324233114719390869e-02 6.350368261337280273e-02 1.498811542987823486e-01 2.215983420610427856e-01 -1.586523056030273438e-01 -1.115738674998283386e-01 -1.228625550866127014e-01 -1.142513155937194824e-01 -1.445809602737426758e-01 1.632326096296310425e-02 1.438167095184326172e-01 2.820796370506286621e-01 -1.259903013706207275e-01 -6.644462049007415771e-02 3.189172223210334778e-02 -1.286889761686325073e-01 2.641990184783935547e-01 7.790681719779968262e-02 -1.173381414264440536e-02 9.367373585700988770e-02 1.618347913026809692e-01 -1.687158793210983276e-01 2.355083525180816650e-01 -5.717688798904418945e-01 -3.256068378686904907e-02 2.369918376207351685e-01 -1.752057224512100220e-01
2.830471992492675781e-01 -8.490576595067977905e-02 9.558595716953277588e-02 -1.423956155776977539e-01 -1.882132887840270996e-01 -8.380307257175445557e-02 4.017844796180725098e-02 1.491222381591796875e-01 1.488388031721115112e-01 -7.725064456462860107e-02 4.972038790583610535e-02 4.932632669806480408e-02 1.411217451095581055e-01 -5.780580267310142517e-02 1.814885884523391724e-01 3.275668993592262268e-02 2.447034269571304321e-01 2.486007064580917358e-01 -2.206814587116241455e-01 -1.025602072477340698e-01 -1.126959100365638733e-01 -1.561394780874252319e-01 3.553313016891479492e-01 4.189813733100891113e-01 2.313889265060424805e-01 2.748266458511352539e-01 -9.609243273735046387e-02 -9.630408138036727905e-03 -1.856955587863922119e-01 -1.529347300529479980e-01 8.701957017183303833e-02 -5.514745786786079407e-02
-5.381806194782257080e-02 1.255060881376266479e-01 -2.955666482448577881e-01 -4.002214968204498291e-01 -1.033028438687324524e-01 -3.266973420977592468e-02 3.456290811300277710e-02 3.324457108974456787e-01 -3.725638985633850098e-02 -2.057708352804183960e-01 -4.053383134305477142e-03 -1.198687180876731873e-01 2.601112239062786102e-02 -8.383446373045444489e-03 -2.578660547733306885e-01 3.383476436138153076e-01 -8.074148744344711304e-02 3.431231947615742683e-03 -2.910194694995880127e-01 8.115457743406295776e-02 -1.803799420595169067e-01 8.885145187377929688e-02 -4.230765625834465027e-02 1.805038750171661377e-02 1.049610376358032227e-01 3.003687262535095215e-01 1.738390773534774780e-01 -4.950574412941932678e-02 -1.415192037820816040e-01 1.898815110325813293e-02 1.723403781652450562e-01 2.148735672235488892e-01
1.052738875150680542e-01 1.044832356274127960e-02 -2.692752778530120850e-01 -7.585203647613525391e-02 4.881615191698074341e-02 1.007706150412559509e-01 2.096998989582061768e-01 3.892141580581665039e-02 1.699488162994384766e-01 -1.088043972849845886e-01 2.122457474470138550e-01 -7.459070533514022827e-02 1.217197477817535400e-01 -5.040377974510192871e-01 1.489207521080970764e-02 1.566094905138015747e-02 9.590045362710952759e-02 -6.665502488613128662e-02 -1.768522337079048157e-02 2.087679058313369751e-01 -1.293932795524597168e-01 3.616066277027130127e-01 1.343688964843750000e-01 6.865788251161575317e-02 3.149503469467163086e-01 3.521080315113067627e-01 -7.901774346828460693e-02 3.420501947402954102e-02 -4.958372935652732849e-02 -1.493619233369827271e-01 9.160332381725311279e-02 1.718573644757270813e-02
1.911482959985733032e-01 1.626788824796676636e-02 -1.473581045866012573e-01 -2.924480438232421875e-01 1.466086227446794510e-02 6.202818080782890320e-02 1.567224413156509399e-01 1.720014214515686035e-01 3.231717348098754883e-01 4.678551480174064636e-02 -8.158074319362640381e-02 -5.244474112987518311e-02 7.509578485041856766e-03 -4.606897756457328796e-02 1.836609095335006714e-01 3.251562118530273438e-01 -1.784858293831348419e-02 1.227744892239570618e-01 2.351233549416065216e-02 -1.952229589223861694e-01 1.509212404489517212e-01 -2.701465785503387451e-01 1.365257054567337036e-01 -1.114833131432533264e-01 2.482124418020248413e-01 1.565346568822860718e-01 -3.376327455043792725e-01 9.564453735947608948e-03 -6.185173988342285156e-02 1.270286142826080322e-01 3.464932441711425781e-01 1.377559900283813477e-01
8.905411511659622192e-02 3.093186914920806885e-01 1.214026510715484619e-01 -2.138231396675109863e-01 1.256483793258666992e-01 6.620366871356964111e-02 -1.442433297634124756e-01 -4.057946428656578064e-02 2.066335231065750122e-01 -1.472688317298889160e-01 -1.353372931480407715e-01 -2.559010982513427734e-01 -3.206241428852081299e-01 -9.775192290544509888e-02 9.762805700302124023e-02 -1.994052343070507050e-02 2.100668251514434814e-01 1.410255283117294312e-01 1.945221871137619019e-01 -4.822906851768493652e-02 2.231923341751098633e-01 2.501380145549774170e-01 -9.204824455082416534e-03 1.999223828315734863e-01 2.345020920038223267e-01 2.097794264554977417e-01 -2.085316479206085205e-01 -1.399478614330291748e-01 -1.328381150960922241e-01 -1.330800205469131470e-01 2.603996098041534424e-01 -3.139312192797660828e-02
1.522066742181777954e-01 1.448621153831481934e-01 -1.743962019681930542e-01 -3.440311849117279053e-01 1.449678093194961548e-01 2.338339574635028839e-02 -8.032853901386260986e-02 -1.513252407312393188e-01 6.519079208374023438e-02 -3.159663081169128418e-02 -2.255306243896484375e-01 8.061558753252029419e-02 2.456326335668563843e-01 2.176086604595184326e-01 5.202809348702430725e-02 3.015835285186767578e-01 -4.546733573079109192e-02 -2.033135294914245605e-01 1.843012273311614990e-01 -1.190043091773986816e-01 3.536041453480720520e-02 6.684411317110061646e-03 6.383149325847625732e-02 3.850727677345275879e-01 1.162808537483215332e-01 2.433382123708724976e-01 -3.938416764140129089e-02 1.064534857869148254e-01 -2.009092420339584351e-01 -1.468490511178970337e-01 1.858910471200942993e-01 2.547872066497802734e-01
1.751387268304824829e-01 2.096858471632003784e-01 -1.039930339902639389e-02 -1.570658087730407715e-01 -1.241676323115825653e-02 1.387324035167694092e-01 2.537221908569335938e-01 3.185299038887023926e-01 1.413123458623886108e-01 -1.729079633951187134e-01 -9.172394126653671265e-02 3.616581112146377563e-02 -1.922676116228103638e-01 -1.069834232330322266e-01 3.172522410750389099e-02 9.603499621152877808e-02 1.743620336055755615e-01 -8.197596296668052673e-03 -6.562031060457229614e-02 1.814342290163040161e-01 9.773728251457214355e-02 8.545536547899246216e-02 2.091560661792755127e-01 1.283833086490631104e-01 1.090939640998840332e-01 1.269372738897800446e-02 -3.075060546398162842e-01 1.176624074578285217e-01 -5.555335283279418945e-01 6.857681274414062500e-02 3.064702078700065613e-02 -1.327034682035446167e-01
8.530918508768081665e-02 6.354947388172149658e-02 -2.284507453441619873e-01 -2.281284928321838379e-01 9.743081033229827881e-02 8.335534483194351196e-02 1.471302509307861328e-01 1.926344037055969238e-01 2.969793975353240967e-01 -8.478087186813354492e-02 -7.065724581480026245e-02 1.412402391433715820e-01 -2.264748513698577881e-01 1.262679100036621094e-01 -1.807061880826950073e-01 2.458742409944534302e-01 4.260667040944099426e-02 -1.455204747617244720e-02 -8.883255720138549805e-02 5.095181614160537720e-02 2.710193395614624023e-01 -5.687606707215309143e-02 1.155633255839347839e-01 -6.121958792209625244e-02 5.146589875221252441e-01 2.996230721473693848e-01 -4.462960362434387207e-02 -1.655097156763076782e-01 -1.087118387222290039e-01 6.081128492951393127e-02 1.455704122781753540e-01 3.927275165915489197e-02
2.139482498168945312e-01 2.154388576745986938e-01 -1.713117957115173340e-01 7.846448570489883423e-02 -2.416904829442501068e-02 2.932139337062835693e-01 1.113005205988883972e-01 -1.692494451999664307e-01 2.244659066200256348e-01 -2.200090289115905762e-01 -1.458839979022741318e-02 5.800874903798103333e-02 -4.489571228623390198e-02 -3.553729504346847534e-02 3.839008882641792297e-02 2.707779593765735626e-02 -1.231647282838821411e-01 -6.102811172604560852e-02 -3.276914656162261963e-01 1.446892321109771729e-01 7.400587201118469238e-02 2.413455843925476074e-01 -2.873103134334087372e-02 1.714703999459743500e-02 1.301922649145126343e-01 3.548210263252258301e-01 -4.468426704406738281e-01 -6.457509100437164307e-02 -5.431365221738815308e-02 -2.489272952079772949e-01 1.139449998736381531e-01 -1.498706266283988953e-02
-7.152784615755081177e-02 9.520408511161804199e-02 2.055880986154079437e-02 4.025163501501083374e-02 6.723864935338497162e-03 4.172589257359504700e-02 2.997699677944183350e-01 -1.000734940171241760e-01 2.312764972448348999e-01 -2.238723039627075195e-01 -8.223225176334381104e-02 8.467771112918853760e-02 -8.520240336656570435e-02 -9.473577886819839478e-02 -8.140897750854492188e-02 1.024536862969398499e-01 -1.118657924234867096e-02 -1.689839735627174377e-02 -1.048574745655059814e-01 1.964533329010009766e-02 -2.622223794460296631e-01 1.003978587687015533e-02 -3.512709438800811768e-01 2.094313055276870728e-01 -1.620689965784549713e-02 2.525916993618011475e-01 -5.086475610733032227e-01 2.571254037320613861e-02 -2.187491655349731445e-01 -2.760086655616760254e-01 1.355016231536865234e-01 1.321676969528198242e-01
1.331602036952972412e-01 -1.250029504299163818e-01 1.221238747239112854e-01 -1.067436486482620239e-01 -1.548892706632614136e-01 -7.869198173284530640e-02 1.168574765324592590e-01 2.630598247051239014e-01 9.919961914420127869e-03 -1.758234649896621704e-01 -5.643238127231597900e-02 -1.137225180864334106e-01 2.023910582065582275e-01 -1.294580549001693726e-01 2.706290781497955322e-01 1.147201359272003174e-01 2.183414250612258911e-01 2.165950685739517212e-01 9.089658968150615692e-03 8.542671799659729004e-02 4.264803603291511536e-02 1.119179353117942810e-01 3.988669216632843018e-01 2.445811927318572998e-01 4.018257558345794678e-01 1.873666197061538696e-01 -2.369408756494522095e-01 -2.805528696626424789e-03 -3.327207639813423157e-02 -8.738704025745391846e-02 -3.555300831794738770e-02 1.951676607131958008e-01
-2.913437318056821823e-03 -4.884168971329927444e-03 1.715967059135437012e-02 -1.523512601852416992e-01 -6.054664030671119690e-02 2.091393321752548218e-01 -1.652274876832962036e-01 8.852939307689666748e-02 1.469689905643463135e-01 -3.248883038759231567e-02 -3.922186195850372314e-01 1.933143734931945801e-01 3.029075860977172852e-01 -3.309182226657867432e-01 -3.030706048011779785e-01 4.884997755289077759e-02 9.317418932914733887e-02 2.307849377393722534e-01 -8.350408822298049927e-02 -1.167895346879959106e-01 -1.979329809546470642e-02 1.217305064201354980e-01 1.474755853414535522e-01 9.230077266693115234e-02 3.014684915542602539e-01 1.162452176213264465e-01 -1.620139479637145996e-01 1.959419101476669312e-01 -1.648080199956893921e-01 -1.951221674680709839e-01 1.491676568984985352e-01 -1.619576243683695793e-03
2.337767183780670166e-01 -1.483220905065536499e-01 -3.500685328617691994e-03 -2.272139191627502441e-01 1.731119900941848755e-01 4.263937100768089294e-02 -2.346696704626083374e-02 6.235992163419723511e-02 1.298145740292966366e-03 -4.196774214506149292e-02 1.181818395853042603e-01 3.809541929513216019e-03 -1.956095993518829346e-01 -1.292672455310821533e-01 2.612561220303177834e-03 4.037112593650817871e-01 3.200082853436470032e-02 5.464244633913040161e-03 -2.330511510372161865e-01 -1.346394121646881104e-01 1.684670150279998779e-01 -1.011686027050018311e-01 -5.862609669566154480e-02 3.497579395771026611e-01 1.427439004182815552e-01 9.915232658386230469e-02 -1.759715080261230469e-01 3.328857719898223877e-01 -3.379535377025604248e-01 -2.032267116010189056e-02 2.674043774604797363e-01 -7.604670524597167969e-02
-7.452549040317535400e-02 8.168645203113555908e-02 -8.713427931070327759e-02 -1.172703690826892853e-02 8.088493347167968750e-02 2.233962565660476685e-01 -7.153587043285369873e-02 2.643615193665027618e-02 -5.416617915034294128e-02 -1.284774839878082275e-01 -2.195015400648117065e-01 2.089459151029586792e-01 1.669017225503921509e-01 -1.400278061628341675e-01 -4.333807155489921570e-02 2.753435373306274414e-01 7.900102436542510986e-02 8.126581460237503052e-02 -9.413270652294158936e-02 1.020907014608383179e-01 3.699801489710807800e-02 3.346796035766601562e-01 -2.971198856830596924e-01 4.879855364561080933e-02 2.031899392604827881e-01 3.390971124172210693e-01 -4.008422195911407471e-01 -1.780125647783279419e-01 -2.561920583248138428e-01 5.821210891008377075e-02 1.586246937513351440e-01 4.850178211927413940e-02
2.460287809371948242e-01 2.511232197284698486e-01 1.121154204010963440e-01 9.005574882030487061e-02 -7.816999405622482300e-02 1.715867668390274048e-01 1.296764314174652100e-01 2.374427169561386108e-01 9.981961920857429504e-03 1.141366641968488693e-02 -1.632128655910491943e-01 2.253709137439727783e-01 1.228914707899093628e-01 -1.269588470458984375e-01 -1.651676185429096222e-02 2.080929875373840332e-01 2.830857038497924805e-01 1.114230751991271973e-01 -1.776778548955917358e-01 3.078640252351760864e-02 -2.581808865070343018e-01 3.500795364379882812e-01 1.023048534989356995e-01 2.155891358852386475e-01 8.801110833883285522e-02 3.191252648830413818e-01 -1.376980096101760864e-01 1.349548548460006714e-01 9.665396809577941895e-02 1.071066483855247498e-01 -2.043377421796321869e-02 2.351663559675216675e-01
3.314754664897918701e-01 3.033890202641487122e-02 1.550196409225463867e-01 -2.334771901369094849e-01 -2.728120088577270508e-01 3.230734914541244507e-02 1.135951206088066101e-01 3.201200366020202637e-01 1.270515620708465576e-01 -1.079711392521858215e-01 1.216089818626642227e-02 3.947338089346885681e-02 -9.535660594701766968e-02 -1.529511809349060059e-01 1.006409376859664917e-01 1.465092003345489502e-01 -7.937129586935043335e-02 1.192887499928474426e-02 -3.393682464957237244e-02 1.624522358179092407e-01 -7.920660823583602905e-02 -1.356704980134963989e-01 -8.551603183150291443e-03 9.426801651716232300e-02 3.382141590118408203e-01 2.989696860313415527e-01 8.989676833152770996e-02 7.524425536394119263e-02 -4.390861466526985168e-02 -4.445912539958953857e-01 -4.028459545224905014e-03 2.036638557910919189e-01
-1.060957387089729309e-01 2.485236376523971558e-01 6.049190834164619446e-02 7.712808996438980103e-02 1.026161536574363708e-01 5.570807307958602905e-02 3.136545717716217041e-01 2.714978531002998352e-02 -4.780201986432075500e-02 -1.666181236505508423e-01 6.674457341432571411e-02 4.772008582949638367e-02 1.076256763190031052e-02 1.374757848680019379e-02 4.076735675334930420e-02 5.213169381022453308e-02 1.492611616849899292e-01 -5.782477185130119324e-02 -7.850259542465209961e-02 1.267551034688949585e-01 -5.698875337839126587e-02 1.221534460783004761e-01 -3.758791983127593994e-01 3.616909086704254150e-01 1.958170831203460693e-01 2.901840507984161377e-01 -3.268113434314727783e-01 5.476472154259681702e-02 -3.792725503444671631e-01 -1.950920075178146362e-01 7.825472205877304077e-02 -6.814593821763992310e-02
2.228385210037231445e-02 -9.561275132000446320e-03 -3.172041475772857666e-01 -2.028885632753372192e-01 -4.062000662088394165e-02 1.202260032296180725e-01 -8.575471490621566772e-02 2.774654924869537354e-01 1.841585040092468262e-01 -3.038852810859680176e-01 5.366555973887443542e-02 1.805568933486938477e-01 -1.996986567974090576e-02 1.259801685810089111e-01 -5.550122633576393127e-02 1.508881747722625732e-01 -4.725031927227973938e-02 -1.993094012141227722e-02 -1.884538084268569946e-01 -7.001242786645889282e-02 -1.060650795698165894e-01 8.222186565399169922e-02 2.804470658302307129e-01 1.919201016426086426e-01 2.776322066783905029e-01 3.153350353240966797e-01 -1.487752646207809448e-01 5.076905712485313416e-02 -2.896399423480033875e-02 2.806142866611480713e-01 1.946681439876556396e-01 -2.409954518079757690e-01
1.154700294137001038e-02 8.433830924332141876e-03 6.018563359975814819e-02 -1.633589863777160645e-01 -9.968914091587066650e-03 2.209833264350891113e-01 -1.442624330520629883e-01 2.491493523120880127e-01 1.780847087502479553e-02 -1.067298948764801025e-01 -4.587635099887847900e-01 1.219539642333984375e-01 2.209148854017257690e-01 -1.420575082302093506e-01 -2.566368877887725830e-01 5.269376933574676514e-02 1.394424885511398315e-01 1.333232372999191284e-01 -2.207724750041961670e-01 1.089984774589538574e-01 2.575975470244884491e-02 4.028568975627422333e-03 1.530616730451583862e-01 8.313567191362380981e-02 3.247724175453186035e-01 1.429701596498489380e-01 -2.285572290420532227e-01 2.816814780235290527e-01 -6.300669163465499878e-02 -2.182422876358032227e-01 1.556755304336547852e-01 -2.836601994931697845e-02
-1.213723886758089066e-02 1.650421768426895142e-01 1.325335055589675903e-01 -1.757465898990631104e-01 8.933845907449722290e-02 9.403800219297409058e-02 1.937664002180099487e-01 1.337126493453979492e-01 -6.032306700944900513e-02 -7.752609252929687500e-02 1.810659170150756836e-01 -3.730535879731178284e-02 -1.086546927690505981e-01 -2.881676256656646729e-01 -2.028599679470062256e-01 -1.041984036564826965e-01 2.479076832532882690e-01 9.474651515483856201e-02 -1.485444605350494385e-01 -8.474723994731903076e-02 -2.931503951549530029e-02 -2.272758632898330688e-01 1.665689945220947266e-01 2.785667479038238525e-01 -5.274559557437896729e-02 3.353266417980194092e-01 2.308399602770805359e-02 1.064146831631660461e-01 -4.058773815631866455e-01 -1.142791509628295898e-01 2.519773244857788086e-01 1.879321485757827759e-01
1.950618922710418701e-01 7.547342777252197266e-02 3.673483803868293762e-02 -2.808430194854736328e-01 2.040697634220123291e-01 -5.357806012034416199e-02 -2.978124283254146576e-02 1.160248741507530212e-01 1.208561062812805176e-01 -6.545317918062210083e-02 -1.499831527471542358e-01 -2.461533993482589722e-01 5.660400167107582092e-02 -1.913264095783233643e-01 -2.092874841764569283e-03 9.950970858335494995e-02 -2.218298381194472313e-03 1.994251012802124023e-01 6.397239863872528076e-02 2.249899655580520630e-01 9.777738898992538452e-02 1.068544611334800720e-01 -8.034966886043548584e-02 2.226933091878890991e-01 -1.862878352403640747e-01 5.622515082359313965e-01 -2.414211481809616089e-01 1.605061441659927368e-01 -2.065480947494506836e-01 1.014132872223854065e-01 5.821568518877029419e-02 5.242592468857765198e-02
-3.977659344673156738e-02 1.094678565859794617e-01 1.503984034061431885e-01 -2.640610337257385254e-01 -1.079016029834747314e-01 -1.890141330659389496e-02 -1.990580856800079346e-01 -8.523637801408767700e-02 1.876409351825714111e-01 -1.259635388851165771e-01 1.443264782428741455e-01 5.920207500457763672e-02 6.962798535823822021e-02 -2.642996376380324364e-03 1.820768564939498901e-01 4.001504182815551758e-01 -2.968391478061676025e-01 -4.999296739697456360e-02 -2.075521498918533325e-01 -3.233782202005386353e-02 -4.890969023108482361e-02 3.729565069079399109e-02 -7.893149554729461670e-02 1.753285527229309082e-01 3.585133552551269531e-01 1.371642798185348511e-01 -3.120403885841369629e-01 1.097296848893165588e-01 -2.844243943691253662e-01 -1.403912752866744995e-01 1.627253890037536621e-01 4.823777079582214355e-02
-2.975000301375985146e-03 -5.413762480020523071e-02 1.375509053468704224e-01 -5.652513355016708374e-02 -2.774429880082607269e-02 1.689273715019226074e-01 -2.574436068534851074e-01 4.646787047386169434e-02 6.034556031227111816e-02 -2.447910904884338379e-01 -2.010770142078399658e-01 1.582641154527664185e-02 9.120949357748031616e-02 1.401163265109062195e-02 -9.138866513967514038e-02 2.013494521379470825e-01 2.921411395072937012e-01 1.812828183174133301e-01 -1.038657128810882568e-01 1.725960820913314819e-01 -8.405004628002643585e-03 -1.068830266594886780e-01 1.435859352350234985e-01 3.452351093292236328e-01 2.952798306941986084e-01 2.218462973833084106e-01 -2.251606807112693787e-02 3.297686874866485596e-01 -3.136391639709472656e-01 -4.508493095636367798e-02 1.109089329838752747e-01 2.170186042785644531e-01
1.779545992612838745e-01 -1.337380846962332726e-03 3.002135157585144043e-01 -1.125292852520942688e-01 -7.274349778890609741e-02 9.925021976232528687e-02 5.318943783640861511e-02 2.694340646266937256e-01 1.244720444083213806e-01 -4.090173840522766113e-01 -6.400845199823379517e-02 -1.155542284250259399e-01 2.183335572481155396e-01 -4.353212192654609680e-02 -1.099546700716018677e-01 7.770160585641860962e-02 1.791720986366271973e-01 2.397578954696655273e-01 -2.555944919586181641e-01 -5.551306530833244324e-02 1.047966480255126953e-01 5.358910560607910156e-02 1.623141914606094360e-01 3.087463974952697754e-01 -9.075498580932617188e-02 2.335421442985534668e-01 -4.799661040306091309e-02 -1.474376767873764038e-01 -4.654039815068244934e-02 -3.523483276367187500e-01 -5.628765560686588287e-03 -1.883020810782909393e-02
3.902386873960494995e-02 4.067996442317962646e-01 1.111363843083381653e-01 -1.347342431545257568e-01 1.128154769539833069e-01 -2.626307122409343719e-02 -2.139239162206649780e-01 -1.161114219576120377e-02 2.906864881515502930e-01 -4.734061658382415771e-02 -4.528567567467689514e-02 5.965653806924819946e-02 -1.915526241064071655e-01 -2.294268459081649780e-01 1.771682202816009521e-01 8.621194958686828613e-02 6.980735808610916138e-02 9.089935570955276489e-02 2.233247160911560059e-01 4.022056609392166138e-02 1.518029123544692993e-01 2.674777507781982422e-01 1.300134211778640747e-01 2.558636069297790527e-01 2.478816173970699310e-02 3.320057690143585205e-01 -2.668043673038482666e-01 -1.883512437343597412e-01 5.837778374552726746e-02 -1.389186382293701172e-01 2.004382759332656860e-01 2.647982165217399597e-02
3.258639872074127197e-01 -4.780216142535209656e-03 -6.641691923141479492e-02 8.801494538784027100e-02 -4.908741638064384460e-02 1.960954442620277405e-02 -6.754545029252767563e-03 9.313046187162399292e-02 -4.659107886254787445e-03 -2.129660844802856445e-01 -2.465507015585899353e-02 1.868802160024642944e-01 -3.920361772179603577e-02 2.911333180963993073e-02 -7.416741549968719482e-02 -1.643994636833667755e-02 -9.418032318353652954e-02 2.150066569447517395e-02 -1.491754800081253052e-01 -1.317458599805831909e-01 -1.039799153804779053e-01 -4.368306696414947510e-02 9.548021107912063599e-02 2.744878828525543213e-01 2.536338567733764648e-01 5.219305157661437988e-01 2.131615430116653442e-01 -2.112458832561969757e-02 -7.475695759057998657e-02 -4.311499893665313721e-01 2.077533900737762451e-01 1.329146921634674072e-01
8.483086526393890381e-02 1.055570542812347412e-01 -1.679029017686843872e-01 -2.612925469875335693e-01 -1.582076996564865112e-01 2.092657424509525299e-02 4.079659655690193176e-02 -1.980611085891723633e-01 4.305115640163421631e-01 -4.093920812010765076e-02 -1.390116214752197266e-01 -4.249236732721328735e-02 4.625674709677696228e-02 1.337887495756149292e-01 2.468899451196193695e-02 1.354365944862365723e-01 7.023122906684875488e-02 -8.951397240161895752e-02 -9.184432029724121094e-02 -2.033228427171707153e-02 1.661859601736068726e-01 1.468833088874816895e-01 2.928251326084136963e-01 3.960651755332946777e-01 -8.382609486579895020e-02 2.816213294863700867e-02 -3.452186584472656250e-01 9.074032306671142578e-02 -2.298210263252258301e-01 -1.142173334956169128e-01 2.374863922595977783e-01 -2.459521219134330750e-02
-1.581042818725109100e-02 1.821656227111816406e-01 -6.290731579065322876e-02 7.592650502920150757e-02 1.278568953275680542e-01 2.049568444490432739e-01 -4.730110615491867065e-02 2.064006589353084564e-02 -3.889288753271102905e-02 -3.027133643627166748e-01 -1.432208418846130371e-01 -2.852809801697731018e-02 8.321528881788253784e-02 8.330308645963668823e-02 2.135483473539352417e-01 3.618542850017547607e-01 4.348328337073326111e-02 -1.079602465033531189e-01 -2.477072626352310181e-01 4.733025655150413513e-02 2.825087308883666992e-01 3.085957169532775879e-01 -1.452723145484924316e-01 1.631633341312408447e-01 1.170713603496551514e-01 2.430108189582824707e-01 -2.575542926788330078e-01 -8.337630331516265869e-02 -2.895835041999816895e-01 -1.020640879869461060e-01 2.108278721570968628e-01 -7.913138717412948608e-02
1.325265765190124512e-01 1.451714783906936646e-01 6.806716322898864746e-02 1.927563175559043884e-02 -1.267810910940170288e-01 5.478055775165557861e-02 -4.568062722682952881e-02 4.193961322307586670e-01 -1.186371743679046631e-01 -1.208612993359565735e-01 1.452377587556838989e-01 -1.621703952550888062e-01 -6.139565631747245789e-02 -1.674779057502746582e-01 1.350686848163604736e-01 -7.432110607624053955e-02 -5.184924975037574768e-02 -7.470102515071630478e-03 -1.809352450072765350e-02 -7.801610976457595825e-02 7.117158174514770508e-02 -5.338612198829650879e-02 2.080957740545272827e-01 3.865470290184020996e-01 2.218827605247497559e-01 1.759148687124252319e-01 -1.242803111672401428e-01 9.043578989803791046e-03 -2.295546084642410278e-01 -4.985892772674560547e-01 8.419292420148849487e-02 1.173268482089042664e-01
-5.511742830276489258e-02 1.842825710773468018e-01 5.941653251647949219e-02 -8.018524199724197388e-02 1.038173362612724304e-01 -4.025722295045852661e-02 -1.808109283447265625e-01 1.467003524303436279e-01 -5.734321102499961853e-02 -4.365051537752151489e-02 -7.449743896722793579e-02 1.721217185258865356e-01 6.031282246112823486e-02 -3.021108508110046387e-01 5.693828314542770386e-02 2.817227244377136230e-01 2.983607351779937744e-01 -8.032640069723129272e-02 -1.193756312131881714e-01 1.112989261746406555e-01 -4.085873663425445557e-01 1.680413931608200073e-01 3.460710123181343079e-02 4.028782844543457031e-01 8.700410276651382446e-02 1.759519428014755249e-01 -2.464203089475631714e-01 -1.444761157035827637e-01 -2.091104537248611450e-01 1.079737693071365356e-01 1.105742529034614563e-01 -2.267584903165698051e-03
5.057699978351593018e-02 1.348321735858917236e-01 -1.708551943302154541e-01 -6.630013138055801392e-02 3.336671739816665649e-02 2.979840040206909180e-01 -3.050252608954906464e-02 -2.396889589726924896e-02 2.367618680000305176e-01 -1.261390894651412964e-01 1.564450412988662720e-01 -8.462103456258773804e-02 -1.724770478904247284e-02 1.358837932348251343e-01 -3.079664148390293121e-02 2.734628915786743164e-01 5.111303180456161499e-03 -5.760802701115608215e-02 -4.713455215096473694e-02 1.032582204788923264e-02 7.316522300243377686e-02 1.801801621913909912e-01 -2.904444932937622070e-01 1.696635484695434570e-01 2.409828901290893555e-01 3.371744230389595032e-02 -4.004976749420166016e-01 2.809691131114959717e-01 -2.384315878152847290e-01 -3.337566554546356201e-01 2.591958269476890564e-03 1.809160113334655762e-01
1.394135951995849609e-01 -2.819201163947582245e-02 -9.391664713621139526e-02 1.035082191228866577e-01 -1.223706379532814026e-01 4.006134718656539917e-02 2.319586873054504395e-01 1.020132005214691162e-01 2.217000350356101990e-02 -3.608738780021667480e-01 -9.964513033628463745e-02 2.661613523960113525e-01 -2.577412724494934082e-01 -3.098587095737457275e-01 -1.628891080617904663e-01 1.840127557516098022e-01 -1.242614537477493286e-02 -1.713796854019165039e-01 2.795693464577198029e-02 5.862450227141380310e-02 -9.922295808792114258e-02 5.937236174941062927e-02 2.118906229734420776e-01 2.196049541234970093e-01 1.596390455961227417e-01 2.503142356872558594e-01 -7.370396703481674194e-02 -8.396427333354949951e-02 -2.344344407320022583e-01 -1.927072256803512573e-01 -1.265924703329801559e-02 3.346592187881469727e-01
1.297328025102615356e-01 1.534556783735752106e-02 3.016388788819313049e-02 -2.358706295490264893e-01 1.205182969570159912e-01 -7.219895720481872559e-02 2.035431712865829468e-01 3.840778395533561707e-02 3.062413260340690613e-02 -2.788577377796173096e-01 -3.803906496614217758e-03 -2.270604856312274933e-02 -1.025664359331130981e-01 -1.150296479463577271e-01 3.993414342403411865e-02 1.920721232891082764e-01 2.300045788288116455e-01 2.414281368255615234e-01 2.542951703071594238e-02 2.169621586799621582e-01 9.363511949777603149e-02 1.539200544357299805e-01 -1.332814544439315796e-01 9.063632041215896606e-02 -7.366803288459777832e-02 5.678312182426452637e-01 -1.435711085796356201e-01 1.194598078727722168e-01 -1.444241702556610107e-01 3.866946697235107422e-02 3.418648838996887207e-01 -5.444691330194473267e-02
-5.693904682993888855e-02 -1.077681630849838257e-01 -9.900888428092002869e-03 -3.730891272425651550e-02 -7.287058513611555099e-03 -1.061786413192749023e-01 1.669953465461730957e-01 2.979966402053833008e-01 4.939776286482810974e-02 -1.116269305348396301e-01 -1.581166535615921021e-01 1.972761377692222595e-02 3.108567297458648682e-01 -1.753292083740234375e-01 1.806982904672622681e-01 2.519246935844421387e-01 1.463582068681716919e-01 2.093276381492614746e-01 -4.057420417666435242e-03 2.754454910755157471e-01 -6.229189410805702209e-02 4.346591979265213013e-02 3.051841855049133301e-01 2.361543029546737671e-01 2.610917687416076660e-01 1.957997977733612061e-01 -1.050220429897308350e-01 -9.810069203376770020e-02 -2.054714709520339966e-01 2.023622021079063416e-02 1.455070730298757553e-02 3.550433516502380371e-01
9.827627241611480713e-02 -3.141019120812416077e-02 -8.398184552788734436e-03 -1.680925190448760986e-01 -2.111081928014755249e-01 2.824994623661041260e-01 -1.118287146091461182e-01 1.835707426071166992e-01 1.594459451735019684e-02 -1.483707726001739502e-01 -3.964011073112487793e-01 1.539945900440216064e-01 2.279586791992187500e-01 -2.024482488632202148e-01 -3.588143885135650635e-01 1.601461023092269897e-01 1.179665550589561462e-01 1.353712230920791626e-01 -1.087837293744087219e-01 -3.285691514611244202e-02 5.091315507888793945e-02 1.645640283823013306e-01 4.836183786392211914e-02 5.710361152887344360e-02 3.388127684593200684e-01 5.372715368866920471e-02 -1.424357742071151733e-01 2.337202429771423340e-01 -1.425891276448965073e-02 -2.256503105163574219e-01 1.257241517305374146e-01 6.497242022305727005e-03
1.152353435754776001e-01 6.097234040498733521e-02 -2.181887328624725342e-01 -1.814429014921188354e-01 1.165612414479255676e-01 1.304861456155776978e-01 1.104288473725318909e-01 1.229207143187522888e-01 -3.764987364411354065e-02 -5.637556686997413635e-02 -2.827187813818454742e-02 6.766927987337112427e-02 1.326492577791213989e-01 -5.362883210182189941e-01 3.151250779628753662e-01 1.629337519407272339e-01 7.982484996318817139e-02 -2.136475034058094025e-02 -1.050806790590286255e-01 5.781722068786621094e-02 -1.671365648508071899e-01 3.857172429561614990e-01 -7.612763345241546631e-02 -7.501433044672012329e-02 1.522005200386047363e-01 2.442935854196548462e-01 -2.157504409551620483e-01 2.903455309569835663e-02 -2.260201126337051392e-01 -4.588505625724792480e-02 1.009528264403343201e-01 -2.378871105611324310e-02
2.260681688785552979e-01 -1.054146792739629745e-02 -1.891579329967498779e-01 -1.632167696952819824e-01 7.850434631109237671e-02 2.832660079002380371e-01 1.779624074697494507e-01 3.252041339874267578e-01 1.184041798114776611e-01 -2.068122476339340210e-01 1.610938012599945068e-01 3.048625588417053223e-01 -5.314165353775024414e-02 -1.418254822492599487e-01 -5.127209797501564026e-02 5.296656489372253418e-02 -7.459447719156742096e-03 4.479417949914932251e-02 -4.487882833927869797e-03 1.185384169220924377e-01 -1.048135478049516678e-02 -1.293965033255517483e-03 2.354155182838439941e-01 1.547255367040634155e-01 1.031865272670984268e-02 2.745763063430786133e-01 5.454182997345924377e-02 -2.937392294406890869e-01 -2.743834257125854492e-02 -3.540351986885070801e-02 4.193872809410095215e-01 1.422008872032165527e-01
1.248957961797714233e-01 -4.418678581714630127e-02 -1.863263547420501709e-01 -4.097411632537841797e-01 -2.271343171596527100e-01 5.346924811601638794e-02 -3.867903724312782288e-02 1.127206236124038696e-01 7.057175785303115845e-02 -4.016705229878425598e-02 8.507172018289566040e-02 -6.070191413164138794e-02 -2.304422296583652496e-02 -2.802436053752899170e-01 1.915797889232635498e-01 1.345252394676208496e-01 4.637814685702323914e-02 -2.631488069891929626e-02 -1.873771250247955322e-01 8.118421584367752075e-02 -8.824523538351058960e-02 2.707500755786895752e-01 1.109302341938018799e-01 -1.043747439980506897e-01 2.099904417991638184e-02 1.479399353265762329e-01 -2.048996388912200928e-01 8.582510054111480713e-02 -5.125607848167419434e-01 -1.672287583351135254e-01 2.202703207731246948e-01 -9.603186510503292084e-03
-1.615201123058795929e-02 -1.331368833780288696e-01 -1.424695551395416260e-01 -2.711516916751861572e-01 -2.549924328923225403e-02 9.307900816202163696e-02 2.941717505455017090e-01 3.764875605702400208e-02 -6.362738460302352905e-02 -9.649998694658279419e-02 -2.061834335327148438e-01 -1.650424748659133911e-01 2.297493815422058105e-01 -2.182568460702896118e-01 1.714593172073364258e-02 -7.321502268314361572e-02 1.019951477646827698e-01 -7.476678490638732910e-02 -1.110767945647239685e-03 2.207350581884384155e-01 1.965295821428298950e-01 2.373863756656646729e-01 -7.866524904966354370e-02 2.068209648132324219e-01 -2.379691228270530701e-02 5.118795037269592285e-01 -1.323343366384506226e-01 2.109176069498062134e-01 -1.799769848585128784e-01 1.767026074230670929e-02 1.449773013591766357e-01 1.215424612164497375e-01
1.252013742923736572e-01 -2.766494452953338623e-02 -1.863943189382553101e-01 -2.850546240806579590e-01 -2.867004089057445526e-02 -5.485967919230461121e-02 8.220250904560089111e-02 -5.621148273348808289e-02 1.567951738834381104e-01 -5.759741738438606262e-02 2.479212135076522827e-01 1.317691951990127563e-01 7.005464285612106323e-02 1.819557100534439087e-01 -1.866744905710220337e-01 1.914430409669876099e-01 1.755558997392654419e-01 2.726216912269592285e-01 2.333149686455726624e-02 3.400665149092674255e-02 -7.656690478324890137e-02 -4.820782318711280823e-02 -5.000380333513021469e-03 2.773017287254333496e-01 4.133743643760681152e-01 2.719489037990570068e-01 -8.258423209190368652e-02 1.660657674074172974e-01 -3.682413324713706970e-02 -1.208100914955139160e-01 6.371080130338668823e-02 3.825892806053161621e-01
-9.458439797163009644e-02 5.184946581721305847e-02 -4.737561393994837999e-04 -1.381090749055147171e-02 -6.170783191919326782e-02 9.771783649921417236e-02 1.554940640926361084e-01 3.157162070274353027e-01 2.353798151016235352e-01 -4.003588557243347168e-01 -1.454324275255203247e-01 -2.026427537202835083e-01 -1.495160609483718872e-01 -9.794332087039947510e-02 1.155102327466011047e-01 1.013631820678710938e-01 -9.431812912225723267e-02 -3.685065358877182007e-02 -2.480244264006614685e-02 7.361597567796707153e-02 3.819903731346130371e-02 -2.236690968275070190e-01 1.854892075061798096e-01 2.411513626575469971e-01 2.782125771045684814e-01 2.209274619817733765e-01 -1.095489934086799622e-01 -1.136219203472137451e-01 1.279635075479745865e-02 -3.278362154960632324e-01 6.115817278623580933e-02 3.076584041118621826e-01
5.251202732324600220e-03 3.720608055591583252e-01 1.896339952945709229e-01 -5.778784677386283875e-02 1.209353003650903702e-02 -1.027578264474868774e-01 -8.393035084009170532e-02 1.915251761674880981e-01 1.363730281591415405e-01 -1.791370287537574768e-02 -1.594974100589752197e-01 2.163478285074234009e-01 1.268510520458221436e-01 -2.506372332572937012e-01 -1.660350710153579712e-01 2.287807315587997437e-01 1.853697001934051514e-01 -6.385771185159683228e-02 -2.808559536933898926e-01 8.548539876937866211e-02 -3.323343992233276367e-01 9.264603257179260254e-02 1.693384721875190735e-02 1.673079878091812134e-01 1.420799046754837036e-01 1.628259569406509399e-01 -3.024005293846130371e-01 2.537226974964141846e-01 -1.135700866580009460e-01 -1.367744207382202148e-01 1.013600528240203857e-01 3.864216431975364685e-02
2.162354588508605957e-01 1.100958436727523804e-01 9.862098842859268188e-02 -2.180904448032379150e-01 -2.520567178726196289e-01 7.400897145271301270e-02 2.427655756473541260e-01 9.187155216932296753e-02 2.205327451229095459e-01 -2.526840865612030029e-01 -6.801185198128223419e-03 -1.815584450960159302e-01 -1.548703853040933609e-02 -2.563823573291301727e-02 6.641912460327148438e-02 3.792115673422813416e-02 2.048812359571456909e-01 2.656795084476470947e-01 -1.001548916101455688e-01 1.358603984117507935e-01 -2.284049987792968750e-01 -7.217939198017120361e-02 3.276408463716506958e-02 1.503608226776123047e-01 1.447231173515319824e-01 1.786635518074035645e-01 -8.500043302774429321e-02 2.992022633552551270e-01 1.394367367029190063e-01 -3.304713964462280273e-01 1.329469382762908936e-01 2.777640521526336670e-01
-2.041470073163509369e-02 -2.043727040290832520e-01 -3.600550815463066101e-02 -2.948832213878631592e-01 1.632626354694366455e-02 -2.647527158260345459e-01 1.308517158031463623e-01 1.323868930339813232e-01 2.169990986585617065e-01 -1.822912991046905518e-01 1.240485087037086487e-01 1.093912217766046524e-02 1.113985180854797363e-01 1.187226176261901855e-01 -1.166075468063354492e-01 5.065289512276649475e-02 -2.748121321201324463e-02 2.453920245170593262e-01 -4.062554240226745605e-02 -3.882956877350807190e-02 2.070124298334121704e-01 -2.127322554588317871e-01 -6.641487032175064087e-02 3.034679032862186432e-02 1.033154204487800598e-01 2.661030292510986328e-01 -2.667424976825714111e-01 3.624021410942077637e-01 -5.349512770771980286e-02 -3.759142756462097168e-01 1.937029957771301270e-01 -5.312225967645645142e-02
-8.679704042151570320e-04 1.663011014461517334e-01 -1.767437756061553955e-01 -1.409164518117904663e-01 -8.975514024496078491e-02 -6.823182851076126099e-02 7.331198453903198242e-02 -2.418935485184192657e-02 1.262133419513702393e-01 -1.928370632231235504e-02 7.152839004993438721e-02 -1.015491560101509094e-01 2.283530384302139282e-01 -1.988710761070251465e-01 -1.524077611975371838e-03 1.844511032104492188e-01 -1.079669892787933350e-01 -2.476474083960056305e-02 -1.127453744411468506e-01 2.027832418680191040e-01 -3.876912593841552734e-01 3.283128738403320312e-01 2.599644474685192108e-02 1.783485412597656250e-01 6.715843081474304199e-02 3.335099518299102783e-01 -4.184801876544952393e-01 -2.039414048194885254e-01 9.146409109234809875e-03 -1.559528410434722900e-01 1.772937923669815063e-01 1.229094620794057846e-02
-1.628102511167526245e-01 1.794955879449844360e-01 5.665923282504081726e-02 -4.298774302005767822e-01 3.273222246207296848e-04 3.018440492451190948e-02 1.149245798587799072e-01 1.309363394975662231e-01 1.145346388220787048e-01 -9.110393375158309937e-02 2.474221214652061462e-02 6.160554289817810059e-02 -7.479867339134216309e-02 -1.993662714958190918e-01 -1.556550338864326477e-02 -8.665017038583755493e-02 9.328352659940719604e-02 1.761717498302459717e-01 7.447068393230438232e-02 -3.514204621315002441e-01 -1.176986377686262131e-03 2.728078365325927734e-01 -4.083414375782012939e-02 1.501532942056655884e-01 3.819121122360229492e-01 1.420737653970718384e-01 1.291301846504211426e-01 -7.345644384622573853e-02 -3.827067017555236816e-01 -1.256279796361923218e-01 1.527597606182098389e-01 -4.443330690264701843e-02
1.564270257949829102e-01 1.979921571910381317e-02 2.584231831133365631e-02 -3.685016557574272156e-02 1.037837564945220947e-01 1.977271437644958496e-01 -2.519833669066429138e-02 -4.354778677225112915e-02 -1.525245904922485352e-01 -1.473838537931442261e-01 -9.087840467691421509e-02 -5.639800429344177246e-02 -2.137456834316253662e-02 -3.842521607875823975e-01 -1.627918183803558350e-01 2.027519494295120239e-01 2.393459081649780273e-01 -1.079989299178123474e-01 -8.731069415807723999e-02 2.431172877550125122e-01 -1.964894682168960571e-01 -1.813316792249679565e-01 2.770354747772216797e-01 2.144618332386016846e-01 5.300119146704673767e-02 2.852650880813598633e-01 -1.022744402289390564e-01 1.965163648128509521e-01 -3.583075702190399170e-01 -1.141299903392791748e-01 7.697565853595733643e-02 1.950961202383041382e-01
3.517553806304931641e-01 3.147171437740325928e-01 2.726328000426292419e-02 6.296658515930175781e-02 2.519395388662815094e-02 3.198760747909545898e-01 2.385319024324417114e-01 8.135094493627548218e-02 5.960334092378616333e-02 -3.577454686164855957e-01 -7.139766216278076172e-02 1.313537806272506714e-01 3.232435882091522217e-02 -1.854633092880249023e-01 8.593316376209259033e-02 -5.224396474659442902e-03 -3.468708097934722900e-01 -9.677455574274063110e-02 -1.877152919769287109e-01 -6.968793272972106934e-02 1.127394586801528931e-01 1.954380720853805542e-01 -7.767700403928756714e-02 1.568796634674072266e-01 1.235100254416465759e-01 1.519671380519866943e-01 -5.258276592940092087e-03 -9.517984092235565186e-02 -1.221369057893753052e-01 -1.883213818073272705e-01 2.395759373903274536e-01 5.252892151474952698e-02
2.428591996431350708e-02 1.063276901841163635e-01 -4.384083673357963562e-02 -1.349600404500961304e-01 1.330005228519439697e-01 8.926439285278320312e-02 2.128289937973022461e-01 -2.323719300329685211e-02 9.952452033758163452e-02 -2.192953974008560181e-01 1.142420545220375061e-01 2.717464603483676910e-02 -9.978547692298889160e-02 -2.885891869664192200e-02 1.094064339995384216e-01 1.319502145051956177e-01 2.062950581312179565e-01 1.174084767699241638e-01 -8.589655905961990356e-02 3.641099929809570312e-01 1.045588254928588867e-01 1.265994757413864136e-01 9.387457370758056641e-02 2.644146680831909180e-01 -8.325050026178359985e-02 4.098643064498901367e-01 -4.127574265003204346e-01 -2.515652589499950409e-02 5.290084332227706909e-02 -1.047944352030754089e-01 2.946805655956268311e-01 -1.897290199995040894e-01
-1.338778883218765259e-01 -1.914071440696716309e-01 -2.499668747186660767e-01 -2.644900679588317871e-01 7.737357169389724731e-02 6.877761334180831909e-03 -3.770502284169197083e-02 2.439057230949401855e-01 -1.550105772912502289e-02 -7.792890816926956177e-02 3.354667127132415771e-02 -5.385758727788925171e-02 6.624486297369003296e-02 8.725918829441070557e-02 4.533135890960693359e-02 2.200763076543807983e-01 -1.707074344158172607e-01 -2.148962020874023438e-01 5.664091557264328003e-02 5.402849242091178894e-02 -1.303394436836242676e-01 1.270352751016616821e-01 1.826700419187545776e-01 1.408788561820983887e-01 3.643357381224632263e-02 2.679418325424194336e-01 -2.189616486430168152e-02 2.974680364131927490e-01 -2.888487577438354492e-01 -1.155816689133644104e-01 3.615550994873046875e-01 3.403438627719879150e-01
2.524985969066619873e-01 2.334674745798110962e-01 1.987602747976779938e-02 -3.637907803058624268e-01 -9.864897280931472778e-02 8.445803076028823853e-02 2.620649337768554688e-01 2.377579659223556519e-01 2.190945297479629517e-02 -9.739218652248382568e-02 -1.273162215948104858e-01 2.580459117889404297e-01 -1.415736824274063110e-01 4.921688884496688843e-02 -1.569455116987228394e-02 9.506596624851226807e-02 2.040276974439620972e-01 -1.806418783962726593e-02 9.337066672742366791e-03 1.218698546290397644e-01 4.174149781465530396e-02 1.624960005283355713e-01 1.047456264495849609e-01 1.726140230894088745e-01 7.871596515178680420e-02 1.390554904937744141e-01 -2.778664827346801758e-01 5.301373451948165894e-02 -4.847525954246520996e-01 1.044818386435508728e-01 -1.404815819114446640e-02 -7.039912045001983643e-02
2.840307652950286865e-01 6.507772207260131836e-02 8.977758884429931641e-02 -4.741783440113067627e-02 -2.824725806713104248e-01 -4.423036053776741028e-02 1.078464463353157043e-01 2.803637981414794922e-01 8.276616781949996948e-02 -2.328628897666931152e-01 -1.063869744539260864e-01 8.928245306015014648e-02 6.544521450996398926e-02 -1.653945147991180420e-01 5.689674243330955505e-02 6.976079195737838745e-03 -7.788617908954620361e-02 -9.858270175755023956e-03 -4.510824382305145264e-02 2.049406915903091431e-01 -6.169177591800689697e-02 -1.231953576207160950e-01 -1.291990932077169418e-02 4.134640395641326904e-01 1.884931027889251709e-01 2.156731188297271729e-01 -2.413975633680820465e-02 -3.263556957244873047e-02 -9.250487387180328369e-02 -4.452313482761383057e-01 1.834616512060165405e-01 2.303738445043563843e-01
1.511063724756240845e-01 -2.729512564837932587e-02 -1.261253207921981812e-01 -1.370770633220672607e-01 -3.305835127830505371e-01 2.204915741458535194e-03 2.757496014237403870e-02 1.516067534685134888e-01 3.465542495250701904e-01 -2.969914674758911133e-01 4.004763439297676086e-02 -1.021274477243423462e-01 -2.214388102293014526e-01 -4.734292998909950256e-02 -3.166387230157852173e-02 7.271538488566875458e-03 -6.142727658152580261e-02 -2.790597379207611084e-01 1.145863011479377747e-01 -3.314141184091567993e-02 8.412246406078338623e-02 1.603663712739944458e-01 2.359146997332572937e-02 7.103504147380590439e-03 5.064603313803672791e-02 4.973909556865692139e-01 -2.210050970315933228e-01 -2.081866860389709473e-01 -1.110482141375541687e-01 -1.385379880666732788e-01 1.525297760963439941e-01 9.901817888021469116e-02
1.132685244083404541e-01 3.674144670367240906e-02 -5.794649198651313782e-02 -2.895641922950744629e-01 6.871590018272399902e-02 -1.095385849475860596e-01 8.884357661008834839e-02 -5.557909980416297913e-02 8.099317550659179688e-02 -2.866152226924896240e-01 2.359634824097156525e-02 -1.011589616537094116e-01 -5.850927438586950302e-03 -4.915204271674156189e-02 -9.923955053091049194e-02 4.720464721322059631e-02 1.607596427202224731e-01 2.302626892924308777e-02 1.650377735495567322e-02 2.085224390029907227e-01 -2.792914770543575287e-02 1.028538048267364502e-01 -2.856889665126800537e-01 1.748207062482833862e-01 1.635253243148326874e-02 5.788853764533996582e-01 -3.305202424526214600e-01 2.053559124469757080e-01 -2.269469350576400757e-01 -1.235043331980705261e-01 4.713729768991470337e-02 -8.631103485822677612e-02
9.724298119544982910e-02 4.344591200351715088e-01 4.409396275877952576e-02 -1.314550191164016724e-01 2.552441358566284180e-01 2.483532577753067017e-01 2.150413114577531815e-03 5.162509623914957047e-03 3.896162658929824829e-02 -3.359517753124237061e-01 -9.946887940168380737e-02 1.486663371324539185e-01 1.309238076210021973e-01 1.123077347874641418e-01 9.047229588031768799e-02 1.174091175198554993e-01 -2.157049924135208130e-01 -1.612060368061065674e-01 -1.170012503862380981e-01 1.073843762278556824e-01 1.552317738533020020e-01 1.263793110847473145e-01 5.659011006355285645e-02 -7.836056873202323914e-03 1.871735751628875732e-01 2.702651917934417725e-01 -7.702961564064025879e-02 -1.445225924253463745e-01 -2.618925869464874268e-01 -1.025693267583847046e-01 1.628277897834777832e-01 2.757080793380737305e-01
-9.737256169319152832e-02 6.121365353465080261e-02 -2.284526126459240913e-04 3.338341414928436279e-02 -1.386796087026596069e-01 2.837236598134040833e-02 2.206099331378936768e-01 2.598259150981903076e-01 7.219137996435165405e-02 -1.678046286106109619e-01 -2.337407469749450684e-01 -5.004157498478889465e-02 3.238583207130432129e-01 -1.095952019095420837e-01 1.636669784784317017e-01 1.998364478349685669e-01 2.640851736068725586e-01 2.081553190946578979e-01 4.941733554005622864e-02 1.456402093172073364e-01 -6.971258670091629028e-02 8.956569433212280273e-02 4.175788462162017822e-01 2.857003211975097656e-01 2.299691140651702881e-01 1.892761737108230591e-01 -1.529449075460433960e-01 -5.356791615486145020e-02 4.215589258819818497e-03 6.359814433380961418e-04 2.889996208250522614e-02 2.321384549140930176e-01
2.069989144802093506e-01 -7.640781253576278687e-02 -1.177590936422348022e-01 -8.895762264728546143e-02 1.751932501792907715e-02 1.128641515970230103e-01 1.075948178768157959e-01 2.576592862606048584e-01 1.118558198213577271e-01 -4.879703521728515625e-01 1.668654978275299072e-01 2.461570352315902710e-01 3.462350368499755859e-02 -4.228483140468597412e-02 -1.287992745637893677e-01 -8.035113103687763214e-03 -1.335788816213607788e-01 -7.313865423202514648e-02 4.858107864856719971e-02 8.936586976051330566e-02 -5.379513278603553772e-02 2.370799779891967773e-01 2.760171890258789062e-01 1.256481409072875977e-01 1.219590846449136734e-02 1.356931924819946289e-01 -6.938945502042770386e-02 -1.616870611906051636e-01 -8.901060372591018677e-02 -5.642642825841903687e-02 4.734735488891601562e-01 1.019904613494873047e-01
2.349622733891010284e-02 -1.046247333288192749e-01 -4.596573486924171448e-02 -1.541325598955154419e-01 -1.087002083659172058e-01 1.617492288351058960e-01 -6.651385873556137085e-02 -1.023532599210739136e-01 1.185515597462654114e-01 -3.481847941875457764e-01 1.860026735812425613e-03 1.966606080532073975e-01 -3.085504770278930664e-01 -1.799997538328170776e-01 -1.736853420734405518e-01 1.512771844863891602e-01 -1.130135282874107361e-01 9.170417487621307373e-02 -1.704517453908920288e-01 -2.686116695404052734e-01 8.971619606018066406e-02 -4.792759940028190613e-02 1.749922037124633789e-01 2.725108265876770020e-01 1.972228437662124634e-01 2.143589556217193604e-01 -4.871484637260437012e-02 1.037028804421424866e-01 5.084856227040290833e-02 -6.480457959696650505e-04 4.247500598430633545e-01 1.911586225032806396e-01
1.909918785095214844e-01 -3.828844428062438965e-02 -9.372267127037048340e-02 -4.710669070482254028e-02 3.608015924692153931e-02 2.540927380323410034e-02 3.283803761005401611e-01 7.909458130598068237e-02 2.259962959215044975e-03 -1.512115597724914551e-01 -1.686218529939651489e-01 1.033471822738647461e-01 -5.712924152612686157e-02 -2.006196975708007812e-01 -1.981838792562484741e-01 1.680629104375839233e-01 -2.336025387048721313e-01 3.109602928161621094e-01 3.116395175457000732e-01 1.124777570366859436e-01 -6.094639375805854797e-02 1.884852349758148193e-01 -1.578942537307739258e-01 2.220788598060607910e-01 2.923557460308074951e-01 1.252443641424179077e-01 -1.581059098243713379e-01 -2.112548798322677612e-01 -2.279357314109802246e-01 -1.669542491436004639e-01 -6.362160202115774155e-04 1.919828504323959351e-01
1.357120722532272339e-01 -1.299719065427780151e-01 1.812266856431961060e-01 -4.950915649533271790e-02 4.646176844835281372e-02 4.480775818228721619e-02 1.394945681095123291e-01 2.296982109546661377e-01 7.434304058551788330e-02 -1.001806780695915222e-01 -6.641421467065811157e-02 1.227918267250061035e-01 1.162199601531028748e-01 -2.570598851889371872e-03 5.679125338792800903e-02 1.685531139373779297e-01 2.185604721307754517e-01 3.700734674930572510e-01 8.802635967731475830e-02 3.102997243404388428e-01 5.661202222108840942e-02 1.894802004098892212e-01 1.982713043689727783e-01 3.229496181011199951e-01 3.462838828563690186e-01 1.969050914049148560e-01 -1.431431770324707031e-01 1.910559386014938354e-01 -1.541108638048171997e-01 -7.640600949525833130e-02 9.220679104328155518e-02 2.181013226509094238e-01
-1.133174598217010498e-01 -2.023859173059463501e-01 7.968235760927200317e-02 -2.370353490114212036e-01 -3.928881883621215820e-01 1.163366734981536865e-01 -1.249886676669120789e-01 2.740513384342193604e-01 9.373386949300765991e-02 -1.115881875157356262e-01 -8.185905963182449341e-02 -1.400131732225418091e-01 -1.679147034883499146e-01 -1.623552478849887848e-02 -1.034034937620162964e-01 1.494419425725936890e-01 1.800950244069099426e-02 -8.537247776985168457e-02 -3.539894893765449524e-02 4.517522465903311968e-04 1.832314580678939819e-01 9.115519374608993530e-02 1.727278828620910645e-01 2.016364783048629761e-01 -2.394832968711853027e-01 3.289233446121215820e-01 -3.022529184818267822e-01 1.145553216338157654e-01 -1.965842396020889282e-01 -2.363172732293605804e-02 1.144010052084922791e-01 2.691846489906311035e-01
1.467691957950592041e-01 8.078277111053466797e-02 1.406775265932083130e-01 -2.824254930019378662e-01 -3.274401277303695679e-02 -1.905156485736370087e-02 7.922878116369247437e-02 1.616159081459045410e-01 -7.040188461542129517e-02 -1.934459656476974487e-01 -2.507629096508026123e-01 2.097346335649490356e-01 -1.529761999845504761e-01 -2.616683840751647949e-01 -1.976787298917770386e-01 1.733591854572296143e-01 1.690703034400939941e-01 -1.837852448225021362e-01 -3.515537679195404053e-01 -4.042316973209381104e-02 -1.774199306964874268e-01 8.183491230010986328e-02 2.556162476539611816e-01 1.338946223258972168e-01 4.450723901391029358e-02 1.742694228887557983e-01 -1.326469331979751587e-01 2.803950309753417969e-01 -1.354017108678817749e-01 1.431483589112758636e-02 1.383855044841766357e-01 2.302421778440475464e-01
1.697919368743896484e-01 -8.601681143045425415e-02 4.643241688609123230e-02 -1.691216528415679932e-01 -2.875451445579528809e-01 2.047540098428726196e-01 1.399168670177459717e-01 3.107671858742833138e-03 1.054379343986511230e-01 -3.141518235206604004e-01 -1.244143024086952209e-01 -1.556888222694396973e-01 -9.910145401954650879e-02 -1.413966566324234009e-01 6.117197871208190918e-02 2.128344625234603882e-01 1.862683445215225220e-01 3.571169450879096985e-03 -1.634470522403717041e-01 1.173070445656776428e-01 -8.090986311435699463e-02 1.989053636789321899e-01 -1.833803951740264893e-01 6.863252073526382446e-02 -1.187789663672447205e-01 2.131733596324920654e-01 -3.373485803604125977e-01 2.378775626420974731e-01 -2.688369452953338623e-01 -2.781603932380676270e-01 1.293172091245651245e-01 -6.705406308174133301e-02
1.811609119176864624e-01 9.906402975320816040e-02 1.429386734962463379e-01 1.253430247306823730e-01 -9.885992854833602905e-02 1.034913808107376099e-01 9.945460408926010132e-02 1.783741116523742676e-01 1.915327459573745728e-01 1.604143157601356506e-02 -6.236998736858367920e-02 8.091165125370025635e-02 8.296126127243041992e-02 -4.493494331836700439e-02 -1.750994175672531128e-01 2.405583858489990234e-01 8.472932130098342896e-02 1.711178123950958252e-01 -1.129965111613273621e-01 -1.121500581502914429e-01 -3.482750356197357178e-01 1.770607829093933105e-01 -1.851359903812408447e-01 3.830986618995666504e-01 -2.168481238186359406e-03 4.175012409687042236e-01 -2.700623571872711182e-01 6.581076979637145996e-02 -4.527044668793678284e-02 -1.938541978597640991e-01 3.676765412092208862e-02 -1.617841124534606934e-01
3.767807781696319580e-01 6.312436610460281372e-02 5.349367111921310425e-02 -6.426456570625305176e-02 -2.574015259742736816e-01 -7.768305391073226929e-02 -3.565263003110885620e-02 4.047794640064239502e-01 -1.074433922767639160e-01 -1.196180731058120728e-01 -4.786111414432525635e-03 -1.208302006125450134e-01 -6.492332369089126587e-02 -2.332848906517028809e-01 1.271023899316787720e-01 4.059378430247306824e-02 -6.994094699621200562e-02 -5.172412469983100891e-02 1.062468737363815308e-01 5.888084322214126587e-02 8.837736397981643677e-02 -4.390558600425720215e-02 1.408385932445526123e-01 2.827042639255523682e-01 6.899274140596389771e-02 1.677878946065902710e-01 -1.012064814567565918e-01 3.812472335994243622e-03 -2.374510318040847778e-01 -4.272109568119049072e-01 1.951975971460342407e-01 2.018782645463943481e-01
-1.150310132652521133e-02 -1.391676366329193115e-01 -1.739701628684997559e-01 -1.909618079662322998e-01 1.302661448717117310e-01 1.495146751403808594e-01 3.084378130733966827e-02 3.395899832248687744e-01 1.933178901672363281e-01 -8.128631114959716797e-02 -4.875665307044982910e-01 -7.961405068635940552e-02 -2.112690061330795288e-01 -2.761108279228210449e-01 -6.200381740927696228e-02 -6.652659922838211060e-02 -1.586292535066604614e-01 7.545042317360639572e-03 2.112421672791242599e-03 -5.758737027645111084e-02 -2.012300640344619751e-01 1.346116960048675537e-01 2.236234992742538452e-01 2.688142061233520508e-01 1.944339573383331299e-01 1.166005432605743408e-01 -7.985287159681320190e-02 -5.816859193146228790e-03 -1.482619494199752808e-01 -9.956738352775573730e-02 5.944530293345451355e-02 1.957741975784301758e-01
-3.910107910633087158e-02 2.276586294174194336e-01 -2.644564723595976830e-03 -1.333867609500885010e-01 -2.225297093391418457e-01 1.275244504213333130e-01 -7.672860473394393921e-02 2.703621983528137207e-02 -6.439274549484252930e-02 -3.401575386524200439e-01 -5.960151553153991699e-02 9.580788761377334595e-02 8.837627619504928589e-02 -1.978829950094223022e-01 -4.026781767606735229e-02 8.902629464864730835e-02 -3.995367139577865601e-02 -9.726161509752273560e-02 -2.621443383395671844e-02 -1.352947801351547241e-01 3.937789052724838257e-02 -2.052669040858745575e-02 2.338360548019409180e-01 1.035460680723190308e-01 2.668463625013828278e-02 6.466559767723083496e-01 -7.774622738361358643e-02 -1.145961210131645203e-01 -1.723354160785675049e-01 -1.683244705200195312e-01 -5.308742821216583252e-02 2.664929926395416260e-01
2.799518108367919922e-01 9.855777025222778320e-02 8.307372778654098511e-02 -5.070813000202178955e-02 -2.157772332429885864e-02 8.339141309261322021e-02 -1.040586363524198532e-02 -5.327016860246658325e-02 2.541002929210662842e-01 -3.624903857707977295e-01 1.067465171217918396e-02 3.244389891624450684e-01 -1.996189504861831665e-01 -2.017580568790435791e-01 -1.950553506612777710e-01 4.954976215958595276e-02 -2.765436470508575439e-02 -1.670973375439643860e-02 5.807841196656227112e-02 -8.899755775928497314e-02 3.695471957325935364e-02 -4.675193503499031067e-02 -7.276292145252227783e-02 2.217216640710830688e-01 2.956973910331726074e-01 1.833821535110473633e-01 7.859539240598678589e-02 -8.350043743848800659e-02 -1.136084869503974915e-01 -2.215285040438175201e-02 3.967455625534057617e-01 3.071060776710510254e-01
8.014172315597534180e-02 -2.044827193021774292e-01 -3.652674704790115356e-02 -2.270326018333435059e-01 -2.807898521423339844e-01 1.462950855493545532e-01 -6.908519566059112549e-02 2.742318212985992432e-01 -2.594128996133804321e-02 -5.670548882335424423e-03 -2.077186107635498047e-02 -1.558630615472793579e-01 -1.012419983744621277e-01 -2.130951732397079468e-01 2.571063861250877380e-02 3.166373968124389648e-01 3.003188781440258026e-02 -2.730086818337440491e-02 -1.652175188064575195e-01 1.312835812568664551e-01 3.332755267620086670e-01 -3.882578760385513306e-02 8.476546965539455414e-03 2.515571005642414093e-02 -3.917803242802619934e-02 3.720382153987884521e-01 -3.830263316631317139e-01 -1.165862381458282471e-01 -2.346885204315185547e-01 -7.615844160318374634e-02 3.982548788189888000e-02 1.203222572803497314e-01
9.065910242497920990e-03 -7.850407809019088745e-02 -1.169902086257934570e-01 -4.441031068563461304e-02 4.017297551035881042e-02 -1.555967181921005249e-01 1.512461155652999878e-01 2.744735181331634521e-01 1.268711090087890625e-01 -1.338233947753906250e-01 -5.746287479996681213e-02 -9.706851840019226074e-02 1.392024904489517212e-01 3.688299655914306641e-02 2.529568970203399658e-01 1.365393102169036865e-01 2.397418171167373657e-01 1.099290773272514343e-01 8.871944993734359741e-02 2.727799713611602783e-01 4.549371823668479919e-02 2.028187662363052368e-01 4.149403572082519531e-01 3.252708613872528076e-01 2.828068733215332031e-01 2.845630943775177002e-01 -1.155144646763801575e-01 -4.176086932420730591e-02 -1.218315586447715759e-01 -6.267330050468444824e-02 -6.410039961338043213e-02 1.789357662200927734e-01
-1.243150830268859863e-01 5.248001962900161743e-02 3.257423639297485352e-02 1.746083796024322510e-01 6.396571546792984009e-02 6.777191907167434692e-02 -2.275218367576599121e-01 3.428342342376708984e-01 1.445794403553009033e-01 -1.301585882902145386e-01 -5.343360826373100281e-02 -5.238730832934379578e-02 -7.758431136608123779e-02 1.946394890546798706e-01 -1.087724342942237854e-01 2.546296715736389160e-01 1.573856174945831299e-01 2.946798801422119141e-01 -4.804052039980888367e-02 1.243205592036247253e-01 1.673679426312446594e-02 1.697275936603546143e-01 -8.428475819528102875e-03 1.419632583856582642e-01 5.115606784820556641e-01 2.774971127510070801e-01 -1.484577208757400513e-01 3.523512929677963257e-02 -1.072746068239212036e-01 -1.337135583162307739e-01 1.740224212408065796e-01 8.892504870891571045e-02
7.378372363746166229e-03 2.780160903930664062e-01 9.511944651603698730e-02 -8.492986857891082764e-02 1.535919308662414551e-01 -1.694520711898803711e-01 -1.335325539112091064e-01 -8.780070394277572632e-02 4.347837567329406738e-01 -1.754760369658470154e-02 -4.404499009251594543e-02 1.907833218574523926e-01 -1.960579156875610352e-01 -3.031705617904663086e-01 3.061961010098457336e-02 8.142806589603424072e-02 1.391496360301971436e-01 -5.531366169452667236e-02 1.962324380874633789e-01 1.082728505134582520e-01 1.187126785516738892e-01 2.346127033233642578e-01 8.939086645841598511e-02 1.535155773162841797e-01 1.256178766489028931e-01 3.668064475059509277e-01 -1.012043803930282593e-01 -2.066913992166519165e-01 -1.693723648786544800e-01 -1.430464088916778564e-01 1.243129298090934753e-01 1.473286002874374390e-01
2.667723000049591064e-01 1.879765093326568604e-01 -1.191669479012489319e-01 -2.665010392665863037e-01 -1.991579979658126831e-01 2.250664830207824707e-01 -6.586692482233047485e-02 -1.758578717708587646e-01 2.418107241392135620e-01 2.198454923927783966e-02 -1.338167395442724228e-02 -1.293678879737854004e-01 -7.091245055198669434e-02 7.550939917564392090e-02 -1.965550333261489868e-01 -2.867544256150722504e-02 1.183821335434913635e-01 -5.993244051933288574e-02 -1.701184362173080444e-01 -4.167705401778221130e-02 4.309820383787155151e-02 -1.104287151247262955e-02 2.438963055610656738e-01 4.604215323925018311e-01 -3.955771774053573608e-02 1.425604522228240967e-01 -3.142420649528503418e-01 7.113620638847351074e-02 -2.540876269340515137e-01 4.427979700267314911e-03 1.237066984176635742e-01 1.712213456630706787e-01
2.250296771526336670e-01 -1.328446418046951294e-01 -5.389104411005973816e-02 -2.815136611461639404e-01 3.190578818321228027e-01 2.725954055786132812e-01 -9.022452682256698608e-02 1.620028614997863770e-01 3.870734199881553650e-02 -1.309519559144973755e-01 -2.586572170257568359e-01 -7.781545817852020264e-02 -9.455805271863937378e-02 -2.641986608505249023e-01 -1.058394834399223328e-01 -1.056448966264724731e-01 -1.539401113986968994e-01 2.033672630786895752e-01 3.554724901914596558e-02 -1.544525027275085449e-01 -7.818447053432464600e-02 9.041982144117355347e-02 2.063787877559661865e-01 3.384217023849487305e-01 1.997538208961486816e-01 2.225336730480194092e-01 -2.006446570158004761e-01 9.885372966527938843e-02 -3.061116440221667290e-03 2.037012428045272827e-01 5.929491296410560608e-02 1.732533425092697144e-02
3.147062957286834717e-01 1.620982736349105835e-01 -1.595811843872070312e-01 -3.331974847242236137e-03 4.796173423528671265e-02 1.801987886428833008e-01 -1.714690960943698883e-02 -3.025142662227153778e-02 5.613552033901214600e-02 -4.737774282693862915e-02 1.636430472135543823e-01 8.525351434946060181e-02 9.464620798826217651e-02 -2.916682362556457520e-01 2.521473728120326996e-02 2.214580029249191284e-01 5.729258060455322266e-02 -8.863265067338943481e-02 2.376644164323806763e-01 1.017622351646423340e-01 -1.737009733915328979e-02 4.900422096252441406e-01 1.925816237926483154e-01 -1.757002808153629303e-02 3.526070117950439453e-01 2.637164890766143799e-01 -2.033505737781524658e-01 3.268605843186378479e-02 -1.832915586419403553e-03 -1.413768082857131958e-01 9.718130528926849365e-02 9.232947975397109985e-02
3.117154538631439209e-01 2.493740469217300415e-01 -9.853403270244598389e-02 -5.411500483751296997e-02 1.393547654151916504e-01 6.785618513822555542e-02 1.293541789054870605e-01 1.612225174903869629e-01 -4.237898811697959900e-02 -4.550030454993247986e-03 -6.624545902013778687e-02 1.367858946323394775e-01 -6.138293445110321045e-02 -2.317118942737579346e-01 -1.325193643569946289e-01 9.534798562526702881e-02 -4.044130742549896240e-01 -1.055852789431810379e-02 -2.062796801328659058e-01 -9.450377523899078369e-02 1.792389601469039917e-01 1.554329693317413330e-01 6.125466898083686829e-02 2.937408387660980225e-01 -2.712152525782585144e-02 3.859812021255493164e-01 4.455849528312683105e-02 1.093561872839927673e-01 -3.808890655636787415e-02 -2.934822142124176025e-01 9.489237517118453979e-02 1.746970713138580322e-01
1.708884239196777344e-01 1.326711289584636688e-02 2.139439582824707031e-01 -1.002454757690429688e-02 -2.528834640979766846e-01 -3.495610132813453674e-02 2.474109083414077759e-02 1.771062761545181274e-01 1.061251014471054077e-01 -3.549869656562805176e-01 -8.288190513849258423e-02 1.968360133469104767e-02 1.269446015357971191e-01 -1.016721781343221664e-02 -7.698461413383483887e-02 -2.731097675859928131e-02 7.621072977781295776e-02 6.581064313650131226e-02 -3.157374635338783264e-02 1.622576452791690826e-02 -1.027491465210914612e-01 -6.461735814809799194e-02 1.363063007593154907e-01 4.666731357574462891e-01 1.258802264928817749e-01 3.541444838047027588e-01 -1.325905439443886280e-03 -6.093573942780494690e-02 -1.255131065845489502e-01 -4.759569466114044189e-01 1.003039330244064331e-01 1.865988038480281830e-02
-8.653745800256729126e-02 1.945500820875167847e-01 -7.891526073217391968e-02 -3.089116215705871582e-01 1.618348360061645508e-01 2.468064576387405396e-01 5.710390582680702209e-02 1.889345794916152954e-01 3.106875531375408173e-02 -2.661163210868835449e-01 -2.874948978424072266e-01 1.354863792657852173e-01 7.187907397747039795e-02 -1.054008826613426208e-01 -1.919631063938140869e-01 3.258632123470306396e-01 1.629461497068405151e-01 1.447054296731948853e-01 -1.029090769588947296e-02 -4.313385114073753357e-02 4.193964879959821701e-03 -2.344449460506439209e-01 -2.163978219032287598e-01 3.111176788806915283e-01 5.370445922017097473e-02 1.497223377227783203e-01 -2.295811623334884644e-01 7.510794699192047119e-02 -1.906365901231765747e-01 -4.258846119046211243e-02 8.241367340087890625e-02 -1.348383575677871704e-01
1.042791232466697693e-01 -1.712981052696704865e-02 -1.583243310451507568e-01 1.285935491323471069e-01 -6.341105699539184570e-02 -5.758796818554401398e-03 -3.560131415724754333e-02 1.935926526784896851e-01 4.199178144335746765e-02 -2.838054299354553223e-01 -8.045136928558349609e-02 -2.643980318680405617e-03 -1.183072775602340698e-01 -4.662450850009918213e-01 8.733998984098434448e-02 2.886265218257904053e-01 2.493904829025268555e-01 -2.086084783077239990e-01 -3.017694950103759766e-01 2.485393434762954712e-01 -8.055378496646881104e-02 1.937895864248275757e-01 1.427144557237625122e-01 1.184463798999786377e-01 1.556793004274368286e-01 9.601135551929473877e-02 -1.562802791595458984e-01 1.551533788442611694e-01 -1.834949105978012085e-01 -8.308503776788711548e-03 1.241405084729194641e-01 1.588589996099472046e-01
-1.421688497066497803e-01 1.138816252350807190e-01 1.326856762170791626e-01 -1.999060809612274170e-01 3.687509894371032715e-01 1.825013160705566406e-01 4.672585427761077881e-02 5.717638880014419556e-02 1.229294165968894958e-01 -2.836501300334930420e-01 1.175875142216682434e-01 -1.621910929679870605e-01 7.438975572586059570e-02 1.181148737668991089e-01 -4.176384583115577698e-02 2.468003779649734497e-01 -1.229798272252082825e-01 -1.686012186110019684e-02 -2.934922873973846436e-01 -3.737609460949897766e-02 3.017521500587463379e-01 2.205252796411514282e-01 1.067599863745272160e-03 5.148691311478614807e-02 2.226736694574356079e-01 1.684553176164627075e-01 -3.822129070758819580e-01 -1.189644914120435715e-02 4.591071233153343201e-02 -1.536342054605484009e-01 1.449958086013793945e-01 -2.164260111749172211e-02
-2.305952012538909912e-01 2.030896842479705811e-01 -1.521970778703689575e-01 -8.348171412944793701e-02 -3.821271657943725586e-02 4.541098698973655701e-02 -4.560853540897369385e-02 1.420527994632720947e-01 2.552834153175354004e-01 -2.409630641341209412e-02 -2.589718997478485107e-01 1.887640953063964844e-01 1.469826847314834595e-01 1.337177306413650513e-01 -1.188822761178016663e-01 3.041141331195831299e-01 1.059657409787178040e-01 -1.876558065414428711e-01 -3.005061997100710869e-03 -1.558257639408111572e-01 3.330060094594955444e-02 1.430496722459793091e-01 -2.693538554012775421e-02 2.999451756477355957e-01 -7.510612905025482178e-02 2.636066377162933350e-01 -3.221410810947418213e-01 1.165774688124656677e-01 -3.091240227222442627e-01 -2.210750728845596313e-01 8.557098358869552612e-02 8.869438618421554565e-02
7.095006853342056274e-02 2.254257649183273315e-01 3.949322924017906189e-02 -3.941977396607398987e-02 -4.309837520122528076e-02 -1.289382576942443848e-01 -8.877183496952056885e-02 4.626546427607536316e-02 4.047408103942871094e-01 7.847315818071365356e-02 5.836579203605651855e-02 1.767546981573104858e-01 -1.217639595270156860e-01 -2.677344083786010742e-01 1.020351648330688477e-01 7.198037952184677124e-02 2.101504653692245483e-01 2.395075559616088867e-01 2.901175618171691895e-01 4.915304481983184814e-02 2.334900349378585815e-01 2.271764874458312988e-01 3.097568824887275696e-02 1.755777001380920410e-01 -2.757594361901283264e-02 3.176679015159606934e-01 -2.688091099262237549e-01 1.188243031501770020e-01 -2.968510612845420837e-02 -1.838085502386093140e-01 2.106764912605285645e-01 1.126159653067588806e-01
1.930296570062637329e-01 -2.641097605228424072e-01 2.588852867484092712e-02 -1.396737992763519287e-01 -6.220438703894615173e-02 2.967212349176406860e-02 2.036500424146652222e-01 2.986550927162170410e-01 4.602941125631332397e-02 -3.007467687129974365e-01 1.726417243480682373e-01 2.863402962684631348e-01 -4.418486356735229492e-02 1.789681166410446167e-01 -6.056462228298187256e-02 7.447553426027297974e-02 -8.220390975475311279e-02 3.063006699085235596e-02 -1.142530217766761780e-01 3.018523752689361572e-01 1.414804533123970032e-02 3.743310868740081787e-01 1.543263345956802368e-01 1.945120468735694885e-02 6.329648941755294800e-02 1.637091636657714844e-01 -2.581402063369750977e-01 -1.260837316513061523e-01 -6.950662285089492798e-02 -2.147125005722045898e-01 2.175697535276412964e-01 4.284486919641494751e-02
-2.187028229236602783e-01 3.920006155967712402e-01 -9.370284527540206909e-02 -1.412747651338577271e-01 -1.278410553932189941e-01 3.093366883695125580e-02 1.673407554626464844e-01 5.467988178133964539e-02 1.975491046905517578e-01 -7.864625006914138794e-02 -2.542265653610229492e-01 -2.450635284185409546e-01 -1.334801316261291504e-01 -1.424691230058670044e-01 7.288438826799392700e-02 1.680071651935577393e-01 -1.005486100912094116e-01 8.833063393831253052e-02 1.745419353246688843e-01 -1.315023452043533325e-01 -6.314399838447570801e-02 2.476881146430969238e-01 2.304099053144454956e-01 2.283998727798461914e-01 1.624646410346031189e-02 5.158274248242378235e-02 -8.945899456739425659e-02 1.794151403009891510e-02 -7.681703567504882812e-02 -1.526798158884048462e-01 4.179414510726928711e-01 1.688887029886245728e-01
-3.032287769019603729e-02 1.174706369638442993e-01 1.676622405648231506e-02 -2.917688488960266113e-01 -3.487102314829826355e-02 -9.379892051219940186e-02 2.846070006489753723e-02 2.618055418133735657e-02 2.044941037893295288e-01 1.962786167860031128e-02 -3.265663236379623413e-02 1.890668645501136780e-02 1.456177830696105957e-01 -3.010275363922119141e-01 -8.449598401784896851e-02 -2.492123283445835114e-02 -7.790891081094741821e-02 -2.150354832410812378e-01 -1.843441277742385864e-01 2.580070197582244873e-01 -6.886021792888641357e-02 1.306058764457702637e-01 6.034160777926445007e-02 6.047250628471374512e-01 -9.184899390675127506e-04 1.489409506320953369e-01 -2.568590342998504639e-01 1.139881834387779236e-02 1.719901897013187408e-02 -2.601208090782165527e-01 1.297091841697692871e-01 8.991234004497528076e-02
1.693689078092575073e-01 -3.318589553236961365e-02 -9.649264812469482422e-02 -2.185312360525131226e-01 -7.472647354006767273e-03 9.208319336175918579e-02 4.295015335083007812e-02 -2.261100709438323975e-02 1.026948392391204834e-01 -2.448677718639373779e-01 -1.387416273355484009e-01 -2.934572100639343262e-01 1.802906244993209839e-01 -1.808428205549716949e-02 1.948733255267143250e-02 6.315731257200241089e-02 1.041017696261405945e-01 1.205382868647575378e-01 5.815390963107347488e-03 1.302760839462280273e-01 1.233524754643440247e-01 2.364724129438400269e-01 -2.791963331401348114e-02 -1.523076370358467102e-02 -9.499589353799819946e-02 4.489269554615020752e-01 -4.904292523860931396e-01 8.715917170047760010e-02 -3.002667427062988281e-01 -9.492097049951553345e-02 9.417172521352767944e-02 -8.914790302515029907e-02
9.330073744058609009e-02 1.147638335824012756e-01 -6.195701658725738525e-02 -1.910005211830139160e-01 1.509611755609512329e-01 -3.621364012360572815e-02 1.165313646197319031e-01 -1.570501029491424561e-01 -1.186422780156135559e-01 -2.212893217802047729e-01 -1.875823289155960083e-01 -1.235414445400238037e-01 -1.663474924862384796e-02 -2.377231568098068237e-01 4.045711830258369446e-02 1.180959641933441162e-01 -2.273482270538806915e-02 -1.161643415689468384e-01 -9.676889330148696899e-02 -9.816202521324157715e-02 1.547979414463043213e-01 3.676879918202757835e-03 1.781470924615859985e-01 1.723706424236297607e-01 6.360055506229400635e-02 2.971534430980682373e-02 -4.490925669670104980e-01 4.020002186298370361e-01 -5.075502395629882812e-02 1.790035068988800049e-01 3.545160591602325439e-01 2.064975649118423462e-01
2.379040718078613281e-01 1.282270997762680054e-01 2.560987770557403564e-01 -7.890631258487701416e-02 -1.379121243953704834e-01 1.386263817548751831e-01 1.642594635486602783e-01 8.197455853223800659e-02 5.514993332326412201e-03 1.680696606636047363e-01 -2.080473899841308594e-01 8.016764372587203979e-02 5.603687837719917297e-03 -2.181179076433181763e-02 -2.353235185146331787e-01 2.768090963363647461e-01 1.488258540630340576e-01 -5.339553952217102051e-02 -3.640945535153150558e-03 7.628653198480606079e-02 -7.534866780042648315e-02 2.430857717990875244e-01 -3.693805634975433350e-02 3.011543154716491699e-01 6.946339458227157593e-02 4.202578663825988770e-01 -2.324724048376083374e-01 8.220940083265304565e-02 2.006687074899673462e-01 1.291061341762542725e-01 1.251325905323028564e-01 2.649810314178466797e-01
1.273728907108306885e-01 5.147982388734817505e-02 -1.527400314807891846e-01 -2.943023741245269775e-01 1.469500660896301270e-01 5.709478631615638733e-02 1.707817912101745605e-01 -3.314012661576271057e-02 -1.238692924380302429e-02 -2.468345165252685547e-01 -2.762239053845405579e-02 -6.616178900003433228e-02 -1.679495424032211304e-01 -3.807238489389419556e-02 1.114880889654159546e-01 1.756031960248947144e-01 1.856529712677001953e-01 2.239358127117156982e-01 -9.421552717685699463e-02 2.323009371757507324e-01 8.957722038030624390e-02 1.111771091818809509e-01 -2.236129939556121826e-01 4.076021164655685425e-02 -8.478005230426788330e-02 4.993782639503479004e-01 -4.725523293018341064e-02 1.175008788704872131e-01 -2.489898651838302612e-01 -1.483359187841415405e-02 3.068354725837707520e-01 1.686622798442840576e-01
9.357117116451263428e-03 -8.502468466758728027e-02 -1.074364483356475830e-01 -2.857505381107330322e-01 5.142296105623245239e-02 9.042244404554367065e-03 -1.747531816363334656e-02 1.927175819873809814e-01 2.104413956403732300e-01 -5.735182389616966248e-02 -5.150309801101684570e-01 4.395732656121253967e-02 -3.064504563808441162e-01 -2.210059016942977905e-01 -3.351288614794611931e-03 -4.997580870985984802e-02 -8.389799296855926514e-02 -8.109277486801147461e-02 2.070172131061553955e-02 -6.127542629837989807e-02 -1.283678263425827026e-01 1.056825146079063416e-01 1.665234267711639404e-01 3.781979680061340332e-01 2.693761289119720459e-01 1.455687582492828369e-01 -2.740420401096343994e-03 9.538273513317108154e-02 -1.030626818537712097e-01 -1.081302613019943237e-01 7.915756851434707642e-02 2.272433936595916748e-01
2.155739367008209229e-01 -4.276614263653755188e-02 -2.149254232645034790e-01 -1.481877565383911133e-01 -1.655903160572052002e-01 -2.872478961944580078e-02 2.292306721210479736e-01 4.155414178967475891e-02 2.064898014068603516e-01 -2.139905095100402832e-01 3.333248570561408997e-02 6.473284214735031128e-02 6.444148719310760498e-02 1.687608659267425537e-01 -2.109245210886001587e-01 -9.903275966644287109e-02 3.219580650329589844e-01 1.434030383825302124e-01 1.948432065546512604e-02 1.136825159192085266e-01 1.560497879981994629e-01 2.593095302581787109e-01 -5.347731709480285645e-02 2.423200011253356934e-01 6.291881203651428223e-02 1.931722164154052734e-01 -2.434141933917999268e-01 1.395142674446105957e-01 -3.838270604610443115e-01 3.876195475459098816e-02 1.901168376207351685e-01 -1.571972370147705078e-01
1.318818777799606323e-01 2.897145748138427734e-01 -1.197947412729263306e-01 -2.639344632625579834e-01 6.669805943965911865e-02 2.742626331746578217e-02 4.657367616891860962e-02 6.314518302679061890e-02 3.500433564186096191e-01 -1.128095462918281555e-01 -6.762374658137559891e-03 1.025737896561622620e-01 1.221168339252471924e-01 -2.319064438343048096e-01 6.807091087102890015e-02 2.787924408912658691e-01 -1.332939565181732178e-01 -1.070626080036163330e-02 7.558124512434005737e-02 2.051810920238494873e-02 -8.684030920267105103e-02 6.710621714591979980e-02 6.363924592733383179e-02 -2.962310910224914551e-01 1.350139528512954712e-01 4.490063190460205078e-01 -2.414135336875915527e-01 -3.189221769571304321e-02 -2.316601723432540894e-01 -2.113946825265884399e-01 2.767389640212059021e-02 -1.766981557011604309e-02
1.597226560115814209e-01 -1.156686544418334961e-01 -1.856504827737808228e-01 -3.567054271697998047e-01 -2.179120481014251709e-01 -6.052975356578826904e-02 3.051411509513854980e-01 1.325457077473402023e-02 2.699215114116668701e-01 -1.448694914579391479e-01 -1.838840991258621216e-01 -6.127995997667312622e-02 -2.456236183643341064e-01 -6.127325352281332016e-03 1.263150125741958618e-01 1.480251103639602661e-01 1.382847428321838379e-01 -8.486363291740417480e-02 -1.054780706763267517e-01 9.202907979488372803e-02 2.130567841231822968e-02 2.152568399906158447e-01 -1.857391148805618286e-01 1.319307982921600342e-01 1.629054099321365356e-01 3.816191852092742920e-02 -2.175781279802322388e-01 2.047134935855865479e-02 -3.863531351089477539e-01 -5.090487003326416016e-02 1.745849847793579102e-01 -1.503729820251464844e-01
2.085953205823898315e-01 1.648818701505661011e-02 -8.913215249776840210e-02 -3.083263933658599854e-01 1.782581359148025513e-01 9.717578068375587463e-03 1.957562863826751709e-01 -4.894750937819480896e-02 -6.221062690019607544e-02 -2.953774631023406982e-01 -2.137652635574340820e-01 3.520675003528594971e-02 -6.414870172739028931e-02 6.849037110805511475e-02 4.881827160716056824e-02 2.131403088569641113e-01 1.700807213783264160e-01 2.076566368341445923e-01 -6.462778896093368530e-02 1.639378964900970459e-01 2.203255742788314819e-01 1.284015625715255737e-01 -2.932788431644439697e-01 1.184650138020515442e-01 -1.776742935180664062e-02 4.859781265258789062e-01 -1.092744618654251099e-01 3.501898050308227539e-02 -1.452341973781585693e-01 -5.038758739829063416e-02 2.074731588363647461e-01 3.789485245943069458e-02
2.211025059223175049e-01 -7.465256005525588989e-02 -5.206619203090667725e-02 -3.742272257804870605e-01 -1.288453042507171631e-01 -2.429369091987609863e-02 1.731012314558029175e-01 3.101571649312973022e-02 2.286967337131500244e-01 -3.255720138549804688e-01 -2.089607715606689453e-01 -4.764173179864883423e-02 2.614945359528064728e-02 -6.954664736986160278e-02 1.759135127067565918e-01 1.218869388103485107e-01 1.429405957460403442e-01 -3.256912901997566223e-02 4.981100931763648987e-02 -3.769098967313766479e-02 -7.880246639251708984e-02 2.368412166833877563e-01 6.155668757855892181e-03 1.407299637794494629e-01 -2.391578443348407745e-02 1.041481122374534607e-01 -2.026829719543457031e-01 1.061382219195365906e-01 -4.946695268154144287e-01 -1.156424358487129211e-01 6.662528216838836670e-02 -2.555287480354309082e-01
1.472861021757125854e-01 1.618047356605529785e-01 -2.230065613985061646e-01 -1.107045263051986694e-02 -6.446803361177444458e-02 1.436434090137481689e-01 1.159435734152793884e-01 -5.535086616873741150e-02 8.042005449533462524e-02 -1.282529681921005249e-01 1.319221556186676025e-01 1.747155375778675079e-02 2.896331548690795898e-01 -4.604000151157379150e-01 3.575293719768524170e-02 -2.869240194559097290e-02 7.653327286243438721e-02 -1.126985847949981689e-01 -5.977026745676994324e-02 1.106949821114540100e-01 1.334786415100097656e-02 3.557996153831481934e-01 1.495214551687240601e-01 1.490847617387771606e-01 2.990129888057708740e-01 3.075392842292785645e-01 -6.959232687950134277e-02 1.648006774485111237e-02 -4.892798140645027161e-02 -3.231954872608184814e-01 1.160573586821556091e-01 8.504437655210494995e-02
-1.125641241669654846e-01 1.303206384181976318e-01 1.686411798000335693e-01 -2.455539107322692871e-01 5.556939542293548584e-02 8.715811185538768768e-03 -3.908859938383102417e-02 1.935300789773464203e-02 2.700072228908538818e-01 -1.728373169898986816e-01 1.386435031890869141e-01 2.598558664321899414e-01 7.326412945985794067e-02 2.001422196626663208e-01 1.368634849786758423e-01 2.106733471155166626e-01 -1.965957731008529663e-01 -3.188863396644592285e-02 -2.689047455787658691e-01 -1.010145097970962524e-01 1.551453024148941040e-02 5.671523511409759521e-02 -2.144572436809539795e-01 2.951653599739074707e-01 1.851768493652343750e-01 3.161364495754241943e-01 -1.935207694768905640e-01 1.687365919351577759e-01 -2.891713082790374756e-01 -1.423184573650360107e-01 1.208462864160537720e-01 -3.307512775063514709e-02
2.301132082939147949e-01 1.402435600757598877e-01 -2.121989428997039795e-01 -1.588572710752487183e-01 7.730006426572799683e-02 1.632016599178314209e-01 5.195016041398048401e-02 -1.537965387105941772e-01 2.051509320735931396e-01 -9.720244258642196655e-02 -2.239664047956466675e-01 -8.660336583852767944e-02 -2.977590821683406830e-02 1.209038272500038147e-01 -1.058665812015533447e-01 1.630654633045196533e-01 2.110962718725204468e-01 1.719711273908615112e-01 1.403803527355194092e-01 3.416479229927062988e-01 -1.493510324507951736e-02 1.604054570198059082e-01 1.413084119558334351e-01 2.460583001375198364e-01 -1.997391134500503540e-02 2.760971784591674805e-01 -3.026101291179656982e-01 1.457557547837495804e-02 -7.368971407413482666e-02 -2.406708449125289917e-01 2.499904185533523560e-01 -1.560817509889602661e-01
1.836848855018615723e-01 1.097325906157493591e-01 1.305321753025054932e-01 -1.188857033848762512e-01 -7.252261787652969360e-02 -1.776019297540187836e-02 1.710349023342132568e-01 5.413625016808509827e-02 2.833080589771270752e-01 -3.687389194965362549e-01 -2.103632502257823944e-02 1.392241418361663818e-01 -8.816919475793838501e-02 -2.447245419025421143e-01 5.401793122291564941e-02 -1.330684423446655273e-01 4.098865017294883728e-02 1.142487600445747375e-01 -1.390902511775493622e-02 1.192489936947822571e-01 -3.338476410135626793e-03 -2.260736823081970215e-01 -1.882959157228469849e-01 2.328822314739227295e-01 3.061143755912780762e-01 5.424202233552932739e-02 2.872036583721637726e-02 2.339808829128742218e-02 -2.347085326910018921e-01 -7.140155881643295288e-02 2.434768229722976685e-01 4.165289103984832764e-01
-7.367709279060363770e-02 3.385431766510009766e-01 -1.878896355628967285e-01 -4.489177837967872620e-02 1.494785994291305542e-01 -2.636001212522387505e-03 1.420134454965591431e-01 -9.504717588424682617e-02 1.139273494482040405e-02 -3.064442276954650879e-01 8.917351812124252319e-02 1.419717222452163696e-01 -1.651078760623931885e-01 -5.206416919827461243e-02 6.779215484857559204e-02 1.245865076780319214e-01 2.450576126575469971e-01 -3.075821325182914734e-02 -2.287349477410316467e-02 1.902451515197753906e-01 6.262160092592239380e-02 1.284889876842498779e-01 -3.551163971424102783e-01 1.794236302375793457e-01 -2.042889827862381935e-03 2.408224195241928101e-01 -2.805727422237396240e-01 1.373225450515747070e-01 -1.650911867618560791e-01 -1.612977087497711182e-01 3.149507939815521240e-01 1.853752881288528442e-01
8.205328881740570068e-02 -1.395728737115859985e-01 -1.590803116559982300e-01 -3.042544722557067871e-01 -1.622226685285568237e-01 8.496441692113876343e-02 1.274255961179733276e-01 7.595597207546234131e-02 -3.430849686264991760e-02 -1.105965524911880493e-01 -4.247880280017852783e-01 1.169247627258300781e-01 -1.900610774755477905e-01 -4.672201350331306458e-02 -6.079841777682304382e-02 1.412373185157775879e-01 -2.240995615720748901e-01 4.331975281238555908e-01 1.623109877109527588e-01 9.638024121522903442e-02 1.205014288425445557e-01 1.593787223100662231e-01 5.713141709566116333e-02 1.155883595347404480e-01 1.633526235818862915e-01 1.661407500505447388e-01 -1.734982132911682129e-01 1.406658142805099487e-01 -1.136381328105926514e-01 -1.755702048540115356e-01 -5.949156358838081360e-02 2.222101241350173950e-01
3.036577105522155762e-01 2.894299337640404701e-03 -1.231213659048080444e-01 -8.088586851954460144e-03 -1.011580154299736023e-01 4.387671500444412231e-02 -7.198474556207656860e-02 1.366896778345108032e-01 -2.482597017660737038e-03 -1.411502361297607422e-01 -1.855945140123367310e-01 -1.517989784479141235e-01 -7.036405056715011597e-02 -2.026719301939010620e-01 6.825522519648075104e-03 -6.801114231348037720e-02 9.663145989179611206e-02 2.898620367050170898e-01 -8.850926160812377930e-02 -1.008449271321296692e-01 1.606764048337936401e-01 -1.213301941752433777e-01 1.248460486531257629e-01 4.839355945587158203e-01 1.840177178382873535e-01 2.517858147621154785e-01 1.548231989145278931e-01 -5.895245447754859924e-02 -1.845969408750534058e-01 -2.980243563652038574e-01 1.136288493871688843e-01 2.573496103286743164e-01
-2.037516683340072632e-01 2.849604487419128418e-01 3.913305699825286865e-02 -2.649478614330291748e-01 -4.833455011248588562e-02 4.303047358989715576e-01 1.094321832060813904e-01 3.147002309560775757e-02 1.832164824008941650e-01 -4.181541800498962402e-01 -1.143077760934829712e-02 -7.361359149217605591e-02 3.025689125061035156e-01 9.094393253326416016e-02 1.220047324895858765e-01 1.607597619295120239e-01 -1.033203005790710449e-01 -6.278802454471588135e-02 -8.162587881088256836e-02 7.685305178165435791e-02 1.250990033149719238e-01 1.728521287441253662e-01 -2.217373810708522797e-03 8.148745447397232056e-02 6.693028658628463745e-02 1.331043392419815063e-01 -1.360735893249511719e-01 -7.356383651494979858e-02 -1.893994808197021484e-01 1.353139132261276245e-01 1.956533640623092651e-01 1.806257665157318115e-01
4.011230543255805969e-02 1.296756863594055176e-01 2.611187398433685303e-01 -2.414178997278213501e-01 -1.041810959577560425e-01 -2.538784742355346680e-01 2.554488182067871094e-01 -3.240139037370681763e-02 6.320165842771530151e-02 -2.974267303943634033e-01 6.746552884578704834e-02 -1.880050748586654663e-01 -3.890201449394226074e-02 -1.651257574558258057e-01 -1.064411103725433350e-01 -8.236609399318695068e-03 1.597514748573303223e-02 2.187198400497436523e-01 6.478617340326309204e-02 7.016628235578536987e-02 -2.000911235809326172e-01 -1.400865018367767334e-01 1.932965070009231567e-01 1.350910961627960205e-01 4.525848925113677979e-01 2.365023642778396606e-01 -1.429366469383239746e-01 1.472315043210983276e-01 -1.316084861755371094e-01 -1.742766499519348145e-01 1.072470843791961670e-01 8.005093783140182495e-02
2.283372730016708374e-01 1.192323863506317139e-01 -2.533599138259887695e-01 -2.680788040161132812e-01 1.371235251426696777e-01 9.341733902692794800e-02 1.066839769482612610e-01 1.637194305658340454e-01 2.510187625885009766e-01 5.323108285665512085e-02 -1.764832884073257446e-01 -2.493907511234283447e-02 -1.984695792198181152e-01 1.245945841073989868e-01 -3.496388345956802368e-02 2.038139700889587402e-01 3.779354039579629898e-03 7.152243703603744507e-02 -1.278181076049804688e-01 1.419748961925506592e-01 2.094850838184356689e-01 1.814176701009273529e-02 -3.581000491976737976e-02 -1.510296314954757690e-01 5.303609967231750488e-01 1.605773419141769409e-01 -1.255532354116439819e-01 2.040386348962783813e-01 5.731808766722679138e-02 -2.168904803693294525e-02 2.041925191879272461e-01 1.293875724077224731e-01
-3.945817798376083374e-02 -4.798902198672294617e-02 2.278481721878051758e-01 -2.972530424594879150e-01 -7.294276356697082520e-02 7.951286435127258301e-02 -2.395672798156738281e-01 1.014938950538635254e-01 8.824975788593292236e-02 -2.513365745544433594e-01 -1.691167056560516357e-01 3.611085414886474609e-01 1.851456761360168457e-01 -1.459896564483642578e-01 -7.808659225702285767e-02 7.896315306425094604e-02 2.917796075344085693e-01 2.319459915161132812e-01 6.095502991229295731e-03 -1.295778304338455200e-01 -1.152036041021347046e-01 -7.595853507518768311e-02 2.515367418527603149e-02 2.763954997062683105e-01 2.024477571249008179e-01 2.674110233783721924e-01 -5.453471094369888306e-02 2.263924479484558105e-01 -1.432636380195617676e-01 -1.700679808855056763e-01 4.107341170310974121e-02 9.465886652469635010e-02
1.504581421613693237e-01 -1.391498446464538574e-01 -1.599780470132827759e-01 -2.372670918703079224e-01 -3.256038576364517212e-02 1.180601865053176880e-01 1.529481410980224609e-01 6.072034314274787903e-02 3.531798720359802246e-01 -2.800058722496032715e-01 -1.294071674346923828e-01 6.460025161504745483e-02 5.671353265643119812e-02 -1.540917009115219116e-01 -1.606678962707519531e-01 -4.961705207824707031e-02 5.792578682303428650e-02 1.566442251205444336e-01 -3.198084831237792969e-01 -1.609756499528884888e-01 -1.887314021587371826e-01 -3.368385881185531616e-02 -1.969893649220466614e-02 6.339423358440399170e-02 4.257929027080535889e-01 1.241558492183685303e-01 1.130399201065301895e-02 2.232669740915298462e-01 1.342526376247406006e-01 -1.700063645839691162e-01 2.189236283302307129e-01 1.262888908386230469e-01
2.658713459968566895e-01 2.356379479169845581e-01 1.427282541990280151e-01 -3.042952120304107666e-01 9.518778324127197266e-02 -1.545548252761363983e-02 1.051568910479545593e-01 -4.096092656254768372e-02 8.767260611057281494e-02 -1.519292891025543213e-01 -8.911451697349548340e-02 -1.636762619018554688e-01 -2.282259166240692139e-01 1.524584591388702393e-01 3.883811458945274353e-02 -1.278406232595443726e-01 4.754642024636268616e-02 1.211484223604202271e-01 -1.112895384430885315e-01 -1.422915229341015220e-04 6.455455720424652100e-02 3.079329133033752441e-01 6.615220755338668823e-02 2.574061155319213867e-01 9.375973790884017944e-02 2.824034392833709717e-01 -3.092218935489654541e-01 -3.742114873602986336e-03 -1.108114048838615417e-01 -3.968839347362518311e-02 3.573378026485443115e-01 -2.354480326175689697e-01
2.220116853713989258e-01 1.812364757061004639e-01 1.484028548002243042e-01 1.404414027929306030e-01 -3.781827166676521301e-02 -1.805017888545989990e-01 2.848803400993347168e-01 -1.035568341612815857e-01 4.044244065880775452e-02 -2.770362198352813721e-01 -1.438834355212748051e-03 -1.374194175004959106e-01 -1.886623203754425049e-01 -6.262276321649551392e-02 2.297530137002468109e-02 3.413321971893310547e-01 5.797569453716278076e-02 -1.162821352481842041e-01 -4.277521744370460510e-02 2.955664508044719696e-02 7.174089550971984863e-02 5.294590070843696594e-02 -1.763521879911422729e-01 1.453657597303390503e-01 1.654309779405593872e-01 4.101356863975524902e-01 -2.909086048603057861e-01 -7.441174238920211792e-02 -2.922111153602600098e-01 -2.047643512487411499e-01 5.862943828105926514e-02 1.181074697524309158e-02
-5.468043684959411621e-02 2.656891942024230957e-01 -4.049048721790313721e-01 -1.778534650802612305e-01 3.401265293359756470e-02 -8.867280185222625732e-02 -3.517887368798255920e-02 2.433847934007644653e-01 -1.527516394853591919e-01 -2.090908735990524292e-01 1.029943376779556274e-01 -4.189166054129600525e-02 -1.298742592334747314e-01 2.524744868278503418e-01 -1.339848488569259644e-01 3.143280446529388428e-01 2.920559979975223541e-02 1.377504691481590271e-02 -8.225755393505096436e-02 -3.113058023154735565e-02 -8.208702504634857178e-02 9.575799107551574707e-02 3.432478383183479309e-02 2.050031572580337524e-01 1.356230378150939941e-01 3.382128775119781494e-01 -1.907397806644439697e-01 -1.029272899031639099e-01 2.720725722610950470e-02 2.551367282867431641e-01 2.110777050256729126e-01 1.628800928592681885e-01
8.369962126016616821e-02 1.756083667278289795e-01 -3.376642763614654541e-01 -3.390899598598480225e-01 -1.087605357170104980e-01 5.834499746561050415e-02 5.420281365513801575e-02 2.331236302852630615e-01 -2.073132991790771484e-01 -7.767943199723958969e-03 1.138418540358543396e-01 1.445155888795852661e-01 -9.545417875051498413e-02 1.599573045969009399e-01 -2.043537646532058716e-01 2.604539990425109863e-01 -2.464675344526767731e-02 1.883853077888488770e-01 4.952253773808479309e-02 3.552063135430216789e-03 -1.822978258132934570e-01 1.685926616191864014e-01 2.167580276727676392e-02 1.382437050342559814e-01 1.307621896266937256e-01 1.823578178882598877e-01 -2.387952655553817749e-01 1.504010111093521118e-01 -2.314338088035583496e-01 7.406393438577651978e-02 1.847992651164531708e-02 3.609386980533599854e-01
8.759041875600814819e-02 -3.887594118714332581e-02 -2.339668339118361473e-03 -2.723606824874877930e-01 -6.453050673007965088e-02 -4.079536348581314087e-02 2.594797611236572266e-01 -1.961117796599864960e-02 2.174755185842514038e-01 -3.618970811367034912e-01 3.866572678089141846e-02 -1.862407028675079346e-01 1.949422806501388550e-02 6.710585206747055054e-02 6.203490495681762695e-02 8.819369226694107056e-02 2.689748108386993408e-01 1.178555563092231750e-01 6.491877138614654541e-03 2.316465377807617188e-01 1.399115025997161865e-01 1.579259037971496582e-01 -2.163349092006683350e-01 2.642420828342437744e-01 -6.212201435118913651e-03 3.848970234394073486e-01 -2.151331752538681030e-01 1.960346251726150513e-01 -6.743667274713516235e-02 -7.798171043395996094e-02 1.955409795045852661e-01 -1.711463779211044312e-01
3.724237531423568726e-02 -8.058642596006393433e-02 -3.800559043884277344e-01 1.143024638295173645e-01 -8.957679569721221924e-02 -7.696002721786499023e-02 -1.400222331285476685e-01 1.217712536454200745e-01 2.559729814529418945e-01 -2.519343793392181396e-01 -1.148408092558383942e-02 4.557988047599792480e-02 -5.001558735966682434e-02 6.364618241786956787e-02 -4.324686154723167419e-02 1.040002331137657166e-01 -2.525388002395629883e-01 1.073974445462226868e-01 2.204686999320983887e-01 1.160967871546745300e-01 1.456483453512191772e-02 1.266475766897201538e-01 9.195207059383392334e-02 6.671614944934844971e-02 4.542199671268463135e-01 2.092095762491226196e-01 -9.020454436540603638e-02 -2.182822674512863159e-01 -4.889317601919174194e-02 -2.143726050853729248e-01 3.001612722873687744e-01 1.578746885061264038e-01
4.069259762763977051e-02 2.220347225666046143e-01 4.252884909510612488e-02 -2.297823876142501831e-01 -2.040503174066543579e-01 -5.690123420208692551e-03 -2.479066886007785797e-02 2.299519926309585571e-01 -5.901824682950973511e-02 -2.624337561428546906e-02 -6.001054123044013977e-02 -1.407226473093032837e-01 1.483564525842666626e-01 2.190054394304752350e-02 -1.817855536937713623e-01 2.797393500804901123e-01 4.496996477246284485e-02 -1.379409134387969971e-01 1.388007700443267822e-01 -1.035506576299667358e-01 3.742913305759429932e-01 2.215025573968887329e-01 2.393956780433654785e-01 1.027666777372360229e-01 2.382833659648895264e-01 4.403499662876129150e-01 -1.256099194288253784e-01 -9.194652736186981201e-02 -1.481391787528991699e-01 -1.561631113290786743e-01 -8.040465414524078369e-02 4.610905796289443970e-02
2.445023506879806519e-01 -3.549645096063613892e-02 8.249916136264801025e-02 -3.558776080608367920e-01 4.174583032727241516e-02 -1.914754137396812439e-02 -1.020439267158508301e-01 9.541356563568115234e-02 2.882086932659149170e-01 -1.030291989445686340e-01 -1.137920469045639038e-01 -1.447189003229141235e-01 5.322098359465599060e-02 7.015054672956466675e-02 1.570717804133892059e-02 3.300600349903106689e-01 -2.968564331531524658e-01 1.537363510578870773e-02 2.627503499388694763e-02 -1.055281832814216614e-01 7.729641348123550415e-02 1.053792163729667664e-01 1.517818123102188110e-01 7.091303169727325439e-02 1.173493042588233948e-01 1.008963510394096375e-01 -3.979691565036773682e-01 1.548037528991699219e-01 2.135854959487915039e-01 -4.137603566050529480e-02 2.382697314023971558e-01 2.891984283924102783e-01
9.778910130262374878e-02 1.423133164644241333e-01 -2.837518155574798584e-01 -9.319025278091430664e-02 -1.651409864425659180e-01 1.822039335966110229e-01 1.334092020988464355e-01 -4.015116021037101746e-03 3.066211938858032227e-02 1.263620257377624512e-01 2.624676376581192017e-02 3.952473774552345276e-02 1.688173264265060425e-01 2.495261728763580322e-01 6.832614541053771973e-02 1.810420751571655273e-01 -1.348479185253381729e-03 4.016977176070213318e-02 -2.580375373363494873e-01 -7.107755169272422791e-03 2.087852917611598969e-02 2.252384126186370850e-01 -2.630683481693267822e-01 1.842144727706909180e-01 3.217355608940124512e-01 1.723731160163879395e-01 -3.321599364280700684e-01 9.815420955419540405e-02 -2.872581183910369873e-01 -1.972894221544265747e-01 1.507650911808013916e-01 1.881915628910064697e-01
-2.103688940405845642e-02 2.288274466991424561e-01 -2.209213227033615112e-01 -1.537904888391494751e-01 2.643433213233947754e-01 1.401304602622985840e-01 -2.480893582105636597e-02 8.782544732093811035e-02 5.017728358507156372e-02 -2.287662923336029053e-01 -2.496836930513381958e-01 1.269680261611938477e-01 1.223447918891906738e-01 -9.807361662387847900e-02 5.334300920367240906e-02 3.495591580867767334e-01 1.578605920076370239e-01 -8.627147227525711060e-02 -4.177462682127952576e-02 1.242246944457292557e-02 1.777517497539520264e-01 2.496561855077743530e-01 -2.206159234046936035e-01 6.547785550355911255e-02 1.015793811529874802e-02 4.036225378513336182e-01 -2.702004611492156982e-01 8.286965638399124146e-02 -2.364642322063446045e-01 -2.126145735383033752e-02 9.220136702060699463e-02 -7.108711451292037964e-02
3.419572487473487854e-02 5.699753388762474060e-02 -4.245130717754364014e-02 -1.325192153453826904e-01 -2.747256308794021606e-02 5.831963568925857544e-02 6.056177243590354919e-02 -1.062240302562713623e-01 1.016580983996391296e-01 -1.742764264345169067e-01 -2.132167108356952667e-03 6.702991575002670288e-02 1.822222769260406494e-01 -2.074353098869323730e-01 -2.506210803985595703e-01 9.379456937313079834e-02 1.470978707075119019e-01 -8.779639750719070435e-02 -2.595483139157295227e-02 8.678258210420608521e-02 -1.326298564672470093e-01 3.293522298336029053e-01 -4.506058990955352783e-02 3.876522779464721680e-01 6.280145049095153809e-02 4.708008170127868652e-01 -3.665991723537445068e-01 -1.468724291771650314e-02 2.895610630512237549e-01 -1.771313138306140900e-02 -1.379333529621362686e-02 5.989475548267364502e-02
1.828394643962383270e-02 3.872001469135284424e-01 -2.294440269470214844e-01 -1.334564536809921265e-01 1.868966668844223022e-01 -9.647693485021591187e-02 6.348232179880142212e-02 3.147164359688758850e-02 3.897491991519927979e-01 -1.699285656213760376e-01 -2.082240022718906403e-02 -9.018252789974212646e-02 8.653928525745868683e-03 -2.183480113744735718e-01 -4.032515361905097961e-02 1.572549492120742798e-01 -1.336531192064285278e-01 -2.323971688747406006e-02 -6.154436990618705750e-02 4.045208916068077087e-02 -6.703762803226709366e-03 3.992388956248760223e-03 1.496927142143249512e-01 -1.832422167062759399e-01 1.102458406239748001e-02 3.795666396617889404e-01 -2.684377729892730713e-01 -1.664529182016849518e-02 -2.745585739612579346e-01 -2.751837670803070068e-01 1.227267682552337646e-01 6.327098608016967773e-02
-2.476448006927967072e-02 1.930387020111083984e-01 -4.894238337874412537e-02 5.203295871615409851e-02 1.246946770697832108e-02 1.421997249126434326e-01 1.190196201205253601e-01 1.163415014743804932e-01 9.878933429718017578e-02 -2.691557630896568298e-02 7.614604383707046509e-02 1.213608309626579285e-01 -8.503796905279159546e-02 -3.537399172782897949e-01 -1.493021007627248764e-02 -7.055448740720748901e-02 5.417251959443092346e-03 1.433028429746627808e-01 -1.041040942072868347e-01 4.408234357833862305e-01 2.888938188552856445e-01 3.876334428787231445e-01 1.479462385177612305e-01 1.156171932816505432e-01 4.708306863903999329e-02 2.762776613235473633e-01 -1.718595027923583984e-01 -1.163828894495964050e-01 -1.301596015691757202e-01 -1.798314601182937622e-01 2.716932892799377441e-01 3.066615201532840729e-02
4.866842646151781082e-03 8.492235094308853149e-02 -9.459852427244186401e-02 -4.554733261466026306e-02 -1.100020408630371094e-01 2.137706726789474487e-01 2.668798528611660004e-02 2.047320306301116943e-01 2.395548522472381592e-01 -2.882839441299438477e-01 -5.297921225428581238e-02 4.814619198441505432e-02 1.092075482010841370e-01 -2.298191189765930176e-03 -1.845126971602439880e-02 1.327060461044311523e-01 -2.671930193901062012e-01 -4.585172981023788452e-02 -2.327023446559906006e-02 3.821733295917510986e-01 4.991602897644042969e-02 2.959740161895751953e-01 -6.827022880315780640e-02 1.495040655136108398e-01 1.667591631412506104e-01 9.641087055206298828e-02 -1.912282556295394897e-01 -1.654673665761947632e-01 -2.354783266782760620e-01 2.826874256134033203e-01 1.896188259124755859e-01 3.102376461029052734e-01
1.741784662008285522e-01 7.869750261306762695e-02 -1.433356702327728271e-01 -1.729872524738311768e-01 -2.616783082485198975e-01 -7.275725156068801880e-02 -2.717241346836090088e-01 3.541867434978485107e-02 2.369388043880462646e-01 5.109483003616333008e-02 -3.212778270244598389e-02 -3.521683439612388611e-02 2.564473748207092285e-01 -4.419369157403707504e-03 1.627252846956253052e-01 2.762774229049682617e-01 -1.427479088306427002e-01 -1.822302117943763733e-02 -2.253473997116088867e-01 9.307582676410675049e-02 2.012174576520919800e-01 2.249316722154617310e-01 2.307038605213165283e-01 4.032636582851409912e-01 -3.397268429398536682e-02 1.419280320405960083e-01 -2.459658533334732056e-01 7.920252531766891479e-02 -5.062228068709373474e-02 4.297853633761405945e-02 7.895304262638092041e-02 2.207466810941696167e-01
-7.687264680862426758e-02 -9.038513898849487305e-02 -6.333473324775695801e-02 9.824427217245101929e-02 -2.484503947198390961e-02 -2.533514238893985748e-02 2.172102183103561401e-01 1.818005293607711792e-01 1.229391992092132568e-02 -2.345795929431915283e-01 -8.210935443639755249e-02 -3.338586911559104919e-02 1.750622838735580444e-01 -3.948232159018516541e-02 2.350992858409881592e-01 1.180312633514404297e-01 2.620913684368133545e-01 1.846125721931457520e-01 -1.405305862426757812e-01 1.386789679527282715e-01 -6.737885624170303345e-02 7.268415391445159912e-02 3.969551026821136475e-01 3.708173036575317383e-01 2.511577904224395752e-01 2.656303644180297852e-01 -1.774015575647354126e-01 4.632091522216796875e-02 -2.055564224720001221e-01 -1.045988053083419800e-01 1.970778778195381165e-02 2.425435483455657959e-01
1.426037997007369995e-01 1.475504878908395767e-02 9.384410828351974487e-02 -2.558915019035339355e-01 1.242756024003028870e-01 -1.089280769228935242e-01 9.230761975049972534e-02 -2.157814987003803253e-02 1.811372935771942139e-01 -1.663187742233276367e-01 -1.568348705768585205e-01 -2.094836086034774780e-01 -2.663423717021942139e-01 1.263439208269119263e-01 4.826707765460014343e-02 4.571626707911491394e-02 2.454290539026260376e-01 3.004157170653343201e-02 -1.498329569585621357e-03 6.639683991670608521e-02 2.307654172182083130e-02 3.136261701583862305e-01 -1.389717012643814087e-01 3.184272646903991699e-01 5.614210292696952820e-02 2.557272017002105713e-01 -3.289760351181030273e-01 1.683727949857711792e-01 -2.402126789093017578e-01 -1.958179054781794548e-03 2.616911828517913818e-01 -1.792387664318084717e-01
-8.121431618928909302e-02 -2.622432112693786621e-01 -9.198319166898727417e-03 -9.787285327911376953e-02 -3.988918066024780273e-01 1.190577298402786255e-01 4.313227534294128418e-02 1.315377056598663330e-01 2.252847701311111450e-02 -1.465378403663635254e-01 -6.000100448727607727e-02 -1.330241560935974121e-01 -1.277321577072143555e-01 3.292084857821464539e-02 -2.817851118743419647e-02 2.640614211559295654e-01 -6.698345299810171127e-03 -1.152179092168807983e-01 -1.248390823602676392e-01 9.464397281408309937e-02 1.785837858915328979e-01 -9.401396661996841431e-02 4.707911610603332520e-02 2.356344759464263916e-01 -1.254435628652572632e-01 4.705459177494049072e-01 -1.781217306852340698e-01 1.991918385028839111e-01 -6.838758289813995361e-02 -2.362574264407157898e-02 2.438378334045410156e-01 2.859014272689819336e-01
2.976325154304504395e-02 -7.545781880617141724e-02 1.028275955468416214e-02 -1.985690742731094360e-01 6.883354857563972473e-03 -1.503348946571350098e-01 3.547399640083312988e-01 1.821113377809524536e-02 2.561867833137512207e-01 -6.970215588808059692e-02 -6.296712905168533325e-02 -1.170539064332842827e-03 -8.215455338358879089e-03 -8.015600591897964478e-02 2.080450505018234253e-01 3.999664485454559326e-01 -1.942344158887863159e-01 4.822347313165664673e-02 -1.525776982307434082e-01 5.317113362252712250e-03 5.528351664543151855e-02 4.339481145143508911e-02 2.051720470190048218e-01 1.128995716571807861e-01 -3.171493764966726303e-03 6.540278345346450806e-02 -4.471377134323120117e-01 2.105392664670944214e-01 2.306519001722335815e-01 -1.197578087449073792e-01 1.890680640935897827e-01 2.142024189233779907e-01
8.967891335487365723e-02 -2.050625625997781754e-03 -1.429930627346038818e-01 -1.468205004930496216e-01 1.967313140630722046e-01 1.503193080425262451e-01 1.276406347751617432e-01 -7.132221758365631104e-02 -1.192790735512971878e-02 -1.670147180557250977e-01 -1.451401971280574799e-02 2.820130996406078339e-02 -1.568894833326339722e-01 -1.298444271087646484e-01 7.350516505539417267e-03 6.008964404463768005e-02 2.429029196500778198e-01 5.205077677965164185e-02 -2.330009043216705322e-01 3.378508985042572021e-01 4.469951987266540527e-02 4.819577559828758240e-02 9.750984609127044678e-03 3.031062185764312744e-01 -4.741142690181732178e-02 2.134247124195098877e-01 -4.617234468460083008e-01 -7.917144149541854858e-02 -4.815553128719329834e-02 -1.238081827759742737e-01 3.953523039817810059e-01 -1.595394015312194824e-01
1.497198790311813354e-01 -6.761719286441802979e-02 -2.925385236740112305e-01 -1.028953418135643005e-01 -7.771696895360946655e-02 2.896151505410671234e-02 5.567965283989906311e-02 2.793423831462860107e-01 1.414361149072647095e-01 -2.612234055995941162e-01 1.442981697618961334e-02 1.103389337658882141e-01 -1.389099806547164917e-01 1.137513890862464905e-01 -7.138374727219343185e-03 2.516153156757354736e-01 9.151703864336013794e-02 3.158836439251899719e-02 -2.095470279455184937e-01 -7.220791280269622803e-02 4.171447455883026123e-02 -4.437419772148132324e-02 1.497283279895782471e-01 1.139535903930664062e-01 3.323499858379364014e-01 2.776526212692260742e-01 -3.027274012565612793e-01 6.455843150615692139e-02 2.788079157471656799e-02 3.081606328487396240e-01 2.824602127075195312e-01 -1.900514662265777588e-01
8.600151538848876953e-02 7.296271622180938721e-02 -1.914448738098144531e-01 -1.115758866071701050e-01 -9.857371449470520020e-02 -1.739722327329218388e-03 -6.101648509502410889e-02 3.215267509222030640e-02 5.627011880278587341e-02 -8.903180062770843506e-02 1.076411176472902298e-02 -9.093841165304183960e-02 -1.289675384759902954e-01 -5.932950973510742188e-01 -3.348919749259948730e-02 2.775537371635437012e-01 7.297489047050476074e-02 -1.510730534791946411e-01 -2.108399718999862671e-01 7.544238120317459106e-02 -1.888687536120414734e-02 2.630919516086578369e-01 2.122651189565658569e-01 8.656738698482513428e-02 4.167648851871490479e-01 1.268487125635147095e-01 -1.371718049049377441e-01 7.404948770999908447e-02 1.403746902942657471e-01 -1.137189045548439026e-01 2.658024244010448456e-02 9.793161600828170776e-02
6.694208364933729172e-03 2.648599259555339813e-02 -7.105065882205963135e-02 -2.302630543708801270e-01 -3.029312193393707275e-01 -8.391840755939483643e-02 -2.854604721069335938e-01 2.232668697834014893e-01 1.543629616498947144e-01 -7.166662067174911499e-02 -2.482572495937347412e-01 5.319304019212722778e-02 7.940419018268585205e-02 -7.716899365186691284e-02 1.130604669451713562e-01 2.993593513965606689e-01 -1.339468508958816528e-01 -1.012215614318847656e-01 1.240691691637039185e-01 -3.567593544721603394e-02 3.852920532226562500e-01 1.482280045747756958e-01 1.798364967107772827e-01 2.841226458549499512e-01 -5.848778411746025085e-02 1.259926855564117432e-01 -2.979776263236999512e-01 1.544738002121448517e-02 -1.187109053134918213e-01 -2.061269618570804596e-02 4.069671034812927246e-02 2.238652110099792480e-01
-2.344156503677368164e-01 2.503144741058349609e-01 -3.085040301084518433e-02 -1.949626803398132324e-01 3.184786066412925720e-02 4.238616302609443665e-02 -5.010250955820083618e-02 7.183355838060379028e-02 2.858371734619140625e-01 -1.163127832114696503e-02 -2.098990082740783691e-01 1.290874630212783813e-01 2.461291849613189697e-02 6.486345827579498291e-02 -1.744192540645599365e-01 7.085739821195602417e-02 1.294695883989334106e-01 -2.718040049076080322e-01 4.532745480537414551e-02 -8.104739338159561157e-02 -1.154261082410812378e-01 1.865793615579605103e-01 -8.592590689659118652e-02 2.889493703842163086e-01 9.150094538927078247e-02 2.317777574062347412e-01 -1.495062857866287231e-01 2.258698344230651855e-01 -2.963686287403106689e-01 -3.036558330059051514e-01 2.153459638357162476e-01 2.235676348209381104e-01
1.284793913364410400e-01 1.266491860151290894e-01 2.194372862577438354e-01 -3.325954675674438477e-01 -8.674562722444534302e-02 -1.976669766008853912e-02 1.179803088307380676e-01 8.779112994670867920e-02 -1.046968996524810791e-01 -1.156387999653816223e-01 -1.409643888473510742e-01 5.089544877409934998e-02 5.593322962522506714e-02 2.352100051939487457e-02 -2.363200038671493530e-01 1.582314074039459229e-01 1.645402163267135620e-01 -1.399184912443161011e-01 7.327215862460434437e-04 1.339124143123626709e-01 1.077146232128143311e-01 1.435042619705200195e-01 1.509634256362915039e-01 -3.636113367974758148e-03 3.744165003299713135e-01 3.253168761730194092e-01 -2.890273034572601318e-01 -2.041926607489585876e-02 -3.670506477355957031e-01 -1.115812957286834717e-01 -1.630244404077529907e-01 -1.564236879348754883e-01
1.973274201154708862e-01 2.481101453304290771e-01 -3.970187157392501831e-02 -4.971950352191925049e-01 -8.972569555044174194e-02 6.156985834240913391e-02 6.524900440126657486e-03 2.915634810924530029e-01 -1.504214107990264893e-02 -8.208385109901428223e-02 1.439551860094070435e-01 7.612828910350799561e-02 1.738807111978530884e-01 -8.575180917978286743e-02 1.356106102466583252e-01 1.758133322000503540e-01 2.777007780969142914e-02 8.066862821578979492e-02 -1.042749658226966858e-01 3.164867311716079712e-02 9.415668994188308716e-02 2.254507988691329956e-01 4.274617508053779602e-02 -1.449006050825119019e-01 -7.393744587898254395e-02 2.552638649940490723e-01 -2.643278241157531738e-01 1.283299177885055542e-01 -3.808244764804840088e-01 -7.964067161083221436e-02 5.818706378340721130e-02 -1.416666060686111450e-01
9.424824267625808716e-02 -2.171200364828109741e-01 9.989413619041442871e-02 -1.790316030383110046e-02 8.741047233343124390e-02 7.567676901817321777e-02 4.250865429639816284e-02 2.606048583984375000e-01 2.898890338838100433e-02 -1.430200636386871338e-01 -4.638064652681350708e-02 -2.582982368767261505e-02 2.479562461376190186e-01 -1.174554750323295593e-01 3.784132003784179688e-02 2.279417812824249268e-01 1.757377237081527710e-01 3.442630469799041748e-01 3.489288315176963806e-02 2.310490459203720093e-01 -1.325898338109254837e-02 9.616425633430480957e-02 1.649074852466583252e-01 2.764398455619812012e-01 3.768702745437622070e-01 1.268456727266311646e-01 -2.092328369617462158e-01 1.161833181977272034e-01 -1.304867863655090332e-01 3.836447373032569885e-02 2.021066844463348389e-01 3.256132602691650391e-01
-1.920747943222522736e-02 -6.729880720376968384e-02 7.894258946180343628e-02 -1.855610683560371399e-02 1.993337124586105347e-01 -1.273819655179977417e-01 -2.964919246733188629e-02 -2.726302482187747955e-02 3.517521917819976807e-02 -5.633714422583580017e-02 2.170511037111282349e-01 -1.459249705076217651e-01 -6.698036938905715942e-02 5.629863590002059937e-04 -1.834900826215744019e-01 1.808639615774154663e-01 1.546258330345153809e-01 3.457525968551635742e-01 1.897082850337028503e-02 1.217664778232574463e-01 -4.075685515999794006e-02 1.215711459517478943e-01 1.008214149624109268e-02 2.631442844867706299e-01 5.177891254425048828e-01 1.860407292842864990e-01 -1.131353378295898438e-01 2.085172571241855621e-02 8.637572079896926880e-02 -1.485641747713088989e-01 3.442068994045257568e-01 2.808379232883453369e-01
-1.087243035435676575e-01 1.203465238213539124e-01 -5.943997204303741455e-02 -3.122042417526245117e-01 1.196260675787925720e-01 -1.280154585838317871e-01 -5.561993643641471863e-02 6.402360647916793823e-02 6.998360902070999146e-02 1.047742888331413269e-01 1.107429503463208675e-03 1.765261739492416382e-01 2.877979576587677002e-01 1.314418911933898926e-01 1.637219935655593872e-01 1.866638958454132080e-01 -2.525209486484527588e-01 -1.360716521739959717e-01 -1.273044198751449585e-01 -3.661587461829185486e-02 2.160370796918869019e-01 5.656978860497474670e-02 5.839782953262329102e-02 3.876397013664245605e-01 3.278472721576690674e-01 2.206321358680725098e-01 -9.345270693302154541e-02 2.046778500080108643e-01 -7.771882414817810059e-02 -1.365589797496795654e-01 2.555188834667205811e-01 1.608270406723022461e-01
3.870461136102676392e-02 2.277476489543914795e-01 -1.492770314216613770e-01 1.146887764334678650e-01 -1.423735767602920532e-01 1.424391865730285645e-01 2.680068314075469971e-01 1.597111523151397705e-01 3.101616799831390381e-01 -1.260711848735809326e-01 1.477883104234933853e-02 6.425064057111740112e-02 1.097123138606548309e-02 -4.993223547935485840e-01 2.244008332490921021e-01 7.229956798255443573e-03 -1.868085190653800964e-02 -4.927337914705276489e-02 -3.497007861733436584e-02 1.993567049503326416e-01 2.124230414628982544e-01 2.815768420696258545e-01 3.944960981607437134e-02 -2.542941272258758545e-02 1.883046776056289673e-01 1.532131880521774292e-01 -2.111023813486099243e-01 6.692209281027317047e-03 -1.412373185157775879e-01 -1.521321386098861694e-01 7.691249251365661621e-02 1.846751868724822998e-01
-4.699916392564773560e-02 4.091016054153442383e-01 -2.651849947869777679e-02 8.695814758539199829e-02 4.910377040505409241e-02 2.219032198190689087e-01 5.618497729301452637e-02 1.299926042556762695e-01 4.588524624705314636e-02 -2.042220234870910645e-01 1.849853694438934326e-01 -4.131934791803359985e-02 -4.296578001230955124e-03 9.102974086999893188e-02 1.038456335663795471e-01 3.276794254779815674e-01 -2.172664366662502289e-02 -9.315916895866394043e-02 -7.202589511871337891e-02 -1.364319473505020142e-01 6.411669403314590454e-02 2.396501414477825165e-02 -1.693226397037506104e-01 2.060894668102264404e-01 2.247909605503082275e-01 8.085061609745025635e-02 -3.511427640914916992e-01 1.155830770730972290e-01 -1.319462209939956665e-01 -4.103943109512329102e-01 2.266366332769393921e-01 -6.743053346872329712e-02
2.099856138229370117e-01 1.042177304625511169e-01 3.140573799610137939e-01 2.319738036021590233e-03 -1.374576240777969360e-01 -6.708476692438125610e-02 6.746911257505416870e-02 3.040969669818878174e-01 1.903119534254074097e-01 -3.650623559951782227e-01 -1.439922302961349487e-01 4.843321442604064941e-02 4.893602058291435242e-02 -1.629519760608673096e-01 -1.131652668118476868e-01 -9.046003967523574829e-02 -6.416084617376327515e-02 1.248377934098243713e-02 -2.740483731031417847e-02 1.282802075147628784e-01 -1.711268126964569092e-01 -1.212416589260101318e-01 1.599174290895462036e-01 3.711389899253845215e-01 1.451641023159027100e-01 2.542764842510223389e-01 -6.033561006188392639e-02 1.268783807754516602e-01 -1.274262815713882446e-01 -3.478348255157470703e-01 1.065342053771018982e-01 -2.558125741779804230e-02
1.722066402435302734e-01 1.053672507405281067e-01 2.410170584917068481e-01 -3.526671230792999268e-01 -2.105192840099334717e-01 -1.614889800548553467e-01 2.317054569721221924e-01 -1.721733249723911285e-02 1.698599010705947876e-01 -2.665466368198394775e-01 6.894634664058685303e-02 -6.949009001255035400e-02 -9.843053668737411499e-02 -2.548419535160064697e-01 -1.758900731801986694e-01 -1.326964888721704483e-02 -6.537435203790664673e-02 2.888390719890594482e-01 -4.588486626744270325e-03 7.900715619325637817e-02 -7.310050725936889648e-02 -1.008341461420059204e-01 1.302403509616851807e-01 1.401335299015045166e-01 4.511773884296417236e-01 1.896064430475234985e-01 -2.546101436018943787e-02 1.532593965530395508e-01 -1.393047869205474854e-01 5.168420821428298950e-02 2.777427062392234802e-02 6.780244410037994385e-02
-6.295290589332580566e-02 2.021359801292419434e-01 -1.686494238674640656e-02 -3.032702207565307617e-01 1.740919649600982666e-01 2.474490180611610413e-02 -1.475158631801605225e-01 1.095926538109779358e-01 1.962126344442367554e-01 -8.100872486829757690e-02 -1.356140077114105225e-01 1.593740731477737427e-01 1.261237263679504395e-01 -1.091956794261932373e-01 -9.826099127531051636e-02 1.153074130415916443e-01 -4.827555676456540823e-04 1.065104082226753235e-01 -2.843119204044342041e-01 -3.480824083089828491e-02 1.690823882818222046e-01 2.340136766433715820e-01 2.275500679388642311e-03 -3.268537670373916626e-02 -5.540844053030014038e-02 1.505669355392456055e-01 -3.087951540946960449e-01 2.363703846931457520e-01 -4.741458296775817871e-01 -5.534196272492408752e-03 2.810074090957641602e-01 -1.940469956025481224e-03
-9.079007059335708618e-02 -9.151804447174072266e-02 -1.319614201784133911e-01 -2.480591982603073120e-01 -2.172650247812271118e-01 1.422963142395019531e-01 -4.583769012242555618e-03 8.074971288442611694e-02 -1.634719073772430420e-01 -2.145784944295883179e-01 -1.154252663254737854e-01 2.911006845533847809e-02 -3.444233536720275879e-02 -9.329020231962203979e-02 3.717810288071632385e-02 1.521159112453460693e-01 5.778631567955017090e-02 -2.548946738243103027e-01 -3.344968333840370178e-02 -1.509942859411239624e-01 2.420590072870254517e-01 6.232633255422115326e-03 1.014303490519523621e-01 2.552182674407958984e-01 -5.843489989638328552e-02 3.152790665626525879e-01 -2.087683081626892090e-01 1.928119808435440063e-01 1.490024924278259277e-01 -2.698983252048492432e-01 4.081259965896606445e-01 1.939537078142166138e-01
2.641236782073974609e-01 7.741233706474304199e-02 5.068006366491317749e-02 1.631374843418598175e-02 -3.818706050515174866e-02 8.710952103137969971e-02 1.448332071304321289e-01 2.086929231882095337e-01 1.361698955297470093e-01 -2.164761573076248169e-01 -1.514730304479598999e-01 1.249586939811706543e-01 -1.534319519996643066e-01 -3.076322674751281738e-01 -2.986455857753753662e-01 9.203772991895675659e-02 -7.279258221387863159e-02 -1.052903756499290466e-01 4.372701793909072876e-02 -1.302855759859085083e-01 1.318390965461730957e-01 2.498634308576583862e-01 1.296283304691314697e-01 2.725152671337127686e-01 6.770922243595123291e-02 1.896833926439285278e-01 1.203391551971435547e-01 -1.458849310874938965e-01 -2.604639232158660889e-01 -1.679547578096389771e-01 3.071407377719879150e-01 2.348763793706893921e-01
2.434756979346275330e-02 3.502270579338073730e-01 -6.300637498497962952e-03 -1.818192750215530396e-01 -1.479118764400482178e-01 -2.364576049149036407e-02 7.553086429834365845e-02 1.513382643461227417e-01 4.199239611625671387e-01 -1.639175713062286377e-01 -1.378768235445022583e-01 2.536789774894714355e-01 -2.170821093022823334e-02 -1.828731000423431396e-01 -9.920899569988250732e-02 6.332964450120925903e-02 8.169881254434585571e-02 1.478885859251022339e-01 -1.567994654178619385e-01 1.828207075595855713e-01 -3.062079101800918579e-02 2.921869158744812012e-01 -1.579198241233825684e-01 2.237734943628311157e-01 -1.017489433288574219e-01 2.034635692834854126e-01 -1.956557482481002808e-01 1.843473166227340698e-01 7.793338596820831299e-02 -1.640993356704711914e-01 2.310196459293365479e-01 1.694475766271352768e-03
1.391055136919021606e-01 5.253713577985763550e-02 -1.098754703998565674e-01 -3.105238378047943115e-01 -2.992224097251892090e-01 4.429657012224197388e-02 8.353916555643081665e-02 2.563661932945251465e-01 -3.065218031406402588e-01 -3.462994396686553955e-01 -4.447704553604125977e-02 -3.006674349308013916e-01 -2.312850439921021461e-03 -1.395307183265686035e-01 -9.439522773027420044e-02 1.848586350679397583e-01 1.086477041244506836e-01 -8.503189682960510254e-02 -2.185214497148990631e-02 -9.311732649803161621e-02 1.209935825318098068e-02 -4.007045179605484009e-03 3.854049369692802429e-02 2.750511467456817627e-01 -8.664257824420928955e-02 2.925927639007568359e-01 -1.982537806034088135e-01 -1.909254938364028931e-01 -1.971977353096008301e-01 -2.456957474350929260e-02 2.227688021957874298e-02 1.484333127737045288e-01
-2.787171304225921631e-01 1.898450255393981934e-01 -2.778186276555061340e-02 -7.017032802104949951e-02 -1.449407786130905151e-01 1.055888086557388306e-01 6.492076069116592407e-02 2.056525945663452148e-01 2.912481687963008881e-02 2.556922286748886108e-02 -4.047732651233673096e-01 1.056981682777404785e-01 1.254268288612365723e-01 -3.036028146743774414e-01 -9.336878359317779541e-02 7.345408201217651367e-02 4.052673280239105225e-02 -2.532503940165042877e-02 8.053153008222579956e-02 4.409088790416717529e-01 -8.362227678298950195e-02 3.766126185655593872e-02 -3.501179069280624390e-02 2.660316228866577148e-01 2.228979468345642090e-01 3.280409872531890869e-01 -1.113919019699096680e-01 6.800616532564163208e-02 -1.115145981311798096e-01 -1.404842138290405273e-01 1.103691235184669495e-01 3.347489982843399048e-02
1.272881776094436646e-01 -8.961212635040283203e-02 -1.803406924009323120e-01 -2.690453529357910156e-01 -1.101798713207244873e-01 2.167560011148452759e-01 1.065967828035354614e-01 -4.591338708996772766e-02 -1.294238865375518799e-01 -6.925230473279953003e-02 -1.819865554571151733e-01 2.054729312658309937e-01 -2.146206051111221313e-01 -2.075262665748596191e-01 -1.955995410680770874e-01 2.996222972869873047e-01 -1.738490909337997437e-01 3.230389952659606934e-01 4.927883669734001160e-02 2.487848848104476929e-01 8.841391652822494507e-02 2.047380954027175903e-01 3.431211039423942566e-02 2.006856799125671387e-01 1.383553743362426758e-01 1.044144928455352783e-01 -1.959029287099838257e-01 1.110862120985984802e-01 -8.325774967670440674e-02 -2.324178367853164673e-01 -3.961649537086486816e-02 2.254997789859771729e-01
1.604394167661666870e-01 -7.659218460321426392e-02 -4.369537159800529480e-02 -2.723340094089508057e-01 -1.629866100847721100e-02 -4.246643185615539551e-02 1.531531810760498047e-01 -5.685427784919738770e-02 -3.423969820141792297e-02 -2.656713426113128662e-01 -1.003178432583808899e-01 -1.272322237491607666e-01 -2.095355987548828125e-01 4.070127755403518677e-02 6.562835723161697388e-02 2.073534280061721802e-01 2.763037383556365967e-01 1.053826510906219482e-01 4.028746113181114197e-02 2.467786520719528198e-01 7.155910134315490723e-02 9.059924632310867310e-02 -2.965798377990722656e-01 2.536270320415496826e-01 2.103641442954540253e-02 4.416287839412689209e-01 -2.522507607936859131e-01 2.000598460435867310e-01 -1.365200579166412354e-01 -6.019998714327812195e-02 1.745485812425613403e-01 -7.239880412817001343e-02
2.116913050413131714e-01 7.402196526527404785e-02 -5.241847410798072815e-02 6.114656850695610046e-02 -1.465077977627515793e-02 -4.710858687758445740e-03 6.294061243534088135e-02 1.737014204263687134e-01 -1.811148598790168762e-02 -1.024613901972770691e-01 1.063844785094261169e-01 1.415443718433380127e-01 -1.176178157329559326e-01 -3.052018284797668457e-01 -2.290238142013549805e-01 -5.697770044207572937e-02 -2.047428786754608154e-01 2.115608565509319305e-02 -1.546552926301956177e-01 -9.711617231369018555e-02 1.725879162549972534e-01 2.498787790536880493e-01 1.601264923810958862e-01 4.116631746292114258e-01 -2.141602709889411926e-02 3.117221891880035400e-01 1.310184877365827560e-02 1.466129124164581299e-01 -2.611872553825378418e-02 -3.059991300106048584e-01 2.582564651966094971e-01 2.462327629327774048e-01
1.052574068307876587e-01 -2.215264290571212769e-01 -3.848360106348991394e-02 -3.533310890197753906e-01 3.487237542867660522e-02 1.867888867855072021e-01 -5.245844274759292603e-02 3.416146337985992432e-02 -1.609476096928119659e-02 -1.391556411981582642e-01 -9.063972532749176025e-02 -1.416520476341247559e-01 -3.949395567178726196e-02 -2.398792952299118042e-01 3.972731158137321472e-02 3.968856930732727051e-01 -2.110468298196792603e-01 1.765510588884353638e-01 3.449084609746932983e-02 -1.468985527753829956e-02 2.343983650207519531e-01 2.948859706521034241e-03 4.174887761473655701e-02 2.834613919258117676e-01 2.740724682807922363e-01 -6.890666484832763672e-02 -1.977192908525466919e-01 2.578693330287933350e-01 -1.795376986265182495e-01 -1.944472044706344604e-01 -2.375803329050540924e-02 -1.928036361932754517e-01
-4.050708934664726257e-02 -2.263944409787654877e-02 2.371841520071029663e-01 -6.925957649946212769e-02 7.357964664697647095e-02 1.498243119567632675e-02 -1.570826619863510132e-01 2.103335410356521606e-01 1.778250783681869507e-01 -2.140617966651916504e-01 -1.263858377933502197e-01 -9.107904881238937378e-02 9.178663045167922974e-02 1.141480654478073120e-01 4.353279247879981995e-02 2.790963649749755859e-01 2.154862582683563232e-01 1.224869117140769958e-01 7.858468592166900635e-02 1.423999816179275513e-01 9.666147828102111816e-02 1.439626663923263550e-01 9.375393390655517578e-02 2.317316085100173950e-01 3.385182023048400879e-01 1.688084900379180908e-01 4.676450788974761963e-02 3.963206112384796143e-01 -1.756219714879989624e-01 -1.882868409156799316e-01 1.673502177000045776e-01 2.866790294647216797e-01
-1.546391397714614868e-01 2.795038521289825439e-01 1.374705433845520020e-01 -2.784201502799987793e-01 -9.841530770063400269e-02 -8.079802989959716797e-02 -3.565367311239242554e-02 2.273110672831535339e-02 3.582889735698699951e-01 -4.635656252503395081e-02 -1.384254544973373413e-01 -1.859068870544433594e-01 -3.368224482983350754e-03 -2.296160757541656494e-01 4.276954382658004761e-02 1.995880156755447388e-01 -5.080912262201309204e-02 1.417078673839569092e-01 1.081357970833778381e-01 4.448032006621360779e-03 -3.219123184680938721e-02 2.049243599176406860e-01 1.626629531383514404e-01 2.749730050563812256e-01 1.135944128036499023e-01 2.972443401813507080e-01 2.288272827863693237e-01 7.989552617073059082e-02 -1.967059820890426636e-01 8.686467260122299194e-02 3.197409808635711670e-01 1.302024573087692261e-01
1.888988167047500610e-01 1.400705277919769287e-01 -5.225143581628799438e-02 -1.257240772247314453e-01 1.500859856605529785e-01 -9.239152818918228149e-02 1.288245767354965210e-01 -4.673801362514495850e-02 4.742042720317840576e-02 -1.966470330953598022e-01 -2.040270268917083740e-01 -3.775336965918540955e-02 -1.282698214054107666e-01 -1.034534871578216553e-01 1.199007853865623474e-01 2.164381295442581177e-01 1.294629275798797607e-01 2.201885432004928589e-01 -1.026663258671760559e-01 2.375501096248626709e-01 2.259266935288906097e-02 8.024410903453826904e-02 -2.286058217287063599e-01 5.962598323822021484e-02 -3.085109032690525055e-02 4.539136588573455811e-01 -1.756106615066528320e-01 6.880141049623489380e-02 -2.520730197429656982e-01 2.841753698885440826e-02 4.448360502719879150e-01 6.481453031301498413e-02
-1.003301218152046204e-01 3.353523612022399902e-01 -3.331547975540161133e-02 -4.151044785976409912e-02 7.507599890232086182e-02 5.324191227555274963e-02 1.605290919542312622e-02 -1.502548903226852417e-01 6.499284878373146057e-03 -2.371732294559478760e-01 6.452546268701553345e-02 4.225412011146545410e-02 -1.678739041090011597e-01 5.566258355975151062e-02 -8.303291350603103638e-02 1.814909428358078003e-01 1.145837455987930298e-01 6.183476001024246216e-02 -3.847127407789230347e-02 2.669513225555419922e-01 -7.057777792215347290e-02 1.866103410720825195e-01 -3.548950254917144775e-01 2.982206642627716064e-01 1.864669099450111389e-02 3.613252043724060059e-01 -2.277647703886032104e-01 5.898289382457733154e-02 -2.894003689289093018e-01 -8.112070709466934204e-02 1.687795370817184448e-01 2.459933012723922729e-01
7.934915274381637573e-02 8.451400697231292725e-02 -1.809223904274404049e-03 -2.580177187919616699e-01 -4.505616053938865662e-02 -3.354009240865707397e-02 5.264329910278320312e-02 6.705269217491149902e-02 1.550449728965759277e-01 -1.566645056009292603e-01 1.594531536102294922e-02 6.547782570123672485e-02 1.894643455743789673e-01 -1.795006245374679565e-01 -1.363671869039535522e-01 -2.263159304857254028e-02 -1.100694611668586731e-01 -5.309164524078369141e-02 -2.003831863403320312e-01 1.197365000844001770e-01 -2.317291796207427979e-01 1.205493435263633728e-01 1.073025166988372803e-01 2.565608322620391846e-01 -1.212464869022369385e-01 4.161003530025482178e-01 -5.306243300437927246e-01 -1.133327037096023560e-01 1.896935850381851196e-01 -9.065912663936614990e-02 1.582187712192535400e-01 5.232484638690948486e-02
1.284258216619491577e-01 -4.864289239048957825e-02 1.833785176277160645e-01 -2.950123548507690430e-01 -2.255110740661621094e-01 5.011908337473869324e-02 -1.225758492946624756e-01 -4.446598514914512634e-02 -2.849060893058776855e-01 -2.772187292575836182e-01 -7.760787755250930786e-02 -3.928609937429428101e-02 1.337603181600570679e-01 -1.440425962209701538e-01 2.212767750024795532e-01 7.348153158091008663e-04 -3.739302232861518860e-02 4.785450641065835953e-03 -1.693864762783050537e-01 1.258154213428497314e-01 -2.890689857304096222e-02 1.354286968708038330e-01 7.639799267053604126e-02 -1.348035037517547607e-01 2.547037899494171143e-01 3.703778982162475586e-01 -1.619890034198760986e-01 -1.720906943082809448e-01 -9.490299969911575317e-02 -2.327743321657180786e-01 1.747867614030838013e-01 3.100666999816894531e-01
4.283901304006576538e-02 8.443976193666458130e-02 -1.407366693019866943e-01 -3.208160400390625000e-01 -1.240762919187545776e-01 4.297869652509689331e-02 2.660270929336547852e-01 1.346897929906845093e-01 1.853045076131820679e-01 -1.685128808021545410e-01 8.745786547660827637e-02 -2.948786914348602295e-01 9.593154303729534149e-03 8.975208550691604614e-02 4.035552591085433960e-02 2.389545440673828125e-01 -1.788783520460128784e-01 9.575628489255905151e-02 -7.269152998924255371e-02 -1.724031418561935425e-01 1.242693513631820679e-01 -5.957419518381357193e-03 1.704835444688796997e-01 1.469365954399108887e-01 3.511098213493824005e-03 -3.231649100780487061e-02 -4.267424643039703369e-01 1.339401602745056152e-01 2.126442044973373413e-01 -1.934986859560012817e-01 2.918213605880737305e-01 1.634240895509719849e-01
1.797627806663513184e-01 2.598926424980163574e-01 2.817709557712078094e-02 -5.693683400750160217e-02 -6.379566341638565063e-02 2.266727834939956665e-01 3.279840350151062012e-01 2.780415713787078857e-01 3.520882874727249146e-02 -7.133853435516357422e-02 -7.581660151481628418e-02 -6.608285009860992432e-02 -4.268923699855804443e-01 -2.358177900314331055e-01 -2.699427604675292969e-01 3.661417961120605469e-02 1.029117852449417114e-01 -1.237107068300247192e-01 -1.409422010183334351e-01 1.326079815626144409e-01 9.561974555253982544e-02 1.158514842391014099e-01 2.423281371593475342e-01 2.459782361984252930e-01 9.589240700006484985e-02 9.339001029729843140e-02 -7.952776551246643066e-02 7.121745496988296509e-03 -2.509820740669965744e-03 -5.696478113532066345e-02 2.145941108465194702e-01 2.203215062618255615e-01
8.834213018417358398e-02 -2.063696980476379395e-01 5.022081732749938965e-02 -2.057023495435714722e-01 -2.714900672435760498e-01 7.740201056003570557e-02 -1.915022581815719604e-01 -9.931724518537521362e-02 4.314919468015432358e-03 -1.594398915767669678e-01 3.404913470149040222e-02 1.295287758111953735e-01 4.490319639444351196e-02 -3.548026084899902344e-02 -9.697449207305908203e-02 -1.111038960516452789e-02 -4.479279741644859314e-03 3.385356664657592773e-01 -2.431833595037460327e-01 -2.621531784534454346e-01 -3.148587048053741455e-02 2.692681178450584412e-02 2.127140909433364868e-01 2.542528212070465088e-01 3.417206704616546631e-01 3.695309460163116455e-01 -1.430949270725250244e-01 1.341913342475891113e-01 -6.354471296072006226e-02 -3.525928407907485962e-02 1.879064887762069702e-01 1.893693506717681885e-01
-2.194735556840896606e-01 4.859281331300735474e-02 -1.153055280447006226e-01 -1.730340272188186646e-01 -9.192205965518951416e-02 6.841812282800674438e-02 1.997611969709396362e-01 1.217874512076377869e-01 2.496212348341941833e-02 -8.472587913274765015e-02 -1.848805844783782959e-01 6.916113942861557007e-02 3.093479275703430176e-01 -3.298432528972625732e-01 -1.307369619607925415e-01 1.966556012630462646e-01 6.765346229076385498e-02 -1.498432159423828125e-01 -1.346340030431747437e-01 1.949705034494400024e-01 -2.152476608753204346e-01 1.717066168785095215e-01 -5.428415164351463318e-02 1.951414048671722412e-01 1.764729470014572144e-01 2.251228988170623779e-01 -3.553092777729034424e-01 -3.895462304353713989e-02 -3.431349098682403564e-01 2.195551805198192596e-02 5.381192639470100403e-02 2.502984739840030670e-02
7.251583784818649292e-02 -3.094035899266600609e-03 -5.759007111191749573e-02 -2.261925786733627319e-01 -2.972227931022644043e-01 -4.299518465995788574e-02 -9.665013290941715240e-03 2.081601470708847046e-01 9.957580268383026123e-02 -2.991528809070587158e-01 3.405763767659664154e-03 -1.059578880667686462e-01 -1.645225733518600464e-01 -1.649952977895736694e-01 2.280734665691852570e-02 8.746343106031417847e-02 -9.887801855802536011e-02 2.059865556657314301e-02 -9.392751753330230713e-02 1.937209963798522949e-01 1.180244460701942444e-01 -8.087626844644546509e-02 1.266929805278778076e-01 2.308433353900909424e-01 2.369073331356048584e-01 1.858029216527938843e-01 5.792139098048210144e-02 -3.640366345643997192e-02 4.503556527197360992e-03 -5.671263337135314941e-01 2.143224179744720459e-01 1.557374447584152222e-01
-5.060433596372604370e-02 -2.074585556983947754e-01 -1.901212036609649658e-01 -2.954443097114562988e-01 -2.666573040187358856e-03 1.710017323493957520e-01 1.708650030195713043e-02 7.010950241237878799e-03 -4.994207993149757385e-02 -1.581282764673233032e-01 2.146812714636325836e-02 2.599049210548400879e-01 -4.323252663016319275e-02 -2.062473148107528687e-01 -3.107473812997341156e-02 2.441907078027725220e-01 -2.731834948062896729e-01 2.745199203491210938e-01 -2.005311101675033569e-01 -1.162266209721565247e-01 4.886786919087171555e-03 -1.189401373267173767e-01 -6.709942966699600220e-02 2.017796486616134644e-01 2.694620192050933838e-01 2.427256703376770020e-01 -1.510068923234939575e-01 3.687663674354553223e-01 -3.163875266909599304e-02 3.566731885075569153e-02 1.752876192331314087e-01 1.202053427696228027e-01
1.898970603942871094e-01 -1.874346844851970673e-02 2.241484373807907104e-01 -1.199545264244079590e-01 -2.119140923023223877e-01 4.175346717238426208e-02 2.595206499099731445e-01 7.984571903944015503e-02 1.729493439197540283e-01 -2.169273048639297485e-01 9.472744911909103394e-02 -1.646876186132431030e-01 -8.963254094123840332e-02 5.747896805405616760e-02 -1.903431862592697144e-02 2.090790718793869019e-01 7.229127734899520874e-02 3.427922725677490234e-01 -9.894286096096038818e-02 1.653794348239898682e-01 -2.411664724349975586e-01 -6.369205564260482788e-02 2.350032627582550049e-01 1.530027836561203003e-01 1.750616282224655151e-01 1.678353995084762573e-01 -1.375956647098064423e-02 2.295822203159332275e-01 -4.820440337061882019e-02 -2.999188303947448730e-01 1.742061525583267212e-01 2.739312052726745605e-01
2.679384052753448486e-01 1.423851102590560913e-01 9.508478455245494843e-03 -1.947579085826873779e-01 3.266898393630981445e-01 -2.522187121212482452e-02 2.229297347366809845e-02 -5.520390346646308899e-02 5.486533790826797485e-02 -2.074551433324813843e-01 -2.064377516508102417e-01 -1.096548289060592651e-01 -1.943475455045700073e-01 1.219964995980262756e-01 1.312156170606613159e-01 1.052062213420867920e-01 8.237304538488388062e-02 1.219584643840789795e-01 2.048342302441596985e-02 1.107542663812637329e-01 5.206125602126121521e-02 2.930871248245239258e-01 -1.207651421427726746e-01 1.220347657799720764e-01 7.900315523147583008e-02 4.153326749801635742e-01 -1.822532862424850464e-01 -1.870193146169185638e-02 -1.153471171855926514e-01 -6.696954835206270218e-03 4.442082345485687256e-01 4.435209184885025024e-02
-4.282487556338310242e-02 -1.155568733811378479e-01 -2.325592041015625000e-01 -3.260772228240966797e-01 -8.950372226536273956e-03 1.457799673080444336e-01 -3.083553351461887360e-02 -6.998315453529357910e-02 -4.650187119841575623e-02 -1.758758425712585449e-01 9.049476683139801025e-02 2.706640362739562988e-01 -1.415933370590209961e-01 -2.634932994842529297e-01 -4.164521023631095886e-02 8.795759826898574829e-02 -1.472646147012710571e-01 2.168066352605819702e-01 -1.266147494316101074e-01 -2.302867770195007324e-01 1.083186715841293335e-01 -3.417883440852165222e-02 -5.654600635170936584e-02 2.163202762603759766e-01 3.325055837631225586e-01 2.863934934139251709e-01 -5.034843832254409790e-02 2.727899551391601562e-01 3.171007335186004639e-02 -9.672781080007553101e-02 3.110288381576538086e-01 8.032108843326568604e-02
6.343676894903182983e-02 -1.068800594657659531e-02 -1.805547922849655151e-01 -7.175232470035552979e-02 -3.554207086563110352e-02 1.334896087646484375e-01 2.561372220516204834e-01 -8.245043456554412842e-03 2.651999518275260925e-02 8.459562808275222778e-02 2.272353470325469971e-01 -1.041670143604278564e-01 1.041452810168266296e-01 -4.778803884983062744e-01 6.543061137199401855e-02 4.207694157958030701e-02 4.958614706993103027e-02 8.955048769712448120e-02 -1.382704675197601318e-01 7.863118499517440796e-02 1.511541455984115601e-01 2.769673466682434082e-01 2.438815534114837646e-01 1.468977779150009155e-01 2.413944303989410400e-01 4.069888591766357422e-01 -1.540368944406509399e-01 8.471057564020156860e-02 -3.368059545755386353e-02 -2.717579305171966553e-01 -9.916061162948608398e-02 4.138791188597679138e-02
-3.589875996112823486e-02 2.730271220207214355e-01 -1.820787936449050903e-01 4.468595236539840698e-02 2.021551132202148438e-02 2.148578017950057983e-01 8.512789756059646606e-02 -1.101117208600044250e-01 5.072567239403724670e-02 -2.460912317037582397e-01 2.327518351376056671e-02 1.856026612222194672e-02 1.627824008464813232e-01 -5.529394373297691345e-03 -2.878507599234580994e-02 -8.832855522632598877e-02 -6.841333210468292236e-02 -1.348780095577239990e-01 -3.698816001415252686e-01 1.300677806138992310e-01 -1.910195648670196533e-01 3.197463750839233398e-01 -3.739918395876884460e-02 1.335610896348953247e-01 2.424632161855697632e-01 2.525491714477539062e-01 -4.037739634513854980e-01 -8.404187113046646118e-02 -8.049806207418441772e-02 -2.287618219852447510e-01 1.894235312938690186e-01 4.438132047653198242e-02
6.823530793190002441e-02 -2.789125144481658936e-01 1.243577059358358383e-02 -1.334330588579177856e-01 -7.501325756311416626e-02 1.878864318132400513e-01 1.378765106201171875e-01 5.083810072392225266e-03 5.301137454807758331e-03 2.053616568446159363e-02 -2.779725492000579834e-01 2.233769148588180542e-01 -2.996390685439109802e-02 -4.630021005868911743e-02 -2.446157038211822510e-01 1.346112340688705444e-01 -5.295303091406822205e-02 2.449079602956771851e-01 2.614595890045166016e-01 2.776408381760120392e-02 -2.258685603737831116e-02 3.040976226329803467e-01 -5.179938301444053650e-02 3.595975041389465332e-01 3.386746942996978760e-01 2.654744982719421387e-01 -7.966455817222595215e-02 -7.491371035575866699e-02 -4.774517193436622620e-02 -1.786555349826812744e-01 1.057739928364753723e-01 1.777578890323638916e-01
2.312741428613662720e-01 1.732852756977081299e-01 -1.157330870628356934e-01 -1.877273917198181152e-01 -8.459128439426422119e-02 -1.889032274484634399e-01 3.587328642606735229e-02 2.738570272922515869e-01 1.301246434450149536e-01 1.507912483066320419e-02 -4.424418881535530090e-02 -5.954544618725776672e-02 1.846992038190364838e-02 -1.139995642006397247e-02 6.519020348787307739e-02 1.832878142595291138e-01 -4.052693843841552734e-01 -7.490888237953186035e-02 7.568962872028350830e-02 -4.858122020959854126e-02 -1.105567887425422668e-01 5.550564453005790710e-02 8.196782320737838745e-02 3.391269445419311523e-01 -4.318438004702329636e-03 3.265695571899414062e-01 2.158905714750289917e-01 1.238222867250442505e-01 -1.760447025299072266e-01 -6.714031845331192017e-02 3.399457037448883057e-01 2.304404079914093018e-01
1.176227033138275146e-01 -6.444636732339859009e-02 -1.458553671836853027e-01 -4.942005574703216553e-01 -8.949425816535949707e-02 4.894378036260604858e-02 -2.209142036736011505e-02 -8.612235635519027710e-02 4.134516417980194092e-02 -3.311825916171073914e-02 1.638015359640121460e-01 -1.214947104454040527e-01 -5.524680949747562408e-03 -5.221291184425354004e-01 4.152440465986728668e-03 1.204142794013023376e-01 2.714841812849044800e-02 -5.075835809111595154e-02 -2.844311296939849854e-01 1.439316421747207642e-01 -6.937066465616226196e-02 3.252387344837188721e-01 3.395060449838638306e-02 -6.585371494293212891e-02 1.713371723890304565e-01 2.306608408689498901e-01 -1.515394598245620728e-01 7.404249627143144608e-03 -1.646014600992202759e-01 -2.668937481939792633e-02 1.103749200701713562e-01 6.945953238755464554e-03
4.654058814048767090e-02 1.326989084482192993e-01 -2.394011057913303375e-02 -2.742127478122711182e-01 -2.788184881210327148e-01 1.108940318226814270e-01 1.425068825483322144e-01 1.032259538769721985e-01 2.007399797439575195e-01 -3.104271888732910156e-01 1.004334241151809692e-01 -4.548686742782592773e-02 1.731653511524200439e-01 5.332718789577484131e-02 3.350243344902992249e-02 1.127206385135650635e-01 -5.445211008191108704e-02 -9.626005589962005615e-02 7.054391503334045410e-02 -3.997641801834106445e-02 1.873138546943664551e-01 -4.403711855411529541e-02 -4.337098449468612671e-02 4.776373133063316345e-02 9.132700413465499878e-02 5.788699388504028320e-01 -6.411068141460418701e-02 -1.427374780178070068e-01 -1.722433120012283325e-01 -3.253886103630065918e-01 -7.918571680784225464e-02 1.351200789213180542e-01
-6.646431982517242432e-02 3.009085357189178467e-01 1.352649778127670288e-01 -1.312418188899755478e-02 9.787488728761672974e-02 1.126525774598121643e-01 -6.554403901100158691e-02 -1.634549349546432495e-02 1.469807624816894531e-01 -9.270450472831726074e-02 -9.887157380580902100e-02 -1.996579021215438843e-01 -1.748296320438385010e-01 -1.059689074754714966e-01 1.431893259286880493e-01 -1.025159880518913269e-01 -2.832024125382304192e-03 3.277563452720642090e-01 -8.689305931329727173e-02 1.180124818347394466e-03 3.666814863681793213e-01 2.705016136169433594e-01 8.491776138544082642e-02 2.082312256097793579e-01 1.796273589134216309e-01 3.847654163837432861e-01 -1.543363481760025024e-01 -4.085666686296463013e-02 -1.158126816153526306e-01 -2.124981880187988281e-01 2.616947293281555176e-01 -3.251516073942184448e-02
1.659725159406661987e-01 8.280044421553611755e-03 -3.837533295154571533e-02 -1.487198621034622192e-01 1.469671577215194702e-01 -1.366414427757263184e-01 9.015353024005889893e-02 -1.369393710047006607e-02 1.060860380530357361e-01 -2.186911404132843018e-01 -7.929310947656631470e-02 -7.356321066617965698e-02 -4.938298836350440979e-02 -3.029139898717403412e-02 -1.916244067251682281e-02 1.846897304058074951e-01 9.665455669164657593e-02 1.723917722702026367e-01 -1.340731829404830933e-01 1.799082607030868530e-01 1.159929484128952026e-01 1.143728420138359070e-01 -2.702588737010955811e-01 6.702033430337905884e-02 -7.512700557708740234e-02 5.282121896743774414e-01 -2.106714844703674316e-01 1.528107672929763794e-01 -2.191579490900039673e-01 5.952001363039016724e-02 4.085687994956970215e-01 1.650401949882507324e-01
-1.058384031057357788e-01 -1.925973594188690186e-01 -1.911744475364685059e-01 -9.083264321088790894e-02 1.464900076389312744e-01 1.580479741096496582e-01 2.099627554416656494e-01 5.464957281947135925e-02 -5.464777350425720215e-02 -5.634779334068298340e-01 7.627879083156585693e-02 1.125456616282463074e-01 1.798522919416427612e-01 -1.893655396997928619e-02 1.938530802726745605e-01 1.662688702344894409e-01 3.458224982023239136e-02 1.659525483846664429e-01 1.646752357482910156e-01 -5.597985908389091492e-02 1.537145823240280151e-01 2.362206280231475830e-01 -9.716814383864402771e-03 7.538227736949920654e-02 7.286692410707473755e-02 1.643360108137130737e-01 -1.157638505101203918e-01 -2.447858452796936035e-01 -9.828684478998184204e-02 -1.557478308677673340e-01 2.822782397270202637e-01 1.142772883176803589e-01
1.867551803588867188e-01 -1.221225187182426453e-01 -1.285029798746109009e-01 -3.329471871256828308e-02 -1.213592216372489929e-01 -9.080970287322998047e-02 3.602342307567596436e-01 1.008673384785652161e-02 6.102952174842357635e-03 -2.251465618610382080e-01 -8.344151079654693604e-02 1.206118389964103699e-01 -1.311577260494232178e-01 -2.207356095314025879e-01 -3.172863423824310303e-01 1.690141260623931885e-01 -7.961137592792510986e-02 3.326891660690307617e-01 1.809760928153991699e-01 -5.064463615417480469e-02 1.266361027956008911e-01 8.600541204214096069e-02 4.679637774825096130e-02 1.614675670862197876e-01 2.536027133464813232e-01 1.271894127130508423e-01 -1.726163178682327271e-01 -2.624401450157165527e-01 -1.615647524595260620e-01 -1.989086568355560303e-01 1.555876582860946655e-01 1.981681436300277710e-01
1.443612277507781982e-01 -1.232529804110527039e-01 1.655261367559432983e-01 -1.586792021989822388e-01 8.698299527168273926e-02 -2.091200090944766998e-02 -4.909020662307739258e-02 -1.215111091732978821e-01 6.264489144086837769e-02 -5.307018160820007324e-01 3.181097283959388733e-02 1.230452023446559906e-02 -1.139863952994346619e-01 -1.788790971040725708e-01 3.726730588823556900e-03 1.653059422969818115e-01 1.415918916463851929e-01 -5.049551650881767273e-02 -2.175169885158538818e-01 -1.526431292295455933e-01 -5.346097424626350403e-02 -9.542640298604965210e-02 3.375289142131805420e-01 1.912128776311874390e-01 3.137369155883789062e-01 1.900906860828399658e-01 -2.039901465177536011e-01 -9.526599943637847900e-02 2.324883826076984406e-02 -1.195235475897789001e-01 1.383892595767974854e-01 2.285934835672378540e-01
2.060052305459976196e-01 5.973274260759353638e-02 -1.203449741005897522e-01 1.480189263820648193e-01 -1.395962983369827271e-01 -1.918657682836055756e-02 3.619612157344818115e-01 -6.506818532943725586e-02 1.645960658788681030e-01 -1.424772739410400391e-01 -2.225184291601181030e-01 1.925875842571258545e-01 7.511298358440399170e-02 -7.036849856376647949e-02 1.704097986221313477e-01 -3.258908912539482117e-02 1.597634702920913696e-01 1.192771717905998230e-01 5.283852666616439819e-02 -1.519907265901565552e-01 -3.440898656845092773e-02 1.975663900375366211e-01 -2.071486264467239380e-01 -2.929353155195713043e-03 2.471863627433776855e-01 2.367063611745834351e-01 -1.392258107662200928e-01 -5.906160175800323486e-02 -1.691642850637435913e-01 8.689033985137939453e-02 3.851804137229919434e-01 3.383657932281494141e-01
-1.128270700573921204e-01 -3.046021796762943268e-02 -3.171192705631256104e-01 2.409332245588302612e-01 -1.537536978721618652e-01 -4.025432467460632324e-02 -2.891161106526851654e-02 2.572930157184600830e-01 1.013606265187263489e-01 -2.673325240612030029e-01 9.491685777902603149e-02 -3.881943598389625549e-02 -6.660959869623184204e-02 -5.334290489554405212e-02 7.181110233068466187e-02 1.237096190452575684e-01 -2.217363864183425903e-01 3.221618235111236572e-01 1.608424037694931030e-01 1.467955261468887329e-01 -1.226271875202655792e-02 -3.032641485333442688e-02 -1.706893444061279297e-01 1.883790194988250732e-01 3.892508447170257568e-01 2.294664829969406128e-01 -1.835828274488449097e-01 -3.310451284050941467e-02 -1.404545754194259644e-01 -3.022499568760395050e-02 2.986641824245452881e-01 2.357188612222671509e-02
9.867051243782043457e-02 1.074731051921844482e-01 -2.034044861793518066e-01 -8.238168060779571533e-02 -1.325741261243820190e-01 -1.600352376699447632e-01 5.709769576787948608e-02 2.219474166631698608e-01 1.383691281080245972e-01 -3.121767342090606689e-01 -7.481146603822708130e-02 -2.007236182689666748e-01 -2.059406191110610962e-01 -4.664387404918670654e-01 -5.906925722956657410e-02 2.306096404790878296e-01 2.599863409996032715e-01 -2.094202786684036255e-01 -1.139163374900817871e-01 1.223710179328918457e-02 6.260703230509534478e-05 2.257374227046966553e-01 6.726664304733276367e-02 1.717374622821807861e-01 1.438528150320053101e-01 7.389476895332336426e-02 -9.250472486019134521e-02 -4.836297407746315002e-02 1.550323516130447388e-01 -1.695336997509002686e-01 1.659908741712570190e-01 1.696453094482421875e-01
-1.243131235241889954e-02 7.626664638519287109e-02 2.045389264822006226e-01 -2.432737946510314941e-01 -6.223719567060470581e-02 9.830050170421600342e-02 -1.677986681461334229e-01 -2.639614418148994446e-02 5.047658830881118774e-02 -2.916931547224521637e-02 1.719797700643539429e-01 -2.139202691614627838e-02 -3.830861067399382591e-03 2.175277173519134521e-01 1.460415720939636230e-01 3.847709298133850098e-01 -2.298785597085952759e-01 -2.560682222247123718e-02 -2.835245430469512939e-01 1.321526914834976196e-01 -4.920310527086257935e-02 7.196752727031707764e-02 -1.278385892510414124e-02 1.912844032049179077e-01 2.872157096862792969e-01 2.057227492332458496e-01 -2.516636252403259277e-01 5.289634317159652710e-02 -3.976214528083801270e-01 -1.853589415550231934e-01 1.385964304208755493e-01 4.644317552447319031e-02
3.854934126138687134e-02 4.151115119457244873e-01 6.090408191084861755e-02 -1.937940418720245361e-01 2.360758557915687561e-02 2.928517386317253113e-02 2.059261202812194824e-01 1.475913822650909424e-01 2.607237100601196289e-01 6.920536514371633530e-03 -3.806531727313995361e-01 -1.486470252275466919e-01 1.036001741886138916e-02 -2.238592207431793213e-01 8.986927568912506104e-02 -1.604950800538063049e-02 -1.626351773738861084e-01 1.311099380254745483e-01 9.423783048987388611e-03 1.143978983163833618e-01 4.949698224663734436e-02 1.965643912553787231e-01 3.571885079145431519e-02 2.682547271251678467e-01 1.341194808483123779e-01 2.104843258857727051e-01 -1.754164248704910278e-01 1.221217811107635498e-01 -8.464056253433227539e-02 -1.167095378041267395e-01 2.988495528697967529e-01 -1.911630928516387939e-01
7.922954112291336060e-02 1.362271904945373535e-01 7.010077685117721558e-02 -1.314477175474166870e-01 -1.703125983476638794e-01 1.612775586545467377e-02 1.567257642745971680e-01 1.486351341009140015e-01 6.387354433536529541e-02 -2.249865233898162842e-01 -2.066425085067749023e-01 -5.728121846914291382e-02 -5.931754037737846375e-02 1.797628216445446014e-02 -5.718237534165382385e-02 -1.734183132648468018e-01 -1.209181770682334900e-01 2.197263389825820923e-02 -1.406559497117996216e-01 1.929621398448944092e-01 -3.160999715328216553e-01 7.802215963602066040e-02 4.167588055133819580e-01 4.783535003662109375e-01 2.416730374097824097e-01 2.288725972175598145e-01 -8.115635812282562256e-02 -4.571213945746421814e-02 -1.113166436553001404e-01 -1.018370389938354492e-01 1.277355551719665527e-01 1.297534210607409477e-03
-9.723319858312606812e-02 -4.778457432985305786e-02 -1.103855893015861511e-01 7.099414709955453873e-03 -1.901759654283523560e-01 6.490051001310348511e-02 5.212866887450218201e-02 3.277786374092102051e-01 7.437461614608764648e-02 -1.215102523565292358e-01 -5.712266266345977783e-02 -1.526294946670532227e-01 -7.722917944192886353e-02 -3.670501410961151123e-01 5.715793371200561523e-02 3.209034204483032227e-01 1.278674900531768799e-01 -3.074864745140075684e-01 -2.730924487113952637e-01 2.459117919206619263e-01 -7.094723638147115707e-03 9.978699684143066406e-02 5.488842725753784180e-02 8.979988098144531250e-02 1.446167379617691040e-01 1.470936387777328491e-01 -2.690935134887695312e-01 6.715346127748489380e-02 9.655056893825531006e-02 -5.157535150647163391e-02 3.446985781192779541e-01 1.199795603752136230e-01
1.089996770024299622e-01 -2.702170982956886292e-02 -2.268747389316558838e-01 -2.077553272247314453e-01 -2.096606492996215820e-01 8.005394786596298218e-02 -3.156636059284210205e-01 1.941843181848526001e-01 2.937769889831542969e-01 -2.301008813083171844e-02 -4.645361378788948059e-02 -3.858502581715583801e-02 1.995352804660797119e-01 -4.070353880524635315e-02 2.313758581876754761e-01 2.462057471275329590e-01 -1.480377316474914551e-01 9.202691912651062012e-02 -1.377589404582977295e-01 -2.442585304379463196e-02 1.756012141704559326e-01 3.443446010351181030e-02 1.874700337648391724e-01 2.697326540946960449e-01 -1.150621920824050903e-01 2.983431816101074219e-01 -2.977200448513031006e-01 -2.493832074105739594e-02 -6.030879542231559753e-02 -1.018833145499229431e-01 -5.508630350232124329e-02 2.459541112184524536e-01
-3.947676718235015869e-02 4.055507779121398926e-01 -8.519744127988815308e-02 -1.757833361625671387e-01 -4.351524263620376587e-02 -3.593185544013977051e-02 8.175143599510192871e-02 9.275764226913452148e-03 2.484832108020782471e-01 3.272087499499320984e-02 -2.890408933162689209e-01 -6.533961743116378784e-02 -4.086915287189185619e-04 -3.241583108901977539e-01 -1.515598408877849579e-02 5.354145914316177368e-02 -8.108338713645935059e-02 1.397382467985153198e-01 -5.017841607332229614e-02 6.982538849115371704e-03 -5.040439218282699585e-02 1.104041486978530884e-01 1.608602255582809448e-01 7.143774628639221191e-02 1.527272462844848633e-01 2.551877200603485107e-01 -2.078530490398406982e-01 -6.964419782161712646e-02 -1.500872429460287094e-02 -1.023170799016952515e-01 5.522498488426208496e-01 -2.244184352457523346e-02
1.297793686389923096e-01 7.349132746458053589e-02 -1.344633102416992188e-01 -2.230904698371887207e-01 1.099781394004821777e-01 -2.839833870530128479e-02 2.122956961393356323e-01 1.822426021099090576e-01 -2.058321237564086914e-02 -1.306926012039184570e-01 -3.181224763393402100e-01 -8.879712224006652832e-02 2.016617059707641602e-01 -1.925364583730697632e-01 1.446992997080087662e-02 -2.262256108224391937e-03 8.275461941957473755e-02 2.638006955385208130e-02 7.447338663041591644e-03 3.273144960403442383e-01 2.637414932250976562e-01 1.824893206357955933e-01 8.891347097232937813e-04 8.477373421192169189e-02 -1.023547425866127014e-01 5.020402669906616211e-01 -2.176433801651000977e-01 2.193475961685180664e-01 -1.476307660341262817e-01 3.969965502619743347e-02 5.490054935216903687e-02 7.076670974493026733e-02
1.203774958848953247e-01 -1.001968085765838623e-01 1.758825033903121948e-01 -1.269935816526412964e-01 2.262742631137371063e-02 -1.584724932909011841e-01 7.403350621461868286e-02 2.343992292881011963e-01 3.865569084882736206e-02 -2.712839841842651367e-01 -6.737187039107084274e-03 -1.288972944021224976e-01 1.966315954923629761e-01 -4.424657672643661499e-02 8.310654014348983765e-02 -2.227413654327392578e-02 1.373067051172256470e-01 2.782317399978637695e-01 -6.659910827875137329e-02 -4.230084642767906189e-02 -7.714614272117614746e-02 7.474391907453536987e-02 3.898837268352508545e-01 4.033963978290557861e-01 3.241830766201019287e-01 1.015816330909729004e-01 -2.466814368963241577e-01 8.942759782075881958e-02 -1.023188829421997070e-01 -1.192648708820343018e-01 6.837803125381469727e-02 2.453286200761795044e-01
1.472904980182647705e-01 1.540535688400268555e-01 -3.071468472480773926e-01 -1.687680333852767944e-01 2.423498965799808502e-02 9.656690061092376709e-03 6.045804545283317566e-02 -3.000125661492347717e-02 1.383038982748985291e-02 -8.847015909850597382e-03 1.554535627365112305e-01 5.897106975317001343e-02 9.399720281362533569e-02 -3.943544030189514160e-01 1.619151383638381958e-01 2.114530801773071289e-01 9.929393231868743896e-02 -4.293391108512878418e-02 2.077064812183380127e-01 1.169391870498657227e-01 -7.725851982831954956e-02 2.920329570770263672e-01 7.214075326919555664e-02 -4.720806330442428589e-02 4.521077275276184082e-01 3.512995839118957520e-01 -1.319247484207153320e-01 -2.701317332684993744e-02 -1.978378742933273315e-01 -7.212061434984207153e-02 3.877543285489082336e-02 6.577948480844497681e-02
3.280351683497428894e-02 -1.756807789206504822e-02 2.547141909599304199e-01 3.923670202493667603e-02 -2.536867372691631317e-02 1.231016740202903748e-01 8.893994241952896118e-02 3.922384977340698242e-01 1.654904931783676147e-01 -3.030997812747955322e-01 -2.380392700433731079e-01 -1.042094007134437561e-01 -1.744459122419357300e-01 -1.593019664287567139e-01 6.928157061338424683e-02 4.633530229330062866e-02 -1.974921226501464844e-01 9.571822732686996460e-02 -5.495182797312736511e-02 2.535696923732757568e-01 1.007086336612701416e-01 -2.249924242496490479e-01 1.292101889848709106e-01 2.727992236614227295e-01 -2.240366302430629730e-02 1.707545369863510132e-01 -1.749166995286941528e-01 -5.639705061912536621e-02 -4.885182902216911316e-02 -2.193316668272018433e-01 1.407912671566009521e-01 3.224777281284332275e-01
1.425213068723678589e-01 -1.275331946089863777e-03 5.094745382666587830e-02 -1.123402342200279236e-01 -2.780463732779026031e-02 -5.312437936663627625e-02 4.135858640074729919e-02 1.946458816528320312e-01 1.694306582212448120e-01 -8.425334841012954712e-02 -2.794085144996643066e-01 -6.192181631922721863e-02 3.084409236907958984e-01 -1.782232522964477539e-01 7.474073022603988647e-02 1.324598789215087891e-01 6.771570444107055664e-02 8.157013915479183197e-03 -1.527204811573028564e-01 -4.944240301847457886e-02 -2.612121701240539551e-01 8.057858049869537354e-02 3.435203433036804199e-01 8.466204255819320679e-02 6.176457181572914124e-02 2.967119812965393066e-01 3.171240687370300293e-01 -3.970206156373023987e-02 -2.976643741130828857e-01 7.991372607648372650e-03 2.948501408100128174e-01 2.315540015697479248e-01
1.149361655116081238e-01 4.215760231018066406e-01 -3.816221952438354492e-01 -2.893078625202178955e-01 8.641678839921951294e-02 -3.664761781692504883e-02 -2.447746135294437408e-02 2.096613645553588867e-01 -2.730530872941017151e-02 -3.536159172654151917e-02 7.531024515628814697e-02 1.764893382787704468e-01 -1.153225824236869812e-01 8.991173654794692993e-02 -1.415017843246459961e-01 3.340488672256469727e-01 1.213146187365055084e-02 8.517299592494964600e-02 6.663898378610610962e-02 4.120367020368576050e-02 -3.176974654197692871e-01 2.047542631626129150e-01 1.132490187883377075e-01 -7.764793187379837036e-02 5.273268744349479675e-02 2.904353439807891846e-01 -1.011854410171508789e-01 1.566219329833984375e-01 -2.945367805659770966e-02 -4.433216527104377747e-02 1.322078406810760498e-01 1.307103484869003296e-01
[truncated: 3,263,585 more chars]
