# Supplementary material for: The Language of Innovation
Source: PLoS One. 2020 Apr 30;15(4):e0230107. doi: 10.1371/journal.pone.0230107 (PMC7194493; doi:10.1371/journal.pone.0230107)
Supplement: S23 File — (GZ) [file pone.0230107.s023.tar.gz › 2001-2005/V2Run_10_VS_4500_embeddings2001-2005ED32.txt]

1.823556870222091675e-01 -3.563069105148315430e-01 -7.982088625431060791e-02 2.108642309904098511e-01 9.278470277786254883e-02 -1.167491972446441650e-01 8.139573782682418823e-02 -1.047754138708114624e-01 2.047163397073745728e-01 1.403892338275909424e-01 1.359940916299819946e-01 -1.525138691067695618e-02 -1.888552606105804443e-01 -1.867223680019378662e-01 1.315211653709411621e-01 -4.124607741832733154e-01 1.119030565023422241e-01 4.470441862940788269e-02 -1.411148607730865479e-01 -2.856822013854980469e-01 2.302594780921936035e-01 -6.655540317296981812e-02 1.518586426973342896e-01 -2.003138698637485504e-02 1.150169000029563904e-01 -1.652728021144866943e-01 -3.296372666954994202e-02 8.615879714488983154e-02 2.463828586041927338e-02 2.342703044414520264e-01 -3.243654966354370117e-01 -6.402982026338577271e-02
-1.766970008611679077e-02 -3.318355381488800049e-01 -2.040872722864151001e-01 -7.792205084115266800e-03 4.252300038933753967e-02 -3.127592206001281738e-01 3.499808534979820251e-02 2.644509077072143555e-02 -5.170337390154600143e-03 -3.792573213577270508e-01 2.264556586742401123e-01 1.722434163093566895e-01 -5.235682800412178040e-02 -1.149600297212600708e-01 -5.461582168936729431e-02 -7.649575173854827881e-02 3.264664655944216065e-06 1.810295283794403076e-01 -3.321893811225891113e-01 8.092509955167770386e-02 2.216427922248840332e-01 -4.243665933609008789e-02 -2.116944640874862671e-02 -3.452402353286743164e-01 -4.043669998645782471e-02 2.872337102890014648e-01 1.764576435089111328e-01 6.390374898910522461e-02 1.285085827112197876e-01 1.035488173365592957e-01 -1.380708068609237671e-01 1.039712578058242798e-01
-4.433711245656013489e-02 -2.861925661563873291e-01 1.485719252377748489e-02 9.142401628196239471e-03 5.755930766463279724e-02 -3.337599933147430420e-01 -9.061397612094879150e-02 -1.267978549003601074e-01 1.576385647058486938e-02 -2.828930616378784180e-01 -5.068302899599075317e-02 2.316061854362487793e-01 -2.073353976011276245e-01 2.534447796642780304e-02 3.097080588340759277e-01 -2.815957069396972656e-01 3.930660784244537354e-01 6.448832154273986816e-02 3.863775404170155525e-03 7.669977098703384399e-02 1.358899325132369995e-01 -2.321797050535678864e-02 -1.583859026432037354e-01 -5.435618758201599121e-02 -2.114467322826385498e-01 7.539557665586471558e-02 -1.673842817544937134e-01 2.401579022407531738e-01 -2.068116143345832825e-02 8.655802160501480103e-02 -2.563740015029907227e-01 1.245306804776191711e-02
4.176593199372291565e-02 -3.661180734634399414e-01 2.405026704072952271e-01 8.124292641878128052e-02 -1.154178678989410400e-01 -1.229994073510169983e-01 -1.461541354656219482e-01 3.314771130681037903e-02 1.038271635770797729e-01 -2.731595635414123535e-01 7.868434488773345947e-02 2.346836328506469727e-01 -2.381021231412887573e-01 -4.039867222309112549e-02 -9.199266135692596436e-02 -1.323005706071853638e-01 2.321060001850128174e-02 5.261364951729774475e-02 -4.532738327980041504e-01 1.037841197103261948e-02 -6.138072907924652100e-02 3.370190784335136414e-02 3.628477156162261963e-01 -1.995525360107421875e-01 4.948882386088371277e-03 -2.153616696596145630e-01 -7.429068535566329956e-02 3.532154858112335205e-02 3.628149256110191345e-02 2.288101613521575928e-01 6.049790605902671814e-02 -1.488266736268997192e-01
-3.870026022195816040e-02 -2.900052964687347412e-01 1.475187540054321289e-01 -2.441788464784622192e-02 -9.966677427291870117e-02 1.974253728985786438e-02 1.014661341905593872e-01 1.975232735276222229e-02 3.016680665314197540e-02 3.239203244447708130e-03 1.017949953675270081e-01 1.849774122238159180e-01 -3.278437256813049316e-01 -1.307305395603179932e-01 1.401862353086471558e-01 -2.709976434707641602e-01 4.415682852268218994e-01 1.116214990615844727e-01 -2.168958783149719238e-01 3.957922384142875671e-02 1.787738502025604248e-01 -3.011349737644195557e-01 -1.032229065895080566e-01 -2.471011877059936523e-01 1.265201717615127563e-02 -1.918282806873321533e-01 -8.916521817445755005e-02 -2.054878175258636475e-01 -5.982182919979095459e-02 1.403398662805557251e-01 -1.863470822572708130e-01 1.110297515988349915e-01
5.286667123436927795e-02 -2.150795161724090576e-01 3.339245170354843140e-02 2.316307872533798218e-01 -1.313804686069488525e-01 -2.454404085874557495e-01 1.161858811974525452e-01 2.129907719790935516e-02 1.816015839576721191e-01 -2.506602406501770020e-01 6.396839767694473267e-02 4.712098091840744019e-02 -2.374444007873535156e-01 9.626857005059719086e-03 2.028960883617401123e-01 -2.625225186347961426e-01 1.327311098575592041e-01 -7.878335565328598022e-02 -9.084213525056838989e-02 -6.708359718322753906e-02 6.633710861206054688e-02 -3.882514238357543945e-01 -2.976574897766113281e-01 -2.685042023658752441e-01 3.420122712850570679e-02 4.258925095200538635e-03 -2.176226675510406494e-01 1.113859489560127258e-01 2.049411535263061523e-01 1.610838323831558228e-01 -1.095347180962562561e-01 -2.067163139581680298e-01
4.879318177700042725e-02 -3.511481881141662598e-01 2.101557701826095581e-01 4.540548659861087799e-03 -7.252017408609390259e-02 -7.311985641717910767e-02 6.065020337700843811e-02 -4.689895734190940857e-02 -1.779974671080708504e-03 -1.322651952505111694e-01 -1.011368930339813232e-01 2.467612475156784058e-01 -2.666274309158325195e-01 6.560231093317270279e-03 -4.865742474794387817e-02 -3.633968234062194824e-01 2.093202173709869385e-01 1.235692128539085388e-01 1.304708719253540039e-01 -2.610744349658489227e-02 2.249117940664291382e-01 -2.260370105504989624e-01 -1.719287037849426270e-01 -1.978930234909057617e-01 8.774103224277496338e-02 -3.818564116954803467e-02 2.786519825458526611e-01 1.554535627365112305e-01 1.075175553560256958e-01 2.576896846294403076e-01 -2.558046281337738037e-01 -1.338370442390441895e-01
1.602006107568740845e-01 -4.739569425582885742e-01 6.071070209145545959e-02 1.617090255022048950e-01 2.506124675273895264e-01 -3.250786289572715759e-02 5.104146152734756470e-02 2.144516818225383759e-02 2.176858484745025635e-01 -4.889499396085739136e-02 -9.922084957361221313e-02 -1.078582182526588440e-02 -8.888901770114898682e-02 -1.169739291071891785e-01 2.721805274486541748e-01 -5.358362942934036255e-02 2.539791166782379150e-01 -3.943302482366561890e-02 -2.324221283197402954e-01 -7.640793174505233765e-02 2.175971269607543945e-01 -1.142811626195907593e-01 1.051218509674072266e-01 -2.758887708187103271e-01 -1.991019248962402344e-01 3.707841038703918457e-01 2.578487992286682129e-02 -6.170360743999481201e-02 -5.025919526815414429e-02 6.909397989511489868e-02 -6.383816897869110107e-02 1.679215729236602783e-01
2.769498154520988464e-02 -2.358325719833374023e-01 1.632607355713844299e-02 8.528666198253631592e-02 -2.504766881465911865e-01 4.979404807090759277e-02 -1.386547088623046875e-02 1.474828273057937622e-01 7.014092803001403809e-02 -1.226169243454933167e-01 -6.781334057450294495e-03 1.643254011869430542e-01 -3.316044211387634277e-01 -2.094087190926074982e-02 -5.911746993660926819e-04 -5.620260238647460938e-01 1.109197828918695450e-02 2.890719771385192871e-01 5.270413681864738464e-02 -8.356387168169021606e-02 3.461858630180358887e-01 -4.044099152088165283e-02 -1.931833475828170776e-01 1.946708373725414276e-02 -1.875060796737670898e-01 -1.335930228233337402e-01 -1.905980557203292847e-01 -7.632981240749359131e-02 6.653437763452529907e-02 9.595128893852233887e-02 -8.674794435501098633e-02 -8.181536942720413208e-02
-3.674140200018882751e-02 -2.042982280254364014e-01 2.530323266983032227e-01 5.370474979281425476e-02 8.157402276992797852e-02 -2.615717947483062744e-01 3.365990519523620605e-02 8.584771305322647095e-02 -2.160574197769165039e-01 -2.603774666786193848e-01 -6.521518528461456299e-02 -6.978802382946014404e-02 -1.140831410884857178e-01 -1.522151529788970947e-01 2.434980571269989014e-01 -4.208587706089019775e-01 7.465039193630218506e-02 1.443998068571090698e-01 -2.698784768581390381e-01 -1.706981658935546875e-01 1.571385562419891357e-01 -1.231331974267959595e-01 -1.769728958606719971e-01 -2.725706696510314941e-01 -2.033344358205795288e-01 5.651615932583808899e-02 -8.216448128223419189e-02 1.619691252708435059e-01 9.904412180185317993e-02 1.135073155164718628e-01 -5.904336273670196533e-02 -1.807177811861038208e-01
3.230676054954528809e-01 -3.900027275085449219e-01 -5.314198881387710571e-02 4.853159934282302856e-02 -1.394673436880111694e-01 -2.163509577512741089e-01 -8.432226628065109253e-02 4.465074464678764343e-02 -9.540813416242599487e-02 -1.049218103289604187e-01 1.702522635459899902e-01 6.682404875755310059e-02 -2.198852449655532837e-01 -1.602155119180679321e-01 -9.047500789165496826e-02 -9.737417846918106079e-02 1.896575242280960083e-01 7.414078712463378906e-02 -7.821906358003616333e-02 -2.954038679599761963e-01 2.639323770999908447e-01 -1.195551082491874695e-01 -1.051495224237442017e-01 -1.519089043140411377e-01 -2.010624855756759644e-01 1.713128834962844849e-01 -2.634683251380920410e-01 8.876179158687591553e-02 -1.854179650545120239e-01 2.477313280105590820e-01 4.466943442821502686e-02 1.413690894842147827e-01
2.679893076419830322e-01 -2.836835086345672607e-01 5.397766828536987305e-02 8.913047611713409424e-03 9.329877793788909912e-03 -1.203086748719215393e-01 1.937555372714996338e-01 -7.660473138093948364e-02 -9.623833000659942627e-02 -1.747186630964279175e-01 7.856373488903045654e-02 2.358141541481018066e-01 -3.563816845417022705e-01 6.468330323696136475e-02 3.338421285152435303e-01 -2.680411636829376221e-01 2.769260704517364502e-01 1.049666404724121094e-01 -1.546257287263870239e-01 -9.024313092231750488e-02 1.946789771318435669e-01 -1.511664390563964844e-01 1.363191008567810059e-01 -6.848534196615219116e-02 5.353578925132751465e-02 -9.626898914575576782e-02 -1.011733040213584900e-01 3.059413433074951172e-01 1.381016969680786133e-01 2.311630640178918839e-03 -1.693964004516601562e-01 -5.619995296001434326e-02
-1.492817997932434082e-01 -3.866702914237976074e-01 3.511982411146163940e-02 8.334794640541076660e-02 -2.244933098554611206e-01 -1.864306926727294922e-01 2.580349147319793701e-01 1.268816888332366943e-01 7.015938311815261841e-02 -9.739915281534194946e-02 -7.623757421970367432e-02 9.564432501792907715e-02 -3.150617778301239014e-01 -1.126372069120407104e-01 1.229756250977516174e-01 -3.450696170330047607e-01 -6.658699363470077515e-02 1.313625574111938477e-01 -8.098743855953216553e-02 -1.349093019962310791e-01 1.656486392021179199e-01 4.451115429401397705e-02 2.860650718212127686e-01 -3.484217524528503418e-01 1.576186865568161011e-01 -2.515058964490890503e-02 5.870473384857177734e-02 3.911422193050384521e-02 -2.160772830247879028e-01 1.314896941184997559e-01 -5.434225499629974365e-02 -1.358411367982625961e-02
4.344594478607177734e-02 -2.620231807231903076e-01 6.837466359138488770e-02 -2.426413297653198242e-01 3.033477114513516426e-03 -2.642369568347930908e-01 -1.051794961094856262e-01 4.836706072092056274e-02 5.476061254739761353e-02 -2.349025756120681763e-01 -1.147291902452707291e-02 1.474768072366714478e-01 -3.047327399253845215e-01 5.622319132089614868e-02 -9.062610566616058350e-02 -3.049478828907012939e-01 -9.273835271596908569e-02 1.907407939434051514e-01 -9.620545804500579834e-02 -1.413512527942657471e-01 2.605003714561462402e-01 4.340219125151634216e-02 2.885031104087829590e-01 -3.287827372550964355e-01 2.268013060092926025e-01 -1.845128387212753296e-01 6.436574459075927734e-02 1.600375212728977203e-02 -1.970981806516647339e-01 1.908131837844848633e-01 3.591239824891090393e-02 6.050658226013183594e-02
1.720887869596481323e-01 -3.738730549812316895e-01 2.432661205530166626e-01 7.707990705966949463e-02 -3.308973088860511780e-02 -6.835409253835678101e-02 1.096674874424934387e-01 1.043708100914955139e-01 -5.894854292273521423e-02 -1.519849151372909546e-01 1.376814246177673340e-01 1.489861905574798584e-01 -3.458570539951324463e-01 6.268532481044530869e-03 1.120015308260917664e-01 -2.966354787349700928e-01 2.109088450670242310e-01 1.769424676895141602e-01 -8.383853733539581299e-02 2.002487033605575562e-01 2.316398322582244873e-01 -2.618533074855804443e-01 -3.085469901561737061e-01 -2.508182227611541748e-01 3.155966103076934814e-02 1.642918214201927185e-02 -1.399353593587875366e-01 4.253053665161132812e-02 3.413642197847366333e-02 1.223195865750312805e-01 5.561182647943496704e-02 -6.119694933295249939e-02
1.522940397262573242e-01 -3.350024521350860596e-01 -1.170119037851691246e-03 -6.650852411985397339e-02 -8.518297225236892700e-02 -2.127420715987682343e-02 1.009533852338790894e-01 -9.947577118873596191e-02 -7.161726802587509155e-02 -3.141711950302124023e-01 -2.370860427618026733e-02 2.240262478590011597e-01 -2.509677708148956299e-01 2.076186537742614746e-01 -3.618733212351799011e-02 -3.971728682518005371e-01 2.137748897075653076e-01 1.640182919800281525e-02 -1.671689897775650024e-01 3.841006010770797729e-02 1.974036246538162231e-01 -2.530275881290435791e-01 -2.151228040456771851e-01 -2.827091515064239502e-01 8.749379776418209076e-03 1.384824663400650024e-01 -1.141476407647132874e-01 -5.073238164186477661e-02 1.697108745574951172e-01 1.510606408119201660e-01 -1.212866455316543579e-01 -8.281864970922470093e-02
-6.871844641864299774e-03 -4.628047049045562744e-01 5.680437013506889343e-02 4.469456076622009277e-01 -1.079125702381134033e-01 -1.638257205486297607e-01 -8.007945120334625244e-02 -4.748218879103660583e-02 -5.401768721640110016e-03 1.572130713611841202e-03 9.969139844179153442e-02 1.257978826761245728e-01 -9.905763715505599976e-02 -2.712555825710296631e-01 4.258485976606607437e-03 -1.514665782451629639e-01 1.018333807587623596e-01 -4.328178986907005310e-02 -2.017056345939636230e-01 1.380889713764190674e-01 2.219384312629699707e-01 -3.197735175490379333e-02 -3.784272447228431702e-02 -5.778055638074874878e-02 -2.142361700534820557e-01 2.424844652414321899e-01 3.510525450110435486e-02 9.290628880262374878e-02 1.478707641363143921e-01 3.039614558219909668e-01 2.013541013002395630e-02 2.172742933034896851e-01
7.710522413253784180e-02 -4.049189388751983643e-01 6.038588285446166992e-02 3.820974007248878479e-02 1.026376187801361084e-01 -1.316215656697750092e-02 1.080950349569320679e-02 -5.868424102663993835e-02 -7.215026021003723145e-02 -2.755106799304485321e-02 2.242509089410305023e-02 3.604414761066436768e-01 -4.271601736545562744e-01 -2.504565520212054253e-03 -6.756978482007980347e-02 -3.676012158393859863e-01 1.492242515087127686e-01 3.251534327864646912e-02 2.913318388164043427e-02 6.085876375436782837e-03 1.501234769821166992e-01 -2.277984321117401123e-01 -8.972671627998352051e-02 -2.315459102392196655e-01 -8.864732086658477783e-02 3.845599479973316193e-03 -1.082449555397033691e-01 7.327787578105926514e-02 4.542255029082298279e-02 2.565620839595794678e-01 -6.010054796934127808e-02 -3.088737130165100098e-01
2.285359650850296021e-01 -1.959644854068756104e-01 -2.412474527955055237e-02 6.743450462818145752e-02 -2.598255276679992676e-01 -4.043594002723693848e-01 -5.213617533445358276e-02 -1.374615877866744995e-01 1.445636153221130371e-01 -1.528225094079971313e-01 1.203233599662780762e-01 -1.274224277585744858e-02 -1.425330340862274170e-01 -1.609456688165664673e-01 9.685727953910827637e-02 -9.751343727111816406e-02 8.561854064464569092e-02 -3.239666298031806946e-02 -3.079582452774047852e-01 1.402838826179504395e-01 1.718637645244598389e-01 -1.433540731668472290e-01 -1.078005507588386536e-01 -2.158471047878265381e-01 -1.362373679876327515e-01 2.015454769134521484e-01 -1.310488879680633545e-01 2.249347865581512451e-01 -1.382057070732116699e-01 3.823446631431579590e-01 4.929698258638381958e-02 4.173302650451660156e-02
-8.562938868999481201e-02 -3.274197578430175781e-01 1.899140477180480957e-01 1.506695151329040527e-01 1.920028403401374817e-02 -2.459201812744140625e-01 -1.197420954704284668e-01 2.135895490646362305e-01 2.185423523187637329e-01 -4.569308832287788391e-02 1.037085130810737610e-01 3.105974197387695312e-01 4.484762623906135559e-02 1.824876852333545685e-02 6.649772636592388153e-03 -1.597878932952880859e-01 -9.319038689136505127e-02 -8.803583681583404541e-02 -1.189698502421379089e-01 -1.481020897626876831e-01 2.310213148593902588e-01 1.641546338796615601e-01 2.396270036697387695e-01 -3.065988421440124512e-01 2.934243083000183105e-01 -9.297946840524673462e-02 -5.238093435764312744e-02 1.886306107044219971e-01 7.108230888843536377e-02 3.137812018394470215e-01 -6.378399208188056946e-03 -3.333236323669552803e-03
5.175914987921714783e-02 -4.570787250995635986e-01 7.877024263143539429e-02 -1.654393672943115234e-01 -1.647023409605026245e-01 -1.005010828375816345e-01 -1.391876209527254105e-02 -8.853634446859359741e-02 -2.194545120000839233e-01 -8.934971690177917480e-02 -1.903679408133029938e-02 2.682161927223205566e-01 -6.839538365602493286e-02 1.486733108758926392e-01 1.290513277053833008e-01 -2.368103116750717163e-01 2.537288665771484375e-01 1.597504764795303345e-01 1.407160758972167969e-01 -6.370891630649566650e-02 2.353954762220382690e-01 -1.032518371939659119e-01 -1.608413085341453552e-02 -2.522026598453521729e-01 -1.003852952271699905e-02 1.716320961713790894e-01 -5.101046711206436157e-02 3.396896645426750183e-02 2.080332040786743164e-01 3.890736401081085205e-01 4.186025634407997131e-02 -9.047842770814895630e-02
-3.698350116610527039e-02 -5.366920828819274902e-01 5.460032820701599121e-02 7.704373449087142944e-02 1.134095340967178345e-01 -1.609646975994110107e-01 -1.802795194089412689e-02 -1.181113645434379578e-01 -1.046321690082550049e-01 -2.340577542781829834e-01 -1.109646037220954895e-01 2.725872397422790527e-01 -1.314402818679809570e-01 -9.876422584056854248e-03 1.048697382211685181e-01 -3.722180426120758057e-01 1.324669271707534790e-01 3.484526276588439941e-02 5.903954058885574341e-02 -3.380614146590232849e-02 -3.455615416169166565e-02 -2.546795010566711426e-01 2.813101932406425476e-02 -6.436366587877273560e-02 -2.329422086477279663e-01 -1.380693614482879639e-01 3.663579002022743225e-02 1.181937754154205322e-01 3.644204437732696533e-01 1.020630672574043274e-01 -5.252357199788093567e-02 1.921893842518329620e-02
-8.266296237707138062e-02 -2.959303557872772217e-01 1.215704679489135742e-01 9.982109814882278442e-02 -9.295547008514404297e-02 -2.001059055328369141e-01 5.511692166328430176e-02 -6.427603960037231445e-02 8.563385158777236938e-02 -1.236443519592285156e-01 -7.032214850187301636e-02 1.072060614824295044e-01 -3.346782326698303223e-01 2.653230428695678711e-01 3.926064353436231613e-03 -3.147867918014526367e-01 1.627075523138046265e-01 1.633804589509963989e-01 -6.382425129413604736e-02 1.364099532365798950e-01 4.311591386795043945e-01 -1.936860382556915283e-01 -1.360404640436172485e-01 -3.545342013239860535e-02 -3.614509105682373047e-02 -2.309882044792175293e-01 -2.442857027053833008e-01 -1.150840967893600464e-01 1.546520292758941650e-01 3.161707893013954163e-02 -4.791662096977233887e-02 -1.749435365200042725e-01
-8.121422678232192993e-02 -3.595095872879028320e-01 9.379843622446060181e-02 8.244517445564270020e-02 5.798891186714172363e-02 1.038872450590133667e-01 3.730782866477966309e-02 1.312914192676544189e-01 1.131610721349716187e-01 -2.500864267349243164e-01 -1.559776812791824341e-01 5.265372246503829956e-02 -3.199806809425354004e-01 9.876266866922378540e-02 1.513966619968414307e-01 -4.096502363681793213e-01 5.744002014398574829e-02 1.253654360771179199e-01 -6.875691935420036316e-03 9.522961825132369995e-02 3.700927197933197021e-01 -2.055289298295974731e-01 -1.733495444059371948e-01 -4.102926701307296753e-02 1.147597357630729675e-01 -2.347688190639019012e-02 -1.606216132640838623e-01 -1.068613007664680481e-01 8.575816452503204346e-02 1.694234162569046021e-01 -1.938785612583160400e-01 -2.163049429655075073e-01
2.137797921895980835e-01 -3.466210365295410156e-01 2.061623185873031616e-01 4.279039800167083740e-02 -1.579111963510513306e-01 9.681915864348411560e-03 -1.304029673337936401e-01 -2.591020166873931885e-01 -2.166621014475822449e-02 9.097034484148025513e-02 -1.652993559837341309e-01 2.505820095539093018e-01 -3.110173642635345459e-01 1.374268382787704468e-01 2.914724051952362061e-01 -2.418710887432098389e-01 1.681860685348510742e-01 6.296965479850769043e-02 -9.303872939199209213e-04 1.002604067325592041e-01 1.582272797822952271e-01 -2.008523941040039062e-01 -3.827372333034873009e-03 -2.144853770732879639e-01 -2.306090481579303741e-02 8.935165591537952423e-03 -4.942560195922851562e-02 2.151640132069587708e-02 1.801464855670928955e-01 3.362490832805633545e-01 2.778779482468962669e-03 -1.413196176290512085e-01
-1.737542450428009033e-01 -3.327936530113220215e-01 3.147941231727600098e-01 1.610419899225234985e-01 2.391641139984130859e-01 -2.348734885454177856e-01 -2.291177362203598022e-01 1.746140271425247192e-01 -3.479267284274101257e-02 -2.672816812992095947e-01 6.457365304231643677e-02 -3.578528761863708496e-02 -1.783142089843750000e-01 2.113717235624790192e-02 -6.748727709054946899e-02 -2.845214307308197021e-01 -1.973488926887512207e-01 -6.021621078252792358e-02 -5.943663790822029114e-02 -1.762130483984947205e-02 -1.777680963277816772e-01 -1.764368116855621338e-01 -2.166218757629394531e-01 -2.740297615528106689e-01 -6.130816787481307983e-02 2.496117912232875824e-02 -1.012014672160148621e-01 2.911383053287863731e-03 1.884398162364959717e-01 -6.250593066215515137e-02 -3.623217344284057617e-02 2.372804284095764160e-01
7.268783450126647949e-02 -4.549246728420257568e-01 9.905793517827987671e-02 -6.869839876890182495e-02 -1.301749348640441895e-01 -2.192210964858531952e-02 5.378541722893714905e-02 4.785794299095869064e-03 1.715488135814666748e-01 -1.393364667892456055e-01 -1.229837313294410706e-01 -7.214562594890594482e-02 -3.459625840187072754e-01 4.393902420997619629e-02 4.676588252186775208e-02 -9.517780691385269165e-02 -4.695801064372062683e-03 1.557736843824386597e-01 -2.970590889453887939e-01 -3.838688507676124573e-02 2.972145378589630127e-01 1.223663985729217529e-02 2.245343327522277832e-01 -3.171094059944152832e-01 1.727107167243957520e-01 -1.730581074953079224e-01 2.028955072164535522e-01 1.330450922250747681e-01 -2.311705350875854492e-01 1.415110528469085693e-01 -1.473742257803678513e-02 7.108226418495178223e-02
4.675168544054031372e-02 -4.027760624885559082e-01 2.562901675701141357e-01 -8.208477869629859924e-03 -4.069815203547477722e-02 -2.105050235986709595e-01 -8.115267008543014526e-02 1.662142276763916016e-01 8.760790526866912842e-02 -7.369624916464090347e-03 -6.196842063218355179e-03 1.133925244212150574e-01 -2.502945959568023682e-01 -7.440050691366195679e-02 -1.102689132094383240e-01 -1.826038360595703125e-01 7.988648861646652222e-02 1.596222668886184692e-01 -1.695917546749114990e-02 -4.166728258132934570e-02 6.058692559599876404e-02 2.795699052512645721e-02 3.495131731033325195e-01 -1.717793941497802734e-01 3.753804415464401245e-02 -3.251197338104248047e-01 7.930983603000640869e-02 1.955707669258117676e-01 -1.491746306419372559e-01 3.996806442737579346e-01 -1.226802691817283630e-01 -1.289848834276199341e-01
-1.888382714241743088e-03 -2.080004811286926270e-01 2.614711821079254150e-01 1.046916097402572632e-01 7.320472504943609238e-03 -1.527287065982818604e-02 -9.131190180778503418e-02 6.003763526678085327e-02 7.052507251501083374e-02 -1.415228247642517090e-01 1.916957944631576538e-01 -1.957837790250778198e-01 -5.295293405652046204e-02 -4.420195892453193665e-02 2.525242278352379799e-03 -3.328876495361328125e-01 1.936172842979431152e-01 -2.026165425777435303e-01 -1.361441165208816528e-01 -9.520007669925689697e-02 8.855190873146057129e-02 -1.262776553630828857e-01 -1.691030524671077728e-02 -4.600282311439514160e-01 -2.626435756683349609e-01 -1.422610133886337280e-01 3.379306057468056679e-03 1.304714530706405640e-01 5.476250872015953064e-02 1.336338669061660767e-01 -3.165855705738067627e-01 2.834427058696746826e-01
4.196473862975835800e-03 -6.086612343788146973e-01 5.279589444398880005e-02 7.475682348012924194e-02 -2.678485214710235596e-02 1.717760600149631500e-02 8.152334392070770264e-02 8.689842070452868938e-04 -1.461275368928909302e-01 -2.458792924880981445e-01 6.269191205501556396e-02 4.493873938918113708e-02 -3.462206721305847168e-01 -1.602225005626678467e-01 -1.147916093468666077e-01 -2.522352337837219238e-01 2.698250710964202881e-01 -1.513714063912630081e-02 -2.309450805187225342e-01 8.806099742650985718e-02 1.096592247486114502e-01 -1.561795771121978760e-01 -2.090471535921096802e-01 -1.112150251865386963e-01 2.478483691811561584e-02 -5.791418999433517456e-02 -1.174037382006645203e-01 1.309352666139602661e-01 1.522275358438491821e-01 5.070932209491729736e-02 -8.303784579038619995e-02 -9.608047455549240112e-02
1.602534353733062744e-01 -3.840519189834594727e-01 1.099228039383888245e-01 1.078471019864082336e-01 -6.195833906531333923e-02 -3.599662706255912781e-02 9.532118588685989380e-02 -5.292460322380065918e-02 -7.277141511440277100e-02 -3.319658041000366211e-01 1.390366703271865845e-01 1.268411278724670410e-01 -2.123802602291107178e-01 -1.809444092214107513e-02 -9.623588994145393372e-03 -2.987689673900604248e-01 1.582183986902236938e-01 2.123340070247650146e-01 -1.168607100844383240e-01 4.679707065224647522e-02 1.426521241664886475e-01 -2.565300464630126953e-01 -2.123577892780303955e-01 -8.086644113063812256e-02 -3.977678343653678894e-02 -1.316078454256057739e-01 -1.997751444578170776e-01 -9.887448698282241821e-02 -9.130567312240600586e-02 3.455314040184020996e-01 -2.335583418607711792e-01 -1.604902595281600952e-01
-5.017492547631263733e-02 -3.464861214160919189e-01 1.561567336320877075e-01 7.018270436674356461e-03 7.653783261775970459e-02 -2.907589375972747803e-01 2.787387371063232422e-02 -1.056853979825973511e-01 -2.080080956220626831e-01 -2.380554974079132080e-01 9.900204092264175415e-02 -5.524623394012451172e-02 -2.189719229936599731e-01 1.122510805726051331e-01 -9.690909832715988159e-02 -1.207133084535598755e-01 4.660331904888153076e-01 -6.815297156572341919e-02 -1.226142141968011856e-02 -3.701519221067428589e-02 1.531443446874618530e-01 -3.136541247367858887e-01 -1.118279919028282166e-01 2.446987293660640717e-02 -1.190972849726676941e-01 -7.319056987762451172e-02 -5.982468277215957642e-02 1.639316044747829437e-02 5.766973644495010376e-02 4.030161201953887939e-01 7.670826162211596966e-04 -7.694975286722183228e-02
3.391162678599357605e-02 -3.165776133537292480e-01 2.928068339824676514e-01 -4.417286068201065063e-02 -7.164540234953165054e-03 -2.274626940488815308e-01 -4.467721283435821533e-02 1.112228408455848694e-01 1.692398935556411743e-01 -1.594052910804748535e-01 -4.270059242844581604e-02 2.219427675008773804e-01 -3.851460516452789307e-01 8.040810376405715942e-02 -1.415746985003352165e-03 -1.922205686569213867e-01 -1.169385462999343872e-01 6.342214345932006836e-02 -1.169535592198371887e-01 1.418351531028747559e-01 7.821802794933319092e-02 -1.186392679810523987e-01 2.848327457904815674e-01 -2.511332035064697266e-01 2.629497945308685303e-01 -2.057936191558837891e-01 3.057224303483963013e-02 3.117506504058837891e-01 -6.822185963392257690e-02 4.592275619506835938e-02 -1.192217320203781128e-01 3.767756372690200806e-02
-8.555506914854049683e-02 -1.162843927741050720e-01 2.395565062761306763e-01 -4.023308306932449341e-02 -2.763033211231231689e-01 -3.991740942001342773e-01 -5.785626918077468872e-02 2.443981617689132690e-01 4.528692662715911865e-01 -1.228692457079887390e-01 -5.215181037783622742e-02 1.694950759410858154e-01 1.828439882956445217e-03 -1.227089087478816509e-04 -5.627640709280967712e-02 -1.769794672727584839e-01 2.397712506353855133e-02 -8.477934636175632477e-03 -3.407500982284545898e-01 2.894632145762443542e-02 1.158050224184989929e-01 -9.781873971223831177e-02 8.834475278854370117e-02 -1.072203218936920166e-01 -3.398103639483451843e-02 -1.248592287302017212e-01 -4.561933223158121109e-03 2.756351232528686523e-01 1.441572904586791992e-01 1.837314218282699585e-01 1.448853015899658203e-01 -8.436250686645507812e-02
5.458598956465721130e-02 -2.785385549068450928e-01 3.347525298595428467e-01 1.114903166890144348e-01 -2.248703688383102417e-01 -1.359221041202545166e-01 -2.278122305870056152e-01 6.850189715623855591e-02 2.880702018737792969e-01 -1.672876030206680298e-01 5.278583616018295288e-02 2.752287983894348145e-01 -1.524104475975036621e-01 -1.119528189301490784e-01 -6.232026498764753342e-03 -2.227023243904113770e-01 4.128489643335342407e-02 1.815295666456222534e-01 -1.902406215667724609e-01 -8.358410000801086426e-02 -3.980129957199096680e-02 2.593566663563251495e-02 2.573813199996948242e-01 -2.850483655929565430e-01 6.436039507389068604e-02 -1.618526428937911987e-01 3.397299349308013916e-02 1.089384928345680237e-01 -1.449823379516601562e-01 2.812204062938690186e-01 -1.333158463239669800e-01 -7.471749186515808105e-02
2.784348428249359131e-01 -1.431645303964614868e-01 3.478855192661285400e-01 4.182270169258117676e-02 -9.607442468404769897e-02 1.370495930314064026e-02 5.090425908565521240e-02 -3.600473329424858093e-02 3.813655674457550049e-01 -9.510104358196258545e-02 -1.970748901367187500e-01 1.284083127975463867e-01 -1.486309319734573364e-01 2.347562760114669800e-01 -2.688901126384735107e-01 -2.144993841648101807e-01 3.050802834331989288e-02 -2.544303424656391144e-02 -2.432312369346618652e-01 -2.054658532142639160e-01 1.341671645641326904e-01 6.478938460350036621e-02 -1.589713059365749359e-02 -2.465053051710128784e-01 2.040628045797348022e-01 -1.268562376499176025e-01 6.093216128647327423e-03 5.461053922772407532e-02 1.096671819686889648e-01 2.887596786022186279e-01 5.008934810757637024e-02 1.254220455884933472e-01
-9.591985493898391724e-02 -2.180991768836975098e-01 -1.387089341878890991e-01 2.452120929956436157e-01 -1.401489693671464920e-02 -2.235042601823806763e-01 -1.249477714300155640e-01 2.450790405273437500e-01 4.026297330856323242e-01 3.502766788005828857e-02 9.677142649888992310e-02 1.788325458765029907e-01 -1.172166466712951660e-01 -1.413436830043792725e-01 1.673539876937866211e-01 -3.047004640102386475e-01 2.073545567691326141e-02 -3.414171189069747925e-02 -1.978330612182617188e-01 1.508574187755584717e-01 8.036600798368453979e-02 -1.849790513515472412e-01 -8.139116317033767700e-02 -2.677961587905883789e-01 -2.057194709777832031e-01 1.155985072255134583e-01 -1.347892433404922485e-01 9.725732356309890747e-02 -8.809380233287811279e-02 -8.569893985986709595e-02 -2.339047044515609741e-01 2.077305763959884644e-01
4.697161167860031128e-02 -3.209300041198730469e-01 -1.121497452259063721e-01 1.475328952074050903e-01 -6.788914650678634644e-02 -1.020609810948371887e-01 9.305069595575332642e-02 3.465415164828300476e-02 3.959054127335548401e-02 -1.320354491472244263e-01 7.505971938371658325e-02 4.810203239321708679e-02 -2.773263752460479736e-01 2.171102166175842285e-01 4.108542799949645996e-01 -4.089515507221221924e-01 8.576261252164840698e-02 9.619471617043018341e-03 -6.422328203916549683e-02 -1.741314530372619629e-01 2.054617404937744141e-01 -5.280881002545356750e-02 -4.354411363601684570e-02 -4.079197943210601807e-01 1.211733184754848480e-02 3.301838412880897522e-02 -2.949751019477844238e-01 2.464360743761062622e-02 -4.885417968034744263e-02 -2.353352308273315430e-02 -1.776040345430374146e-02 -3.505233302712440491e-02
2.089577615261077881e-01 -3.288543820381164551e-01 -9.652901440858840942e-02 2.384989857673645020e-01 1.591804921627044678e-01 -1.758588254451751709e-01 -1.469653546810150146e-01 2.733088135719299316e-01 3.294052779674530029e-01 -1.581375896930694580e-01 -1.448187828063964844e-01 3.254630137234926224e-03 -2.082518786191940308e-01 -8.919352293014526367e-02 2.016746699810028076e-01 -1.220950037240982056e-01 3.416979312896728516e-02 8.105077594518661499e-02 -2.158842049539089203e-02 -5.386655032634735107e-02 1.058003753423690796e-01 -1.521091908216476440e-01 -4.763958230614662170e-02 -2.976877391338348389e-01 -4.217180609703063965e-02 1.686564832925796509e-01 8.442454040050506592e-02 2.852048873901367188e-01 1.211732998490333557e-01 2.138909250497817993e-01 -6.403017789125442505e-02 2.201819717884063721e-01
-3.709672018885612488e-02 -3.194924890995025635e-01 9.785194881260395050e-03 2.696393430233001709e-01 -1.481624245643615723e-01 -1.929175257682800293e-01 -1.959341317415237427e-01 2.196152508258819580e-01 2.395407669246196747e-02 -1.581675708293914795e-01 2.203080952167510986e-01 -1.149035766720771790e-01 1.475163642317056656e-02 -5.110554769635200500e-02 1.323542445898056030e-01 -2.709407359361648560e-02 -4.664754029363393784e-03 1.165503859519958496e-01 -1.119219809770584106e-01 1.637976616621017456e-01 8.191492408514022827e-02 -1.759889125823974609e-01 -8.175127208232879639e-03 -2.940002083778381348e-01 6.695712357759475708e-02 3.707751929759979248e-01 -1.069051623344421387e-01 -1.779946237802505493e-01 1.767401844263076782e-01 3.970357179641723633e-01 1.320126093924045563e-02 1.352129131555557251e-01
2.339198999106884003e-02 -3.836852908134460449e-01 2.366703748703002930e-01 1.268626749515533447e-01 -1.811186671257019043e-01 -1.894620060920715332e-01 -2.604899108409881592e-01 6.370428204536437988e-02 2.719736993312835693e-01 -9.090249240398406982e-02 -7.620184123516082764e-02 2.168563306331634521e-01 -1.699506938457489014e-01 -3.943722695112228394e-02 -6.793072819709777832e-02 -1.569527983665466309e-01 5.004762671887874603e-03 1.788275316357612610e-02 -1.432181000709533691e-01 -6.484659761190414429e-02 1.305338442325592041e-01 -9.363609552383422852e-02 3.266063332557678223e-01 -3.200978636741638184e-01 9.047494083642959595e-02 -1.888552308082580566e-01 -9.934445470571517944e-02 1.303419023752212524e-01 -1.392602324485778809e-01 2.250088900327682495e-01 -5.239703878760337830e-02 -2.031848728656768799e-01
8.866674266755580902e-03 -3.307235836982727051e-01 -2.484576217830181122e-02 8.598782122135162354e-02 6.539458036422729492e-02 -1.677619069814682007e-01 1.298181712627410889e-01 -3.330518677830696106e-02 2.696046233177185059e-02 -7.957028225064277649e-03 8.132664114236831665e-02 8.686285465955734253e-03 -3.483725786209106445e-01 -5.058366805315017700e-02 1.289358884096145630e-01 -2.564710974693298340e-01 -8.081149309873580933e-02 3.216096460819244385e-01 -1.586212664842605591e-01 -1.422855556011199951e-01 1.769475638866424561e-01 9.061386808753013611e-03 1.854950636625289917e-01 -1.956822276115417480e-01 -2.024454623460769653e-01 -2.956727743148803711e-01 -7.529022544622421265e-02 2.006848342716693878e-02 -1.720348298549652100e-01 1.039751321077346802e-01 -2.562106847763061523e-01 3.440285027027130127e-01
8.027043193578720093e-02 -3.092672228813171387e-01 3.890179693698883057e-01 1.340896785259246826e-01 -2.446115314960479736e-01 -2.345235347747802734e-01 -8.893124014139175415e-02 2.147150784730911255e-01 4.309982433915138245e-02 -7.707344740629196167e-02 1.431632135063409805e-02 2.538002431392669678e-01 -1.650608181953430176e-01 1.391780376434326172e-01 -2.705300152301788330e-01 -9.022304415702819824e-02 -1.465483754873275757e-01 2.352395206689834595e-01 -2.003849148750305176e-01 -1.128067914396524429e-02 1.893481761217117310e-01 5.527509003877639771e-02 1.706274151802062988e-01 -4.268344491720199585e-02 1.672362238168716431e-01 2.109149284660816193e-02 -1.023611053824424744e-01 1.122741326689720154e-01 -7.008277811110019684e-03 3.186932206153869629e-01 1.103871017694473267e-01 -8.457730710506439209e-02
3.602132666856050491e-03 -3.947311341762542725e-01 2.877678871154785156e-01 6.602517515420913696e-02 1.060258820652961731e-01 -8.956216275691986084e-02 9.505505114793777466e-02 -1.409229189157485962e-01 -4.054413735866546631e-02 -1.825170367956161499e-01 -5.031876266002655029e-03 -1.005044206976890564e-01 -2.329522520303726196e-01 -5.849025398492813110e-02 3.828201070427894592e-02 -4.214892089366912842e-01 -2.748635597527027130e-02 -9.800298511981964111e-02 -1.862353384494781494e-01 2.480989508330821991e-02 -8.255685865879058838e-02 -1.961223781108856201e-02 -1.099629104137420654e-01 -2.699333131313323975e-01 -2.278434336185455322e-01 1.788868010044097900e-01 -1.766854822635650635e-01 -1.023332253098487854e-01 1.922845542430877686e-01 -1.318444013595581055e-01 -2.625043094158172607e-01 2.006854116916656494e-01
-1.735848784446716309e-01 -4.074650704860687256e-01 1.402313709259033203e-01 1.832048147916793823e-01 8.387854695320129395e-02 -1.354910582304000854e-01 -2.096838206052780151e-01 7.427111268043518066e-02 -1.419461667537689209e-01 -3.138664662837982178e-01 -2.959902584552764893e-02 2.112498134374618530e-01 -2.628104984760284424e-01 3.690372034907341003e-02 3.891076743602752686e-01 -5.720436573028564453e-02 -8.784404397010803223e-02 5.467287451028823853e-02 -1.788838505744934082e-01 1.668256521224975586e-02 1.756980568170547485e-01 -1.485664546489715576e-01 -7.007783744484186172e-03 -8.043271303176879883e-02 2.171351760625839233e-01 -1.631366610527038574e-01 5.941418930888175964e-03 -6.546054035425186157e-02 -1.232399418950080872e-01 2.575543820858001709e-01 1.305528283119201660e-01 8.585570007562637329e-02
-2.033348381519317627e-01 -1.412062793970108032e-01 2.114796638488769531e-01 -1.138678044080734253e-01 -1.028595566749572754e-01 -1.740105599164962769e-01 4.712129756808280945e-02 1.607491523027420044e-01 1.435108780860900879e-01 -2.713820338249206543e-01 1.468013972043991089e-01 -1.426360011100769043e-01 2.507531456649303436e-02 3.112764656543731689e-01 -1.082284823060035706e-01 -2.547743022441864014e-01 5.649764556437730789e-03 2.825008928775787354e-01 -2.308142185211181641e-01 1.897898167371749878e-01 7.434255629777908325e-02 4.218360409140586853e-02 -8.561631664633750916e-03 6.204265356063842773e-02 2.153570502996444702e-01 1.600061357021331787e-02 -2.304211407899856567e-01 2.115736156702041626e-01 -1.576106995344161987e-01 3.743361830711364746e-01 5.603151768445968628e-02 9.411700069904327393e-02
-1.547405272722244263e-01 -3.196433484554290771e-01 7.087832316756248474e-03 9.708844125270843506e-02 2.085570096969604492e-01 -2.796970903873443604e-01 -2.633652389049530029e-01 1.270801723003387451e-01 1.790142967365682125e-03 -1.218474432826042175e-01 -2.350918054580688477e-01 -2.286128886044025421e-02 -1.920149326324462891e-01 -1.546546667814254761e-01 9.361305087804794312e-02 -1.801591962575912476e-01 -3.275892883539199829e-02 2.067268490791320801e-01 9.174557775259017944e-02 5.228418484330177307e-02 2.364162504673004150e-01 -3.068130016326904297e-01 1.721451431512832642e-01 -1.196577921509742737e-01 -2.084011286497116089e-01 1.856030374765396118e-01 1.653740555047988892e-01 2.080225646495819092e-01 -3.312157094478607178e-02 1.763545125722885132e-01 -1.655173897743225098e-01 1.657903194427490234e-01
9.810593724250793457e-02 -4.381094276905059814e-01 1.921938508749008179e-01 1.758207827806472778e-01 1.089379936456680298e-01 -7.816673815250396729e-02 -2.106307260692119598e-02 1.263884156942367554e-01 -2.877930998802185059e-01 -8.409603685140609741e-02 -9.275577962398529053e-02 -1.667283773422241211e-01 -1.520492434501647949e-01 1.181864365935325623e-01 -1.878272183239459991e-02 -5.400059819221496582e-01 1.185091659426689148e-01 -5.665816366672515869e-02 -7.750243693590164185e-02 -8.772533386945724487e-02 7.370447367429733276e-02 -1.840220540761947632e-01 -1.725525557994842529e-01 -1.943944096565246582e-01 -4.198401048779487610e-02 -1.554247885942459106e-01 -2.015152871608734131e-01 1.919383741915225983e-02 1.265006959438323975e-01 8.160509169101715088e-02 -4.235320910811424255e-02 1.080486327409744263e-01
-6.358503364026546478e-03 -4.718089103698730469e-01 -6.034738197922706604e-02 -1.537493169307708740e-01 2.381393760442733765e-01 9.854143112897872925e-02 -1.636003702878952026e-01 3.069165349006652832e-01 2.560586668550968170e-02 2.158457785844802856e-02 -5.309285223484039307e-02 2.195457927882671356e-03 -1.911171376705169678e-01 1.177750248461961746e-02 1.718880841508507729e-03 -1.759741008281707764e-01 6.769496947526931763e-02 -5.118798464536666870e-02 -2.932662665843963623e-01 2.717795409262180328e-02 5.785367265343666077e-02 4.568563029170036316e-02 -2.019212394952774048e-02 -1.095119863748550415e-01 -1.002868339419364929e-01 1.769134849309921265e-01 -9.733075648546218872e-02 5.154695361852645874e-03 1.518339514732360840e-01 4.862481653690338135e-01 -1.251366883516311646e-01 2.309220135211944580e-01
-1.962868869304656982e-02 -3.813360333442687988e-01 1.092517673969268799e-01 1.783281750977039337e-02 1.175591722130775452e-03 -1.096348837018013000e-01 2.270208597183227539e-01 3.989795222878456116e-02 4.802460223436355591e-02 -8.522409200668334961e-02 1.812211126089096069e-01 1.776320487260818481e-01 -4.475469291210174561e-01 1.172082200646400452e-01 8.062230050563812256e-02 -2.663272321224212646e-01 1.241737380623817444e-01 5.190452560782432556e-02 -2.685150802135467529e-01 -6.981571204960346222e-03 1.322527080774307251e-01 -5.291516333818435669e-02 -3.485133945941925049e-01 -9.969539195299148560e-02 -3.150562522932887077e-03 -3.673194348812103271e-02 -1.169586461037397385e-02 -6.295528262853622437e-02 2.964011430740356445e-01 1.372938752174377441e-01 -2.067705392837524414e-01 -1.203816831111907959e-01
4.701383411884307861e-02 -4.459148049354553223e-01 2.134516686201095581e-01 1.279679983854293823e-01 -2.003800570964813232e-01 -8.405853062868118286e-02 -2.383097261190414429e-01 1.517680436372756958e-01 2.929391264915466309e-01 -6.329219043254852295e-02 -5.614732578396797180e-02 2.769607603549957275e-01 -6.527968496084213257e-02 4.783827811479568481e-02 -1.871460974216461182e-01 -2.418178170919418335e-01 -3.280938789248466492e-02 2.851128345355391502e-03 -1.992731690406799316e-01 -9.101815521717071533e-02 -5.157937109470367432e-02 7.244009524583816528e-03 2.453800737857818604e-01 -2.753700315952301025e-01 -4.298761952668428421e-03 -1.743003726005554199e-01 7.588982116430997849e-04 7.953867316246032715e-02 -1.531016379594802856e-01 1.742337793111801147e-01 -1.627244353294372559e-01 -1.881658285856246948e-01
8.936729282140731812e-02 -2.964648008346557617e-01 2.433239817619323730e-01 -1.312730833888053894e-02 -2.667568027973175049e-01 -1.140321344137191772e-01 -3.078518807888031006e-01 1.293845325708389282e-01 2.328491955995559692e-01 -1.389328539371490479e-01 -2.035333402454853058e-02 1.858315616846084595e-01 -1.272981464862823486e-01 9.941056370735168457e-03 -1.259266734123229980e-01 -2.764560878276824951e-01 -8.903609961271286011e-02 -1.188712269067764282e-01 -1.655207127332687378e-01 2.135466597974300385e-02 9.204961359500885010e-02 -2.298397757112979889e-02 2.732290625572204590e-01 -2.318816483020782471e-01 5.848440807312726974e-03 -1.511866897344589233e-01 -4.885254800319671631e-02 2.142561823129653931e-01 -2.320774942636489868e-01 3.326844274997711182e-01 -8.999038487672805786e-02 -2.920936606824398041e-02
3.365952074527740479e-01 -2.565137445926666260e-01 8.233569562435150146e-03 2.478342689573764801e-02 6.959434598684310913e-02 -4.293691366910934448e-02 -1.517075449228286743e-01 -8.264794945716857910e-02 2.108326107263565063e-01 -3.853680789470672607e-01 4.656372591853141785e-02 3.596571460366249084e-02 -1.476698927581310272e-02 -9.061484038829803467e-02 1.785243749618530273e-01 -1.236683130264282227e-01 2.726270854473114014e-01 1.117375120520591736e-01 -8.025793731212615967e-02 -1.339377909898757935e-01 7.163045555353164673e-02 -2.247804999351501465e-01 -1.849547475576400757e-01 -2.462743967771530151e-01 -1.316187381744384766e-01 2.587750740349292755e-02 -9.723059087991714478e-02 -3.175460174679756165e-02 -4.061381146311759949e-02 4.441348910331726074e-01 -1.465231627225875854e-01 1.453863233327865601e-01
1.361435800790786743e-01 -3.797458112239837646e-01 2.104587703943252563e-01 1.452333033084869385e-01 -2.102535367012023926e-01 -1.615483909845352173e-01 -2.449827343225479126e-01 5.466256663203239441e-02 3.600011765956878662e-01 -8.265603333711624146e-02 5.499580409377813339e-03 2.228728532791137695e-01 -4.277627170085906982e-02 -2.914022095501422882e-02 -8.723390102386474609e-02 -1.216852217912673950e-01 -1.020514518022537231e-01 3.542677313089370728e-02 -2.040306627750396729e-01 -2.342815138399600983e-02 1.335487216711044312e-01 -2.635975927114486694e-02 2.904381752014160156e-01 -2.545688748359680176e-01 -1.556435250677168369e-03 -2.117495536804199219e-01 -5.471154674887657166e-02 5.755992978811264038e-02 -1.873222291469573975e-01 2.322579026222229004e-01 -1.001182198524475098e-01 -2.357788234949111938e-01
4.893290251493453979e-02 -4.045239090919494629e-01 -2.236385941505432129e-01 7.541755586862564087e-02 -1.927366852760314941e-01 -2.122136503458023071e-01 1.326033025979995728e-01 -1.555668562650680542e-01 -5.301276594400405884e-02 -1.006863638758659363e-01 -4.013101384043693542e-02 2.297295257449150085e-02 -2.131397277116775513e-01 2.137126401066780090e-02 -5.165691021829843521e-03 -2.793573439121246338e-01 1.188741549849510193e-01 1.633309274911880493e-01 -6.187161058187484741e-02 3.252707719802856445e-01 9.807472676038742065e-02 -4.055134952068328857e-01 -1.986063271760940552e-02 -1.612774655222892761e-02 -1.330460757017135620e-01 -3.386589139699935913e-02 -1.216487064957618713e-01 2.105346471071243286e-01 -1.692612171173095703e-01 2.709752023220062256e-01 -8.374791592359542847e-02 5.518039315938949585e-02
1.055817902088165283e-01 -3.331600427627563477e-01 8.262923359870910645e-02 3.927892819046974182e-02 -4.435086157172918320e-03 -2.730099260807037354e-01 1.330625861883163452e-01 8.496179431676864624e-02 -1.010665521025657654e-01 -2.500591278076171875e-01 -6.982663273811340332e-02 1.811674237251281738e-01 -4.703826606273651123e-01 -2.567956782877445221e-02 2.013905793428421021e-01 -2.976568043231964111e-01 1.578318625688552856e-01 1.135777533054351807e-01 -1.222310364246368408e-01 1.432424932718276978e-01 1.098845675587654114e-01 -2.796038053929805756e-02 -1.760712265968322754e-01 -2.277135998010635376e-01 1.295488625764846802e-01 5.310166627168655396e-02 -9.130756556987762451e-02 -1.336652785539627075e-01 1.161242052912712097e-01 1.530440300703048706e-01 -1.259596347808837891e-01 -2.023116350173950195e-01
1.160778403282165527e-01 -4.757035970687866211e-01 7.070323452353477478e-03 1.552971154451370239e-01 -1.093416064977645874e-01 3.480420634150505066e-02 1.131955832242965698e-01 -1.400752961635589600e-01 -5.525938048958778381e-02 -6.531114876270294189e-02 1.408422440290451050e-01 2.147446721792221069e-01 -3.854841291904449463e-01 -2.234534732997417450e-02 2.604831941425800323e-02 -3.313426971435546875e-01 2.078360319137573242e-01 -9.670791774988174438e-02 -1.592053771018981934e-01 2.416448742151260376e-01 1.810164451599121094e-01 -1.401614099740982056e-01 -1.551352143287658691e-01 -1.983795613050460815e-01 -4.273958504199981689e-02 4.946398735046386719e-02 9.793604165315628052e-02 1.392209827899932861e-01 -1.192602068185806274e-01 1.418541520833969116e-01 -1.597772091627120972e-01 -1.112955883145332336e-01
-1.028165593743324280e-02 -2.970265448093414307e-01 3.269838690757751465e-01 7.146611064672470093e-02 -9.632347524166107178e-02 -1.030640378594398499e-01 9.318817406892776489e-02 -7.368694245815277100e-02 8.366805501282215118e-03 -3.998689725995063782e-02 2.485060133039951324e-02 3.737356662750244141e-01 -3.489727079868316650e-01 8.225197345018386841e-02 1.789652854204177856e-01 -4.555096030235290527e-01 1.344162374734878540e-01 -5.703937262296676636e-02 1.446633338928222656e-01 -6.306952983140945435e-02 1.831397563219070435e-01 -2.522517740726470947e-01 -9.461675584316253662e-02 -7.255059480667114258e-02 1.239409670233726501e-01 1.600405573844909668e-01 -1.454370766878128052e-01 2.039525844156742096e-02 1.435949504375457764e-01 1.196898147463798523e-01 -4.201036412268877029e-03 -2.193360403180122375e-02
2.316230982542037964e-01 -3.859891891479492188e-01 6.619927287101745605e-02 4.467232525348663330e-02 -1.078251972794532776e-01 -1.271195150911808014e-02 -1.998201310634613037e-01 -8.041752502322196960e-03 -1.587828248739242554e-01 -6.396614015102386475e-02 -1.386045515537261963e-01 4.179995507001876831e-02 -3.566502928733825684e-01 2.146364450454711914e-01 1.604667603969573975e-01 -7.011632621288299561e-02 3.034192919731140137e-01 1.517032086849212646e-01 -2.962430715560913086e-01 -9.804748743772506714e-02 -1.164520680904388428e-01 -6.179291009902954102e-02 -2.881860733032226562e-01 -1.781099885702133179e-01 1.675077527761459351e-01 -1.065417230129241943e-01 -1.486912369728088379e-01 1.878530830144882202e-01 1.328530758619308472e-01 1.436560451984405518e-01 -5.402857810258865356e-02 -4.888935759663581848e-02
-1.523031760007143021e-02 -4.027844965457916260e-01 2.940958738327026367e-01 -1.600528359413146973e-01 4.693488008342683315e-04 -8.209954947233200073e-02 -2.162037417292594910e-02 2.138953357934951782e-01 8.937975764274597168e-02 -2.151439487934112549e-01 -2.641113661229610443e-02 1.104672327637672424e-01 -3.460944294929504395e-01 7.523312419652938843e-02 -1.134374216198921204e-01 -1.176453605294227600e-01 -3.636520355939865112e-02 1.502058468759059906e-02 5.449716374278068542e-02 -1.392118036746978760e-01 2.118408530950546265e-01 -1.213602721691131592e-01 3.702196776866912842e-01 -2.246647030115127563e-01 1.277644485235214233e-01 -1.534660905599594116e-01 1.268391013145446777e-01 5.470853298902511597e-02 -6.515879184007644653e-02 2.893824279308319092e-01 -6.596994400024414062e-02 1.755041033029556274e-01
-1.807852461934089661e-02 -2.585035860538482666e-01 1.260735094547271729e-01 -1.752077192068099976e-01 1.370044201612472534e-01 -3.260633647441864014e-01 -2.734041512012481689e-01 2.104272097349166870e-01 1.630024015903472900e-01 7.439339905977249146e-02 -2.207234129309654236e-02 -8.869655430316925049e-02 -2.708570063114166260e-01 -1.544247567653656006e-01 -1.002780646085739136e-01 -2.156772464513778687e-01 1.523367911577224731e-01 6.981473416090011597e-02 -1.787329912185668945e-01 -4.681472666561603546e-03 -9.701015800237655640e-02 -6.960438936948776245e-02 2.491769492626190186e-01 -4.115625470876693726e-02 -3.635238111019134521e-01 6.176103651523590088e-02 -1.563855409622192383e-01 5.565745756030082703e-02 2.294430732727050781e-01 2.977702021598815918e-01 4.257782921195030212e-02 5.629936978220939636e-02
-6.312503665685653687e-02 -5.408598780632019043e-01 -7.729393988847732544e-02 8.955865050666034222e-04 -3.877981379628181458e-02 8.014937490224838257e-02 5.292653292417526245e-02 2.534697949886322021e-02 7.531496882438659668e-02 -9.935192018747329712e-02 1.001818925142288208e-01 2.263338565826416016e-01 -3.729572296142578125e-01 -6.777086108922958374e-02 5.654207896441221237e-03 -2.508086264133453369e-01 1.383921969681978226e-02 -1.708693802356719971e-02 -2.466390281915664673e-02 4.718863591551780701e-02 3.421564996242523193e-01 -2.892403900623321533e-01 -6.006126105785369873e-02 -8.979358524084091187e-02 -5.687331035733222961e-02 -1.954584270715713501e-01 -1.245865449309349060e-01 -3.109362348914146423e-02 -3.172118961811065674e-01 2.243229933083057404e-02 -1.663297414779663086e-01 -1.632251217961311340e-02
-2.864008247852325439e-01 -4.144207537174224854e-01 -4.436072707176208496e-02 -1.221732348203659058e-01 1.153820008039474487e-02 -2.201796323060989380e-01 -1.226434670388698578e-02 -4.738676175475120544e-02 8.982953429222106934e-02 -9.500692039728164673e-02 2.334029786288738251e-02 -2.249833494424819946e-01 2.396168373525142670e-02 -1.026831381022930145e-02 -2.541999816894531250e-01 -2.007908374071121216e-01 7.816588133573532104e-02 3.481515944004058838e-01 -3.433998227119445801e-01 -2.254528552293777466e-01 1.859750449657440186e-01 8.716469258069992065e-02 -7.914744317531585693e-02 1.485704928636550903e-01 1.480155289173126221e-01 5.313744395971298218e-02 -1.349442750215530396e-01 2.647021710872650146e-01 -3.440518304705619812e-02 1.525799781084060669e-01 9.311911650002002716e-03 -1.736301928758621216e-02
2.120029032230377197e-01 -2.986847460269927979e-01 -6.424476206302642822e-02 1.032661274075508118e-01 1.736605912446975708e-01 -1.955900788307189941e-01 -1.903731375932693481e-01 1.149391531944274902e-01 8.187875896692276001e-02 -2.085627317428588867e-01 -4.487721525947563350e-05 1.317408829927444458e-01 1.179157048463821411e-01 -7.397650182247161865e-02 3.274568915367126465e-01 -2.357955873012542725e-01 2.567786276340484619e-01 -6.560586392879486084e-02 -1.904094815254211426e-01 -6.011097878217697144e-02 1.788298785686492920e-01 -2.715740501880645752e-01 -1.132121235132217407e-01 -1.019141972064971924e-01 -4.865019395947456360e-02 2.781517803668975830e-02 -3.532401099801063538e-02 -1.095480769872665405e-01 -2.718042582273483276e-02 3.898108005523681641e-01 -6.411569565534591675e-02 2.668076753616333008e-01
2.486119791865348816e-02 -4.522646665573120117e-01 4.085571318864822388e-02 1.249487847089767456e-01 -7.602747529745101929e-02 -5.493694171309471130e-02 2.712998352944850922e-02 3.826766833662986755e-02 1.384895294904708862e-02 -1.578463762998580933e-01 1.399899125099182129e-01 2.218502387404441833e-02 -3.990534245967864990e-01 -4.434780776500701904e-02 3.610597550868988037e-01 -1.581035256385803223e-01 1.747794002294540405e-01 1.402956843376159668e-01 -8.307637274265289307e-02 -1.462433040142059326e-01 2.398328036069869995e-01 3.527898341417312622e-02 -5.390219017863273621e-02 -3.779769837856292725e-01 -1.009259819984436035e-01 -1.653929986059665680e-02 -3.115141987800598145e-01 -5.325143784284591675e-02 -4.399971663951873779e-02 6.899445503950119019e-02 -5.748206377029418945e-02 -3.738977015018463135e-02
-6.313174217939376831e-02 -2.738651633262634277e-01 7.823552936315536499e-02 -2.832544147968292236e-01 1.351713985204696655e-01 -3.075309097766876221e-01 -1.590965688228607178e-01 1.411762833595275879e-01 9.539812058210372925e-02 2.606974355876445770e-02 -4.380653426051139832e-02 -4.496999550610780716e-03 -2.038073390722274780e-01 -2.048932202160358429e-02 -8.942607045173645020e-02 -3.091088831424713135e-01 6.890765577554702759e-02 -1.140789762139320374e-01 -1.774061620235443115e-01 4.798742383718490601e-02 -1.647410243749618530e-01 -1.044941321015357971e-01 2.170284837484359741e-01 -1.813516169786453247e-01 -2.027016729116439819e-01 2.349835932254791260e-01 -2.066425383090972900e-01 7.951142638921737671e-02 2.451301515102386475e-01 3.735124468803405762e-01 3.941762074828147888e-02 5.725572630763053894e-02
1.385946422815322876e-01 -4.432288408279418945e-01 -2.332119792699813843e-01 2.125858962535858154e-01 6.904405355453491211e-02 -1.158311590552330017e-01 2.915479615330696106e-02 1.692881248891353607e-02 2.011570483446121216e-01 -3.227994143962860107e-01 -8.487423509359359741e-02 -6.114327162504196167e-02 -5.286863539367914200e-03 -1.653041839599609375e-01 -5.168702453374862671e-03 -2.013700306415557861e-01 9.398908913135528564e-02 -2.059761583805084229e-01 -3.212161362171173096e-01 -5.238151550292968750e-02 1.584616899490356445e-01 -2.205236703157424927e-01 1.739870905876159668e-01 -2.309245765209197998e-01 -6.461401283740997314e-02 1.933309733867645264e-01 -1.777211725711822510e-01 6.043219193816184998e-02 -1.384723782539367676e-01 9.551302343606948853e-02 -5.260802060365676880e-02 1.397395730018615723e-01
-6.078942492604255676e-02 -4.199038147926330566e-01 -1.885793544352054596e-02 -2.676847279071807861e-01 -3.295594453811645508e-02 -1.377050727605819702e-01 -1.314275711774826050e-01 -1.124708279967308044e-01 1.918766088783740997e-02 -1.069500818848609924e-01 5.529949907213449478e-03 6.693702936172485352e-02 -6.464174389839172363e-02 -1.045789942145347595e-01 2.900291383266448975e-01 -3.065055012702941895e-01 1.226420551538467407e-01 1.621860861778259277e-01 -5.837847944349050522e-03 3.628949075937271118e-02 3.651633262634277344e-01 -3.516111969947814941e-01 -2.029365673661231995e-02 -1.043139845132827759e-01 3.003578074276447296e-02 -2.091042995452880859e-01 -1.609302312135696411e-01 -3.458762913942337036e-02 3.047278523445129395e-01 -1.022916808724403381e-01 6.017833016812801361e-03 -4.962464049458503723e-02
2.751895189285278320e-01 -4.309158325195312500e-01 -3.790186252444982529e-03 1.314264386892318726e-01 1.741773486137390137e-01 -1.551524251699447632e-01 -1.286728829145431519e-01 6.240178272128105164e-02 -5.073464661836624146e-02 -3.722608089447021484e-01 2.257185056805610657e-02 2.561427056789398193e-01 -9.102680720388889313e-03 3.436625376343727112e-02 2.283177673816680908e-01 -2.858568429946899414e-01 1.730501949787139893e-01 1.108852308243513107e-02 -7.152580469846725464e-02 -7.274166494607925415e-02 1.381215602159500122e-01 -2.110971361398696899e-01 -2.684958577156066895e-01 -2.495064586400985718e-01 -2.445904165506362915e-02 -1.367983967065811157e-01 -1.163481846451759338e-01 2.891024015843868256e-02 -4.740035906434059143e-02 1.511778235435485840e-01 8.032040297985076904e-02 1.894855685532093048e-02
5.161004140973091125e-02 -3.198128640651702881e-01 2.580007016658782959e-01 1.776785254478454590e-01 -2.320320010185241699e-01 -1.004380881786346436e-01 -2.067732214927673340e-01 3.097519651055335999e-02 3.031761050224304199e-01 -2.116817777277901769e-04 1.072519719600677490e-01 3.088929653167724609e-01 -2.397108227014541626e-01 -9.979300945997238159e-02 -1.281181275844573975e-01 -1.556815952062606812e-01 -5.301051307469606400e-03 -7.074873149394989014e-02 -2.846322655677795410e-01 -1.390957739204168320e-02 1.654770970344543457e-01 1.072670072317123413e-01 2.935611605644226074e-01 -2.346738129854202271e-01 3.608385100960731506e-02 -6.087813898921012878e-02 -5.166276916861534119e-02 8.467192202806472778e-02 -7.148537784814834595e-02 2.066368460655212402e-01 -1.282278001308441162e-01 -1.920863986015319824e-01
2.371422201395034790e-02 -4.128893911838531494e-01 -1.444046497344970703e-01 1.010715812444686890e-01 -1.115917041897773743e-01 -1.304698828607797623e-02 1.586332172155380249e-01 -1.501004099845886230e-01 3.648836016654968262e-01 -1.232702732086181641e-01 1.847610622644424438e-01 -1.486902832984924316e-01 -1.917132735252380371e-01 -2.034547626972198486e-01 6.573186814785003662e-02 -2.623513042926788330e-01 8.355835825204849243e-02 -1.578591167926788330e-01 2.136449217796325684e-01 -8.429428935050964355e-02 -1.189582701772451401e-02 2.446073666214942932e-02 7.532516866922378540e-02 -8.785632997751235962e-02 1.085412427783012390e-01 2.357535362243652344e-01 -4.917483031749725342e-02 -5.648371204733848572e-02 -8.065955713391304016e-03 4.539122283458709717e-01 -1.453467737883329391e-02 -6.025390699505805969e-02
2.019395679235458374e-02 -3.039425313472747803e-01 1.750342547893524170e-01 5.413399636745452881e-02 -8.759265393018722534e-02 -1.657154113054275513e-01 -1.300288289785385132e-01 1.963065266609191895e-01 2.844335436820983887e-01 6.972609460353851318e-02 -6.367542594671249390e-02 3.358004093170166016e-01 -2.815143465995788574e-01 1.287226229906082153e-01 -1.010653674602508545e-01 -2.722047567367553711e-01 -1.232775487005710602e-02 3.787227347493171692e-02 -1.721857190132141113e-01 9.089553356170654297e-02 7.042399793863296509e-02 1.759161055088043213e-01 2.767007350921630859e-01 -1.873097419738769531e-01 -2.795152179896831512e-02 -7.942202687263488770e-02 -7.073435187339782715e-02 1.844050735235214233e-01 -1.351526677608489990e-01 3.708269298076629639e-01 7.713782042264938354e-02 -7.401644438505172729e-02
-7.573502603918313980e-03 -2.926119565963745117e-01 -2.197324782609939575e-01 2.831268310546875000e-02 -6.860106717795133591e-03 1.270986795425415039e-01 -1.904733926057815552e-01 1.343369632959365845e-01 -1.045896261930465698e-01 -1.371476948261260986e-01 -8.135382086038589478e-02 5.605213344097137451e-02 -1.775359213352203369e-01 7.715667784214019775e-02 2.768115103244781494e-01 -2.239877879619598389e-01 1.643476337194442749e-01 -1.178177725523710251e-02 -3.133923113346099854e-01 9.758087992668151855e-02 -1.017569303512573242e-01 -1.074715480208396912e-01 2.348461933434009552e-02 -3.141192495822906494e-01 -7.046583294868469238e-02 2.014681994915008545e-01 -1.439290195703506470e-01 3.173164129257202148e-01 5.013843625783920288e-02 2.335673123598098755e-01 -3.318879008293151855e-01 -2.726317755877971649e-02
1.849288940429687500e-01 -3.749767541885375977e-01 -6.022324040532112122e-02 2.159290164709091187e-01 -9.653960913419723511e-02 -3.120771348476409912e-01 1.281015723943710327e-01 -1.586062088608741760e-02 -5.798216909170150757e-02 -1.513997744768857956e-02 2.154015302658081055e-01 -2.839248999953269958e-02 -1.693228036165237427e-01 -6.696821004152297974e-02 3.735654801130294800e-02 -1.971670687198638916e-01 2.267601191997528076e-01 -1.672152616083621979e-02 -1.054793000221252441e-01 1.887040436267852783e-01 7.909680902957916260e-02 -1.859992444515228271e-01 1.926792562007904053e-01 -1.125614643096923828e-01 -1.279593557119369507e-01 1.594755053520202637e-01 8.080648630857467651e-02 4.481469094753265381e-02 3.718720376491546631e-01 2.954768240451812744e-01 -5.116736516356468201e-02 2.443515658378601074e-01
1.181838568300008774e-02 -2.535145282745361328e-01 3.053191304206848145e-01 -3.470674902200698853e-02 -6.059888750314712524e-03 -7.279504090547561646e-02 4.142355546355247498e-02 -9.484945982694625854e-02 1.796624809503555298e-01 -1.773012280464172363e-01 -1.597340404987335205e-01 2.531958818435668945e-01 -3.929401338100433350e-01 -5.695181433111429214e-03 5.724520981311798096e-02 -2.466551065444946289e-01 1.684726476669311523e-01 1.957221925258636475e-01 9.508021175861358643e-02 3.690829908009618521e-04 -2.735644206404685974e-02 -3.923473954200744629e-01 -4.262211918830871582e-02 -1.888305246829986572e-01 -9.570579975843429565e-02 1.218173131346702576e-01 -1.216566935181617737e-01 -1.237184777855873108e-01 2.215709686279296875e-01 2.415261566638946533e-01 -7.178387790918350220e-02 -1.365809142589569092e-01
1.493777930736541748e-01 -2.899643480777740479e-01 2.332621216773986816e-01 9.501590579748153687e-02 -1.954258680343627930e-01 -2.045491486787796021e-01 -1.901849359273910522e-01 3.319451212882995605e-02 3.755406141281127930e-01 -1.018611863255500793e-01 5.231785401701927185e-02 2.674273252487182617e-01 -6.104825809597969055e-02 2.527488023042678833e-02 -1.208911165595054626e-01 -1.997063606977462769e-01 -7.153134047985076904e-02 1.071810051798820496e-01 -2.070896178483963013e-01 -1.301326453685760498e-01 1.584172435104846954e-02 -7.869209349155426025e-02 3.508431911468505859e-01 -2.003092318773269653e-01 3.741572797298431396e-02 -2.304356098175048828e-01 -1.554317325353622437e-01 -1.909492351114749908e-02 -1.480964571237564087e-01 2.480574995279312134e-01 -1.087743714451789856e-01 -8.908285945653915405e-02
-1.945166476070880890e-02 -2.849407196044921875e-01 4.263950139284133911e-02 -2.475478053092956543e-01 -2.959699630737304688e-01 -1.081720069050788879e-01 4.557924717664718628e-02 7.700897008180618286e-02 1.435892283916473389e-01 -5.437461286783218384e-02 -1.125577241182327271e-01 1.042714640498161316e-01 -2.607283592224121094e-01 1.893582642078399658e-01 -7.792995870113372803e-02 -2.210193276405334473e-01 9.118419885635375977e-02 2.169702202081680298e-01 -1.520100831985473633e-01 -5.504453182220458984e-02 4.550663754343986511e-02 -8.628256618976593018e-02 4.082015454769134521e-01 -1.162454262375831604e-01 3.883702456951141357e-01 -8.517589420080184937e-02 -1.510933935642242432e-01 7.989921420812606812e-02 -1.056078374385833740e-01 2.497396469116210938e-01 -9.991417825222015381e-02 1.267013419419527054e-02
5.402735248208045959e-02 -3.868488371372222900e-01 2.690193429589271545e-02 2.651449441909790039e-01 2.049733549356460571e-01 -5.118792057037353516e-01 8.752083778381347656e-02 1.961579779163002968e-03 -4.769128188490867615e-02 -3.605309128761291504e-02 2.328075170516967773e-01 1.037547215819358826e-01 -7.964530959725379944e-05 -4.048381000757217407e-03 2.442993456497788429e-03 -1.469406187534332275e-01 1.165865361690521240e-01 6.552246212959289551e-02 6.740198284387588501e-02 -3.528328379616141319e-03 1.281467527151107788e-01 -2.576227784156799316e-01 -1.500216573476791382e-01 2.205377072095870972e-01 -5.584118887782096863e-02 1.901349425315856934e-01 -2.109834104776382446e-01 -7.568961381912231445e-02 2.197525650262832642e-01 2.234391570091247559e-01 -9.981761872768402100e-02 -2.202391251921653748e-02
4.339827597141265869e-02 -3.102688789367675781e-01 2.828367613255977631e-02 -2.320595644414424896e-02 -1.002890095114707947e-01 -1.454045623540878296e-01 5.128493532538414001e-02 -4.354128986597061157e-02 7.014440745115280151e-02 -1.200607717037200928e-01 2.172855287790298462e-02 7.183136884123086929e-03 -2.441637217998504639e-01 -1.019610613584518433e-01 -6.845140457153320312e-02 -7.341995090246200562e-02 2.896564602851867676e-01 -9.594042599201202393e-02 -1.705821007490158081e-01 -3.311125934123992920e-01 1.749270558357238770e-01 -2.473125308752059937e-01 1.498588025569915771e-01 3.190668649040162563e-04 -6.320876628160476685e-02 9.278251975774765015e-02 -1.055938005447387695e-01 1.500677764415740967e-01 2.335482742637395859e-03 2.365054488182067871e-01 -9.693550318479537964e-02 5.542267560958862305e-01
1.435433793812990189e-02 -3.435856103897094727e-01 3.024410009384155273e-01 3.410100191831588745e-02 6.093190051615238190e-03 -1.802370250225067139e-01 -2.022931575775146484e-01 1.192036569118499756e-01 2.116780877113342285e-01 -7.265394926071166992e-02 -6.945138424634933472e-02 2.983198165893554688e-01 -1.664959937334060669e-01 7.192156626842916012e-04 -9.748294949531555176e-02 -2.216312587261199951e-01 -1.368685811758041382e-01 3.106559440493583679e-02 -2.048057913780212402e-01 -8.561706542968750000e-02 8.383527398109436035e-02 -1.149515528231859207e-02 3.692405819892883301e-01 -1.727934926748275757e-01 -1.348910573869943619e-02 -1.919578760862350464e-01 -1.600989401340484619e-01 2.310302853584289551e-01 -1.794334799051284790e-01 2.587239444255828857e-01 -4.168598726391792297e-02 -1.093921884894371033e-01
1.335317641496658325e-01 -2.463255971670150757e-01 3.481213748455047607e-01 1.083726249635219574e-02 -1.314724087715148926e-01 -1.891993880271911621e-01 -2.784861437976360321e-02 1.576778739690780640e-01 2.982298135757446289e-01 -4.805982857942581177e-02 2.745603621006011963e-01 3.827915787696838379e-01 -6.478439271450042725e-02 -3.771112859249114990e-02 -1.532275229692459106e-01 -2.111525088548660278e-01 4.309824109077453613e-02 6.178946420550346375e-02 -2.648315131664276123e-01 -6.473705172538757324e-02 8.880397677421569824e-02 -1.512996386736631393e-02 2.867280840873718262e-01 -2.294399440288543701e-01 -5.563026294112205505e-03 -1.233180165290832520e-01 -8.158734440803527832e-02 1.835105717182159424e-01 -6.767946481704711914e-02 1.970891952514648438e-01 -1.632109656929969788e-02 -1.112942174077033997e-01
8.249841630458831787e-02 -6.266523003578186035e-01 -5.158866941928863525e-02 2.128174901008605957e-01 -1.921146810054779053e-01 -3.502128124237060547e-01 1.122168302536010742e-01 2.566317794844508171e-03 -7.638724148273468018e-02 1.770663447678089142e-02 -3.372848033905029297e-02 -2.551860734820365906e-02 -2.569403052330017090e-01 1.118995547294616699e-01 1.595444530248641968e-01 -1.584567278623580933e-01 1.154496446251869202e-01 2.124688960611820221e-02 3.781887143850326538e-02 7.920159399509429932e-02 1.264029890298843384e-01 -1.032411381602287292e-01 1.545468121767044067e-01 8.496481925249099731e-02 2.829957567155361176e-02 3.244951069355010986e-01 7.176611572504043579e-02 -1.644515991210937500e-01 1.216408759355545044e-01 1.063537225127220154e-02 4.524859413504600525e-02 9.422738850116729736e-02
3.374357819557189941e-01 -3.926064670085906982e-01 2.586932852864265442e-03 7.461948692798614502e-02 7.481385022401809692e-02 -2.550634741783142090e-01 -1.236296668648719788e-01 -1.677058786153793335e-01 1.495204418897628784e-01 -2.309930473566055298e-01 -1.220401301980018616e-01 3.088868595659732819e-02 -1.314709484577178955e-01 -1.077837403863668442e-02 8.794441819190979004e-02 -1.760625243186950684e-01 2.153463214635848999e-01 -1.399640142917633057e-01 -3.127734661102294922e-01 2.319023311138153076e-01 1.706920862197875977e-01 1.391652767779305577e-04 4.819997772574424744e-02 -2.695935070514678955e-01 -1.363593637943267822e-01 1.286275982856750488e-01 -7.839896529912948608e-02 5.909305531531572342e-03 -1.640968583524227142e-02 1.204412057995796204e-02 7.056601345539093018e-02 3.102250993251800537e-01
1.500752717256546021e-01 -5.406836867332458496e-01 -7.773844152688980103e-02 2.195964753627777100e-02 -1.093733832240104675e-01 -4.602630808949470520e-02 1.241630017757415771e-01 -7.790298014879226685e-02 7.185632828623056412e-03 -2.119253128767013550e-01 1.974418014287948608e-01 -2.072163484990596771e-02 -2.900999188423156738e-01 1.038419380784034729e-01 2.905073051806539297e-04 -2.033924311399459839e-01 1.365832388401031494e-01 1.176950260996818542e-01 -1.176111102104187012e-01 1.089970245957374573e-01 3.256479501724243164e-01 -4.893581941723823547e-02 -2.630144059658050537e-01 -2.471994906663894653e-01 -5.586913228034973145e-02 -2.011654973030090332e-01 -3.850706666707992554e-02 4.190123453736305237e-02 -7.928523235023021698e-03 5.669083073735237122e-02 -1.049288436770439148e-01 -2.535769343376159668e-01
1.896654963493347168e-01 -3.728257119655609131e-01 3.064227700233459473e-01 1.245042532682418823e-01 -2.551780045032501221e-01 -1.303050220012664795e-01 -1.853405833244323730e-01 1.836508065462112427e-01 2.307313084602355957e-01 -5.511836707592010498e-02 2.429838180541992188e-01 1.263426095247268677e-01 -1.082839593291282654e-01 1.121728941798210144e-01 -6.157784163951873779e-02 -1.916729658842086792e-01 -5.416473373770713806e-02 -4.016308486461639404e-02 -2.332089245319366455e-01 -9.085891395807266235e-02 4.370189830660820007e-02 1.106755658984184265e-01 3.170951008796691895e-01 -3.090294301509857178e-01 1.105570141226053238e-02 -1.037944480776786804e-01 -2.641271427273750305e-02 9.301555156707763672e-02 -1.554491519927978516e-01 9.787597507238388062e-02 -7.537085562944412231e-02 -1.796512752771377563e-01
-4.705221951007843018e-02 -2.979885041713714600e-01 1.931705176830291748e-01 3.048033453524112701e-02 -6.532003730535507202e-02 -2.338846027851104736e-01 -8.940236270427703857e-02 1.663289219141006470e-01 1.445657461881637573e-01 -1.937542706727981567e-01 5.573436990380287170e-02 1.060354262590408325e-01 -2.624420225620269775e-01 1.783915311098098755e-01 -2.516170032322406769e-02 -1.963930726051330566e-01 1.335771083831787109e-01 5.487626791000366211e-02 -1.270442903041839600e-01 1.690687537193298340e-01 2.477326393127441406e-01 2.025336585938930511e-02 4.083833992481231689e-01 -2.171732336282730103e-01 8.965441584587097168e-02 -2.243982553482055664e-01 7.542225718498229980e-02 1.298134922981262207e-01 -2.107303142547607422e-01 2.193972915410995483e-01 -1.647255122661590576e-01 -1.466788649559020996e-01
-6.868551671504974365e-02 -4.101611375808715820e-01 -1.738201826810836792e-01 -1.412332206964492798e-01 1.789547204971313477e-01 -2.957291901111602783e-01 -2.069403529167175293e-01 1.644086390733718872e-01 2.169185727834701538e-01 8.373305201530456543e-02 -5.753068998456001282e-02 -9.408015757799148560e-02 -2.477738708257675171e-01 -1.772576123476028442e-01 4.421757906675338745e-02 -1.809003353118896484e-01 -1.504904776811599731e-01 -7.355153560638427734e-02 -2.002313286066055298e-01 7.001206278800964355e-02 -8.313865214586257935e-02 -8.308959007263183594e-02 1.192233785986900330e-01 -7.681433111429214478e-02 -2.002528905868530273e-01 9.755770117044448853e-02 -1.102872118353843689e-01 -1.988434419035911560e-02 1.312471628189086914e-01 4.269091486930847168e-01 -1.329810172319412231e-01 8.669645339250564575e-02
9.922629222273826599e-03 -4.267473220825195312e-01 -8.296076208353042603e-02 9.219143539667129517e-02 8.645115792751312256e-02 -3.095970749855041504e-01 2.306140363216400146e-01 -9.323700517416000366e-02 3.232488930225372314e-01 7.697068899869918823e-02 2.032725512981414795e-01 -7.976460456848144531e-02 -1.440940201282501221e-01 5.971396341919898987e-03 6.495935469865798950e-02 -3.696368038654327393e-01 9.182404726743698120e-02 -9.396784007549285889e-02 9.547659009695053101e-02 6.928390264511108398e-02 8.976431190967559814e-02 2.613372206687927246e-01 -6.269744038581848145e-02 -7.875303924083709717e-02 2.350559085607528687e-01 1.891902685165405273e-01 -3.523681685328483582e-02 -1.275606453418731689e-01 -3.384551405906677246e-02 1.476402282714843750e-01 1.626422256231307983e-01 2.045519649982452393e-01
7.940090447664260864e-02 -4.850023686885833740e-01 9.093502908945083618e-02 -1.361107826232910156e-01 1.218752190470695496e-01 7.868857681751251221e-02 -3.954628482460975647e-02 1.530904024839401245e-01 -5.094934627413749695e-02 -7.685142010450363159e-02 1.588637828826904297e-01 8.326154947280883789e-02 1.307278964668512344e-02 1.148746237158775330e-01 -2.123056054115295410e-01 -1.998614519834518433e-01 -2.250272333621978760e-01 -4.587147012352943420e-02 -2.358493395149707794e-03 1.650323122739791870e-01 2.902672290802001953e-01 -1.465425640344619751e-01 1.639849245548248291e-01 1.569359153509140015e-01 1.618568301200866699e-01 1.990222781896591187e-01 -5.711485072970390320e-02 3.766431510448455811e-01 2.716334164142608643e-01 1.257213056087493896e-01 -2.797609008848667145e-02 8.963189274072647095e-02
-4.671792313456535339e-02 -3.004946410655975342e-01 3.198200166225433350e-01 4.048677086830139160e-01 2.929468406364321709e-03 -1.799020320177078247e-01 -2.486348301172256470e-01 2.176264375448226929e-01 1.451966539025306702e-02 1.984739005565643311e-01 7.729540765285491943e-02 8.373314142227172852e-02 -1.978397965431213379e-01 1.835801750421524048e-01 2.632057070732116699e-01 -1.241179853677749634e-01 -1.569347642362117767e-02 4.995869472622871399e-02 3.199118748307228088e-02 -1.933973431587219238e-01 2.706705825403332710e-03 -1.625881046056747437e-01 1.920129805803298950e-01 7.211595773696899414e-02 9.492439031600952148e-02 -2.000163942575454712e-01 -2.638292871415615082e-02 1.563794612884521484e-01 6.326710805296897888e-03 2.558598816394805908e-01 9.545394033193588257e-02 1.765987724065780640e-01
4.107989743351936340e-02 -2.001381814479827881e-01 3.728244304656982422e-01 9.143208712339401245e-02 -1.043156012892723083e-01 -2.020597755908966064e-01 -7.817032188177108765e-02 1.672554165124893188e-01 1.037951856851577759e-01 -3.320720419287681580e-02 6.913343071937561035e-02 1.024821922183036804e-01 -2.365431934595108032e-01 1.256054341793060303e-01 -2.350934594869613647e-02 -3.195894956588745117e-01 -2.012209594249725342e-01 2.307990007102489471e-02 -2.220069468021392822e-01 -6.307073682546615601e-02 -5.715367197990417480e-02 -3.869384154677391052e-02 2.796309888362884521e-01 -1.438395977020263672e-01 2.130428105592727661e-01 -1.241844594478607178e-01 4.696857184171676636e-03 1.491479277610778809e-01 -1.624803990125656128e-01 4.413848221302032471e-01 6.909023970365524292e-02 -1.285378187894821167e-01
7.593648880720138550e-02 -3.953008651733398438e-01 1.656454354524612427e-01 -1.936278678476810455e-02 -2.590703070163726807e-01 -1.671502590179443359e-01 -2.395038455724716187e-01 5.996366962790489197e-02 2.643310427665710449e-01 -9.834212064743041992e-02 4.801793023943901062e-02 2.575490772724151611e-01 -1.355511248111724854e-01 -3.128269687294960022e-02 -1.388908363878726959e-02 -1.598879843950271606e-01 -1.422810256481170654e-01 -1.005723606795072556e-02 -2.223356664180755615e-01 6.441047880798578262e-03 6.774870306253433228e-02 2.629396691918373108e-02 3.624940216541290283e-01 -2.068421244621276855e-01 1.240866333246231079e-01 -1.603062599897384644e-01 9.722831659018993378e-03 1.935256570577621460e-01 -7.064511626958847046e-02 2.970135211944580078e-01 -1.387673020362854004e-01 -1.430428922176361084e-01
-5.955873429775238037e-02 -3.314644396305084229e-01 -1.999871246516704559e-02 -1.230692490935325623e-02 -1.995977759361267090e-01 -3.257566392421722412e-01 -1.218013092875480652e-01 1.636408716440200806e-01 -1.560930162668228149e-01 1.120314747095108032e-02 -3.541617095470428467e-02 9.714960306882858276e-02 -3.017300069332122803e-01 -4.259780049324035645e-02 1.009115278720855713e-01 -1.990735679864883423e-01 2.284685075283050537e-01 -1.254746913909912109e-01 -9.221358597278594971e-02 7.851155847311019897e-02 2.985026836395263672e-01 -1.694494634866714478e-01 -2.029530107975006104e-01 -1.175842434167861938e-01 -2.170082777738571167e-01 -9.710516035556793213e-02 -6.168147549033164978e-02 -1.060691550374031067e-01 1.923114955425262451e-01 3.187508881092071533e-01 -2.271055579185485840e-01 5.855002254247665405e-02
7.336851954460144043e-02 -2.858769893646240234e-01 2.170774638652801514e-01 -7.719887793064117432e-02 5.412794277071952820e-02 -8.847066760063171387e-02 7.056592404842376709e-02 -6.320497393608093262e-02 1.497200578451156616e-01 -4.263077676296234131e-02 -2.992031909525394440e-02 3.739874362945556641e-01 -2.118310928344726562e-01 1.127147004008293152e-01 2.397508621215820312e-01 -4.212187230587005615e-01 1.687129773199558258e-02 9.239532053470611572e-02 3.379146754741668701e-02 5.922156199812889099e-02 3.081271648406982422e-01 -2.793418765068054199e-01 -1.076741293072700500e-01 -2.166856825351715088e-01 -3.334726020693778992e-02 -2.264699526131153107e-02 9.620537981390953064e-03 -7.332949433475732803e-03 2.190767079591751099e-01 2.052370458841323853e-01 -2.443368360400199890e-02 -2.124227434396743774e-01
-2.389461100101470947e-01 -3.840304911136627197e-01 1.321179121732711792e-01 -1.001067981123924255e-01 -9.891607612371444702e-02 -1.361837089061737061e-01 -2.072735726833343506e-01 -2.160875350236892700e-01 2.896426916122436523e-01 -9.123356640338897705e-02 1.318189054727554321e-01 -8.340550959110260010e-02 6.844320148229598999e-02 -2.776808440685272217e-01 3.260036557912826538e-02 -2.770223319530487061e-01 2.542416155338287354e-01 2.378494292497634888e-02 -1.792365014553070068e-01 6.961411982774734497e-02 2.332574725151062012e-01 -1.785359680652618408e-01 -1.044385433197021484e-01 -1.308985799551010132e-01 7.990209013223648071e-02 1.095628365874290466e-01 2.743140794336795807e-02 -1.116184145212173462e-01 -2.531904876232147217e-01 1.003880351781845093e-01 -1.162526309490203857e-01 -1.949821114540100098e-01
2.159592695534229279e-02 -2.757550477981567383e-01 1.599524170160293579e-01 -1.841380000114440918e-01 -2.335824072360992432e-01 -3.392084538936614990e-01 -5.256245378404855728e-03 1.079359650611877441e-01 3.052460253238677979e-01 -2.233150005340576172e-01 -8.298933506011962891e-02 9.265390783548355103e-02 -2.635828554630279541e-01 8.667404949665069580e-02 5.143645405769348145e-02 -1.751655638217926025e-01 -1.349207162857055664e-01 6.854484230279922485e-02 -1.912445724010467529e-01 -1.391271408647298813e-02 3.925742954015731812e-02 -1.151664406061172485e-01 3.191863894462585449e-01 -2.000423818826675415e-01 1.816801130771636963e-01 -3.116595447063446045e-01 -4.248229414224624634e-02 -4.125110805034637451e-02 -5.337172746658325195e-02 1.397855281829833984e-01 -1.565920114517211914e-01 1.301523298025131226e-01
-1.120604798197746277e-01 -2.981978952884674072e-01 -2.911928892135620117e-01 -6.000780314207077026e-02 -4.720364138484001160e-02 -3.701229989528656006e-01 -1.422013789415359497e-01 8.126312494277954102e-02 2.498465627431869507e-01 -2.142097949981689453e-01 1.443408280611038208e-01 -1.438027992844581604e-02 -1.855932474136352539e-01 4.182885587215423584e-02 -3.204120397567749023e-01 -3.367491066455841064e-01 1.283208727836608887e-01 -6.366901099681854248e-02 1.886747330427169800e-01 -1.378092765808105469e-01 5.559036042541265488e-03 3.151186555624008179e-02 -1.085648909211158752e-01 -1.282052546739578247e-01 1.963625997304916382e-01 -7.685323711484670639e-03 -5.909068137407302856e-02 8.572334051132202148e-02 -7.418827153742313385e-03 3.215420246124267578e-01 -3.094725497066974640e-02 6.525117158889770508e-02
9.940276294946670532e-02 -2.193750590085983276e-01 -2.549906633794307709e-02 1.007386147975921631e-01 -9.124371409416198730e-02 -3.126011788845062256e-01 2.091476507484912872e-02 1.083994433283805847e-01 4.454873129725456238e-02 1.017267704010009766e-01 -9.363299608230590820e-02 1.949043273925781250e-01 -1.856465190649032593e-01 4.030942618846893311e-01 1.550274342298507690e-01 -1.129393875598907471e-01 -4.175145179033279419e-03 -3.974176943302154541e-02 -2.965741753578186035e-01 -7.330356631428003311e-03 9.179925173521041870e-02 1.775023341178894043e-01 3.733957558870315552e-02 1.344894915819168091e-01 -1.509782820940017700e-01 1.204935275018215179e-02 -3.591884374618530273e-01 2.884922549128532410e-02 1.498298048973083496e-01 2.920376956462860107e-01 -2.878725528717041016e-01 1.664930433034896851e-01
8.422053605318069458e-02 -3.261705040931701660e-01 2.102281302213668823e-01 -1.161200553178787231e-01 -6.401475053280591965e-03 -3.920608758926391602e-02 -3.265650570392608643e-02 -1.338965911418199539e-02 1.104590892791748047e-01 4.544521868228912354e-02 -1.397018730640411377e-01 2.252487540245056152e-01 -2.626316845417022705e-01 -2.776974067091941833e-02 3.021295368671417236e-01 -3.966946899890899658e-01 1.082251891493797302e-01 1.357634272426366806e-02 4.932133108377456665e-02 9.833575785160064697e-02 1.803805083036422729e-01 -3.695403933525085449e-01 -3.235711483284831047e-03 -1.929832994937896729e-01 2.480773068964481354e-02 5.759960971772670746e-03 4.010125063359737396e-03 2.313236147165298462e-02 2.431986033916473389e-01 2.761176228523254395e-01 8.123738691210746765e-03 -2.368513643741607666e-01
5.350046232342720032e-02 -2.063606679439544678e-01 3.533260822296142578e-01 -3.177217394113540649e-02 -2.743127346038818359e-01 -1.979442238807678223e-01 5.512709543108940125e-02 1.358832865953445435e-01 3.065848648548126221e-01 9.459019452333450317e-02 -6.809034943580627441e-02 2.402394413948059082e-01 3.093715198338031769e-02 -6.781619787216186523e-02 1.223827451467514038e-01 -3.441866636276245117e-01 -4.255283251404762268e-02 -2.041246369481086731e-02 -3.230930566787719727e-01 1.378914266824722290e-01 5.601665005087852478e-02 7.573641836643218994e-02 1.759714484214782715e-01 -2.418771088123321533e-01 4.644142091274261475e-02 4.544575512409210205e-02 -1.696500033140182495e-01 9.868373721837997437e-02 1.410805135965347290e-01 2.737721800804138184e-01 1.604255884885787964e-01 3.424366936087608337e-02
-2.328607253730297089e-03 -3.249379694461822510e-01 -1.444593258202075958e-02 -8.843458443880081177e-02 1.411588788032531738e-01 -2.813305258750915527e-01 -1.675752848386764526e-01 2.332838177680969238e-01 7.328534126281738281e-02 2.730201557278633118e-02 -1.738110370934009552e-02 -1.364104449748992920e-01 -2.572158873081207275e-01 -9.353087842464447021e-02 9.089154750108718872e-02 -2.643667757511138916e-01 -4.971687123179435730e-02 4.319982603192329407e-02 -2.386276423931121826e-01 -2.028025500476360321e-02 -4.684071242809295654e-02 3.071060031652450562e-02 3.642297983169555664e-01 -3.123095817863941193e-02 -1.782830804586410522e-01 6.326659768819808960e-02 -1.607625037431716919e-01 7.747432589530944824e-02 2.403045296669006348e-01 4.120155274868011475e-01 -3.316592797636985779e-02 1.789254248142242432e-01
5.346897244453430176e-02 -3.539061546325683594e-01 1.501877307891845703e-01 8.944469690322875977e-02 -6.631113588809967041e-02 -2.501815259456634521e-01 -2.259035855531692505e-01 3.752807974815368652e-01 1.167547553777694702e-01 -1.171581223607063293e-01 -2.042702138423919678e-01 -2.328951656818389893e-01 -1.491654068231582642e-01 -6.572782993316650391e-03 -8.174937218427658081e-02 -1.057168990373611450e-01 1.765142530202865601e-01 -6.291612237691879272e-02 -1.564296334981918335e-01 1.415691971778869629e-01 1.467484533786773682e-01 -1.860865503549575806e-01 1.514726411551237106e-02 -3.375217914581298828e-01 3.336168453097343445e-02 -3.983717411756515503e-03 -1.297805160284042358e-01 2.518560290336608887e-01 2.558401525020599365e-01 -1.288255602121353149e-01 1.216065417975187302e-02 7.388548552989959717e-02
-2.399957552552223206e-02 -2.299528717994689941e-01 -4.156636074185371399e-02 8.674205839633941650e-02 9.190925210714340210e-02 -2.108609527349472046e-01 -2.050567120313644409e-01 -1.326307058334350586e-01 1.075189635157585144e-01 1.502583175897598267e-01 -1.361755728721618652e-01 1.034208461642265320e-01 -1.477217823266983032e-01 4.585240036249160767e-02 -1.125506311655044556e-01 -1.333411782979965210e-01 1.392745077610015869e-01 1.949785351753234863e-01 -4.012464582920074463e-01 -9.712857194244861603e-03 2.305975258350372314e-01 -1.037153750658035278e-01 -8.829240500926971436e-02 -2.727711200714111328e-01 2.141479775309562683e-02 3.425671756267547607e-01 -2.506341934204101562e-01 1.007727384567260742e-01 -1.486655324697494507e-01 2.336032688617706299e-01 4.625913128256797791e-02 2.697435021400451660e-01
1.320021599531173706e-01 -4.364720880985260010e-01 1.857007890939712524e-01 -1.017545312643051147e-01 -1.823327690362930298e-01 -2.010208815336227417e-01 -8.318925648927688599e-02 2.155961841344833374e-01 6.064036861062049866e-02 -1.234625801444053650e-01 6.363437324762344360e-02 1.250414997339248657e-01 -2.292958796024322510e-01 3.483140841126441956e-02 1.519649289548397064e-02 -2.999211847782135010e-01 -1.110969558358192444e-01 1.895701289176940918e-01 -1.215763986110687256e-01 5.327496677637100220e-02 1.151620671153068542e-01 2.058129571378231049e-02 3.341641724109649658e-01 -1.723501831293106079e-01 1.771382689476013184e-01 -3.091044127941131592e-01 2.799139358103275299e-02 2.022033631801605225e-01 -1.658327728509902954e-01 1.275434643030166626e-01 -5.326869711279869080e-02 3.795247524976730347e-02
-6.704664975404739380e-02 -3.665455579757690430e-01 4.446346312761306763e-02 -2.289411723613739014e-01 -1.429262012243270874e-01 -3.320881128311157227e-01 2.380769886076450348e-02 7.289987057447433472e-02 3.063876926898956299e-01 -1.171566396951675415e-01 -4.816777631640434265e-02 1.003854423761367798e-01 -4.183791875839233398e-01 -4.910668358206748962e-02 -8.874979615211486816e-02 -1.223866716027259827e-01 -3.212252259254455566e-02 2.894040010869503021e-02 -1.580787301063537598e-01 -1.038267686963081360e-01 2.164220958948135376e-01 -7.357851415872573853e-02 2.644657790660858154e-01 -1.668648719787597656e-01 5.920296534895896912e-02 -1.808737367391586304e-01 3.785593900829553604e-03 1.574586331844329834e-01 -2.221506386995315552e-01 1.385730206966400146e-01 -1.657665073871612549e-01 7.159646600484848022e-02
6.637127697467803955e-02 -3.246671259403228760e-01 -1.748451441526412964e-01 -2.017357796430587769e-01 1.787751764059066772e-01 -3.219251930713653564e-01 -1.219465509057044983e-01 -1.598094850778579712e-01 1.754899471998214722e-01 1.893477737903594971e-01 2.140360921621322632e-01 1.639083027839660645e-01 -1.508165597915649414e-01 -5.522869899868965149e-02 2.217041850090026855e-01 -1.802332401275634766e-01 -5.063439905643463135e-02 2.229527942836284637e-02 -2.004600316286087036e-01 -2.581078112125396729e-01 1.669944971799850464e-01 -1.185096353292465210e-01 -4.147200584411621094e-01 -5.694470601156353951e-04 1.078210249543190002e-01 -1.740382611751556396e-01 -1.850418560206890106e-02 9.004618227481842041e-02 1.127423644065856934e-01 1.376442890614271164e-02 -6.280421465635299683e-02 -7.178259640932083130e-02
-2.573251426219940186e-01 -5.345326066017150879e-01 -5.653976649045944214e-02 -4.951406270265579224e-02 -4.063469357788562775e-03 -1.611737757921218872e-01 3.731484990566968918e-03 -1.465479470789432526e-02 -1.513991039246320724e-02 -7.530882209539413452e-02 1.491982936859130859e-01 -1.164041236042976379e-01 -3.569393754005432129e-01 -8.446456491947174072e-02 -5.969685688614845276e-02 -9.336444735527038574e-02 -1.877814233303070068e-01 3.380353376269340515e-02 -1.186216399073600769e-01 3.402112517505884171e-03 1.353228688240051270e-01 -1.545895636081695557e-01 4.974993318319320679e-02 -1.148804873228073120e-01 5.814996734261512756e-02 -8.165142685174942017e-02 -5.842244252562522888e-02 1.033174246549606323e-01 -3.928144872188568115e-01 2.826015055179595947e-01 -1.141233369708061218e-01 2.189972847700119019e-01
1.012733653187751770e-01 -2.715851068496704102e-01 8.435832709074020386e-02 2.028985507786273956e-02 -5.663982778787612915e-02 -9.162431955337524414e-02 -7.205190509557723999e-02 1.560531556606292725e-01 -3.242323547601699829e-02 7.173377275466918945e-02 2.465312182903289795e-01 -5.460986495018005371e-02 -1.598596274852752686e-01 -1.301017552614212036e-01 4.727285206317901611e-01 -1.777645498514175415e-01 1.095597818493843079e-01 2.870002686977386475e-01 -1.811728179454803467e-01 -1.567135155200958252e-01 2.255854904651641846e-01 -1.679567396640777588e-01 -1.111506745219230652e-01 -2.592956423759460449e-01 5.789855495095252991e-02 1.024192571640014648e-01 -1.533369123935699463e-01 -3.840351849794387817e-02 -1.729722321033477783e-01 2.918187715113162994e-02 -2.613406181335449219e-01 2.268439531326293945e-01
1.694744378328323364e-01 -3.142512738704681396e-01 1.932423561811447144e-01 -1.085438504815101624e-01 -6.671781092882156372e-02 -1.847891807556152344e-01 3.799169138073921204e-02 7.195530831813812256e-02 1.847138255834579468e-01 -2.025378644466400146e-01 -9.543956816196441650e-02 7.500430941581726074e-02 -3.418006598949432373e-01 7.395809888839721680e-02 7.566506415605545044e-02 -2.303089946508407593e-01 -1.182765737175941467e-01 1.365324109792709351e-01 -8.629012107849121094e-02 1.147874295711517334e-01 8.513683825731277466e-02 1.745535805821418762e-02 2.529390752315521240e-01 -2.924239039421081543e-01 2.124028056859970093e-01 -2.846470177173614502e-01 -5.442527309060096741e-02 1.246519386768341064e-01 -1.183228194713592529e-01 3.518547117710113525e-01 -9.534758329391479492e-02 -7.357444614171981812e-02
2.464529499411582947e-02 -2.929189503192901611e-01 2.554894797503948212e-02 6.658039987087249756e-02 -1.464271992444992065e-01 -6.661254912614822388e-02 -7.976081222295761108e-02 7.560258358716964722e-02 -1.937586255371570587e-02 -2.176377028226852417e-01 2.024304717779159546e-01 5.564807727932929993e-02 -2.855575084686279297e-01 -4.684772808104753494e-03 4.474902153015136719e-01 -3.161224126815795898e-01 1.291962116956710815e-01 1.186220422387123108e-01 -2.058264426887035370e-02 -2.258638143539428711e-01 3.527462482452392578e-01 -1.338681392371654510e-02 -1.418636143207550049e-01 -2.548907697200775146e-01 9.286541491746902466e-02 -1.278641670942306519e-01 -1.436589509248733521e-01 7.943605631589889526e-02 -7.455531158484518528e-04 1.273788064718246460e-01 -1.889349818229675293e-01 3.520163893699645996e-02
7.269929349422454834e-02 -3.256499767303466797e-01 -4.067619889974594116e-02 1.839359849691390991e-01 -2.434685081243515015e-01 -1.541496068239212036e-01 -4.133120179176330566e-02 8.755939453840255737e-02 -1.247001290321350098e-01 -8.513008803129196167e-02 -1.009326279163360596e-01 -8.573471009731292725e-02 -3.560371994972229004e-01 1.981962174177169800e-01 1.886066645383834839e-01 -2.994881868362426758e-01 -7.714079320430755615e-02 -1.832359731197357178e-01 -3.737680986523628235e-02 -5.239950120449066162e-02 3.242990970611572266e-01 -2.665341794490814209e-01 -7.674568146467208862e-02 -5.534004420042037964e-02 -8.293408155441284180e-02 -9.452361613512039185e-02 -5.738199874758720398e-02 2.890337964345235378e-05 2.049292773008346558e-01 2.790866494178771973e-01 -2.110041379928588867e-01 -1.295209378004074097e-01
1.089438870549201965e-01 -3.718139827251434326e-01 2.512860894203186035e-01 1.248799636960029602e-01 -1.728505343198776245e-01 -1.068877354264259338e-01 -2.069728523492813110e-01 1.032691001892089844e-01 2.901097238063812256e-01 -1.510215848684310913e-01 7.678915560245513916e-02 3.262649178504943848e-01 -1.009530276060104370e-01 -1.048890277743339539e-01 -1.622564196586608887e-01 -1.906216144561767578e-01 -1.594932824373245239e-01 -2.366691641509532928e-02 -1.212740391492843628e-01 1.148240827023983002e-02 2.526230178773403168e-02 -7.530215382575988770e-02 2.729392647743225098e-01 -2.578153014183044434e-01 3.781985118985176086e-02 -4.417866840958595276e-02 -2.631960064172744751e-02 -3.121748799458146095e-03 -1.263823360204696655e-01 3.470601737499237061e-01 -9.875323623418807983e-02 -1.865402311086654663e-01
-7.001089304685592651e-02 -2.792070508003234863e-01 1.342072635889053345e-01 3.041373491287231445e-01 1.371425390243530273e-01 -3.134842030704021454e-03 -1.569146513938903809e-01 2.029518336057662964e-01 2.859376668930053711e-01 9.056090563535690308e-02 3.076845407485961914e-02 2.512933909893035889e-01 -2.621276080608367920e-01 1.919140964746475220e-01 1.268737465143203735e-01 -1.200961992144584656e-01 1.714367419481277466e-01 2.620486617088317871e-01 -4.262230917811393738e-02 -1.617805808782577515e-01 -6.086613610386848450e-02 -1.300125122070312500e-01 2.010045200586318970e-01 -2.872851490974426270e-01 2.467102929949760437e-02 -9.372082538902759552e-03 1.011964529752731323e-01 -1.340852081775665283e-01 -8.591552078723907471e-02 3.498284816741943359e-01 3.948745876550674438e-02 4.530778899788856506e-02
-1.129320263862609863e-01 -3.969283998012542725e-01 -2.349200397729873657e-01 2.934242486953735352e-01 -5.764969810843467712e-02 4.446488991379737854e-02 -1.157409474253654480e-01 3.679849952459335327e-02 -8.407015353441238403e-02 -1.492960304021835327e-01 4.946212098002433777e-02 1.010590582154691219e-03 -3.094904720783233643e-01 9.340223670005798340e-02 5.661829188466072083e-02 -1.524880528450012207e-01 2.566837966442108154e-01 -3.314901143312454224e-02 -3.907085657119750977e-01 1.307631880044937134e-01 -8.102358877658843994e-02 5.869578570127487183e-03 -7.247714325785636902e-03 -2.835110425949096680e-01 -6.257667392492294312e-02 2.428886294364929199e-01 5.807293951511383057e-02 1.442345082759857178e-01 2.948576398193836212e-02 2.370170801877975464e-01 -1.346912384033203125e-01 -1.398006826639175415e-01
1.729603111743927002e-01 -3.872909843921661377e-01 -7.897102087736129761e-02 -7.092250138521194458e-02 -1.845226734876632690e-01 -3.197520971298217773e-02 -8.599931001663208008e-02 -1.230744123458862305e-01 1.991701424121856689e-01 -2.032993286848068237e-01 1.383976731449365616e-02 2.462893128395080566e-01 -7.099697738885879517e-02 1.397694554179906845e-02 4.274176955223083496e-01 -3.717514872550964355e-01 3.173837065696716309e-02 -3.535873489454388618e-03 -4.758488014340400696e-02 1.477357298135757446e-01 1.527795493602752686e-01 -2.961353063583374023e-01 -6.759230792522430420e-02 -1.073062941431999207e-01 1.217938140034675598e-01 -2.684198915958404541e-01 -1.751423478126525879e-01 -1.602197252213954926e-02 1.632621698081493378e-02 6.904864311218261719e-02 -6.047280505299568176e-02 -6.710266321897506714e-02
4.435229673981666565e-02 -2.439863979816436768e-01 -5.278522521257400513e-02 2.142895385622978210e-02 1.684794723987579346e-01 -2.832535803318023682e-01 -5.627525970339775085e-02 -7.311745081096887589e-03 -2.641956880688667297e-02 -3.007209599018096924e-01 -1.942693255841732025e-02 8.953210711479187012e-02 -1.570748835802078247e-01 -1.473052660003304482e-03 3.964168429374694824e-01 -2.351223677396774292e-01 4.042505621910095215e-01 1.048505827784538269e-01 -5.575218424201011658e-02 -1.033807843923568726e-01 1.575744301080703735e-01 -1.933577209711074829e-01 -4.470866918563842773e-02 -1.930049359798431396e-01 1.640848964452743530e-01 3.522349148988723755e-02 -2.033878266811370850e-01 2.425005286931991577e-01 1.083382144570350647e-01 1.745579540729522705e-01 -1.598087102174758911e-01 3.213664144277572632e-02
1.021090000867843628e-01 -3.567280173301696777e-01 2.760203182697296143e-01 1.053663194179534912e-01 -1.379517167806625366e-01 -1.857899874448776245e-01 -2.602230906486511230e-01 7.410232722759246826e-02 2.295301258563995361e-01 -1.939797587692737579e-02 8.650024235248565674e-02 2.652356028556823730e-01 -1.950897276401519775e-01 -3.165052970871329308e-03 -1.424484550952911377e-01 -1.455379277467727661e-01 -3.089676611125469208e-02 -8.825235813856124878e-02 -2.223404943943023682e-01 6.959231942892074585e-02 8.614647388458251953e-02 1.614139415323734283e-02 2.360278367996215820e-01 -3.350511193275451660e-01 1.148439347743988037e-01 -8.637944608926773071e-02 -1.549330502748489380e-01 4.534296691417694092e-02 -1.710555255413055420e-01 2.422478497028350830e-01 -7.350085675716400146e-02 -2.431247085332870483e-01
1.589352786540985107e-01 -3.758360445499420166e-01 -5.090311914682388306e-02 3.831061348319053650e-02 -1.119530200958251953e-01 -6.965721398591995239e-02 -9.127509593963623047e-02 1.414806693792343140e-01 -6.049687042832374573e-02 -1.645207852125167847e-01 -4.307988658547401428e-02 4.402773082256317139e-02 -3.396526277065277100e-01 2.506790757179260254e-01 1.275940239429473877e-01 -1.175449267029762268e-01 2.462933063507080078e-01 1.449624896049499512e-01 -2.764514088630676270e-01 -2.631605267524719238e-01 -1.600708346813917160e-03 -2.099453806877136230e-01 -2.570048272609710693e-01 -3.901653736829757690e-02 4.817327484488487244e-02 1.528669744729995728e-01 -1.695894449949264526e-01 1.646152585744857788e-01 4.974680021405220032e-02 -3.495694603770971298e-03 -2.746008634567260742e-01 -2.059738039970397949e-01
1.085497215390205383e-01 -4.347430765628814697e-01 1.856392920017242432e-01 -1.144927591085433960e-01 -7.595378160476684570e-02 -1.557904183864593506e-01 8.222050964832305908e-02 -1.137192845344543457e-01 3.455264866352081299e-02 -6.222818419337272644e-02 5.348959192633628845e-02 3.416250944137573242e-01 -2.490712702274322510e-01 6.804541498422622681e-02 2.563053071498870850e-01 -2.620682716369628906e-01 1.859368532896041870e-01 4.540014639496803284e-02 8.561889082193374634e-02 6.364976614713668823e-02 2.407957911491394043e-01 -3.194164037704467773e-01 -3.178791329264640808e-02 -1.127510443329811096e-01 -1.807604134082794189e-01 2.317205816507339478e-02 -3.319619596004486084e-02 5.310272425413131714e-02 1.252340376377105713e-01 2.350595891475677490e-01 -1.442446410655975342e-01 -1.600455939769744873e-01
1.154956445097923279e-01 -2.759113907814025879e-01 4.135106876492500305e-02 2.952335178852081299e-01 -1.198530122637748718e-01 -6.885766983032226562e-02 -5.429323390126228333e-02 -2.257573604583740234e-01 7.188870757818222046e-02 -9.877587854862213135e-02 -3.706794604659080505e-02 7.906240969896316528e-02 -4.544629156589508057e-01 -8.972671814262866974e-03 6.620444357395172119e-02 -1.355696916580200195e-01 -3.105243481695652008e-02 4.528377950191497803e-02 -3.823635578155517578e-01 7.623057067394256592e-02 1.921468079090118408e-01 -3.847587704658508301e-01 -2.140686511993408203e-01 -6.956719607114791870e-02 2.232107892632484436e-02 8.686044067144393921e-02 3.224488720297813416e-02 -1.489740461111068726e-01 2.412183023989200592e-02 -6.318651139736175537e-02 -2.649528980255126953e-01 -2.982940757647156715e-03
2.784108519554138184e-01 -2.273250073194503784e-01 9.746004827320575714e-03 1.573249101638793945e-01 1.437408328056335449e-01 -9.230471402406692505e-02 9.542207117192447186e-04 1.026772186160087585e-01 2.036749869585037231e-01 -2.427464723587036133e-02 3.403144702315330505e-02 -2.516022883355617523e-02 -8.534011989831924438e-02 -2.830356545746326447e-02 4.809333980083465576e-01 -2.561951875686645508e-01 2.623282670974731445e-01 1.083378121256828308e-01 -1.084291264414787292e-01 -1.480147689580917358e-01 2.927069664001464844e-01 -1.817576289176940918e-01 -1.652282662689685822e-02 -2.402959316968917847e-01 -5.610759556293487549e-02 7.513979077339172363e-02 1.420031040906906128e-01 2.171623855829238892e-01 -4.476877674460411072e-02 1.459889858961105347e-01 -2.258430272340774536e-01 1.263772547245025635e-01
2.032799869775772095e-01 -4.625312387943267822e-01 1.288672834634780884e-01 -1.536402553319931030e-01 8.077056705951690674e-02 -1.383011639118194580e-01 1.635924279689788818e-01 -6.214133277535438538e-02 -1.520858705043792725e-01 5.631145834922790527e-02 -6.740213930606842041e-02 2.626183927059173584e-01 -2.412154525518417358e-01 2.280446700751781464e-02 1.076251491904258728e-01 -1.850061565637588501e-01 -5.538338795304298401e-03 1.910117715597152710e-01 -7.121571153402328491e-02 6.399334967136383057e-02 5.697391182184219360e-02 -2.403985708951950073e-01 -1.986637860536575317e-01 -2.455775141716003418e-01 2.200462669134140015e-01 1.047121267765760422e-02 -4.309680312871932983e-02 1.725949496030807495e-01 3.332194685935974121e-02 2.950171232223510742e-01 -2.522272765636444092e-01 -7.409772276878356934e-02
-1.426514890044927597e-02 -2.501533031463623047e-01 -3.862529993057250977e-02 3.210871294140815735e-02 1.974296569824218750e-02 -2.097387015819549561e-01 -9.262802451848983765e-02 7.511071115732192993e-02 -3.578556329011917114e-02 -1.081163715571165085e-02 -7.796194404363632202e-02 1.094320490956306458e-01 -1.462041586637496948e-01 2.983628809452056885e-01 -4.559080675244331360e-02 -3.315761685371398926e-01 -1.462376303970813751e-02 1.103145703673362732e-01 -3.644414544105529785e-01 -6.364595890045166016e-02 1.242697983980178833e-01 3.342909514904022217e-01 5.928532034158706665e-02 8.342379331588745117e-02 -1.021494939923286438e-01 -1.092560291290283203e-01 4.547343030571937561e-02 -3.244930505752563477e-02 2.530877292156219482e-01 4.723626971244812012e-01 -1.384200453758239746e-01 1.244014501571655273e-01
1.618353426456451416e-01 -2.032600790262222290e-01 -7.753794081509113312e-03 -1.173393651843070984e-01 3.685825690627098083e-02 -3.831805661320686340e-02 -3.555834293365478516e-01 2.525840699672698975e-01 2.018992155790328979e-01 -2.105931751430034637e-02 -6.367868930101394653e-02 -7.889247685670852661e-02 -6.066964566707611084e-02 -2.978152781724929810e-02 -1.913797706365585327e-01 -5.261018276214599609e-01 9.575630724430084229e-02 8.297707885503768921e-03 -1.677873432636260986e-01 2.065950781106948853e-01 1.641719043254852295e-01 -5.557762831449508667e-02 1.412311494350433350e-01 -2.269710302352905273e-01 -8.581465482711791992e-02 1.409699320793151855e-01 -1.617027521133422852e-01 3.720920905470848083e-02 5.714025720953941345e-02 2.613437175750732422e-01 1.776974201202392578e-01 1.290408223867416382e-01
2.181625515222549438e-01 -2.793468832969665527e-01 -3.306837752461433411e-02 4.869411513209342957e-02 1.805228367447853088e-02 -3.663270473480224609e-01 -9.575059264898300171e-02 -1.151335388422012329e-01 -6.254081148654222488e-03 4.974428564310073853e-02 -3.074387609958648682e-01 2.102073468267917633e-02 -1.176242008805274963e-01 -2.622690796852111816e-01 7.951317727565765381e-02 -1.907907873392105103e-01 5.969417840242385864e-02 8.469958603382110596e-02 -2.257009297609329224e-01 -1.379792988300323486e-01 3.452499210834503174e-01 -2.399199008941650391e-01 1.403278112411499023e-01 -1.329438835382461548e-01 -5.589174851775169373e-02 2.592178285121917725e-01 -1.342143416404724121e-01 -3.798289597034454346e-02 -2.699934318661689758e-02 1.297915726900100708e-01 5.811613798141479492e-02 2.925311625003814697e-01
1.420225501060485840e-01 -3.614452183246612549e-01 1.551487147808074951e-01 6.697608530521392822e-02 -9.176661819219589233e-02 -1.437499225139617920e-01 -1.283655762672424316e-01 3.388633728027343750e-01 1.528434008359909058e-01 -1.546724289655685425e-01 -5.026106163859367371e-02 2.258026301860809326e-01 -3.661689460277557373e-01 3.277439251542091370e-02 -2.365127578377723694e-02 -2.250865250825881958e-01 -1.293728221207857132e-02 3.740201517939567566e-02 -1.308227926492691040e-01 6.920403987169265747e-02 1.869522035121917725e-01 -8.077301830053329468e-02 2.676299810409545898e-01 -1.563865095376968384e-01 2.423942387104034424e-01 -2.137929797172546387e-01 -5.534505471587181091e-02 1.044006571173667908e-01 -2.036986649036407471e-01 2.165334671735763550e-01 -6.704804301261901855e-02 2.712160535156726837e-02
-3.977316617965698242e-02 -3.255369365215301514e-01 -2.365672886371612549e-01 2.112633734941482544e-01 1.555391252040863037e-01 -3.085916042327880859e-01 -3.630917668342590332e-01 -4.323794320225715637e-02 1.053843349218368530e-01 1.135542914271354675e-01 2.007014118134975433e-02 -2.529790066182613373e-02 -8.034738898277282715e-02 2.821575477719306946e-02 -1.984151154756546021e-01 -1.111981868743896484e-01 2.114739120006561279e-01 8.025690913200378418e-02 -1.886091828346252441e-01 -1.832334697246551514e-01 1.547847390174865723e-01 -2.748795226216316223e-02 -1.136133819818496704e-01 -1.973834186792373657e-01 -1.247144863009452820e-02 4.967929795384407043e-02 -2.567801177501678467e-01 1.158128082752227783e-01 -7.585067301988601685e-02 2.823685109615325928e-01 -1.481315344572067261e-01 2.615331113338470459e-01
-1.077661663293838501e-01 -2.791226506233215332e-01 -8.083147555589675903e-02 8.256624639034271240e-02 1.483449041843414307e-01 -3.555375635623931885e-01 -1.490187942981719971e-01 4.255051910877227783e-02 1.668148785829544067e-01 2.805785536766052246e-01 1.184503734111785889e-01 -1.663540862500667572e-02 -2.315731048583984375e-01 3.858535736799240112e-02 2.765443027019500732e-01 -2.519735693931579590e-01 7.758037000894546509e-02 -1.732154935598373413e-02 -3.569238781929016113e-01 -1.982982009649276733e-01 -5.205896496772766113e-02 -3.124295547604560852e-02 -1.321807056665420532e-01 -1.205077953636646271e-02 -1.179840639233589172e-01 2.410352975130081177e-01 1.166448295116424561e-01 -7.287966459989547729e-02 2.426264733076095581e-01 7.377979159355163574e-02 -2.362302243709564209e-01 5.800419300794601440e-02
1.958841085433959961e-01 -2.594289481639862061e-01 1.677344888448715210e-01 -1.632758826017379761e-01 1.609437614679336548e-01 -1.709509789943695068e-01 6.101035326719284058e-02 -1.175389289855957031e-01 -7.985896617174148560e-02 -9.294982254505157471e-02 -3.832466155290603638e-02 1.640285849571228027e-01 -2.549067735671997070e-01 1.918951123952865601e-01 2.041169255971908569e-01 -1.694078594446182251e-01 -1.726357825100421906e-02 1.816178858280181885e-01 3.732834756374359131e-02 2.802934683859348297e-02 1.611720025539398193e-01 -2.305865734815597534e-01 -5.758905038237571716e-02 -2.584792673587799072e-01 -2.212913781404495239e-01 2.769788205623626709e-01 -1.530008297413587570e-02 2.862158119678497314e-01 -1.015193536877632141e-01 3.244978487491607666e-01 -1.215376630425453186e-01 1.683983504772186279e-01
1.857536137104034424e-01 -2.320681363344192505e-01 1.850770227611064911e-02 1.437111198902130127e-01 -1.446290314197540283e-01 -3.222013115882873535e-01 -1.149344518780708313e-01 1.770459413528442383e-01 -2.753870002925395966e-02 3.400776907801628113e-02 1.314746737480163574e-01 -1.148919239640235901e-01 -1.584660857915878296e-01 -2.093250397592782974e-03 3.799490928649902344e-01 -3.073424696922302246e-01 4.288417398929595947e-01 7.351305335760116577e-02 2.587790973484516144e-02 -2.359504103660583496e-01 1.494460999965667725e-01 -1.653889864683151245e-01 1.279280483722686768e-01 -1.604251265525817871e-01 9.499767656961921602e-06 1.042394712567329407e-01 1.142728850245475769e-01 2.308004647493362427e-01 -3.339843079447746277e-02 2.522633224725723267e-02 -7.609955966472625732e-02 5.332632362842559814e-02
1.247263401746749878e-01 -2.546297311782836914e-01 -7.575824856758117676e-02 5.489752814173698425e-02 -2.287414669990539551e-01 -1.970422416925430298e-01 -3.358579427003860474e-02 -3.639095695689320564e-03 1.777367293834686279e-02 -2.851124405860900879e-01 7.189622521400451660e-02 1.680797338485717773e-01 -1.117567121982574463e-01 -1.659470647573471069e-01 2.299102842807769775e-01 -5.143683552742004395e-01 3.615802526473999023e-01 3.407194465398788452e-02 -3.796679154038429260e-02 -2.598384022712707520e-01 2.931903488934040070e-02 1.238952856510877609e-02 3.982838243246078491e-02 -1.788396090269088745e-01 -1.117194443941116333e-01 2.531783282756805420e-02 3.918595612049102783e-02 1.110615283250808716e-01 1.932174712419509888e-01 5.567979067564010620e-02 -2.047924548387527466e-01 3.564712777733802795e-02
-5.134721845388412476e-02 -3.951235711574554443e-01 8.782718330621719360e-02 -1.383936777710914612e-02 -1.017569527029991150e-01 -1.509746164083480835e-01 -2.590180933475494385e-01 -1.478819698095321655e-01 2.670877873897552490e-01 5.690381675958633423e-02 2.097112387418746948e-01 -1.371100693941116333e-01 3.184060752391815186e-02 -2.978311181068420410e-01 -9.890039265155792236e-02 -1.783784776926040649e-01 -1.873604804277420044e-01 9.198608994483947754e-02 -3.261422514915466309e-01 1.870241314172744751e-01 2.162307798862457275e-01 5.033937469124794006e-02 -3.363493680953979492e-01 5.077032744884490967e-02 1.964915543794631958e-01 9.494459629058837891e-02 -1.380673348903656006e-01 1.024095565080642700e-01 -5.604628473520278931e-02 9.273166209459304810e-02 -5.348099395632743835e-03 -6.087774038314819336e-02
-2.973023951053619385e-01 -3.573641180992126465e-01 -4.133567959070205688e-02 1.226423606276512146e-01 1.433636695146560669e-01 -1.819537729024887085e-01 5.400633439421653748e-02 -6.631535291671752930e-02 3.538012206554412842e-01 3.948143683373928070e-03 -1.445838660001754761e-01 -5.043531954288482666e-02 -2.996771633625030518e-01 6.498368829488754272e-02 -2.708945274353027344e-01 -2.318240255117416382e-01 9.528978914022445679e-02 2.326622456312179565e-01 -2.474064975976943970e-01 7.139614969491958618e-02 1.685353368520736694e-01 1.429437287151813507e-02 1.096741203218698502e-02 -2.329498678445816040e-01 -1.555132865905761719e-02 1.960113272070884705e-02 -1.629956960678100586e-01 1.540496796369552612e-01 -1.658189743757247925e-01 2.816438674926757812e-02 -8.050959557294845581e-02 1.953802406787872314e-01
7.905529439449310303e-02 -5.073903799057006836e-01 1.342164538800716400e-02 -1.483432054519653320e-01 -1.664166748523712158e-01 -7.391799986362457275e-02 -1.046634614467620850e-01 -1.313548386096954346e-01 -3.256694227457046509e-02 -7.230039685964584351e-02 -6.298918277025222778e-03 1.195403039455413818e-01 -6.007035076618194580e-02 -1.311878710985183716e-01 3.081727027893066406e-01 -4.479636624455451965e-02 -1.495542526245117188e-01 -1.179633960127830505e-01 -3.652442619204521179e-02 -3.770688176155090332e-02 8.132667839527130127e-02 -1.663397252559661865e-01 1.373095959424972534e-01 -1.018469408154487610e-01 -1.582161784172058105e-01 3.004202842712402344e-01 -1.167870089411735535e-01 -1.376138180494308472e-01 2.360893487930297852e-01 3.729139268398284912e-01 -2.444314807653427124e-01 -9.685341268777847290e-02
1.024457439780235291e-01 -4.199012815952301025e-01 1.018761992454528809e-01 -1.756618730723857880e-02 5.117153283208608627e-03 -2.364733070135116577e-01 -2.078410983085632324e-01 -5.006889253854751587e-02 4.024404287338256836e-01 -3.038370013236999512e-01 -1.934071816504001617e-02 2.854068763554096222e-02 -2.170009762048721313e-01 -1.513543725013732910e-01 -1.673544347286224365e-01 -1.311611682176589966e-01 4.122731834650039673e-02 1.743898838758468628e-01 -1.436084210872650146e-01 3.969597443938255310e-02 -4.277061671018600464e-02 1.015524491667747498e-01 1.020181104540824890e-01 -3.073597550392150879e-01 7.956766337156295776e-02 -2.584616886451840401e-03 -2.717872560024261475e-01 8.792040497064590454e-02 -2.186731249094009399e-02 5.063159018754959106e-02 2.333436310291290283e-01 -1.158456578850746155e-01
1.321709752082824707e-01 -3.671720623970031738e-01 9.439234435558319092e-02 -1.872888184152543545e-03 1.196688190102577209e-01 -9.916748851537704468e-02 1.370236426591873169e-01 -2.207562029361724854e-01 -1.165525391697883606e-01 8.969938755035400391e-02 -9.676190465688705444e-02 2.373808920383453369e-01 -1.544468253850936890e-01 -3.565893322229385376e-02 1.288698017597198486e-01 -3.992200195789337158e-01 2.283768206834793091e-01 2.573666572570800781e-01 -4.562574252486228943e-02 3.124624490737915039e-02 9.637488424777984619e-02 -1.745971292257308960e-01 -8.070325106382369995e-02 -3.264745473861694336e-01 1.215239539742469788e-01 1.703081578016281128e-01 2.723319083452224731e-02 7.823826372623443604e-02 2.140120975673198700e-02 2.620572149753570557e-01 -1.739967316389083862e-01 -1.852590590715408325e-01
3.520699217915534973e-02 -2.667811810970306396e-01 -7.147043198347091675e-02 -2.411057939752936363e-03 -3.390526771545410156e-02 -2.722084820270538330e-01 -1.796025549992918968e-03 2.451246976852416992e-01 -1.916491426527500153e-02 -1.764204353094100952e-01 -6.781700253486633301e-02 1.032935753464698792e-01 -1.190891712903976440e-01 -1.351310312747955322e-01 2.797666788101196289e-01 -5.269817709922790527e-01 2.940618097782135010e-01 -4.876543208956718445e-02 5.160714313387870789e-02 -3.715234994888305664e-01 -6.140840798616409302e-02 -1.180668547749519348e-01 -4.344470798969268799e-02 2.300381660461425781e-02 6.169546023011207581e-02 1.427194178104400635e-01 -1.381256431341171265e-02 1.155166421085596085e-02 3.083889000117778778e-02 1.001905202865600586e-01 -2.263073772192001343e-01 1.248261407017707825e-01
-1.430061757564544678e-01 -2.415574938058853149e-01 -6.483896076679229736e-02 -9.399469941854476929e-02 3.387669473886489868e-02 2.128957072272896767e-03 -2.186578661203384399e-01 -3.062148392200469971e-01 -1.391672249883413315e-02 5.457909405231475830e-02 9.540890902280807495e-02 -1.111195236444473267e-01 4.110779264010488987e-04 -2.235622331500053406e-02 -1.844409257173538208e-01 -2.643387913703918457e-01 1.105280816555023193e-01 3.234159946441650391e-01 -2.410412877798080444e-01 -1.586430519819259644e-01 5.170482769608497620e-02 -1.679871678352355957e-01 1.951398849487304688e-01 -1.956342309713363647e-01 -9.501961618661880493e-02 1.789841353893280029e-01 -2.049296945333480835e-01 3.685157746076583862e-02 1.686587780714035034e-01 3.771620094776153564e-01 7.997549325227737427e-02 2.599481344223022461e-01
2.531065791845321655e-02 -3.790965676307678223e-01 -2.292760014533996582e-01 1.778304725885391235e-01 -7.275260239839553833e-02 -3.304831981658935547e-01 3.314982727169990540e-02 -4.179356247186660767e-02 6.147811189293861389e-02 -3.894542530179023743e-02 2.306287735700607300e-02 -1.645857393741607666e-01 -2.853775024414062500e-01 -1.537931263446807861e-01 -1.858711987733840942e-02 -3.492802977561950684e-01 1.449991762638092041e-01 3.704691305756568909e-02 6.462588161230087280e-02 -6.338530778884887695e-02 -1.221832470037043095e-03 6.279595196247100830e-02 -8.437137119472026825e-03 1.580088436603546143e-01 1.635653376579284668e-01 -1.161915287375450134e-01 5.236089602112770081e-02 -4.358790814876556396e-02 2.811075448989868164e-01 4.455493986606597900e-01 -4.311796277761459351e-02 9.939832240343093872e-02
-1.528075486421585083e-01 -5.046526193618774414e-01 1.234853491187095642e-01 -1.045977603644132614e-02 -9.463911503553390503e-02 -1.484153866767883301e-01 -4.193546622991561890e-02 -2.052394449710845947e-01 2.642236351966857910e-01 7.353737950325012207e-02 3.949525579810142517e-02 -2.410482615232467651e-01 -4.198969528079032898e-02 -2.019291520118713379e-01 1.721862107515335083e-01 -3.088580965995788574e-01 1.147535145282745361e-01 1.302010267972946167e-01 -1.355625838041305542e-01 2.147759646177291870e-01 2.222040742635726929e-01 -8.793736249208450317e-02 -2.171704769134521484e-01 -4.245195165276527405e-02 -8.334995806217193604e-02 1.061585173010826111e-01 2.758897468447685242e-02 -8.029378950595855713e-02 -1.646383553743362427e-01 1.507154013961553574e-02 -3.217156976461410522e-02 -2.734844088554382324e-01
-1.511402726173400879e-01 -1.185491755604743958e-01 2.320053987205028534e-02 -1.804729700088500977e-01 3.726293891668319702e-02 -7.630784530192613602e-03 -1.708416193723678589e-01 -1.546294540166854858e-01 3.356753289699554443e-01 -2.289086878299713135e-01 7.007290422916412354e-02 -2.036450058221817017e-01 -2.161052376031875610e-01 3.095969259738922119e-01 -5.273353680968284607e-02 -2.731597125530242920e-01 -2.676034569740295410e-01 1.568478345870971680e-01 -2.603132426738739014e-01 4.939053952693939209e-02 1.417000889778137207e-01 -1.444722115993499756e-01 7.463461160659790039e-02 -1.705649346113204956e-01 2.217782437801361084e-01 1.606971584260463715e-02 -2.066957652568817139e-01 1.189650148153305054e-01 2.185478806495666504e-01 1.887748986482620239e-01 -1.077716872096061707e-01 2.607856318354606628e-02
2.177066057920455933e-01 -3.233104646205902100e-01 2.921789884567260742e-03 2.328502535820007324e-01 2.091601938009262085e-01 -3.730335533618927002e-01 -1.317103803157806396e-01 4.972306638956069946e-02 -1.298301517963409424e-01 1.776273250579833984e-01 7.079016417264938354e-02 -1.845695450901985168e-02 -8.460146188735961914e-02 7.164004445075988770e-02 1.752381026744842529e-01 -3.340389132499694824e-01 1.338730007410049438e-01 2.203490026295185089e-02 9.864506125450134277e-02 -1.131856739521026611e-01 1.902582645416259766e-01 -2.012778520584106445e-01 5.197552591562271118e-02 -4.186859726905822754e-01 -1.021856516599655151e-01 2.317360043525695801e-02 -4.946380108594894409e-02 2.523292005062103271e-01 -3.002917394042015076e-02 -2.281873114407062531e-02 -2.088826522231101990e-02 9.039353579282760620e-02
2.127231657505035400e-01 -3.378194570541381836e-01 -1.859035901725292206e-02 -4.959088191390037537e-02 2.380405664443969727e-01 -1.670487076044082642e-01 -8.456081151962280273e-02 8.695981651544570923e-02 7.357661426067352295e-02 -2.129055261611938477e-01 -3.196680173277854919e-02 5.747059360146522522e-02 1.482754647731781006e-01 -5.914492160081863403e-02 1.759451329708099365e-01 -2.654162347316741943e-01 3.086226284503936768e-01 2.062760144472122192e-01 -1.074026674032211304e-01 -3.260566890239715576e-01 1.034237444400787354e-01 -3.164037168025970459e-01 7.358575705438852310e-03 -1.514522135257720947e-01 -2.069208621978759766e-01 -3.845882415771484375e-02 7.579818367958068848e-02 1.848911494016647339e-01 1.396565288305282593e-01 1.035468056797981262e-01 -2.028072625398635864e-01 1.075168028473854065e-01
1.686946451663970947e-01 -2.940269708633422852e-01 1.642352715134620667e-02 -1.221866253763437271e-02 -2.224967777729034424e-01 -1.357385069131851196e-01 -5.751459673047065735e-02 -6.079968437552452087e-02 -9.993595071136951447e-03 -3.797259926795959473e-02 1.037262454628944397e-01 9.375257045030593872e-02 -1.195727959275245667e-01 -1.526786684989929199e-01 -1.920363679528236389e-02 -9.732706844806671143e-02 3.484077751636505127e-01 -9.929561614990234375e-02 -4.210000932216644287e-01 8.113794028759002686e-03 2.507959902286529541e-01 -7.471154909580945969e-03 -3.076035976409912109e-01 -7.372433785349130630e-03 -6.968348473310470581e-02 -3.123754262924194336e-02 2.991040237247943878e-02 6.093952432274818420e-02 -2.107222825288772583e-01 4.155810475349426270e-01 -2.099912911653518677e-01 5.801404640078544617e-02
-1.520456969738006592e-01 -4.596777558326721191e-01 -1.354778558015823364e-01 -1.800813674926757812e-01 -1.704164966940879822e-02 -3.085249066352844238e-01 -2.238597422838211060e-01 2.155148386955261230e-01 1.755196154117584229e-01 4.041218757629394531e-02 5.118864774703979492e-02 -5.154078081250190735e-02 -1.583756357431411743e-01 2.961796149611473083e-02 8.617796748876571655e-02 -2.818522751331329346e-01 1.145615149289369583e-02 4.470873251557350159e-02 -2.006216049194335938e-01 1.159786358475685120e-01 -9.032766520977020264e-02 1.531811058521270752e-01 2.000472545623779297e-01 4.134945943951606750e-02 -1.979615092277526855e-01 1.035242974758148193e-01 4.235232248902320862e-03 -2.671507000923156738e-02 3.034445047378540039e-01 3.135974407196044922e-01 2.657773718237876892e-02 -3.555616363883018494e-02
1.090916767716407776e-01 -4.715713858604431152e-01 9.430559724569320679e-02 6.955650448799133301e-02 2.536601722240447998e-01 -2.812899947166442871e-01 -3.018532097339630127e-01 -5.180085822939872742e-02 -1.685967147350311279e-01 -7.697128504514694214e-02 3.440690338611602783e-01 -9.895289689302444458e-02 -1.416066884994506836e-01 4.864181578159332275e-02 -5.146056413650512695e-02 -2.067205905914306641e-01 8.525848388671875000e-02 1.247311159968376160e-01 -1.674016006290912628e-02 4.212276637554168701e-02 -3.161243498325347900e-01 -2.946407534182071686e-02 1.135408133268356323e-01 -1.641280055046081543e-01 1.178073883056640625e-01 8.526367694139480591e-02 2.691697329282760620e-02 2.976267337799072266e-01 -1.267332490533590317e-02 4.771230742335319519e-02 4.777540918439626694e-03 -7.725620269775390625e-02
1.054385155439376831e-01 -3.616404235363006592e-01 -7.456716150045394897e-02 1.852330379188060760e-02 -1.191563084721565247e-01 -1.036284789443016052e-01 -2.908402122557163239e-02 2.624764442443847656e-01 -9.708271175622940063e-02 9.908051230013370514e-03 -1.024094447493553162e-01 -1.178751233965158463e-02 -1.958386749029159546e-01 -5.771424621343612671e-02 2.173303365707397461e-01 -2.040750533342361450e-01 1.706737279891967773e-01 -2.182960957288742065e-01 -2.751235663890838623e-01 1.057529821991920471e-01 2.878999412059783936e-01 -1.321467906236648560e-01 5.520202219486236572e-02 -1.233265101909637451e-01 -1.068493127822875977e-01 -1.430478394031524658e-01 -2.784339487552642822e-01 -1.329818665981292725e-01 3.238372206687927246e-01 1.655451804399490356e-01 -2.526895105838775635e-01 3.638314455747604370e-02
1.999903917312622070e-01 -4.923184216022491455e-01 1.463213562965393066e-01 -1.509057581424713135e-01 -1.559505015611648560e-01 -1.662292480468750000e-01 2.407990694046020508e-01 -2.309834510087966919e-01 3.766533732414245605e-02 1.281181722879409790e-01 -2.176370322704315186e-01 1.532945185899734497e-01 -1.716360598802566528e-01 6.350436061620712280e-02 9.046971052885055542e-02 -1.298797428607940674e-01 2.561908662319183350e-01 9.193653240799903870e-03 -7.373898755759000778e-03 -4.963766410946846008e-02 1.309563070535659790e-01 1.270750164985656738e-02 3.970981389284133911e-02 -3.402741253376007080e-01 -9.440921247005462646e-03 1.484181582927703857e-01 -8.031982928514480591e-02 9.864248335361480713e-02 9.253903478384017944e-02 1.759285926818847656e-01 -1.653462350368499756e-01 -2.341944724321365356e-01
1.005240231752395630e-01 -1.862419247627258301e-01 -8.728275448083877563e-02 4.582510888576507568e-02 1.498330682516098022e-01 -1.172091737389564514e-01 -3.099650442600250244e-01 2.817588746547698975e-01 1.690679639577865601e-01 4.299926012754440308e-02 1.096533313393592834e-01 -1.813313066959381104e-01 -2.507379651069641113e-02 7.310887426137924194e-02 -1.356876492500305176e-01 -4.542456269264221191e-01 5.149515345692634583e-02 -1.050731241703033447e-01 -2.929456830024719238e-01 1.629999130964279175e-01 2.120125740766525269e-01 3.321227058768272400e-02 -7.036777585744857788e-02 -2.885111868381500244e-01 7.957603782415390015e-02 1.211807876825332642e-01 7.032942026853561401e-02 9.990745782852172852e-02 -2.875535935163497925e-02 3.057585060596466064e-01 -3.332821652293205261e-02 1.899551004171371460e-01
4.296481609344482422e-02 -3.508266508579254150e-01 1.454958617687225342e-01 1.275890469551086426e-01 1.383895576000213623e-01 -5.175637006759643555e-01 3.138026967644691467e-02 -3.633724525570869446e-02 1.125187426805496216e-01 6.376696377992630005e-02 8.265143632888793945e-02 -5.197583884000778198e-02 -2.318239808082580566e-01 -8.316748589277267456e-02 -3.246218664571642876e-03 3.442971408367156982e-02 1.033120155334472656e-01 3.629769384860992432e-02 4.147211089730262756e-03 -1.890936940908432007e-01 3.398407399654388428e-01 -1.654708385467529297e-01 -8.242895454168319702e-02 -1.146603450179100037e-01 -1.104215681552886963e-01 1.600706130266189575e-01 -9.908813983201980591e-03 3.107858300209045410e-01 -8.785306662321090698e-02 1.583745032548904419e-01 -1.614741683006286621e-01 2.371262907981872559e-01
2.781954966485500336e-02 -3.960451483726501465e-01 -1.407343596220016479e-01 -7.011799607425928116e-03 -5.599415674805641174e-02 -3.524884879589080811e-01 1.613312512636184692e-01 -1.095693409442901611e-01 1.204949840903282166e-01 -1.899085789918899536e-01 1.045276299118995667e-01 2.860998176038265228e-02 -2.225990034639835358e-02 -1.573815941810607910e-01 4.473280161619186401e-02 -3.430636227130889893e-01 1.150807812809944153e-01 1.647004038095474243e-01 2.111337184906005859e-01 -1.456021070480346680e-01 3.660435229539871216e-02 -1.208452731370925903e-01 -1.118323877453804016e-01 1.503110677003860474e-01 2.119607664644718170e-02 -8.381151407957077026e-02 2.227072566747665405e-01 -1.712779253721237183e-01 4.090613126754760742e-02 4.176181852817535400e-01 -1.733597815036773682e-01 9.192010387778282166e-03
9.928009472787380219e-03 -2.390910536050796509e-01 -3.343395143747329712e-02 -1.691305637359619141e-01 -2.469635382294654846e-02 -6.848458200693130493e-02 -1.011713445186614990e-01 1.787668466567993164e-01 1.449401527643203735e-01 7.457397133111953735e-02 4.664478823542594910e-02 -9.564564377069473267e-02 -1.048376709222793579e-01 -1.203156560659408569e-01 -1.519006043672561646e-01 -3.247100412845611572e-01 2.801288291811943054e-02 3.002815879881381989e-02 -4.607833623886108398e-01 -4.461200907826423645e-02 5.265998840332031250e-02 -1.219147965312004089e-01 3.807093501091003418e-01 -3.228768706321716309e-02 -2.178535610437393188e-01 3.063406646251678467e-01 -1.459375470876693726e-01 1.887836456298828125e-01 7.400795072317123413e-02 2.830080389976501465e-01 9.154809266328811646e-02 4.290451481938362122e-02
-5.241549760103225708e-02 -4.839713275432586670e-01 -1.277804076671600342e-01 -1.167047545313835144e-01 1.863545477390289307e-01 -4.578770697116851807e-02 -6.436085700988769531e-02 2.388339787721633911e-01 1.097864508628845215e-01 2.381241023540496826e-01 1.600967794656753540e-01 -7.830743491649627686e-02 -7.292466238141059875e-03 -2.794168423861265182e-03 3.121281601488590240e-02 -1.344050765037536621e-01 -1.251630485057830811e-01 -1.090833097696304321e-01 -3.480148911476135254e-01 1.557689625769853592e-02 2.266855388879776001e-01 -9.484867006540298462e-02 -2.696818206459283829e-03 2.272538095712661743e-02 5.653229728341102600e-02 -6.512243300676345825e-03 -1.451376676559448242e-01 9.800978749990463257e-02 1.745336949825286865e-01 4.508866667747497559e-01 -6.427218019962310791e-02 1.839014440774917603e-01
-1.588994264602661133e-02 -5.004873275756835938e-01 -1.460674107074737549e-01 -2.148275524377822876e-01 -7.216490805149078369e-02 -2.221736460924148560e-01 -1.459253579378128052e-01 -2.931086421012878418e-01 -1.564642786979675293e-02 -2.643617242574691772e-02 1.734375208616256714e-02 -3.137965453788638115e-03 -2.924949526786804199e-01 1.327542662620544434e-01 1.021844893693923950e-01 -2.659192085266113281e-01 2.814975082874298096e-01 2.747707627713680267e-02 -4.005125723779201508e-03 6.893078237771987915e-02 8.990117907524108887e-02 -3.986276090145111084e-01 -1.750939190387725830e-01 1.319515109062194824e-01 2.067434415221214294e-02 1.192834451794624329e-01 2.347086183726787567e-02 -8.629845082759857178e-02 9.756409376859664917e-02 2.040585875511169434e-02 -7.686602883040904999e-03 4.409675672650337219e-02
-7.790985982865095139e-03 -4.868433475494384766e-01 -1.890646219253540039e-01 8.874043077230453491e-02 1.696565151214599609e-01 -7.313338667154312134e-02 -2.892158627510070801e-01 1.759260147809982300e-01 -2.586579136550426483e-02 8.792778104543685913e-02 7.038439158350229263e-03 9.942796826362609863e-02 3.016520291566848755e-03 -1.756682991981506348e-02 -1.521149873733520508e-01 -3.064510226249694824e-01 1.724684536457061768e-01 -6.133968941867351532e-03 -2.013005167245864868e-01 3.001398220658302307e-02 8.747625350952148438e-02 4.128237068653106689e-02 -1.571246795356273651e-02 -3.969983756542205811e-02 -4.799393564462661743e-02 2.201527357101440430e-01 -1.174162924289703369e-01 -9.175650030374526978e-02 2.524614930152893066e-01 3.060373067855834961e-01 -1.336581707000732422e-01 3.228757679462432861e-01
-2.726163864135742188e-01 -3.404828906059265137e-01 3.130510076880455017e-02 -8.089112490415573120e-02 -4.209590330719947815e-02 -1.904433369636535645e-01 9.658044204115867615e-03 1.694099456071853638e-01 1.184703484177589417e-01 8.192740380764007568e-03 -1.111568138003349304e-01 -5.652064830064773560e-02 -2.958284318447113037e-01 1.960737705230712891e-01 -5.888648331165313721e-02 -1.496988683938980103e-01 -1.913969777524471283e-02 2.985133528709411621e-01 -4.070963338017463684e-02 -8.219771832227706909e-02 1.821601390838623047e-01 -1.136775165796279907e-01 6.177982315421104431e-02 -3.760661184787750244e-01 2.182819247245788574e-01 -2.116153240203857422e-01 -1.237746402621269226e-01 8.601232618093490601e-02 -1.930449753999710083e-01 2.018485665321350098e-01 -2.087578177452087402e-01 1.671293973922729492e-01
-7.609129697084426880e-02 -3.283000290393829346e-01 -2.296335995197296143e-02 -6.718629598617553711e-02 2.747760899364948273e-02 -1.257418245077133179e-01 -5.510569363832473755e-02 2.452229261398315430e-01 3.381046950817108154e-01 6.620891392230987549e-02 3.548871353268623352e-02 -1.058622002601623535e-01 -1.156269535422325134e-01 -4.853237792849540710e-02 1.539906263351440430e-01 -1.806544363498687744e-01 1.988231539726257324e-01 2.708142101764678955e-01 -1.746192127466201782e-01 2.745726704597473145e-01 9.536284208297729492e-02 7.948199659585952759e-02 1.856699138879776001e-01 -4.202267527580261230e-01 -1.153170168399810791e-01 1.058259829878807068e-01 -1.048163399100303650e-01 4.283342882990837097e-02 9.888824820518493652e-02 2.940658032894134521e-01 1.315596550703048706e-01 -4.800206422805786133e-02
-3.686135113239288330e-01 -3.573830425739288330e-01 1.429418027400970459e-01 -2.425739914178848267e-02 2.908027730882167816e-02 -7.027190178632736206e-02 2.884525060653686523e-02 -5.788258835673332214e-02 -1.956653594970703125e-02 6.245595961809158325e-02 -9.957592934370040894e-03 3.519197925925254822e-02 -3.432278633117675781e-01 9.305035322904586792e-02 4.164806008338928223e-02 -2.290741056203842163e-01 5.436191800981760025e-03 2.756821513175964355e-01 -2.853614687919616699e-01 2.729920856654644012e-02 1.647008955478668213e-01 -1.723236776888370514e-02 7.854237407445907593e-02 -2.978948652744293213e-01 2.838367968797683716e-02 -3.992540761828422546e-02 -3.712966665625572205e-02 1.672099381685256958e-01 -2.758188843727111816e-01 1.271389722824096680e-01 -2.227565199136734009e-01 2.549145817756652832e-01
2.521052062511444092e-01 -2.108756899833679199e-01 4.578997194766998291e-02 5.854547396302223206e-02 1.063748896121978760e-01 -3.586175441741943359e-01 -1.303868740797042847e-02 -6.967200431972742081e-03 3.969829678535461426e-01 -9.804230183362960815e-02 -9.897791594266891479e-02 1.534439902752637863e-02 -7.584124058485031128e-02 -6.548400223255157471e-02 2.346596568822860718e-01 -3.519662320613861084e-01 1.984231919050216675e-02 2.155583202838897705e-01 -4.877736046910285950e-02 -1.227310970425605774e-01 2.435469925403594971e-01 -3.008554875850677490e-01 6.462515890598297119e-02 1.495140045881271362e-01 -1.572569757699966431e-01 2.121880091726779938e-02 4.127983376383781433e-02 2.053052335977554321e-01 1.299833506345748901e-01 6.383506208658218384e-02 7.170522958040237427e-02 2.104192972183227539e-01
1.966483978321775794e-04 -3.922004699707031250e-01 2.586224079132080078e-01 -4.502860829234123230e-02 1.386659871786832809e-02 -1.798593252897262573e-01 2.349479496479034424e-01 1.641054898500442505e-01 7.961687445640563965e-02 -1.380856335163116455e-01 -2.991921082139015198e-02 -3.210921585559844971e-02 -4.862651824951171875e-01 9.478412568569183350e-02 5.028850585222244263e-02 -3.923535943031311035e-01 1.804189756512641907e-02 -4.756459966301918030e-03 -1.936379936523735523e-03 -5.818227306008338928e-03 2.725233137607574463e-01 -9.457309544086456299e-02 6.482363678514957428e-03 -4.973617941141128540e-02 -7.954172790050506592e-02 -1.046209111809730530e-01 -9.281406179070472717e-03 -2.506850361824035645e-01 2.199619710445404053e-01 4.842460528016090393e-02 -5.817960202693939209e-02 -1.136792376637458801e-01
1.503575146198272705e-01 -3.473486900329589844e-01 3.162932097911834717e-01 2.049057632684707642e-01 -1.995956897735595703e-01 -1.132825389504432678e-01 -1.811645478010177612e-01 1.181108597666025162e-02 3.553456068038940430e-01 -1.342127323150634766e-01 1.127540692687034607e-01 1.426698565483093262e-01 -1.706370860338211060e-01 5.874377116560935974e-02 -2.964740432798862457e-02 -1.666426211595535278e-01 -7.058974355459213257e-02 2.468743361532688141e-02 -1.678359061479568481e-01 1.306671556085348129e-02 9.255072474479675293e-02 6.073405500501394272e-03 3.806029856204986572e-01 -2.293861210346221924e-01 6.626369059085845947e-02 -9.998052567243576050e-02 -6.567166745662689209e-02 1.896866410970687866e-02 -1.651399880647659302e-01 2.958630919456481934e-01 -4.233955219388008118e-02 -1.218368634581565857e-01
1.596217155456542969e-01 -1.708095520734786987e-01 -8.137553185224533081e-02 -4.234270192682743073e-03 2.207483202219009399e-01 -2.105896025896072388e-01 -1.728502810001373291e-01 2.231518626213073730e-01 1.526126712560653687e-01 1.033537536859512329e-01 1.184202581644058228e-01 -1.913583278656005859e-01 -3.401430696249008179e-02 3.973028063774108887e-02 -1.228501498699188232e-01 -4.434000253677368164e-01 3.355386108160018921e-02 -2.998900134116411209e-03 -3.432469069957733154e-01 1.075614430010318756e-02 2.530240714550018311e-01 8.504026569426059723e-03 -7.652939110994338989e-02 -3.125690221786499023e-01 8.855561912059783936e-02 7.500797510147094727e-02 -4.818848520517349243e-02 -7.250111550092697144e-02 -8.226886391639709473e-02 2.480057477951049805e-01 -1.301877945661544800e-01 2.718800604343414307e-01
2.859480679035186768e-01 -4.102451801300048828e-01 3.662742376327514648e-01 1.313614696264266968e-01 4.088011384010314941e-02 -2.837247848510742188e-01 -8.894120156764984131e-02 7.842743396759033203e-02 1.903342306613922119e-01 -1.774719059467315674e-01 -1.135668456554412842e-01 1.060302853584289551e-01 1.836294680833816528e-02 -3.373841941356658936e-02 -7.056511472910642624e-03 -1.346344947814941406e-01 8.106367290019989014e-02 -3.715276019647717476e-03 -2.225320339202880859e-01 -6.990656256675720215e-03 8.082056790590286255e-02 1.645113676786422729e-01 3.168660998344421387e-01 -2.415906041860580444e-01 -6.119607388973236084e-02 6.660962104797363281e-02 -1.342597007751464844e-01 1.105255782604217529e-01 -1.624204814434051514e-01 1.704700440168380737e-01 -1.946622729301452637e-01 -1.024443507194519043e-01
1.543435901403427124e-01 -1.666010767221450806e-01 4.394910931587219238e-01 -7.956052571535110474e-02 -1.544589549303054810e-02 -3.287300765514373779e-01 -6.423396617174148560e-02 7.158917188644409180e-02 2.758583128452301025e-01 7.819532603025436401e-02 2.366422116756439209e-02 2.644290626049041748e-01 7.337284088134765625e-02 -2.080920636653900146e-01 -4.627900943160057068e-02 -2.762124240398406982e-01 -8.535086363554000854e-02 8.719788491725921631e-02 -2.981291711330413818e-01 1.596948802471160889e-01 3.357136994600296021e-02 -7.738079875707626343e-02 1.577944159507751465e-01 -2.465089708566665649e-01 6.367387715727090836e-03 -1.142865493893623352e-01 -1.168094798922538757e-01 1.219867616891860962e-01 2.504706084728240967e-01 1.078937873244285583e-01 9.180757403373718262e-02 7.131752371788024902e-02
-1.778418421745300293e-01 -4.346029758453369141e-01 7.840555161237716675e-02 -1.288377679884433746e-02 -1.132881045341491699e-01 -2.143600955605506897e-02 1.207294967025518417e-02 -4.322547093033790588e-02 6.938529759645462036e-02 8.832862228155136108e-02 1.100419983267784119e-01 1.520273387432098389e-01 -6.974425911903381348e-02 1.972065269947052002e-01 -6.092488393187522888e-02 -5.369177460670471191e-01 2.835396230220794678e-01 1.391668617725372314e-01 -2.777661979198455811e-01 -4.629965871572494507e-02 -1.553717628121376038e-02 -3.770796582102775574e-02 4.655877500772476196e-02 1.673640906810760498e-01 -9.323619306087493896e-02 9.656150639057159424e-02 2.093915790319442749e-01 -5.878747906535863876e-03 -2.755088806152343750e-01 -1.149458736181259155e-01 -7.453770935535430908e-02 8.254972100257873535e-02
1.312936693429946899e-01 -4.594312310218811035e-01 2.252974212169647217e-01 1.237791106104850769e-01 -2.629687190055847168e-01 -1.020686700940132141e-01 -1.519166529178619385e-01 1.013043895363807678e-01 2.292222678661346436e-01 -1.383524090051651001e-01 1.008862331509590149e-01 2.520147860050201416e-01 2.934849821031093597e-02 1.088948324322700500e-01 -9.972827881574630737e-02 -1.663930416107177734e-01 -1.967630907893180847e-02 1.533838808536529541e-01 -2.057096511125564575e-01 -2.031521499156951904e-02 5.155285075306892395e-02 2.534213289618492126e-02 3.313366174697875977e-01 -2.743106782436370850e-01 4.504246264696121216e-02 -1.203928366303443909e-01 -4.795335233211517334e-02 9.310201555490493774e-02 -1.587463170289993286e-01 1.998658478260040283e-01 -1.204763576388359070e-01 -1.866603195667266846e-01
5.753728374838829041e-02 -3.224439322948455811e-01 2.967275083065032959e-01 2.900502383708953857e-01 1.629388481378555298e-01 5.797132477164268494e-02 1.015401557087898254e-01 -3.093583881855010986e-01 -1.378772109746932983e-01 4.824343323707580566e-02 1.362218409776687622e-01 -1.834978163242340088e-01 -2.580026350915431976e-02 -7.270547747611999512e-02 9.674230962991714478e-02 -3.898450434207916260e-01 1.789885759353637695e-01 1.679541319608688354e-01 -1.030320525169372559e-01 5.646740272641181946e-02 6.440997123718261719e-02 3.621520847082138062e-02 2.488966733217239380e-01 1.287737339735031128e-01 1.254343986511230469e-01 7.872288674116134644e-02 1.549005955457687378e-01 1.401227060705423355e-02 2.308838218450546265e-01 2.126147001981735229e-01 -1.995459645986557007e-01 -3.564159572124481201e-02
-9.452573955059051514e-02 -4.048559069633483887e-01 -6.073472648859024048e-02 4.663974046707153320e-02 -5.451607704162597656e-02 -1.206641569733619690e-01 -2.100751250982284546e-01 -1.522180736064910889e-01 4.317267239093780518e-01 -6.668148189783096313e-02 -4.773855209350585938e-02 -9.222003817558288574e-02 -1.920448392629623413e-01 -1.766853481531143188e-01 -3.024200201034545898e-01 -2.626501321792602539e-01 1.392880082130432129e-01 2.210142910480499268e-01 -1.321997791528701782e-01 4.669835790991783142e-02 1.751937121152877808e-01 8.641319721937179565e-02 5.538358166813850403e-02 -4.325837269425392151e-02 -2.453676611185073853e-02 1.258618105202913284e-02 -3.887805938720703125e-01 -6.298951804637908936e-02 -1.205995120108127594e-02 6.620173156261444092e-02 1.066605523228645325e-01 5.925581231713294983e-02
-1.569388955831527710e-01 -3.050589263439178467e-01 5.686622485518455505e-02 2.539644539356231689e-01 2.657067030668258667e-02 2.176465932279825211e-03 -2.875897586345672607e-01 1.103973314166069031e-01 9.274045377969741821e-02 -1.688157916069030762e-01 6.736836512573063374e-04 3.002245426177978516e-01 -2.724123001098632812e-01 2.682330310344696045e-01 3.395665585994720459e-01 -1.105964034795761108e-01 -3.894453635439276695e-03 2.406884133815765381e-01 -1.871584653854370117e-01 -2.187981605529785156e-01 1.676461100578308105e-01 -2.732774056494235992e-02 -3.962905704975128174e-02 -4.790740832686424255e-02 -2.099559269845485687e-02 -1.377475410699844360e-01 2.044828981161117554e-01 3.577849641442298889e-02 -9.485644986853003502e-04 2.322000116109848022e-01 3.425750508904457092e-02 1.639442145824432373e-01
9.068977087736129761e-02 -2.382299900054931641e-01 5.125044658780097961e-02 6.873079389333724976e-02 -1.367352902889251709e-01 -2.541119754314422607e-01 -5.099317431449890137e-02 3.509554564952850342e-01 2.081743329763412476e-01 5.106652621179819107e-03 -1.888976842164993286e-01 -2.507526874542236328e-01 1.140206232666969299e-01 7.017855532467365265e-03 2.727811969816684723e-02 -4.371728599071502686e-01 2.077785432338714600e-01 -1.438676714897155762e-01 -3.445835784077644348e-02 1.106477677822113037e-01 1.670329645276069641e-02 -1.268488168716430664e-01 1.866088658571243286e-01 -2.517767548561096191e-01 -6.891620159149169922e-02 1.332995295524597168e-02 -2.717842161655426025e-01 2.646766602993011475e-01 8.755972981452941895e-02 1.476752609014511108e-01 -2.918111532926559448e-02 2.716046944260597229e-02
8.349528908729553223e-02 -4.589897990226745605e-01 1.048362851142883301e-01 1.206880509853363037e-01 1.084245834499597549e-02 3.334978595376014709e-02 1.212197914719581604e-01 3.437207937240600586e-01 1.744050532579421997e-01 1.902838200330734253e-01 2.482134252786636353e-01 1.195832267403602600e-01 -7.676173746585845947e-02 2.707966268062591553e-01 1.028632298111915588e-01 -1.148369684815406799e-01 4.800683632493019104e-02 -7.759119849652051926e-03 -3.229893445968627930e-01 -4.947937652468681335e-02 2.729025110602378845e-02 7.115839421749114990e-02 1.423271894454956055e-01 -1.152577027678489685e-01 6.348948180675506592e-02 -2.704069614410400391e-01 -6.308751553297042847e-02 -2.022942714393138885e-02 1.422703713178634644e-01 2.985806763172149658e-01 1.428883522748947144e-01 1.318055093288421631e-01
-7.355473935604095459e-02 -3.303293287754058838e-01 6.856826692819595337e-02 2.135540843009948730e-01 2.193375863134860992e-02 -3.403370678424835205e-01 1.000853776931762695e-01 5.452687665820121765e-02 -7.031653076410293579e-02 -1.397531777620315552e-01 9.173694998025894165e-02 2.638862468302249908e-02 -7.967567443847656250e-02 1.074340343475341797e-01 3.342634737491607666e-01 -2.892722189426422119e-01 1.678671240806579590e-01 7.532934099435806274e-02 -7.165853679180145264e-02 -3.271273374557495117e-01 2.559399902820587158e-01 -7.005724310874938965e-02 3.012293251231312752e-03 -2.576979696750640869e-01 8.437764644622802734e-02 -6.808134913444519043e-02 -3.363850116729736328e-01 1.006673872470855713e-01 -4.983409121632575989e-02 -3.226289898157119751e-02 -1.908442080020904541e-01 -3.399346023797988892e-02
3.287588953971862793e-01 -3.290883898735046387e-01 1.732632964849472046e-01 -7.331837713718414307e-02 1.866944879293441772e-01 -3.151735365390777588e-01 -8.877901732921600342e-02 -5.005232617259025574e-02 2.517580986022949219e-01 -9.861601144075393677e-02 -9.278050810098648071e-02 -1.532294694334268570e-02 2.450762130320072174e-02 -1.091476753354072571e-01 2.035863101482391357e-01 -2.228155285120010376e-01 5.671962723135948181e-02 3.350127935409545898e-01 5.817480757832527161e-02 -2.793289162218570709e-02 3.211107552051544189e-01 -2.025745213031768799e-01 -5.004813428968191147e-03 7.910674810409545898e-02 5.171070247888565063e-02 1.332972645759582520e-01 4.571559280157089233e-02 2.622680272907018661e-03 2.063891142606735229e-01 2.869995497167110443e-02 1.606967002153396606e-01 2.371898591518402100e-01
1.853526681661605835e-01 -2.091687321662902832e-01 -2.100341618061065674e-01 8.411712944507598877e-02 2.752546370029449463e-01 -2.206011414527893066e-01 -2.252509742975234985e-01 9.773878753185272217e-02 3.069619834423065186e-01 -2.621337771415710449e-02 -1.592427957803010941e-03 5.398123338818550110e-02 -2.521651685237884521e-01 -8.597038686275482178e-03 2.512321174144744873e-01 -1.517446786165237427e-01 1.071015149354934692e-01 -4.295127838850021362e-02 -2.571051418781280518e-01 2.515119686722755432e-02 2.211678773164749146e-01 -2.239324152469635010e-02 8.002807199954986572e-02 -2.636617422103881836e-01 3.336878120899200439e-02 1.758166700601577759e-01 4.458303749561309814e-02 3.053786158561706543e-01 1.824807971715927124e-01 1.784056872129440308e-01 3.549893852323293686e-03 2.013660669326782227e-01
7.968330383300781250e-02 -3.918080031871795654e-01 1.853937357664108276e-01 2.027036547660827637e-01 -1.883252859115600586e-01 -1.223083138465881348e-01 -1.735788881778717041e-01 1.046713069081306458e-01 3.100040555000305176e-01 -1.452614087611436844e-02 8.695960789918899536e-02 3.273347914218902588e-01 -3.076478093862533569e-02 6.649393588304519653e-02 -2.127883732318878174e-01 -2.289668321609497070e-01 3.152452874928712845e-03 6.359833758324384689e-03 -2.200310826301574707e-01 4.680616781115531921e-02 3.603274002671241760e-02 -4.604758694767951965e-02 3.198011219501495361e-01 -2.144256979227066040e-01 1.936509087681770325e-02 -1.728002429008483887e-01 3.114221803843975067e-02 7.863991707563400269e-02 -1.753031462430953979e-01 1.608205586671829224e-01 -1.646126955747604370e-01 -1.888501942157745361e-01
6.087187677621841431e-02 -3.021358847618103027e-01 -3.925360366702079773e-02 1.078983861953020096e-02 -1.072112843394279480e-01 7.362476084381341934e-03 -3.864082694053649902e-01 -2.248855531215667725e-01 2.091547399759292603e-01 -5.441014468669891357e-02 2.266138792037963867e-01 -1.656471169553697109e-03 -2.668099999427795410e-01 1.133048012852668762e-01 -1.767557412385940552e-01 -1.706828773021697998e-01 4.060128033161163330e-01 -1.065079197287559509e-01 -1.897354125976562500e-01 8.687635883688926697e-03 -2.006545513868331909e-01 -1.109962686896324158e-01 1.213135868310928345e-01 -1.557886302471160889e-01 1.996765583753585815e-01 2.153448909521102905e-01 -1.242212504148483276e-01 4.281926900148391724e-03 2.893133275210857391e-02 4.924242943525314331e-02 -1.381798684597015381e-01 1.468696296215057373e-01
-2.966802120208740234e-01 -2.389243990182876587e-01 1.382206678390502930e-01 1.304803937673568726e-01 1.307798326015472412e-01 -1.665427237749099731e-01 -1.293465793132781982e-01 5.759056285023689270e-02 -1.405972391366958618e-01 -1.601358354091644287e-01 1.991359740495681763e-01 1.263482719659805298e-01 -2.439669072628021240e-01 -7.705647032707929611e-03 2.108135819435119629e-01 -1.085815653204917908e-01 2.588753700256347656e-01 6.686189025640487671e-02 -1.542165279388427734e-01 -3.654474616050720215e-01 3.574343919754028320e-01 -1.125446110963821411e-01 6.697291135787963867e-02 -1.818382441997528076e-01 6.188960745930671692e-02 -3.443928062915802002e-02 -2.010199874639511108e-01 1.305475980043411255e-01 -1.146592944860458374e-01 2.070619612932205200e-01 1.032957881689071655e-01 -3.286178037524223328e-02
-2.562100291252136230e-01 -2.808959186077117920e-01 1.181305199861526489e-01 -2.379935234785079956e-02 -4.974308889359235764e-03 -2.736571431159973145e-01 -2.358379215002059937e-01 2.354527264833450317e-01 2.687335014343261719e-01 3.951336443424224854e-02 -5.297792330384254456e-02 -8.910180628299713135e-02 -2.165156155824661255e-01 -1.036406531929969788e-01 3.862856328487396240e-02 -3.123713135719299316e-01 -1.627784222364425659e-02 2.429572679102420807e-02 -1.773339360952377319e-01 6.643679458647966385e-03 -6.466974318027496338e-02 -1.035889983177185059e-02 2.581590712070465088e-01 -2.841479778289794922e-01 -9.616851806640625000e-02 9.669333696365356445e-02 -1.627743542194366455e-01 8.246832340955734253e-02 1.939912289381027222e-01 3.595828115940093994e-01 6.683441251516342163e-02 8.020464330911636353e-02
1.463184654712677002e-01 -3.115098178386688232e-01 2.065778374671936035e-01 2.590571045875549316e-01 -1.614318042993545532e-01 -1.809911578893661499e-01 -2.052205651998519897e-01 2.107187658548355103e-01 2.226442694664001465e-01 -4.696967452764511108e-02 -3.213522955775260925e-02 1.901400387287139893e-01 -1.049171164631843567e-01 2.102178148925304413e-02 5.372461862862110138e-03 -2.830908894538879395e-01 -8.606943488121032715e-02 4.976515658199787140e-03 -3.166137039661407471e-01 -7.233597338199615479e-02 8.151511847972869873e-02 -7.138644810765981674e-03 4.070994257926940918e-01 -1.774473190307617188e-01 -5.229549948126077652e-03 -1.464304476976394653e-01 5.405667051672935486e-02 1.422460973262786865e-01 -1.229345351457595825e-01 2.149809300899505615e-01 -1.196911931037902832e-01 -9.352350980043411255e-02
1.350809186697006226e-01 -3.531567752361297607e-01 1.288171671330928802e-02 2.000905275344848633e-01 -7.015580683946609497e-02 -3.358789086341857910e-01 -4.142949357628822327e-02 -4.599769786000251770e-02 -1.225584279745817184e-02 -3.928223252296447754e-02 1.438063085079193115e-01 -8.182873576879501343e-02 -2.277019992470741272e-02 1.452990919351577759e-01 8.812872320413589478e-02 -2.626190483570098877e-01 2.156400978565216064e-01 -1.231634691357612610e-01 3.870521113276481628e-02 -6.129190325736999512e-02 9.096866101026535034e-02 -2.676771283149719238e-01 -1.588505059480667114e-01 1.162462830543518066e-01 -2.076071649789810181e-01 2.533688247203826904e-01 -4.980100318789482117e-02 -4.151128698140382767e-03 3.676036894321441650e-01 3.455677926540374756e-01 -1.224648579955101013e-01 -5.374555662274360657e-02
-1.123242750763893127e-01 -3.733906745910644531e-01 1.265059262514114380e-01 -1.114208698272705078e-01 -3.454674035310745239e-02 -6.331782042980194092e-02 9.656296670436859131e-02 2.488458305597305298e-01 7.361571490764617920e-02 -8.694920688867568970e-02 -6.983287632465362549e-02 -1.268525607883930206e-02 -4.455287158489227295e-01 1.637867242097854614e-01 1.638882677070796490e-03 -3.086208999156951904e-01 8.954460173845291138e-02 1.832168698310852051e-01 -1.357768326997756958e-01 -7.761733978986740112e-02 2.753615379333496094e-01 -2.292881011962890625e-01 -1.562852263450622559e-01 -6.540866941213607788e-02 -1.496186703443527222e-01 6.699547171592712402e-02 -9.768354147672653198e-02 -2.187309712171554565e-01 -3.775311261415481567e-02 1.566479541361331940e-02 -1.554854214191436768e-01 -2.669301331043243408e-01
8.144942671060562134e-02 -4.353462755680084229e-01 -2.942039072513580322e-01 -4.043672606348991394e-02 2.789056599140167236e-01 1.438949164003133774e-02 -1.632639318704605103e-01 2.245281040668487549e-01 6.732635200023651123e-02 8.312317728996276855e-02 2.039016038179397583e-02 1.861940696835517883e-02 4.610058292746543884e-02 1.180872544646263123e-01 2.276778779923915863e-02 -1.933446228504180908e-01 1.155659258365631104e-01 -6.285853683948516846e-02 -2.303946763277053833e-01 9.817953221499919891e-03 2.459336668252944946e-01 -7.445230334997177124e-02 -1.831919187679886818e-03 -6.160585954785346985e-02 -1.512864232063293457e-01 -6.622119806706905365e-03 -1.188679635524749756e-01 4.833210632205009460e-02 1.907805055379867554e-01 4.759833216667175293e-01 -1.974775493144989014e-01 1.129084825515747070e-01
1.188547015190124512e-01 -3.570684492588043213e-01 -2.134045064449310303e-01 4.201905056834220886e-02 1.876391023397445679e-01 -2.151938229799270630e-01 -1.407195776700973511e-01 1.152799651026725769e-01 4.527455195784568787e-02 -9.303499013185501099e-03 1.941413730382919312e-01 2.192201316356658936e-01 -1.336076408624649048e-01 9.768138825893402100e-02 3.370757997035980225e-01 -2.984783947467803955e-01 -2.422688901424407959e-01 -1.049636006355285645e-01 -2.521312534809112549e-01 -9.457304328680038452e-02 1.401999592781066895e-01 -1.308137327432632446e-01 -4.207484424114227295e-02 1.041528433561325073e-01 2.721644043922424316e-01 1.133837401866912842e-01 4.584523290395736694e-02 4.440601542592048645e-02 9.632890671491622925e-02 -7.575481384992599487e-02 4.477369785308837891e-02 -2.807765603065490723e-01
-2.264496386051177979e-01 -3.312258720397949219e-01 1.915733665227890015e-01 -2.248544059693813324e-02 6.512658298015594482e-02 -6.698147952556610107e-02 1.370610892772674561e-01 -1.661240011453628540e-01 4.383568465709686279e-01 -7.660342752933502197e-02 8.553226292133331299e-02 -7.972387969493865967e-02 -2.890955805778503418e-01 -8.444280922412872314e-02 -1.409248411655426025e-01 -1.106520220637321472e-01 5.054057762026786804e-02 1.149688735604286194e-01 -1.442737728357315063e-01 9.534975886344909668e-02 1.966852694749832153e-01 1.478456556797027588e-01 2.175849825143814087e-01 -4.381868243217468262e-02 -3.433601558208465576e-02 -6.102598085999488831e-02 -2.444385141134262085e-01 5.003876984119415283e-02 6.124178413301706314e-03 4.122904539108276367e-01 6.917590647935867310e-02 1.213971152901649475e-01
1.069421917200088501e-01 -1.679236590862274170e-01 -1.653427444398403168e-02 -2.533638775348663330e-01 1.591138690710067749e-01 -8.579527586698532104e-02 -1.999582350254058838e-01 1.145021338015794754e-02 -1.524979434907436371e-02 -1.645806729793548584e-01 5.370066761970520020e-01 -1.472009718418121338e-01 7.361476123332977295e-02 9.037667512893676758e-02 2.194091863930225372e-02 -3.609435856342315674e-01 2.165980935096740723e-01 2.088682502508163452e-01 -1.273317337036132812e-01 3.021581843495368958e-02 -3.637042641639709473e-02 -1.563350111246109009e-01 -4.229510948061943054e-02 1.339378505945205688e-01 -1.475099176168441772e-01 1.307125538587570190e-01 2.008005976676940918e-03 1.866111010313034058e-01 6.208353489637374878e-02 2.374289631843566895e-01 -1.349945366382598877e-01 -1.900312155485153198e-01
-6.736991554498672485e-02 -2.946661114692687988e-01 2.133442014455795288e-01 1.172885522246360779e-01 9.022962301969528198e-02 -1.869675703346729279e-02 1.758950948715209961e-02 -5.734320729970932007e-02 2.455743700265884399e-01 -7.867654412984848022e-02 -2.169944494962692261e-01 -2.917206846177577972e-02 -7.436902076005935669e-02 -3.147193789482116699e-02 -2.371056750416755676e-02 -1.471912413835525513e-01 -2.102626115083694458e-01 1.387010514736175537e-01 -3.881795406341552734e-01 5.570461228489875793e-02 4.565168321132659912e-01 9.188944846391677856e-02 5.219496041536331177e-02 2.099349200725555420e-01 2.355090714991092682e-02 -4.229043144732713699e-03 -1.116058006882667542e-01 2.012395262718200684e-01 1.230097636580467224e-01 3.259665369987487793e-01 1.844638288021087646e-01 6.533041596412658691e-02
5.590927600860595703e-02 -4.004107415676116943e-01 8.209186792373657227e-02 1.233576685190200806e-01 2.524030804634094238e-01 -1.821703165769577026e-01 -2.218355238437652588e-01 -3.238108754158020020e-01 -1.468575093895196915e-02 -2.639674246311187744e-01 2.860857844352722168e-01 -1.452708393335342407e-01 -1.230389550328254700e-01 3.174446150660514832e-02 2.687355279922485352e-01 -3.959213197231292725e-01 3.597880154848098755e-02 1.192198786884546280e-02 -7.450302690267562866e-02 8.281517773866653442e-02 -1.171753481030464172e-01 -4.192022606730461121e-02 1.710004210472106934e-01 1.080814450979232788e-01 -7.201281189918518066e-02 3.370074182748794556e-02 4.306730255484580994e-02 2.827567048370838165e-02 -2.109829522669315338e-02 6.018246337771415710e-02 -2.286256849765777588e-01 -1.005028784275054932e-01
1.113213449716567993e-01 -3.555644750595092773e-01 1.839817166328430176e-01 -1.993409544229507446e-01 3.755849227309226990e-02 -8.924999833106994629e-02 -9.730118326842784882e-03 -4.806542396545410156e-02 5.984694883227348328e-02 8.125927299261093140e-02 -6.447733938694000244e-02 3.347959518432617188e-01 -3.003689646720886230e-01 9.008327871561050415e-02 1.482656896114349365e-01 -3.547251224517822266e-01 -6.958100013434886932e-03 1.011356711387634277e-01 5.972119048237800598e-02 1.755769550800323486e-01 1.948539912700653076e-01 -2.814807593822479248e-01 -1.511599570512771606e-01 -1.480428576469421387e-01 -6.940771825611591339e-03 2.773595787584781647e-02 -4.284456372261047363e-02 -1.791778579354286194e-02 2.960758805274963379e-01 2.864126861095428467e-01 -2.626532502472400665e-02 -1.524512320756912231e-01
-1.399329453706741333e-01 -3.429295718669891357e-01 1.972581744194030762e-01 1.860590130090713501e-01 1.511984467506408691e-01 -7.425485178828239441e-03 -2.060317099094390869e-01 1.569768637418746948e-01 1.969084590673446655e-01 -1.061244457960128784e-01 -3.452875465154647827e-02 3.395041823387145996e-01 -2.914790511131286621e-01 -1.004970446228981018e-01 3.607041835784912109e-01 -7.966911047697067261e-02 4.571103677153587341e-02 1.705984026193618774e-01 7.966363802552223206e-03 -3.573848009109497070e-01 3.113927133381366730e-02 -2.124141529202461243e-02 -4.003538191318511963e-02 -4.390290006995201111e-02 5.964984372258186340e-02 1.412269622087478638e-01 -1.294158678501844406e-02 3.665157407522201538e-02 -1.281757354736328125e-01 1.874883919954299927e-01 -5.321374908089637756e-02 2.406637221574783325e-01
-6.658769398927688599e-02 -2.020653188228607178e-01 2.646621763706207275e-01 -1.470484584569931030e-01 -1.389038413763046265e-01 -1.902333348989486694e-01 -3.286414444446563721e-01 2.677068710327148438e-01 1.835348904132843018e-01 -1.820557266473770142e-01 -1.479943245649337769e-01 1.593855470418930054e-01 -6.130938977003097534e-02 -1.897261440753936768e-01 -2.807414275594055653e-04 -2.216364294290542603e-01 3.675139695405960083e-02 -5.112846940755844116e-02 -3.029352426528930664e-01 -6.184891331940889359e-03 1.681414693593978882e-01 -2.443711087107658386e-02 4.003646373748779297e-01 -1.437840908765792847e-01 6.844946742057800293e-02 7.802090793848037720e-02 -1.341178268194198608e-01 -1.360802203416824341e-01 -1.158278435468673706e-01 1.145762205123901367e-01 -2.084540277719497681e-01 -4.490310698747634888e-02
6.903574615716934204e-02 -5.231726169586181641e-02 9.476634860038757324e-02 -2.045018374919891357e-01 -5.817694962024688721e-02 -1.484015583992004395e-01 2.070634439587593079e-02 1.892157644033432007e-01 2.687417566776275635e-01 -6.706233322620391846e-02 -1.295167654752731323e-01 2.170263975858688354e-01 -1.470601111650466919e-01 -2.010064274072647095e-01 1.440682355314493179e-02 -2.975375652313232422e-01 -5.296014621853828430e-02 3.313908278942108154e-01 -4.772315323352813721e-01 2.502943575382232666e-01 1.798659563064575195e-02 -9.158775955438613892e-02 5.521694943308830261e-02 -5.779456719756126404e-02 5.563337728381156921e-02 6.106603145599365234e-02 -6.955573707818984985e-02 2.608145177364349365e-01 -3.473151102662086487e-02 2.874768078327178955e-01 -7.638637721538543701e-02 -3.467032313346862793e-02
7.729391008615493774e-02 -3.788644075393676758e-01 -1.128632109612226486e-02 -1.109983101487159729e-01 -1.602044515311717987e-02 -1.535472571849822998e-01 -1.366123259067535400e-01 -2.390402853488922119e-01 1.557926386594772339e-01 -9.083818644285202026e-02 3.669435977935791016e-01 -9.426067024469375610e-02 -1.464857757091522217e-01 5.262528732419013977e-02 2.367001026868820190e-02 -3.529380559921264648e-01 6.458923965692520142e-02 2.088715881109237671e-01 -1.589624881744384766e-01 1.185265108942985535e-01 5.392650887370109558e-02 -1.416569948196411133e-01 8.880767971277236938e-02 2.597723342478275299e-02 -1.493814140558242798e-01 -2.867814004421234131e-01 7.738788425922393799e-02 -2.304407060146331787e-01 -2.956182230263948441e-03 1.385467946529388428e-01 1.224012151360511780e-01 -3.106525540351867676e-01
-1.372202336788177490e-01 -2.446504533290863037e-01 1.266797035932540894e-01 1.462038457393646240e-01 1.317587196826934814e-01 -2.171585410833358765e-01 -3.318712413311004639e-01 -9.347609244287014008e-03 2.367061674594879150e-01 -5.131987333297729492e-01 -1.168148517608642578e-01 -8.990246802568435669e-02 -1.072879061102867126e-01 -1.202012076973915100e-01 -8.871415257453918457e-02 -1.497002225369215012e-02 1.517511606216430664e-01 -3.126255050301551819e-02 -1.012430936098098755e-01 -1.367091983556747437e-01 1.771095544099807739e-01 -1.653569042682647705e-01 9.371079504489898682e-02 -1.907875686883926392e-01 -1.407655179500579834e-01 7.347160577774047852e-02 -2.025760263204574585e-01 9.377666562795639038e-02 -5.381972342729568481e-02 2.374650090932846069e-01 -2.019823156297206879e-02 2.058866918087005615e-01
1.419026106595993042e-01 -1.209123879671096802e-01 -1.290791332721710205e-01 2.541048228740692139e-01 1.549039334058761597e-01 -2.476130723953247070e-01 -6.032025441527366638e-03 -1.131150349974632263e-01 2.688829600811004639e-01 -3.621658682823181152e-01 7.246319949626922607e-02 -1.836290955543518066e-01 -4.060849174857139587e-02 1.856672167778015137e-01 3.692942857742309570e-02 -2.245913892984390259e-01 3.431072533130645752e-01 2.423585057258605957e-01 -2.220408320426940918e-01 -8.253960311412811279e-02 1.431280225515365601e-01 -3.788547217845916748e-02 1.099042445421218872e-01 -2.686243951320648193e-01 9.461697190999984741e-03 1.265279799699783325e-01 -1.621020212769508362e-02 -1.092506945133209229e-01 1.027605682611465454e-01 2.301529943943023682e-01 -2.626363374292850494e-02 1.557680964469909668e-01
-1.654335111379623413e-02 -4.125183522701263428e-01 -4.735468700528144836e-02 1.217734441161155701e-01 -2.222440242767333984e-01 -2.158156633377075195e-01 1.195871178060770035e-02 7.017052173614501953e-02 -2.119783759117126465e-01 -1.568571031093597412e-01 -6.781757622957229614e-02 1.651236042380332947e-02 -3.436656892299652100e-01 2.885766327381134033e-02 2.678811550140380859e-01 -3.051451742649078369e-01 -3.584917262196540833e-02 -1.296393424272537231e-01 -1.235130950808525085e-01 9.199015796184539795e-02 2.885245680809020996e-01 -2.144553065299987793e-01 -1.742745004594326019e-02 -1.101260110735893250e-01 -1.469182372093200684e-01 -6.796161085367202759e-02 -1.251456141471862793e-02 3.041946142911911011e-02 2.109444737434387207e-01 1.459887474775314331e-01 -2.746528387069702148e-01 3.487315401434898376e-02
-7.233631610870361328e-02 -2.221810370683670044e-01 1.685838401317596436e-01 3.491406142711639404e-02 1.822748780250549316e-01 -2.913745045661926270e-01 2.321645990014076233e-02 7.317457348108291626e-02 -1.573868840932846069e-01 1.567662507295608521e-01 -3.216484189033508301e-02 4.557503014802932739e-02 1.314556598663330078e-01 1.682407408952713013e-01 1.087352074682712555e-02 -4.472428560256958008e-01 -4.751036316156387329e-02 5.054728686809539795e-02 -3.374173343181610107e-01 -4.270230978727340698e-02 2.903262078762054443e-01 2.647292315959930420e-01 1.062983274459838867e-01 -5.359572172164916992e-02 -2.592501044273376465e-01 -1.413008123636245728e-01 -2.855296432971954346e-02 -8.607050776481628418e-02 2.294642291963100433e-02 2.692720293998718262e-01 -1.785706877708435059e-01 -6.487268209457397461e-02
7.826741039752960205e-02 -3.443878889083862305e-01 1.035202294588088989e-01 1.331034302711486816e-01 -1.859376132488250732e-01 6.486845016479492188e-02 1.466945856809616089e-01 -3.051058053970336914e-01 -2.981027588248252869e-02 1.515494473278522491e-02 -1.017569676041603088e-01 2.071016579866409302e-01 -2.984948158264160156e-01 -1.517739444971084595e-01 1.385708153247833252e-01 -4.364247620105743408e-01 1.014933437108993530e-01 1.413305401802062988e-01 -1.837278604507446289e-01 -2.369102984666824341e-01 2.125263065099716187e-01 -2.117456197738647461e-01 -6.848195195198059082e-02 5.338486284017562866e-02 2.396336942911148071e-02 2.267355322837829590e-01 -4.298629984259605408e-02 -8.983753621578216553e-03 1.905232667922973633e-01 7.927881926298141479e-02 -8.785254321992397308e-03 -5.484139174222946167e-02
1.306648999452590942e-01 -3.239987790584564209e-01 1.126803904771804810e-01 -2.849410176277160645e-01 -3.078855108469724655e-03 2.600694447755813599e-02 -9.310555458068847656e-02 -3.441210091114044189e-02 2.144698053598403931e-01 -2.424236536026000977e-01 9.260411374270915985e-03 1.423662900924682617e-01 -1.540649030357599258e-02 2.584135830402374268e-01 1.995952278375625610e-01 -3.036282658576965332e-01 1.243185903877019882e-02 5.496652051806449890e-02 -5.550379306077957153e-02 -1.202570348978042603e-01 3.197090029716491699e-01 -3.135429620742797852e-01 -2.009747773408889771e-01 -1.686727106571197510e-01 -5.413972586393356323e-02 -1.645499318838119507e-01 -3.385867476463317871e-01 3.710358217358589172e-02 -3.498999774456024170e-02 9.112493693828582764e-02 2.114969864487648010e-02 -5.724814161658287048e-02
5.053152143955230713e-02 -2.032697498798370361e-01 -1.405336856842041016e-01 1.379871368408203125e-01 2.622729241847991943e-01 -1.572717875242233276e-01 -2.009954005479812622e-01 2.542066276073455811e-01 1.125036403536796570e-01 2.570632286369800568e-02 7.507695257663726807e-02 -1.191132292151451111e-01 -8.502751588821411133e-02 5.697163939476013184e-02 -1.239118203520774841e-01 -3.448151350021362305e-01 1.149506215006113052e-02 -3.364343941211700439e-02 -3.590813577175140381e-01 3.517660871148109436e-02 2.596377134323120117e-01 -8.872712403535842896e-02 -1.726105809211730957e-02 -3.547298908233642578e-01 1.059821546077728271e-01 7.504421472549438477e-02 -9.897899813950061798e-03 2.168827131390571594e-02 -1.377639472484588623e-01 3.276071846485137939e-01 -6.299179047346115112e-02 2.456927299499511719e-01
1.370195746421813965e-01 -3.628627657890319824e-01 9.807578474283218384e-02 1.816384866833686829e-02 -2.521643340587615967e-01 -2.847846150398254395e-01 -2.091968804597854614e-02 -3.061891719698905945e-02 -6.571216136217117310e-02 -9.956101328134536743e-02 5.575979501008987427e-02 -3.770201280713081360e-02 6.560771912336349487e-02 -2.079903185367584229e-01 2.372620254755020142e-02 -1.788019835948944092e-01 2.414110451936721802e-01 1.835474967956542969e-01 -1.375457048416137695e-01 7.070838660001754761e-02 3.507089018821716309e-01 -2.939240038394927979e-01 2.754718624055385590e-02 -3.397626336663961411e-03 -1.810987442731857300e-01 1.400749534368515015e-01 -1.566601246595382690e-01 -1.018993109464645386e-01 3.287065401673316956e-02 2.802247405052185059e-01 1.395777519792318344e-02 3.185810148715972900e-01
1.046134606003761292e-01 -2.345239967107772827e-01 1.132021099328994751e-01 -1.465041190385818481e-01 -1.213823333382606506e-01 -3.272172063589096069e-02 -8.304422721266746521e-03 1.220943331718444824e-01 2.820742428302764893e-01 -1.297831833362579346e-01 2.955545485019683838e-02 4.201840236783027649e-02 -4.056738018989562988e-01 -2.496334351599216461e-02 -1.428952813148498535e-01 -3.006913363933563232e-01 -1.339129637926816940e-02 1.126220598816871643e-01 -1.512749344110488892e-01 -1.900181621313095093e-01 7.791233807802200317e-02 1.058695018291473389e-01 2.714803516864776611e-01 -1.360382437705993652e-01 3.599826395511627197e-01 -2.122068256139755249e-01 -1.401190161705017090e-01 4.790718108415603638e-02 -1.750888675451278687e-02 1.657600253820419312e-01 -2.766432166099548340e-01 1.082400977611541748e-01
2.194254547357559204e-01 -2.373270094394683838e-01 1.346659660339355469e-02 4.165251553058624268e-02 9.470635652542114258e-02 -6.289574503898620605e-02 -1.080778613686561584e-01 3.256013393402099609e-01 2.173519283533096313e-01 7.369603961706161499e-02 6.401867419481277466e-02 -2.098550498485565186e-01 -2.874554395675659180e-01 -1.782608181238174438e-01 -4.338086768984794617e-02 -3.853664994239807129e-01 -4.164187237620353699e-02 1.272289901971817017e-01 -2.517187595367431641e-01 -1.498757451772689819e-01 3.758117929100990295e-02 4.834995418787002563e-02 1.933186799287796021e-01 -1.796592921018600464e-01 -1.293507665395736694e-01 1.327984184026718140e-01 -3.759155049920082092e-02 4.385922104120254517e-03 1.681769490242004395e-01 2.864121496677398682e-01 2.413202077150344849e-01 -1.260413378477096558e-01
2.121779136359691620e-02 -4.974742531776428223e-01 2.751430571079254150e-01 5.994771048426628113e-02 2.384235113859176636e-01 8.284709416329860687e-03 8.306188881397247314e-02 -1.305683404207229614e-01 1.162065640091896057e-01 -1.050939559936523438e-01 -1.856994442641735077e-02 7.293187081813812256e-02 -1.926429867744445801e-01 8.119305223226547241e-02 -1.448751986026763916e-01 -1.700621992349624634e-01 5.924158170819282532e-02 3.903357312083244324e-02 -2.175718098878860474e-01 -9.477613866329193115e-02 1.822258532047271729e-01 1.025808509439229965e-02 7.498646527528762817e-02 2.842966616153717041e-01 5.677913874387741089e-02 5.209208726882934570e-01 5.063673108816146851e-02 7.805597037076950073e-02 -1.203935686498880386e-02 3.195473179221153259e-02 -3.113609738647937775e-02 3.996055200695991516e-02
1.913277059793472290e-01 -3.890074789524078369e-01 5.542786046862602234e-02 -1.087427418678998947e-02 -2.227597534656524658e-01 -7.953109592199325562e-02 6.019504740834236145e-02 7.087849080562591553e-03 -1.742146350443363190e-02 -1.039497777819633484e-01 1.927486509084701538e-01 1.867958456277847290e-01 -1.355953812599182129e-01 -6.797099858522415161e-02 -4.128423705697059631e-02 -2.022386491298675537e-01 3.555828928947448730e-01 -1.776736080646514893e-01 -2.008628696203231812e-01 7.223896682262420654e-02 1.842889934778213501e-02 -1.932010948657989502e-01 -2.232648581266403198e-01 -1.234336346387863159e-01 -1.539104431867599487e-02 -1.114470511674880981e-01 -1.864741444587707520e-01 2.194967269897460938e-01 -9.562183171510696411e-02 4.015344679355621338e-01 -9.951671957969665527e-02 1.352188140153884888e-01
1.906716376543045044e-01 -3.182998299598693848e-01 -1.663106679916381836e-01 -2.842643260955810547e-01 2.079858817160129547e-02 -1.217750906944274902e-01 -2.394173592329025269e-01 -7.603050768375396729e-02 -8.734042942523956299e-02 -9.617502242326736450e-02 1.717547327280044556e-01 -1.067167147994041443e-01 -4.935462959110736847e-03 1.286189407110214233e-01 3.397433832287788391e-02 -4.428365528583526611e-01 -7.798778265714645386e-02 -1.761311441659927368e-01 -1.056471914052963257e-01 -2.389639765024185181e-01 1.566924601793289185e-01 -4.675796721130609512e-03 -9.676577895879745483e-02 -4.655138030648231506e-02 3.533110618591308594e-01 2.216707915067672729e-01 1.247619837522506714e-01 1.060513895936310291e-03 1.827908903360366821e-01 6.195247545838356018e-02 -1.477342247962951660e-01 -1.175820678472518921e-01
1.029622405767440796e-01 -6.185443401336669922e-01 -6.096381694078445435e-02 -1.822431981563568115e-01 2.910214010626077652e-03 -2.764493227005004883e-01 -1.501198410987854004e-01 -3.426051437854766846e-01 2.977648973464965820e-01 -8.695524185895919800e-02 4.444719478487968445e-02 -5.554129555821418762e-02 -9.444545954465866089e-02 1.739706960506737232e-03 -3.966332972049713135e-02 -2.752974331378936768e-01 6.706994026899337769e-02 1.935991086065769196e-02 4.236405342817306519e-02 1.035903170704841614e-01 1.350983530282974243e-01 -1.319882422685623169e-01 5.315939709544181824e-02 -2.601767517626285553e-02 3.483289107680320740e-02 -7.543151825666427612e-02 4.956391453742980957e-02 -1.578107774257659912e-01 -9.716732054948806763e-02 -6.754127889871597290e-02 3.093525022268295288e-02 -2.452683299779891968e-01
4.671458154916763306e-02 -4.310878813266754150e-01 1.018401086330413818e-01 -6.402921676635742188e-02 -6.241736561059951782e-02 -2.893815338611602783e-01 1.488460972905158997e-02 2.439212240278720856e-02 1.046026796102523804e-01 -2.058520354330539703e-02 2.207748740911483765e-01 -6.333013623952865601e-02 -2.752620875835418701e-01 2.543216943740844727e-01 4.946430400013923645e-02 -1.105208843946456909e-01 5.251166969537734985e-02 -6.154163181781768799e-02 3.103500790894031525e-02 1.498421579599380493e-01 1.851939037442207336e-02 -3.719527721405029297e-01 -5.081054195761680603e-02 2.211009711027145386e-01 4.112603515386581421e-02 3.113245368003845215e-01 1.091257855296134949e-01 9.380344301462173462e-02 2.934196591377258301e-01 1.065439432859420776e-01 -3.553750924766063690e-03 2.300581783056259155e-01
-6.285487115383148193e-02 -3.813329637050628662e-01 8.317643404006958008e-02 -4.638156387954950333e-03 1.599296033382415771e-01 -1.182819083333015442e-01 -1.173725873231887817e-01 -4.734497144818305969e-02 3.429478108882904053e-01 4.488287493586540222e-02 -6.314972043037414551e-02 -1.440061628818511963e-01 -1.580333919264376163e-03 -1.003701835870742798e-01 -2.149892002344131470e-01 -2.601714134216308594e-01 1.368415951728820801e-01 3.219234943389892578e-01 -6.302970647811889648e-02 1.052934154868125916e-01 3.949176073074340820e-01 2.020648419857025146e-01 6.608116626739501953e-02 9.400150179862976074e-02 1.862529478967189789e-02 4.294408112764358521e-02 -2.252996116876602173e-01 2.085566669702529907e-01 7.790727168321609497e-02 1.554516851902008057e-01 -7.272279262542724609e-02 2.009630054235458374e-01
-1.178097501397132874e-01 -2.716556489467620850e-01 2.881266474723815918e-01 9.488150477409362793e-02 -2.648522555828094482e-01 -1.405082494020462036e-01 -1.104572862386703491e-01 1.392774730920791626e-01 2.474001646041870117e-01 -5.560661479830741882e-02 4.691753536462783813e-02 2.468334585428237915e-01 1.968658529222011566e-02 1.384852677583694458e-01 -4.413143172860145569e-02 -1.767993867397308350e-01 1.298297643661499023e-01 7.439390569925308228e-02 -3.115082383155822754e-01 -7.107296586036682129e-02 2.050392478704452515e-01 1.309342831373214722e-01 3.474763333797454834e-01 -1.302736848592758179e-01 1.600180715322494507e-01 -3.151903674006462097e-02 3.485979104880243540e-04 1.859633438289165497e-02 -6.810440123081207275e-02 3.890382349491119385e-01 9.864331036806106567e-02 -6.766423583030700684e-02
9.601303935050964355e-02 -4.762846827507019043e-01 1.267401427030563354e-01 -5.587667110376060009e-04 -2.782411500811576843e-02 -2.216110676527023315e-01 1.883047223091125488e-01 2.830886840820312500e-01 5.492360517382621765e-02 -3.326748311519622803e-01 -1.574818789958953857e-02 1.957877725362777710e-01 -1.829669438302516937e-02 9.450554847717285156e-02 2.276865243911743164e-01 -3.264421224594116211e-01 2.098384797573089600e-01 3.449764475226402283e-02 -1.356071233749389648e-01 -2.907293662428855896e-02 2.465609163045883179e-01 -2.130409479141235352e-01 -9.862908720970153809e-02 -4.026734456419944763e-02 1.018639430403709412e-01 -1.483947932720184326e-01 6.060465425252914429e-02 -6.756424903869628906e-02 -3.054443746805191040e-02 -1.154033914208412170e-01 3.170704469084739685e-02 -1.567476987838745117e-01
4.550001118332147598e-03 6.464391946792602539e-02 3.488271683454513550e-02 9.562115371227264404e-02 -1.076360344886779785e-01 -3.808673322200775146e-01 -1.403030455112457275e-01 2.028149664402008057e-01 1.434716880321502686e-01 -6.112336367368698120e-02 2.352475374937057495e-01 -7.991819828748703003e-02 3.662879765033721924e-02 1.011395901441574097e-01 1.319811493158340454e-01 -2.893356084823608398e-01 -2.073045521974563599e-01 2.875180840492248535e-01 -4.264493882656097412e-01 1.240048706531524658e-01 2.358615845441818237e-01 -1.122429370880126953e-01 2.175797894597053528e-02 1.322515755891799927e-01 -1.423854660242795944e-02 1.616157293319702148e-01 -4.417736828327178955e-02 5.210193246603012085e-02 -1.532385647296905518e-01 2.039150893688201904e-01 -1.921559423208236694e-01 1.648493111133575439e-01
-1.232188269495964050e-01 -2.854392528533935547e-01 1.800431311130523682e-01 1.498355865478515625e-01 7.322877645492553711e-02 2.210546582937240601e-01 -1.455135792493820190e-01 2.890824079513549805e-01 1.700406074523925781e-01 1.034188717603683472e-01 2.188562452793121338e-01 1.283428519964218140e-01 -2.501688301563262939e-01 2.155520319938659668e-01 1.879980713129043579e-01 -6.739631295204162598e-02 1.333034634590148926e-01 1.465515643358230591e-01 -3.356683850288391113e-01 -5.002586171030998230e-03 2.276840209960937500e-01 -7.102795690298080444e-02 4.430583491921424866e-02 1.049873046576976776e-02 1.731838583946228027e-01 -1.971167027950286865e-01 -5.769137293100357056e-03 1.619902849197387695e-01 2.399367392063140869e-01 2.161692380905151367e-01 1.134834811091423035e-01 -1.157169118523597717e-01
4.899759590625762939e-02 -3.797340691089630127e-01 -6.861926615238189697e-02 1.662811147980391979e-03 8.291582763195037842e-02 -8.163086324930191040e-02 -1.800905913114547729e-01 1.119425445795059204e-01 2.105974256992340088e-01 8.304359018802642822e-02 -1.635590046644210815e-01 4.805816709995269775e-02 -3.072286248207092285e-01 -2.121872268617153168e-02 8.416622132062911987e-02 -3.373664319515228271e-01 -4.829179123044013977e-02 2.310493960976600647e-03 -1.764940768480300903e-01 3.488675132393836975e-02 -2.210481613874435425e-01 -5.012038629502058029e-03 2.820264697074890137e-01 -9.998985379934310913e-02 -1.336747705936431885e-01 7.142524421215057373e-02 -1.242737025022506714e-01 1.889754645526409149e-02 4.165430665016174316e-01 2.963458597660064697e-01 -5.785096902400255203e-03 1.444857120513916016e-01
-1.092257425189018250e-01 -4.559272527694702148e-01 -1.996594816446304321e-01 2.080095931887626648e-02 -2.597302198410034180e-01 -7.180487364530563354e-02 -1.771837621927261353e-01 -8.362398296594619751e-02 -1.324851214885711670e-01 6.674912571907043457e-02 1.938282251358032227e-01 1.102876290678977966e-01 -2.661714255809783936e-01 -2.457394078373908997e-02 2.134507298469543457e-01 -1.553165912628173828e-01 9.051495790481567383e-02 2.330157160758972168e-02 -3.359361290931701660e-01 -2.158203721046447754e-01 -1.196196377277374268e-01 6.192938610911369324e-02 -7.965639233589172363e-02 -8.764069527387619019e-02 -1.391307264566421509e-01 -1.838150918483734131e-01 -2.351797968149185181e-01 -1.604809239506721497e-02 -1.813192367553710938e-01 2.710315287113189697e-01 1.084304321557283401e-02 2.285393886268138885e-02
4.146387055516242981e-02 -2.015590816736221313e-01 -1.006790846586227417e-01 3.318163454532623291e-01 2.204633206129074097e-01 -2.147280126810073853e-01 -4.069736227393150330e-02 -7.473301142454147339e-02 -3.532917797565460205e-02 -9.144322015345096588e-03 2.222424000501632690e-01 7.238031178712844849e-02 -2.314086854457855225e-01 -3.212685883045196533e-02 6.228683888912200928e-02 -1.116449534893035889e-01 1.286951601505279541e-01 3.909228146076202393e-01 -3.185010552406311035e-01 2.407715423032641411e-03 2.145648002624511719e-01 1.057057529687881470e-01 -7.409550994634628296e-02 -1.635473221540451050e-01 7.014149427413940430e-02 1.697445809841156006e-01 -1.804033070802688599e-01 2.229914814233779907e-01 -2.176490724086761475e-01 2.774127125740051270e-01 -8.920644968748092651e-02 1.555946539156138897e-03
9.449420869350433350e-02 -2.276558876037597656e-01 3.692170605063438416e-02 3.324415981769561768e-01 2.007222771644592285e-01 -2.631126642227172852e-01 -1.724014878273010254e-01 9.217625856399536133e-02 2.501282654702663422e-02 1.791369915008544922e-01 1.643862575292587280e-01 9.027206152677536011e-02 3.809661045670509338e-02 -9.861446917057037354e-02 1.558874994516372681e-01 -1.441775411367416382e-01 1.104504019021987915e-01 -2.555912733078002930e-02 -1.089342162013053894e-01 -6.103897467255592346e-02 1.855822801589965820e-01 -3.590785562992095947e-01 5.936650559306144714e-02 -2.031959295272827148e-01 1.520562022924423218e-01 1.435969769954681396e-01 -7.846240699291229248e-02 1.328742951154708862e-01 2.420344762504100800e-02 1.592925786972045898e-01 -3.876994252204895020e-01 2.738879024982452393e-01
-2.375935390591621399e-02 -3.035059869289398193e-01 2.918358519673347473e-02 7.921918481588363647e-02 -3.752561984583735466e-03 -3.403768837451934814e-01 -2.540481388568878174e-01 -2.154236882925033569e-01 7.478499785065650940e-03 -1.620877981185913086e-01 2.575837075710296631e-01 -3.996457532048225403e-02 4.473781585693359375e-02 1.213985905051231384e-01 1.805550456047058105e-01 -3.546098172664642334e-01 1.891319155693054199e-01 -1.689653545618057251e-01 1.889718323945999146e-02 2.436461299657821655e-01 -2.381348237395286560e-02 -3.605389222502708435e-02 1.696857959032058716e-01 5.517015233635902405e-02 5.307900160551071167e-02 -3.204838931560516357e-02 -6.588499993085861206e-02 1.183059960603713989e-01 -1.712641716003417969e-01 1.504942923784255981e-01 -4.133074581623077393e-01 3.580999374389648438e-02
2.814976572990417480e-01 -5.620875954627990723e-01 1.115940660238265991e-01 8.097133785486221313e-02 -1.674063652753829956e-01 -3.035972416400909424e-01 -4.477537423372268677e-02 -1.527884155511856079e-01 -6.914520263671875000e-02 -1.874039880931377411e-02 -1.632763631641864777e-02 1.897008419036865234e-01 1.503950916230678558e-02 -1.615564711391925812e-02 5.849532410502433777e-02 -1.143141761422157288e-01 1.006224229931831360e-01 -8.788081258535385132e-02 -8.095616102218627930e-02 -2.344466373324394226e-02 1.140462681651115417e-01 -2.762461006641387939e-01 -3.341343998908996582e-01 -7.837802916765213013e-02 -7.365615665912628174e-02 7.794155390001833439e-04 -1.290151029825210571e-01 8.231119066476821899e-02 -1.789577007293701172e-01 1.699255555868148804e-01 -5.907706543803215027e-02 2.379172146320343018e-01
6.358200311660766602e-02 -2.892134487628936768e-01 -1.288064718246459961e-01 5.211394280195236206e-03 1.027414500713348389e-01 -2.487481087446212769e-01 -1.933916509151458740e-01 1.737241744995117188e-01 2.144328504800796509e-01 4.748158156871795654e-02 -1.640006303787231445e-01 1.283094286918640137e-01 -2.773335762321949005e-02 2.307935357093811035e-01 5.340839177370071411e-02 -2.056371867656707764e-01 3.190009668469429016e-02 3.588817268610000610e-02 -1.520994752645492554e-01 1.539898216724395752e-01 1.093704551458358765e-01 2.894126772880554199e-01 4.721400886774063110e-02 -4.587610065937042236e-02 4.730060696601867676e-02 -5.009222403168678284e-02 -1.599211543798446655e-01 -5.738138779997825623e-02 4.390088021755218506e-01 3.801094293594360352e-01 -2.040814012289047241e-01 5.683479458093643188e-02
4.949663579463958740e-02 -2.949542999267578125e-01 8.855576813220977783e-02 4.075021669268608093e-02 5.258832499384880066e-02 -2.779603302478790283e-01 -8.173056691884994507e-02 -3.701851237565279007e-03 1.440792344510555267e-02 2.160220779478549957e-02 -2.364023923873901367e-01 1.078006252646446228e-01 -1.398508399724960327e-01 4.028493165969848633e-01 1.409969292581081390e-02 -2.008085846900939941e-01 5.026591569185256958e-02 -5.244470760226249695e-02 -4.262099862098693848e-01 9.577498584985733032e-02 2.364200055599212646e-01 1.922729462385177612e-01 -2.591043710708618164e-02 -2.607188373804092407e-02 -1.877033710479736328e-01 4.392815288156270981e-03 1.870149746537208557e-02 -6.228975206613540649e-02 1.940743029117584229e-01 2.684587538242340088e-01 -2.162964493036270142e-01 1.935410946607589722e-01
-6.858839839696884155e-02 -3.684175014495849609e-01 1.636087894439697266e-02 2.567719817161560059e-01 -2.333483546972274780e-01 -4.933490455150604248e-01 -4.855659231543540955e-02 -1.177280172705650330e-01 6.982838362455368042e-02 9.587986767292022705e-02 3.549289703369140625e-01 -1.268540620803833008e-01 1.745838075876235962e-01 1.791010238230228424e-02 1.753207147121429443e-01 -1.975297629833221436e-01 7.976507395505905151e-02 -1.084032356739044189e-01 -1.089404746890068054e-01 -3.174332529306411743e-02 2.195969820022583008e-01 3.348561236634850502e-03 -6.004164740443229675e-02 -2.452938854694366455e-01 -4.049794748425483704e-02 1.694294661283493042e-01 3.817922621965408325e-02 1.619579195976257324e-01 4.490968957543373108e-02 -5.708362534642219543e-02 1.170853152871131897e-01 5.093924701213836670e-02
2.443233281373977661e-01 -1.415672451257705688e-01 -5.669187009334564209e-02 1.640169322490692139e-01 1.861681938171386719e-01 -1.239847913384437561e-01 1.215584650635719299e-01 -6.575717777013778687e-02 1.623514294624328613e-02 1.378726661205291748e-01 2.460227757692337036e-01 3.194231167435646057e-02 -8.874852955341339111e-02 2.915342748165130615e-01 -3.459756076335906982e-02 -4.828566312789916992e-01 -7.051160931587219238e-02 1.307814270257949829e-01 -1.955782622098922729e-01 -1.523903459310531616e-01 -4.750064760446548462e-02 -1.327017396688461304e-01 -1.585929095745086670e-01 6.284370273351669312e-02 -6.698867678642272949e-02 1.212471127510070801e-01 -1.757119745016098022e-01 1.972118318080902100e-01 -8.951647207140922546e-03 3.518714606761932373e-01 1.321752071380615234e-01 2.239334583282470703e-01
1.789115965366363525e-01 -2.339277863502502441e-01 8.762698620557785034e-02 1.717768460512161255e-01 7.434359937906265259e-02 -2.233123481273651123e-01 -1.210873946547508240e-01 4.764704499393701553e-03 8.549024164676666260e-02 -3.886188147589564323e-03 -4.449938982725143433e-02 2.753544365987181664e-03 -1.378941237926483154e-01 3.828427940607070923e-02 1.191680133342742920e-01 -4.705678299069404602e-02 1.570743471384048462e-01 1.529701501131057739e-01 -3.640815243124961853e-02 -1.584689766168594360e-01 3.047818541526794434e-01 -3.801090717315673828e-01 1.289665400981903076e-01 -3.942822515964508057e-01 1.276740076718851924e-04 7.159453630447387695e-02 1.116997972130775452e-01 2.601894736289978027e-01 -8.484368771314620972e-02 3.222654163837432861e-01 -1.604828834533691406e-01 2.317540347576141357e-01
-3.168362006545066833e-02 -1.669713109731674194e-01 2.960156500339508057e-01 -2.174022346735000610e-01 8.190268278121948242e-02 -1.111650988459587097e-01 -2.598217427730560303e-01 2.213546931743621826e-01 1.149692907929420471e-01 -1.872567087411880493e-01 -1.298848688602447510e-01 6.062841415405273438e-02 -1.452011168003082275e-01 1.740316674113273621e-02 -9.211286157369613647e-02 -2.836121320724487305e-01 1.247109696269035339e-01 -5.434327200055122375e-02 -4.728883802890777588e-01 1.172377243638038635e-01 1.574073284864425659e-01 1.708444207906723022e-02 3.320692181587219238e-01 5.838001891970634460e-02 7.938201725482940674e-02 -3.425800800323486328e-02 -2.108157724142074585e-01 -1.793595217168331146e-02 -4.820975288748741150e-02 2.619623541831970215e-01 2.055475488305091858e-03 6.088550016283988953e-02
-9.865679591894149780e-02 -3.099870979785919189e-01 5.211345478892326355e-02 -4.458491876721382141e-02 1.155998632311820984e-01 -3.481953740119934082e-01 -2.599790394306182861e-01 2.675936818122863770e-01 3.369655907154083252e-01 2.889775931835174561e-01 -1.124471798539161682e-02 -1.161488145589828491e-01 -1.396007686853408813e-01 9.739623218774795532e-02 1.364954262971878052e-01 -2.014107704162597656e-01 -1.636183857917785645e-01 -1.758982427418231964e-02 -8.698455989360809326e-02 -1.558321714401245117e-01 -6.743104010820388794e-02 -3.754214569926261902e-02 -4.940616711974143982e-02 -1.100054830312728882e-01 -1.073046703822910786e-03 1.909298002719879150e-01 2.290642820298671722e-02 2.562793157994747162e-02 1.941429227590560913e-01 3.515741527080535889e-01 -1.869527399539947510e-01 5.930252000689506531e-02
-4.803502187132835388e-02 -2.416607439517974854e-01 -9.985536336898803711e-02 -1.285411566495895386e-01 2.352318167686462402e-01 -2.473038733005523682e-01 2.604010328650474548e-02 -2.134694755077362061e-01 9.430217742919921875e-02 -7.093683630228042603e-02 2.302678674459457397e-01 7.643801718950271606e-02 9.505169093608856201e-02 -7.810114324092864990e-02 6.112181022763252258e-02 -5.084771513938903809e-01 -1.327917538583278656e-02 1.193852275609970093e-01 -1.471082419157028198e-01 -1.583129912614822388e-01 9.757531434297561646e-02 -1.911754012107849121e-01 -2.336106151342391968e-01 2.158794850111007690e-01 1.008750349283218384e-01 2.868387103080749512e-01 1.727317087352275848e-02 -5.766886100172996521e-02 2.447474980726838112e-03 2.386648356914520264e-01 -1.549198757857084274e-02 -1.954094618558883667e-01
2.700100094079971313e-02 -5.290715098381042480e-01 -7.758896052837371826e-02 -1.732773035764694214e-01 -1.265313029289245605e-01 -3.189629316329956055e-02 -1.911875903606414795e-01 -3.464595079421997070e-01 1.531124114990234375e-01 -1.204451620578765869e-01 -5.826900713145732880e-03 -1.202517002820968628e-01 4.371431469917297363e-02 -3.235817328095436096e-02 1.175889819860458374e-01 -4.553628563880920410e-01 1.423984318971633911e-01 1.937189488671720028e-03 -8.877040445804595947e-02 9.462585300207138062e-02 2.591272294521331787e-01 -9.975421428680419922e-02 2.697031013667583466e-02 3.249957039952278137e-02 7.640673220157623291e-02 -2.680720388889312744e-02 -7.648766040802001953e-02 -6.889537721872329712e-02 -1.942511349916458130e-01 -7.908596657216548920e-03 -1.247188425622880459e-03 -2.493221461772918701e-01
-2.024025321006774902e-01 -1.483315080404281616e-01 1.712278276681900024e-01 -2.316219508647918701e-01 3.046848624944686890e-02 2.150170691311359406e-02 1.393665224313735962e-01 -1.399334669113159180e-01 2.998898625373840332e-01 -2.110428661108016968e-01 1.578167825937271118e-01 -2.757574319839477539e-01 -1.590999513864517212e-01 2.763471305370330811e-01 -1.173928081989288330e-01 -2.306810468435287476e-01 -9.805255569517612457e-03 1.700055450201034546e-01 -3.529000580310821533e-01 -1.427613794803619385e-01 2.707096002995967865e-02 -9.247907996177673340e-02 1.687990427017211914e-01 -1.054392233490943909e-01 2.140467166900634766e-01 8.583029359579086304e-02 -1.982236206531524658e-01 -5.458759889006614685e-02 1.621536538004875183e-02 2.319099009037017822e-01 -1.909969896078109741e-01 2.789710462093353271e-02
5.794938653707504272e-02 -4.318448305130004883e-01 5.197217687964439392e-02 6.445887684822082520e-02 -3.680451586842536926e-02 -2.663128376007080078e-01 1.022224351763725281e-01 -4.104754030704498291e-01 2.226875424385070801e-01 -2.251465320587158203e-01 5.199438706040382385e-02 1.365941669791936874e-02 5.376713350415229797e-03 1.716009080410003662e-01 -1.970643550157546997e-01 -1.803931742906570435e-01 2.110571116209030151e-01 1.812860667705535889e-01 -3.384802490472793579e-02 4.351695999503135681e-02 -1.281812787055969238e-01 -2.036877125501632690e-01 -2.177773565053939819e-01 9.651944041252136230e-03 -1.111513152718544006e-01 1.816657334566116333e-01 5.502085387706756592e-02 -1.001624204218387604e-02 -1.973026804625988007e-02 2.881514430046081543e-01 -9.626558423042297363e-02 1.448999643325805664e-01
-5.815771222114562988e-02 -3.285804390907287598e-01 1.898738890886306763e-01 4.652898758649826050e-02 -8.393941447138786316e-03 -1.809528619050979614e-01 -2.195484489202499390e-01 -1.595549471676349640e-02 -5.974536016583442688e-02 1.711216568946838379e-01 4.091253280639648438e-01 -2.632997632026672363e-01 -2.089052051305770874e-01 1.156933158636093140e-01 -2.271187491714954376e-02 -3.707222640514373779e-01 7.629551738500595093e-02 1.448394656181335449e-01 -2.424272447824478149e-01 4.625250026583671570e-02 -2.265108004212379456e-02 8.272020518779754639e-02 7.565893977880477905e-02 1.967455446720123291e-01 -5.289680510759353638e-02 3.184049427509307861e-01 -2.256584120914340019e-03 -5.848243460059165955e-02 1.270749121904373169e-01 4.697561636567115784e-02 1.971191167831420898e-01 -1.764191500842571259e-02
5.748090147972106934e-02 -2.540361881256103516e-01 -3.120306134223937988e-01 2.485947683453559875e-02 6.977508962154388428e-02 -1.540600508451461792e-01 -2.400384396314620972e-01 2.050688117742538452e-01 9.607242792844772339e-02 -3.949397429823875427e-02 8.755670860409736633e-03 -2.842193245887756348e-01 -5.584723781794309616e-03 -2.786684967577457428e-02 -9.062811732292175293e-02 -5.048187971115112305e-01 1.024478673934936523e-01 -1.028639636933803558e-02 -2.938646674156188965e-01 3.672770410776138306e-02 1.653937250375747681e-01 -7.113298866897821426e-03 -2.031993493437767029e-02 -1.539993584156036377e-01 5.824303627014160156e-02 6.914389133453369141e-02 -6.555189192295074463e-02 -1.374461222440004349e-03 4.092444106936454773e-02 3.263635635375976562e-01 -7.281467318534851074e-02 2.731162309646606445e-01
-2.261609397828578949e-02 -2.707179486751556396e-01 9.821309149265289307e-02 2.269950509071350098e-01 2.527972683310508728e-02 -1.727871745824813843e-01 -6.222604960203170776e-02 -1.695591770112514496e-02 7.432496547698974609e-02 -1.483129709959030151e-01 1.009092926979064941e-01 -2.933949418365955353e-02 -1.281967312097549438e-01 5.729002505540847778e-02 4.064699709415435791e-01 -4.113002121448516846e-01 2.795374095439910889e-01 1.897671073675155640e-02 -9.235156327486038208e-02 -3.096733093261718750e-01 2.346229702234268188e-01 -1.229256093502044678e-01 -1.076660156250000000e-01 -3.046707510948181152e-01 3.520922362804412842e-02 -8.458865433931350708e-02 -2.252042740583419800e-01 1.954825362190604210e-03 6.945092976093292236e-02 -3.256580606102943420e-02 -9.597541391849517822e-02 -7.741751521825790405e-02
2.153904549777507782e-02 -2.498357295989990234e-01 1.864824444055557251e-02 -1.120791956782341003e-01 2.156182378530502319e-01 -2.693214416503906250e-01 -2.450486868619918823e-01 1.348973214626312256e-01 3.141096979379653931e-02 4.265037178993225098e-02 -2.245784699916839600e-01 1.090293973684310913e-01 -2.161952555179595947e-01 3.689245283603668213e-01 -1.150179887190461159e-03 -3.024865686893463135e-01 8.943638950586318970e-02 1.066892594099044800e-01 -2.741957306861877441e-01 1.028777733445167542e-01 -3.198956372216343880e-03 2.657784521579742432e-01 7.758361101150512695e-02 -1.078340858221054077e-01 -7.578346133232116699e-02 6.858711689710617065e-02 1.450908463448286057e-02 -1.163903772830963135e-01 2.709386050701141357e-01 2.323005199432373047e-01 -1.697184443473815918e-01 1.167856380343437195e-01
1.559159904718399048e-01 -5.860125422477722168e-01 1.122953221201896667e-01 4.361466318368911743e-02 -6.424375623464584351e-02 -1.873108893632888794e-01 1.937591433525085449e-01 -1.000272780656814575e-01 -5.447780340909957886e-02 6.865895539522171021e-02 -1.684771478176116943e-01 2.518940567970275879e-01 -3.680755570530891418e-02 7.620633393526077271e-02 5.594192817807197571e-02 5.500001087784767151e-02 1.949416249990463257e-01 2.512194216251373291e-01 -1.558946222066879272e-01 6.381002813577651978e-02 1.722581088542938232e-01 -1.621465086936950684e-01 -9.601277112960815430e-02 -1.952494233846664429e-01 6.945991516113281250e-02 1.041759923100471497e-01 -4.412869364023208618e-02 1.245469376444816589e-01 1.059631165117025375e-02 3.123012185096740723e-01 -1.182436719536781311e-01 -2.015353888273239136e-01
5.201064050197601318e-02 -3.937346041202545166e-01 -5.294826254248619080e-02 1.587654501199722290e-01 -7.104866951704025269e-02 -2.352135479450225830e-01 -1.882978081703186035e-01 8.174572139978408813e-03 -1.862657070159912109e-01 -2.250664085149765015e-01 -5.148586258292198181e-02 -2.899078186601400375e-03 -8.607450872659683228e-02 1.081088334321975708e-01 5.070435628294944763e-02 -1.371237337589263916e-01 2.550961673259735107e-01 1.582707911729812622e-01 -2.885648608207702637e-01 -2.186272060498595238e-03 -3.938915580511093140e-02 -2.087196521461009979e-02 -2.579021453857421875e-01 1.909003555774688721e-01 -4.430620372295379639e-02 -1.779417879879474640e-02 4.838214814662933350e-02 1.173119544982910156e-01 3.854399919509887695e-01 1.798848509788513184e-01 -3.330808281898498535e-01 -3.595750778913497925e-02
-1.165782436728477478e-01 -1.034874245524406433e-01 1.369751542806625366e-01 1.731436550617218018e-01 1.321579813957214355e-01 -1.450256556272506714e-01 4.658621549606323242e-02 5.254279449582099915e-02 3.013501465320587158e-01 -2.205000668764114380e-01 -9.806745685636997223e-03 1.901295930147171021e-01 -1.891859173774719238e-01 2.216986119747161865e-01 1.489010304212570190e-01 -2.826849520206451416e-01 5.002146959304809570e-02 1.810416877269744873e-01 -2.553709149360656738e-01 6.413671374320983887e-02 3.223946392536163330e-01 2.267284989356994629e-01 2.420407831668853760e-01 1.467836350202560425e-01 2.862154319882392883e-02 -3.019472956657409668e-02 -2.883675694465637207e-02 1.876368522644042969e-01 -4.040212929248809814e-02 3.006996810436248779e-01 -7.076487690210342407e-02 2.142863869667053223e-01
-1.196268126368522644e-01 -3.359492123126983643e-01 2.140334993600845337e-02 6.725265085697174072e-02 -1.655030623078346252e-02 -1.736712455749511719e-01 -1.427825242280960083e-01 1.208575740456581116e-01 8.438763022422790527e-02 -3.246516361832618713e-02 -1.631439775228500366e-01 2.010775655508041382e-01 3.543119505047798157e-02 3.923174142837524414e-01 -2.035849913954734802e-02 -2.610879838466644287e-01 -3.141359239816665649e-02 9.274064749479293823e-02 -2.698430418968200684e-01 -8.394968463107943535e-04 1.906718313694000244e-01 1.738383919000625610e-01 5.810176208615303040e-02 -9.886986576020717621e-03 -1.910892277956008911e-01 -2.923016622662544250e-02 -3.515223413705825806e-02 -1.233945265412330627e-01 2.573755085468292236e-01 3.430706262588500977e-01 -3.315968513488769531e-01 5.713477730751037598e-02
2.491021603345870972e-01 -4.653683900833129883e-01 -6.869496311992406845e-03 5.755214765667915344e-02 -1.283860802650451660e-01 -2.845708727836608887e-01 1.839198768138885498e-01 -2.745854556560516357e-01 8.191807568073272705e-02 -5.937112867832183838e-02 1.137645449489355087e-02 1.609182357788085938e-02 6.341536343097686768e-02 6.710919737815856934e-02 -1.455163210630416870e-01 -3.050189316272735596e-01 2.208835333585739136e-01 -7.478725910186767578e-02 -1.013319566845893860e-01 -1.015117391943931580e-01 -6.509412080049514771e-02 -2.464182078838348389e-01 -1.315661370754241943e-01 -3.663722798228263855e-02 -1.431531161069869995e-01 -1.060819327831268311e-01 -4.448773339390754700e-02 5.508610978722572327e-02 -9.963180124759674072e-02 3.183646798133850098e-01 -5.629780143499374390e-02 2.611411511898040771e-01
9.557004272937774658e-02 -3.030803799629211426e-01 3.347693681716918945e-01 7.278084754943847656e-02 1.662316359579563141e-02 -1.830683499574661255e-01 2.797290496528148651e-02 1.164149194955825806e-01 -1.546676605939865112e-01 -3.047554492950439453e-01 1.355411261320114136e-01 -1.497422009706497192e-01 -1.201086789369583130e-01 1.488002836704254150e-01 2.520455233752727509e-02 -4.023566842079162598e-01 2.645860612392425537e-01 6.649789959192276001e-02 -1.932221651077270508e-01 -1.074087768793106079e-01 1.523836106061935425e-01 -1.324739903211593628e-01 -2.549036443233489990e-01 -1.817530989646911621e-01 -8.526225388050079346e-02 1.507614366710186005e-02 -2.268899083137512207e-01 -1.732092909514904022e-02 2.153431922197341919e-01 -3.155288053676486015e-03 -8.945676684379577637e-02 3.300522267818450928e-02
-1.911923848092556000e-02 -3.920619785785675049e-01 6.357262283563613892e-02 -1.226865574717521667e-01 -1.011741310358047485e-01 -2.694569826126098633e-01 -1.819137632846832275e-01 -1.418101489543914795e-01 -1.107921674847602844e-01 -3.487156331539154053e-02 -2.180997133255004883e-01 1.756001263856887817e-01 -4.035544991493225098e-01 -9.713906049728393555e-02 2.243425995111465454e-01 -2.098278105258941650e-01 -8.938163518905639648e-02 -9.062264859676361084e-02 -6.454830616712570190e-02 -2.846643030643463135e-01 2.744178473949432373e-01 -3.643577173352241516e-02 -1.475855559110641479e-01 5.624479055404663086e-02 -1.932973414659500122e-01 3.037048131227493286e-02 -1.620872020721435547e-01 1.018780097365379333e-02 1.813264340162277222e-01 1.271446645259857178e-01 -6.578470021486282349e-02 1.059468612074851990e-01
-2.969761788845062256e-01 -3.013202250003814697e-01 1.306049376726150513e-01 -1.552839875221252441e-01 1.076477617025375366e-01 -1.911057531833648682e-02 -4.292130097746849060e-02 2.461255155503749847e-02 2.182559669017791748e-01 -3.475947678089141846e-01 -4.814694076776504517e-02 -2.156886309385299683e-01 -1.140700131654739380e-01 2.689318954944610596e-01 -7.234084606170654297e-02 -2.940926253795623779e-01 -1.706200242042541504e-01 3.353220820426940918e-01 -1.792113035917282104e-01 4.464066773653030396e-02 1.738193258643150330e-02 -4.262331128120422363e-02 2.404941022396087646e-01 -5.188230797648429871e-02 1.568974703550338745e-01 -1.325671374797821045e-02 -9.019277989864349365e-03 -1.580453664064407349e-01 4.257960617542266846e-02 2.473875731229782104e-01 -1.409059762954711914e-01 7.188094314187765121e-03
5.665566772222518921e-02 -2.746528685092926025e-01 -6.622114032506942749e-02 8.218582719564437866e-02 -1.578261889517307281e-02 -1.650145947933197021e-01 -1.336629092693328857e-01 4.550282061100006104e-01 2.074274867773056030e-01 1.286972016096115112e-01 7.924754917621612549e-02 -2.415788359940052032e-02 -7.798659056425094604e-02 1.683641672134399414e-01 -1.142686977982521057e-01 -1.740128844976425171e-01 2.657897174358367920e-01 -1.522867530584335327e-01 -1.393800079822540283e-01 7.994635030627250671e-03 2.845470309257507324e-01 -1.502951234579086304e-01 2.219751030206680298e-01 -6.943322718143463135e-02 -2.639546096324920654e-01 7.763221859931945801e-02 -3.237545862793922424e-02 -1.482006758451461792e-01 1.775372922420501709e-01 3.342857360839843750e-01 -2.508412860333919525e-02 4.456573165953159332e-03
-7.892463356256484985e-02 -2.553713619709014893e-01 9.472389519214630127e-02 -1.076945066452026367e-01 -3.629357740283012390e-02 -1.932540684938430786e-01 -4.139495268464088440e-02 -1.633459925651550293e-01 -4.679976031184196472e-02 -1.568529754877090454e-01 -1.724898964166641235e-01 3.032443225383758545e-01 -2.902061939239501953e-01 -1.145307719707489014e-01 2.555772066116333008e-01 -3.479926884174346924e-01 -1.647694557905197144e-01 9.540557861328125000e-02 -1.042697057127952576e-01 -2.528563439846038818e-01 3.564824163913726807e-01 -2.566077411174774170e-01 -1.127616912126541138e-01 7.898020744323730469e-02 -2.161397412419319153e-02 5.184344202280044556e-02 -7.166969776153564453e-02 4.478497803211212158e-02 1.194717213511466980e-01 1.760721057653427124e-01 1.761824451386928558e-02 -1.727571338415145874e-01
7.338632643222808838e-02 -3.365433514118194580e-01 3.409192562103271484e-01 -1.186381056904792786e-01 -2.269678004086017609e-02 -1.277068406343460083e-01 -1.050947681069374084e-01 1.536262128502130508e-02 3.170679509639739990e-02 -2.283584559336304665e-03 -3.470072150230407715e-02 3.374132513999938965e-01 -3.134748637676239014e-01 2.783739939332008362e-02 2.122938781976699829e-01 -4.070949852466583252e-01 -1.751682907342910767e-02 9.422757476568222046e-02 4.431620240211486816e-02 1.951793283224105835e-01 1.671159826219081879e-02 -3.338153362274169922e-01 -1.979353129863739014e-01 -1.003316119313240051e-01 2.372591057792305946e-03 -1.099306531250476837e-02 2.253413759171962738e-02 -1.583079434931278229e-02 1.565974801778793335e-01 1.881489157676696777e-01 -7.504002004861831665e-02 -1.428570300340652466e-01
1.965977549552917480e-01 -3.345522880554199219e-01 2.001555114984512329e-01 -2.258994728326797485e-01 -2.290904819965362549e-01 -2.447769939899444580e-01 -2.184595018625259399e-01 -9.981995075941085815e-02 -1.581287384033203125e-02 -1.765663921833038330e-01 2.054931521415710449e-01 1.033666804432868958e-01 -2.216829359531402588e-01 1.263604611158370972e-01 3.344713151454925537e-02 -1.869598627090454102e-01 1.906315684318542480e-01 -6.937351077795028687e-02 -1.128618195652961731e-01 -2.374014854431152344e-01 2.461345195770263672e-01 1.059577837586402893e-01 -4.005343466997146606e-02 1.737663894891738892e-01 -1.498154643923044205e-02 4.718620702624320984e-02 1.416404545307159424e-01 -2.477664351463317871e-01 2.463234663009643555e-01 1.582221537828445435e-01 1.376673132181167603e-01 -1.738081127405166626e-02
-4.849005863070487976e-02 -3.628250956535339355e-01 -2.852579653263092041e-01 9.321296215057373047e-02 2.383718080818653107e-02 -3.030585944652557373e-01 -1.501783132553100586e-01 2.473342418670654297e-02 5.097238719463348389e-02 -1.764972656965255737e-01 1.486911177635192871e-01 2.716682665050029755e-02 -2.627530097961425781e-01 -1.173004508018493652e-01 -1.688423752784729004e-01 -3.846402168273925781e-01 4.194670915603637695e-02 -8.258693665266036987e-02 -4.970091581344604492e-02 6.244410201907157898e-02 -6.638083606958389282e-02 -3.927081078290939331e-02 2.369926273822784424e-01 -1.112130731344223022e-01 -1.322749853134155273e-01 3.129072859883308411e-02 -2.293245047330856323e-01 -5.506076291203498840e-02 1.740203052759170532e-01 2.687892317771911621e-01 6.642642430961132050e-03 2.800226509571075439e-01
1.731015890836715698e-01 -9.582845866680145264e-02 1.861775964498519897e-01 1.783191859722137451e-01 1.207050010561943054e-01 -2.241978496313095093e-01 -8.963125944137573242e-02 2.297849506139755249e-01 -8.659308403730392456e-02 -5.614626035094261169e-02 2.362970858812332153e-01 -6.379978358745574951e-02 -2.778449654579162598e-01 1.171581353992223740e-02 1.917929649353027344e-01 -3.857527077198028564e-01 2.546991109848022461e-01 2.384839802980422974e-01 -3.961664065718650818e-02 -9.422411769628524780e-02 2.704432308673858643e-01 -2.501019462943077087e-02 -1.140062585473060608e-01 -2.217615097761154175e-01 -1.590397804975509644e-01 1.193864047527313232e-01 -1.701389700174331665e-01 4.057174175977706909e-02 -3.248326107859611511e-02 -2.257332578301429749e-02 -2.352121770381927490e-01 2.001931518316268921e-01
-1.539553701877593994e-01 -3.169699907302856445e-01 -4.711183160543441772e-02 -9.667125344276428223e-02 1.143198162317276001e-01 -3.229962885379791260e-01 -4.393389075994491577e-02 -1.819996386766433716e-01 1.628966629505157471e-01 -8.522263728082180023e-03 7.051879912614822388e-02 -5.379988998174667358e-02 -2.537868320941925049e-01 9.229215793311595917e-03 -3.501405715942382812e-01 -4.455442428588867188e-01 3.748755203559994698e-03 -6.280708312988281250e-02 -8.100032806396484375e-02 1.077308803796768188e-01 7.843572646379470825e-02 1.559283286333084106e-01 -1.306448578834533691e-01 -1.452066898345947266e-01 3.127876818180084229e-01 1.835796236991882324e-02 -2.555165886878967285e-01 1.332255303859710693e-01 -5.183827504515647888e-02 8.558349311351776123e-02 6.623379886150360107e-02 7.336728274822235107e-02
-6.198241934180259705e-02 -3.539337217807769775e-01 7.687924429774284363e-03 2.305263727903366089e-01 6.682836101390421391e-04 -1.812434047460556030e-01 -2.170377373695373535e-01 1.531627774238586426e-01 1.993636041879653931e-01 2.275551110506057739e-01 1.817575097084045410e-01 -1.525188982486724854e-02 -1.476526260375976562e-01 2.799376100301742554e-02 1.004491597414016724e-01 -5.637355893850326538e-02 -1.584348529577255249e-01 -8.685081452131271362e-02 -1.929354965686798096e-01 -4.815133288502693176e-03 1.342782080173492432e-01 -2.071882784366607666e-02 -2.887935042381286621e-01 -1.408520340919494629e-01 5.462776497006416321e-02 1.854805201292037964e-01 1.797367781400680542e-01 -9.604702889919281006e-02 2.425409853458404541e-01 3.619894981384277344e-01 -2.900896668434143066e-01 9.539504349231719971e-02
1.899503022432327271e-01 -6.310853958129882812e-01 1.494875401258468628e-01 -7.585721462965011597e-02 -2.358804196119308472e-01 -3.057207167148590088e-01 1.688669025897979736e-01 -3.016054630279541016e-02 -7.819595187902450562e-02 8.593156933784484863e-02 -1.647132635116577148e-01 1.988669484853744507e-01 4.559032991528511047e-02 -4.051641002297401428e-02 9.615479409694671631e-02 4.877206683158874512e-02 1.403226256370544434e-01 1.588979959487915039e-01 -1.861101090908050537e-01 -9.992735087871551514e-02 -6.317848339676856995e-03 -1.994972974061965942e-01 -3.542351722717285156e-02 -7.313144952058792114e-02 -1.005542576313018799e-01 4.419667646288871765e-02 -1.837299764156341553e-01 1.134396046400070190e-01 -6.873501837253570557e-02 1.110631823539733887e-01 -1.102630719542503357e-01 1.989625692367553711e-01
-1.388305276632308960e-01 -2.663294970989227295e-01 2.891799807548522949e-01 4.281398653984069824e-02 2.424564585089683533e-02 -2.742759585380554199e-01 1.258338391780853271e-01 -1.105288937687873840e-01 9.644860774278640747e-02 -1.780422180891036987e-01 1.663139164447784424e-01 1.382237225770950317e-01 -6.540127843618392944e-02 -1.133229956030845642e-01 -1.193302776664495468e-02 -3.172140419483184814e-01 -7.678685337305068970e-02 -4.494702070951461792e-02 -2.958198189735412598e-01 7.140697538852691650e-02 1.472142785787582397e-01 -3.811756148934364319e-02 -9.811194986104965210e-02 3.689276576042175293e-01 1.159918978810310364e-01 2.225805371999740601e-01 -2.668484449386596680e-01 2.554640173912048340e-01 1.744289249181747437e-01 1.200280264019966125e-01 -1.993687637150287628e-02 -2.715832367539405823e-02
-1.528294533491134644e-01 -1.187653914093971252e-01 1.379568595439195633e-02 -3.389792144298553467e-02 5.612485483288764954e-02 -3.171284794807434082e-01 -3.188715577125549316e-01 6.641522794961929321e-02 9.446673840284347534e-02 3.027488291263580322e-01 1.020838245749473572e-01 -7.036282122135162354e-02 -1.144447550177574158e-01 2.749424055218696594e-02 1.586528569459915161e-01 -2.124208807945251465e-01 8.823553472757339478e-02 2.644654512405395508e-01 -1.739852726459503174e-01 -1.335851997137069702e-01 5.762317031621932983e-02 -5.048992484807968140e-02 -1.738341301679611206e-01 -2.750348746776580811e-01 2.966487780213356018e-02 2.301152795553207397e-01 2.463174909353256226e-01 1.235536038875579834e-01 2.118161916732788086e-01 3.129435181617736816e-01 -2.015125304460525513e-01 -2.312816306948661804e-02
6.776766479015350342e-02 -7.664100825786590576e-02 7.360796630382537842e-02 -6.155528128147125244e-03 8.563841879367828369e-02 -1.087200120091438293e-01 -2.362005263566970825e-01 1.348114758729934692e-01 2.515363097190856934e-01 -3.102073073387145996e-02 -1.350925955921411514e-02 -1.478704214096069336e-01 -1.511217951774597168e-01 -5.640919506549835205e-02 -1.917431503534317017e-01 -4.977935552597045898e-01 1.905745267868041992e-01 -1.121620833873748779e-01 -1.245431378483772278e-01 1.960958540439605713e-01 3.139431476593017578e-01 7.009520195424556732e-03 2.325789928436279297e-01 -2.068829834461212158e-01 -1.947715692222118378e-02 1.075246706604957581e-01 -4.817274212837219238e-02 2.067443877458572388e-01 2.125754207372665405e-01 2.721256911754608154e-01 7.750269025564193726e-02 1.160841509699821472e-01
-4.664326552301645279e-03 -4.040548205375671387e-01 3.440812826156616211e-01 -9.523817151784896851e-02 -1.815656870603561401e-01 7.975114136934280396e-02 -2.847417443990707397e-02 1.960153430700302124e-01 1.743615232408046722e-02 -9.742907434701919556e-02 3.633251041173934937e-02 1.237262040376663208e-02 -9.216125309467315674e-02 2.785127758979797363e-01 1.724090985953807831e-02 -2.925176024436950684e-01 -1.459720730781555176e-01 2.053768485784530640e-01 -2.662097215652465820e-01 -1.199071295559406281e-02 -6.368853896856307983e-02 5.023271590471267700e-02 -1.608540117740631104e-02 2.163256108760833740e-01 2.047681212425231934e-01 3.746787607669830322e-01 1.148778498172760010e-01 -6.283139437437057495e-02 3.344390913844108582e-02 3.751452639698982239e-02 -5.376709159463644028e-03 2.394840121269226074e-01
8.473008871078491211e-03 -4.499793052673339844e-01 1.836099773645401001e-01 -6.011527031660079956e-02 1.109852828085422516e-02 -1.535146832466125488e-01 2.465289272367954254e-02 2.297893166542053223e-02 -4.433584585785865784e-02 -1.968825310468673706e-01 4.906285181641578674e-02 2.315727323293685913e-01 -2.654874622821807861e-01 1.119642183184623718e-01 1.625867933034896851e-01 -3.202250227332115173e-02 2.717113196849822998e-01 1.335255950689315796e-01 5.608562752604484558e-02 -1.822906881570816040e-01 -3.420009091496467590e-02 2.816891297698020935e-03 -2.544534504413604736e-01 -3.127471208572387695e-01 2.417838573455810547e-01 8.528288453817367554e-02 -1.797182112932205200e-01 1.528147459030151367e-01 -3.359792008996009827e-02 1.263076812028884888e-01 -3.103100657463073730e-01 -3.910147026181221008e-02
-1.261648070067167282e-02 -4.880178570747375488e-01 -2.193104624748229980e-01 -5.533582717180252075e-02 2.096121758222579956e-02 -8.011516928672790527e-02 -2.299147397279739380e-01 -2.226406037807464600e-01 3.034881353378295898e-01 -5.801552906632423401e-02 3.119245544075965881e-02 -1.568872630596160889e-01 -2.069045752286911011e-01 3.667156025767326355e-02 -1.669073849916458130e-01 -3.917165994644165039e-01 3.413474559783935547e-02 -1.607566028833389282e-01 5.992374569177627563e-02 -1.883195899426937103e-02 9.538156911730766296e-03 -2.629313468933105469e-01 -2.805358543992042542e-02 1.031135767698287964e-01 -1.646993309259414673e-02 -6.670629978179931641e-02 2.554030530154705048e-02 -1.232963800430297852e-01 -2.125159651041030884e-01 1.936998814344406128e-01 -1.642444878816604614e-01 -1.135355904698371887e-01
-2.839799821376800537e-01 -3.363027572631835938e-01 2.346221208572387695e-01 2.123174369335174561e-01 7.749331183731555939e-03 -2.484251260757446289e-01 -1.180695667862892151e-01 6.619410961866378784e-02 2.497537294402718544e-03 1.026378497481346130e-01 -2.498782007023692131e-03 3.346453309059143066e-01 -3.785203397274017334e-01 3.399196863174438477e-01 1.327701807022094727e-01 -1.681210100650787354e-01 -2.393978834152221680e-01 2.879377640783786774e-02 -1.716406941413879395e-01 -8.558770269155502319e-02 3.558108583092689514e-02 -1.154666673392057419e-02 -6.347593665122985840e-02 -5.701738223433494568e-02 5.552702350541949272e-04 -2.651034668087959290e-02 1.380799263715744019e-01 -1.780389435589313507e-02 -7.719737291336059570e-02 2.306281626224517822e-01 1.189597547054290771e-01 4.231065511703491211e-02
-2.581375278532505035e-02 -2.758559584617614746e-01 3.040482662618160248e-02 -1.705502420663833618e-01 9.411382675170898438e-02 -2.503465116024017334e-01 -2.233273237943649292e-01 1.348282396793365479e-01 1.964476257562637329e-01 2.806211113929748535e-01 6.785132735967636108e-02 -1.630003303289413452e-01 -2.170721143484115601e-01 4.649147763848304749e-02 1.991986930370330811e-01 -2.816890776157379150e-01 -1.531129181385040283e-01 6.629870738834142685e-03 -2.148988097906112671e-01 -1.395089477300643921e-01 -4.933371022343635559e-02 -9.383326023817062378e-02 -7.694605737924575806e-02 -1.411803811788558960e-01 -9.406369179487228394e-03 2.631544470787048340e-01 1.104014515876770020e-01 -1.098662912845611572e-01 3.022961318492889404e-01 2.986948192119598389e-01 -1.906491219997406006e-01 6.936566438525915146e-03
2.631825804710388184e-01 -4.550473093986511230e-01 2.204680442810058594e-01 -2.971894741058349609e-01 -1.374657452106475830e-02 -4.859515652060508728e-02 -1.355463545769453049e-02 2.078671008348464966e-01 1.521085649728775024e-01 -2.336632460355758667e-01 1.919025927782058716e-01 -8.114418387413024902e-02 6.787763535976409912e-02 8.211136609315872192e-02 -1.837958693504333496e-01 -1.609876304864883423e-01 1.054633222520351410e-02 -3.999874368309974670e-02 1.323066353797912598e-01 -8.858396857976913452e-02 2.666662037372589111e-01 -1.497943140566349030e-02 4.671199992299079895e-02 1.187693551182746887e-01 -1.001116707921028137e-01 2.420423179864883423e-01 7.796519994735717773e-02 8.985776454210281372e-02 1.003482118248939514e-01 2.959657907485961914e-01 -2.294491380453109741e-01 2.904249168932437897e-02
-7.507941126823425293e-02 -2.489978373050689697e-01 -2.710848674178123474e-02 1.194472238421440125e-01 9.733339399099349976e-02 -7.668493688106536865e-02 -3.248651921749114990e-01 9.546755999326705933e-02 2.816731035709381104e-01 2.119319587945938110e-01 6.811955478042364120e-03 1.784042865037918091e-01 -2.896324396133422852e-01 8.333448320627212524e-02 1.001386996358633041e-02 -1.056139767169952393e-01 4.178631585091352463e-03 1.955921053886413574e-01 -9.953929483890533447e-02 -2.481654845178127289e-02 1.531729251146316528e-01 -1.245919764041900635e-01 3.687790334224700928e-01 -2.504105567932128906e-01 2.060589194297790527e-01 -8.211839944124221802e-02 1.536149829626083374e-01 4.010901227593421936e-02 8.166950941085815430e-02 3.331234157085418701e-01 2.066331505775451660e-01 8.890876173973083496e-02
2.934680879116058350e-01 -3.020735085010528564e-01 9.681336581707000732e-02 -4.748336225748062134e-02 1.371857244521379471e-02 -3.458806276321411133e-01 -8.435099571943283081e-02 1.557352840900421143e-01 2.364870011806488037e-01 -4.998546093702316284e-02 2.205965965986251831e-01 1.187152415513992310e-01 -8.973584324121475220e-02 2.147575467824935913e-01 -1.712954044342041016e-01 -2.014953345060348511e-01 -1.358538120985031128e-01 -2.260255664587020874e-01 2.194840461015701294e-02 -2.446381598711013794e-01 1.745214611291885376e-01 -3.947824984788894653e-02 -1.403957605361938477e-01 1.511394381523132324e-01 -1.658877879381179810e-01 1.982832700014114380e-01 -5.949884071014821529e-04 3.222447335720062256e-01 1.250272244215011597e-01 1.228905543684959412e-01 -6.005252525210380554e-02 7.108379155397415161e-02
-1.153839677572250366e-01 -5.699555873870849609e-01 1.893869787454605103e-01 1.324177831411361694e-01 -1.616069078445434570e-01 -3.661697357892990112e-02 -6.670374888926744461e-03 4.002147912979125977e-02 5.856159329414367676e-02 -8.081330358982086182e-02 6.670168787240982056e-02 2.119594812393188477e-01 1.436404287815093994e-01 1.340399682521820068e-01 4.222858548164367676e-01 -9.685466438531875610e-02 6.683512777090072632e-02 9.481433033943176270e-02 -4.590437188744544983e-02 -1.377717405557632446e-01 5.568131804466247559e-02 -2.331836521625518799e-01 -6.162860617041587830e-02 -7.784477435052394867e-03 -1.345969289541244507e-01 2.822218835353851318e-01 5.763472989201545715e-02 1.890054196119308472e-01 2.297203689813613892e-01 4.891699180006980896e-02 -5.171759426593780518e-02 -5.623013526201248169e-02
1.972436308860778809e-01 -4.090110957622528076e-01 8.942323923110961914e-02 -7.865958660840988159e-02 2.103424370288848877e-01 -2.320815622806549072e-01 -1.113754659891128540e-01 4.673314839601516724e-02 -7.180564105510711670e-02 -8.949806541204452515e-02 -1.874331831932067871e-01 8.893026411533355713e-02 -3.681988269090652466e-02 3.767421543598175049e-01 -1.894281990826129913e-02 -2.006414383649826050e-01 2.444020658731460571e-02 -1.628763228654861450e-02 -2.598650753498077393e-01 2.242422290146350861e-02 1.798167973756790161e-01 2.602333426475524902e-01 -3.380963578820228577e-02 -1.786411739885807037e-02 -5.224309861660003662e-02 -1.504230499267578125e-01 -1.575716733932495117e-01 -1.609962806105613708e-02 2.413005530834197998e-01 2.134858369827270508e-01 -2.711079716682434082e-01 1.692803800106048584e-01
1.124249771237373352e-01 -4.331666529178619385e-01 -1.120924502611160278e-01 1.889561489224433899e-02 2.117224335670471191e-01 1.012462601065635681e-01 -1.413320600986480713e-01 1.630059778690338135e-01 3.442545235157012939e-02 4.953173920512199402e-02 -9.386628866195678711e-02 4.127705842256546021e-02 -2.990652918815612793e-01 2.195002138614654541e-01 2.391552329063415527e-01 -3.204301297664642334e-01 4.076731950044631958e-02 -3.137064352631568909e-02 -3.481106460094451904e-01 -2.281618267297744751e-01 2.903411537408828735e-02 -3.738998249173164368e-02 3.059071488678455353e-02 1.802609711885452271e-01 1.351626515388488770e-01 8.303081244230270386e-02 2.097242325544357300e-01 5.623809993267059326e-02 2.224443014711141586e-03 1.272281557321548462e-01 6.646783649921417236e-02 -2.627975940704345703e-01
-1.967375725507736206e-02 -4.539830386638641357e-01 1.907736659049987793e-01 -4.995264485478401184e-02 -1.175823584198951721e-01 5.198722705245018005e-02 -8.349864929914474487e-02 6.181941553950309753e-02 -3.937989100813865662e-02 -3.221346735954284668e-01 1.288142949342727661e-01 2.743729948997497559e-01 -1.643532514572143555e-01 2.691055238246917725e-01 2.583543956279754639e-01 -2.093112021684646606e-01 6.584295630455017090e-02 1.960944235324859619e-01 1.509805209934711456e-02 -1.666690111160278320e-01 -3.708378970623016357e-02 -3.882542550563812256e-01 -1.243473738431930542e-01 -1.816483773291110992e-02 -2.662921557202935219e-03 -2.927453815937042236e-02 -2.054963558912277222e-01 4.358023032546043396e-02 3.913696482777595520e-02 6.877273321151733398e-02 -1.129274815320968628e-01 -1.319380104541778564e-01
-1.415215432643890381e-01 -4.409137666225433350e-01 -2.117035910487174988e-02 3.839458897709846497e-02 6.543351337313652039e-03 -1.941824406385421753e-01 -1.963247358798980713e-01 -4.427165165543556213e-02 4.010377228260040283e-01 -4.638434201478958130e-02 -1.105706319212913513e-01 -7.717923820018768311e-02 -1.145401597023010254e-01 -1.630308777093887329e-01 -2.391431629657745361e-01 -2.681691348552703857e-01 1.151548922061920166e-01 2.542400956153869629e-01 -8.268462866544723511e-02 1.977819502353668213e-01 2.145103067159652710e-01 1.036908924579620361e-01 -4.900772869586944580e-02 -1.044250354170799255e-01 1.484976559877395630e-01 3.549079596996307373e-02 -3.123677074909210205e-01 5.461757630109786987e-02 1.199332773685455322e-01 -7.025082595646381378e-03 1.167321801185607910e-01 9.782614558935165405e-02
2.694471180438995361e-02 -4.441992044448852539e-01 -1.117179691791534424e-01 -8.816061168909072876e-02 1.967670321464538574e-01 -3.056434355676174164e-02 -6.348760426044464111e-02 2.461549341678619385e-01 1.823751032352447510e-01 1.983333230018615723e-01 1.841853708028793335e-01 -1.099946871399879456e-01 -4.364914074540138245e-02 6.219946220517158508e-02 1.004519220441579819e-02 -1.517167035490274429e-02 1.533021628856658936e-01 -6.575600802898406982e-02 -2.578535676002502441e-01 -6.958011537790298462e-03 2.012540698051452637e-01 -3.520854935050010681e-02 -1.873092353343963623e-01 -4.830943420529365540e-03 4.889953881502151489e-02 5.577152594923973083e-02 -1.751420348882675171e-01 2.374712377786636353e-01 2.027570158243179321e-01 4.427303373813629150e-01 -1.745558232069015503e-01 1.460686475038528442e-01
2.467120289802551270e-01 -4.730337560176849365e-01 2.147060334682464600e-01 -1.536995023488998413e-01 6.795778870582580566e-02 1.344743818044662476e-01 -7.456246763467788696e-02 2.704086601734161377e-01 1.998619288206100464e-01 1.287608444690704346e-01 3.909576684236526489e-02 -1.621083468198776245e-01 1.999089494347572327e-02 1.782396249473094940e-02 -1.268149465322494507e-01 -2.127536535263061523e-01 -2.992537990212440491e-02 5.995894968509674072e-02 -4.745921865105628967e-02 9.810076653957366943e-02 2.515766918659210205e-01 -1.138470098376274109e-01 -1.396038681268692017e-01 -4.594769270624965429e-04 -2.988474443554878235e-04 2.470733076333999634e-01 -1.016288101673126221e-01 1.786615699529647827e-01 1.520453393459320068e-01 2.883119285106658936e-01 -1.129285395145416260e-01 2.519454658031463623e-01
1.522232294082641602e-01 -3.066372275352478027e-01 1.079871058464050293e-01 1.955435872077941895e-01 1.604929864406585693e-01 -3.764759004116058350e-01 -1.075933054089546204e-01 -2.767339050769805908e-01 -1.204724758863449097e-01 -1.546009480953216553e-01 2.078174054622650146e-01 -1.920314729213714600e-01 -5.025203153491020203e-02 1.316976100206375122e-01 2.579832375049591064e-01 -3.409489393234252930e-01 2.983582392334938049e-02 -4.181400313973426819e-02 -7.238977402448654175e-02 7.980225235223770142e-02 -1.258264780044555664e-01 -1.964509636163711548e-01 2.469297051429748535e-01 1.359852105379104614e-01 1.749876588582992554e-01 8.165434747934341431e-02 6.255500949919223785e-03 -1.724765822291374207e-02 5.669419467449188232e-02 1.512841284275054932e-01 -2.060010284185409546e-01 -4.244838282465934753e-02
-4.083635509014129639e-01 -3.631920814514160156e-01 3.026410639286041260e-01 2.312979102134704590e-01 1.770785748958587646e-01 -1.107341870665550232e-01 -9.628949314355850220e-02 7.033147662878036499e-02 1.767596602439880371e-01 -7.265776395797729492e-02 3.826437145471572876e-02 1.641849130392074585e-01 -2.983608543872833252e-01 1.063274890184402466e-01 1.906946599483489990e-01 -1.731165498495101929e-01 -1.454363763332366943e-02 7.135089486837387085e-02 -2.417362481355667114e-01 -3.708172217011451721e-02 -5.210689827799797058e-02 6.650105863809585571e-02 6.454525887966156006e-02 -2.086057141423225403e-02 2.134205549955368042e-01 -1.096822023391723633e-01 1.523145586252212524e-01 -1.717208139598369598e-02 -8.968247473239898682e-02 2.976644337177276611e-01 7.468563318252563477e-02 8.154680579900741577e-02
-5.935376882553100586e-02 -5.715588331222534180e-01 -4.342914000153541565e-02 3.205365538597106934e-01 -1.701851934194564819e-01 -3.019682168960571289e-01 -6.696059554815292358e-02 7.583206892013549805e-02 -1.381532549858093262e-01 -4.335635155439376831e-02 -4.266093298792839050e-02 -1.237398851662874222e-02 -6.840033829212188721e-02 1.401075720787048340e-01 -7.438167929649353027e-02 -1.333336532115936279e-01 1.426274478435516357e-01 8.567929267883300781e-02 1.698293350636959076e-02 1.057498976588249207e-01 1.837713122367858887e-01 -4.098756015300750732e-01 1.525705903768539429e-01 4.836599528789520264e-02 1.955396309494972229e-02 7.412534952163696289e-02 -6.442421674728393555e-02 -6.670042127370834351e-02 2.085593491792678833e-01 1.376817971467971802e-01 -4.125852882862091064e-02 1.380343288183212280e-01
-9.152494370937347412e-02 -3.082232177257537842e-01 9.067992866039276123e-02 5.227167531847953796e-02 3.237995132803916931e-02 -1.973041296005249023e-01 2.285464107990264893e-01 -3.837501406669616699e-01 5.010615102946758270e-03 -2.416017055511474609e-01 -9.209892898797988892e-02 1.296733617782592773e-01 -3.924759477376937866e-02 7.744345813989639282e-02 -1.214489415287971497e-01 -3.932740688323974609e-01 2.618336305022239685e-02 5.423163995146751404e-02 -1.974479109048843384e-01 -6.268542259931564331e-02 3.254600763320922852e-01 -2.089018821716308594e-01 8.366419002413749695e-03 2.561775445938110352e-01 1.415814459323883057e-01 1.749800741672515869e-01 -8.402925729751586914e-02 1.751811504364013672e-01 2.865759655833244324e-02 3.494377806782722473e-02 -1.817268133163452148e-01 -1.621238514780998230e-02
5.669985339045524597e-02 -3.908274173736572266e-01 1.409625113010406494e-01 1.067754849791526794e-01 1.097909510135650635e-01 -2.930519282817840576e-01 -2.098686248064041138e-02 2.803713381290435791e-01 -9.662035107612609863e-02 -1.141478214412927628e-02 2.380746454000473022e-01 -1.395562738180160522e-01 -2.042450159788131714e-01 5.853378400206565857e-02 -6.240373477339744568e-03 -2.860206961631774902e-01 -1.585594713687896729e-01 -7.160267978906631470e-02 -7.388821244239807129e-02 -1.652973890304565430e-01 5.093457922339439392e-02 -1.933219842612743378e-02 -1.348351091146469116e-01 -2.222593873739242554e-01 -4.407387226819992065e-02 8.476164937019348145e-02 -3.994786739349365234e-01 2.254629321396350861e-02 4.259055107831954956e-02 -1.340966075658798218e-01 -3.062322735786437988e-01 -8.236660808324813843e-02
6.845754384994506836e-02 2.933187782764434814e-02 -4.107258096337318420e-02 -1.251554638147354126e-01 -3.009703457355499268e-01 -1.204691752791404724e-01 -1.720431894063949585e-01 1.126028448343276978e-01 2.501412928104400635e-01 -2.581645250320434570e-01 -3.290409594774246216e-02 2.105925381183624268e-01 -3.567070960998535156e-01 6.819614768028259277e-02 -7.441555708646774292e-02 -3.728577792644500732e-01 1.592977344989776611e-02 -1.094125909730792046e-03 -9.499923884868621826e-02 -3.703070804476737976e-02 4.759703204035758972e-02 3.663314133882522583e-02 8.189301192760467529e-02 2.871646359562873840e-02 3.329473435878753662e-01 -1.532427221536636353e-01 -2.059091627597808838e-01 1.231918707489967346e-01 8.530756086111068726e-02 2.801478505134582520e-01 -2.671260535717010498e-01 8.835716545581817627e-02
1.642065048217773438e-01 -4.754792749881744385e-01 2.394554577767848969e-02 -1.056072339415550232e-01 -1.236648410558700562e-01 -2.518852949142456055e-01 -2.048472017049789429e-01 -7.531308382749557495e-02 -1.633050441741943359e-01 -7.861693203449249268e-02 1.830609738826751709e-01 -1.864882558584213257e-01 -2.054122537374496460e-01 1.421626061201095581e-01 3.478181064128875732e-01 -1.525534838438034058e-01 -3.236354514956474304e-02 2.004263103008270264e-01 -8.517090231180191040e-02 -6.681608408689498901e-02 -1.330952048301696777e-01 -2.201669067144393921e-01 -1.449618935585021973e-01 -1.785161644220352173e-01 -5.381296575069427490e-02 1.146374866366386414e-01 -1.410927623510360718e-02 1.624771766364574432e-02 -3.168789148330688477e-01 7.107765227556228638e-02 5.281180609017610550e-03 8.404593914747238159e-02
-5.137501657009124756e-02 -2.757062017917633057e-01 -2.238424271345138550e-01 -8.963162451982498169e-02 2.365151643753051758e-01 -2.104103714227676392e-01 -2.626177370548248291e-01 2.325674891471862793e-01 2.292368412017822266e-01 7.190646976232528687e-02 -5.163827165961265564e-02 -2.770109102129936218e-02 -2.070444226264953613e-01 7.230059802532196045e-02 1.963570341467857361e-02 -3.143849670886993408e-01 -2.340859733521938324e-03 -3.170983493328094482e-02 -3.304249048233032227e-01 4.522480070590972900e-02 6.808002293109893799e-02 -2.261982671916484833e-02 8.563403040170669556e-02 -2.299069017171859741e-01 -7.808334380388259888e-02 5.282957479357719421e-02 -3.816702961921691895e-02 8.931224048137664795e-02 2.093195766210556030e-01 3.827399611473083496e-01 -1.518471073359251022e-02 2.122194468975067139e-01
1.415767222642898560e-01 -3.904591202735900879e-01 -8.495587855577468872e-02 -2.955477535724639893e-01 -7.820346206426620483e-02 -3.022828102111816406e-01 -9.127070009708404541e-02 -2.348423749208450317e-01 2.413929998874664307e-01 -9.727255254983901978e-02 -6.937243044376373291e-02 -5.873518995940685272e-03 -1.300832480192184448e-01 -4.439531266689300537e-02 2.454151362180709839e-01 -1.660949289798736572e-01 1.163208931684494019e-01 1.598349958658218384e-01 -1.612464934587478638e-01 -2.872182428836822510e-01 2.939051091670989990e-01 -2.363340258598327637e-01 -1.530489772558212280e-01 1.086263917386531830e-02 -4.807854443788528442e-02 1.629034727811813354e-01 1.161660626530647278e-01 -3.617368265986442566e-02 1.639042049646377563e-01 -6.983637809753417969e-02 4.024968296289443970e-02 4.805175960063934326e-02
3.783367872238159180e-01 -2.942773401737213135e-01 9.488861262798309326e-02 -9.513463824987411499e-02 1.705104410648345947e-01 -2.453614324331283569e-01 -5.514889955520629883e-02 9.503123909235000610e-02 2.514078021049499512e-01 -8.640039712190628052e-02 -1.174998581409454346e-01 -1.740528792142868042e-01 2.771206758916378021e-02 7.818339020013809204e-02 2.742624580860137939e-01 -1.710927039384841919e-01 1.052473187446594238e-01 1.657532453536987305e-01 8.530921489000320435e-02 -1.003689765930175781e-01 2.312974780797958374e-01 -3.407028615474700928e-01 1.314543634653091431e-01 -1.166179478168487549e-01 -9.386908262968063354e-02 6.590606272220611572e-02 1.633622311055660248e-02 -2.562728524208068848e-02 5.500497296452522278e-02 2.934001088142395020e-01 1.291982680559158325e-01 2.201703190803527832e-01
1.994825666770339012e-03 -3.517189621925354004e-01 2.162844389677047729e-01 -1.215025857090950012e-01 -8.627153187990188599e-02 1.593992412090301514e-01 -1.101404204964637756e-01 -1.063138842582702637e-01 3.299733698368072510e-01 1.370590925216674805e-01 1.109039504081010818e-02 -1.747037172317504883e-01 4.612828139215707779e-03 6.418978422880172729e-02 -6.531473249197006226e-02 -3.659324347972869873e-01 -1.207055076956748962e-01 2.265192121267318726e-01 5.695903673768043518e-02 2.759116888046264648e-02 8.592726290225982666e-02 -1.096850186586380005e-01 3.009921908378601074e-01 -1.464234590530395508e-01 -1.310066580772399902e-01 1.360719501972198486e-01 -7.381744682788848877e-02 2.201413512229919434e-01 1.826287358999252319e-01 1.739922016859054565e-01 -1.571225225925445557e-01 2.803514301776885986e-01
-1.974527984857559204e-01 -4.564600288867950439e-01 6.744642555713653564e-02 3.104646801948547363e-01 -1.168410256505012512e-01 1.959153451025485992e-02 7.853278657421469688e-04 1.462544053792953491e-01 5.723043903708457947e-02 4.456000775098800659e-02 5.425059050321578979e-02 2.757622301578521729e-01 -1.703734844923019409e-01 1.492965780198574066e-02 8.985515683889389038e-02 -2.354626655578613281e-01 -8.642263710498809814e-02 4.985449835658073425e-02 -2.542373724281787872e-02 -1.606114059686660767e-01 1.102994382381439209e-01 -1.765642166137695312e-01 8.754377067089080811e-02 4.482138901948928833e-02 -1.143993884325027466e-01 -1.372805088758468628e-01 1.647226698696613312e-02 2.079124003648757935e-01 -1.461010128259658813e-01 4.939330816268920898e-01 8.579603582620620728e-02 -4.193254560232162476e-02
2.389592230319976807e-01 -4.452480673789978027e-01 2.895613908767700195e-01 1.380439698696136475e-01 -1.183077767491340637e-01 -1.675174832344055176e-01 -1.104121804237365723e-01 4.410853236913681030e-02 2.252990156412124634e-01 -2.224780172109603882e-01 -7.597945630550384521e-02 6.467118859291076660e-02 -1.292119559366255999e-04 -2.833067439496517181e-02 -4.055348783731460571e-02 -1.326278597116470337e-01 1.219722777605056763e-01 -3.471440076828002930e-02 -2.413878142833709717e-01 -4.848638176918029785e-02 5.799322947859764099e-02 1.444815695285797119e-01 3.987947404384613037e-01 -2.584938704967498779e-01 -4.737622290849685669e-02 1.790243685245513916e-01 -6.903310865163803101e-02 1.643215566873550415e-01 -1.983352601528167725e-01 8.396070450544357300e-02 -1.255176216363906860e-01 -1.756529510021209717e-02
4.688893631100654602e-02 -3.330595791339874268e-01 1.069278493523597717e-01 -2.578585781157016754e-02 2.811446320265531540e-03 -4.232373237609863281e-01 -3.675397336483001709e-01 -1.816175729036331177e-01 1.222362965345382690e-01 7.132241129875183105e-02 1.833366006612777710e-01 3.953501209616661072e-02 -1.587846875190734863e-01 1.417706012725830078e-01 3.201724216341972351e-02 -1.939742863178253174e-01 -8.477780967950820923e-02 1.154394000768661499e-01 5.087658017873764038e-02 -8.412678539752960205e-02 -2.148879766464233398e-01 -3.157626092433929443e-01 -1.566486954689025879e-01 3.931715711951255798e-02 1.293768286705017090e-01 -2.271227240562438965e-01 6.198539584875106812e-02 -7.397691160440444946e-02 -1.329855713993310928e-02 2.638293057680130005e-02 -2.786744236946105957e-01 -1.734438687562942505e-01
-2.194358110427856445e-01 -3.763433396816253662e-01 9.892173856496810913e-02 3.344331681728363037e-01 -2.739725634455680847e-02 -4.173524305224418640e-02 -3.615642189979553223e-01 1.703004390001296997e-01 1.252478361129760742e-01 1.350800991058349609e-01 7.274859119206666946e-03 2.211299836635589600e-01 -3.376852273941040039e-01 1.808116137981414795e-01 1.458189934492111206e-01 -2.126924693584442139e-01 1.367807239294052124e-01 1.392104029655456543e-01 4.807011410593986511e-02 -1.767214387655258179e-01 2.599430643022060394e-02 1.018223911523818970e-01 -2.676909044384956360e-02 -1.510170660912990570e-02 1.649323552846908569e-01 -1.508778482675552368e-01 7.404197752475738525e-02 5.429083108901977539e-02 -2.890328504145145416e-02 2.592910230159759521e-01 6.620122492313385010e-02 1.256362944841384888e-01
1.539475172758102417e-01 -1.698799431324005127e-01 -1.379164755344390869e-01 9.012596309185028076e-02 1.690031588077545166e-01 -3.757939934730529785e-01 -1.257811337709426880e-01 9.632489085197448730e-02 1.824499517679214478e-01 -1.800736039876937866e-02 -1.337517052888870239e-01 -5.473206192255020142e-02 -2.551349401473999023e-01 -4.802771285176277161e-02 2.611410617828369141e-01 -2.473944425582885742e-01 2.046239525079727173e-01 1.557212173938751221e-01 -1.276836991310119629e-01 -2.138808667659759521e-01 2.319336831569671631e-01 -8.121023327112197876e-02 -1.099526137113571167e-01 -3.214869499206542969e-01 -5.822812020778656006e-02 2.340191602706909180e-01 2.441999167203903198e-01 1.488907188177108765e-01 6.081048026680946350e-02 7.595749944448471069e-02 -9.102974832057952881e-02 1.113864108920097351e-01
-3.125972449779510498e-01 -3.586041331291198730e-01 2.927438020706176758e-01 -1.011988520622253418e-01 5.220273882150650024e-02 -1.610860377550125122e-01 1.029292121529579163e-01 -1.136130020022392273e-01 2.176982909440994263e-01 -1.086301282048225403e-01 2.176805585622787476e-01 -3.222701549530029297e-01 -3.612109273672103882e-02 -6.249286979436874390e-02 -1.311987191438674927e-01 -1.963531225919723511e-01 5.236661806702613831e-02 2.802592813968658447e-01 -2.792016267776489258e-01 -7.250927388668060303e-02 2.046271711587905884e-01 -6.846538931131362915e-02 -1.656575202941894531e-01 1.506402045488357544e-01 1.275258231908082962e-02 9.151570498943328857e-02 3.781592100858688354e-02 2.650862634181976318e-01 3.880606591701507568e-02 8.527605980634689331e-02 -6.266673654317855835e-02 4.388348199427127838e-03
-1.577892601490020752e-01 -6.788003444671630859e-02 2.164900302886962891e-01 1.550437361001968384e-01 -1.357051581144332886e-01 -1.307675894349813461e-02 -1.779900193214416504e-01 -3.033683635294437408e-02 7.458781450986862183e-02 -2.010033279657363892e-01 -2.339418232440948486e-01 1.900688409805297852e-01 -1.405299305915832520e-01 7.780340313911437988e-02 -1.197343021631240845e-01 -2.829472124576568604e-01 -7.799320155754685402e-04 1.081167086958885193e-01 -3.394366204738616943e-01 -1.671839207410812378e-01 7.797323912382125854e-02 1.239967867732048035e-01 4.600579664111137390e-02 7.337507558986544609e-04 1.852385252714157104e-01 5.312597379088401794e-02 -1.335336118936538696e-01 1.201638355851173401e-01 2.043416053056716919e-01 5.233116745948791504e-01 -1.669183075428009033e-01 8.640985004603862762e-03
2.585472762584686279e-01 -4.437035918235778809e-01 1.063578948378562927e-01 1.408524438738822937e-02 6.198290735483169556e-02 -1.470622569322586060e-01 1.643346846103668213e-01 -1.995427012443542480e-01 -1.017555296421051025e-01 1.540667861700057983e-01 -9.147847443819046021e-02 1.422253251075744629e-01 -9.042147547006607056e-02 7.948330044746398926e-02 9.571398608386516571e-03 -1.992076337337493896e-01 2.642048299312591553e-01 1.858128458261489868e-01 5.108998715877532959e-02 -5.247266963124275208e-02 2.061059027910232544e-01 -1.526509970426559448e-01 -1.394737362861633301e-01 -1.192401349544525146e-01 8.841256797313690186e-02 -1.972154900431632996e-02 -1.759842336177825928e-01 1.855432242155075073e-01 8.524315059185028076e-02 3.741836845874786377e-01 -2.727271318435668945e-01 -1.054143011569976807e-01
-1.861654222011566162e-02 -3.177317082881927490e-01 5.799687653779983521e-02 1.469685435295104980e-01 -7.144331932067871094e-02 -3.373209387063980103e-02 -9.881257265806198120e-02 1.237253751605749130e-02 1.265503168106079102e-01 -4.145053029060363770e-01 2.057824879884719849e-01 -6.933738477528095245e-03 -1.881305873394012451e-01 8.908381313085556030e-02 2.807126939296722412e-01 -3.711431026458740234e-01 2.586364746093750000e-01 5.023100972175598145e-02 3.964559733867645264e-02 -1.449199169874191284e-01 2.650433182716369629e-01 -2.740099132061004639e-01 -9.167990088462829590e-02 -1.888034343719482422e-01 -5.385960638523101807e-02 -1.870882064104080200e-01 -2.153052836656570435e-01 1.453829812817275524e-03 -1.196971070021390915e-02 3.534048795700073242e-02 -1.968977600336074829e-02 -8.103419095277786255e-03
2.243869155645370483e-01 -3.742289841175079346e-01 2.294400185346603394e-01 8.594606816768646240e-02 8.432171493768692017e-02 -1.450944691896438599e-01 -1.114975959062576294e-01 6.486588716506958008e-02 3.024658560752868652e-01 -2.712318897247314453e-01 2.894935943186283112e-02 2.165112346410751343e-01 1.430605202913284302e-01 3.418939933180809021e-02 7.247198373079299927e-02 -6.373766809701919556e-02 9.249533526599407196e-03 -9.463510941714048386e-04 -2.100632786750793457e-01 -1.483602970838546753e-01 4.394779354333877563e-02 7.711103558540344238e-02 4.547322094440460205e-01 -1.880842000246047974e-01 -8.996821939945220947e-03 7.166466116905212402e-02 -1.248628571629524231e-01 2.690933644771575928e-01 -3.063833713531494141e-02 3.967598080635070801e-02 -2.145249545574188232e-01 -5.516637861728668213e-02
6.802748888731002808e-02 -1.923516988754272461e-01 -5.692755803465843201e-03 4.932109266519546509e-02 2.349404152482748032e-03 -9.971375763416290283e-02 -2.047828137874603271e-01 3.279448449611663818e-01 3.026282787322998047e-02 -6.498971581459045410e-02 -2.392565608024597168e-01 3.301866725087165833e-02 -2.151741534471511841e-01 2.531518936157226562e-01 2.025498151779174805e-01 -2.670874297618865967e-01 5.001895129680633545e-02 -2.664519846439361572e-01 -1.318902075290679932e-01 -3.283512592315673828e-02 2.779656648635864258e-01 -1.577781289815902710e-01 8.429083391092717648e-04 -1.555022895336151123e-01 -7.138017565011978149e-02 1.579280942678451538e-03 -1.676486581563949585e-01 -1.286117136478424072e-01 2.910795807838439941e-01 2.746787071228027344e-01 -2.591662406921386719e-01 1.218798756599426270e-01
2.441199868917465210e-01 -3.731452524662017822e-01 1.854277849197387695e-01 3.906280174851417542e-02 1.779169961810112000e-02 -3.235788941383361816e-01 -2.058424055576324463e-01 9.723641723394393921e-02 1.811055988073348999e-01 -1.373440623283386230e-01 -1.620350331068038940e-01 2.437003105878829956e-01 5.098652839660644531e-02 -9.815989434719085693e-02 -8.410007506608963013e-02 -5.702050402760505676e-02 6.485081464052200317e-02 5.135969817638397217e-02 -2.635087668895721436e-01 -1.341771781444549561e-01 3.144006058573722839e-02 1.158400904387235641e-02 4.198345243930816650e-01 -1.971235424280166626e-01 6.295683234930038452e-02 9.701617807149887085e-02 -6.448405236005783081e-02 1.894267350435256958e-01 -7.034327089786529541e-02 2.399182133376598358e-02 -2.790410518646240234e-01 -3.487905859947204590e-02
-8.888624608516693115e-02 -2.160967141389846802e-01 -9.469570964574813843e-02 1.355833411216735840e-01 5.043165385723114014e-02 -1.029149517416954041e-01 -5.442369356751441956e-02 2.886024415493011475e-01 1.047796458005905151e-01 -1.700145602226257324e-01 2.835074067115783691e-01 1.265067700296640396e-02 -2.041918486356735229e-01 -4.622866213321685791e-02 2.863928675651550293e-02 -1.924360543489456177e-01 1.520797759294509888e-01 3.382700681686401367e-01 -1.863497793674468994e-01 8.352262526750564575e-02 3.126780688762664795e-01 -1.798176467418670654e-01 -1.262064874172210693e-01 -2.514591515064239502e-01 -1.735714972019195557e-01 1.576590389013290405e-01 -1.519647389650344849e-01 1.916898339986801147e-01 -1.528553217649459839e-01 1.736834347248077393e-01 -2.247451990842819214e-01 9.580211341381072998e-02
5.088934302330017090e-02 -1.162395477294921875e-01 1.061920300126075745e-01 -2.561328932642936707e-02 1.301902681589126587e-01 -8.365535736083984375e-02 -1.308380365371704102e-01 6.539587676525115967e-02 1.034298464655876160e-01 -1.506044119596481323e-01 1.380654126405715942e-01 -1.303670108318328857e-01 -1.897267699241638184e-01 1.245487406849861145e-01 1.153241004794836044e-02 -5.135678648948669434e-01 -1.468877941370010376e-01 1.430564373731613159e-01 -1.786338239908218384e-01 5.603814125061035156e-02 -2.263117432594299316e-01 4.379623755812644958e-02 -2.717893570661544800e-02 -3.868113458156585693e-01 -2.450953274965286255e-01 -2.026152983307838440e-02 -3.165651857852935791e-01 2.460532933473587036e-01 1.598006933927536011e-01 1.096264198422431946e-01 2.011412009596824646e-02 4.480189830064773560e-02
-3.549144789576530457e-02 -4.553825855255126953e-01 -1.615289896726608276e-01 2.680252492427825928e-01 -1.728726476430892944e-01 -2.773480713367462158e-01 -8.154194056987762451e-02 -3.769619390368461609e-02 7.690257579088211060e-02 -1.423005014657974243e-01 8.237008750438690186e-02 -6.135294213891029358e-03 -1.336776018142700195e-01 9.902472794055938721e-02 5.958781018853187561e-02 -1.273102313280105591e-01 7.932717911899089813e-03 -2.557619102299213409e-02 2.082654973492026329e-03 1.498560160398483276e-01 1.755288988351821899e-01 -3.899460732936859131e-01 2.694632112979888916e-01 1.352529823780059814e-01 5.039012059569358826e-02 2.686027586460113525e-01 1.322579681873321533e-01 -1.977520436048507690e-02 2.508304119110107422e-01 1.672229468822479248e-01 -7.854494452476501465e-02 1.075733006000518799e-01
-9.308335930109024048e-02 -1.803195923566818237e-01 1.583596467971801758e-01 -9.400512790307402611e-04 -6.461937911808490753e-03 -1.732597798109054565e-01 -1.136244833469390869e-01 1.674731145612895489e-03 -6.774310767650604248e-02 -1.823276579380035400e-01 -9.914137423038482666e-02 1.969550698995590210e-01 -5.997578799724578857e-02 -4.640184715390205383e-02 -1.841268390417098999e-01 -5.213789939880371094e-01 -2.242810726165771484e-01 6.598560512065887451e-02 -1.118295863270759583e-01 -1.557044386863708496e-01 7.303841412067413330e-02 -1.890197545289993286e-01 -2.926166653633117676e-01 2.721205353736877441e-01 1.922719031572341919e-01 -1.621314324438571930e-02 -2.349494546651840210e-01 1.086376979947090149e-02 -7.224683463573455811e-02 2.039398550987243652e-01 -1.520955115556716919e-01 1.954179406166076660e-01
-6.873552501201629639e-02 -2.772105336189270020e-01 7.730735838413238525e-02 -2.057519555091857910e-01 -4.345351830124855042e-02 -3.252465426921844482e-01 3.651326522231101990e-02 1.016751602292060852e-01 6.925636529922485352e-02 -1.370625346899032593e-01 -1.538726091384887695e-01 7.888337969779968262e-02 -3.594130575656890869e-01 2.614519791677594185e-03 -2.250606417655944824e-01 -9.334786981344223022e-02 -1.887322962284088135e-02 1.682564020156860352e-01 -2.166097015142440796e-01 -6.586812436580657959e-02 -5.317569524049758911e-02 -1.797152310609817505e-01 2.080293744802474976e-01 -2.944077849388122559e-01 2.525795400142669678e-01 -1.281395554542541504e-01 -1.419779807329177856e-01 1.852623522281646729e-01 -7.297221571207046509e-02 3.223053514957427979e-01 -1.407874226570129395e-01 -4.128001164644956589e-03
3.028670549392700195e-01 -4.129923284053802490e-01 3.829675540328025818e-02 -2.337462157011032104e-01 1.490227282047271729e-01 -1.103457063436508179e-01 -3.364323377609252930e-01 -2.621961832046508789e-01 1.698626279830932617e-01 -3.681753575801849365e-02 2.131946682929992676e-01 -4.013571143150329590e-02 -1.531471014022827148e-01 -6.301766633987426758e-02 -1.307550668716430664e-01 -3.831343352794647217e-01 -8.297237008810043335e-02 1.156716644763946533e-01 5.543163791298866272e-02 8.734998106956481934e-02 6.898684799671173096e-02 -2.085960060358047485e-01 1.552509665489196777e-01 -2.009211853146553040e-02 5.785064026713371277e-02 -1.711381077766418457e-01 1.012985706329345703e-01 -1.222965791821479797e-01 -7.563605159521102905e-02 1.082271561026573181e-01 4.544293507933616638e-03 -1.328499019145965576e-01
-1.596649736166000366e-01 -2.432569265365600586e-01 -2.257300019264221191e-01 1.074248179793357849e-01 1.213341355323791504e-01 -4.502988755702972412e-01 -1.683493703603744507e-01 -1.306083351373672485e-01 2.612845599651336670e-01 -3.380008973181247711e-03 1.533824354410171509e-01 -1.090297624468803406e-01 -4.595876857638359070e-02 -8.436869084835052490e-02 -1.057579070329666138e-01 -1.264517307281494141e-01 -4.542613402009010315e-02 -1.062691328115761280e-03 -2.654421627521514893e-01 -5.864554271101951599e-02 2.584920525550842285e-01 1.384233776479959488e-02 8.489607274532318115e-02 -2.099599502980709076e-02 1.081995517015457153e-01 -1.713011264801025391e-01 -3.594190776348114014e-01 6.595411151647567749e-02 6.897963583469390869e-02 2.525856494903564453e-01 -9.809110313653945923e-02 2.155553400516510010e-01
3.132304847240447998e-01 -3.773443102836608887e-01 3.069236874580383301e-01 7.122356444597244263e-02 -2.496030740439891815e-02 -2.764654159545898438e-01 -1.484791934490203857e-01 6.391851603984832764e-02 2.332964986562728882e-01 -1.739987730979919434e-01 5.026863887906074524e-02 1.976603865623474121e-01 -2.908998727798461914e-02 -4.412807524204254150e-02 4.588197916746139526e-02 -1.780691891908645630e-01 8.153071254491806030e-02 -9.846467524766921997e-02 -1.844454854726791382e-01 -1.663563847541809082e-01 -5.342807620763778687e-02 1.344621032476425171e-01 3.005454838275909424e-01 -2.008756846189498901e-01 -9.920462965965270996e-02 8.240545541048049927e-02 -1.671587675809860229e-01 -7.821615785360336304e-03 -2.430669665336608887e-01 1.729981899261474609e-01 -1.675129830837249756e-01 -5.265189334750175476e-02
8.929029107093811035e-02 -5.160837769508361816e-01 1.203402429819107056e-01 8.906424790620803833e-02 -1.682001948356628418e-01 -1.893968880176544189e-01 2.966417968273162842e-01 -1.242205724120140076e-01 3.991585597395896912e-02 -1.696186512708663940e-02 3.288188576698303223e-02 1.226644515991210938e-01 -1.616040170192718506e-01 -5.093301087617874146e-02 -2.368555776774883270e-02 -6.574837118387222290e-02 2.262085378170013428e-01 2.784595265984535217e-02 -2.745205461978912354e-01 -3.577401116490364075e-02 9.841816127300262451e-02 -1.272151023149490356e-01 -2.781452536582946777e-01 -1.930475234985351562e-01 -1.915824264287948608e-01 3.802485764026641846e-02 -1.121039092540740967e-01 7.068998366594314575e-02 -2.051339149475097656e-01 3.398519456386566162e-01 -1.458538137376308441e-02 3.851355239748954773e-02
2.344320118427276611e-01 -4.140318930149078369e-01 2.022239863872528076e-01 6.794395297765731812e-02 5.797201395034790039e-02 -3.930244594812393188e-02 -6.207209825515747070e-02 1.641049236059188843e-01 4.775626063346862793e-01 -1.365837454795837402e-01 -6.269573420286178589e-02 -6.036108732223510742e-02 -1.720329970121383667e-01 2.088867500424385071e-02 -7.148605585098266602e-02 -3.385985642671585083e-02 1.786951422691345215e-01 1.793429553508758545e-01 -1.781842857599258423e-01 1.533652991056442261e-01 -5.289312452077865601e-02 6.766206771135330200e-02 1.753046363592147827e-01 -1.813925355672836304e-01 9.084293246269226074e-02 1.373048126697540283e-01 -2.427166402339935303e-01 1.586271375417709351e-01 -7.096962630748748779e-02 2.211887985467910767e-01 2.152083218097686768e-01 -1.958237262442708015e-03
1.757555007934570312e-01 -1.873413473367691040e-01 4.160666093230247498e-02 2.484168857336044312e-01 4.747196286916732788e-02 -6.411289423704147339e-02 1.896226853132247925e-01 -2.379472553730010986e-01 1.487110704183578491e-01 5.713518336415290833e-02 1.442779600620269775e-01 -7.503702491521835327e-02 -5.125112459063529968e-02 3.143874704837799072e-01 -7.719476521015167236e-02 -3.400868475437164307e-01 5.873307213187217712e-02 7.645729184150695801e-02 -2.412783801555633545e-01 -3.294740915298461914e-01 -2.085580378770828247e-01 3.897042945027351379e-02 -1.470429003238677979e-01 -9.109309315681457520e-02 1.743136905133724213e-02 8.165944367647171021e-02 -6.474494189023971558e-02 1.820146441459655762e-01 9.043690562248229980e-02 3.673283457756042480e-01 -1.476233303546905518e-01 1.911226660013198853e-01
2.663200199604034424e-01 -2.081108689308166504e-01 1.659016758203506470e-01 -3.020050004124641418e-02 9.659587591886520386e-02 -2.941695153713226318e-01 -1.525968313217163086e-01 -1.768008433282375336e-02 2.724989056587219238e-01 -2.413831353187561035e-01 -1.070396155118942261e-01 -2.032787306234240532e-03 6.187541782855987549e-02 6.270938552916049957e-03 3.098237514495849609e-01 -2.145939171314239502e-01 2.148694843053817749e-01 2.940206229686737061e-01 3.097046911716461182e-02 -7.754659652709960938e-02 3.254872858524322510e-01 -2.408923506736755371e-01 9.475959837436676025e-02 2.130853384733200073e-02 -4.191386699676513672e-02 1.396747082471847534e-01 -2.410027943551540375e-02 1.112106665968894958e-01 4.144140332937240601e-02 2.112412303686141968e-01 8.330092579126358032e-02 2.179061174392700195e-01
7.195711135864257812e-02 -3.188718855381011963e-01 3.992622718214988708e-02 1.450404822826385498e-01 2.012289613485336304e-01 -1.209157705307006836e-01 5.508535355329513550e-02 -1.711372584104537964e-01 6.824275106191635132e-02 -3.010020554065704346e-01 4.754313454031944275e-02 1.644814163446426392e-01 8.114854991436004639e-02 1.504141837358474731e-01 -6.181651726365089417e-02 -5.464782714843750000e-01 8.237936347723007202e-02 6.454121321439743042e-02 -1.539756059646606445e-01 9.409909695386886597e-02 -3.508040308952331543e-02 -3.793977433815598488e-03 -6.053820624947547913e-02 1.549302041530609131e-01 1.462182551622390747e-01 2.983416914939880371e-01 -1.460418403148651123e-01 -4.703171551227569580e-02 -7.703628391027450562e-02 2.553571760654449463e-01 1.368716806173324585e-01 -1.749314814805984497e-01
3.470410034060478210e-02 -4.056978225708007812e-01 2.443504482507705688e-01 1.437749434262514114e-02 -1.543015539646148682e-01 -1.948392093181610107e-01 1.517440825700759888e-01 1.533835977315902710e-01 2.380384504795074463e-02 -3.167436644434928894e-02 -6.867974251508712769e-02 -1.413902081549167633e-02 -4.136338531970977783e-01 1.938234865665435791e-01 1.590042710304260254e-01 -2.996783852577209473e-01 1.288937330245971680e-01 -1.228558272123336792e-01 -1.398356514982879162e-03 1.364612579345703125e-01 3.079657256603240967e-01 2.613163739442825317e-02 -1.142568513751029968e-01 -1.641648449003696442e-02 -2.759777903556823730e-01 -4.045691806823015213e-03 -9.492753446102142334e-02 -1.697668880224227905e-01 -4.474078491330146790e-02 1.089089363813400269e-01 -1.409533768892288208e-01 -1.697250604629516602e-01
1.917293816804885864e-01 -5.151409506797790527e-01 1.617561280727386475e-01 3.168404567986726761e-03 1.691187769174575806e-01 -1.310636848211288452e-01 -2.107293456792831421e-01 -1.114026978611946106e-01 -2.258691638708114624e-01 -7.209557294845581055e-02 3.865644633769989014e-01 -2.300327643752098083e-02 -2.126255333423614502e-01 -1.184150204062461853e-01 1.404262185096740723e-01 -2.100542932748794556e-01 7.550858706235885620e-02 2.243960052728652954e-01 -2.135413140058517456e-01 -6.940947473049163818e-02 -2.270316034555435181e-01 1.146798301488161087e-02 1.575657725334167480e-01 -7.190339267253875732e-02 7.587978988885879517e-02 1.178090125322341919e-01 -7.768037915229797363e-02 -8.819445967674255371e-02 -5.309028550982475281e-02 -4.124104604125022888e-02 1.065617892891168594e-02 -1.167122796177864075e-01
6.615503132343292236e-02 -3.118084669113159180e-01 1.452614925801753998e-02 -6.534468382596969604e-02 -2.131740450859069824e-01 -5.640007928013801575e-02 -4.854337126016616821e-02 4.479300975799560547e-02 -1.486785709857940674e-02 -1.347519904375076294e-01 2.020485252141952515e-01 2.108836323022842407e-01 -1.367843747138977051e-01 5.507359281182289124e-02 -4.459496214985847473e-02 -1.681108176708221436e-01 2.178263813257217407e-01 -1.901486515998840332e-01 -3.314821124076843262e-01 2.960675396025180817e-02 2.418777346611022949e-01 -1.905604600906372070e-01 -3.382057249546051025e-01 -8.071507513523101807e-02 -1.062007038854062557e-03 -4.586047306656837463e-02 -9.329552203416824341e-02 4.695021361112594604e-02 -1.205145567655563354e-01 4.070893824100494385e-01 -9.474675357341766357e-02 2.700935006141662598e-01
-5.867335572838783264e-02 -1.563234776258468628e-01 1.163630485534667969e-01 5.797538161277770996e-02 6.494854390621185303e-02 -2.739155292510986328e-01 -4.592920467257499695e-02 -8.046372234821319580e-02 1.803275048732757568e-01 -1.121299341320991516e-01 -7.088283449411392212e-02 1.893064826726913452e-01 -1.442179530858993530e-01 2.141229659318923950e-01 -9.840363264083862305e-02 -3.606348633766174316e-01 7.245191186666488647e-02 -2.680705189704895020e-01 -2.059381827712059021e-02 -1.898349970579147339e-01 1.648989021778106689e-01 6.290362030267715454e-02 -1.266581416130065918e-01 2.714599967002868652e-01 3.091419301927089691e-02 2.174580991268157959e-01 -6.339447945356369019e-02 1.991108059883117676e-01 6.939163804054260254e-02 4.828039109706878662e-01 -8.236003667116165161e-02 -6.314077228307723999e-02
9.413570165634155273e-02 -5.001492500305175781e-01 -2.901211939752101898e-02 -1.015599817037582397e-01 4.094575345516204834e-02 -1.104289814829826355e-01 -2.548891305923461914e-01 -1.498994231224060059e-01 5.423413217067718506e-02 1.089794212020933628e-03 6.599258631467819214e-02 1.064298301935195923e-01 -2.228351868689060211e-02 1.407483816146850586e-01 4.361178576946258545e-01 -1.131253913044929504e-01 2.380035817623138428e-01 -9.084878116846084595e-02 -1.484745591878890991e-01 -1.522417664527893066e-01 1.834297627210617065e-01 -2.474216073751449585e-01 -1.736063361167907715e-01 9.966219216585159302e-02 4.172221943736076355e-02 1.867656856775283813e-01 -9.322622418403625488e-02 6.544003635644912720e-02 2.402473390102386475e-01 7.643403369002044201e-04 -9.561851620674133301e-02 -1.583698242902755737e-01
-9.599022567272186279e-02 -4.219618141651153564e-01 3.994784131646156311e-02 -1.447318792343139648e-01 -2.421332448720932007e-01 -7.789318263530731201e-02 -2.366496473550796509e-01 -1.993360817432403564e-01 -5.079931393265724182e-02 4.446626827120780945e-02 -2.022683154791593552e-03 7.436616718769073486e-02 7.602539658546447754e-02 3.927664831280708313e-02 5.424665808677673340e-01 -1.223837807774543762e-01 -1.222051009535789490e-01 1.077845245599746704e-01 -1.096284613013267517e-01 -7.991199195384979248e-02 2.784182131290435791e-01 -7.537470012903213501e-02 9.048152714967727661e-03 -2.022419124841690063e-01 -1.103424802422523499e-01 -5.349061638116836548e-02 -1.301972717046737671e-01 2.023592442274093628e-01 3.819031640887260437e-02 2.124273926019668579e-01 -1.094824522733688354e-01 4.949240386486053467e-02
2.556844055652618408e-01 -4.596798419952392578e-01 1.304813176393508911e-01 6.736539304256439209e-02 -1.115660145878791809e-01 -1.619784682989120483e-01 -1.517579853534698486e-01 -2.322931773960590363e-02 3.366841971874237061e-01 -2.926282584667205811e-01 -1.262741684913635254e-01 1.463473737239837646e-01 9.644107520580291748e-02 -1.504368484020233154e-01 4.348262026906013489e-02 -6.168844923377037048e-02 1.569112986326217651e-01 3.629151359200477600e-02 -2.732338011264801025e-01 -5.380343645811080933e-02 4.053578525781631470e-02 1.711418628692626953e-01 3.220824599266052246e-01 -1.790784299373626709e-01 4.901741445064544678e-02 2.928823232650756836e-02 -2.061166167259216309e-01 7.244150340557098389e-02 -1.088750213384628296e-01 1.471347361803054810e-01 -8.866191655397415161e-02 5.421821773052215576e-02
-1.608161479234695435e-01 -4.994457364082336426e-01 5.355907976627349854e-02 1.707941107451915741e-02 2.072477899491786957e-02 -7.934441417455673218e-02 1.048702374100685120e-01 3.596189618110656738e-02 -2.731040306389331818e-02 5.760226631537079811e-04 -8.333069086074829102e-02 5.859411880373954773e-02 -2.751977145671844482e-01 2.785183489322662354e-01 1.899116300046443939e-02 -2.145791649818420410e-01 -2.302349507808685303e-01 2.183704823255538940e-01 -1.598618030548095703e-01 1.174221709370613098e-01 1.464693695306777954e-01 1.296205329708755016e-03 -8.711325377225875854e-02 -3.924550116062164307e-01 8.060944080352783203e-02 2.998733893036842346e-02 -3.523966297507286072e-02 6.511972844600677490e-02 -2.755075991153717041e-01 1.064380034804344177e-01 -1.176662668585777283e-01 2.337104827165603638e-01
-1.803323477506637573e-01 -3.024497330188751221e-01 1.208453103899955750e-01 9.797778911888599396e-03 -1.513472646474838257e-01 -2.666039168834686279e-01 -1.456286758184432983e-01 4.210769012570381165e-02 1.023501753807067871e-01 -1.785571873188018799e-01 8.357819914817810059e-02 -2.924635708332061768e-01 -9.255076292902231216e-04 -1.759402602910995483e-01 1.109390426427125931e-02 -4.904430508613586426e-01 6.562878936529159546e-02 1.757634878158569336e-01 -2.553512156009674072e-01 2.240813970565795898e-01 1.883706152439117432e-01 1.458297576755285263e-02 -1.662942767143249512e-01 1.470599621534347534e-01 2.177480906248092651e-01 3.241506591439247131e-02 6.443957984447479248e-02 -6.984315812587738037e-02 -1.205816343426704407e-01 6.787665188312530518e-02 -5.679454654455184937e-02 -1.496231406927108765e-01
8.842262439429759979e-03 -4.759229719638824463e-01 5.574340373277664185e-02 -7.389254122972488403e-02 -1.204223092645406723e-02 -5.462398752570152283e-02 -2.997264638543128967e-02 -2.066105306148529053e-01 -1.621091663837432861e-01 -1.687915436923503876e-02 1.376463938504457474e-02 2.380854487419128418e-01 -3.204415738582611084e-01 -3.318040072917938232e-02 3.073879480361938477e-01 -3.436805605888366699e-01 -1.238225921988487244e-01 9.352523088455200195e-02 -6.046103686094284058e-02 -1.937969923019409180e-01 2.967970371246337891e-01 -9.361526370048522949e-02 -6.450749188661575317e-02 8.978374302387237549e-02 9.012266248464584351e-02 -1.013370975852012634e-01 -1.837461255490779877e-02 -9.463833272457122803e-02 -3.395560197532176971e-03 2.181434333324432373e-01 1.579519957304000854e-01 2.090741991996765137e-01
-7.964337617158889771e-02 -2.204521894454956055e-01 1.011305600404739380e-01 3.233889043331146240e-01 -2.022806182503700256e-02 -5.024434998631477356e-02 -1.847687363624572754e-01 2.646522521972656250e-01 1.488257348537445068e-01 -2.083706408739089966e-01 1.576797515153884888e-01 2.065238207578659058e-01 -2.135091926902532578e-05 3.882826864719390869e-02 2.469929158687591553e-01 -2.376507818698883057e-01 1.418263763189315796e-01 1.584786772727966309e-01 -6.234937906265258789e-02 -1.132809147238731384e-01 2.780671417713165283e-01 -2.619012258946895599e-02 3.931050375103950500e-02 1.782102882862091064e-02 -3.877385752275586128e-03 -1.276185512542724609e-01 -4.141695797443389893e-02 2.180608659982681274e-01 -2.612826526165008545e-01 4.347690939903259277e-01 5.961843580007553101e-02 5.317662656307220459e-02
4.857326298952102661e-02 -2.264115959405899048e-01 1.705361157655715942e-01 -1.760487854480743408e-01 -7.085656374692916870e-02 -3.546397686004638672e-01 -6.640526652336120605e-02 1.875442117452621460e-01 1.029354035854339600e-01 7.836385816335678101e-02 1.151337027549743652e-01 4.935268685221672058e-02 -9.283420443534851074e-02 -1.477929949760437012e-01 -1.440742146223783493e-02 -2.841721177101135254e-01 6.778778880834579468e-02 -1.600521430373191833e-02 -3.465494513511657715e-01 -1.972372084856033325e-02 -2.306324429810047150e-02 4.851838946342468262e-02 2.291560322046279907e-01 -1.401231884956359863e-01 -2.158604562282562256e-01 1.829803884029388428e-01 -6.261102855205535889e-02 1.882223486900329590e-01 2.319984138011932373e-01 3.348091244697570801e-01 2.076222449541091919e-01 2.079837620258331299e-01
5.037163943052291870e-02 -5.000913143157958984e-01 5.413348227739334106e-02 -1.138727813959121704e-01 -2.159510254859924316e-01 -1.442648619413375854e-01 -1.181307360529899597e-01 -1.973988562822341919e-01 -5.529692396521568298e-02 1.400699466466903687e-01 4.302262794226408005e-03 1.440707296133041382e-01 1.095219142735004425e-02 -3.496705740690231323e-02 4.092337787151336670e-01 -1.724828928709030151e-01 -1.268948316574096680e-01 -1.289997100830078125e-01 -6.027603056281805038e-03 -6.621935963630676270e-02 3.881968259811401367e-01 -1.545308530330657959e-01 5.466300528496503830e-03 -1.757895648479461670e-01 5.229919403791427612e-02 -1.209583207964897156e-01 -1.776916533708572388e-01 -7.998188585042953491e-02 -6.187509279698133469e-03 1.709429621696472168e-01 -1.840763539075851440e-01 8.907052129507064819e-02
-8.309254050254821777e-02 -3.881161808967590332e-01 3.573341965675354004e-01 6.131652370095252991e-02 8.617213927209377289e-03 -3.197741135954856873e-02 8.191233873367309570e-02 -1.899030357599258423e-01 1.463662236928939819e-01 -1.580139845609664917e-01 1.644659936428070068e-01 7.599954307079315186e-02 -8.688030391931533813e-02 -5.102569237351417542e-02 -1.357739325612783432e-02 -1.093123555183410645e-01 -6.905369926244020462e-03 9.174752980470657349e-03 -3.418288230895996094e-01 -9.332016855478286743e-02 2.843465507030487061e-01 3.856398910284042358e-02 -9.408478438854217529e-02 3.160135746002197266e-01 2.086077071726322174e-02 3.212629258632659912e-01 -2.088946700096130371e-01 2.162417024374008179e-01 7.785003632307052612e-02 6.585965305566787720e-02 -9.127371758222579956e-02 1.900709867477416992e-01
-1.896328032016754150e-01 -4.887503385543823242e-01 -3.775574639439582825e-02 -5.970390141010284424e-02 -5.618529021739959717e-02 -2.641825005412101746e-02 2.268395572900772095e-01 3.233586251735687256e-02 -1.628111302852630615e-02 9.263497591018676758e-02 7.596573978662490845e-02 3.086650371551513672e-02 -2.993936240673065186e-01 1.138447746634483337e-01 2.442948520183563232e-02 -2.130815088748931885e-01 -8.900287002325057983e-02 6.909308582544326782e-02 -3.112576603889465332e-01 1.470992714166641235e-01 1.349411308765411377e-01 -1.239980850368738174e-02 1.184464246034622192e-01 -4.048858880996704102e-01 2.059130817651748657e-01 -7.605812698602676392e-02 -6.556440144777297974e-02 2.453909516334533691e-01 -1.739480793476104736e-01 1.349325198680162430e-02 -1.207726821303367615e-01 1.199248656630516052e-01
-1.142807304859161377e-01 -2.222018092870712280e-01 -4.466534592211246490e-03 2.152262330055236816e-01 -2.001007497310638428e-01 -1.207469701766967773e-01 -1.396338045597076416e-01 3.138172924518585205e-01 3.459566831588745117e-01 -5.235808435827493668e-03 1.983495354652404785e-01 1.462454628199338913e-02 -2.654739916324615479e-01 4.474233835935592651e-02 -1.587989479303359985e-01 -1.385698318481445312e-01 7.069890946149826050e-02 1.722685843706130981e-01 -2.469447702169418335e-01 -1.188976094126701355e-01 -2.910550450906157494e-03 -3.218542337417602539e-01 -8.249492943286895752e-02 -3.788998583331704140e-03 -1.519869416952133179e-01 3.702991008758544922e-01 -1.513716876506805420e-01 1.659668087959289551e-01 3.629135712981224060e-02 1.871610991656780243e-02 9.911800175905227661e-02 -8.665722794830799103e-03
3.792538866400718689e-02 -2.651776075363159180e-01 3.368516564369201660e-01 9.420072287321090698e-02 1.529619544744491577e-01 -1.456750631332397461e-01 1.975289732217788696e-02 -1.246429681777954102e-01 -4.541928693652153015e-02 9.598173946142196655e-02 6.781179457902908325e-02 2.572052478790283203e-01 -1.693902611732482910e-01 2.078362554311752319e-01 1.351057887077331543e-01 -2.155764251947402954e-01 9.326145797967910767e-02 1.968477368354797363e-01 -6.755810976028442383e-02 5.480824783444404602e-02 2.037837952375411987e-01 -4.940443634986877441e-01 -1.319011859595775604e-02 -2.469265460968017578e-01 -5.155922845005989075e-02 1.377730518579483032e-01 1.532069444656372070e-01 -2.326420275494456291e-03 1.116876900196075439e-01 1.696512699127197266e-01 -1.538410484790802002e-01 -1.220718696713447571e-01
1.236540973186492920e-01 -4.535499513149261475e-01 -1.291044801473617554e-01 -5.132109671831130981e-02 -3.529087081551551819e-02 -9.988360852003097534e-02 -1.390229761600494385e-01 -2.734344601631164551e-01 4.086464345455169678e-01 -7.555151730775833130e-02 2.091533839702606201e-01 -1.698873639106750488e-01 1.127665676176548004e-02 2.645694836974143982e-02 -1.694610528647899628e-02 -4.452625513076782227e-01 7.487773150205612183e-02 1.428867038339376450e-02 6.247287243604660034e-02 1.159088015556335449e-01 6.559504568576812744e-02 -1.866541802883148193e-01 1.012866292148828506e-02 9.123445302248001099e-02 4.730175808072090149e-02 -2.020812965929508209e-02 3.658630698919296265e-02 -8.575005084276199341e-02 -1.222796887159347534e-01 1.620335727930068970e-01 -9.226101636886596680e-02 -2.791599333286285400e-01
-2.203238941729068756e-02 -3.776801526546478271e-01 6.941168755292892456e-02 -5.838971212506294250e-02 -1.632597595453262329e-01 -1.656651943922042847e-01 4.837339743971824646e-02 -6.256458908319473267e-02 2.682589292526245117e-01 -1.364816725254058838e-01 -2.774445712566375732e-02 1.149090453982353210e-01 -2.864831089973449707e-01 -8.370868116617202759e-02 -5.083453282713890076e-02 -2.904507815837860107e-01 5.496812611818313599e-02 1.979253590106964111e-01 -6.761960685253143311e-02 6.415065377950668335e-02 1.110613644123077393e-01 1.472386270761489868e-01 3.056882917881011963e-01 -3.068395256996154785e-01 2.092520445585250854e-01 -3.282676935195922852e-01 8.674246817827224731e-02 1.751026213169097900e-01 -5.042042955756187439e-02 1.961763948202133179e-01 3.480494394898414612e-02 5.691433697938919067e-02
-1.998886018991470337e-01 -4.573430418968200684e-01 6.549250334501266479e-02 -9.296821802854537964e-02 7.430009543895721436e-02 -1.480764597654342651e-01 -1.876769065856933594e-01 1.687430292367935181e-01 2.452202588319778442e-01 -4.610280692577362061e-02 -1.350004673004150391e-01 5.241737887263298035e-02 6.515771150588989258e-02 -1.235197931528091431e-01 5.104941129684448242e-02 -2.188126295804977417e-01 3.220113217830657959e-01 2.660976648330688477e-01 -1.387107968330383301e-01 -4.411449190229177475e-03 -7.549832761287689209e-02 1.314531564712524414e-01 6.179935857653617859e-02 -2.902768850326538086e-01 -1.661999523639678955e-01 9.814598411321640015e-02 -2.035707831382751465e-01 -1.564602851867675781e-01 3.167293220758438110e-02 1.834395974874496460e-01 2.150799632072448730e-01 -6.840368360280990601e-02
3.355414792895317078e-02 -3.798962235450744629e-01 6.661649048328399658e-02 1.121509727090597153e-02 -1.749872714281082153e-01 -1.280396878719329834e-01 6.561183184385299683e-02 1.652465760707855225e-01 5.479469522833824158e-02 -1.958456486463546753e-01 -1.324918419122695923e-01 5.798142403364181519e-02 -1.908372789621353149e-01 2.174351811408996582e-01 5.994681268930435181e-02 -3.386038243770599365e-01 2.640165388584136963e-01 -1.583044677972793579e-01 -7.678726315498352051e-02 -1.420947760343551636e-01 4.874791800975799561e-01 -5.198802426457405090e-02 -4.119584336876869202e-03 -1.207534521818161011e-01 -1.171627044677734375e-01 -1.474195451010018587e-04 1.486574858427047729e-02 -4.024247173219919205e-04 3.834991529583930969e-02 -8.257815986871719360e-02 1.276156632229685783e-03 -3.303288519382476807e-01
-1.839454919099807739e-01 -3.328427076339721680e-01 2.876796573400497437e-02 -2.661866843700408936e-01 2.563056647777557373e-01 -2.402890771627426147e-01 -3.348071873188018799e-02 1.962199509143829346e-01 1.680933833122253418e-01 1.473984569311141968e-01 1.094673722982406616e-01 -3.985134512186050415e-02 -1.340362876653671265e-01 -1.784683577716350555e-02 -4.350042715668678284e-02 -3.279811143875122070e-01 -7.255252450704574585e-02 -7.546181976795196533e-02 -1.266651302576065063e-01 -2.633766829967498779e-01 -3.343902900815010071e-02 8.539921790361404419e-02 1.465109586715698242e-01 -1.166407018899917603e-01 -7.917782664299011230e-02 2.459785938262939453e-01 -8.275552093982696533e-02 -1.972288126125931740e-03 6.188881024718284607e-02 4.540960192680358887e-01 7.620931416749954224e-02 -4.632165189832448959e-03
1.231909021735191345e-01 -3.192585110664367676e-01 -2.900573611259460449e-02 2.725588083267211914e-01 3.631280735135078430e-02 -1.717696785926818848e-01 -1.069223284721374512e-01 -4.053803905844688416e-02 -2.674958854913711548e-02 5.782025982625782490e-04 1.040094792842864990e-01 -5.309759080410003662e-02 -2.185050100088119507e-01 1.250391453504562378e-01 1.670526564121246338e-01 -2.119346112012863159e-01 5.091640353202819824e-01 1.249293014407157898e-01 -2.207302004098892212e-01 -4.164602607488632202e-02 -2.072679251432418823e-01 -2.068554759025573730e-01 -5.648827552795410156e-02 1.033291593194007874e-01 2.296770177781581879e-02 -8.684253692626953125e-02 -1.768173649907112122e-02 2.337920479476451874e-02 3.238389268517494202e-02 2.970505878329277039e-02 -3.929811716079711914e-01 -1.519595086574554443e-01
5.222964659333229065e-02 -3.983115553855895996e-01 4.726866260170936584e-02 -1.996493637561798096e-01 -1.297154575586318970e-01 -3.811835348606109619e-01 -1.324142068624496460e-01 -3.576678335666656494e-01 -2.635167166590690613e-02 -7.798489928245544434e-02 1.243992745876312256e-01 1.491732746362686157e-01 -3.243008255958557129e-01 -6.993152946233749390e-02 1.906822472810745239e-01 -2.150544673204421997e-01 2.381241321563720703e-02 -1.620670855045318604e-01 -1.307502090930938721e-01 -5.509508028626441956e-02 2.918272018432617188e-01 -1.305108219385147095e-01 -1.123300790786743164e-01 9.118824452161788940e-02 -4.303455725312232971e-02 -3.274967893958091736e-02 -2.858871407806873322e-02 -1.105214953422546387e-01 1.427551656961441040e-01 5.824322346597909927e-03 -1.581432670354843140e-02 -2.122555077075958252e-01
2.800198085606098175e-02 -3.308545649051666260e-01 1.484150439500808716e-01 5.931632220745086670e-02 1.137433871626853943e-01 -3.630747497081756592e-01 -1.045430898666381836e-01 2.850815653800964355e-01 8.592072874307632446e-02 -2.895470894873142242e-02 2.128487378358840942e-01 -1.105599105358123779e-01 -5.451869219541549683e-02 -3.934445679187774658e-01 -9.697778522968292236e-02 -1.698278784751892090e-01 1.569675952196121216e-01 -1.459317980334162712e-03 -5.298313125967979431e-02 3.234292939305305481e-02 6.524018198251724243e-02 -2.135126739740371704e-01 3.386066854000091553e-01 -1.104823201894760132e-01 -8.443150669336318970e-02 1.485095471143722534e-01 -7.251244783401489258e-02 9.110458195209503174e-03 2.036642134189605713e-01 2.700791358947753906e-01 1.900042779743671417e-02 1.047457531094551086e-01
-5.694855004549026489e-02 -3.231464028358459473e-01 -7.773757725954055786e-02 1.779405623674392700e-01 -2.084391862154006958e-01 -1.360439360141754150e-01 -8.133806288242340088e-02 3.839799761772155762e-02 -1.952931135892868042e-01 -3.377473354339599609e-01 -3.890423476696014404e-02 1.274779140949249268e-01 -2.035168558359146118e-01 -7.608725875616073608e-02 9.091428667306900024e-02 -1.695442944765090942e-01 1.715050190687179565e-01 1.119990646839141846e-01 -2.128867506980895996e-01 -2.254729568958282471e-01 4.135505557060241699e-01 1.102826893329620361e-01 1.811347454786300659e-01 -5.130230635404586792e-02 1.247041225433349609e-01 4.355812072753906250e-02 -1.711847484111785889e-01 2.197196781635284424e-01 2.423336356878280640e-02 8.040890097618103027e-02 -4.065298661589622498e-02 2.643989622592926025e-01
3.551661968231201172e-02 -4.506242871284484863e-01 -1.287892758846282959e-01 -3.048994839191436768e-01 -5.069727823138237000e-02 -1.767894774675369263e-01 -8.875201642513275146e-02 -3.098038434982299805e-01 1.418351978063583374e-01 -4.787565767765045166e-02 1.924062222242355347e-01 1.315287053585052490e-01 -1.448857039213180542e-01 6.910697557032108307e-03 1.213794797658920288e-01 -2.976106107234954834e-01 -6.498232483863830566e-02 9.966480731964111328e-02 -2.208586782217025757e-01 3.836668655276298523e-02 -1.681792438030242920e-01 -2.658623158931732178e-01 -4.615891352295875549e-02 -1.421336084604263306e-01 2.621475458145141602e-01 -1.864223480224609375e-01 1.001728773117065430e-01 5.123212561011314392e-02 -4.563058540225028992e-02 2.691001282073557377e-04 -3.423887118697166443e-02 -2.056150585412979126e-01
9.372249245643615723e-02 -3.753272891044616699e-01 -3.165581524372100830e-01 3.517413884401321411e-02 2.521356642246246338e-01 -7.539479434490203857e-02 -2.712081968784332275e-01 1.313373297452926636e-01 1.246437057852745056e-01 3.163002803921699524e-02 2.590548014268279076e-03 4.452689364552497864e-02 -5.302508920431137085e-02 6.776434183120727539e-02 -1.852335780858993530e-01 -1.607435792684555054e-01 -2.653929404914379120e-03 -7.283417880535125732e-02 -2.725605070590972900e-01 -1.968113332986831665e-02 2.791173458099365234e-01 4.107959941029548645e-02 -7.026342302560806274e-02 -1.279677301645278931e-01 -9.753640741109848022e-02 9.208562970161437988e-02 -1.697295904159545898e-01 1.660043001174926758e-01 1.624182462692260742e-01 3.902191221714019775e-01 -1.331477146595716476e-02 2.620650529861450195e-01
1.702751219272613525e-01 -4.176340997219085693e-01 1.753447353839874268e-01 -1.277761012315750122e-01 -5.525735393166542053e-02 -7.816005498170852661e-02 -8.340687490999698639e-03 -1.249400228261947632e-01 -6.881510466337203979e-02 1.523336172103881836e-01 -3.740670159459114075e-02 2.780050635337829590e-01 -3.020611703395843506e-01 1.283199936151504517e-01 1.129634231328964233e-01 -3.738622367382049561e-01 4.962894320487976074e-02 8.680359274148941040e-02 3.244379162788391113e-02 2.629752755165100098e-01 8.667358756065368652e-02 -2.378000766038894653e-01 8.642233908176422119e-03 -2.249936610460281372e-01 1.273652017116546631e-01 2.039628662168979645e-02 8.841778337955474854e-02 7.072829455137252808e-02 2.165028452873229980e-01 2.301651239395141602e-01 -1.472423225641250610e-01 -1.088734120130538940e-01
3.395928144454956055e-01 -3.098113834857940674e-01 2.151341289281845093e-01 3.786691930145025253e-03 -2.274101786315441132e-02 -2.193308472633361816e-01 -2.392617017030715942e-01 9.613738209009170532e-02 1.787188798189163208e-01 -2.515400946140289307e-01 -8.815136551856994629e-02 7.809922099113464355e-02 -6.167117878794670105e-02 4.350813105702400208e-02 -8.330968767404556274e-02 -3.938135504722595215e-02 -4.135033860802650452e-02 1.170164942741394043e-01 -2.971698343753814697e-01 -1.966935694217681885e-01 1.051289886236190796e-01 6.072115153074264526e-02 2.394451946020126343e-01 -3.280589580535888672e-01 -6.127718370407819748e-03 1.601954102516174316e-01 -8.593149483203887939e-02 1.343884617090225220e-01 -2.576131522655487061e-01 2.177090495824813843e-01 -1.515084691345691681e-02 -1.295429319143295288e-01
-3.101168870925903320e-01 -5.108815431594848633e-01 8.932664245367050171e-02 -3.981133177876472473e-02 1.706553548574447632e-01 -1.520165652036666870e-01 2.006450295448303223e-01 2.664707601070404053e-02 1.572778075933456421e-02 1.099113523960113525e-01 -5.507537163794040680e-03 8.032032102346420288e-02 -2.412202656269073486e-01 1.753472834825515747e-01 -4.757430776953697205e-02 -1.886868029832839966e-01 -1.386120915412902832e-01 6.100489944219589233e-02 -2.158926129341125488e-01 1.238868571817874908e-02 1.421120613813400269e-01 8.099543303251266479e-02 3.754498064517974854e-02 -4.193934202194213867e-01 8.198903501033782959e-02 -3.777934983372688293e-02 8.523668348789215088e-02 1.423680484294891357e-01 -1.949757933616638184e-01 9.768740087747573853e-02 -1.072993427515029907e-01 1.610701978206634521e-01
2.256063818931579590e-01 -3.223126530647277832e-01 1.535491943359375000e-01 7.783249020576477051e-02 1.316073816269636154e-02 -3.454550504684448242e-01 -3.996366634964942932e-03 -1.802568584680557251e-01 2.298256754875183105e-01 -2.680931985378265381e-01 -2.986292839050292969e-01 1.273948550224304199e-01 -4.243688285350799561e-02 -1.181011181324720383e-02 7.202386111021041870e-02 -1.483880728483200073e-01 2.865532599389553070e-02 4.107809811830520630e-02 7.998947054147720337e-02 -2.112371474504470825e-01 2.462250143289566040e-01 -3.536862730979919434e-01 -2.129314094781875610e-01 2.669604681432247162e-02 -9.959131479263305664e-03 1.136123314499855042e-01 -6.305226683616638184e-02 -3.047469817101955414e-02 -1.498312056064605713e-01 1.902016550302505493e-01 5.900125205516815186e-02 1.974616050720214844e-01
1.386529058218002319e-01 -4.033487737178802490e-01 -4.055366292595863342e-02 -1.044055894017219543e-01 1.840560287237167358e-01 1.375966072082519531e-01 7.633458077907562256e-02 3.191444575786590576e-01 2.475976049900054932e-01 -9.766991436481475830e-02 5.287271738052368164e-02 7.017758488655090332e-02 9.396225959062576294e-02 1.741304397583007812e-01 -3.371822461485862732e-02 -3.794509470462799072e-01 -9.800056368112564087e-02 1.013617739081382751e-01 1.089989300817251205e-02 1.236264109611511230e-01 2.082539796829223633e-01 -9.515434503555297852e-02 -2.514530345797538757e-02 1.045615822076797485e-01 8.271798491477966309e-02 2.997287213802337646e-01 -6.237239111214876175e-03 1.854839026927947998e-01 2.632779479026794434e-01 1.449636667966842651e-01 -2.326275706291198730e-01 8.589299768209457397e-02
2.455952316522598267e-01 -5.302782058715820312e-01 -8.830286562442779541e-03 -7.461488712579011917e-03 -1.997039616107940674e-01 -1.946769058704376221e-01 1.757584661245346069e-01 -1.694975644350051880e-01 2.077083289623260498e-01 -1.263749301433563232e-01 3.315927088260650635e-02 1.159363314509391785e-01 6.089876964688301086e-02 4.283891245722770691e-02 -7.347136735916137695e-02 -2.948841154575347900e-01 1.782642900943756104e-01 4.361356422305107117e-02 -1.372317131608724594e-02 -4.171979799866676331e-02 -4.399664234369993210e-03 -1.603656262159347534e-01 -2.927799224853515625e-01 -8.241149783134460449e-02 -1.984760463237762451e-01 6.336558610200881958e-02 -7.846191525459289551e-02 2.311164326965808868e-02 -1.461570411920547485e-01 2.561303377151489258e-01 -5.384351313114166260e-02 2.357565015554428101e-01
1.121468245983123779e-01 -2.682082951068878174e-01 -6.707916036248207092e-04 -1.844834983348846436e-01 2.026238888502120972e-01 -1.526666879653930664e-01 4.102616757154464722e-02 -8.382776379585266113e-02 -1.955945044755935669e-02 1.502364575862884521e-01 -1.367740798741579056e-02 1.762942224740982056e-01 -1.934734433889389038e-01 2.295375317335128784e-01 4.630278050899505615e-02 -1.917873919010162354e-01 1.244025602936744690e-01 1.803144067525863647e-01 -3.282293677330017090e-02 -7.713049650192260742e-02 1.688520014286041260e-01 -4.512325227260589600e-01 1.251789182424545288e-01 -3.416366577148437500e-01 -2.026139497756958008e-01 7.333424687385559082e-02 8.991321921348571777e-02 2.177878767251968384e-01 -1.046249344944953918e-01 2.265710383653640747e-01 -1.953540295362472534e-01 -5.656737834215164185e-02
-1.752010360360145569e-02 -2.198465168476104736e-01 3.845023512840270996e-01 1.031017452478408813e-01 -3.043439388275146484e-01 -1.660512387752532959e-01 7.897613942623138428e-02 -1.606215350329875946e-02 2.192821949720382690e-01 -6.258630752563476562e-02 -1.432506293058395386e-01 9.890252351760864258e-02 -1.671336404979228973e-02 7.083903253078460693e-02 -2.479828596115112305e-01 -3.013240098953247070e-01 -6.035227701067924500e-02 1.572791934013366699e-01 -2.374813854694366455e-01 -1.414899080991744995e-01 7.136281579732894897e-02 1.638840734958648682e-01 6.413415819406509399e-02 -1.473810374736785889e-01 2.046496570110321045e-01 -8.062848448753356934e-02 -2.822373248636722565e-02 -3.352966904640197754e-02 6.555522978305816650e-02 4.256570935249328613e-01 -1.669026017189025879e-01 8.925975300371646881e-03
9.230600297451019287e-02 -2.228795289993286133e-01 -2.577158063650131226e-02 5.904309079051017761e-02 7.872340828180313110e-02 1.663948781788349152e-02 -2.044995278120040894e-01 1.785858571529388428e-01 2.204445153474807739e-01 -8.775531500577926636e-02 -3.511405363678932190e-02 -6.001511216163635254e-02 -1.819144003093242645e-02 -6.211129203438758850e-02 -2.121678590774536133e-01 -5.499951243400573730e-01 1.509175449609756470e-01 -3.811357542872428894e-02 -1.091935858130455017e-01 1.641604006290435791e-01 2.223622351884841919e-01 5.082478374242782593e-02 1.295096576213836670e-01 -2.295190691947937012e-01 -1.944958977401256561e-02 1.221319958567619324e-01 -1.119231656193733215e-01 2.580296397209167480e-01 2.044889032840728760e-01 3.311129212379455566e-01 3.536856174468994141e-02 1.138120293617248535e-01
-1.908425986766815186e-01 -3.036408424377441406e-01 -4.177930578589439392e-02 2.786810100078582764e-01 -1.579858362674713135e-01 -1.422427594661712646e-01 2.528990805149078369e-02 -2.380812354385852814e-02 7.729800883680582047e-03 -1.982232034206390381e-01 1.970533579587936401e-01 -8.377622812986373901e-02 -2.510036528110504150e-01 2.098919637501239777e-02 1.255120784044265747e-01 -1.700625196099281311e-02 1.550015956163406372e-01 2.484746873378753662e-01 -2.646239399909973145e-01 -2.541926205158233643e-01 3.927714526653289795e-01 6.496366113424301147e-02 1.229430660605430603e-01 -1.292137801647186279e-01 1.552906073629856110e-02 -3.809824353083968163e-03 -2.367050945758819580e-01 1.510090231895446777e-01 -1.408745795488357544e-01 9.437099844217300415e-02 -2.091761082410812378e-01 1.363327205181121826e-01
-8.306169882416725159e-03 -1.539497822523117065e-01 3.379395902156829834e-01 -1.751340031623840332e-01 -1.288125813007354736e-01 -3.395261168479919434e-01 -1.541806161403656006e-01 1.703976243734359741e-01 2.091912031173706055e-01 3.154287114739418030e-02 6.492767482995986938e-02 2.658342719078063965e-01 1.033945158123970032e-01 -1.152975335717201233e-01 -1.040578633546829224e-01 -2.602777183055877686e-01 8.268833905458450317e-02 8.676923066377639771e-02 -3.278005421161651611e-01 1.021233052015304565e-01 1.060742139816284180e-01 5.020221322774887085e-02 1.489995270967483521e-01 -2.450149357318878174e-01 6.491834670305252075e-02 -7.483626902103424072e-02 -4.422782361507415771e-02 2.879025340080261230e-01 2.102586925029754639e-01 1.953126341104507446e-01 1.204675436019897461e-01 6.856393814086914062e-02
-1.992188245058059692e-01 -2.527756094932556152e-01 2.098784148693084717e-01 2.236017212271690369e-02 6.094347313046455383e-02 -7.820851355791091919e-02 -1.801733672618865967e-02 -2.294329106807708740e-01 4.080735445022583008e-01 1.399881988763809204e-01 1.011480987071990967e-01 -4.154453426599502563e-02 -3.116052746772766113e-01 -7.068730890750885010e-02 1.728351861238479614e-01 -1.702961474657058716e-01 -1.009112223982810974e-01 -2.125451266765594482e-01 -1.429475247859954834e-01 -6.421913392841815948e-03 -1.270633190870285034e-01 -2.487812340259552002e-01 1.306880712509155273e-01 2.022357471287250519e-02 1.170835345983505249e-01 1.352327316999435425e-01 -7.749966531991958618e-02 1.076034754514694214e-01 -2.476065307855606079e-01 1.187852546572685242e-01 -3.655515611171722412e-01 -6.360234227031469345e-03
-4.417381249368190765e-03 -3.284189701080322266e-01 -7.622383534908294678e-02 -3.413073346018791199e-02 -2.165290564298629761e-01 -1.457662731409072876e-01 -4.036872833967208862e-02 8.028273284435272217e-02 1.519466340541839600e-01 -2.183788716793060303e-01 -3.455908154137432575e-04 5.111556965857744217e-03 -7.841049879789352417e-02 4.748291149735450745e-02 2.832721173763275146e-01 -4.268049299716949463e-01 3.921710848808288574e-01 1.185051575303077698e-01 1.503221690654754639e-01 -3.148871958255767822e-01 2.393998205661773682e-01 -2.479663526173681021e-04 -7.312107086181640625e-02 -1.655193567276000977e-01 -7.848514243960380554e-03 1.972253620624542236e-01 9.360091388225555420e-02 1.386364847421646118e-01 1.095913872122764587e-01 2.839028835296630859e-03 3.434197232127189636e-02 8.683811128139495850e-02
2.005020976066589355e-01 -1.904987990856170654e-01 9.081523120403289795e-02 1.755260974168777466e-01 -2.284236252307891846e-02 -2.117176651954650879e-01 -1.786157786846160889e-01 1.025300621986389160e-01 3.375183558091521263e-03 9.115691483020782471e-02 4.015957564115524292e-02 6.614120304584503174e-02 -2.777808904647827148e-01 1.799965351819992065e-01 1.796648651361465454e-01 -1.831351965665817261e-01 -1.985714584589004517e-01 3.116453886032104492e-01 -6.440424174070358276e-02 1.689204871654510498e-01 2.521610558032989502e-01 1.601208597421646118e-01 -7.336779683828353882e-02 -2.145976871252059937e-01 3.406979516148567200e-02 1.895754188299179077e-01 -2.208762317895889282e-01 -2.801276743412017822e-01 -6.954729557037353516e-02 1.213784813880920410e-01 -3.348697125911712646e-01 -3.230747580528259277e-02
-5.026799440383911133e-02 -1.514211893081665039e-01 -1.035362184047698975e-01 1.316092610359191895e-01 -1.210649609565734863e-01 -2.618383169174194336e-01 -2.796683013439178467e-01 -2.445231676101684570e-01 2.316770404577255249e-01 -9.581530094146728516e-02 6.090944632887840271e-03 -6.882324069738388062e-02 -2.448671609163284302e-01 -9.880508482456207275e-02 -2.248126268386840820e-01 -9.761101007461547852e-02 -1.045584455132484436e-01 6.660315394401550293e-02 -1.712229847908020020e-01 -1.294714957475662231e-01 4.298444092273712158e-01 -1.715610921382904053e-01 1.358721256256103516e-01 -2.271237820386886597e-01 -2.218446135520935059e-01 1.125599294900894165e-01 -3.929940983653068542e-02 1.009066179394721985e-01 -8.602071553468704224e-02 2.903601527214050293e-01 -1.438116841018199921e-02 1.290010362863540649e-01
1.197919696569442749e-01 -4.471516013145446777e-01 -4.380903765559196472e-02 -2.827444970607757568e-01 1.497724652290344238e-01 -1.078878790140151978e-01 -1.290401220321655273e-01 6.323522329330444336e-02 1.272678077220916748e-01 1.101308614015579224e-01 1.407426446676254272e-01 -3.429063782095909119e-02 5.414637178182601929e-02 -1.022837124764919281e-02 3.253610432147979736e-01 -2.508017122745513916e-01 1.360752433538436890e-01 -1.467541456222534180e-01 -2.223541289567947388e-01 1.170561183243989944e-02 1.743903458118438721e-01 -5.179726332426071167e-02 -1.436138153076171875e-01 -1.759842224419116974e-02 2.104037553071975708e-01 2.097978591918945312e-01 1.241200417280197144e-01 -2.800878509879112244e-02 3.840373158454895020e-01 8.554211258888244629e-02 -1.534227877855300903e-01 3.917943686246871948e-02
2.124004364013671875e-01 -4.931909739971160889e-01 6.264097988605499268e-02 -1.187187880277633667e-01 1.454565525054931641e-01 -9.494157880544662476e-02 1.181470789015293121e-02 -5.216624587774276733e-02 -1.506435498595237732e-02 -6.298537366092205048e-03 -1.727578490972518921e-01 4.036493003368377686e-01 -2.913833260536193848e-01 7.584377378225326538e-02 1.313323229551315308e-01 -1.808563768863677979e-01 2.336017340421676636e-01 2.209517508745193481e-01 -2.103843353688716888e-02 -1.714105159044265747e-01 1.605276018381118774e-01 -8.610007911920547485e-02 -1.211914643645286560e-01 -5.320186540484428406e-02 3.507130220532417297e-02 -3.634303808212280273e-02 -1.397154927253723145e-01 1.795496046543121338e-01 2.440722882747650146e-01 4.666285216808319092e-02 -4.980969801545143127e-02 -1.564837992191314697e-01
2.056329399347305298e-01 -3.120258450508117676e-01 3.234757110476493835e-03 3.696854412555694580e-02 -7.953568361699581146e-03 -1.578504294157028198e-01 -4.538019895553588867e-01 -1.807373464107513428e-01 1.379779577255249023e-01 -1.653982326388359070e-02 1.810251176357269287e-01 1.132218688726425171e-01 -9.637393057346343994e-02 1.470835208892822266e-01 -6.716253608465194702e-02 -1.324038207530975342e-01 3.657016754150390625e-01 2.784667015075683594e-01 -2.706694900989532471e-01 -4.466622322797775269e-02 -1.885655671358108521e-01 -6.954054534435272217e-02 2.751487493515014648e-02 3.245193883776664734e-02 2.438373714685440063e-01 5.839210376143455505e-02 -6.542971730232238770e-02 7.319331169128417969e-02 7.718441635370254517e-02 5.880648735910654068e-03 -2.176402695477008820e-02 2.642346024513244629e-01
1.857887208461761475e-01 -3.649503588676452637e-01 1.736859232187271118e-02 -7.188667356967926025e-02 -2.340293824672698975e-01 -1.121288239955902100e-01 2.383587062358856201e-01 9.046695381402969360e-02 -6.785409897565841675e-02 -5.938236415386199951e-02 1.879545599222183228e-01 1.027569547295570374e-01 -2.444549649953842163e-01 -5.742694437503814697e-02 4.897727072238922119e-02 -1.482868790626525879e-01 1.067563816905021667e-01 -7.489366084337234497e-02 -4.094998836517333984e-01 8.801852166652679443e-02 5.717299133539199829e-02 -1.992175430059432983e-01 -2.655474245548248291e-01 -9.949818253517150879e-02 1.781263500452041626e-01 1.870623677968978882e-01 1.960363984107971191e-02 1.214306429028511047e-01 -1.983001530170440674e-01 2.689656615257263184e-01 -2.033234685659408569e-01 4.848200455307960510e-02
-1.147913038730621338e-01 -2.285855710506439209e-01 3.836793079972267151e-02 -1.056008860468864441e-01 1.158397421240806580e-01 -1.583371758460998535e-01 -1.727473288774490356e-01 2.337831258773803711e-01 3.413688540458679199e-01 4.370430484414100647e-03 1.429069042205810547e-01 -6.048787385225296021e-03 -1.415131688117980957e-01 -1.097065880894660950e-01 1.381111443042755127e-01 -3.351585268974304199e-01 1.857260465621948242e-01 8.216822147369384766e-02 -1.770148575305938721e-01 1.561117023229598999e-01 2.835802175104618073e-02 -5.463237687945365906e-02 2.848403751850128174e-01 -1.180924922227859497e-01 -2.482963651418685913e-01 1.300551742315292358e-01 -1.914056204259395599e-02 2.576332539319992065e-02 2.626117765903472900e-01 3.694838583469390869e-01 2.810237929224967957e-02 1.295988112688064575e-01
2.650136826559901237e-03 -4.690557420253753662e-01 -1.082316562533378601e-01 3.734298422932624817e-02 3.987403213977813721e-02 -3.859281539916992188e-02 -3.880623728036880493e-02 -7.646447420120239258e-02 -2.366554364562034607e-02 -2.416206710040569305e-02 1.573056727647781372e-01 3.465972095727920532e-02 -5.638428404927253723e-02 7.827240228652954102e-02 3.173696249723434448e-02 -1.822688281536102295e-01 3.198776543140411377e-01 -5.213845893740653992e-02 2.358839148655533791e-03 3.385538607835769653e-02 5.877866968512535095e-02 -2.415189594030380249e-01 5.615485087037086487e-02 -2.616844698786735535e-02 -2.837203145027160645e-01 2.866647541522979736e-01 -4.157425090670585632e-02 4.354962334036827087e-02 3.296835124492645264e-01 4.218704104423522949e-01 -1.669529080390930176e-01 1.820975691080093384e-01
1.442194133996963501e-01 -5.711505413055419922e-01 1.274135708808898926e-01 -9.245786070823669434e-02 2.466014772653579712e-02 -1.313932687044143677e-01 1.400518566370010376e-01 -1.856204122304916382e-01 -9.045907109975814819e-02 8.003460615873336792e-02 -8.845136314630508423e-02 3.265246152877807617e-01 -1.466595083475112915e-01 -4.562361910939216614e-02 1.874346882104873657e-01 -1.541209369897842407e-01 -1.630581915378570557e-02 1.993870586156845093e-01 7.059880532324314117e-03 -4.341405816376209259e-03 1.773115694522857666e-01 -2.288127094507217407e-01 5.864825472235679626e-02 -3.315094709396362305e-01 -5.719259381294250488e-03 4.965654015541076660e-02 9.352478384971618652e-02 4.546631500124931335e-02 9.160065650939941406e-02 2.626155018806457520e-01 -1.101287081837654114e-01 -6.882221996784210205e-02
1.924033463001251221e-01 -3.600958883762359619e-01 -5.902892444282770157e-03 -1.796987205743789673e-01 -7.429175078868865967e-02 -3.092061579227447510e-01 -1.017009466886520386e-01 -1.007582619786262512e-01 5.001746863126754761e-02 2.280879206955432892e-02 2.522641122341156006e-01 1.280545592308044434e-01 -1.194406151771545410e-01 4.566211253404617310e-02 7.863041013479232788e-02 -3.599998652935028076e-01 -5.381768196821212769e-02 -2.946433126926422119e-01 -5.904531478881835938e-02 -4.004030227661132812e-01 8.677354454994201660e-02 -1.366844177246093750e-01 7.200525724329054356e-04 5.989610776305198669e-02 2.681616507470607758e-02 2.440107613801956177e-01 9.475866705179214478e-02 4.902596026659011841e-02 2.561600208282470703e-01 -3.118705237284302711e-03 -7.772615551948547363e-02 -1.324349343776702881e-01
2.493799179792404175e-01 -3.303175568580627441e-01 2.135675102472305298e-01 2.032914012670516968e-01 5.548447370529174805e-02 -9.845895320177078247e-02 -1.234750971198081970e-01 9.244655072689056396e-02 2.257192879915237427e-01 -2.274030745029449463e-01 -1.218515932559967041e-01 1.139752641320228577e-01 -1.428059041500091553e-01 3.995027765631675720e-02 2.126935683190822601e-02 9.263310581445693970e-03 5.860846862196922302e-02 5.817173421382904053e-02 -1.957321465015411377e-01 -7.757360488176345825e-02 -2.207222767174243927e-02 1.169666126370429993e-01 2.939947247505187988e-01 -2.332867830991744995e-01 2.614282630383968353e-02 9.815896302461624146e-02 -2.642233371734619141e-01 3.426882624626159668e-01 -1.790471971035003662e-01 2.912184298038482666e-01 -1.749616265296936035e-01 -3.085076436400413513e-02
1.692998558282852173e-01 -4.996404349803924561e-01 1.326270997524261475e-01 -1.071896702051162720e-01 1.022549420595169067e-01 6.497713178396224976e-02 -1.056835334748029709e-02 1.087375655770301819e-01 2.745958566665649414e-01 9.199690818786621094e-02 1.586256623268127441e-01 -3.485646843910217285e-02 1.457484513521194458e-01 1.112911179661750793e-01 -1.340826898813247681e-01 -9.636304527521133423e-02 -1.927838921546936035e-01 2.048040367662906647e-02 -8.957386598922312260e-04 1.142297405749559402e-02 2.160000652074813843e-01 -5.556630715727806091e-02 -5.499459803104400635e-02 4.019978269934654236e-02 -4.846857115626335144e-02 3.271746933460235596e-01 -8.970560133457183838e-02 2.235799580812454224e-01 2.260578423738479614e-01 3.863802254199981689e-01 -1.665839552879333496e-01 8.484180271625518799e-02
-4.132603704929351807e-01 -3.352390229701995850e-01 2.521395087242126465e-01 -1.055401936173439026e-01 1.660289317369461060e-01 -1.664298772811889648e-01 1.187439188361167908e-01 4.620828479528427124e-02 2.150052338838577271e-01 -3.237649425864219666e-02 2.558308541774749756e-01 -1.707927882671356201e-01 -8.682546019554138184e-02 -5.452248454093933105e-02 -2.683704793453216553e-01 -1.661651581525802612e-01 7.788693159818649292e-02 2.779335379600524902e-01 -2.601179778575897217e-01 -2.802349068224430084e-02 1.861230432987213135e-01 -3.809226676821708679e-02 -3.016792051494121552e-02 1.350886840373277664e-02 6.734620034694671631e-02 -1.276787742972373962e-02 2.946291491389274597e-02 6.633199751377105713e-02 2.548384368419647217e-01 1.493426114320755005e-01 -8.749110996723175049e-02 1.573694050312042236e-01
1.028011590242385864e-01 -4.328130185604095459e-01 1.467573940753936768e-01 -8.889021351933479309e-03 1.996742337942123413e-01 -1.879822015762329102e-01 -8.446994423866271973e-02 1.476885229349136353e-01 3.460191935300827026e-02 1.989795826375484467e-02 2.813795767724514008e-02 2.062786817550659180e-01 -1.061996743083000183e-01 2.166607379913330078e-01 5.346321687102317810e-02 -1.982059776782989502e-01 -1.929864585399627686e-01 1.330664306879043579e-01 -1.144673526287078857e-01 -1.798868030309677124e-01 -6.500875460915267467e-04 2.739544510841369629e-01 -9.752956777811050415e-02 1.071516424417495728e-01 -5.365654826164245605e-02 -2.670852243900299072e-01 -1.404913961887359619e-01 -1.654243469238281250e-01 2.663529515266418457e-01 3.125077784061431885e-01 -2.062695026397705078e-01 4.590983688831329346e-02
2.760014832019805908e-01 -3.735302090644836426e-01 2.980715632438659668e-01 1.933703869581222534e-01 -9.604763984680175781e-02 -1.623632311820983887e-01 -5.678820982575416565e-02 1.132328957319259644e-01 2.094546407461166382e-01 -1.047709435224533081e-01 -5.161467194557189941e-02 1.962020695209503174e-01 -1.216914802789688110e-01 -4.204828292131423950e-02 -7.451687753200531006e-02 -2.461877465248107910e-01 -1.105055212974548340e-01 4.332439973950386047e-02 -2.774584293365478516e-01 -5.451733618974685669e-02 1.314401328563690186e-01 3.282925486564636230e-02 2.792260944843292236e-01 -3.292336165904998779e-01 8.424480259418487549e-02 -1.279181092977523804e-01 3.269284218549728394e-02 2.507135458290576935e-02 -1.900125890970230103e-01 1.827473193407058716e-01 5.024821730330586433e-04 -1.850980818271636963e-01
-1.014844626188278198e-01 -2.604843378067016602e-01 -3.094031512737274170e-01 -4.834078624844551086e-02 -3.367341458797454834e-01 -2.429179400205612183e-01 -2.375350296497344971e-01 3.961755707859992981e-02 -9.432617574930191040e-02 -3.486198186874389648e-02 2.016850113868713379e-01 1.881448738276958466e-02 4.321797750890254974e-03 1.622921973466873169e-01 -2.268136851489543915e-02 -3.139979243278503418e-01 2.392906099557876587e-01 -1.592146232724189758e-02 -2.434917986392974854e-01 -1.012602597475051880e-01 -1.065316572785377502e-01 -4.508766531944274902e-02 8.860673010349273682e-02 -2.622081041336059570e-01 6.567867845296859741e-02 2.141838967800140381e-01 3.147166222333908081e-02 -2.341334521770477295e-02 -9.346972405910491943e-02 2.481482177972793579e-01 -2.466633617877960205e-01 1.298246234655380249e-01
-5.592482909560203552e-02 -3.324844837188720703e-01 -1.068426445126533508e-01 2.832354903221130371e-01 1.946586221456527710e-01 -1.504456102848052979e-01 2.135171554982662201e-02 -2.132156342267990112e-01 2.831145823001861572e-01 1.180539876222610474e-01 9.191226214170455933e-02 9.845951199531555176e-02 -1.035003215074539185e-01 9.722170978784561157e-02 -7.996393740177154541e-02 -7.359631359577178955e-02 1.567856222391128540e-01 2.020029276609420776e-01 -3.093913793563842773e-01 7.142730057239532471e-02 1.421267986297607422e-01 -3.088510967791080475e-02 -1.316233873367309570e-01 -1.947944313287734985e-01 -5.994906648993492126e-02 2.226443439722061157e-01 -2.018313854932785034e-01 2.678396999835968018e-01 -2.066253125667572021e-01 2.038598656654357910e-01 -1.946325898170471191e-01 1.167475283145904541e-01
6.894487887620925903e-02 -5.820291638374328613e-01 9.748078137636184692e-02 4.471614584326744080e-02 -3.018919527530670166e-01 -2.592180669307708740e-01 4.934315104037523270e-03 -2.102532833814620972e-01 7.624606043100357056e-02 -3.350250050425529480e-02 -1.307019442319869995e-01 7.525891810655593872e-02 -1.120134443044662476e-01 -1.757916808128356934e-02 1.079875230789184570e-01 4.738857597112655640e-02 1.838181465864181519e-01 2.763730585575103760e-01 1.015485171228647232e-02 7.464008778333663940e-02 -7.464303821325302124e-02 -4.307932779192924500e-02 -1.352289617061614990e-01 -2.437786012887954712e-01 -1.989562362432479858e-01 -3.515628725290298462e-02 -1.418775618076324463e-01 7.625678926706314087e-02 4.240268841385841370e-02 3.343911468982696533e-01 -5.219185352325439453e-02 4.343196377158164978e-02
-3.255175650119781494e-01 -3.318550288677215576e-01 3.437995314598083496e-01 2.357339113950729370e-01 -3.689287975430488586e-02 -1.323667913675308228e-01 -1.856742501258850098e-01 -1.252453327178955078e-01 3.611614555120468140e-02 -1.162145063281059265e-01 2.242513298988342285e-01 1.558937430381774902e-01 -8.881948888301849365e-02 -1.505948603153228760e-03 3.580331802368164062e-01 -1.529379934072494507e-01 1.785327680408954620e-02 3.636419400572776794e-02 -2.788563072681427002e-02 -2.785042524337768555e-01 1.357707679271697998e-01 -1.798967570066452026e-01 1.391247957944869995e-01 -2.480029463768005371e-01 -6.731989234685897827e-02 -1.678607910871505737e-01 -2.001774311065673828e-02 1.507091224193572998e-01 3.414992988109588623e-02 1.160322055220603943e-01 9.813975542783737183e-02 -2.241813391447067261e-02
8.584192395210266113e-02 -4.156395196914672852e-01 1.344085931777954102e-01 -6.893724948167800903e-02 9.270577132701873779e-02 -3.065912723541259766e-01 -4.630948603153228760e-02 2.202947884798049927e-01 6.375878304243087769e-02 1.147387772798538208e-01 1.393051743507385254e-01 4.036064073443412781e-02 -1.127230674028396606e-01 -2.037591338157653809e-01 -7.681941986083984375e-02 -2.542261779308319092e-01 1.134210750460624695e-01 -8.561334758996963501e-02 -2.151645720005035400e-03 1.492038965225219727e-01 7.321715354919433594e-02 -5.630568414926528931e-02 2.745886743068695068e-01 -1.427577883005142212e-01 -1.757994890213012695e-01 3.262190520763397217e-01 -1.689698547124862671e-01 6.132216379046440125e-02 2.004815042018890381e-01 2.980674803256988525e-01 1.397527456283569336e-01 1.256780326366424561e-01
1.830435730516910553e-02 -1.102283298969268799e-01 4.959347471594810486e-02 -5.192058626562356949e-03 2.212734073400497437e-01 -2.591033577919006348e-01 -1.548198908567428589e-01 1.871562749147415161e-01 5.031373351812362671e-02 2.352920919656753540e-02 9.699982404708862305e-02 -1.648861318826675415e-01 2.709585428237915039e-01 2.279956787824630737e-01 2.517563849687576294e-02 -3.319425582885742188e-01 9.448283910751342773e-02 1.257302146404981613e-02 -2.795348763465881348e-01 1.211877241730690002e-01 3.151499032974243164e-01 -1.592233479022979736e-01 -5.629109591245651245e-02 -3.453271090984344482e-01 5.736657977104187012e-02 9.581612050533294678e-02 -1.386491358280181885e-01 -7.374187558889389038e-02 -1.918004602193832397e-01 1.872000247240066528e-01 -2.021122276782989502e-01 1.876622885465621948e-01
-2.844052575528621674e-02 -2.163952142000198364e-01 -3.010186254978179932e-01 7.644042372703552246e-02 8.103218674659729004e-02 -3.883679509162902832e-01 -2.181807607412338257e-01 3.397650644183158875e-02 -9.810034185647964478e-03 -1.126527339220046997e-01 8.515631407499313354e-02 -6.496334075927734375e-02 -4.260465800762176514e-01 1.426461338996887207e-01 -7.847833633422851562e-02 -2.370888590812683105e-01 8.249323070049285889e-02 -8.867285400629043579e-02 4.181209951639175415e-02 8.383213728666305542e-02 2.098692059516906738e-01 -5.809880420565605164e-02 2.672573924064636230e-01 -4.467289894819259644e-02 -2.483974583446979523e-02 2.729123830795288086e-01 -1.446620970964431763e-01 -5.436839908361434937e-02 9.094919264316558838e-02 2.230555117130279541e-01 -1.001851260662078857e-01 2.234570682048797607e-01
-4.209658131003379822e-02 -3.478586971759796143e-01 1.205383911728858948e-01 -2.335824519395828247e-01 2.883354127407073975e-01 -6.261343508958816528e-02 1.233270391821861267e-01 2.148515284061431885e-01 1.966201663017272949e-01 2.735973000526428223e-01 2.009631246328353882e-01 1.136690098792314529e-02 -5.577419418841600418e-03 -4.358054324984550476e-02 -2.631955547258257866e-03 -6.835502386093139648e-02 -6.517063081264495850e-02 6.367678195238113403e-02 -3.812968134880065918e-01 6.946405768394470215e-02 2.137517482042312622e-01 -1.302154660224914551e-01 -5.509849265217781067e-02 -8.494359441101551056e-03 3.911738842725753784e-02 -9.981774538755416870e-02 -2.180049270391464233e-01 5.531470105051994324e-02 2.330720722675323486e-01 3.973262906074523926e-01 -2.283315174281597137e-02 1.855706563219428062e-03
-8.680596947669982910e-02 -3.865963816642761230e-01 -7.126902043819427490e-02 -1.142750680446624756e-02 -3.454531431198120117e-01 -3.461301922798156738e-01 -1.234181150794029236e-01 -1.771905124187469482e-01 -4.119538888335227966e-02 3.660913184285163879e-02 1.217811033129692078e-01 1.519113481044769287e-01 -4.515051096677780151e-02 6.870095431804656982e-02 -1.054981499910354614e-01 -2.825162410736083984e-01 2.351731210947036743e-01 -6.903068721294403076e-02 -1.287830770015716553e-01 -1.079312711954116821e-01 -1.272121220827102661e-01 -1.453473567962646484e-01 2.311427742242813110e-01 -1.569876223802566528e-01 -1.337761878967285156e-01 1.160609126091003418e-01 1.781134158372879028e-01 -1.944527626037597656e-01 -3.470143303275108337e-02 2.596567571163177490e-01 -9.174901992082595825e-02 1.781687885522842407e-01
2.050435692071914673e-01 -3.592493534088134766e-01 2.017192393541336060e-01 1.508738994598388672e-01 5.668198317289352417e-02 -3.202176690101623535e-01 -2.536462843418121338e-01 -6.817933171987533569e-03 2.626044750213623047e-01 -2.384254336357116699e-01 -1.047860831022262573e-01 1.318147182464599609e-01 3.939445689320564270e-02 6.430675089359283447e-02 -6.143896654248237610e-02 -1.721047013998031616e-01 1.047148182988166809e-01 -7.381415367126464844e-02 -1.934157907962799072e-01 -7.699209381826221943e-04 -1.350731104612350464e-01 9.343709051609039307e-02 3.476902842521667480e-01 -1.870262622833251953e-01 -7.394056022167205811e-02 4.552082717418670654e-02 -2.002356201410293579e-02 1.765577793121337891e-01 -2.269923985004425049e-01 1.417352408170700073e-01 -2.325505465269088745e-01 -2.427829988300800323e-02
9.667573124170303345e-02 -2.995662391185760498e-01 3.329069912433624268e-01 -5.876820906996726990e-02 -1.282962262630462646e-01 -6.579447537660598755e-02 -1.159358955919742584e-02 8.912474662065505981e-02 1.693752966821193695e-02 -2.746474556624889374e-02 -9.794495999813079834e-02 5.529649183154106140e-02 -2.926340401172637939e-01 7.015906274318695068e-02 9.541551768779754639e-02 -2.077906727790832520e-01 -1.053155437111854553e-01 8.762561529874801636e-02 -6.935523450374603271e-02 -9.195019304752349854e-02 2.203020155429840088e-01 -1.800219565629959106e-01 4.828625023365020752e-01 -1.057541444897651672e-01 2.050693631172180176e-01 -1.723965406417846680e-01 -1.305550783872604370e-01 -1.376185268163681030e-01 -1.934699863195419312e-01 2.890498638153076172e-01 -1.163910254836082458e-01 4.044749215245246887e-02
-4.277372267097234726e-03 -4.662433564662933350e-01 -3.185605257749557495e-02 -1.073899547918699682e-04 3.086942248046398163e-02 -2.095580846071243286e-01 1.211487501859664917e-01 2.453982084989547729e-01 7.314537465572357178e-02 -1.925288587808609009e-01 -1.083449050784111023e-01 1.492254734039306641e-01 -1.486948281526565552e-01 7.920800894498825073e-02 5.471244081854820251e-02 -1.837087869644165039e-01 -1.669771224260330200e-02 -1.693618446588516235e-01 -3.106968104839324951e-01 -2.458083182573318481e-01 3.210928142070770264e-01 -2.121136486530303955e-01 -1.015461385250091553e-01 -7.657265663146972656e-02 -1.776844114065170288e-01 1.604299545288085938e-01 2.363454550504684448e-02 -1.209975704550743103e-01 2.322164922952651978e-02 -1.268679201602935791e-01 -1.983256936073303223e-01 -2.039801329374313354e-01
9.740304201841354370e-03 -3.276093304157257080e-01 -8.353136479854583740e-02 1.725531667470932007e-01 -3.568954020738601685e-02 -2.998530566692352295e-01 -2.806165218353271484e-01 9.459774941205978394e-02 -1.450021713972091675e-01 -1.067815441638231277e-02 1.159590855240821838e-01 1.957523636519908905e-03 -9.309324622154235840e-02 1.428041756153106689e-01 1.794070750474929810e-01 -1.010214164853096008e-01 4.111290276050567627e-01 1.248802170157432556e-01 -3.366909027099609375e-01 1.466787457466125488e-01 -1.505156308412551880e-01 -2.885705530643463135e-01 -1.068728566169738770e-01 -1.273421198129653931e-01 1.148764640092849731e-01 6.978491693735122681e-02 -1.310223937034606934e-01 1.756316572427749634e-01 7.086078822612762451e-02 -2.336588688194751740e-02 -1.606042981147766113e-01 -1.428276002407073975e-01
-2.969077788293361664e-02 -1.809785068035125732e-01 2.321950495243072510e-01 4.849852994084358215e-02 6.014274805784225464e-02 -2.864307761192321777e-01 3.228090703487396240e-02 2.377350032329559326e-01 1.059384718537330627e-01 1.462395340204238892e-01 1.107095927000045776e-01 -3.574287146329879761e-02 1.906634867191314697e-01 2.503532767295837402e-01 -5.064387992024421692e-02 -4.087028205394744873e-01 1.115810796618461609e-01 1.263791620731353760e-01 -2.676222622394561768e-01 -1.810578256845474243e-01 3.816365599632263184e-01 3.014855273067951202e-02 2.464229799807071686e-02 -3.416168689727783203e-02 1.657411828637123108e-02 2.390916794538497925e-01 1.003098338842391968e-01 4.997831583023071289e-02 -2.333184778690338135e-01 -5.825966224074363708e-02 -7.794433087110519409e-02 1.924626976251602173e-01
2.741331756114959717e-01 -4.638437926769256592e-01 2.651963196694850922e-02 -2.092896588146686554e-02 -1.013517379760742188e-02 -3.139503002166748047e-01 -7.308422122150659561e-03 1.325400732457637787e-02 1.683694422245025635e-01 -4.194880649447441101e-02 -2.074263393878936768e-01 -7.787763327360153198e-02 1.192170530557632446e-01 3.151374310255050659e-02 2.855220735073089600e-01 -1.183385103940963745e-01 8.210669457912445068e-02 2.983686625957489014e-01 -6.301770359277725220e-02 -7.804555352777242661e-03 1.831463724374771118e-01 -2.700487971305847168e-01 7.990165799856185913e-02 3.840516805648803711e-01 -1.772847212851047516e-02 8.439659327268600464e-02 -6.264384835958480835e-02 3.246006369590759277e-02 1.218787059187889099e-01 1.521777659654617310e-01 6.818453315645456314e-03 9.544828534126281738e-02
-5.333340167999267578e-02 -3.265403807163238525e-01 6.533692777156829834e-02 -4.780109971761703491e-02 1.304218471050262451e-01 -2.724633812904357910e-01 -2.326617687940597534e-01 1.341138333082199097e-01 -2.418150380253791809e-02 4.030166566371917725e-01 5.656142532825469971e-02 -2.362938970327377319e-01 -9.858109056949615479e-02 2.880212105810642242e-02 2.334287166595458984e-01 -2.494941055774688721e-01 -4.768242686986923218e-02 1.852579042315483093e-02 -2.391902059316635132e-01 -2.394133806228637695e-01 -5.199201405048370361e-02 -1.480639576911926270e-01 -5.077323690056800842e-02 -5.573071911931037903e-02 4.914934188127517700e-02 2.629056274890899658e-01 7.520807534456253052e-02 -8.714387565851211548e-02 1.519348919391632080e-01 3.160215318202972412e-01 -1.268279403448104858e-01 1.341211260296404362e-03
-1.508819907903671265e-01 -4.230120182037353516e-01 -8.017947524785995483e-02 -1.544815748929977417e-01 1.147060021758079529e-01 -2.185792177915573120e-01 -1.879336535930633545e-01 2.753296494483947754e-01 2.313185632228851318e-01 -1.722571253776550293e-02 5.804384592920541763e-03 6.073730764910578728e-04 -1.291953623294830322e-01 -1.308838278055191040e-01 3.161486610770225525e-02 -2.076905965805053711e-01 2.199269831180572510e-01 2.067097723484039307e-01 -1.843066811561584473e-01 1.243915185332298279e-01 -9.138113819062709808e-03 2.933529205620288849e-02 2.864336669445037842e-01 -2.423052489757537842e-01 -1.503726243972778320e-01 -3.212755173444747925e-02 -1.416425406932830811e-01 3.261273726820945740e-02 1.465606242418289185e-01 3.012138605117797852e-01 1.548880189657211304e-01 3.060708008706569672e-02
-3.192052543163299561e-01 -3.615458011627197266e-01 2.969000339508056641e-01 -1.053270846605300903e-01 -1.876830011606216431e-01 -1.347289532423019409e-01 -4.678362235426902771e-02 -1.687807440757751465e-01 -1.836759895086288452e-01 9.930069744586944580e-02 -1.207563504576683044e-01 -6.759425997734069824e-02 -1.720508337020874023e-01 4.955834522843360901e-02 5.492926016449928284e-02 -3.271205723285675049e-01 -1.010347306728363037e-01 3.026221394538879395e-01 -2.677858769893646240e-01 -1.060255616903305054e-01 1.077015176415443420e-01 -2.514895498752593994e-01 -4.324030503630638123e-02 -1.212605908513069153e-01 3.005856834352016449e-02 1.114301234483718872e-01 1.223104912787675858e-02 -4.426432028412818909e-02 -1.301258802413940430e-01 1.695070862770080566e-01 1.953776031732559204e-01 6.196263805031776428e-02
1.110083460807800293e-01 -1.916014701128005981e-01 -1.552361845970153809e-01 2.525136470794677734e-01 -3.172298520803451538e-02 -3.204933106899261475e-01 -2.549788355827331543e-01 -1.524449586868286133e-01 3.275952637195587158e-01 -3.497470617294311523e-01 -1.475382298231124878e-01 3.255924582481384277e-02 -2.447772026062011719e-02 5.433461442589759827e-02 2.904305979609489441e-02 -1.077537983655929565e-01 1.707780510187149048e-01 5.770287290215492249e-02 -2.923458814620971680e-01 -1.886231452226638794e-01 2.385389357805252075e-01 -1.125118434429168701e-01 -1.048255115747451782e-01 -2.707026600837707520e-01 3.058043308556079865e-02 1.530654281377792358e-01 -1.297709643840789795e-01 -4.161331430077552795e-02 7.031387090682983398e-02 1.277066320180892944e-01 1.060085967183113098e-01 1.409212499856948853e-01
-7.100348593667149544e-04 -2.278277724981307983e-01 -4.325680434703826904e-03 -2.818641960620880127e-01 1.342725157737731934e-01 -1.152707189321517944e-01 -2.389233410358428955e-01 -8.330462872982025146e-02 1.334130647592246532e-03 -8.888997882604598999e-02 2.749710977077484131e-01 1.770234853029251099e-01 -2.830700576305389404e-01 3.497708961367607117e-02 -8.379036933183670044e-02 -4.323171377182006836e-01 4.197714850306510925e-02 1.150962859392166138e-01 -1.479965895414352417e-01 -6.884820759296417236e-02 2.362626045942306519e-01 -2.221322804689407349e-01 -1.058390215039253235e-01 1.980323940515518188e-01 1.713620573282241821e-01 9.160204231739044189e-02 -2.862302400171756744e-02 -2.202762812376022339e-01 -1.695773797109723091e-03 -1.076963841915130615e-01 -1.900910586118698120e-01 -2.260537445545196533e-01
2.413240820169448853e-02 -4.935549497604370117e-01 1.795938797295093536e-02 1.322303432971239090e-02 -7.596168667078018188e-02 -1.868944913148880005e-01 -2.127218246459960938e-01 -2.820144221186637878e-02 -1.844501048326492310e-01 7.871453464031219482e-02 3.732234239578247070e-01 -9.696245193481445312e-02 -2.300913184881210327e-01 2.102430351078510284e-02 3.515091836452484131e-01 -1.463388055562973022e-01 4.930284805595874786e-03 1.864417493343353271e-01 -1.405516415834426880e-01 -1.253838241100311279e-01 8.954128250479698181e-03 -1.385087072849273682e-01 -2.638421058654785156e-01 -1.041721329092979431e-01 -1.147621404379606247e-02 3.284493461251258850e-03 -3.221711516380310059e-02 -4.917541891336441040e-02 -2.783263027667999268e-01 1.359764337539672852e-01 -1.012737601995468140e-01 3.879234194755554199e-02
-5.037929490208625793e-02 -3.815774321556091309e-01 2.553846873342990875e-02 -1.071405559778213501e-01 -1.379301548004150391e-01 -2.207877486944198608e-01 1.323109418153762817e-01 2.975102961063385010e-01 1.728580296039581299e-01 -3.301646113395690918e-01 -9.117443859577178955e-02 2.522133588790893555e-01 4.021065309643745422e-02 1.370100677013397217e-01 -1.500387582927942276e-02 -2.995662391185760498e-01 1.833775937557220459e-01 -4.270226508378982544e-02 -1.828117668628692627e-01 -1.937341541051864624e-01 3.613516092300415039e-01 -1.736809909343719482e-01 -7.950402796268463135e-02 -5.532887950539588928e-02 -6.768850237131118774e-02 -9.323471039533615112e-02 -1.145454496145248413e-02 -8.335806429386138916e-02 -7.420641928911209106e-02 -1.174755487591028214e-02 -7.000274956226348877e-02 -1.932533979415893555e-01
1.360731273889541626e-01 -4.456137418746948242e-01 2.520537078380584717e-01 -3.619495332241058350e-01 1.012337356805801392e-01 -2.790104597806930542e-02 4.672358557581901550e-02 1.009715050458908081e-01 5.088502913713455200e-02 -9.833945333957672119e-02 2.666575908660888672e-01 1.944047063589096069e-01 -1.345163863152265549e-02 3.462048014625906944e-03 -2.897380292415618896e-01 -1.380466818809509277e-01 -1.151045039296150208e-01 -2.156015858054161072e-02 8.895629644393920898e-02 -3.900593146681785583e-02 8.699378371238708496e-02 -7.076381146907806396e-02 -6.919646263122558594e-02 -7.441909611225128174e-02 5.711628869175910950e-02 2.782252430915832520e-01 -1.350558698177337646e-01 1.057604327797889709e-01 3.358121961355209351e-02 1.672762930393218994e-01 -3.563915193080902100e-01 1.683458089828491211e-01
5.068749561905860901e-02 -3.040739893913269043e-01 3.524262309074401855e-01 2.075957059860229492e-01 -1.376336812973022461e-01 -2.208728343248367310e-01 -1.165994835901074111e-04 1.809361129999160767e-01 -1.347144544124603271e-01 4.295807704329490662e-02 -7.381910830736160278e-02 -2.396799176931381226e-01 1.019163876771926880e-01 6.567709147930145264e-02 3.051969408988952637e-02 -3.843595385551452637e-01 -1.733543723821640015e-02 -7.855632156133651733e-02 -1.141859814524650574e-01 -5.337341502308845520e-02 1.766524314880371094e-01 -2.072581946849822998e-01 -4.639702849090099335e-03 -3.366013467311859131e-01 -5.241397768259048462e-02 -5.633085593581199646e-02 -6.744170188903808594e-02 4.951383545994758606e-02 1.825153976678848267e-01 -1.666986010968685150e-02 -3.644508719444274902e-01 -4.211059957742691040e-02
3.172573819756507874e-02 -1.014041230082511902e-01 -3.613577410578727722e-02 1.898417770862579346e-01 -1.608192734420299530e-02 -2.411675602197647095e-01 -1.116551905870437622e-01 1.636482924222946167e-01 1.342737078666687012e-01 6.483738543465733528e-04 5.885842442512512207e-02 -1.559670120477676392e-01 -1.950314491987228394e-01 -9.479023516178131104e-02 3.600360155105590820e-01 -3.252345025539398193e-01 3.378011882305145264e-01 1.736697405576705933e-01 -4.042113199830055237e-02 -1.164192482829093933e-01 1.544340103864669800e-01 -1.886780858039855957e-01 4.362277314066886902e-02 -1.721170693635940552e-01 1.470578312873840332e-01 1.345979571342468262e-01 -1.605892926454544067e-02 3.976755142211914062e-01 7.021888345479965210e-02 3.566179051995277405e-02 -2.445924729108810425e-01 1.041262522339820862e-01
6.504055857658386230e-02 -4.685356020927429199e-01 2.286100536584854126e-01 -4.243757948279380798e-02 -1.733232736587524414e-01 -2.578202784061431885e-01 8.257918804883956909e-02 -2.027179598808288574e-01 -1.534474492073059082e-01 1.046175882220268250e-01 -6.347706913948059082e-02 2.537331283092498779e-01 -1.779202520847320557e-01 1.792023926973342896e-01 6.946445256471633911e-02 -1.417328566312789917e-01 1.667130291461944580e-01 2.299526780843734741e-01 3.917719423770904541e-02 -8.311930298805236816e-02 8.506116271018981934e-02 -3.666529059410095215e-01 -1.072467565536499023e-01 -3.604434430599212646e-02 -5.812297016382217407e-02 2.638314068317413330e-01 -6.132502108812332153e-02 -2.777553163468837738e-02 1.683824136853218079e-02 1.922727227210998535e-01 -1.408256292343139648e-01 -8.934939652681350708e-02
4.452751949429512024e-02 -2.948766350746154785e-01 2.478273957967758179e-01 1.942933797836303711e-01 1.196980848908424377e-01 -2.496044784784317017e-01 -6.412404030561447144e-02 -1.612316817045211792e-01 -1.444702446460723877e-01 1.131115481257438660e-01 3.660530745983123779e-01 -1.005692500621080399e-02 -5.947800725698471069e-02 -1.074877381324768066e-01 -1.797125041484832764e-01 -3.697926402091979980e-01 1.308661699295043945e-01 2.789522111415863037e-01 3.631933778524398804e-02 1.242404151707887650e-02 3.155662715435028076e-01 7.984505593776702881e-02 5.541632696986198425e-02 -1.796027086675167084e-02 2.885466516017913818e-01 4.072455689311027527e-02 8.725737035274505615e-02 1.594816595315933228e-01 1.303806453943252563e-01 5.160263925790786743e-02 9.719701856374740601e-02 2.056987024843692780e-02
-2.014026194810867310e-01 -2.906724512577056885e-01 1.973966956138610840e-01 3.333838284015655518e-01 3.087238408625125885e-02 -9.338404238224029541e-02 -1.209781840443611145e-01 1.276631057262420654e-01 1.075921356678009033e-01 -1.418917775154113770e-01 1.477831751108169556e-01 3.096141815185546875e-01 -8.169673383235931396e-02 1.305092722177505493e-01 2.383630275726318359e-01 -1.822261959314346313e-01 -3.363072872161865234e-02 2.469411790370941162e-01 -4.766242951154708862e-02 -2.535571455955505371e-01 1.584137827157974243e-01 -2.146679162979125977e-01 1.896866112947463989e-01 -3.034090995788574219e-02 -9.390500187873840332e-02 3.032118640840053558e-02 1.827738583087921143e-01 4.610405489802360535e-02 -3.685635328292846680e-02 3.383782804012298584e-01 2.793289348483085632e-02 1.497595161199569702e-01
1.752918660640716553e-01 -2.516096830368041992e-01 1.950488388538360596e-01 -2.264411151409149170e-01 1.432657055556774139e-02 -2.454504221677780151e-01 9.385098516941070557e-02 -1.307909488677978516e-01 5.260414909571409225e-03 1.548023074865341187e-01 4.328840598464012146e-02 2.609214186668395996e-01 -2.543136179447174072e-01 1.172382459044456482e-01 1.137742474675178528e-01 -4.416379928588867188e-01 2.432982251048088074e-02 1.671614944934844971e-01 3.378148749470710754e-02 2.177454084157943726e-01 6.354157626628875732e-02 -1.664350181818008423e-01 -3.005358949303627014e-02 -1.173342615365982056e-01 -1.517778541892766953e-02 -6.034856662154197693e-03 9.836439043283462524e-02 9.230352193117141724e-02 2.161688953638076782e-01 3.150724470615386963e-01 -1.119999736547470093e-01 -2.223115563392639160e-01
9.765131026506423950e-02 -9.342425316572189331e-02 1.601966656744480133e-02 1.802593022584915161e-01 2.132071852684020996e-01 -3.057222366333007812e-01 -5.822562798857688904e-02 2.572341561317443848e-01 1.675941199064254761e-01 3.045909106731414795e-02 3.397195413708686829e-02 -1.689842492341995239e-01 -7.003599312156438828e-03 1.724598556756973267e-01 6.072590872645378113e-02 -3.627238869667053223e-01 3.124337084591388702e-02 6.472923606634140015e-02 -3.726205229759216309e-01 5.867934599518775940e-02 2.160854041576385498e-01 -4.902132600545883179e-02 -1.470135748386383057e-01 -3.040543794631958008e-01 1.063266918063163757e-01 9.811587631702423096e-02 4.074775055050849915e-02 -8.781529963016510010e-02 -2.490451931953430176e-01 1.962188184261322021e-01 -1.933112740516662598e-01 1.947256922721862793e-01
5.115377530455589294e-02 -3.833838403224945068e-01 1.588183268904685974e-02 -1.564728915691375732e-01 -2.076478600502014160e-01 -2.416924014687538147e-02 6.226643174886703491e-02 4.997014626860618591e-02 -1.807131171226501465e-01 7.367748022079467773e-02 -6.327189505100250244e-02 1.201414465904235840e-01 -3.180257976055145264e-01 -7.898034900426864624e-02 -5.384788662195205688e-02 -1.003288030624389648e-01 1.482070237398147583e-01 3.466030359268188477e-01 -2.437239587306976318e-01 -6.555736064910888672e-02 5.400237068533897400e-02 -1.524479091167449951e-01 -2.193403095006942749e-01 -1.414348781108856201e-01 -3.229169524274766445e-04 9.156368672847747803e-02 -6.461644917726516724e-02 2.500778734683990479e-01 4.786002635955810547e-02 3.121011555194854736e-01 -2.584310173988342285e-01 -2.388935685157775879e-01
2.576590776443481445e-01 -4.283492863178253174e-01 1.429038345813751221e-01 1.909533888101577759e-01 -2.205230593681335449e-01 -2.185243219137191772e-01 -2.398121953010559082e-01 -3.210541559383273125e-03 8.741678297519683838e-02 -1.639867722988128662e-01 7.019590586423873901e-03 2.370542846620082855e-02 -1.406120955944061279e-01 1.003825739026069641e-01 4.422113299369812012e-02 -2.002716362476348877e-01 2.832351438701152802e-02 -1.020815670490264893e-01 -5.181397125124931335e-02 -1.551274508237838745e-01 5.547748878598213196e-02 -3.741863369941711426e-01 -2.259276956319808960e-01 -3.708568587899208069e-02 -3.502542851492762566e-03 1.369389444589614868e-01 2.036732882261276245e-01 -2.292030155658721924e-01 1.511351913213729858e-01 9.904093295335769653e-02 1.671532690525054932e-01 1.594576984643936157e-01
2.265472710132598877e-01 -4.339792728424072266e-01 -6.142659112811088562e-02 1.135597005486488342e-01 -1.405091732740402222e-01 -2.107506245374679565e-01 2.123697996139526367e-01 -7.061144709587097168e-02 6.137207895517349243e-02 1.526281982660293579e-01 -3.011225722730159760e-02 8.633934706449508667e-02 1.195007488131523132e-01 6.245019659399986267e-02 8.526991307735443115e-02 -8.378578722476959229e-02 2.332447320222854614e-01 -4.481364885577932000e-05 -1.127191931009292603e-01 -9.904757142066955566e-02 1.345184743404388428e-01 -1.394849121570587158e-01 -3.001154363155364990e-01 -1.897430270910263062e-01 1.578143239021301270e-01 4.206923395395278931e-02 -1.995732039213180542e-01 1.764846742153167725e-01 -8.885354548692703247e-02 3.830534517765045166e-01 -1.818699687719345093e-01 -1.887696683406829834e-01
1.748376488685607910e-01 -4.229159951210021973e-01 9.402257204055786133e-02 -2.733700573444366455e-01 3.416224941611289978e-02 -8.381073176860809326e-02 1.912518031895160675e-02 -7.451643794775009155e-02 -1.890740357339382172e-02 4.119875654578208923e-02 -1.035474389791488647e-01 3.459322750568389893e-01 -9.600844979286193848e-02 1.249916031956672668e-01 1.329810619354248047e-01 -3.225723505020141602e-01 2.874300442636013031e-02 2.329346984624862671e-01 -5.662522837519645691e-02 2.615613341331481934e-01 2.572282217442989349e-02 -2.063029706478118896e-01 -2.717250399291515350e-02 -2.043671905994415283e-01 -7.562784850597381592e-02 5.984168127179145813e-02 1.182073205709457397e-01 1.572426259517669678e-01 1.540644913911819458e-01 2.609177231788635254e-01 -4.678110033273696899e-02 -2.437940984964370728e-01
1.402032226324081421e-01 -6.041949391365051270e-01 1.223209798336029053e-01 1.159427464008331299e-01 -1.320952326059341431e-01 -1.441543996334075928e-01 1.937367022037506104e-01 -8.153341710567474365e-02 -2.213425748050212860e-02 9.163918346166610718e-02 -7.657195627689361572e-02 6.320729106664657593e-02 -1.878637634217739105e-02 -3.071110323071479797e-02 -2.921385876834392548e-02 -5.241620820015668869e-03 2.725689411163330078e-01 3.622990101575851440e-02 -1.082724854350090027e-01 -1.092386990785598755e-01 1.324495524168014526e-01 -7.607293128967285156e-02 -2.975016832351684570e-01 -1.216465756297111511e-01 1.930524408817291260e-02 7.907596230506896973e-02 -1.494133025407791138e-01 1.087525710463523865e-01 -1.407639980316162109e-01 3.876303136348724365e-01 -2.146416306495666504e-01 -2.710274048149585724e-02
2.095085084438323975e-01 -3.156692385673522949e-01 -1.900878502056002617e-03 -3.142320737242698669e-02 1.509161889553070068e-01 -3.321976363658905029e-01 -1.262868046760559082e-01 -2.050243876874446869e-02 2.890942990779876709e-01 -1.700379401445388794e-01 -1.775331050157546997e-01 -3.483619168400764465e-02 -3.544518724083900452e-02 3.606505692005157471e-02 2.516210973262786865e-01 -2.141007184982299805e-01 1.758266985416412354e-01 3.731872439384460449e-01 -7.223731279373168945e-02 -4.194838926196098328e-02 2.384808659553527832e-01 -2.482003867626190186e-01 -7.306899875402450562e-03 2.623899653553962708e-02 -8.311226218938827515e-02 4.670077562332153320e-02 8.825927972793579102e-02 1.724032312631607056e-01 2.009094804525375366e-01 3.313989192247390747e-02 -9.899395518004894257e-03 2.539625465869903564e-01
9.714863449335098267e-02 -4.944257736206054688e-01 3.913436084985733032e-02 -2.337261885404586792e-01 4.330335184931755066e-02 -1.626628339290618896e-01 -2.501986324787139893e-01 -1.081715524196624756e-01 1.881534457206726074e-01 -2.142023146152496338e-01 3.110642135143280029e-01 -1.260061562061309814e-01 -5.437216535210609436e-02 1.213786527514457703e-01 1.001058593392372131e-01 -1.645091921091079712e-01 8.710196614265441895e-02 8.975240588188171387e-02 -3.997506201267242432e-02 1.733404844999313354e-01 1.888836473226547241e-01 -1.907464265823364258e-01 3.387955250218510628e-03 -8.749550580978393555e-02 2.947959490120410919e-02 -1.116026490926742554e-01 4.778142645955085754e-02 -3.354665040969848633e-01 -1.192046329379081726e-01 5.592007935047149658e-02 1.147794574499130249e-01 -2.300938367843627930e-01
-3.454174101352691650e-02 -3.689446449279785156e-01 2.565022110939025879e-01 -9.948725253343582153e-02 -1.998641043901443481e-01 6.619031727313995361e-02 -2.847587876021862030e-02 1.344279199838638306e-01 -9.704087674617767334e-02 -1.119356527924537659e-01 -3.046504780650138855e-02 2.354215532541275024e-01 -1.845904588699340820e-01 7.865055650472640991e-02 2.098475694656372070e-01 -1.413184255361557007e-01 2.143232673406600952e-01 1.882162094116210938e-01 -2.358183562755584717e-01 -8.556421846151351929e-02 -3.532219305634498596e-02 -2.693922817707061768e-01 -1.564365178346633911e-01 -2.046356350183486938e-01 2.341923862695693970e-02 7.305040210485458374e-02 -1.738015562295913696e-01 2.084942907094955444e-01 1.622411161661148071e-01 1.652026325464248657e-01 -3.293724954128265381e-01 -1.228878721594810486e-01
5.684904009103775024e-02 -2.816559374332427979e-01 5.021414253860712051e-03 -1.899196356534957886e-01 2.021003365516662598e-01 -8.778482675552368164e-02 6.119538843631744385e-02 2.575063407421112061e-01 3.465510606765747070e-01 1.585730761289596558e-01 1.118128076195716858e-01 5.353868938982486725e-03 -1.952094435691833496e-01 -2.577104866504669189e-01 9.100730530917644501e-03 -2.310338616371154785e-01 -3.582674777135252953e-03 1.695417985320091248e-02 -4.777052700519561768e-01 1.685485709458589554e-03 -1.663050055503845215e-02 -2.323980778455734253e-01 4.877288639545440674e-02 2.977364696562290192e-03 4.286431893706321716e-02 -7.260379195213317871e-02 -1.070810630917549133e-01 -4.509889706969261169e-02 2.589796781539916992e-01 2.391405105590820312e-01 5.506051331758499146e-02 1.179238185286521912e-01
-1.344687584787607193e-02 -3.032092452049255371e-01 2.140583246946334839e-01 -3.207649588584899902e-01 -1.395311057567596436e-01 -8.090758323669433594e-02 -1.201599538326263428e-01 -2.116367518901824951e-01 2.006618082523345947e-01 3.156879171729087830e-02 1.258677244186401367e-01 3.106790184974670410e-01 -1.179135963320732117e-01 -3.793947864323854446e-03 3.567471206188201904e-01 -1.706264168024063110e-01 1.167078763246536255e-01 -5.951234488748013973e-04 4.538196697831153870e-02 1.760362237691879272e-01 2.578250765800476074e-01 -2.598014473915100098e-01 -1.037906780838966370e-01 -9.442212432622909546e-02 -7.761391252279281616e-02 -2.186870872974395752e-01 -1.737830489873886108e-01 4.272810649126768112e-03 -3.286892548203468323e-03 1.981522291898727417e-01 -1.579051017761230469e-01 3.740356862545013428e-02
-6.837136298418045044e-02 -3.429420292377471924e-01 1.958855390548706055e-01 -6.412488967180252075e-02 6.961799692362546921e-03 -1.776536703109741211e-01 -2.024925351142883301e-01 8.070036768913269043e-02 -3.133277967572212219e-02 8.042789250612258911e-02 -2.556654810905456543e-01 1.360178440809249878e-01 1.091589480638504028e-01 2.894847989082336426e-01 7.045997679233551025e-02 -4.629720747470855713e-01 -9.080980718135833740e-02 6.793818436563014984e-03 -3.667495548725128174e-01 -1.125416755676269531e-01 1.151819061487913132e-02 1.262328028678894043e-01 4.547148942947387695e-02 -5.284547433257102966e-02 -2.349579632282257080e-01 -4.579550772905349731e-02 1.393983513116836548e-01 -1.553733497858047485e-01 -1.584442146122455597e-02 1.177690252661705017e-01 -2.216125875711441040e-01 9.626965224742889404e-02
4.711269587278366089e-02 -3.209353387355804443e-01 9.321860224008560181e-02 7.153071463108062744e-02 2.786432504653930664e-01 -1.184862926602363586e-01 -2.187803983688354492e-01 1.295593082904815674e-01 3.498396575450897217e-01 5.844322592020034790e-02 -1.393091231584548950e-01 -2.547188103199005127e-02 -3.009265661239624023e-01 3.074184246361255646e-02 -1.658184453845024109e-02 -2.358428686857223511e-01 -1.509856525808572769e-02 4.403472691774368286e-02 -1.594839990139007568e-01 2.616607770323753357e-02 -1.833426505327224731e-01 -5.307397805154323578e-04 2.913175821304321289e-01 -2.479788064956665039e-01 -1.306798961013555527e-02 -1.846368014812469482e-01 -2.557646334171295166e-01 7.596751675009727478e-03 2.221459150314331055e-01 1.755468696355819702e-01 1.744741201400756836e-02 2.071698009967803955e-01
2.812577188014984131e-01 -5.216377973556518555e-01 1.183642521500587463e-01 -4.791473224759101868e-02 4.589921236038208008e-02 -1.807654350996017456e-01 -2.533068358898162842e-01 -8.112923800945281982e-02 -4.347461834549903870e-02 -1.746943295001983643e-01 2.983064949512481689e-01 1.663357764482498169e-01 -2.563450336456298828e-01 -5.007585976272821426e-03 2.543459273874759674e-02 -2.667880952358245850e-01 -2.103030234575271606e-01 -1.638125181198120117e-01 1.399377733469009399e-01 -2.242386937141418457e-01 1.099391207098960876e-01 -2.722491323947906494e-02 -1.951629966497421265e-01 9.093534201383590698e-02 -2.947705506812781096e-04 1.668933779001235962e-01 -7.282654754817485809e-03 5.416920781135559082e-02 -3.817486809566617012e-03 -7.313730567693710327e-02 3.891121968626976013e-02 4.998461529612541199e-02
2.111923992633819580e-01 -3.891007602214813232e-02 7.727777957916259766e-02 -4.482234269380569458e-02 -1.249750033020973206e-01 -2.879318296909332275e-01 -3.359461575746536255e-02 1.846114993095397949e-01 3.713661730289459229e-01 7.541377097368240356e-02 1.740645468235015869e-01 1.483543217182159424e-01 4.457043111324310303e-02 -1.966044455766677856e-01 1.046332269906997681e-01 -3.037043809890747070e-01 -3.961670771241188049e-02 3.519520759582519531e-01 -4.161261022090911865e-01 1.870094686746597290e-01 1.587934046983718872e-01 -2.049937844276428223e-02 2.287784963846206665e-01 9.971693158149719238e-02 5.877563357353210449e-02 8.695488423109054565e-02 -6.798069179058074951e-02 1.209624037146568298e-01 6.262988597154617310e-02 1.130818799138069153e-01 5.461871623992919922e-02 3.136138990521430969e-02
-2.584269270300865173e-03 -1.992925554513931274e-01 1.332120299339294434e-01 1.322391927242279053e-01 -6.343206018209457397e-02 -3.139735162258148193e-01 1.589111387729644775e-01 -2.066968381404876709e-01 3.626899793744087219e-02 -1.001667976379394531e-01 -1.015080660581588745e-01 1.318901330232620239e-01 6.699169054627418518e-03 2.047796398401260376e-01 6.185942143201828003e-02 -4.414364993572235107e-01 6.340511888265609741e-02 -1.539368033409118652e-01 -1.057597771286964417e-01 -7.779246661812067032e-03 1.800735592842102051e-01 1.809166520833969116e-01 6.146005913615226746e-02 2.183602899312973022e-01 1.147103980183601379e-01 1.607101112604141235e-01 -1.319707930088043213e-01 -8.510005474090576172e-02 1.754500344395637512e-02 4.853135645389556885e-01 -5.422262009233236313e-03 -1.401948183774948120e-01
-2.454595565795898438e-01 -4.804381728172302246e-01 1.607973128557205200e-01 1.427907496690750122e-01 5.239778384566307068e-02 -2.058163285255432129e-01 1.283645182847976685e-01 -7.370448857545852661e-02 2.374437637627124786e-02 -1.307752635329961777e-02 3.210853319615125656e-03 -1.282166838645935059e-01 -4.276158660650253296e-02 -1.363548189401626587e-01 4.346736520528793335e-02 -1.099924072623252869e-01 -5.155201628804206848e-02 1.357619091868400574e-02 -3.248175978660583496e-01 1.138270422816276550e-01 1.510420143604278564e-01 5.230809748172760010e-02 1.973168998956680298e-01 -3.222970962524414062e-01 2.759287357330322266e-01 -1.509884893894195557e-01 -6.293306499719619751e-02 -1.636676117777824402e-02 -1.933420598506927490e-01 3.314761221408843994e-01 4.272265359759330750e-03 6.302230805158615112e-02
-3.363164365291595459e-01 -2.507756650447845459e-01 1.089581474661827087e-01 8.543545007705688477e-02 -1.071726903319358826e-01 2.061223983764648438e-02 9.699141234159469604e-02 1.323060095310211182e-01 4.000541269779205322e-01 4.503206163644790649e-02 2.026653438806533813e-01 1.775687746703624725e-02 -2.670144848525524139e-02 3.439244329929351807e-01 -2.035119980573654175e-01 -3.439052402973175049e-01 6.836206652224063873e-03 1.092833206057548523e-01 -3.608664572238922119e-01 -9.760558605194091797e-02 1.526761651039123535e-01 5.729494243860244751e-02 7.308843731880187988e-02 -1.783067435026168823e-01 2.327590063214302063e-02 1.145994216203689575e-01 -2.090001255273818970e-01 -5.776143446564674377e-02 -3.042750619351863861e-02 7.144381850957870483e-02 3.949120268225669861e-02 -1.063435617834329605e-02
6.702760607004165649e-02 -4.021629691123962402e-01 1.061176806688308716e-01 -6.531535089015960693e-02 1.175137534737586975e-01 -7.482620328664779663e-02 9.197887033224105835e-02 1.094101816415786743e-01 -8.482624590396881104e-02 -1.185263022780418396e-01 8.803088963031768799e-02 7.934361696243286133e-02 -5.726287364959716797e-01 1.261965483427047729e-01 1.113055050373077393e-01 -2.512794733047485352e-01 2.427963912487030029e-01 3.418726101517677307e-02 -2.471430599689483643e-02 3.419101610779762268e-02 1.581418216228485107e-01 1.994307897984981537e-02 -2.301038801670074463e-01 -6.997995823621749878e-02 6.602432578802108765e-02 -7.395169883966445923e-02 -1.171851828694343567e-01 -6.328105926513671875e-02 1.022543609142303467e-01 2.879683375358581543e-01 -2.246624976396560669e-01 -8.477817475795745850e-02
-3.806694224476814270e-02 -2.959091365337371826e-01 5.834408104419708252e-02 -1.712708771228790283e-01 -2.241686284542083740e-01 -1.196623295545578003e-01 -2.616060972213745117e-01 -8.378864079713821411e-02 -1.629015356302261353e-01 -7.442004047334194183e-03 9.786991775035858154e-02 2.932771742343902588e-01 -5.476850643754005432e-02 -9.194488823413848877e-02 2.504054605960845947e-01 -4.141468927264213562e-02 1.583368889987468719e-02 -6.003177165985107422e-02 -1.604334563016891479e-01 -1.159354858100414276e-02 1.739193797111511230e-01 -2.346387505531311035e-01 1.911774724721908569e-01 -3.723399341106414795e-02 -4.250735417008399963e-02 1.002720147371292114e-01 -1.979877352714538574e-01 4.378392186481505632e-04 2.042943686246871948e-01 4.313345551490783691e-01 -3.269528150558471680e-01 -3.817600756883621216e-02
3.197166323661804199e-02 -1.247053295373916626e-01 2.940157353878021240e-01 2.670692205429077148e-01 6.413227319717407227e-02 -1.775890588760375977e-01 -2.313235551118850708e-01 -2.185154557228088379e-01 2.625553309917449951e-01 -4.905805364251136780e-02 1.204830333590507507e-01 -5.030858516693115234e-02 -1.857347786426544189e-01 1.126829013228416443e-01 -4.669905453920364380e-02 -2.834518253803253174e-01 -1.032894477248191833e-01 8.009852468967437744e-02 -1.464955806732177734e-01 -3.162062764167785645e-01 8.381909132003784180e-02 -3.795914724469184875e-02 -3.015527129173278809e-01 2.914102673530578613e-01 -7.548009604215621948e-02 -5.306215025484561920e-03 -6.593439728021621704e-02 2.161193788051605225e-01 1.037882715463638306e-01 2.056558132171630859e-01 1.208420749753713608e-02 1.943962872028350830e-01
1.633319631218910217e-02 -6.757735460996627808e-02 2.604333162307739258e-01 2.368486821651458740e-01 7.416381966322660446e-03 -3.213160037994384766e-01 -5.826313421130180359e-02 -2.026393115520477295e-01 1.034815609455108643e-01 -5.992227792739868164e-02 -3.767774254083633423e-02 1.658615767955780029e-01 -1.037670597434043884e-01 1.964805126190185547e-01 -1.283954232931137085e-01 -2.942090928554534912e-01 -1.270482093095779419e-01 8.781609684228897095e-02 -2.424465566873550415e-01 -2.297435253858566284e-01 -1.303731184452772141e-02 -1.844472289085388184e-01 -1.687388569116592407e-01 1.729645431041717529e-01 8.014478534460067749e-02 -1.690093874931335449e-01 -5.181586369872093201e-02 -1.056558340787887573e-01 2.786582410335540771e-01 3.360622823238372803e-01 -1.040459051728248596e-01 2.227043807506561279e-01
1.684222668409347534e-01 -5.358814001083374023e-01 1.295281201601028442e-01 -7.096975296735763550e-02 -4.511199146509170532e-02 -2.272382676601409912e-01 1.130947843194007874e-01 -7.342840731143951416e-02 -1.486727744340896606e-01 4.999179765582084656e-02 -1.669694036245346069e-01 1.986488997936248779e-01 -1.164673045277595520e-01 1.229840666055679321e-01 1.658367365598678589e-01 -1.162599548697471619e-01 8.992850780487060547e-02 1.727040708065032959e-01 1.128404587507247925e-01 2.238279441371560097e-03 2.040708810091018677e-02 -2.368435636162757874e-02 5.242120847105979919e-02 -2.864930629730224609e-01 1.810727417469024658e-01 4.452500492334365845e-02 -2.225412428379058838e-02 1.769206374883651733e-01 7.270991802215576172e-02 3.336918354034423828e-01 -1.704571843147277832e-01 -2.836043834686279297e-01
2.828033640980720520e-02 -3.705510497093200684e-01 1.851844638586044312e-01 -3.162015974521636963e-01 -1.078596115112304688e-01 -7.430192083120346069e-02 -1.448820829391479492e-01 2.686381936073303223e-01 1.765664666891098022e-01 -1.015794929116964340e-03 -6.912841647863388062e-02 -8.992966264486312866e-02 -2.822551317512989044e-02 1.607819944620132446e-01 8.615615963935852051e-02 -2.221024483442306519e-01 -6.857297569513320923e-02 -2.426967397332191467e-02 -1.459654867649078369e-01 -1.216581016778945923e-01 3.720538020133972168e-01 -2.668108791112899780e-02 2.892805635929107666e-01 2.169525027275085449e-01 5.544978380203247070e-02 1.154846251010894775e-01 -1.836734563112258911e-01 -1.349153220653533936e-01 2.066774219274520874e-01 2.779769711196422577e-02 -1.437694430351257324e-01 2.146350294351577759e-01
1.069862488657236099e-02 -3.618113696575164795e-01 -1.325013488531112671e-01 2.759155035018920898e-01 -2.619700692594051361e-02 -2.366238087415695190e-01 -6.598136574029922485e-02 -4.270694032311439514e-02 -1.098708882927894592e-01 -4.197653755545616150e-02 8.168013393878936768e-02 -2.098536118865013123e-02 -1.916497498750686646e-01 2.433077841997146606e-01 4.063455760478973389e-02 -7.625123113393783569e-02 4.292580857872962952e-02 1.787745654582977295e-01 -3.354176133871078491e-02 1.071357578039169312e-01 2.139712683856487274e-02 -3.840078711509704590e-01 3.114998042583465576e-01 1.180229522287845612e-02 1.909755170345306396e-01 2.358700335025787354e-01 7.261430472135543823e-02 -9.423428773880004883e-02 1.394008100032806396e-01 3.408210277557373047e-01 -2.118870168924331665e-01 9.926702082157135010e-02
-2.034529112279415131e-02 -3.967781662940979004e-01 1.492013633251190186e-01 2.620014846324920654e-01 1.532844156026840210e-01 -1.466429978609085083e-01 -2.057469785213470459e-01 -1.503914594650268555e-01 7.714583072811365128e-03 5.598986521363258362e-03 1.920500397682189941e-01 1.201115399599075317e-01 -1.167468912899494171e-02 3.139977902173995972e-02 8.454245328903198242e-02 -4.459747672080993652e-01 -1.300766766071319580e-01 -3.773551806807518005e-02 -1.876623034477233887e-01 3.278934359550476074e-01 -1.986649185419082642e-01 6.924594938755035400e-02 2.191389352083206177e-02 1.540827751159667969e-01 1.748144328594207764e-01 1.289944648742675781e-01 3.490993008017539978e-02 5.123898386955261230e-02 -5.975643638521432877e-03 2.628684043884277344e-01 -3.764432668685913086e-02 -1.777005940675735474e-01
1.051318943500518799e-01 -4.110982716083526611e-01 -5.847962200641632080e-02 -2.011769860982894897e-01 -1.624103188514709473e-01 -3.537518680095672607e-01 -2.239336967468261719e-01 -7.064374536275863647e-02 1.749233901500701904e-01 1.194207891821861267e-01 6.870441883802413940e-02 7.152016460895538330e-02 -7.353219389915466309e-02 8.824827522039413452e-02 8.833260834217071533e-02 -2.899661958217620850e-01 8.117638528347015381e-02 5.904133617877960205e-02 -1.372855156660079956e-02 -7.584717124700546265e-02 -1.149361729621887207e-01 -3.227604627609252930e-01 -1.167921125888824463e-01 -8.899459242820739746e-02 1.520593315362930298e-01 -2.564556896686553955e-01 -1.875410228967666626e-01 -4.634070768952369690e-02 -3.480400890111923218e-02 -1.594333946704864502e-01 -3.153435587882995605e-01 -4.880792275071144104e-02
-2.793028717860579491e-03 -3.535361886024475098e-01 1.498894095420837402e-01 -1.038830280303955078e-01 -1.611664295196533203e-01 -1.458534449338912964e-01 -4.838880896568298340e-02 -2.758692502975463867e-01 -2.268843650817871094e-01 -7.682141661643981934e-02 2.710611792281270027e-03 2.329313904047012329e-01 -4.027409553527832031e-01 -1.460286378860473633e-01 2.223779857158660889e-01 -3.741495013236999512e-01 -8.351747691631317139e-02 1.850847899913787842e-01 -1.256132964044809341e-02 -1.831366270780563354e-01 1.394806504249572754e-01 -2.251588106155395508e-01 -7.511412724852561951e-03 -1.778722368180751801e-02 -4.889633134007453918e-02 1.429290175437927246e-01 -1.199779217131435871e-03 -3.416267037391662598e-02 -4.111635312438011169e-02 2.281830310821533203e-01 1.864560879766941071e-02 -8.887953311204910278e-02
-1.370566040277481079e-01 -2.065208256244659424e-01 3.165096044540405273e-02 -6.676299963146448135e-04 1.026628762483596802e-01 -9.864300489425659180e-02 -2.727662324905395508e-01 -2.798338048160076141e-02 -1.281095482409000397e-02 -7.338055223226547241e-02 1.920944266021251678e-02 1.382250487804412842e-01 -1.311723589897155762e-01 1.587755084037780762e-01 4.196013808250427246e-01 -3.125185370445251465e-01 2.867252230644226074e-01 3.382992744445800781e-01 1.084626317024230957e-01 -2.216355949640274048e-01 1.180000156164169312e-01 -1.048022732138633728e-01 1.481633726507425308e-02 -8.362209796905517578e-02 1.613589823246002197e-01 2.289947122335433960e-02 9.826489537954330444e-02 3.007487058639526367e-01 4.040559008717536926e-02 1.793260872364044189e-01 2.402074821293354034e-02 2.241355031728744507e-01
1.956051290035247803e-01 -4.408669769763946533e-01 1.113731712102890015e-01 2.016110867261886597e-01 -9.936375170946121216e-02 -3.483334928750991821e-02 -2.367692142724990845e-01 -3.566934540867805481e-02 5.484700575470924377e-02 -8.111798018217086792e-02 5.090427584946155548e-03 2.854767628014087677e-02 -1.356866210699081421e-01 7.850579172372817993e-02 2.542869448661804199e-01 -3.425461947917938232e-01 3.733589127659797668e-02 -5.927537381649017334e-02 -1.579928547143936157e-01 -1.509832441806793213e-01 -5.227266252040863037e-02 -2.793115973472595215e-01 -2.155000716447830200e-01 -1.378813534975051880e-01 -1.320582628250122070e-01 1.975926756858825684e-01 8.736986666917800903e-02 -2.805292308330535889e-01 1.832819432020187378e-01 7.837468385696411133e-02 2.000529468059539795e-01 8.642957359552383423e-02
2.543934881687164307e-01 -1.928929388523101807e-01 5.951711162924766541e-02 -1.130612790584564209e-01 1.205641180276870728e-01 -3.526149690151214600e-02 -2.746958099305629730e-02 1.503204107284545898e-01 2.677836120128631592e-01 -1.511043012142181396e-01 -2.711681127548217773e-01 -8.689398877322673798e-03 -1.991819739341735840e-01 3.818175569176673889e-02 1.096841916441917419e-01 -2.891871631145477295e-01 2.438151687383651733e-01 -1.447456050664186478e-02 -1.655262112617492676e-01 -3.433012962341308594e-02 3.791843652725219727e-01 -3.561643958091735840e-01 -1.475504785776138306e-01 1.305174231529235840e-01 -1.512109488248825073e-01 -1.030025109648704529e-01 -1.071146950125694275e-01 4.059841111302375793e-02 1.712804883718490601e-01 1.035693734884262085e-01 -2.116675674915313721e-01 9.244611859321594238e-02
3.983608484268188477e-01 -2.963963150978088379e-01 7.554458081722259521e-02 -1.250089257955551147e-01 -1.197014749050140381e-01 -2.408603727817535400e-01 -1.214066222310066223e-01 3.811961412429809570e-02 2.637082338333129883e-01 -1.102375760674476624e-01 9.714799374341964722e-02 1.400667726993560791e-01 -1.072663366794586182e-01 6.461194157600402832e-02 3.440576419234275818e-02 -2.095775008201599121e-01 -2.106381654739379883e-01 -2.386470884084701538e-01 3.641896694898605347e-02 -9.653042256832122803e-02 2.725735008716583252e-01 -2.280458994209766388e-02 -1.524239629507064819e-01 8.646754175424575806e-02 -1.054907292127609253e-01 3.132468760013580322e-01 -1.696622073650360107e-01 2.875998616218566895e-01 1.519235074520111084e-01 4.126569256186485291e-02 -4.508418589830398560e-02 8.362050354480743408e-02
7.724757492542266846e-02 -3.719025552272796631e-01 2.616943418979644775e-02 1.727959811687469482e-01 1.867562532424926758e-01 -1.556448042392730713e-01 -1.031871214509010315e-01 -1.738655567169189453e-01 4.852570965886116028e-02 -1.646733582019805908e-01 1.213597282767295837e-01 -1.396735161542892456e-01 -1.350170075893402100e-01 1.425922363996505737e-01 3.092109858989715576e-01 -3.597371876239776611e-01 1.100229546427726746e-01 -1.286539733409881592e-01 -9.617876261472702026e-02 -4.874811694025993347e-02 -2.051194012165069580e-01 -8.151657134294509888e-02 1.789527535438537598e-01 2.724295482039451599e-02 2.214754521846771240e-01 5.524241179227828979e-02 5.501069501042366028e-02 -3.645977377891540527e-02 -1.330788731575012207e-01 2.112673670053482056e-01 -3.951294124126434326e-01 3.473154082894325256e-02
2.458498626947402954e-01 -3.402216434478759766e-01 1.084167361259460449e-01 1.395952254533767700e-01 -4.073021933436393738e-02 -3.378251791000366211e-01 -2.431297004222869873e-01 8.188889175653457642e-02 3.113669753074645996e-01 -2.822753787040710449e-01 -6.920947134494781494e-02 1.364634335041046143e-01 -1.193803697824478149e-01 -7.304376363754272461e-02 -4.901357367634773254e-02 -6.294424086809158325e-02 4.063157364726066589e-02 1.766484379768371582e-01 -2.143587172031402588e-01 -4.238049685955047607e-02 2.703710086643695831e-02 1.846026629209518433e-01 2.310884445905685425e-01 -1.687872111797332764e-01 -1.466805636882781982e-01 -1.091175992041826248e-02 -1.364832967519760132e-01 1.926037222146987915e-01 -1.960287243127822876e-01 2.073722034692764282e-01 -1.674230545759201050e-01 -2.916024811565876007e-02
1.604113578796386719e-01 -4.444665610790252686e-01 1.666923761367797852e-01 -1.224654838442802429e-01 -2.911292761564254761e-02 -1.996998190879821777e-01 7.030498981475830078e-02 4.591461643576622009e-02 -6.077298149466514587e-02 6.431113928556442261e-02 1.030405610799789429e-02 1.266815215349197388e-01 -4.918177127838134766e-01 7.777600735425949097e-02 9.113386273384094238e-02 -1.590111665427684784e-02 2.012307494878768921e-01 2.290938794612884521e-01 8.744837343692779541e-02 -1.455224957317113876e-02 1.660074740648269653e-01 -3.387378901243209839e-02 -1.747889220714569092e-01 -2.092134207487106323e-01 -1.817477494478225708e-02 -1.397685408592224121e-01 -1.937746815383434296e-02 6.234786286950111389e-02 1.045171618461608887e-01 3.455390334129333496e-01 -1.544528603553771973e-01 -1.533301472663879395e-01
-1.569159030914306641e-01 -4.063484966754913330e-01 -3.074111342430114746e-01 3.048554249107837677e-02 -2.101411670446395874e-01 -2.396230399608612061e-01 -4.430210292339324951e-01 3.389224410057067871e-03 -8.347273804247379303e-03 2.077484503388404846e-02 3.012239038944244385e-01 2.023456841707229614e-01 1.048048138618469238e-01 1.846471279859542847e-01 -3.597716242074966431e-02 -2.287896722555160522e-01 9.971890598535537720e-02 -1.578558236360549927e-01 -8.230806887149810791e-02 2.271122485399246216e-02 -6.095965951681137085e-02 9.574538469314575195e-02 3.426229208707809448e-02 -1.604503393173217773e-01 3.339734300971031189e-02 -3.018832020461559296e-02 -1.494861096143722534e-01 1.183970570564270020e-01 1.775103621184825897e-02 1.304673403501510620e-01 -1.138964444398880005e-01 1.881939172744750977e-01
9.373684227466583252e-02 -3.476202785968780518e-01 1.326315402984619141e-01 2.514586150646209717e-01 2.532891929149627686e-01 -3.494489192962646484e-02 -2.298876494169235229e-01 -1.771236956119537354e-01 1.716966032981872559e-01 -6.681101769208908081e-02 1.265697032213211060e-01 1.861282736063003540e-01 -7.419826579280197620e-05 -5.176384001970291138e-02 1.566130518913269043e-01 -4.059842824935913086e-01 -4.118328914046287537e-02 1.668076217174530029e-01 -1.964779570698738098e-03 2.139614224433898926e-01 -1.869124025106430054e-01 1.127159968018531799e-01 -6.576571613550186157e-02 -7.970444113016128540e-02 2.881651520729064941e-01 1.223637610673904419e-01 -3.247727081179618835e-02 2.947859698906540871e-03 -1.198316663503646851e-01 2.911408245563507080e-01 -2.974648959934711456e-02 -1.749560832977294922e-01
2.596853971481323242e-01 -3.365549147129058838e-01 1.895266771316528320e-01 -1.053837165236473083e-01 -9.695307910442352295e-02 -2.346593737602233887e-01 -7.454536110162734985e-02 3.106059879064559937e-02 -1.013898178935050964e-01 4.975492134690284729e-02 -1.784257739782333374e-01 2.586682438850402832e-01 -2.529324293136596680e-01 2.391671203076839447e-02 2.287571579217910767e-01 -2.490497678518295288e-01 2.718784213066101074e-01 2.362741529941558838e-01 -1.157450899481773376e-01 -1.381979584693908691e-01 1.354302167892456055e-01 -8.395246416330337524e-02 -1.899183839559555054e-01 -6.263501942157745361e-02 1.216645538806915283e-01 -2.210577949881553650e-02 -1.809348613023757935e-01 7.034976780414581299e-02 2.004870921373367310e-01 -7.624503970146179199e-02 -1.518661081790924072e-01 -2.474046945571899414e-01
-1.995489746332168579e-01 -2.511127293109893799e-01 2.492226362228393555e-01 2.357625216245651245e-02 4.716502502560615540e-02 -9.373144060373306274e-02 5.963774025440216064e-02 -2.161712050437927246e-01 1.897725611925125122e-01 -1.530697196722030640e-01 -2.129918150603771210e-02 5.885524302721023560e-02 -4.625824838876724243e-02 -1.274837702512741089e-01 9.676911868155002594e-03 -2.970029711723327637e-01 7.219312340021133423e-02 -4.962504375725984573e-03 -3.442534506320953369e-01 -1.942381262779235840e-02 3.669397532939910889e-01 8.122292160987854004e-02 -9.676269441843032837e-02 2.947136461734771729e-01 9.669527411460876465e-02 1.962731927633285522e-01 -2.927761971950531006e-01 2.346466183662414551e-01 3.324851021170616150e-02 1.898658126592636108e-01 -1.178501471877098083e-01 4.268087446689605713e-02
5.969048663973808289e-02 -1.976667791604995728e-01 -7.747138291597366333e-02 1.444152891635894775e-01 1.821640133857727051e-01 -2.842849791049957275e-01 -1.198724657297134399e-01 -1.181531697511672974e-01 2.538645863533020020e-01 -2.209592014551162720e-01 -2.371248304843902588e-01 8.495085686445236206e-02 8.985470235347747803e-02 2.661070525646209717e-01 1.503087393939495087e-02 -3.326349258422851562e-01 2.099178284406661987e-01 3.835794031620025635e-01 -6.490582227706909180e-02 -1.095790937542915344e-01 1.984154284000396729e-01 -1.733665019273757935e-01 1.102709993720054626e-01 -4.443349316716194153e-02 -1.783985048532485962e-01 1.216312721371650696e-01 -1.279187351465225220e-01 1.309019699692726135e-02 -1.052355021238327026e-01 1.061280816793441772e-01 1.052794009447097778e-01 1.847930997610092163e-01
1.286606639623641968e-01 -2.694632709026336670e-01 -4.070647433400154114e-02 2.045366764068603516e-01 -1.896056532859802246e-02 -2.375575900077819824e-01 -3.389218151569366455e-01 -1.980466991662979126e-01 -1.176976338028907776e-01 -6.827604025602340698e-02 2.504344284534454346e-01 -5.927585810422897339e-02 -9.289769083261489868e-02 1.480197459459304810e-01 2.037921696901321411e-01 -2.489353120326995850e-01 1.615795493125915527e-01 -6.622592359781265259e-02 -1.091388165950775146e-01 4.431919008493423462e-02 -7.901870459318161011e-02 -2.923821844160556793e-02 2.189495414495468140e-01 2.663058787584304810e-02 9.229162335395812988e-02 2.750981599092483521e-02 1.769881844520568848e-01 -1.788202375173568726e-01 -1.586366146802902222e-01 3.092316985130310059e-01 -3.647740185260772705e-01 1.055119186639785767e-01
8.196846395730972290e-02 -3.873146474361419678e-01 -1.021186113357543945e-01 8.207837492227554321e-02 -1.571434289216995239e-01 -5.044046044349670410e-02 -2.479798644781112671e-01 -2.181353606283664703e-02 -7.087298482656478882e-02 1.240066140890121460e-01 4.154788553714752197e-01 -1.310916990041732788e-01 -2.954338490962982178e-01 3.511091694235801697e-02 3.296167254447937012e-01 -1.647366434335708618e-01 -7.251326739788055420e-02 3.522671461105346680e-01 -1.300335973501205444e-01 -2.067091129720211029e-02 1.037768870592117310e-01 -1.345786899328231812e-01 -9.209586679935455322e-02 -2.518383264541625977e-01 -1.085482444614171982e-02 -2.963457070291042328e-02 -6.452132761478424072e-02 5.799707025289535522e-02 -7.831307500600814819e-02 -6.238144636154174805e-02 -1.817608326673507690e-01 5.772523209452629089e-02
1.734797656536102295e-01 -3.867754340171813965e-01 -1.965419203042984009e-01 1.483897119760513306e-01 -1.953985244035720825e-01 -2.419812828302383423e-01 2.495639771223068237e-02 -1.118002645671367645e-02 -1.064058393239974976e-01 7.023444026708602905e-02 1.134313195943832397e-01 -6.456398963928222656e-02 -2.140986174345016479e-01 1.359338462352752686e-01 1.000499799847602844e-01 -1.424357593059539795e-01 -6.329801678657531738e-02 2.625755965709686279e-01 -1.601476073265075684e-01 1.760207265615463257e-01 2.724757790565490723e-01 -2.323103845119476318e-01 -2.838079631328582764e-02 6.976693123579025269e-02 -6.714587658643722534e-02 6.317774951457977295e-02 2.126436680555343628e-01 -3.506392985582351685e-02 -1.161573678255081177e-01 4.198309779167175293e-01 -7.515648752450942993e-02 1.430402845144271851e-01
1.134423390030860901e-01 -5.207266211509704590e-01 -1.398746389895677567e-03 1.194722279906272888e-01 -8.658104389905929565e-02 -2.871835231781005859e-01 1.416462808847427368e-01 -1.856327354907989502e-01 5.585756152868270874e-02 -9.902898967266082764e-02 8.045433461666107178e-02 1.512962877750396729e-01 -1.928206682205200195e-01 -2.624794654548168182e-02 -2.533712685108184814e-01 -2.054552137851715088e-01 -9.694092720746994019e-02 5.715044960379600525e-02 -4.101710766553878784e-02 -1.093753241002559662e-02 3.011663258075714111e-02 -4.411796927452087402e-01 -2.296116203069686890e-01 -1.185595523566007614e-02 3.444135561585426331e-02 -6.309285014867782593e-02 1.292490363121032715e-01 5.486883968114852905e-02 -2.435777103528380394e-03 2.502881586551666260e-01 7.059224881231784821e-03 1.420579552650451660e-01
1.443498283624649048e-01 -3.758582174777984619e-01 3.455171287059783936e-01 1.685357689857482910e-01 -2.204441875219345093e-01 -2.534700334072113037e-01 -5.482666939496994019e-02 1.924128085374832153e-02 2.378603219985961914e-01 -3.265919536352157593e-02 1.365875303745269775e-01 1.183672100305557251e-01 -1.690232753753662109e-01 8.916414529085159302e-02 1.540242508053779602e-02 -1.437693983316421509e-01 -5.952686443924903870e-02 4.790993034839630127e-02 -2.253954857587814331e-01 -5.079399421811103821e-02 -7.375323772430419922e-02 9.167037159204483032e-02 3.873114585876464844e-01 -1.940846145153045654e-01 1.777144498191773891e-03 -1.754904836416244507e-01 8.537372574210166931e-03 1.591281741857528687e-01 -1.611315459012985229e-01 1.657361984252929688e-01 -2.177825123071670532e-01 -9.138713777065277100e-02
-2.873845398426055908e-02 -1.598398089408874512e-01 2.158668935298919678e-01 -7.980838418006896973e-02 -1.755589693784713745e-01 -1.057997271418571472e-01 -2.123632095754146576e-02 2.956450171768665314e-02 3.183074295520782471e-01 -5.073795095086097717e-02 -1.548687070608139038e-01 1.695188879966735840e-01 -1.035153493285179138e-01 1.798183023929595947e-01 -2.754038572311401367e-01 -2.583452761173248291e-01 6.603749934583902359e-03 9.878132492303848267e-02 -2.471950203180313110e-01 -3.466229140758514404e-01 1.548476368188858032e-01 -9.810955077409744263e-02 3.643324077129364014e-01 -1.488465517759323120e-01 1.632955819368362427e-01 -1.391639858484268188e-01 -2.039061784744262695e-01 7.714632898569107056e-02 6.475603580474853516e-02 2.055859565734863281e-01 -4.285588115453720093e-02 -1.168572902679443359e-01
1.811067312955856323e-01 -3.955881297588348389e-01 2.620635330677032471e-01 -4.383556917309761047e-02 2.917429506778717041e-01 -1.354358047246932983e-01 -1.941013932228088379e-01 -1.462164819240570068e-01 1.381530910730361938e-01 1.094828918576240540e-02 2.497617304325103760e-01 -2.915825843811035156e-01 -1.410052329301834106e-01 2.176723927259445190e-01 6.497159600257873535e-02 -3.777846992015838623e-01 9.004069119691848755e-02 6.305047124624252319e-02 -9.789209812879562378e-02 1.349730938673019409e-01 -1.406985521316528320e-01 -1.789433509111404419e-01 1.070440933108329773e-01 -1.383059620857238770e-01 -1.517439167946577072e-02 5.186163261532783508e-02 -1.045702770352363586e-02 -1.194754093885421753e-01 -7.697826623916625977e-02 -1.504348590970039368e-02 -8.969148993492126465e-02 -2.073621600866317749e-01
2.898791432380676270e-01 -2.577325701713562012e-01 5.761358141899108887e-02 -9.053652733564376831e-02 1.503923088312149048e-01 -1.993045806884765625e-01 -1.293741166591644287e-01 1.117014661431312561e-01 2.471940219402313232e-01 -2.416271567344665527e-01 -2.261936068534851074e-01 -1.073547452688217163e-01 -1.288298815488815308e-01 -3.659948706626892090e-02 2.089512348175048828e-01 -2.309572398662567139e-01 1.412508189678192139e-01 -1.441782563924789429e-01 -1.513275653123855591e-01 -1.092701628804206848e-01 2.668699622154235840e-01 -4.121109545230865479e-01 -1.199823915958404541e-01 7.730867713689804077e-02 -1.209490820765495300e-01 7.018855214118957520e-02 -1.196769997477531433e-01 -7.094643265008926392e-02 1.050745770335197449e-01 2.135798633098602295e-01 6.177049502730369568e-02 1.138727739453315735e-01
1.659018732607364655e-02 -5.490013360977172852e-01 -1.941369324922561646e-01 -3.903628587722778320e-01 1.523159537464380264e-02 -7.404182106256484985e-02 -3.347561955451965332e-01 -1.408847123384475708e-01 2.516435086727142334e-01 -7.165696471929550171e-02 2.664391137659549713e-02 1.795758008956909180e-01 -6.806536763906478882e-02 5.223591998219490051e-02 1.997698992490768433e-01 -1.380707174539566040e-01 -1.315089762210845947e-01 1.283532679080963135e-01 -1.901604533195495605e-01 -3.621431067585945129e-02 3.792619705200195312e-02 -2.313257008790969849e-01 -6.937999278306961060e-02 -2.005490660667419434e-02 9.659641981124877930e-02 1.650295779109001160e-02 -4.314916953444480896e-02 -1.352396607398986816e-01 -1.182107105851173401e-01 -4.645721986889839172e-02 4.095456376671791077e-02 -1.546109616756439209e-01
-7.701126486063003540e-02 -2.343426793813705444e-01 7.507845014333724976e-02 -7.648035883903503418e-02 -5.660682450979948044e-03 -1.079381182789802551e-01 -7.678388059139251709e-02 3.796019256114959717e-01 4.040194749832153320e-01 2.816898003220558167e-02 8.209894597530364990e-02 -1.140280291438102722e-01 -9.005708247423171997e-02 -1.441603153944015503e-01 1.151219308376312256e-01 -2.411155551671981812e-01 2.212897986173629761e-01 2.498894184827804565e-01 -1.981131583452224731e-01 2.011645734310150146e-01 1.124529242515563965e-01 -8.917510509490966797e-02 2.269043028354644775e-01 -2.637959420680999756e-01 -1.850064396858215332e-01 2.724977768957614899e-02 -9.809889644384384155e-02 4.318463429808616638e-02 -1.431735139340162277e-02 2.968214750289916992e-01 5.288772284984588623e-02 1.075907126069068909e-01
2.001847475767135620e-01 -1.359215565025806427e-02 9.643929451704025269e-02 -1.039833426475524902e-01 -4.626525193452835083e-02 -2.794239521026611328e-01 7.468184828758239746e-02 1.348332017660140991e-01 4.098372757434844971e-01 2.230888418853282928e-02 3.015925176441669464e-02 2.326520532369613647e-01 -3.710334748029708862e-02 -5.787298455834388733e-02 8.162750862538814545e-03 -3.686194121837615967e-01 -1.815771758556365967e-01 2.042198628187179565e-01 -5.207806229591369629e-01 1.352358013391494751e-01 6.784868240356445312e-02 -8.213721215724945068e-02 1.578578501939773560e-01 -1.656978763639926910e-02 -4.308635368943214417e-02 1.031709089875221252e-01 -8.902975358068943024e-03 3.245435655117034912e-02 1.307211071252822876e-01 1.907543540000915527e-01 4.099893383681774139e-03 6.027573719620704651e-02
3.315356373786926270e-02 -3.908325731754302979e-01 1.256915479898452759e-01 8.345510810613632202e-02 -1.242563501000404358e-01 -2.381535060703754425e-02 -4.128646105527877808e-02 -3.108961880207061768e-01 -1.839511692523956299e-01 -9.521415829658508301e-02 -1.059454050846397877e-03 1.892217099666595459e-01 -2.737100720405578613e-01 -4.580322280526161194e-02 -4.868610948324203491e-02 -2.721535563468933105e-01 1.827918551862239838e-02 2.518990039825439453e-01 -2.457403242588043213e-01 1.423693820834159851e-02 3.493391573429107666e-01 -3.206214010715484619e-01 -1.725722700357437134e-01 1.227925568819046021e-01 1.017822399735450745e-01 -1.250840723514556885e-02 -1.657077968120574951e-01 -9.024051576852798462e-02 -1.191799417138099670e-01 2.089560264721512794e-03 -1.394748687744140625e-01 5.480465665459632874e-02
-2.318470627069473267e-01 -2.364880591630935669e-01 -1.553457230329513550e-01 2.624998241662979126e-02 -6.460928171873092651e-02 -1.901224851608276367e-01 -3.665088117122650146e-01 -2.500545084476470947e-01 1.133167222142219543e-01 9.555340558290481567e-02 2.098518460988998413e-01 9.959186427295207977e-03 1.311523932963609695e-02 2.814584411680698395e-02 -9.021408855915069580e-02 -3.599213659763336182e-01 2.652059793472290039e-01 6.980361044406890869e-02 -6.728392094373703003e-02 -1.539348363876342773e-01 -2.042126469314098358e-02 4.355104267597198486e-02 2.305510938167572021e-01 -2.074513137340545654e-01 2.046844922006130219e-02 2.925068736076354980e-01 -5.839756503701210022e-02 -3.951147943735122681e-02 5.283984169363975525e-02 1.130698397755622864e-01 -3.155743181705474854e-01 1.245782673358917236e-01
1.161998137831687927e-01 -4.446433782577514648e-01 -9.324398636817932129e-02 9.184726327657699585e-02 1.468473225831985474e-01 -8.984015136957168579e-02 -1.030301526188850403e-01 2.786970734596252441e-01 1.483216434717178345e-01 2.438552975654602051e-01 1.519194841384887695e-01 -1.265463531017303467e-01 -1.744339615106582642e-02 1.728850454092025757e-01 1.411950681358575821e-03 -5.221023038029670715e-02 -9.154958277940750122e-02 -1.426883637905120850e-01 -1.704856902360916138e-01 8.135119080543518066e-02 1.287554800510406494e-01 -1.751457154750823975e-01 -1.245682537555694580e-01 -2.204399704933166504e-01 9.616113454103469849e-02 7.900103926658630371e-02 -9.122709184885025024e-02 6.596137583255767822e-02 1.972438991069793701e-01 3.821196556091308594e-01 -2.537961900234222412e-01 2.167325913906097412e-01
-1.531300395727157593e-01 -2.663542032241821289e-01 6.703887134790420532e-02 1.512296497821807861e-01 -4.862615605816245079e-04 -5.797810852527618408e-02 -4.526500031352043152e-02 1.276575680822134018e-02 1.281593292951583862e-01 -3.994251191616058350e-01 1.402012705802917480e-01 1.424520462751388550e-01 3.966490924358367920e-02 -1.162138301879167557e-02 3.001394867897033691e-01 -3.560800850391387939e-01 2.487106025218963623e-01 1.146429181098937988e-01 -1.048777028918266296e-01 -2.261619120836257935e-01 3.130663931369781494e-01 -2.231742292642593384e-01 9.049192070960998535e-03 -2.702323496341705322e-01 -5.611625313758850098e-02 -1.738564521074295044e-01 -1.952251978218555450e-02 -6.520214490592479706e-03 -7.146295905113220215e-02 4.778698831796646118e-02 -1.226783320307731628e-01 -1.544561237096786499e-01
-9.384571015834808350e-02 -4.047898054122924805e-01 -4.536687955260276794e-02 2.101881504058837891e-01 -9.806570410728454590e-02 -3.554393351078033447e-01 -2.056542411446571350e-02 -1.500440686941146851e-01 -4.180373251438140869e-02 3.008924610912799835e-02 1.320020705461502075e-01 4.681058600544929504e-02 -2.184222685173153877e-03 1.622128486633300781e-02 -1.024590730667114258e-01 -2.277660071849822998e-01 1.393387764692306519e-01 8.792260289192199707e-02 4.701172187924385071e-02 -5.217931047081947327e-02 8.146644383668899536e-02 8.441039174795150757e-02 2.693217098712921143e-01 -2.378165870904922485e-01 -2.426613718271255493e-01 1.117287352681159973e-01 -1.573046296834945679e-02 -9.156106412410736084e-02 9.489416331052780151e-02 4.242058694362640381e-01 -1.420531887561082840e-02 3.053058981895446777e-01
-2.102109044790267944e-02 -3.863264620304107666e-01 7.420717924833297729e-02 -4.273107275366783142e-02 2.747178822755813599e-02 -4.529240727424621582e-02 1.926069855690002441e-01 1.208529770374298096e-01 1.012775897979736328e-01 -1.112279817461967468e-01 -2.304719015955924988e-02 -1.136713251471519470e-01 -1.533039212226867676e-01 -1.808689348399639130e-02 2.883624434471130371e-01 -2.364120632410049438e-01 1.541785895824432373e-01 1.591390520334243774e-01 -1.128414459526538849e-02 -1.742132157087326050e-01 2.972485721111297607e-01 -1.101635023951530457e-01 7.654152065515518188e-02 -4.213000833988189697e-01 -6.182124838232994080e-02 7.940617389976978302e-03 -9.707023203372955322e-02 1.580730229616165161e-01 -1.639512628316879272e-01 8.943019062280654907e-02 -1.316523700952529907e-01 3.682265579700469971e-01
-6.530233658850193024e-03 -3.121206462383270264e-01 2.014703899621963501e-01 -8.644923567771911621e-02 1.800191700458526611e-01 -2.729299366474151611e-01 -1.554961651563644409e-01 1.835938170552253723e-02 -1.371015608310699463e-02 5.936475843191146851e-02 -2.782858014106750488e-01 3.341534137725830078e-01 -1.000816598534584045e-01 2.428102195262908936e-01 -1.519248355180025101e-03 -3.594311475753784180e-01 -8.522257953882217407e-02 1.143301203846931458e-01 -2.917620241641998291e-01 2.097554039210081100e-03 4.667166620492935181e-02 1.862814724445343018e-01 -1.255843322724103928e-02 1.603502780199050903e-02 -1.427427977323532104e-01 2.012387290596961975e-02 1.741099730134010315e-02 -2.256489843130111694e-01 1.769548356533050537e-01 1.467436254024505615e-01 -2.295643985271453857e-01 1.085160672664642334e-01
1.370609998703002930e-01 -5.179731249809265137e-01 2.314562499523162842e-01 -1.559510827064514160e-01 1.927692629396915436e-02 -1.788007467985153198e-01 6.660718470811843872e-02 -1.281042844057083130e-01 -8.055881597101688385e-03 2.200918495655059814e-01 -8.934663981199264526e-02 2.197284400463104248e-01 -1.754938066005706787e-01 -5.106444004923105240e-03 2.182923257350921631e-01 -2.231874763965606689e-01 9.801199287176132202e-02 4.985611140727996826e-02 1.231439337134361267e-01 1.910298317670822144e-01 4.715914651751518250e-02 -7.569035887718200684e-02 -1.488010399043560028e-02 -3.007885217666625977e-01 4.079249687492847443e-03 -3.393679857254028320e-02 8.467385172843933105e-02 2.392153590917587280e-01 1.184738650918006897e-01 2.298645973205566406e-01 -2.005230486392974854e-01 -1.172071993350982666e-01
-8.212294429540634155e-02 -2.861967384815216064e-01 -9.578944742679595947e-02 -7.359653711318969727e-02 1.012550815939903259e-01 -2.107267230749130249e-01 -2.020898014307022095e-01 1.940504461526870728e-01 1.866703033447265625e-01 4.158132672309875488e-01 -2.157697454094886780e-02 -7.139778137207031250e-02 -1.303302198648452759e-01 2.748348936438560486e-02 4.128735512495040894e-02 -2.423133999109268188e-01 -3.719574585556983948e-02 -6.978647410869598389e-02 -2.469196766614913940e-01 -2.506838440895080566e-01 6.158646196126937866e-03 -1.369459778070449829e-01 8.831040933728218079e-03 -1.673364639282226562e-01 6.088735163211822510e-02 2.465887814760208130e-01 2.887061424553394318e-02 1.039966046810150146e-01 2.548054158687591553e-01 2.676113247871398926e-01 -2.845470905303955078e-01 3.900910913944244385e-02
-2.665364742279052734e-01 -3.288677334785461426e-01 2.780906260013580322e-01 -2.077967487275600433e-02 -4.964974243193864822e-03 -2.939511835575103760e-01 -1.922809332609176636e-01 -6.895729154348373413e-02 2.065431773662567139e-01 -7.426735013723373413e-02 9.911138564348220825e-02 -2.941146194934844971e-01 -1.936015188694000244e-01 2.266498953104019165e-01 -5.740990489721298218e-02 -2.847886979579925537e-01 -4.272514581680297852e-02 -2.073778808116912842e-01 -2.543474733829498291e-01 1.346749514341354370e-01 -6.380982231348752975e-03 -1.801092922687530518e-02 -2.117345035076141357e-01 2.190598845481872559e-02 3.428183495998382568e-02 2.302915789186954498e-02 2.009255588054656982e-01 4.440613836050033569e-02 -2.213893532752990723e-01 1.199981048703193665e-01 -6.581573188304901123e-02 -1.095178872346878052e-01
1.482452601194381714e-01 -3.635678887367248535e-01 7.723445445299148560e-02 2.001469023525714874e-02 -6.920319050550460815e-02 -3.225892186164855957e-01 1.300739683210849762e-02 -2.411012537777423859e-02 1.911634504795074463e-01 -1.540565192699432373e-01 -7.416299730539321899e-02 1.940708160400390625e-01 -2.256585657596588135e-01 1.369378864765167236e-01 -1.126139145344495773e-02 -2.502580881118774414e-01 7.101644575595855713e-02 7.789044082164764404e-02 -7.997629046440124512e-02 2.257659584283828735e-01 1.588987857103347778e-01 -1.545823179185390472e-02 3.895234167575836182e-01 -1.268392354249954224e-01 1.400815546512603760e-01 -3.226875364780426025e-01 -8.109600096940994263e-02 2.356591075658798218e-01 -1.414977312088012695e-01 1.117366626858711243e-01 9.395696222782135010e-02 7.088609784841537476e-02
-1.904650218784809113e-02 -3.392578065395355225e-01 1.617756783962249756e-01 1.008151024580001831e-01 1.137115284800529480e-01 -1.961425840854644775e-01 1.416816608980298042e-03 1.714181452989578247e-01 -1.589507460594177246e-01 8.806563913822174072e-02 2.184582501649856567e-01 -4.019143432378768921e-02 -9.322642534971237183e-02 1.007295101881027222e-01 2.607504371553659439e-03 -3.297837972640991211e-01 -2.294988930225372314e-01 -7.628206908702850342e-02 -9.728988260030746460e-02 4.025636985898017883e-02 1.219454705715179443e-01 -6.235269829630851746e-03 -5.895496532320976257e-02 -3.478572368621826172e-01 -2.987950295209884644e-02 -4.882945120334625244e-02 -4.062741398811340332e-01 1.443421561270952225e-02 1.175474002957344055e-01 -8.532893843948841095e-04 -3.511222600936889648e-01 -2.069841027259826660e-01
1.512047797441482544e-01 -3.203862011432647705e-01 1.969560384750366211e-01 -9.661085903644561768e-02 5.597719922661781311e-02 -6.966153532266616821e-02 -5.203562974929809570e-02 -8.261348307132720947e-02 -3.562410920858383179e-02 -8.836319297552108765e-02 -8.449032902717590332e-02 2.613161802291870117e-01 -2.227973937988281250e-01 8.291099965572357178e-02 2.197629362344741821e-01 -4.595005810260772705e-01 1.202696636319160461e-01 3.619699180126190186e-02 9.626940637826919556e-02 1.587032079696655273e-01 1.499418169260025024e-01 -2.708263099193572998e-01 -2.884324267506599426e-02 -2.416600883007049561e-01 6.811590492725372314e-02 6.912392377853393555e-02 2.551628835499286652e-02 -2.301881834864616394e-02 1.890318244695663452e-01 3.325298428535461426e-01 -1.153734251856803894e-01 -1.813412308692932129e-01
3.430751338601112366e-02 -2.588901817798614502e-01 1.596402674913406372e-01 -2.642216980457305908e-01 -2.545731961727142334e-01 -9.214141964912414551e-02 2.076116204261779785e-02 -2.091383486986160278e-01 1.736594736576080322e-02 -5.006887018680572510e-02 9.413785487413406372e-02 1.672679185867309570e-01 -5.618706811219453812e-03 1.555838882923126221e-01 4.489333927631378174e-01 -3.308193981647491455e-01 -2.681903168559074402e-02 1.602377295494079590e-01 1.388794183731079102e-02 4.346777871251106262e-02 2.656445205211639404e-01 -2.476795613765716553e-01 6.962347310036420822e-03 -2.189103364944458008e-01 -1.083610653877258301e-01 -1.267723888158798218e-01 -1.800205558538436890e-01 4.040310159325599670e-03 7.531625032424926758e-02 2.571175992488861084e-01 -4.292043671011924744e-02 -4.407305642962455750e-02
2.222705632448196411e-02 -4.016814231872558594e-01 -9.210778027772903442e-02 3.452390804886817932e-02 -2.018228471279144287e-01 -1.012061238288879395e-01 -2.068516612052917480e-01 2.092393338680267334e-01 -2.924228459596633911e-02 -8.816114068031311035e-02 8.643124997615814209e-02 -5.130543187260627747e-02 -4.414564371109008789e-02 -1.719712615013122559e-01 2.939613163471221924e-01 -4.458487331867218018e-01 3.032293915748596191e-01 2.060725688934326172e-01 1.263332217931747437e-01 -2.885296940803527832e-01 6.292618066072463989e-02 -7.696291059255599976e-02 1.805000379681587219e-02 -6.088252365589141846e-02 1.173770986497402191e-02 1.599977165460586548e-01 -1.503971591591835022e-02 2.570349276065826416e-01 9.199537336826324463e-03 -1.303783804178237915e-02 -1.131654307246208191e-01 5.348723381757736206e-02
-6.237218901515007019e-02 -3.310215771198272705e-01 -2.746528983116149902e-01 9.229982644319534302e-02 -2.125348597764968872e-01 -2.750531435012817383e-01 8.294522762298583984e-03 7.709571719169616699e-02 4.114824533462524414e-01 -1.202769279479980469e-01 1.890525817871093750e-01 -1.247971504926681519e-01 -1.547389924526214600e-01 4.905835725367069244e-03 3.758856281638145447e-02 -3.314129710197448730e-01 1.791857033967971802e-01 -6.717781722545623779e-02 1.087805181741714478e-01 -9.622700512409210205e-02 -1.102047562599182129e-01 -7.136891037225723267e-02 -8.162195980548858643e-02 6.256092339754104614e-02 1.297613233327865601e-01 7.220079714898020029e-05 -3.382374718785285950e-02 4.084483161568641663e-02 6.750963075319305062e-05 4.352093338966369629e-01 -2.148996852338314056e-02 1.018861904740333557e-01
-1.944094151258468628e-02 -2.288698852062225342e-01 4.391537234187126160e-02 2.502820789813995361e-01 1.085204333066940308e-01 -2.767957448959350586e-01 -1.209824979305267334e-01 -1.843007355928421021e-01 2.198550999164581299e-01 -2.661604061722755432e-02 3.392167389392852783e-01 1.841085404157638550e-01 -2.276476938277482986e-03 7.124242186546325684e-02 6.058325245976448059e-02 -4.472734034061431885e-01 7.563757151365280151e-02 -6.889196485280990601e-02 1.532519422471523285e-02 3.283328413963317871e-01 -6.941182911396026611e-02 7.395154237747192383e-02 -3.067601064685732126e-04 -4.368717223405838013e-02 2.252532541751861572e-01 2.213211953639984131e-01 -1.203859690576791763e-02 3.632534295320510864e-02 -1.300406409427523613e-03 1.664434671401977539e-01 2.723881741985678673e-03 -2.815364003181457520e-01
7.498390972614288330e-02 -1.798724085092544556e-01 -4.472606629133224487e-02 4.669688269495964050e-02 -1.398112624883651733e-01 -1.818481087684631348e-01 -1.348843276500701904e-01 4.996822178363800049e-01 1.374651193618774414e-01 5.720653757452964783e-02 -1.191727891564369202e-01 -4.177074879407882690e-02 -2.622742019593715668e-02 7.225137948989868164e-02 -1.374427080154418945e-01 -1.664847284555435181e-01 1.061419099569320679e-01 1.705074757337570190e-01 -3.174768686294555664e-01 -3.103452734649181366e-02 1.337178349494934082e-01 -2.958579957485198975e-01 -2.374722957611083984e-01 -1.276796609163284302e-01 -8.447400294244289398e-03 1.636394709348678589e-01 -3.829248994588851929e-02 1.637916415929794312e-01 1.192421540617942810e-01 2.018533647060394287e-01 -2.280604392290115356e-01 2.537688016891479492e-01
-2.987240850925445557e-01 -2.552382051944732666e-01 2.492246180772781372e-01 -8.270841836929321289e-02 9.721916913986206055e-02 -3.755697607994079590e-01 4.625177755951881409e-02 4.165307804942131042e-02 3.812592923641204834e-01 -1.105895712971687317e-01 1.794759184122085571e-01 1.039193198084831238e-01 -1.127228140830993652e-01 4.437119141221046448e-02 -2.890652790665626526e-02 -1.813107132911682129e-01 -4.879841208457946777e-02 2.543636262416839600e-01 -1.525762975215911865e-01 1.498746871948242188e-02 -1.009244238957762718e-03 4.394885897636413574e-02 5.522974580526351929e-02 -1.080302894115447998e-01 2.995934188365936279e-01 -1.846610195934772491e-02 -9.060126543045043945e-02 -1.811254322528839111e-01 -1.006496027112007141e-01 3.176052570343017578e-01 3.847776353359222412e-02 1.498849540948867798e-01
1.278742849826812744e-01 -4.013888239860534668e-01 4.831819236278533936e-02 -3.748884424567222595e-02 -5.635922774672508240e-02 -2.776315808296203613e-01 1.167163401842117310e-01 -9.608848392963409424e-02 -6.798155605792999268e-02 -1.649636775255203247e-01 -4.935534298419952393e-02 3.547886386513710022e-02 -2.251355051994323730e-01 -8.398211002349853516e-02 3.057460486888885498e-01 -2.095337957143783569e-01 -2.588197775185108185e-02 1.066775172948837280e-01 -8.460422605276107788e-02 -2.884366810321807861e-01 2.102430015802383423e-01 -8.734777569770812988e-02 2.249258104711771011e-03 -2.291129380464553833e-01 -8.292946964502334595e-02 1.762802898883819580e-01 -8.854143321514129639e-02 1.948668509721755981e-01 -1.386156231164932251e-01 1.541512012481689453e-01 -8.241569995880126953e-02 3.804779946804046631e-01
-2.103392183780670166e-01 -2.062868177890777588e-01 7.168243080377578735e-02 -1.063533946871757507e-01 1.023721545934677124e-01 -3.212229907512664795e-01 -2.611970901489257812e-01 1.311011463403701782e-01 1.578153967857360840e-01 9.327147901058197021e-02 2.880011312663555145e-02 1.565876882523298264e-03 -2.289457619190216064e-01 -3.185930475592613220e-02 -1.803944259881973267e-01 -2.968633174896240234e-01 1.081359535455703735e-01 -8.249983936548233032e-02 -4.993020743131637573e-02 2.392850071191787720e-02 -8.564247749745845795e-03 -1.011648774147033691e-01 1.892732679843902588e-01 -1.068495661020278931e-01 -2.163721472024917603e-01 1.345167458057403564e-01 -2.597258985042572021e-01 2.646478414535522461e-01 2.806532680988311768e-01 3.511769473552703857e-01 2.855926752090454102e-02 6.863518804311752319e-02
-2.594585716724395752e-01 -2.848670780658721924e-01 4.176637232303619385e-01 -1.642427742481231689e-01 4.102760553359985352e-02 -2.139493674039840698e-01 2.831376530230045319e-02 1.361588132567703724e-03 2.488500922918319702e-01 -1.368613988161087036e-01 1.602807343006134033e-01 -1.204466596245765686e-01 -1.209405362606048584e-01 1.104423627257347107e-01 -3.926479816436767578e-02 -2.458857893943786621e-01 -5.383075773715972900e-02 1.863745748996734619e-01 -3.011886477470397949e-01 1.691140234470367432e-03 -9.800748527050018311e-02 -4.509327188134193420e-02 -1.192953959107398987e-01 7.403294742107391357e-02 1.543223261833190918e-01 3.771816566586494446e-02 5.879928171634674072e-02 -2.147324532270431519e-01 -1.827221959829330444e-01 1.729809492826461792e-01 -2.715913653373718262e-01 1.435027271509170532e-01
8.030448853969573975e-02 -1.074416041374206543e-01 4.472142755985260010e-01 -5.820083618164062500e-02 -1.232448667287826538e-01 -3.086267113685607910e-01 -1.285423487424850464e-01 1.758111715316772461e-01 2.866203188896179199e-01 -3.455165773630142212e-02 6.215105950832366943e-02 1.334522664546966553e-01 4.941644147038459778e-03 -1.151593625545501709e-01 -1.226764023303985596e-01 -4.005220830440521240e-01 -2.721958421170711517e-02 6.733345240354537964e-02 -2.462535649538040161e-01 1.879763789474964142e-02 6.161245331168174744e-02 3.971514478325843811e-02 1.709394752979278564e-01 -1.455794870853424072e-01 -5.768393352627754211e-02 -1.063941270112991333e-01 -1.496379226446151733e-01 1.957963556051254272e-01 1.029893904924392700e-01 2.557889819145202637e-01 2.098543196916580200e-01 9.732357412576675415e-02
2.744158543646335602e-02 -3.148221671581268311e-01 2.970212101936340332e-01 -1.688260734081268311e-01 -1.434279140084981918e-03 -5.732606723904609680e-02 -4.853394813835620880e-03 -1.066678240895271301e-01 4.509999230504035950e-02 -8.320069313049316406e-02 1.225825399160385132e-01 9.949620813131332397e-02 -4.001934826374053955e-01 9.522853791713714600e-02 1.816345602273941040e-01 -3.853067755699157715e-01 5.375272408127784729e-02 6.414981186389923096e-02 8.539934456348419189e-02 2.052261531352996826e-01 1.416139304637908936e-01 -7.552979886531829834e-02 -1.327915638685226440e-01 -6.022987514734268188e-02 -1.013355031609535217e-01 -3.274618089199066162e-02 2.286681719124317169e-02 1.638720044866204262e-03 2.609662115573883057e-01 3.051669299602508545e-01 -1.354573518037796021e-01 -2.987986803054809570e-01
-2.627638280391693115e-01 -2.483152002096176147e-01 4.023973941802978516e-01 -2.207276821136474609e-01 1.431449949741363525e-01 -2.917645871639251709e-01 3.130608052015304565e-02 -7.185880560427904129e-03 2.438073903322219849e-01 -8.842444419860839844e-02 1.675512790679931641e-01 -2.108193784952163696e-01 -6.835105270147323608e-02 1.446855217218399048e-01 -9.936812520027160645e-02 -1.910566091537475586e-01 -1.581709831953048706e-01 2.739115953445434570e-01 -1.030556634068489075e-01 -6.161518767476081848e-02 8.961855620145797729e-02 4.138335213065147400e-02 -9.738346934318542480e-02 -3.434237465262413025e-02 9.048050642013549805e-02 1.874279528856277466e-01 6.269998848438262939e-02 -1.445694416761398315e-01 -6.105798855423927307e-02 2.994141280651092529e-01 -1.875217258930206299e-01 -9.317553788423538208e-02
3.153642416000366211e-01 -2.739888131618499756e-01 -4.187854006886482239e-02 -1.888766698539257050e-02 1.919153928756713867e-01 -2.679500579833984375e-01 4.723167791962623596e-02 -8.550107479095458984e-02 3.357840478420257568e-01 -1.345140337944030762e-01 -2.548485696315765381e-01 -1.460050940513610840e-01 -5.651720240712165833e-02 -4.930581524968147278e-02 1.740822345018386841e-01 -2.063823640346527100e-01 5.484141036868095398e-02 2.210091501474380493e-01 -1.271295696496963501e-01 -1.688953936100006104e-01 1.332449465990066528e-01 -3.147774934768676758e-01 2.215502709150314331e-01 1.027790382504463196e-01 -8.575953543186187744e-02 1.005160808563232422e-01 1.086405292153358459e-01 1.635273545980453491e-01 8.695136755704879761e-02 2.476197630167007446e-01 -1.156490689027123153e-04 1.079605966806411743e-01
6.928939372301101685e-02 -3.132865130901336670e-01 -1.819123476743698120e-01 -2.362908273935317993e-01 1.582837849855422974e-01 -2.320628762245178223e-01 -2.978264987468719482e-01 -2.098367959260940552e-01 6.360656023025512695e-02 -1.238723099231719971e-01 1.155025064945220947e-01 9.485638886690139771e-02 9.973035193979740143e-03 -2.088704705238342285e-02 3.873228728771209717e-01 -3.301396071910858154e-01 8.373565971851348877e-02 1.514766812324523926e-01 6.118732038885354996e-03 -3.389891684055328369e-01 2.260384559631347656e-01 -1.020998656749725342e-01 -1.646529585123062134e-01 -5.517795309424400330e-02 1.873933244496583939e-03 2.800036221742630005e-02 -5.660500377416610718e-02 -9.862225502729415894e-03 1.471994519233703613e-01 -1.405772380530834198e-02 -1.757641881704330444e-01 4.221744835376739502e-02
-1.938361227512359619e-01 -3.686513304710388184e-01 1.919005960226058960e-01 1.655904501676559448e-01 1.942689269781112671e-01 -1.736762225627899170e-01 -1.495346426963806152e-01 1.181507632136344910e-01 -1.899787597358226776e-02 8.043507486581802368e-02 -9.679292142391204834e-02 2.493956983089447021e-01 -1.849552839994430542e-01 3.202804625034332275e-01 -4.756425623781979084e-04 -3.072368502616882324e-01 -1.097737327218055725e-01 3.808146715164184570e-02 -1.075799614191055298e-01 -1.038467437028884888e-01 2.010934203863143921e-01 2.931444346904754639e-01 1.110486686229705811e-01 -8.725277334451675415e-02 -1.293509453535079956e-01 -1.880357116460800171e-01 7.430711295455694199e-03 -1.129674464464187622e-01 7.313784956932067871e-02 2.899016141891479492e-01 -5.115209147334098816e-02 9.686811268329620361e-02
1.371448785066604614e-01 -2.486165612936019897e-01 1.399103254079818726e-01 1.155198290944099426e-01 1.905697137117385864e-01 -2.395729571580886841e-01 -2.010429948568344116e-01 1.748823672533035278e-01 -1.964776217937469482e-01 6.279306858777999878e-02 3.359878659248352051e-01 -1.656049787998199463e-01 -1.629297733306884766e-01 -2.821659483015537262e-02 -2.317044185474514961e-03 -3.406123518943786621e-01 -1.464799046516418457e-01 6.775765120983123779e-02 -2.930672466754913330e-01 -1.520206034183502197e-01 -2.251815497875213623e-01 1.246769204735755920e-01 -6.281099468469619751e-02 -1.697870045900344849e-01 -1.830719556892290711e-04 1.697351038455963135e-01 -1.352080404758453369e-01 8.419167250394821167e-02 2.236356288194656372e-01 2.237136960029602051e-01 -5.748042091727256775e-02 -6.252406537532806396e-02
3.292532563209533691e-01 -2.651644945144653320e-01 4.051748290657997131e-02 8.609575778245925903e-02 -1.401661708950996399e-02 -3.367292582988739014e-01 -6.059946492314338684e-02 -3.085766732692718506e-01 1.375942528247833252e-01 -3.916120529174804688e-02 -2.226891070604324341e-01 6.456781178712844849e-02 1.107748746871948242e-01 4.772518947720527649e-02 4.845490306615829468e-02 -4.268321692943572998e-01 2.666467726230621338e-01 2.064169347286224365e-01 -1.803885214030742645e-03 -1.779852360486984253e-01 -1.432653889060020447e-02 -1.231676340103149414e-01 -9.575214236974716187e-02 -1.341381818056106567e-01 -1.377397030591964722e-01 2.763643115758895874e-02 8.483670651912689209e-02 1.212703529745340347e-02 -6.530488282442092896e-02 1.913953125476837158e-01 5.589543655514717102e-02 2.596428394317626953e-01
-1.180200353264808655e-01 -4.269903898239135742e-01 -1.139806061983108521e-01 -5.168162286281585693e-02 3.644898161292076111e-02 -2.811383605003356934e-01 -1.389009356498718262e-01 4.841563105583190918e-02 -6.449615955352783203e-02 4.464182630181312561e-02 1.516454368829727173e-01 1.289477944374084473e-01 -3.014661371707916260e-01 1.921010911464691162e-01 1.479197889566421509e-01 -3.107643425464630127e-01 4.306288436055183411e-02 -8.641670644283294678e-02 8.711641281843185425e-02 1.355140656232833862e-01 3.316127508878707886e-02 -2.470563203096389771e-01 3.024166822433471680e-01 8.012045174837112427e-02 -9.986083209514617920e-02 3.155746459960937500e-01 -1.369178295135498047e-02 -4.822714254260063171e-03 1.384908407926559448e-01 1.379863768815994263e-01 1.252895295619964600e-01 1.873292922973632812e-01
-2.698725275695323944e-02 -3.865993618965148926e-01 1.349898576736450195e-01 2.009868621826171875e-02 -7.921967655420303345e-02 -1.293535232543945312e-01 1.703673899173736572e-01 9.886433184146881104e-02 4.501028358936309814e-02 -3.667509183287620544e-02 -1.475130021572113037e-01 -3.268122673034667969e-02 -3.726682960987091064e-01 2.439534217119216919e-01 4.452252388000488281e-02 -3.986079394817352295e-01 1.820255629718303680e-02 3.021978959441184998e-02 -1.015747711062431335e-01 -1.052538678050041199e-01 3.845086991786956787e-01 -1.442344784736633301e-01 -1.486850827932357788e-01 -3.983429074287414551e-02 -2.052773386240005493e-01 3.641318995505571365e-03 -1.086661815643310547e-01 -2.208396494388580322e-01 1.927843689918518066e-01 1.814717426896095276e-02 -1.350264251232147217e-01 -1.023317649960517883e-01
1.474610529839992523e-03 -3.038435876369476318e-01 1.925671547651290894e-01 -7.029978185892105103e-02 -8.372835814952850342e-03 -1.410381644964218140e-01 -8.043175190687179565e-02 -1.852935999631881714e-01 4.486591741442680359e-02 2.044817432761192322e-02 2.692391723394393921e-02 3.906687796115875244e-01 -1.678093373775482178e-01 7.241434883326292038e-03 2.944476604461669922e-01 -3.969223499298095703e-01 4.666253179311752319e-02 1.937055438756942749e-01 3.363613411784172058e-02 3.007087111473083496e-01 7.682244759052991867e-03 -1.835088133811950684e-01 -1.523124892264604568e-02 -2.112420499324798584e-01 2.159019745886325836e-02 6.930109858512878418e-02 7.012742012739181519e-02 6.058045476675033569e-02 2.119162976741790771e-01 2.053780853748321533e-01 -5.252953246235847473e-02 -2.511969208717346191e-01
-8.515132963657379150e-02 -4.132662415504455566e-01 2.251233309507369995e-01 -3.079649507999420166e-01 3.427910059690475464e-02 -9.457000344991683960e-02 -1.363200545310974121e-01 6.124608218669891357e-02 4.323682934045791626e-02 3.072978928685188293e-02 2.011074274778366089e-01 2.094904892146587372e-02 -2.541346848011016846e-01 2.283749133348464966e-01 -2.160007953643798828e-01 1.457648444920778275e-02 -1.601058691740036011e-01 4.588903114199638367e-02 5.192917585372924805e-02 -6.563501805067062378e-02 2.212914675474166870e-01 -1.369452923536300659e-01 5.957157164812088013e-02 2.142676860094070435e-01 -1.216062456369400024e-01 2.378531843423843384e-01 -3.507410585880279541e-01 -1.262231320142745972e-01 3.545017167925834656e-02 2.161517441272735596e-01 -1.488137096166610718e-01 -6.568215787410736084e-02
1.077520549297332764e-01 -4.376735091209411621e-01 -5.504285171627998352e-02 -4.599215462803840637e-02 3.638329356908798218e-02 -1.781678497791290283e-01 -9.398369491100311279e-02 5.291192606091499329e-02 1.788895875215530396e-01 1.354577839374542236e-01 -1.795586571097373962e-02 1.019052118062973022e-01 6.168160960078239441e-02 2.801661193370819092e-01 1.530769020318984985e-01 -1.791531443595886230e-01 -1.805212497711181641e-01 8.958772756159305573e-03 -2.494054883718490601e-01 1.015763059258460999e-01 3.768742457032203674e-02 1.921349763870239258e-01 3.993361070752143860e-02 4.459137469530105591e-02 4.613401740789413452e-02 -2.929088473320007324e-01 -1.898365914821624756e-01 -1.037534177303314209e-01 2.459606081247329712e-01 3.470577895641326904e-01 -2.446611672639846802e-01 1.595714390277862549e-01
-1.128214970231056213e-01 -3.734555542469024658e-01 4.545242339372634888e-02 8.042321354150772095e-02 1.314387321472167969e-01 -6.958425790071487427e-02 -2.596106529235839844e-01 -1.023387238383293152e-01 3.673072755336761475e-01 -5.165979638695716858e-02 -7.879994064569473267e-02 -1.328593045473098755e-01 -6.738489121198654175e-02 -7.116464525461196899e-02 -2.586425244808197021e-01 -2.248990386724472046e-01 2.135839164257049561e-01 2.082374095916748047e-01 -6.150951609015464783e-02 1.197064295411109924e-01 1.942659169435501099e-01 4.961482062935829163e-02 3.517282381653785706e-02 -4.699947312474250793e-02 1.078354045748710632e-01 -2.862905152142047882e-02 -4.020550847053527832e-01 1.019212603569030762e-01 4.982495680451393127e-02 2.681289017200469971e-01 1.151678860187530518e-01 1.670029908418655396e-01
-1.025885194540023804e-01 -2.796570062637329102e-01 5.642458796501159668e-02 -7.735459506511688232e-02 1.340609639883041382e-01 -5.241897329688072205e-02 4.993212223052978516e-02 1.388472616672515869e-01 1.422663778066635132e-01 1.025457307696342468e-01 1.705515384674072266e-01 2.165038287639617920e-01 1.595937907695770264e-01 -5.924572795629501343e-02 1.410608291625976562e-01 -3.242829144001007080e-01 1.326875537633895874e-01 4.482163488864898682e-02 -3.105612099170684814e-01 -2.107526659965515137e-01 2.021461427211761475e-01 -2.105352580547332764e-01 3.233426541555672884e-04 2.428640611469745636e-02 9.293055534362792969e-02 -2.623751759529113770e-01 -1.270761787891387939e-01 -7.260497659444808960e-02 2.116131782531738281e-01 4.494859278202056885e-01 6.840753555297851562e-02 -4.692079499363899231e-02
6.821566075086593628e-02 -2.110598385334014893e-01 1.760337799787521362e-01 -4.615877270698547363e-01 3.986143507063388824e-03 4.877232760190963745e-02 -2.528927922248840332e-01 1.539000570774078369e-01 1.592811048030853271e-01 -1.435413658618927002e-01 6.523784250020980835e-03 -5.193323642015457153e-02 -1.298725754022598267e-01 1.274207085371017456e-01 3.250863775610923767e-02 -2.353582382202148438e-01 -1.688283979892730713e-01 8.860606700181961060e-02 -2.823763191699981689e-01 -1.567111164331436157e-01 2.300924807786941528e-01 -1.296511888504028320e-01 2.049915343523025513e-01 9.623904526233673096e-02 7.131534069776535034e-02 -1.618055999279022217e-01 -2.651222944259643555e-01 9.114351868629455566e-02 4.799279570579528809e-02 6.941679120063781738e-02 -2.070694863796234131e-01 2.385356724262237549e-01
1.731109917163848877e-01 -1.742004603147506714e-01 -1.145806461572647095e-01 1.483861356973648071e-01 2.389912903308868408e-01 -2.076931595802307129e-01 -1.357650905847549438e-01 2.264719828963279724e-02 9.241063892841339111e-02 -2.337892055511474609e-01 -7.164491340517997742e-03 2.283965498208999634e-01 1.368653029203414917e-01 2.682325541973114014e-01 3.664310323074460030e-03 -2.800703346729278564e-01 2.852557599544525146e-01 1.047018989920616150e-01 -2.432498186826705933e-01 -8.353588730096817017e-02 2.355507612228393555e-01 -6.507067382335662842e-02 1.392241418361663818e-01 -2.686298191547393799e-01 -1.381073147058486938e-01 2.888311743736267090e-01 -1.707102358341217041e-01 6.255633383989334106e-02 1.665564477443695068e-01 4.714131727814674377e-02 1.407827585935592651e-01 7.558479905128479004e-02
1.800183653831481934e-01 -5.360405445098876953e-01 -1.248771101236343384e-01 -2.452825382351875305e-02 -6.247014179825782776e-02 -2.258653938770294189e-02 -1.739890724420547485e-01 -3.094919025897979736e-01 3.670339584350585938e-01 2.582022920250892639e-02 8.751418441534042358e-02 -2.146353721618652344e-01 -1.187074929475784302e-01 -1.176322996616363525e-02 -6.259631365537643433e-02 -3.444121778011322021e-01 4.310692846775054932e-02 4.674726724624633789e-02 4.519704356789588928e-02 6.961029022932052612e-02 9.731991589069366455e-02 -1.833648979663848877e-01 -7.934273779392242432e-02 -5.599308758974075317e-02 9.821750223636627197e-02 -6.285904347896575928e-02 4.060347378253936768e-02 -5.872131511569023132e-02 -1.891406774520874023e-01 1.638759523630142212e-01 -1.097466573119163513e-01 -2.255821228027343750e-01
5.986923351883888245e-02 -4.389298856258392334e-01 1.714908331632614136e-01 1.434137970209121704e-01 -1.253870502114295959e-02 -1.264002323150634766e-01 1.451123505830764771e-01 9.381869435310363770e-02 -1.455558389425277710e-01 -1.995317488908767700e-01 -4.013096913695335388e-02 -1.398044824600219727e-01 -1.848731040954589844e-01 3.880374878644943237e-02 1.625814437866210938e-01 -4.748979508876800537e-01 1.501303166151046753e-01 -5.106616392731666565e-02 -1.434468477964401245e-01 -3.995689377188682556e-02 2.071543335914611816e-01 -8.385862410068511963e-02 -1.099305227398872375e-01 -3.504518568515777588e-01 -6.949958205223083496e-02 -1.604254543781280518e-01 -1.505295783281326294e-01 3.340354934334754944e-02 6.690124422311782837e-02 4.136517643928527832e-03 -2.167580574750900269e-01 -9.460500441491603851e-04
6.773316860198974609e-02 -2.217206805944442749e-01 5.865806341171264648e-02 1.614698469638824463e-01 9.459619224071502686e-02 -9.090474992990493774e-02 3.277361392974853516e-03 5.120662450790405273e-01 2.559406161308288574e-01 -2.331715375185012817e-01 -9.308496862649917603e-02 5.260597541928291321e-02 -2.690162062644958496e-01 1.163933947682380676e-01 -2.905864082276821136e-02 -2.148776799440383911e-01 2.935710251331329346e-01 1.301884204149246216e-01 -2.229402214288711548e-01 1.108553335070610046e-01 -3.553085774183273315e-02 -2.650715596973896027e-02 2.051323838531970978e-02 -2.653757035732269287e-01 -1.828640401363372803e-01 1.886216104030609131e-01 -1.125341430306434631e-01 1.603977680206298828e-01 -5.501104146242141724e-02 2.874924987554550171e-02 -5.463831499218940735e-02 1.445069015026092529e-01
1.286236345767974854e-01 -2.815229594707489014e-01 -2.529737055301666260e-01 2.397071719169616699e-01 1.894521899521350861e-02 -3.056481778621673584e-01 -2.614918351173400879e-01 -5.878617987036705017e-02 2.127856910228729248e-01 -3.203271627426147461e-01 1.044978797435760498e-01 4.182685911655426025e-02 1.076101660728454590e-01 2.774633169174194336e-01 8.125722408294677734e-02 -1.134260967373847961e-01 2.403020262718200684e-01 1.703383177518844604e-01 -2.658734619617462158e-01 -2.370397895574569702e-01 1.187633797526359558e-01 1.199877634644508362e-01 -7.041325420141220093e-02 -1.902996748685836792e-01 -5.854877457022666931e-02 2.051557600498199463e-01 -7.284428179264068604e-02 2.743096463382244110e-02 9.099001437425613403e-02 1.167932432144880295e-02 6.695846468210220337e-02 -2.750162594020366669e-02
-8.475751616060733795e-03 -2.248201221227645874e-01 2.551277354359626770e-02 6.673540920019149780e-02 3.873877227306365967e-02 -3.644244074821472168e-01 -2.923995554447174072e-01 -2.348834127187728882e-01 -1.098150480538606644e-02 -1.958251595497131348e-01 1.475774347782135010e-01 -4.075170680880546570e-02 -1.423919349908828735e-01 1.069835759699344635e-02 2.041422128677368164e-01 -3.287829160690307617e-01 -2.033691620454192162e-03 -1.614783108234405518e-01 -4.582336917519569397e-02 1.157006695866584778e-01 -1.347073167562484741e-01 -1.707027256488800049e-01 1.919263303279876709e-01 7.880613207817077637e-02 4.812445491552352905e-02 8.237090706825256348e-02 1.973262876272201538e-01 -1.458251755684614182e-02 -1.231508702039718628e-01 2.607351541519165039e-01 -3.666761219501495361e-01 1.987130045890808105e-01
-4.383150115609169006e-02 -3.360363543033599854e-01 1.474945247173309326e-01 4.521659016609191895e-02 6.387258321046829224e-02 -9.827831760048866272e-03 3.460804373025894165e-02 2.289068698883056641e-01 -1.734144538640975952e-01 -2.704253792762756348e-01 7.852999866008758545e-02 -8.978464454412460327e-02 -1.911837235093116760e-02 4.865742474794387817e-02 8.564393967390060425e-02 -5.394922494888305664e-01 2.043260782957077026e-01 -2.263301983475685120e-02 -1.310264170169830322e-01 -1.940981447696685791e-01 1.022295281291007996e-01 -1.786005645990371704e-01 -8.566424995660781860e-02 -1.786631792783737183e-01 -2.537283673882484436e-02 3.191279619932174683e-02 -3.497799932956695557e-01 -8.643220365047454834e-02 1.532801240682601929e-01 2.477340213954448700e-02 -2.221930176019668579e-01 -3.698501363396644592e-02
2.656060755252838135e-01 -2.188087701797485352e-01 2.096743881702423096e-01 -3.438907489180564880e-02 2.176406383514404297e-01 -2.425643056631088257e-01 5.128197371959686279e-02 -2.461459301412105560e-02 -1.813207417726516724e-01 7.144148647785186768e-02 2.601610869169235229e-02 2.422235310077667236e-01 -2.365903705358505249e-01 1.771164536476135254e-01 5.397142842411994934e-02 -1.956956237554550171e-01 1.267233937978744507e-01 8.557216823101043701e-02 -8.299699425697326660e-02 5.234774202108383179e-02 2.077362686395645142e-01 -4.827043116092681885e-01 8.293745666742324829e-02 -2.602064013481140137e-01 -3.525532409548759460e-02 2.218266390264034271e-02 1.016691625118255615e-01 1.302145421504974365e-01 -1.646167039871215820e-02 2.518923580646514893e-01 -1.492675691843032837e-01 -4.818193614482879639e-02
6.503486633300781250e-02 -4.015184938907623291e-01 1.265359967947006226e-01 1.704980731010437012e-01 -5.254589021205902100e-02 -2.701611816883087158e-01 -2.247768193483352661e-01 1.762172430753707886e-01 3.174401819705963135e-01 -2.091109007596969604e-01 -6.593739986419677734e-02 9.937873482704162598e-02 -1.485615782439708710e-02 -1.538825482130050659e-01 -4.733855277299880981e-02 -1.723841279745101929e-01 2.797415666282176971e-02 6.709387153387069702e-02 -2.619635760784149170e-01 -6.652005761861801147e-02 -6.800404191017150879e-02 1.039183884859085083e-01 3.142230212688446045e-01 -1.803986132144927979e-01 9.232230484485626221e-02 2.524550072848796844e-02 -3.181748092174530029e-01 1.377316266298294067e-01 -1.506655961275100708e-01 1.493411660194396973e-01 -1.151348277926445007e-01 -7.005438208580017090e-02
2.115540653467178345e-01 -4.284831881523132324e-01 1.077060997486114502e-01 4.766874387860298157e-02 -1.516462713479995728e-01 -2.902823686599731445e-01 -1.035886630415916443e-01 -5.370248481631278992e-02 3.001266717910766602e-01 -1.236818432807922363e-01 -2.942223846912384033e-01 6.622240692377090454e-02 1.219397932291030884e-01 7.801834028214216232e-03 1.404412835836410522e-01 -1.815212517976760864e-01 1.654314845800399780e-01 2.798264920711517334e-01 -7.160328328609466553e-03 -1.286296267062425613e-02 1.835005730390548706e-01 -2.523599863052368164e-01 -1.830509118735790253e-02 1.765422075986862183e-01 -6.990478187799453735e-02 1.796789467334747314e-01 -2.165164612233638763e-02 -4.484323784708976746e-02 1.052743047475814819e-01 1.721203178167343140e-01 1.913978159427642822e-01 1.457061171531677246e-01
8.074333518743515015e-02 -2.608982920646667480e-01 4.895549267530441284e-02 8.393055945634841919e-02 1.045714989304542542e-01 5.516056716442108154e-02 -1.211224645376205444e-01 1.648263186216354370e-01 2.337547689676284790e-01 -5.415607988834381104e-02 -3.580443328246474266e-03 -7.801265269517898560e-02 -6.726371496915817261e-02 -7.404006272554397583e-02 -4.889981355518102646e-03 -5.842935442924499512e-01 1.011112406849861145e-01 -7.451837509870529175e-02 -9.811775386333465576e-02 3.106393218040466309e-01 2.796784341335296631e-01 1.220650821924209595e-01 1.675909459590911865e-01 -2.506935000419616699e-01 -8.885306119918823242e-02 8.304314687848091125e-03 1.017021834850311279e-01 6.528493016958236694e-02 2.079944312572479248e-01 2.121496796607971191e-01 7.386941928416490555e-03 1.679462045431137085e-01
[truncated: 3,275,051 more chars]
