# Supplementary material for: The Language of Innovation
Source: PLoS One. 2020 Apr 30;15(4):e0230107. doi: 10.1371/journal.pone.0230107 (PMC7194493; doi:10.1371/journal.pone.0230107)
Supplement: S23 File — (GZ) [file pone.0230107.s023.tar.gz › 2001-2005/V2Run_3_VS_4500_embeddings2001-2005ED32.txt]

-2.639856040477752686e-01 2.261536121368408203e-01 -6.825404614210128784e-02 1.960874348878860474e-02 6.510499119758605957e-02 -1.544882059097290039e-01 -1.985929608345031738e-01 1.472793668508529663e-01 -7.337753660976886749e-03 -3.663273528218269348e-02 4.938412085175514221e-02 3.715041279792785645e-02 -3.113010898232460022e-02 1.103529334068298340e-01 5.203121900558471680e-01 2.214734554290771484e-01 -3.674283996224403381e-02 1.308861076831817627e-01 2.653752267360687256e-01 -3.393430262804031372e-02 -1.150064915418624878e-02 -3.584449887275695801e-01 9.474464505910873413e-02 -7.538150250911712646e-02 -1.178306043148040771e-01 -1.050159856677055359e-01 -1.569873243570327759e-01 -3.041778206825256348e-01 1.572429835796356201e-01 1.342710256576538086e-01 7.620877027511596680e-02 -1.509187519550323486e-01
-9.671901911497116089e-02 -2.423200011253356934e-01 6.322479993104934692e-02 1.902278661727905273e-01 3.895367383956909180e-01 -1.521735191345214844e-01 -1.148211583495140076e-01 1.958984881639480591e-01 -4.880716279149055481e-02 -1.448662132024765015e-01 9.895353764295578003e-02 1.217600852251052856e-01 -1.199816316366195679e-01 2.703434228897094727e-01 2.058847546577453613e-01 -1.424207538366317749e-01 -3.978853821754455566e-01 -1.566008329391479492e-01 -1.133373305201530457e-01 -5.856501683592796326e-02 -2.708637341856956482e-02 -2.209616303443908691e-01 5.077059566974639893e-02 2.318760603666305542e-01 -1.067559793591499329e-01 -3.328727483749389648e-01 -1.051135128363966942e-03 -5.160696804523468018e-02 -1.433619298040866852e-02 1.770550161600112915e-01 5.481898412108421326e-02 5.205273255705833435e-02
-3.661216422915458679e-02 -2.954974956810474396e-02 -6.184323132038116455e-02 -1.830703020095825195e-01 4.203703403472900391e-01 -7.519589364528656006e-02 5.538000538945198059e-02 4.922070726752281189e-02 -4.089113324880599976e-03 -2.657722309231758118e-02 -2.029465436935424805e-01 1.699117720127105713e-01 1.437759548425674438e-01 2.542955875396728516e-01 3.569233119487762451e-01 1.924632340669631958e-01 -8.311561495065689087e-02 1.605547517538070679e-01 -2.552784234285354614e-02 1.618955880403518677e-01 -2.716771662235260010e-01 -4.028289914131164551e-01 -1.544435471296310425e-01 -6.317383795976638794e-02 -7.031506299972534180e-02 -1.489214152097702026e-01 7.160093635320663452e-03 -1.815193332731723785e-02 1.532360762357711792e-01 2.349743805825710297e-02 2.745460569858551025e-01 -4.067486897110939026e-02
7.161056250333786011e-02 2.376648411154747009e-02 -6.775142252445220947e-02 -1.052270606160163879e-01 -1.167682781815528870e-01 -5.208043456077575684e-01 -2.166559547185897827e-01 1.350771188735961914e-01 -7.911451905965805054e-02 -2.129220813512802124e-01 2.624419033527374268e-01 -1.010653376579284668e-01 -2.669048728421330452e-03 2.445342242717742920e-01 3.955811262130737305e-01 1.848483234643936157e-01 4.422301426529884338e-03 8.821909129619598389e-02 -2.569976747035980225e-01 -1.062973812222480774e-01 9.055609256029129028e-02 -1.992584019899368286e-01 1.325846835970878601e-02 1.182487308979034424e-01 4.642874374985694885e-02 2.250746265053749084e-02 -7.477476447820663452e-02 -1.264616549015045166e-01 6.782732438296079636e-03 -2.485429868102073669e-02 2.079110443592071533e-01 1.791523694992065430e-01
-5.756328627467155457e-02 -2.160817831754684448e-01 -1.595597527921199799e-02 -1.018487513065338135e-01 1.426864266395568848e-01 -7.791229337453842163e-02 -1.663159281015396118e-01 2.994006276130676270e-01 1.857310235500335693e-01 -3.001894652843475342e-01 -1.311955880373716354e-02 1.162904277443885803e-01 1.101384833455085754e-01 6.751890480518341064e-02 5.928006172180175781e-01 2.501688003540039062e-01 -9.730897098779678345e-02 5.141450092196464539e-02 6.218070164322853088e-02 1.722829341888427734e-01 -1.808893680572509766e-02 -1.477323919534683228e-01 6.273794453591108322e-03 -1.776534020900726318e-01 -1.782856136560440063e-01 -1.291296537965536118e-02 2.020776569843292236e-01 7.550530880689620972e-02 -1.529172360897064209e-01 1.026866259053349495e-03 1.266890764236450195e-01 -9.647797048091888428e-02
1.618086844682693481e-01 -2.505646646022796631e-01 -1.191078722476959229e-01 -1.120059862732887268e-01 3.506434559822082520e-01 -2.226506173610687256e-02 -9.105186909437179565e-02 1.489031314849853516e-01 1.013265401124954224e-01 -1.297011226415634155e-01 7.886254787445068359e-02 1.268520653247833252e-01 2.007009238004684448e-01 4.000295102596282959e-01 4.441185593605041504e-01 3.292171657085418701e-02 1.060163602232933044e-01 -4.336891695857048035e-03 2.238622903823852539e-01 -5.342097952961921692e-03 -1.618977189064025879e-01 -1.567443017847836018e-03 -1.591426730155944824e-01 -2.407737821340560913e-01 -2.365473285317420959e-02 -2.188836187124252319e-01 -5.546113848686218262e-02 -8.273634314537048340e-02 7.882165908813476562e-02 -1.093216147273778915e-02 1.989432424306869507e-01 8.455695956945419312e-02
1.171878576278686523e-01 3.035281039774417877e-02 -1.262554824352264404e-01 9.176938980817794800e-02 3.513082563877105713e-01 -3.094659447669982910e-01 -2.634479403495788574e-01 2.145270258188247681e-01 -4.705451428890228271e-02 -3.580092489719390869e-01 -3.832459216937422752e-03 1.291108131408691406e-01 1.269310712814331055e-01 1.522039324045181274e-01 3.096642494201660156e-01 1.734903752803802490e-01 6.030662730336189270e-02 1.399763077497482300e-01 -1.359188109636306763e-01 -8.326242864131927490e-02 1.583301424980163574e-01 -4.218958690762519836e-02 -2.221262305974960327e-01 -1.597657948732376099e-01 -2.287006378173828125e-01 -1.398393809795379639e-01 -8.625530451536178589e-02 -9.896236471831798553e-03 2.669241465628147125e-02 2.695125900208950043e-02 2.513405680656433105e-01 -1.402669548988342285e-01
-6.461483240127563477e-02 -6.491687893867492676e-02 1.939997524023056030e-01 1.058777123689651489e-01 2.198237627744674683e-01 -2.560182809829711914e-01 -3.736654669046401978e-02 -2.411222783848643303e-03 -1.473865061998367310e-01 7.763410359621047974e-02 2.661981582641601562e-01 3.043136298656463623e-01 1.446923464536666870e-01 3.378531038761138916e-01 3.051956593990325928e-01 3.508480489253997803e-01 1.574189960956573486e-02 1.014181450009346008e-01 -4.298454895615577698e-02 1.552114449441432953e-02 -2.305724658071994781e-02 -1.433868557214736938e-01 8.766949176788330078e-02 1.816387921571731567e-01 -3.617330789566040039e-01 -1.980827450752258301e-01 -9.184142202138900757e-02 -5.660755932331085205e-02 -1.445552110671997070e-01 -2.856901660561561584e-02 7.690443843603134155e-02 3.480848670005798340e-02
-2.704656682908535004e-03 -1.767473667860031128e-01 -1.335289478302001953e-01 6.826127320528030396e-02 2.374462485313415527e-01 -2.157147973775863647e-01 -6.732084322720766068e-03 1.311492770910263062e-01 1.162383407354354858e-01 -1.981081813573837280e-01 9.896245785057544708e-03 -4.769300669431686401e-02 3.159144520759582520e-01 1.454287320375442505e-01 3.952999413013458252e-01 -7.268819957971572876e-02 -1.255439221858978271e-01 -1.114517543464899063e-02 5.821381881833076477e-02 -8.103132247924804688e-02 -8.100578188896179199e-02 -8.997358381748199463e-02 -2.193285971879959106e-01 -2.628611922264099121e-01 -1.183936446905136108e-01 1.721104234457015991e-01 1.666624248027801514e-01 -2.184782624244689941e-01 7.740497589111328125e-02 1.185422856360673904e-02 3.121464550495147705e-01 -3.287283480167388916e-01
1.460856795310974121e-01 -3.536091744899749756e-01 6.961379200220108032e-03 -1.628367304801940918e-01 3.634539246559143066e-01 -1.158311516046524048e-01 -1.571322679519653320e-01 2.384885028004646301e-02 4.773157089948654175e-02 -2.707316540181636810e-03 -2.568791992962360382e-02 -9.345229715108871460e-02 1.651222854852676392e-01 2.092752009630203247e-01 3.166503310203552246e-01 1.660169363021850586e-01 -8.709785342216491699e-02 5.630970001220703125e-02 -6.289581954479217529e-02 -8.558245003223419189e-02 -2.269381731748580933e-01 7.839407771825790405e-03 1.308289766311645508e-01 9.111751616001129150e-02 -1.044600456953048706e-01 -3.038125932216644287e-01 3.848866000771522522e-02 -7.838196307420730591e-02 -1.137022301554679871e-02 1.314439475536346436e-01 4.374488592147827148e-01 -1.645776033401489258e-01
1.141500025987625122e-01 -1.392837613821029663e-01 -1.490195691585540771e-01 1.599026322364807129e-01 3.025997877120971680e-01 -2.203795611858367920e-01 -3.601288795471191406e-02 2.768334150314331055e-01 1.516782492399215698e-01 -1.735843122005462646e-01 7.957666367292404175e-02 1.748442202806472778e-01 2.164450241252779961e-03 1.817669868469238281e-01 2.617233693599700928e-01 9.642833471298217773e-02 1.094252914190292358e-01 2.117271302267909050e-03 1.152753978967666626e-01 2.028724998235702515e-01 -1.637813299894332886e-01 -4.375969767570495605e-01 2.029907703399658203e-01 2.453833073377609253e-01 -1.661514937877655029e-01 -4.861445724964141846e-02 -2.574618533253669739e-02 -2.060940712690353394e-01 -7.946997135877609253e-02 2.738179080188274384e-02 -2.893579937517642975e-02 1.835122555494308472e-01
-1.957636326551437378e-02 -8.424903452396392822e-02 -8.471067249774932861e-02 5.164892226457595825e-02 3.569685816764831543e-01 -3.003978133201599121e-01 -1.396816670894622803e-01 1.679716706275939941e-01 2.328072488307952881e-01 -2.198416590690612793e-01 -7.373522222042083740e-02 2.865644395351409912e-01 3.523835539817810059e-02 2.877783477306365967e-01 2.254063040018081665e-01 3.231356739997863770e-01 2.079818397760391235e-01 2.095520049333572388e-01 -4.254414234310388565e-03 8.226753026247024536e-02 -1.221552118659019470e-01 -9.390372782945632935e-02 6.906566023826599121e-02 -1.073409020900726318e-01 4.500357434153556824e-02 -7.235209643840789795e-02 1.879273951053619385e-01 -2.053859829902648926e-01 5.388050898909568787e-02 3.359935432672500610e-02 2.374265640974044800e-01 -9.362709522247314453e-02
-5.634858459234237671e-02 -6.140878424048423767e-02 -8.248788304626941681e-03 9.831014322116971016e-04 -4.332663491368293762e-02 -2.870563864707946777e-01 -1.288969814777374268e-01 3.945623338222503662e-01 1.807390004396438599e-01 -8.057711273431777954e-02 -3.783906251192092896e-02 -8.079849183559417725e-02 1.447366625070571899e-01 2.547772228717803955e-01 3.214224874973297119e-01 1.480229198932647705e-01 -2.751044631004333496e-01 3.324297443032264709e-02 -2.585126087069511414e-02 -2.945375815033912659e-02 9.394192695617675781e-02 1.220833230763673782e-02 1.101561114192008972e-01 1.328596770763397217e-01 1.280548274517059326e-01 -5.344031378626823425e-02 -1.360876411199569702e-01 -4.732926785945892334e-01 -1.804939210414886475e-01 2.046798765659332275e-01 4.670811444520950317e-02 -1.506409943103790283e-01
3.005373850464820862e-02 -3.897323040291666985e-03 2.106451429426670074e-03 2.098178304731845856e-02 -1.891986466944217682e-02 -4.127199351787567139e-01 -3.549096286296844482e-01 2.508110105991363525e-01 7.322889566421508789e-02 -1.416241526603698730e-01 1.268062088638544083e-02 -1.544181108474731445e-01 2.094285935163497925e-01 3.925849497318267822e-02 3.850723206996917725e-01 1.205476820468902588e-01 -3.722946941852569580e-01 4.022624343633651733e-02 1.376556605100631714e-02 -1.221789494156837463e-01 4.098707437515258789e-02 -5.470036342740058899e-02 1.534278541803359985e-01 -6.619512289762496948e-02 6.382576376199722290e-02 -9.883311390876770020e-02 -1.947333961725234985e-01 -2.206497788429260254e-01 1.900962293148040771e-01 -2.072038315236568451e-02 2.376694381237030029e-01 -5.786162219010293484e-04
1.459219157695770264e-01 -2.240038663148880005e-01 -2.756451256573200226e-02 -1.174574941396713257e-01 2.311180830001831055e-01 -4.251143038272857666e-01 -9.380430728197097778e-02 2.009764164686203003e-01 1.618526428937911987e-01 -3.179527446627616882e-02 -1.592387109994888306e-01 1.929959505796432495e-01 1.096633002161979675e-01 1.957295835018157959e-01 4.354866743087768555e-01 7.306796498596668243e-03 -1.590446233749389648e-01 1.567715704441070557e-01 1.056643351912498474e-01 -5.093683302402496338e-02 -1.975626312196254730e-02 -9.958949685096740723e-02 -6.244872882962226868e-02 -2.663365006446838379e-01 -1.485197097063064575e-01 -2.804068326950073242e-01 1.043595280498266220e-02 -2.846552431583404541e-02 1.395024452358484268e-02 -1.783687248826026917e-02 2.186160981655120850e-01 -4.591732099652290344e-02
-7.066020369529724121e-02 -2.309938520193099976e-01 -4.416859243065118790e-03 -1.421823259443044662e-02 3.786697685718536377e-01 -3.986455798149108887e-01 -8.931726962327957153e-02 2.746510505676269531e-01 -3.898557648062705994e-02 -1.381248384714126587e-01 -1.271428763866424561e-01 -6.973107159137725830e-02 5.311312526464462280e-02 2.591378390789031982e-01 4.519412815570831299e-01 4.254623875021934509e-02 4.584535583853721619e-02 7.689443230628967285e-02 1.233179718255996704e-01 1.495190113782882690e-01 2.559314481914043427e-02 -2.525118179619312286e-02 -8.155237883329391479e-02 -1.561463624238967896e-01 -1.433582305908203125e-01 -2.765073478221893311e-01 1.116983592510223389e-01 -1.307676173746585846e-02 1.198162063956260681e-01 -5.509751290082931519e-02 5.898136645555496216e-02 -1.720993518829345703e-01
2.411052882671356201e-01 -1.227640882134437561e-01 -1.176455393433570862e-01 1.858480088412761688e-02 3.537034392356872559e-01 -3.035953342914581299e-01 -1.480801850557327271e-01 -1.064828038215637207e-01 -1.627300493419170380e-02 -1.905720233917236328e-01 1.596470028162002563e-01 1.385669112205505371e-01 -1.919232755899429321e-01 -1.611477509140968323e-02 3.060736060142517090e-01 1.517619043588638306e-01 -2.895094752311706543e-01 4.678132757544517517e-02 6.781542301177978516e-02 3.377988338470458984e-01 -7.642297446727752686e-02 -8.822991698980331421e-02 -5.415955185890197754e-02 1.545420587062835693e-01 -1.819482594728469849e-01 -2.539034485816955566e-01 3.254065231885761023e-04 -1.932909041643142700e-01 -1.358392089605331421e-01 -7.694057375192642212e-02 -7.422968000173568726e-02 1.304708272218704224e-01
2.416183799505233765e-01 -1.614886820316314697e-01 3.697217255830764771e-02 3.477970510721206665e-02 3.520212471485137939e-01 -2.457826286554336548e-01 -1.797329485416412354e-01 2.471652626991271973e-01 -4.780038446187973022e-02 -2.185928523540496826e-01 -2.608670294284820557e-01 1.173497885465621948e-01 1.912969648838043213e-01 4.382762312889099121e-02 3.670658767223358154e-01 1.199561804533004761e-01 -5.299735814332962036e-02 2.103729993104934692e-01 1.094055399298667908e-01 9.059257805347442627e-02 3.109741583466529846e-02 -6.780648976564407349e-02 -1.082130596041679382e-01 -1.348112225532531738e-01 -8.613325655460357666e-02 -1.120692268013954163e-01 3.096509166061878204e-02 -2.489285916090011597e-01 1.394786387681961060e-01 -1.539793908596038818e-01 1.535603553056716919e-01 -2.517374157905578613e-01
2.069078534841537476e-01 -6.295079737901687622e-02 -5.089266598224639893e-02 3.148596733808517456e-02 9.849718213081359863e-02 -1.226705834269523621e-01 -6.917723920196294785e-03 3.679789900779724121e-01 4.859470576047897339e-02 -1.877053380012512207e-01 1.091196760535240173e-02 1.557548493146896362e-01 -5.633933469653129578e-02 3.270511329174041748e-01 3.566276729106903076e-01 -1.254754234105348587e-02 -1.041883006691932678e-01 -6.404482573270797729e-02 8.269020169973373413e-02 1.905424743890762329e-01 -1.340093165636062622e-01 -2.712351381778717041e-01 -9.193849563598632812e-02 2.158166170120239258e-01 -1.468963176012039185e-01 -2.674006819725036621e-01 -1.064266413450241089e-01 -5.324653908610343933e-02 -4.601745679974555969e-02 -2.618917524814605713e-01 6.024362146854400635e-02 3.221070170402526855e-01
7.567913271486759186e-03 -1.469404846429824829e-01 -2.444852590560913086e-01 -1.168117523193359375e-01 -1.185958161950111389e-01 -4.977453649044036865e-01 -1.572044044733047485e-01 5.578189715743064880e-02 -1.023954804986715317e-02 -1.815338246524333954e-02 7.411461323499679565e-02 2.383374050259590149e-02 2.146545052528381348e-02 1.555819362401962280e-01 2.711588144302368164e-01 1.659241467714309692e-01 -8.851241320371627808e-02 3.053527474403381348e-01 1.398442089557647705e-01 -8.815047889947891235e-02 -1.984761059284210205e-01 -1.813034117221832275e-01 -1.223655417561531067e-01 7.623933255672454834e-02 2.613337934017181396e-01 1.346093118190765381e-01 -5.911558400839567184e-03 -3.257798552513122559e-01 -5.194238573312759399e-02 1.436618864536285400e-01 1.397855430841445923e-01 1.617487370967864990e-01
1.004963368177413940e-01 -7.595133781433105469e-02 -1.621223241090774536e-02 2.003416419029235840e-02 4.759120643138885498e-01 -1.757384836673736572e-01 9.904972463846206665e-02 1.499620079994201660e-01 4.160152003169059753e-02 -8.559177815914154053e-02 -1.961753666400909424e-01 4.840718582272529602e-02 4.000433161854743958e-02 1.789504289627075195e-01 3.836941421031951904e-01 2.306592762470245361e-01 1.505520544014871120e-03 3.815541267395019531e-01 -3.052682243287563324e-02 -7.427504658699035645e-02 1.735664606094360352e-01 -6.181583553552627563e-02 -7.521425932645797729e-02 1.624089181423187256e-01 -1.123126968741416931e-02 -3.703272640705108643e-01 1.512289047241210938e-02 -1.569121778011322021e-01 8.011846244335174561e-02 -7.543873786926269531e-02 1.229062601923942566e-01 5.009601637721061707e-02
5.036027356982231140e-02 -5.604594573378562927e-02 -1.410645097494125366e-01 6.127947941422462463e-02 3.451792895793914795e-01 -1.873893737792968750e-01 -9.812655858695507050e-03 -1.212851181626319885e-01 -9.501734375953674316e-02 -3.233325481414794922e-01 -2.083402723073959351e-01 8.631013333797454834e-02 -8.002990484237670898e-02 1.925539545482024550e-04 3.540988862514495850e-01 2.564246654510498047e-01 5.038354173302650452e-02 3.418802469968795776e-02 9.925318509340286255e-02 -1.653575301170349121e-01 -2.427801787853240967e-01 -1.228267848491668701e-01 -1.592199057340621948e-01 -1.209506541490554810e-01 -1.361185014247894287e-01 -3.969755768775939941e-01 3.079412505030632019e-02 -8.571869134902954102e-02 2.555777132511138916e-01 -1.208284199237823486e-01 1.427554190158843994e-01 -1.971765886992216110e-03
2.941515669226646423e-02 -1.296521872282028198e-01 -9.172127395868301392e-02 6.725460290908813477e-02 2.480462491512298584e-01 -5.208909139037132263e-02 -1.632940140552818775e-03 1.942384839057922363e-01 7.946649193763732910e-02 -2.236418277025222778e-01 -8.755553513765335083e-02 -1.926908455789089203e-02 -8.960285782814025879e-02 2.793573737144470215e-01 4.543556272983551025e-01 1.529202796518802643e-02 -1.422065198421478271e-01 -7.595378905534744263e-02 1.370323747396469116e-01 -9.297864139080047607e-02 1.046359688043594360e-01 -1.531675159931182861e-01 -6.382568180561065674e-02 -2.442744821310043335e-01 -4.652811959385871887e-02 -1.289373636245727539e-01 2.058054059743881226e-01 -1.195458397269248962e-01 -1.185091305524110794e-02 -4.706320911645889282e-02 4.509460628032684326e-01 -2.785604596138000488e-01
1.537337619811296463e-02 -1.426718831062316895e-01 -8.689998090267181396e-02 1.658151671290397644e-02 2.578041553497314453e-01 -1.460434347391128540e-01 -1.048805639147758484e-01 1.316985189914703369e-01 -3.244445100426673889e-02 -2.159717679023742676e-01 4.224983509629964828e-03 1.511273160576820374e-02 1.292190253734588623e-01 3.502992689609527588e-01 5.220230221748352051e-01 -1.380980014801025391e-01 -1.290934234857559204e-01 2.264766544103622437e-01 -5.515013262629508972e-02 -1.983861774206161499e-01 2.533710561692714691e-02 -6.086420617066323757e-04 4.561500623822212219e-02 -1.559526026248931885e-01 -1.951405555009841919e-01 -8.726570755243301392e-02 2.591648995876312256e-01 -5.331354215741157532e-02 -3.725422918796539307e-02 -1.303355544805526733e-01 1.413594335317611694e-01 -2.916425466537475586e-01
1.406427770853042603e-01 1.147486548870801926e-02 -1.871206760406494141e-01 -1.489462554454803467e-01 2.406486868858337402e-01 -2.317414879798889160e-01 -9.027189016342163086e-02 2.596801221370697021e-01 1.696709543466567993e-02 -3.766788542270660400e-01 -1.359478235244750977e-01 -3.431766107678413391e-02 2.352880537509918213e-01 1.541225910186767578e-01 2.271223366260528564e-01 2.612747251987457275e-01 1.119412332773208618e-01 2.665655612945556641e-01 2.025705128908157349e-01 -8.079333603382110596e-02 5.840160697698593140e-02 -8.866158872842788696e-02 -9.907399863004684448e-02 1.507094204425811768e-01 -1.931065469980239868e-01 -2.227565199136734009e-01 1.580783575773239136e-01 -1.022815853357315063e-01 3.957982733845710754e-02 2.626772271469235420e-03 2.606444954872131348e-01 -8.984071016311645508e-02
6.901337951421737671e-02 -3.188743069767951965e-02 3.197656869888305664e-01 -2.651321515440940857e-02 3.440685272216796875e-01 -1.309863179922103882e-01 -1.504865139722824097e-01 -7.334170397371053696e-03 1.141720265150070190e-01 -1.571585536003112793e-01 -8.252756670117378235e-03 -3.180907070636749268e-01 -5.481872707605361938e-02 2.262226045131683350e-01 2.703827619552612305e-01 1.317285001277923584e-01 -4.207586497068405151e-02 2.414336800575256348e-01 6.289342790842056274e-02 -1.284173876047134399e-01 -2.545737922191619873e-01 -4.360048845410346985e-02 3.427050635218620300e-02 -1.241054087877273560e-01 -7.413958758115768433e-02 -2.556846439838409424e-01 -2.404125034809112549e-01 -1.361467838287353516e-01 2.739311158657073975e-01 2.270630896091461182e-01 -8.806707710027694702e-02 -6.365620344877243042e-02
5.960175022482872009e-02 -1.147430762648582458e-01 1.012075468897819519e-01 7.195059210062026978e-02 -1.129233837127685547e-01 -3.189599514007568359e-01 -2.235073000192642212e-01 2.124174684286117554e-01 1.808340698480606079e-01 -2.004092037677764893e-01 7.946601137518882751e-03 1.185617037117481232e-02 -2.181716728955507278e-03 1.769553273916244507e-01 4.485744833946228027e-01 2.707571685314178467e-01 -2.873521447181701660e-01 -1.215086504817008972e-01 1.446096301078796387e-01 3.815202042460441589e-02 4.555418342351913452e-02 -1.043206639587879181e-02 1.986187510192394257e-02 1.949622184038162231e-01 2.159096449613571167e-01 -6.210676953196525574e-02 -1.444357931613922119e-01 -2.538382709026336670e-01 1.906515359878540039e-01 7.187892496585845947e-02 1.907051652669906616e-01 -7.374376803636550903e-02
-1.887737065553665161e-01 -1.200822442770004272e-01 -1.661128848791122437e-01 6.006538495421409607e-02 -6.006736308336257935e-02 -4.243228733539581299e-01 -3.153246045112609863e-01 2.231155335903167725e-01 -1.346688568592071533e-01 -3.375963568687438965e-01 1.144492775201797485e-01 -8.605810999870300293e-02 -8.248750865459442139e-02 3.037295117974281311e-02 4.592112600803375244e-01 1.303785294294357300e-01 -4.493768140673637390e-02 3.897839412093162537e-02 -6.710813194513320923e-02 -1.606769710779190063e-01 -5.793674662709236145e-02 -6.621201336383819580e-02 -9.976323693990707397e-02 2.173516526818275452e-02 2.436444163322448730e-01 -6.946967542171478271e-02 -1.707408428192138672e-01 -1.474465131759643555e-01 9.745070338249206543e-02 4.113069921731948853e-02 1.009956598281860352e-01 -9.575121849775314331e-02
-8.801028132438659668e-03 -8.875687420368194580e-02 9.806263446807861328e-02 -2.040928006172180176e-01 2.686796784400939941e-01 -3.372772634029388428e-01 -8.367996662855148315e-02 -2.622206695377826691e-02 1.087225824594497681e-01 1.036696322262287140e-02 1.127055063843727112e-01 -2.570655755698680878e-02 -1.231657937169075012e-01 2.155435271561145782e-02 5.547823309898376465e-01 6.264227628707885742e-02 -6.373134907335042953e-03 -2.440031245350837708e-02 2.422404102981090546e-02 -1.097989827394485474e-01 -3.925582468509674072e-01 -5.250889807939529419e-02 5.341888964176177979e-02 6.193099077790975571e-03 4.826850444078445435e-02 -2.084549814462661743e-01 -2.166171967983245850e-01 1.481883600354194641e-02 -2.871225476264953613e-01 -5.697085987776517868e-03 1.241133436560630798e-01 -1.751431822776794434e-01
1.683163046836853027e-01 -4.494917690753936768e-01 -5.491771176457405090e-02 6.893733143806457520e-02 3.996150791645050049e-01 -1.937906742095947266e-01 -2.031740248203277588e-01 1.750895977020263672e-01 1.183212399482727051e-01 -1.825575679540634155e-01 -1.851634681224822998e-01 2.160689234733581543e-01 -5.007361993193626404e-03 1.840748041868209839e-01 3.841833472251892090e-01 6.301080342382192612e-03 -7.950410246849060059e-03 1.469493657350540161e-01 8.806308358907699585e-02 -1.033773720264434814e-01 6.287392973899841309e-02 -2.900251746177673340e-01 -1.005626693367958069e-01 -1.128555759787559509e-01 -3.471522778272628784e-02 -1.013564467430114746e-01 1.747517473995685577e-02 -3.793870285153388977e-02 -2.631635405123233795e-02 4.474796727299690247e-02 6.031896546483039856e-02 -1.107207611203193665e-01
-1.104147918522357941e-02 -3.370761871337890625e-01 -2.436143346130847931e-02 8.064899593591690063e-02 4.089550375938415527e-01 -2.500606179237365723e-01 -2.226936817169189453e-01 2.172963321208953857e-01 3.274033591151237488e-02 -1.599950194358825684e-01 6.788629293441772461e-02 2.264260351657867432e-01 1.349780708551406860e-01 6.273543089628219604e-02 4.115920066833496094e-01 9.643313474953174591e-03 -1.110403537750244141e-01 3.975680563598871231e-03 8.848229050636291504e-02 4.059051722288131714e-02 1.885123550891876221e-02 2.389704622328281403e-02 -3.427116572856903076e-02 -2.472107857465744019e-01 -2.317124009132385254e-01 -1.467086970806121826e-01 1.290379837155342102e-02 -8.474755287170410156e-02 -4.440635815262794495e-02 -1.482481658458709717e-01 2.517185509204864502e-01 -1.531691253185272217e-01
5.484996736049652100e-02 5.466696340590715408e-03 4.778473079204559326e-02 4.322808235883712769e-02 4.349455535411834717e-01 -2.143489982699975371e-04 -1.940972059965133667e-01 1.930165290832519531e-01 -3.938951715826988220e-02 -3.674625977873802185e-02 -3.634573817253112793e-01 1.290879249572753906e-01 4.604825377464294434e-02 6.756911426782608032e-02 3.919731974601745605e-01 5.647282302379608154e-02 1.463941037654876709e-01 1.064596418291330338e-02 1.360617876052856445e-01 -1.082197427749633789e-01 -1.043611913919448853e-01 -2.439682334661483765e-01 -4.803131520748138428e-02 -1.601640284061431885e-01 -3.280816078186035156e-01 -3.303750455379486084e-01 -1.053737178444862366e-01 -1.687500029802322388e-01 -4.948862269520759583e-02 2.543437667191028595e-02 -6.252276897430419922e-02 -2.661340171471238136e-03
-2.444936148822307587e-02 3.808054700493812561e-02 -2.070206254720687866e-01 3.949934244155883789e-02 3.033286519348621368e-02 -3.259588181972503662e-01 -3.199829161167144775e-01 2.247080504894256592e-01 1.867121905088424683e-01 -1.875230222940444946e-01 2.001662254333496094e-01 -3.393067792057991028e-02 6.754496693611145020e-02 1.171752884984016418e-01 4.036166071891784668e-01 2.185688465833663940e-01 -1.201655268669128418e-01 -1.252909153699874878e-01 9.672646224498748779e-02 -2.200864255428314209e-01 -4.319525137543678284e-02 -7.923378795385360718e-02 9.961090981960296631e-02 5.215250700712203979e-02 2.328371703624725342e-01 1.035112962126731873e-01 -1.399401724338531494e-01 -1.753007620573043823e-01 2.331543713808059692e-02 -1.684882491827011108e-01 3.061244189739227295e-01 -8.163445442914962769e-02
3.022240474820137024e-02 -3.229563832283020020e-01 -1.449820399284362793e-01 -3.586197271943092346e-02 9.951362013816833496e-02 -3.387080729007720947e-01 -2.046048194169998169e-01 1.398562937974929810e-01 -1.081137880682945251e-01 2.457225173711776733e-01 2.442974001169204712e-01 3.640661388635635376e-02 4.109017923474311829e-02 2.041700482368469238e-01 3.102765977382659912e-01 -1.517033725976943970e-01 -2.723237276077270508e-01 1.695868223905563354e-01 -1.592359542846679688e-01 -2.124190032482147217e-01 1.506164390593767166e-02 -3.331140875816345215e-01 -3.560751304030418396e-02 -6.506431847810745239e-02 1.664081960916519165e-01 -7.150924205780029297e-02 1.182027310132980347e-01 -1.542370468378067017e-01 -4.083260893821716309e-02 6.853228062391281128e-02 1.515190005302429199e-01 2.678573131561279297e-02
-9.619042277336120605e-03 -2.402828037738800049e-01 -1.744079589843750000e-01 -1.139563545584678650e-01 -8.435825258493423462e-02 -4.293309152126312256e-01 -2.829760015010833740e-01 2.254364639520645142e-01 2.967623993754386902e-02 -1.749029308557510376e-01 2.502214908599853516e-01 -1.114861667156219482e-01 2.199610136449337006e-02 1.697259247303009033e-01 3.432033658027648926e-01 1.623603999614715576e-01 4.952060431241989136e-02 4.123830422759056091e-02 1.244088821113109589e-02 -2.689760029315948486e-01 1.530850119888782501e-02 -3.250502347946166992e-01 -1.492978626629337668e-04 9.123507142066955566e-02 9.260208904743194580e-02 -1.572201400995254517e-02 -1.510066390037536621e-01 -1.386180669069290161e-01 1.788328588008880615e-01 3.299015387892723083e-02 1.257627606391906738e-01 7.667910307645797729e-02
4.434908181428909302e-02 -2.097661048173904419e-02 5.582999438047409058e-02 2.993628848344087601e-03 1.223462540656328201e-02 -3.083977103233337402e-01 -2.289805263280868530e-01 -2.242349646985530853e-02 -8.815298229455947876e-02 2.395435422658920288e-02 2.435133755207061768e-01 -8.676525205373764038e-02 -1.541266143321990967e-01 2.277517765760421753e-01 2.656619846820831299e-01 1.711109131574630737e-01 -3.734425082802772522e-02 1.254983246326446533e-02 1.488945782184600830e-01 4.676436260342597961e-02 2.248210906982421875e-01 -2.083831429481506348e-01 1.321765780448913574e-02 -1.955181807279586792e-01 2.481198608875274658e-01 1.841705106198787689e-02 3.941537812352180481e-02 -3.458366692066192627e-01 8.462139964103698730e-02 3.430661261081695557e-01 3.561340868473052979e-01 -5.095294862985610962e-02
2.274842001497745514e-02 -1.686393469572067261e-01 2.057608515024185181e-01 -3.476609289646148682e-01 3.541758283972740173e-02 -1.478091180324554443e-01 -1.014337614178657532e-01 9.775008261203765869e-02 -7.648421823978424072e-02 -2.100784629583358765e-01 2.748557329177856445e-01 6.995921581983566284e-02 1.279340684413909912e-01 2.328117191791534424e-01 3.854220211505889893e-01 6.326647102832794189e-02 -2.465911954641342163e-01 2.130951732397079468e-01 -7.526632864028215408e-03 2.198402071371674538e-03 -2.039999067783355713e-01 -2.477417737245559692e-01 -1.341415494680404663e-01 1.210734099149703979e-01 -1.989865005016326904e-01 -1.576340645551681519e-01 -6.909081339836120605e-02 5.260971933603286743e-02 -2.383938729763031006e-01 1.396530568599700928e-01 -1.217708289623260498e-01 -7.922440767288208008e-02
-2.237303555011749268e-02 -2.312405705451965332e-01 8.889010548591613770e-02 2.102694846689701080e-02 2.818976640701293945e-01 3.197339549660682678e-02 5.374491587281227112e-02 2.652774751186370850e-01 2.465180456638336182e-01 -2.097623497247695923e-01 5.858033895492553711e-02 -3.269369155168533325e-02 2.035310417413711548e-01 4.541875720024108887e-01 2.374366819858551025e-01 2.151680141687393188e-01 1.547745801508426666e-02 1.347179561853408813e-01 4.626423493027687073e-02 -1.421355083584785461e-02 -8.450989425182342529e-02 -2.618399560451507568e-01 9.034063667058944702e-02 -2.146270871162414551e-01 -1.348305046558380127e-01 -2.576736919581890106e-02 -1.675695478916168213e-01 -1.786277145147323608e-01 -6.021456047892570496e-02 8.774650096893310547e-02 2.887945771217346191e-01 -7.787450216710567474e-03
1.515547186136245728e-02 -1.408206969499588013e-01 7.524648308753967285e-02 7.372812926769256592e-02 2.043380737304687500e-01 -2.826974391937255859e-01 1.194502487778663635e-01 -2.593007683753967285e-02 -5.881341174244880676e-03 -3.290881961584091187e-02 1.210339888930320740e-01 2.223336324095726013e-02 9.658366441726684570e-02 4.524900317192077637e-01 3.389184474945068359e-01 3.417786359786987305e-01 -1.007598787546157837e-01 3.867980092763900757e-02 4.793320596218109131e-02 3.334335982799530029e-02 -2.716771960258483887e-01 -8.770029246807098389e-02 -2.166717499494552612e-01 3.306509256362915039e-01 5.928038433194160461e-02 -1.622117161750793457e-01 1.089664027094841003e-01 -1.246398389339447021e-01 -2.007391452789306641e-01 1.191050745546817780e-02 8.852481842041015625e-02 1.089460104703903198e-01
-3.078677505254745483e-02 -1.289957612752914429e-01 1.377002596855163574e-01 8.400693535804748535e-02 4.483169317245483398e-01 -3.538442850112915039e-01 -7.781429588794708252e-02 7.331611122936010361e-03 1.143252383917570114e-02 -1.453777104616165161e-01 6.676257401704788208e-02 4.957650601863861084e-02 6.795345991849899292e-02 1.690950244665145874e-01 1.208276301622390747e-02 -1.601960137486457825e-02 -2.110189199447631836e-01 9.512293338775634766e-02 3.232100903987884521e-01 2.529239840805530548e-02 -5.813169106841087341e-02 -1.736605763435363770e-01 9.346220642328262329e-03 1.485493034124374390e-01 -8.211223781108856201e-02 -3.450682759284973145e-01 -1.806696653366088867e-01 -2.777889668941497803e-01 -2.419154793024063110e-01 1.846467703580856323e-02 -5.793317779898643494e-02 2.237872630357742310e-01
1.842478662729263306e-02 -1.355097442865371704e-01 -2.758070230484008789e-01 -1.047839596867561340e-01 -1.065297573804855347e-01 -2.568877935409545898e-01 -3.230791687965393066e-01 2.242559045553207397e-01 -1.015145052224397659e-02 -1.782734543085098267e-01 2.034976482391357422e-01 -9.913503378629684448e-02 -4.873730614781379700e-02 3.013040423393249512e-01 4.052637815475463867e-01 5.011662468314170837e-02 -6.727480888366699219e-02 1.527114212512969971e-01 -4.748413339257240295e-03 -1.115646883845329285e-01 -2.626024931669235229e-02 -1.774123013019561768e-01 1.171066462993621826e-01 1.619144678115844727e-01 2.470924854278564453e-01 -1.404857486486434937e-01 -6.094484031200408936e-02 -2.031703293323516846e-01 2.145832777023315430e-01 -3.734850138425827026e-02 1.766474246978759766e-01 4.862840846180915833e-02
1.239246353507041931e-01 -5.941953882575035095e-02 -6.109667569398880005e-02 -1.120799258351325989e-01 -4.035033658146858215e-02 -1.435171961784362793e-01 -1.829464286565780640e-01 1.681229323148727417e-01 1.550018638372421265e-01 -2.702797055244445801e-01 1.086405739188194275e-01 7.403326779603958130e-02 2.370382100343704224e-01 3.954401314258575439e-01 2.712850868701934814e-01 2.054172754287719727e-01 -2.478915005922317505e-01 -2.312183976173400879e-01 -5.887255072593688965e-02 3.320182114839553833e-02 -3.518241643905639648e-01 -7.262305170297622681e-02 -1.865289211273193359e-01 -9.921663999557495117e-02 -6.940148025751113892e-02 -3.079542703926563263e-02 -1.859822571277618408e-01 -2.182430624961853027e-01 -1.698130965232849121e-01 1.228270828723907471e-01 7.359945774078369141e-02 -8.745831251144409180e-02
-5.368308722972869873e-02 1.132837831974029541e-01 -4.267688468098640442e-02 -2.315894663333892822e-01 -1.875525563955307007e-01 -3.974521458148956299e-01 -2.044794261455535889e-01 4.955090209841728210e-02 -1.141386255621910095e-01 5.408474057912826538e-02 1.479622125625610352e-01 1.111748516559600830e-01 -9.793709963560104370e-02 8.349770307540893555e-02 3.063721954822540283e-01 2.748239934444427490e-01 -8.012508600950241089e-02 1.103289648890495300e-01 -4.840139299631118774e-02 -1.854948997497558594e-01 -4.148047789931297302e-02 -4.228715598583221436e-01 -1.346917599439620972e-01 -1.375724226236343384e-01 1.752726882696151733e-01 -1.006614714860916138e-01 -4.061023890972137451e-02 -1.023972779512405396e-01 6.620676815509796143e-02 6.070174276828765869e-02 3.354353308677673340e-01 -9.344834834337234497e-02
1.255029737949371338e-01 -1.197199150919914246e-01 2.319353371858596802e-01 -3.445294871926307678e-02 4.296935498714447021e-01 -1.880094558000564575e-01 -8.304782956838607788e-02 6.932901684194803238e-03 1.519081443548202515e-01 -9.412736631929874420e-03 9.079295559786260128e-04 -2.345419079065322876e-01 -1.057738587260246277e-01 1.196984127163887024e-01 3.142537176609039307e-01 2.522882223129272461e-01 2.928820252418518066e-02 -1.794109493494033813e-02 6.187717989087104797e-02 -1.185045018792152405e-01 -2.211928740143775940e-02 -2.107590585947036743e-01 -2.974425442516803741e-02 -2.391667813062667847e-01 -6.879758089780807495e-02 -2.281344262883067131e-03 -3.593467473983764648e-01 -1.903640180826187134e-01 -5.020477250218391418e-02 2.824905812740325928e-01 2.057272046804428101e-01 -7.149984687566757202e-02
-2.220450490713119507e-01 -1.364394873380661011e-01 3.512959927320480347e-02 2.175235189497470856e-02 4.266609624028205872e-02 -8.577129989862442017e-02 -4.360492900013923645e-02 1.785222291946411133e-01 2.048031836748123169e-01 -3.291084468364715576e-01 1.313820481300354004e-01 3.733799457550048828e-01 2.205559052526950836e-02 1.487293988466262817e-01 4.644002020359039307e-01 4.900325462222099304e-02 -7.438004016876220703e-02 2.150048315525054932e-01 -1.049025505781173706e-01 -8.789660781621932983e-02 -8.988738805055618286e-02 1.112686935812234879e-02 2.634500153362751007e-02 -1.083188802003860474e-01 5.042620748281478882e-02 -1.266791373491287231e-01 -1.448358595371246338e-01 -2.152885794639587402e-01 1.758942753076553345e-01 3.108849823474884033e-01 1.821076869964599609e-01 4.504760354757308960e-02
2.555043995380401611e-01 1.050138752907514572e-02 -8.729925751686096191e-02 9.109953790903091431e-02 -8.282873034477233887e-02 -1.902649551630020142e-01 -3.684372901916503906e-01 2.465810179710388184e-01 -1.802843213081359863e-01 -8.471010252833366394e-03 -1.100763604044914246e-01 1.144196745008230209e-02 1.101791299879550934e-02 1.732603460550308228e-01 7.944758981466293335e-02 3.793755546212196350e-02 -3.354162871837615967e-01 1.448500007390975952e-01 -1.906418204307556152e-01 -2.646150290966033936e-01 -1.445706486701965332e-01 -4.467201977968215942e-02 -2.117250710725784302e-01 2.184377610683441162e-01 -2.087496966123580933e-01 -1.130313202738761902e-01 1.936408728361129761e-01 -1.850367188453674316e-01 1.014695912599563599e-01 8.782547712326049805e-02 3.074819743633270264e-01 2.076806500554084778e-02
8.936087251640856266e-04 -1.071413606405258179e-01 3.246144056320190430e-01 7.258907426148653030e-03 2.991777360439300537e-01 -2.979664504528045654e-01 5.014350637793540955e-02 4.997857287526130676e-02 -1.254241913557052612e-01 -9.604220092296600342e-02 -9.198854863643646240e-02 2.459226101636886597e-01 3.254961967468261719e-02 -3.128766641020774841e-02 2.483122497797012329e-01 9.268151223659515381e-02 -3.155238181352615356e-02 -7.184103876352310181e-02 -4.184880852699279785e-02 -2.352980338037014008e-02 -2.657689452171325684e-01 -8.494370430707931519e-02 -3.986973464488983154e-01 2.933259606361389160e-01 -8.314578980207443237e-02 -2.184359878301620483e-01 -2.297130227088928223e-01 -2.358945459127426147e-01 -1.392908245325088501e-01 -6.505271047353744507e-02 9.837003797292709351e-02 -7.710177451372146606e-02
3.917968645691871643e-02 -2.787316739559173584e-01 7.373966276645660400e-02 9.981879591941833496e-02 3.425452113151550293e-01 -2.411362230777740479e-01 -1.488498300313949585e-01 1.074410527944564819e-01 1.902947574853897095e-01 -1.147477775812149048e-01 -3.280447795987129211e-02 -1.333509087562561035e-01 -1.577446758747100830e-01 4.857708141207695007e-02 3.195627331733703613e-01 1.656878143548965454e-01 3.602887317538261414e-02 1.797792911529541016e-01 2.780621647834777832e-01 -2.231163531541824341e-01 -2.947650849819183350e-01 -8.599380403757095337e-02 5.045641213655471802e-02 -1.803291141986846924e-01 -1.163278818130493164e-01 -2.307213842868804932e-01 -7.066484075039625168e-03 1.300871092826128006e-02 -2.511659637093544006e-02 1.693578958511352539e-01 2.579336464405059814e-01 -1.350720822811126709e-01
5.149260535836219788e-02 -3.083380125463008881e-02 6.548715382814407349e-02 2.721912562847137451e-01 1.316799372434616089e-01 1.009917184710502625e-01 -2.504417002201080322e-01 -2.303580194711685181e-01 -1.415751427412033081e-01 -1.687515228986740112e-01 9.612017869949340820e-02 -3.639513254165649414e-02 1.053794175386428833e-01 1.236769855022430420e-01 4.399500191211700439e-01 2.502920329570770264e-01 -1.421008408069610596e-01 -7.614222168922424316e-02 1.626531034708023071e-02 7.295862771570682526e-03 -1.959954798221588135e-01 -3.257276117801666260e-01 -2.810657024383544922e-01 1.107392162084579468e-01 1.282108724117279053e-01 -9.038404375314712524e-02 -4.206595197319984436e-02 -2.631539702415466309e-01 -8.801484853029251099e-02 3.434915095567703247e-02 1.355971693992614746e-01 2.190604209899902344e-01
-4.598594829440116882e-02 -2.617139816284179688e-01 -2.068844735622406006e-01 3.647096827626228333e-02 4.090447127819061279e-01 -1.853922456502914429e-01 -1.466169059276580811e-01 2.040845751762390137e-01 -4.084572196006774902e-02 -3.104998469352722168e-01 -1.118181347846984863e-01 -3.139983862638473511e-02 9.713091701269149780e-02 1.966132968664169312e-01 3.424306809902191162e-01 1.424439102411270142e-01 -1.363110691308975220e-01 1.845525056123733521e-01 1.682603806257247925e-01 4.900484159588813782e-02 -6.300860550254583359e-03 -1.362764835357666016e-01 2.111473307013511658e-02 -3.520049452781677246e-01 3.004184737801551819e-02 -9.574687480926513672e-02 1.022154763340950012e-01 -3.194874525070190430e-02 -1.953333318233489990e-01 1.234115334227681160e-04 1.928849965333938599e-01 -8.707575616426765919e-04
-5.782213062047958374e-02 -5.947292596101760864e-02 -1.822498738765716553e-01 -1.300540715456008911e-01 -1.297611892223358154e-01 -3.825110495090484619e-01 -1.278670132160186768e-01 1.745193004608154297e-01 -2.826489321887493134e-02 -2.172550559043884277e-01 3.505782783031463623e-01 -1.406705081462860107e-01 -6.772878766059875488e-02 2.680714726448059082e-01 3.205595910549163818e-01 3.172788396477699280e-02 1.933246664702892303e-02 7.909898459911346436e-02 2.748444490134716034e-02 -2.198365628719329834e-01 4.654530435800552368e-02 -2.560176849365234375e-01 3.963115811347961426e-02 3.749933466315269470e-02 1.412501782178878784e-01 -1.436125189065933228e-01 -1.687750518321990967e-01 -3.033383488655090332e-01 1.983447819948196411e-01 -5.402649287134408951e-03 1.143200248479843140e-01 1.490222960710525513e-01
-1.980260759592056274e-02 -7.571860402822494507e-02 -2.514763176441192627e-01 -1.489639878273010254e-01 -8.788087964057922363e-02 -2.821129858493804932e-01 -3.385920524597167969e-01 1.788135766983032227e-01 -3.922970965504646301e-02 -1.694102287292480469e-01 2.267443388700485229e-01 -4.178650677204132080e-02 -6.530703045427799225e-03 1.129943951964378357e-01 5.044903755187988281e-01 1.409013718366622925e-01 -1.201071813702583313e-01 4.469233751296997070e-02 -7.308725267648696899e-02 -1.502050757408142090e-01 2.456025965511798859e-02 -3.276431262493133545e-01 3.939716890454292297e-02 1.541977077722549438e-01 1.369537860155105591e-01 6.123255565762519836e-02 -5.404831469058990479e-02 -2.209984958171844482e-01 2.236361801624298096e-01 3.636512905359268188e-02 -2.521683275699615479e-02 9.728571400046348572e-03
1.088351085782051086e-01 -2.634811103343963623e-01 3.293317928910255432e-02 2.327109500765800476e-02 3.087273836135864258e-01 -1.199813112616539001e-01 -4.558058455586433411e-03 2.759926617145538330e-01 3.774580731987953186e-02 8.885233104228973389e-02 8.055824786424636841e-02 7.368500530719757080e-02 1.203843727707862854e-01 1.828248798847198486e-01 3.083488047122955322e-01 3.208751678466796875e-01 9.763307869434356689e-02 -5.667885765433311462e-02 2.008796930313110352e-01 1.639732569456100464e-01 -1.305544376373291016e-01 -2.486686557531356812e-01 -1.351421475410461426e-01 2.629881799221038818e-01 -7.548142224550247192e-02 -3.772334754467010498e-01 1.392778456211090088e-01 -1.011653095483779907e-01 1.247008219361305237e-01 4.075575619935989380e-02 1.678071171045303345e-02 -1.503007858991622925e-01
-2.163752913475036621e-02 -1.471755206584930420e-01 -1.599986702203750610e-01 -1.918757408857345581e-01 -2.020280659198760986e-01 -2.875497043132781982e-01 -2.222427278757095337e-01 1.831253170967102051e-01 -7.190628349781036377e-02 -1.664503961801528931e-01 2.778723537921905518e-01 -1.238043010234832764e-01 -3.663574159145355225e-02 2.861398160457611084e-01 4.926046729087829590e-01 3.176429122686386108e-02 -8.518443256616592407e-02 7.894778996706008911e-02 5.048505589365959167e-02 -1.906452775001525879e-01 -2.896932419389486313e-03 -1.870104670524597168e-01 4.969394952058792114e-02 1.556405723094940186e-01 1.171642020344734192e-01 -7.286299020051956177e-02 -4.536040127277374268e-02 -1.998807340860366821e-01 2.547928690910339355e-01 1.997603476047515869e-02 1.187962517142295837e-01 4.679531231522560120e-02
1.628634035587310791e-01 2.514586597681045532e-02 -1.010509431362152100e-01 8.455380797386169434e-02 2.778120636940002441e-01 -1.822669655084609985e-01 3.305444493889808655e-02 2.727613449096679688e-01 1.742353439331054688e-01 -2.229013741016387939e-01 -1.034906581044197083e-01 1.639667153358459473e-01 -4.641703143715858459e-02 2.873936891555786133e-01 1.907798498868942261e-01 1.166208758950233459e-01 -2.125317752361297607e-01 -2.169929146766662598e-01 3.577823340892791748e-01 1.783975958824157715e-01 -8.100103586912155151e-03 -3.798878192901611328e-02 -2.801551818847656250e-01 -3.140281140804290771e-02 -2.061884999275207520e-01 -1.866386532783508301e-01 -1.081690788269042969e-01 -1.074355691671371460e-01 -7.400007545948028564e-02 -1.865153014659881592e-01 2.079263776540756226e-01 6.757005117833614349e-03
2.016908489167690277e-02 -2.231859415769577026e-01 9.163392335176467896e-02 -3.288275748491287231e-02 3.458048105239868164e-01 -3.310979008674621582e-01 -1.254069805145263672e-01 1.860629916191101074e-01 1.678190776146948338e-03 -2.719607055187225342e-01 -1.554977893829345703e-01 1.311911195516586304e-01 1.168336570262908936e-01 2.169626057147979736e-01 4.354119896888732910e-01 3.468652442097663879e-02 3.011574968695640564e-02 3.796564415097236633e-02 -5.630493909120559692e-02 -1.264400314539670944e-02 1.461392734199762344e-02 4.450685158371925354e-02 -1.140566319227218628e-01 -2.314800620079040527e-01 9.749883413314819336e-02 -1.343348175287246704e-01 1.678411066532135010e-01 -1.835595667362213135e-01 -2.790067195892333984e-01 -9.084741771221160889e-02 2.094202041625976562e-01 -6.941867992281913757e-03
1.502486169338226318e-01 -1.020773723721504211e-01 1.087258905172348022e-01 1.109326407313346863e-01 3.379582166671752930e-01 -3.064710497856140137e-01 -2.468834817409515381e-01 1.950322538614273071e-01 1.996325552463531494e-01 -1.518590003252029419e-01 -2.019501477479934692e-01 8.166648447513580322e-02 4.756437987089157104e-02 2.431226372718811035e-01 3.097862005233764648e-01 1.596737951040267944e-01 -1.933058500289916992e-01 5.610081925988197327e-02 1.424581110477447510e-01 2.158501148223876953e-01 1.612435132265090942e-01 -7.423868030309677124e-02 -7.139749825000762939e-02 -1.987018138170242310e-01 -2.799592316150665283e-01 -2.192946150898933411e-02 1.199575141072273254e-01 -5.139144510030746460e-02 7.796394079923629761e-02 1.609583795070648193e-01 1.764810979366302490e-01 -5.988653283566236496e-03
1.597021222114562988e-01 4.155985265970230103e-02 -2.342181093990802765e-02 -6.144039705395698547e-02 2.356048375368118286e-01 -1.775037795305252075e-01 1.168411821126937866e-01 2.694212496280670166e-01 -1.106567122042179108e-02 -3.435381948947906494e-01 -6.058888509869575500e-03 1.349261552095413208e-01 5.866108462214469910e-02 1.819627285003662109e-01 4.264369010925292969e-01 1.516565084457397461e-01 1.529604848474264145e-02 3.471356630325317383e-01 6.239959225058555603e-02 -7.987322658300399780e-02 -6.610368937253952026e-02 -4.394011572003364563e-02 -1.672938913106918335e-01 -2.875087559223175049e-01 -2.086781263351440430e-01 -7.189724594354629517e-02 4.197296127676963806e-02 -1.615267544984817505e-01 1.033172905445098877e-01 -6.292925029993057251e-02 2.463045269250869751e-01 -1.325768679380416870e-01
-5.788583680987358093e-02 -3.647873401641845703e-01 -2.351624071598052979e-01 1.121679097414016724e-01 3.368558287620544434e-01 -3.117845356464385986e-01 -1.945468932390213013e-01 3.145209699869155884e-02 1.571594923734664917e-01 -8.304278552532196045e-02 -2.638280689716339111e-01 4.019627813249826431e-03 1.079355105757713318e-01 3.575164824724197388e-02 4.723590314388275146e-01 1.790952831506729126e-01 1.156059876084327698e-01 2.137341797351837158e-01 -1.614403873682022095e-01 6.927248090505599976e-02 8.518836461007595062e-03 -9.581210464239120483e-02 -1.080712527036666870e-01 3.539659455418586731e-02 -1.045000404119491577e-01 6.635104864835739136e-02 -1.355694532394409180e-01 -8.657113462686538696e-02 -8.496115356683731079e-02 -1.148169711232185364e-01 -2.451922371983528137e-02 5.041683092713356018e-02
-1.184112280607223511e-01 4.839699715375900269e-02 3.583685681223869324e-02 -9.909893572330474854e-02 4.132432490587234497e-02 -4.474782049655914307e-01 -3.822860121726989746e-01 2.522012293338775635e-01 6.438459455966949463e-02 -2.111450880765914917e-01 -4.644573107361793518e-02 1.444532871246337891e-01 -2.730241278186440468e-03 1.584627479314804077e-01 3.450552225112915039e-01 1.636085063219070435e-01 -2.376464158296585083e-01 7.709367573261260986e-02 1.905115321278572083e-02 -2.394690662622451782e-01 3.182576969265937805e-02 -4.578771442174911499e-02 -3.580127656459808350e-02 -4.854598641395568848e-02 3.005092442035675049e-01 9.826693683862686157e-02 -2.100401073694229126e-01 -1.405357420444488525e-01 2.337875775992870331e-02 -1.054640039801597595e-01 1.031317785382270813e-01 -7.161513715982437134e-02
1.454493999481201172e-01 -5.091503635048866272e-02 1.222005560994148254e-01 1.632516980171203613e-01 3.181411325931549072e-01 -3.714681789278984070e-02 -1.456203609704971313e-01 1.947139389812946320e-02 -1.116361469030380249e-01 -4.646336194127798080e-03 2.817075252532958984e-01 -1.377581804990768433e-01 6.406688690185546875e-02 1.754134446382522583e-01 3.705608248710632324e-01 4.241827875375747681e-02 -2.420487999916076660e-01 3.966602087020874023e-01 1.111777052283287048e-01 1.683180481195449829e-01 -2.070444077253341675e-01 -3.321089744567871094e-01 -7.406301051378250122e-02 4.875131323933601379e-02 1.590473502874374390e-01 7.100002467632293701e-02 1.324431691318750381e-02 -2.571527361869812012e-01 8.768236637115478516e-02 -1.223586127161979675e-02 -2.039275132119655609e-02 5.605762451887130737e-02
-1.108580231666564941e-01 -2.262464612722396851e-01 -1.647883951663970947e-01 1.324435025453567505e-01 -1.066565420478582382e-02 -2.273405641317367554e-01 -1.296113580465316772e-01 3.311741352081298828e-01 2.533428668975830078e-01 -4.768618345260620117e-01 4.032563418149948120e-03 1.888315677642822266e-01 1.480972319841384888e-01 2.044343799352645874e-01 3.740481436252593994e-01 -5.649865046143531799e-02 -1.048597246408462524e-01 -2.937436848878860474e-02 6.063050031661987305e-02 -5.352816730737686157e-02 2.274425327777862549e-02 -1.279805749654769897e-01 -1.807500422000885010e-02 -1.951030641794204712e-01 -1.890371888875961304e-01 5.112073384225368500e-03 1.479166839271783829e-02 -1.301274299621582031e-01 9.512262791395187378e-02 4.216609895229339600e-02 8.353473246097564697e-02 -1.872552037239074707e-01
-5.598349031060934067e-03 -6.129023060202598572e-02 -1.318428386002779007e-02 2.221458852291107178e-01 -5.199573561549186707e-02 7.928017526865005493e-02 -4.607527554035186768e-01 3.132277429103851318e-01 -7.671782374382019043e-02 1.697801649570465088e-01 1.651083379983901978e-01 -6.562276184558868408e-02 -2.196076214313507080e-01 2.238266766071319580e-01 2.192900776863098145e-01 3.401279747486114502e-01 -1.470486670732498169e-01 -6.318048387765884399e-02 -1.993593201041221619e-02 -6.559894979000091553e-02 2.951817214488983154e-02 -3.975480329245328903e-03 -8.991586416959762573e-02 2.130372822284698486e-01 -3.426894545555114746e-01 -5.234121158719062805e-02 -6.981234997510910034e-02 -1.949536055326461792e-01 2.006149142980575562e-01 6.146577745676040649e-02 8.403005450963973999e-02 -1.011869776993989944e-02
1.570575088262557983e-01 -1.382736116647720337e-01 1.916326954960823059e-02 4.633522033691406250e-02 2.346933186054229736e-01 -5.657908692955970764e-02 -2.593767084181308746e-02 7.378877140581607819e-03 -1.233734488487243652e-01 3.129485249519348145e-02 6.978306919336318970e-02 -7.858393341302871704e-02 2.848387658596038818e-01 1.557223051786422729e-01 4.209280312061309814e-01 2.290109544992446899e-01 -1.350840479135513306e-01 -9.930197149515151978e-02 5.836735665798187256e-02 4.862828552722930908e-02 -1.914048492908477783e-01 -2.149001955986022949e-01 -7.870030589401721954e-03 1.938402056694030762e-01 -4.407208263874053955e-01 -3.275530338287353516e-01 1.859961003065109253e-01 -1.181146502494812012e-01 2.117744274437427521e-02 -1.296790093183517456e-01 -5.442398414015769958e-02 -8.833360671997070312e-02
-1.806609705090522766e-02 -3.242352008819580078e-01 3.998635709285736084e-02 2.359193190932273865e-02 3.156570792198181152e-01 -1.627577692270278931e-01 1.080472767353057861e-01 1.645773053169250488e-01 2.466179877519607544e-01 -2.161920368671417236e-01 2.355303429067134857e-02 1.015392169356346130e-01 1.652484536170959473e-01 3.758770525455474854e-01 2.773864567279815674e-01 2.833064794540405273e-01 -1.291289925575256348e-01 9.560183435678482056e-02 3.127500042319297791e-02 6.661571562290191650e-02 1.016311347484588623e-03 -1.903352588415145874e-01 1.162415072321891785e-01 -1.573812365531921387e-01 -6.704263389110565186e-02 -7.522014528512954712e-02 -1.229007765650749207e-01 -2.159299254417419434e-01 -1.718315482139587402e-01 -7.111348211765289307e-02 2.471584528684616089e-01 -9.993325173854827881e-02
6.412072479724884033e-02 5.704399198293685913e-02 9.351548552513122559e-02 5.451258644461631775e-02 2.924788594245910645e-01 -5.858859792351722717e-02 -8.320821821689605713e-02 -1.795857213437557220e-03 -1.282920390367507935e-01 4.045520722866058350e-02 2.996515929698944092e-01 -7.473497092723846436e-02 3.863150998950004578e-02 7.810324430465698242e-02 3.646204471588134766e-01 2.152264490723609924e-02 -4.004363119602203369e-01 3.229659497737884521e-01 1.160552492365241051e-03 3.906192630529403687e-02 -3.369130492210388184e-01 -2.979500591754913330e-01 1.596321724355220795e-02 5.886217579245567322e-03 7.560286205261945724e-03 2.189672365784645081e-02 5.863526463508605957e-02 -3.898381292819976807e-01 4.880130873061716557e-04 1.866648718714714050e-02 7.362581789493560791e-02 -7.973100990056991577e-03
2.364219129085540771e-01 8.501442521810531616e-02 -6.146511994302272797e-03 1.178693249821662903e-01 2.601263858377933502e-02 -1.269866377115249634e-01 -4.657644033432006836e-02 1.739353090524673462e-01 -1.237084642052650452e-01 9.386584861204028130e-04 2.222470045089721680e-01 3.729594871401786804e-02 1.126314997673034668e-01 1.886441111564636230e-01 4.196006953716278076e-01 3.381214141845703125e-01 -1.186370253562927246e-01 -7.762477546930313110e-02 1.635029353201389313e-02 6.054675206542015076e-02 -4.481335356831550598e-02 -3.525786101818084717e-01 2.630019560456275940e-02 1.205177828669548035e-01 -1.477808803319931030e-01 -3.326686620712280273e-01 -1.458471715450286865e-01 9.110970422625541687e-03 -1.489950418472290039e-01 4.530025646090507507e-02 2.980095148086547852e-01 1.909849047660827637e-01
-1.428684443235397339e-01 3.286391124129295349e-02 -7.271924614906311035e-02 -7.814767211675643921e-02 1.478417664766311646e-01 -1.203072145581245422e-01 -3.477700427174568176e-02 1.559394877403974533e-02 2.386230975389480591e-01 -1.745563447475433350e-01 7.796888053417205811e-02 1.842452585697174072e-01 1.237197071313858032e-01 3.276861011981964111e-01 4.301941394805908203e-01 2.736532092094421387e-01 1.575960032641887665e-02 7.650341093540191650e-02 8.021653629839420319e-03 -1.059947088360786438e-01 1.464215368032455444e-01 -1.970843076705932617e-01 -2.874951362609863281e-01 -3.926911950111389160e-02 1.005196273326873779e-01 -2.904849946498870850e-01 1.850625276565551758e-01 -1.211006268858909607e-01 1.417197287082672119e-01 4.312574863433837891e-02 -1.241350620985031128e-01 -2.768121659755706787e-01
9.271225333213806152e-02 -2.872192263603210449e-01 -3.435330837965011597e-02 4.264100268483161926e-02 3.070807754993438721e-01 -3.400110602378845215e-01 -1.290045096538960934e-03 7.199883460998535156e-02 1.465341746807098389e-01 -3.315895795822143555e-02 -4.483840020839124918e-04 -2.897233515977859497e-02 2.835868597030639648e-01 2.910785079002380371e-01 3.412480354309082031e-01 3.103114664554595947e-01 -4.195782542228698730e-02 -7.502298802137374878e-02 -1.583171688253059983e-04 2.963633276522159576e-02 -1.243610754609107971e-01 -2.744409739971160889e-01 1.215680036693811417e-02 -1.354956626892089844e-01 -1.537902355194091797e-01 -2.605333924293518066e-01 7.967848330736160278e-02 -1.979098841547966003e-02 2.010163664817810059e-01 -1.480040103197097778e-01 8.346079289913177490e-02 -6.641571223735809326e-02
2.363975532352924347e-02 -7.205332815647125244e-02 -2.105529457330703735e-01 -7.929427921772003174e-02 -2.426868528127670288e-01 -3.709701001644134521e-01 -1.667490899562835693e-01 2.246129512786865234e-01 8.823528140783309937e-02 -7.934681326150894165e-02 2.323491573333740234e-01 -2.332587391138076782e-01 -1.446862965822219849e-01 2.846246361732482910e-01 3.382751941680908203e-01 1.107192933559417725e-01 4.167662188410758972e-02 1.445293426513671875e-01 4.482843447476625443e-03 -1.084956675767898560e-01 -3.646807745099067688e-02 -3.234771788120269775e-01 -3.114753775298595428e-02 7.316867262125015259e-02 1.232195124030113220e-01 -1.848538368940353394e-01 -3.820327296853065491e-02 -2.380542755126953125e-01 1.599487662315368652e-01 6.012486293911933899e-02 1.817411035299301147e-01 -3.641579672694206238e-02
8.880229294300079346e-02 2.536649405956268311e-01 -1.436130255460739136e-01 8.500390686094760895e-03 1.637860983610153198e-01 -2.508760392665863037e-01 -1.765580028295516968e-01 2.882813215255737305e-01 1.520425677299499512e-01 8.105764165520668030e-03 1.806512027978897095e-01 1.631115823984146118e-01 1.094327121973037720e-01 -1.515391916036605835e-01 3.060208559036254883e-01 2.182168066501617432e-01 -2.918146364390850067e-02 1.767031401395797729e-01 1.238048449158668518e-01 -1.404359787702560425e-01 -1.219744309782981873e-01 -2.378872931003570557e-01 -2.663417756557464600e-01 -6.060564145445823669e-02 -3.141382709145545959e-02 -8.090250194072723389e-02 8.855178207159042358e-02 -2.593488395214080811e-01 -1.383966356515884399e-01 2.761788964271545410e-01 3.043892234563827515e-02 2.284801602363586426e-01
1.073580980300903320e-02 -7.653945684432983398e-02 -1.092786267399787903e-01 -2.208935329690575600e-03 -7.945264130830764771e-02 -3.729226589202880859e-01 -7.859538495540618896e-02 9.654083102941513062e-02 -4.145183414220809937e-02 -1.615406870841979980e-01 2.868908643722534180e-01 -5.099547561258077621e-03 -9.859561175107955933e-02 5.204871296882629395e-02 4.503044188022613525e-01 1.971285641193389893e-01 -1.488165855407714844e-01 1.882724910974502563e-01 -1.334617137908935547e-01 -1.783676892518997192e-01 -1.339377015829086304e-01 -3.525731861591339111e-01 1.495278626680374146e-01 -3.865192830562591553e-02 1.863732039928436279e-01 -6.630147993564605713e-02 -1.463808566331863403e-01 -3.225996494293212891e-01 1.071895882487297058e-01 -9.197454899549484253e-03 2.240571379661560059e-02 -8.345003426074981689e-02
-1.284023523330688477e-01 -1.405232250690460205e-01 -1.078130975365638733e-01 1.064382418990135193e-01 3.307974040508270264e-01 -2.557549178600311279e-01 -3.317713737487792969e-01 -1.774924695491790771e-01 9.824851527810096741e-03 -1.604756861925125122e-01 -5.822463333606719971e-02 1.070773303508758545e-01 1.491144858300685883e-02 1.934485435485839844e-01 3.933469057083129883e-01 -5.948280915617942810e-02 1.238309293985366821e-01 2.131098955869674683e-01 -1.552357673645019531e-01 1.243512481451034546e-01 -1.211891770362854004e-01 -1.287191957235336304e-01 -1.713863760232925415e-02 3.236774504184722900e-01 5.457774177193641663e-02 -2.149023860692977905e-01 -2.188310585916042328e-02 4.719912260770797729e-02 -2.105701267719268799e-01 2.156182378530502319e-01 8.815953135490417480e-02 2.629922144114971161e-02
6.627461314201354980e-02 1.023565456271171570e-01 5.128050595521926880e-02 1.378325670957565308e-01 4.610392749309539795e-01 -4.362814873456954956e-02 -1.725924909114837646e-01 -9.894965478451922536e-05 -2.251525223255157471e-02 -2.179821133613586426e-01 2.095416486263275146e-01 2.296255230903625488e-01 -1.063319295644760132e-01 8.246190100908279419e-02 3.709640204906463623e-01 -1.003504842519760132e-01 -5.284377932548522949e-02 1.726533025503158569e-01 2.058669626712799072e-01 5.875132977962493896e-02 -2.275005578994750977e-01 -1.814410090446472168e-01 -1.917805522680282593e-01 1.560974866151809692e-01 -2.194505631923675537e-01 -2.865275442600250244e-01 4.765762016177177429e-02 -1.383756101131439209e-01 -1.381016969680786133e-01 5.914256721735000610e-02 -6.314323842525482178e-02 7.946166396141052246e-02
8.014784753322601318e-02 -3.825415298342704773e-02 -1.067254766821861267e-01 -1.604306548833847046e-01 1.710457801818847656e-01 -2.763068079948425293e-01 -3.846150590106844902e-03 9.896278381347656250e-02 -8.343315869569778442e-02 -2.084284424781799316e-01 7.413069158792495728e-02 1.014878302812576294e-01 5.393249168992042542e-02 6.520644575357437134e-02 4.201943874359130859e-01 1.456874310970306396e-01 1.023630574345588684e-01 3.083094358444213867e-01 1.325505375862121582e-01 -7.482013315893709660e-04 1.719739586114883423e-01 8.283077180385589600e-02 -3.153463453054428101e-02 -1.934598088264465332e-01 -2.509700357913970947e-01 -2.294856607913970947e-01 -1.182470768690109253e-01 -2.045779973268508911e-01 2.185444720089435577e-02 -2.221820652484893799e-01 3.429031074047088623e-01 -1.776439696550369263e-01
-7.537275552749633789e-02 -2.108529508113861084e-01 -1.797585040330886841e-01 -1.501091271638870239e-01 -1.656809747219085693e-01 -3.448542654514312744e-01 -3.403399586677551270e-01 1.362873762845993042e-01 -1.282409578561782837e-01 -1.285638362169265747e-01 2.514294385910034180e-01 -9.870520979166030884e-02 3.469737619161605835e-02 3.006749153137207031e-01 3.101239800453186035e-01 4.386301338672637939e-02 -1.261461991816759109e-02 7.331684231758117676e-02 -4.722226038575172424e-02 -2.889200113713741302e-02 3.585774451494216919e-02 -2.623196244239807129e-01 9.313429892063140869e-02 1.680029630661010742e-01 1.168844625353813171e-01 -1.163629665970802307e-01 -4.220652952790260315e-02 -2.471626996994018555e-01 2.499339282512664795e-01 -4.952013958245515823e-03 2.239668071269989014e-01 -1.639386638998985291e-02
1.827535480260848999e-01 -8.308845013380050659e-02 -1.859203130006790161e-01 -1.361596584320068359e-01 -2.872103825211524963e-02 -3.418932259082794189e-01 -4.849372208118438721e-01 2.320399582386016846e-01 -5.876918788999319077e-03 -1.261129230260848999e-01 -8.115398883819580078e-02 -8.723042905330657959e-02 9.557312354445457458e-03 2.047988474369049072e-01 2.314837425947189331e-01 1.866250485181808472e-01 -2.519851624965667725e-01 3.624485805630683899e-03 -2.793204225599765778e-02 1.192019227892160416e-02 -6.165875121951103210e-02 -1.942633986473083496e-01 9.262217581272125244e-02 1.176913152448832989e-03 1.231916397809982300e-01 3.578808158636093140e-02 -3.198524937033653259e-02 -2.107488214969635010e-01 7.353348284959793091e-02 -7.562773674726486206e-02 2.411534190177917480e-01 -3.058731853961944580e-01
9.900709241628646851e-02 -1.908301115036010742e-01 -2.516260147094726562e-01 -7.506197690963745117e-02 4.504634439945220947e-01 3.292354568839073181e-02 -6.060741841793060303e-02 7.394336163997650146e-02 -2.849788069725036621e-01 -1.804768145084381104e-01 9.396629035472869873e-02 9.685844928026199341e-02 1.664325012825429440e-03 1.006499007344245911e-01 1.470792740583419800e-01 8.374665677547454834e-02 -1.156838759779930115e-01 1.229958012700080872e-01 2.290542274713516235e-01 -1.710334569215774536e-01 -1.925464123487472534e-01 -2.070393562316894531e-01 -1.253256797790527344e-01 -1.117108315229415894e-01 -4.334733188152313232e-01 -1.644993424415588379e-01 -1.528856251388788223e-02 -1.532903909683227539e-01 7.763154804706573486e-03 2.325833588838577271e-02 -1.282818987965583801e-02 2.076140642166137695e-01
2.316444516181945801e-01 3.823604807257652283e-02 -1.694627851247787476e-01 1.212365105748176575e-01 1.858303695917129517e-01 2.419691905379295349e-02 -9.866545349359512329e-02 2.185073941946029663e-01 4.227412119507789612e-02 -1.054094657301902771e-01 1.690773218870162964e-01 6.911160051822662354e-02 1.272040605545043945e-01 1.555327177047729492e-01 4.475417435169219971e-01 7.277245074510574341e-02 -2.661504596471786499e-02 -7.010937482118606567e-02 -7.088741660118103027e-02 1.664950549602508545e-01 -3.093882799148559570e-01 -3.421140462160110474e-02 5.991902202367782593e-02 3.221742510795593262e-01 -4.135254919528961182e-01 -7.880537211894989014e-02 7.040908560156822205e-03 -2.202889621257781982e-01 -1.163667961955070496e-01 -6.469193100929260254e-02 1.533155143260955811e-01 8.349739015102386475e-02
-6.139240413904190063e-02 -7.511887699365615845e-02 -1.519701033830642700e-01 -1.217782273888587952e-01 -1.820364594459533691e-01 -3.091299235820770264e-01 -2.186363488435745239e-01 3.137872517108917236e-01 -6.465123500674962997e-03 -2.134293019771575928e-01 2.226426154375076294e-01 -1.106353104114532471e-01 7.299046963453292847e-02 2.250122725963592529e-01 4.423862099647521973e-01 8.283410966396331787e-02 -9.753354638814926147e-02 9.376990795135498047e-02 -3.746886178851127625e-02 -1.512246727943420410e-01 -9.617733955383300781e-02 -2.531442642211914062e-01 -1.414477825164794922e-02 -8.419127203524112701e-03 2.488652169704437256e-01 2.001725137233734131e-02 -5.895128846168518066e-02 -2.448314428329467773e-01 1.611112356185913086e-01 -9.905471652746200562e-02 1.822733134031295776e-01 -2.907867357134819031e-02
7.338600233197212219e-03 -1.544590145349502563e-01 -1.349369287490844727e-01 -7.978058606386184692e-02 -1.328589320182800293e-01 -4.670180678367614746e-01 -1.996136009693145752e-01 1.987331211566925049e-01 -5.177520960569381714e-02 3.311181068420410156e-02 2.534388303756713867e-01 -4.741371050477027893e-02 -1.520366668701171875e-01 2.508102655410766602e-01 4.425989389419555664e-01 1.070106774568557739e-01 3.898878023028373718e-02 2.240213453769683838e-01 -1.841042749583721161e-02 -1.399791538715362549e-01 -1.580683588981628418e-01 -2.638535499572753906e-01 -5.611545965075492859e-02 -8.910109847784042358e-02 1.578089296817779541e-01 8.707389980554580688e-02 -1.080215442925691605e-02 -1.022716015577316284e-01 2.026821970939636230e-01 -8.827907592058181763e-02 2.435296960175037384e-02 5.418861284852027893e-02
-6.723941303789615631e-03 -8.391619659960269928e-03 -1.262712925672531128e-01 6.673391908407211304e-02 5.324304699897766113e-01 -2.277893722057342529e-01 7.915645092725753784e-02 -9.933653473854064941e-02 4.085504915565252304e-03 -1.718836873769760132e-01 2.433422654867172241e-01 2.331119775772094727e-01 -8.565228432416915894e-02 -5.537249892950057983e-02 1.679059267044067383e-01 1.806764118373394012e-02 9.420370310544967651e-02 8.147732913494110107e-02 1.412811577320098877e-01 -1.471278443932533264e-02 -1.468889322131872177e-02 -2.371394336223602295e-01 -2.819396257400512695e-01 -1.171627715229988098e-01 -1.962332427501678467e-01 -1.347071379423141479e-01 -9.582123905420303345e-02 -3.848491609096527100e-01 -8.149225264787673950e-02 1.244963034987449646e-01 1.553872078657150269e-01 1.889548078179359436e-02
-9.749574214220046997e-02 5.979369208216667175e-02 6.139570102095603943e-02 9.144967794418334961e-02 1.853452473878860474e-01 -9.512604773044586182e-02 -1.525002717971801758e-01 1.590798944234848022e-01 3.408758668228983879e-03 1.537647694349288940e-01 2.765344679355621338e-01 -1.129169315099716187e-01 1.680674552917480469e-01 3.742211759090423584e-01 3.681274056434631348e-01 1.678683310747146606e-01 7.022576034069061279e-02 -3.829973191022872925e-02 -5.793773010373115540e-02 1.710976064205169678e-01 -6.012335885316133499e-03 -2.566184997558593750e-01 -5.532290413975715637e-02 2.631505727767944336e-01 -2.261711955070495605e-01 -3.578981459140777588e-01 -7.538563758134841919e-02 5.428282916545867920e-02 6.315643340349197388e-02 1.103000342845916748e-01 1.173137202858924866e-01 2.072211503982543945e-01
1.618305104784667492e-03 -1.689261496067047119e-01 -1.166110038757324219e-01 8.644194900989532471e-02 3.212535381317138672e-01 -3.137483894824981689e-01 -2.004733681678771973e-01 1.464062482118606567e-01 2.006346285343170166e-01 -2.194914668798446655e-01 -1.992484927177429199e-01 9.734310209751129150e-02 1.884479075670242310e-01 3.883339464664459229e-01 2.949730157852172852e-01 9.255469590425491333e-02 -7.713838666677474976e-02 -1.296117454767227173e-01 1.260958015918731689e-01 4.002528265118598938e-02 2.397243827581405640e-01 -1.376153379678726196e-01 3.274146839976310730e-02 -2.707507610321044922e-01 -1.089860275387763977e-01 -1.264778673648834229e-01 1.527765300124883652e-02 -1.788338422775268555e-01 9.240657091140747070e-02 -7.386527955532073975e-02 4.191691428422927856e-02 -2.738581411540508270e-02
-1.012570410966873169e-01 -1.065400391817092896e-01 -1.238725930452346802e-01 -1.208485588431358337e-01 -2.253183722496032715e-01 -3.237252831459045410e-01 -3.291221559047698975e-01 2.321788370609283447e-01 -1.960793137550354004e-02 -3.599039092659950256e-02 2.707897722721099854e-01 -1.311832219362258911e-01 -4.102743044495582581e-02 2.710185647010803223e-01 4.162275791168212891e-01 2.063908725976943970e-01 6.545355077832937241e-03 4.211466014385223389e-02 7.403106894344091415e-03 -9.740222245454788208e-02 2.442623674869537354e-02 -2.332862317562103271e-01 2.710080146789550781e-02 -2.729028463363647461e-02 1.600772738456726074e-01 -8.934073895215988159e-02 -1.000733152031898499e-01 -2.744659483432769775e-01 1.152040362358093262e-01 -3.616501018404960632e-02 7.783211767673492432e-02 2.000315040349960327e-01
-8.514042012393474579e-03 -4.072744399309158325e-02 -1.198736131191253662e-01 -4.583683237433433533e-02 -1.927721351385116577e-01 -3.114959895610809326e-01 -3.421910405158996582e-01 1.151141598820686340e-01 3.307802975177764893e-02 -2.491976916790008545e-01 5.776665359735488892e-02 -6.662515550851821899e-02 -1.360753625631332397e-01 1.318555176258087158e-01 4.833268821239471436e-01 2.763861119747161865e-01 -1.501876860857009888e-01 1.658237725496292114e-01 3.752896189689636230e-02 -1.723638772964477539e-01 -2.334366366267204285e-02 3.790209069848060608e-02 1.513532251119613647e-01 -3.525395691394805908e-02 8.714850991964340210e-02 4.117904976010322571e-02 -2.630101442337036133e-01 -2.456838637590408325e-01 3.087775781750679016e-02 -1.069482862949371338e-01 1.964207887649536133e-01 -5.738954246044158936e-02
3.021299093961715698e-02 -3.965422511100769043e-03 1.772017329931259155e-01 2.295455038547515869e-01 3.028669059276580811e-01 -8.328064531087875366e-02 -2.530628144741058350e-01 -4.807222262024879456e-02 -1.481535583734512329e-01 -1.242756620049476624e-01 2.374111860990524292e-01 -4.669871926307678223e-02 2.218728363513946533e-01 2.336430735886096954e-02 4.142314791679382324e-01 2.749038338661193848e-01 -3.775280117988586426e-01 8.080188184976577759e-02 2.066003158688545227e-02 3.025824762880802155e-02 -2.634787857532501221e-01 -1.822569221258163452e-01 -1.862795352935791016e-01 2.606424689292907715e-02 4.298069328069686890e-02 4.003290459513664246e-02 1.590046659111976624e-02 -1.754797697067260742e-01 1.639733165502548218e-01 -2.265513874590396881e-02 -4.443623870611190796e-02 6.931094080209732056e-02
6.272857636213302612e-02 1.183470636606216431e-01 -1.660595834255218506e-02 -2.681815531104803085e-03 9.777329117059707642e-02 -2.223100364208221436e-01 -3.143554329872131348e-01 1.445838660001754761e-01 1.449418067932128906e-01 8.536249399185180664e-02 2.587346434593200684e-01 -3.966695070266723633e-02 1.050439849495887756e-01 -1.169554591178894043e-01 5.990685895085334778e-02 4.368042945861816406e-01 -1.476546823978424072e-01 2.480087727308273315e-01 2.437560558319091797e-01 -1.109121292829513550e-01 -1.167143806815147400e-01 3.813027590513229370e-02 -1.932712644338607788e-01 7.713734358549118042e-02 -1.700634062290191650e-01 -1.334403455257415771e-01 7.044807076454162598e-02 -3.470920026302337646e-01 -1.417956352233886719e-01 2.698264122009277344e-01 1.479832828044891357e-02 9.195286780595779419e-02
5.999222397804260254e-03 -2.913632988929748535e-02 7.124479115009307861e-02 2.368751354515552521e-02 3.570044934749603271e-01 2.277468144893646240e-01 -3.000290393829345703e-01 8.925467729568481445e-02 -1.687399446964263916e-01 -1.625362783670425415e-01 -1.000536978244781494e-02 -9.200336039066314697e-02 -2.260854095220565796e-01 8.989411592483520508e-02 4.445254504680633545e-01 6.431055068969726562e-02 -4.916081950068473816e-02 -3.232675418257713318e-02 -2.411422580480575562e-01 -3.670210018754005432e-02 -1.693006306886672974e-01 -1.830893158912658691e-01 -8.428344130516052246e-02 -3.776798397302627563e-02 2.978754346258938313e-04 4.330459237098693848e-02 7.080135494470596313e-02 -3.205642104148864746e-01 -2.535179257392883301e-01 -1.614693403244018555e-01 9.082145243883132935e-02 -2.233124375343322754e-01
-3.323129713535308838e-01 -1.356994658708572388e-01 -1.579029560089111328e-01 -1.582007855176925659e-01 9.177388250827789307e-02 -2.294407039880752563e-01 2.465103939175605774e-02 1.163718774914741516e-01 6.921545602381229401e-03 -2.903366386890411377e-01 1.486244797706604004e-01 2.349746227264404297e-01 -1.004217341542243958e-01 3.139005601406097412e-01 1.199491024017333984e-01 1.127358749508857727e-01 -2.022651880979537964e-01 1.562634706497192383e-01 2.168868668377399445e-02 -9.844592958688735962e-02 -2.879818379878997803e-01 -2.981476113200187683e-02 1.578347980976104736e-01 -1.430808007717132568e-01 8.936649560928344727e-02 2.092438489198684692e-01 -3.079889900982379913e-02 -3.568504452705383301e-01 2.420793101191520691e-02 -1.509401053190231323e-01 1.582009941339492798e-01 1.243467405438423157e-01
-2.939831651747226715e-02 -4.668989405035972595e-02 -1.068787276744842529e-01 -6.642651557922363281e-02 -6.190889701247215271e-02 -5.262177586555480957e-01 -1.749477386474609375e-01 2.680276036262512207e-01 -7.979632169008255005e-02 -1.638541221618652344e-01 1.370594948530197144e-01 1.612261123955249786e-02 -3.476865589618682861e-02 5.457391589879989624e-02 1.944316625595092773e-01 2.828948795795440674e-01 -1.021995320916175842e-01 3.925811126828193665e-02 -9.851980209350585938e-02 -2.407254874706268311e-01 -1.881498098373413086e-01 -1.941317617893218994e-01 8.725759387016296387e-02 -3.793064504861831665e-02 1.515070497989654541e-01 6.560929119586944580e-02 6.348313391208648682e-02 -4.108087718486785889e-01 1.584670245647430420e-01 -6.590561568737030029e-02 1.646849662065505981e-01 -7.242413610219955444e-02
-7.916316390037536621e-02 -1.013712678104639053e-02 -2.666635811328887939e-01 -6.248325854539871216e-02 -1.509058773517608643e-01 -4.356376230716705322e-01 -2.869355976581573486e-01 1.990350335836410522e-01 -1.489363145083189011e-02 -7.698627561330795288e-02 1.641408503055572510e-01 -7.467798888683319092e-02 5.786686763167381287e-02 2.269700020551681519e-01 4.750363826751708984e-01 1.415728330612182617e-01 -2.637041546404361725e-02 4.625507444143295288e-02 -6.692365277558565140e-04 -1.236062496900558472e-01 4.075247421860694885e-02 -2.318022847175598145e-01 -3.846608474850654602e-02 1.868006736040115356e-01 1.455426067113876343e-01 -6.085716560482978821e-02 -3.706959635019302368e-02 -2.323104441165924072e-01 2.102134823799133301e-01 -4.330011084675788879e-03 6.356742233037948608e-02 -8.077310025691986084e-02
-8.989918231964111328e-02 9.523084387183189392e-03 1.188789401203393936e-02 2.497538477182388306e-01 3.207566738128662109e-01 -1.132241785526275635e-01 3.070298954844474792e-02 4.864669963717460632e-02 -9.870084002614021301e-03 -3.134689927101135254e-01 -1.305445879697799683e-01 -2.531006745994091034e-02 2.066555917263031006e-01 4.233200475573539734e-02 5.883981585502624512e-01 -6.373133510351181030e-02 -4.489224031567573547e-02 3.521355614066123962e-02 8.830681443214416504e-02 -4.477343708276748657e-02 -4.309447854757308960e-02 -1.863078027963638306e-01 -3.493565320968627930e-02 -7.938051223754882812e-02 -1.888189613819122314e-01 -2.569133341312408447e-01 6.984224170446395874e-02 -1.637292355298995972e-01 -2.228826582431793213e-01 1.213619336485862732e-01 1.763375997543334961e-01 1.161457672715187073e-01
1.283183097839355469e-01 3.023862652480602264e-02 -1.176970377564430237e-01 -6.260467320680618286e-02 2.722419798374176025e-01 -2.415738403797149658e-01 -5.656399577856063843e-02 2.623099684715270996e-01 3.102093748748302460e-02 -3.215160965919494629e-01 2.666230686008930206e-02 1.848380416631698608e-01 5.967183038592338562e-02 3.295977413654327393e-02 2.848463356494903564e-01 1.499583721160888672e-01 8.801791816949844360e-02 2.826180756092071533e-01 8.536538109183311462e-03 -1.870087385177612305e-01 4.611400887370109558e-02 -1.467695534229278564e-01 -1.793827861547470093e-01 -2.725815400481224060e-02 -3.351666405797004700e-02 -2.467685937881469727e-01 1.849856227636337280e-01 -1.618268638849258423e-01 4.971533268690109253e-02 -1.692082136869430542e-01 3.216671645641326904e-01 -2.768260240554809570e-01
-1.068316772580146790e-02 -8.232290297746658325e-02 2.071023359894752502e-02 -8.155237883329391479e-02 3.632812201976776123e-02 -9.384040534496307373e-02 -1.605102270841598511e-01 2.678330838680267334e-01 1.796195805072784424e-01 1.531624644994735718e-01 -1.606952585279941559e-02 5.560055375099182129e-02 -5.071194097399711609e-02 2.076040357351303101e-01 3.514415025711059570e-01 1.774910390377044678e-01 -2.663300335407257080e-01 1.225710362195968628e-01 -2.102914266288280487e-03 -1.382506042718887329e-01 4.254121184349060059e-01 5.762632936239242554e-03 -2.947204411029815674e-01 -2.209700644016265869e-01 -1.689585596323013306e-01 -5.408867821097373962e-02 -1.137022525072097778e-01 -1.707567125558853149e-01 -1.875283569097518921e-01 -1.331708431243896484e-01 6.235083565115928650e-02 2.579363882541656494e-01
6.738641858100891113e-02 -5.418848991394042969e-02 -7.439931482076644897e-02 9.044509381055831909e-02 -1.266285479068756104e-01 -4.813092947006225586e-01 -3.774784505367279053e-01 2.507554292678833008e-01 1.352048069238662720e-01 -1.348831504583358765e-01 1.132819503545761108e-01 -2.956485748291015625e-02 1.362953931093215942e-01 2.262456119060516357e-01 3.261634111404418945e-01 1.514852046966552734e-01 -1.055996492505073547e-01 4.883223772048950195e-02 1.473898291587829590e-01 -1.004089862108230591e-01 3.236257471144199371e-03 -1.313394159078598022e-01 1.645408868789672852e-01 -1.777302846312522888e-02 4.337394610047340393e-02 1.389332413673400879e-01 -1.280198339372873306e-02 -2.319986671209335327e-01 1.019944846630096436e-01 -2.478266954421997070e-01 3.945937752723693848e-02 -1.947570890188217163e-01
2.429254353046417236e-02 7.574157416820526123e-02 -6.938499212265014648e-02 1.153351888060569763e-01 1.439912170171737671e-01 -2.067131400108337402e-01 -3.815687894821166992e-01 3.299284577369689941e-01 1.395164132118225098e-01 9.487693756818771362e-02 1.133452653884887695e-01 2.120718592777848244e-03 1.878118366003036499e-01 1.318870484828948975e-01 -6.076226010918617249e-02 2.641803622245788574e-01 -1.054155752062797546e-01 7.818165421485900879e-02 2.056229412555694580e-01 2.601731941103935242e-02 -2.842882573604583740e-01 -3.663859367370605469e-01 -5.462560802698135376e-02 -5.377960950136184692e-02 -4.759734123945236206e-02 9.847002476453781128e-02 1.114874854683876038e-01 -1.543630808591842651e-01 9.130703657865524292e-02 -8.017230778932571411e-02 6.411848217248916626e-02 3.767815232276916504e-01
-2.985723316669464111e-02 -1.608782410621643066e-01 -8.613622933626174927e-02 2.407081425189971924e-01 -1.333155632019042969e-01 -2.258360981941223145e-01 -1.744430214166641235e-01 -1.545070707798004150e-01 -1.665373891592025757e-01 -1.430531740188598633e-01 -8.235292136669158936e-02 1.113756820559501648e-01 1.906389296054840088e-01 2.083921432495117188e-02 3.512257933616638184e-01 9.861418604850769043e-02 1.059654206037521362e-01 6.795507669448852539e-02 2.405046820640563965e-01 6.844205316156148911e-03 -1.033659130334854126e-01 -4.228298962116241455e-01 -4.678187519311904907e-02 1.335723977535963058e-02 -2.012857794761657715e-01 8.358850330114364624e-02 1.868150234222412109e-01 -3.320798575878143311e-01 -1.599884480237960815e-01 1.600475758314132690e-01 8.077076077461242676e-02 1.776342988014221191e-01
1.986850351095199585e-01 1.443923562765121460e-01 -4.315042123198509216e-02 -1.381796300411224365e-01 2.302455455064773560e-01 -2.287511229515075684e-01 -1.368522793054580688e-01 1.783017814159393311e-01 -8.087827265262603760e-02 -2.612189948558807373e-01 2.241089940071105957e-02 1.116045266389846802e-01 2.148193269968032837e-01 5.058290064334869385e-02 4.801120162010192871e-01 2.702650427818298340e-01 8.838054537773132324e-02 2.234970033168792725e-01 8.473999798297882080e-02 -1.205539107322692871e-01 8.941636234521865845e-02 -1.041631102561950684e-01 -5.872546881437301636e-02 -6.928338110446929932e-02 -1.631016843020915985e-02 -3.018017411231994629e-01 1.840643733739852905e-01 -1.273895651102066040e-01 3.566634282469749451e-02 -8.184661716222763062e-02 2.129018008708953857e-01 -1.467716991901397705e-01
1.659455001354217529e-01 -2.206989228725433350e-01 5.332455411553382874e-02 -3.027940541505813599e-02 1.204993855208158493e-02 -4.286466538906097412e-01 -7.618264853954315186e-02 -1.594155840575695038e-02 -1.298589259386062622e-01 1.538199931383132935e-01 1.576925963163375854e-01 -6.199864298105239868e-02 5.916232243180274963e-02 2.439701706171035767e-01 3.649365007877349854e-01 1.260698400437831879e-02 -1.272339224815368652e-01 9.860712289810180664e-02 -1.870563328266143799e-01 -1.336866766214370728e-01 -1.348987128585577011e-02 -2.064313590526580811e-01 -2.665061354637145996e-01 -8.155240863561630249e-02 1.758506298065185547e-01 1.100526824593544006e-01 -2.223909199237823486e-01 -3.649398982524871826e-01 1.254350692033767700e-01 -1.528140506707131863e-03 1.282841861248016357e-01 -8.570608496665954590e-02
1.149415671825408936e-01 1.064602285623550415e-01 9.585589915513992310e-02 2.458313703536987305e-01 2.638677060604095459e-01 -1.014269590377807617e-01 -2.221772372722625732e-01 -2.567305602133274078e-02 -1.120353788137435913e-01 -9.109877794981002808e-02 3.125267326831817627e-01 3.096919134259223938e-02 6.638174504041671753e-02 2.221700400114059448e-01 3.862782418727874756e-01 1.171400249004364014e-01 -3.292064368724822998e-01 1.423524618148803711e-01 -1.615929068066179752e-03 4.575487598776817322e-02 -2.865004241466522217e-01 -2.768670320510864258e-01 -9.893365949392318726e-02 -6.623344123363494873e-02 1.171593964099884033e-01 1.508905589580535889e-01 -5.455154553055763245e-02 -2.536828517913818359e-01 -1.898322068154811859e-02 -1.400061044842004776e-02 1.530217081308364868e-01 9.093480557203292847e-02
5.083766579627990723e-02 -2.575450539588928223e-01 -3.403588011860847473e-02 5.404745414853096008e-02 1.583304554224014282e-01 -7.780387997627258301e-02 -1.826676279306411743e-01 1.490231882780790329e-02 -4.980161413550376892e-02 -6.326808594167232513e-03 1.695769578218460083e-01 -1.360296010971069336e-01 2.340155690908432007e-01 3.983727395534515381e-01 3.816660940647125244e-01 1.625146716833114624e-01 -1.064984425902366638e-01 1.819939762353897095e-01 2.625339329242706299e-01 -2.892865240573883057e-01 -8.922524005174636841e-02 -1.443361863493919373e-02 -1.409890800714492798e-01 1.010750681161880493e-01 -2.045572921633720398e-02 -3.116931580007076263e-02 -1.550742685794830322e-01 9.758082032203674316e-02 -3.328273594379425049e-01 -1.212816089391708374e-01 1.586651802062988281e-01 7.755076885223388672e-02
-1.121506690979003906e-01 -6.976969540119171143e-02 -6.063633039593696594e-02 9.125359356403350830e-03 1.291444338858127594e-02 -1.940474510192871094e-01 -2.219815552234649658e-01 1.065896302461624146e-01 -1.488890200853347778e-01 -8.052857965230941772e-02 -3.836246905848383904e-03 7.319117896258831024e-03 -4.695845767855644226e-02 9.577859193086624146e-02 3.169162273406982422e-01 2.490431368350982666e-01 -3.605373799800872803e-01 -1.168149411678314209e-01 -5.542118567973375320e-03 2.269501537084579468e-01 -1.129860207438468933e-01 -4.355250597000122070e-01 -1.298031657934188843e-01 9.949091821908950806e-02 -3.245202004909515381e-01 5.403575301170349121e-02 -2.722688317298889160e-01 -2.739545144140720367e-02 -1.515192389488220215e-01 1.240971535444259644e-01 8.466410636901855469e-02 1.573926061391830444e-01
-2.724938467144966125e-02 -6.173330917954444885e-02 -8.616547286510467529e-02 -6.948034465312957764e-02 1.854426343925297260e-03 -4.076609015464782715e-01 -3.660093545913696289e-01 3.177243769168853760e-01 2.209247350692749023e-01 -3.124767541885375977e-01 1.879226714372634888e-01 -1.891911923885345459e-01 -8.354571647942066193e-03 2.453262172639369965e-02 4.053437709808349609e-01 1.679854840040206909e-01 -7.863736152648925781e-02 -3.454211726784706116e-02 -3.565073013305664062e-02 -4.790396615862846375e-02 -4.967540875077247620e-02 -1.107984930276870728e-01 -3.538898658007383347e-03 8.482256904244422913e-03 1.513061225414276123e-01 9.317139536142349243e-02 -1.107364892959594727e-01 -2.251481264829635620e-01 1.547257900238037109e-01 6.250964850187301636e-02 1.412424445152282715e-01 -5.694851651787757874e-02
1.187459751963615417e-01 -6.152557954192161560e-02 -1.101746484637260437e-01 -1.122310385107994080e-02 -1.875865645706653595e-02 -4.381291270256042480e-01 -3.423333466053009033e-01 1.794461160898208618e-01 1.419064104557037354e-01 -2.705339491367340088e-01 8.450625091791152954e-02 -9.663943201303482056e-02 8.519687503576278687e-02 9.926389157772064209e-02 3.200240731239318848e-01 4.504448547959327698e-02 -2.823492288589477539e-01 -1.053562201559543610e-02 1.587997525930404663e-01 -2.415623515844345093e-01 8.670015633106231689e-02 -1.632887572050094604e-01 7.532079517841339111e-02 1.591141819953918457e-01 9.163538366556167603e-02 -7.090329378843307495e-02 -1.814137697219848633e-01 -2.233825176954269409e-01 3.829538822174072266e-02 -1.137875840067863464e-01 2.853697165846824646e-02 -2.382197976112365723e-01
-1.834535598754882812e-01 -4.518981650471687317e-02 2.105612605810165405e-01 -1.574245840311050415e-01 2.390989661216735840e-01 1.330100148916244507e-01 1.668150350451469421e-02 1.713079661130905151e-01 1.568383723497390747e-01 -2.206766307353973389e-01 1.706458032131195068e-01 -2.206529676914215088e-02 -8.578693121671676636e-02 9.087646380066871643e-03 2.125255912542343140e-01 5.130678415298461914e-01 -2.791447006165981293e-02 -6.515520624816417694e-03 -1.951984614133834839e-01 -4.917972534894943237e-02 6.264388561248779297e-02 -3.395568728446960449e-01 -1.904228478670120239e-01 -6.123086065053939819e-02 6.650954484939575195e-02 -2.554898858070373535e-01 9.005951136350631714e-02 -2.434092909097671509e-01 5.156823620200157166e-02 6.710152328014373779e-02 2.462616004049777985e-02 -1.629315465688705444e-01
-1.984557136893272400e-02 5.455841496586799622e-02 -8.134401403367519379e-03 1.165456175804138184e-01 4.230612423270940781e-03 -2.140201628208160400e-02 -2.166608124971389771e-01 4.145403504371643066e-01 1.993416994810104370e-01 -3.064604103565216064e-01 1.137428432703018188e-01 1.534879207611083984e-01 5.468671396374702454e-02 2.925856225192546844e-02 4.161463677883148193e-01 7.912602275609970093e-02 -1.930734068155288696e-01 -2.356157153844833374e-01 -6.451202929019927979e-02 -8.247292786836624146e-02 -1.765700578689575195e-01 2.176087908446788788e-02 -2.252748161554336548e-01 -1.136287301778793335e-01 -1.138273179531097412e-01 -4.509085044264793396e-02 -2.445465475320816040e-01 -3.200530707836151123e-01 -5.538321658968925476e-02 1.547743678092956543e-01 8.198192715644836426e-02 -1.568043418228626251e-02
-2.097435593605041504e-01 -1.536358594894409180e-01 2.311766743659973145e-01 -8.919123560190200806e-03 8.581832796335220337e-02 -2.422326058149337769e-01 -5.449604988098144531e-02 6.994629651308059692e-02 4.317678511142730713e-01 -3.661575019359588623e-01 1.493565551936626434e-02 -5.703129246830940247e-02 2.130897790193557739e-01 3.161889910697937012e-01 1.546153575181961060e-01 1.235248818993568420e-01 -1.136784330010414124e-01 1.791541837155818939e-02 -4.811913240700960159e-03 2.113993465900421143e-01 -2.700797915458679199e-01 -1.408080458641052246e-01 -7.414800673723220825e-02 1.051227077841758728e-01 -2.296810448169708252e-01 -1.664225459098815918e-01 8.527528494596481323e-03 -2.068579792976379395e-01 -1.079409662634134293e-02 -4.732326418161392212e-02 5.844284966588020325e-02 -1.003067847341299057e-02
3.765854239463806152e-02 -8.084073662757873535e-02 -1.753231287002563477e-01 1.688937842845916748e-01 -8.458414673805236816e-02 -3.790437877178192139e-01 -2.677824795246124268e-01 3.076810538768768311e-01 -1.071669161319732666e-02 -1.625329554080963135e-01 8.277021348476409912e-02 -2.429668558761477470e-03 2.448402578011155128e-03 1.376328058540821075e-02 4.970228970050811768e-01 2.569953501224517822e-01 -1.980192810297012329e-01 -3.748966008424758911e-02 2.017889171838760376e-02 -1.391741782426834106e-01 1.653690822422504425e-02 -5.850050598382949829e-02 1.049672514200210571e-01 1.381867751479148865e-02 4.349302500486373901e-02 7.656340301036834717e-02 -7.318551838397979736e-02 -1.996052265167236328e-01 1.535055339336395264e-01 -1.115075126290321350e-01 2.920235395431518555e-01 -1.392512023448944092e-01
4.117994755506515503e-02 -2.826905250549316406e-01 3.420867398381233215e-02 -6.829176098108291626e-02 2.274606227874755859e-01 -7.224988192319869995e-02 2.196862921118736267e-02 2.313370630145072937e-02 3.181641399860382080e-01 -2.931655645370483398e-01 -2.673180773854255676e-02 9.094608575105667114e-02 2.363299727439880371e-01 2.880250215530395508e-01 3.225119411945343018e-01 2.525163590908050537e-01 2.393614500761032104e-02 6.871071644127368927e-03 -6.509772688150405884e-02 1.132089495658874512e-01 -5.894685909152030945e-02 -2.798844575881958008e-01 1.566340588033199310e-02 -1.591235548257827759e-01 -7.429932802915573120e-02 -2.141758054494857788e-02 -1.105116307735443115e-01 -4.132346212863922119e-01 -1.511220633983612061e-02 -2.993968129158020020e-02 9.275694936513900757e-02 -1.676245927810668945e-01
4.053056612610816956e-02 -4.535644873976707458e-02 -5.191865190863609314e-02 1.151156499981880188e-01 3.679243624210357666e-01 -1.188391819596290588e-01 3.477577120065689087e-02 7.282602041959762573e-02 1.362528800964355469e-01 -3.718798458576202393e-01 -1.312630921602249146e-01 -1.682005822658538818e-01 1.667457073926925659e-01 1.386098265647888184e-01 4.886290431022644043e-01 -1.337852180004119873e-01 4.683236405253410339e-02 4.033466801047325134e-02 1.709168553352355957e-01 -3.762722387909889221e-02 -6.332614272832870483e-02 -1.244765594601631165e-01 -2.012742757797241211e-01 9.154865518212318420e-03 -1.558992266654968262e-01 -1.240381523966789246e-01 2.587378323078155518e-01 -1.554001718759536743e-01 -1.203924342989921570e-01 2.152945697307586670e-01 1.791951507329940796e-01 2.101418795064091682e-03
-7.151190936565399170e-02 -8.730372786521911621e-02 -1.555518358945846558e-01 -2.381857931613922119e-01 -1.208799034357070923e-01 -4.388279020786285400e-01 -2.006401568651199341e-01 2.042940109968185425e-01 1.005743723362684250e-02 -1.411080956459045410e-01 2.845077216625213623e-01 -1.039580926299095154e-01 -7.440839707851409912e-02 2.838765978813171387e-01 3.938685357570648193e-01 6.901068240404129028e-02 -1.065959036350250244e-02 1.415281444787979126e-01 -1.320485770702362061e-02 -1.975642293691635132e-01 2.225200831890106201e-02 -2.156597971916198730e-01 -2.115902304649353027e-02 1.772763282060623169e-01 7.165909558534622192e-02 -4.147182404994964600e-02 -9.390085935592651367e-02 -1.986932605504989624e-01 1.917499601840972900e-01 2.612863108515739441e-02 1.657473444938659668e-01 -3.279724717140197754e-02
-3.989956676959991455e-01 -1.439734995365142822e-01 -1.208369061350822449e-01 -9.036433696746826172e-02 1.638955473899841309e-01 -1.095142289996147156e-01 -3.420870751142501831e-02 8.158376812934875488e-02 -5.304656550288200378e-02 -2.719998359680175781e-01 6.711762398481369019e-03 -2.816322818398475647e-02 6.895004957914352417e-02 1.252730786800384521e-01 2.300823628902435303e-01 7.260224968194961548e-02 -4.518954455852508545e-01 1.013004928827285767e-01 -1.463223397731781006e-01 -2.542789876461029053e-01 -1.302305161952972412e-01 -2.409043759107589722e-01 2.616108395159244537e-04 1.652339100837707520e-01 2.985336780548095703e-01 9.027118980884552002e-02 1.978025212883949280e-02 -1.670510470867156982e-01 1.121887490153312683e-01 -2.375450171530246735e-02 2.103403061628341675e-01 9.238302707672119141e-02
-2.756374776363372803e-01 -9.528475254774093628e-02 -1.470719277858734131e-01 2.243160605430603027e-01 3.215696811676025391e-01 -2.141882926225662231e-01 -3.019617199897766113e-01 -9.718097001314163208e-02 2.486667782068252563e-01 1.308840420097112656e-02 -7.134357839822769165e-02 2.361308634281158447e-01 -4.607241228222846985e-02 2.188815623521804810e-01 3.468560576438903809e-01 1.130742132663726807e-01 -1.452537775039672852e-01 2.754091918468475342e-01 1.338393520563840866e-02 2.642066916450858116e-03 5.524114519357681274e-02 -1.281916946172714233e-01 4.482785239815711975e-02 1.353290379047393799e-01 -5.147111415863037109e-02 -1.143831908702850342e-01 -9.696576744318008423e-02 4.274145513772964478e-02 -2.991878092288970947e-01 1.469276547431945801e-01 4.821675270795822144e-02 9.887504577636718750e-02
-3.848799737170338631e-03 -1.092378944158554077e-01 -2.445203214883804321e-01 -3.583661839365959167e-02 1.534525305032730103e-01 -1.628598198294639587e-02 -1.775401085615158081e-02 4.341818764805793762e-02 1.567613333463668823e-01 -2.946422696113586426e-01 2.221921980381011963e-01 9.388129413127899170e-02 1.527248173952102661e-01 3.362592756748199463e-01 2.555418610572814941e-01 2.841762006282806396e-01 -1.198669224977493286e-01 1.046686843037605286e-01 1.135432743467390537e-03 -1.370854079723358154e-01 1.762408912181854248e-01 -2.429520189762115479e-01 -5.804173275828361511e-02 -1.106862127780914307e-01 -1.441505551338195801e-01 -2.528882026672363281e-01 2.809029519557952881e-01 -3.445249423384666443e-02 2.387818992137908936e-01 -2.763662673532962799e-02 2.720412313938140869e-01 -5.004027485847473145e-02
-2.167720906436443329e-02 -2.024149149656295776e-01 -3.440783172845840454e-02 -7.325279526412487030e-03 2.522356808185577393e-01 -2.051942497491836548e-01 -1.526108477264642715e-02 -7.974509149789810181e-02 7.183377444744110107e-02 -1.043072193861007690e-01 -1.278098523616790771e-01 3.127412125468254089e-02 3.503531962633132935e-02 4.941456317901611328e-01 3.565672636032104492e-01 2.451764792203903198e-01 1.920679956674575806e-02 1.782385706901550293e-01 -1.206520646810531616e-01 3.322300612926483154e-01 -2.719725370407104492e-01 -1.290819793939590454e-01 -5.216608196496963501e-02 8.193258196115493774e-02 -8.825556188821792603e-02 -2.293228656053543091e-01 2.101394720375537872e-02 -4.565966129302978516e-02 1.698810458183288574e-01 4.617977829184383154e-04 1.734345853328704834e-01 -2.763943746685981750e-03
-1.761617511510848999e-02 -1.481309831142425537e-01 -1.623704284429550171e-01 -1.646694391965866089e-01 -1.423098444938659668e-01 -3.078592419624328613e-01 -2.167322635650634766e-01 1.949518024921417236e-01 -3.297343105077743530e-02 -1.225063428282737732e-01 3.341719806194305420e-01 -1.104883402585983276e-01 -1.287177503108978271e-01 2.331098914146423340e-01 4.160435199737548828e-01 2.129459977149963379e-01 2.273259498178958893e-02 1.505378484725952148e-01 -3.749625990167260170e-03 -1.531319916248321533e-01 8.373977616429328918e-03 -1.548147648572921753e-01 1.044031754136085510e-01 1.278918087482452393e-01 1.734649688005447388e-01 -1.821534335613250732e-01 -7.793783396482467651e-02 -3.030425310134887695e-01 1.066553220152854919e-01 7.273136824369430542e-02 1.283257901668548584e-01 5.186744034290313721e-02
-2.777699828147888184e-01 -3.793988823890686035e-01 -1.044555827975273132e-01 9.786396473646163940e-02 3.533821702003479004e-01 -9.863802045583724976e-02 -1.990091949701309204e-01 9.141171723604202271e-02 1.722509562969207764e-01 -5.754847079515457153e-02 -2.214582115411758423e-01 2.044521830976009369e-02 2.146663367748260498e-01 3.175988197326660156e-01 3.648412227630615234e-01 1.992615684866905212e-02 1.474999189376831055e-01 1.745891869068145752e-01 -2.291143685579299927e-02 -4.714439809322357178e-02 -6.355988979339599609e-02 -4.805164039134979248e-02 -8.804491162300109863e-02 6.633953750133514404e-02 -2.167700827121734619e-01 -7.140543777495622635e-03 3.429512679576873779e-02 -3.926908224821090698e-02 -3.592229448258876801e-03 -1.962635666131973267e-01 2.001053839921951294e-01 1.054624468088150024e-01
7.176514714956283569e-02 1.020187363028526306e-01 2.158353105187416077e-02 -6.862306594848632812e-02 3.467226326465606689e-01 -3.141866028308868408e-01 -6.231516972184181213e-02 1.714216470718383789e-01 1.980075053870677948e-02 -3.154298961162567139e-01 -6.955476850271224976e-02 1.849251091480255127e-01 2.364687621593475342e-01 9.604805707931518555e-02 3.682981133460998535e-01 2.037585377693176270e-01 4.774174839258193970e-02 2.084163129329681396e-01 1.107338964939117432e-01 -9.004656970500946045e-02 9.566818177700042725e-02 -1.246672049164772034e-01 -4.172190558165311813e-03 -8.412702381610870361e-02 -2.148630619049072266e-01 -2.267088741064071655e-01 1.466862410306930542e-01 -1.486306339502334595e-01 1.242354288697242737e-01 -8.836884051561355591e-02 2.840541601181030273e-01 -5.352045223116874695e-02
-2.754082977771759033e-01 -1.245254203677177429e-01 -4.355189576745033264e-02 -1.732809841632843018e-01 1.569644510746002197e-01 -1.989090442657470703e-01 -1.137593016028404236e-01 2.105170041322708130e-01 6.115931272506713867e-02 -2.698618471622467041e-01 -1.687120497226715088e-01 9.326307475566864014e-02 -3.550386801362037659e-02 3.285081684589385986e-01 4.428117573261260986e-01 -8.181398734450340271e-03 -8.175671845674514771e-02 -1.414767652750015259e-01 3.577906787395477295e-01 -1.620237343013286591e-02 -7.111626118421554565e-02 -4.490438103675842285e-02 5.133609846234321594e-02 -1.754920929670333862e-01 -2.925395965576171875e-01 -1.314092129468917847e-01 8.651728183031082153e-02 -6.766372919082641602e-02 4.317061975598335266e-04 1.129673123359680176e-01 -8.251614123582839966e-02 -7.898749411106109619e-02
-1.333418786525726318e-01 -2.960859239101409912e-01 1.107784658670425415e-01 5.805969983339309692e-02 8.510708808898925781e-02 -2.760741412639617920e-01 1.157917268574237823e-02 6.255006790161132812e-02 4.802168533205986023e-02 -8.898408710956573486e-02 4.956673085689544678e-02 2.173875570297241211e-01 2.510533034801483154e-01 2.617766857147216797e-01 2.045773416757583618e-01 2.901690006256103516e-01 7.365489006042480469e-02 1.150100305676460266e-01 5.597325786948204041e-02 -2.028538286685943604e-02 -4.190765321254730225e-01 -1.934969276189804077e-01 -1.260912269353866577e-01 2.587472498416900635e-01 -3.124132156372070312e-01 -1.316100656986236572e-01 3.840827941894531250e-02 -6.127022206783294678e-02 3.016896173357963562e-02 -1.308594495058059692e-01 1.292083412408828735e-01 -2.943648025393486023e-02
-6.598810851573944092e-02 -1.388332843780517578e-01 -6.716413795948028564e-02 -1.503824815154075623e-02 2.778500616550445557e-01 -3.608967661857604980e-01 -1.429152935743331909e-01 2.375537902116775513e-01 -4.402733221650123596e-02 -1.921226233243942261e-01 -3.187985122203826904e-01 2.466321140527725220e-01 5.747887864708900452e-02 2.069405745714902878e-03 2.622107863426208496e-01 3.216292262077331543e-01 -8.745300024747848511e-02 1.298070996999740601e-01 8.070465177297592163e-02 7.060726732015609741e-02 1.571255922317504883e-01 -4.020095989108085632e-02 -3.229785263538360596e-01 -2.828714996576309204e-02 -6.005104258656501770e-02 -1.784603595733642578e-01 -8.816143125295639038e-02 -9.487201273441314697e-02 1.862878352403640747e-02 -2.935900725424289703e-02 2.922147512435913086e-01 6.534960120916366577e-02
-6.614176928997039795e-02 -2.163637280464172363e-01 -2.981446310877799988e-02 1.589037477970123291e-01 1.555366441607475281e-03 -1.904978901147842407e-01 -1.006365567445755005e-01 -4.636634513735771179e-02 -3.314502239227294922e-01 8.524736389517784119e-03 3.666987642645835876e-02 6.159014254808425903e-02 1.007978767156600952e-01 1.917818933725357056e-01 2.533496618270874023e-01 1.325692832469940186e-01 -1.699888259172439575e-01 -1.022373586893081665e-01 -5.326041579246520996e-02 -9.422266483306884766e-02 -1.632959544658660889e-01 -3.163895905017852783e-01 8.971431292593479156e-03 -1.886906176805496216e-01 -3.478273749351501465e-02 -7.116939406841993332e-03 1.032217741012573242e-01 -4.933008551597595215e-01 -1.089127957820892334e-01 1.830130219459533691e-01 2.849017083644866943e-01 1.871649324893951416e-01
1.099216416478157043e-01 9.947221726179122925e-03 1.321167200803756714e-01 2.607823349535465240e-02 1.473512500524520874e-01 -1.298098564147949219e-01 -1.582890301942825317e-01 -4.603379592299461365e-02 -1.183494850993156433e-01 6.403025984764099121e-02 6.626231223344802856e-02 -1.714048981666564941e-01 8.700317144393920898e-02 1.686032563447952271e-01 2.474283874034881592e-01 1.617726385593414307e-01 -3.041082620620727539e-01 2.242305129766464233e-01 6.434074603021144867e-04 -3.846632782369852066e-03 -2.787562832236289978e-02 -3.651421964168548584e-01 -2.359317392110824585e-01 1.208625733852386475e-01 2.410553768277168274e-02 -8.769624680280685425e-02 -1.973215043544769287e-01 -1.370232254266738892e-01 -3.847588896751403809e-01 -2.759846746921539307e-01 2.856525778770446777e-01 9.869266301393508911e-02
-3.138902783393859863e-02 1.869601756334304810e-01 6.114795804023742676e-02 1.566653996706008911e-01 9.056942164897918701e-02 -3.071891069412231445e-01 2.151662558317184448e-01 2.734383940696716309e-01 -9.592407196760177612e-02 -1.941491663455963135e-02 8.780606836080551147e-02 1.051936745643615723e-01 -1.982156373560428619e-02 2.323781400918960571e-01 4.220851957798004150e-01 2.508587203919887543e-02 2.944017527624964714e-03 1.759493649005889893e-01 -1.986457966268062592e-02 1.191895008087158203e-01 -1.775314211845397949e-01 -2.724881768226623535e-01 -1.749373413622379303e-02 2.488903552293777466e-01 -3.388405740261077881e-01 -1.804835647344589233e-01 -5.899679381400346756e-03 -1.173651963472366333e-01 -1.376810967922210693e-01 6.853824108839035034e-02 1.033756136894226074e-01 2.036880552768707275e-01
-8.737492561340332031e-02 -5.739218741655349731e-02 -1.613812446594238281e-01 -7.393058389425277710e-02 -5.321101844310760498e-02 -3.110795617103576660e-01 -2.937635481357574463e-01 2.983936965465545654e-01 7.007966190576553345e-02 -1.732942759990692139e-01 4.523807018995285034e-02 -6.731435656547546387e-02 -1.140177398920059204e-01 9.066451340913772583e-02 5.645686388015747070e-01 1.148078665137290955e-01 -2.126017957925796509e-01 2.485302463173866272e-02 1.399563252925872803e-02 -5.669191479682922363e-02 5.166715942323207855e-03 -2.299124151468276978e-01 7.356739789247512817e-02 5.603788048028945923e-02 1.666940003633499146e-01 1.777970045804977417e-01 -2.373454719781875610e-01 -1.783450394868850708e-01 8.293366432189941406e-02 -1.072863303124904633e-02 1.472602337598800659e-01 3.290639817714691162e-02
-2.412843257188796997e-01 -2.782752215862274170e-01 -4.235390573740005493e-02 9.441770613193511963e-02 8.980801701545715332e-02 -2.907984703779220581e-02 -1.888004392385482788e-01 9.468389302492141724e-02 -2.796554472297430038e-03 -3.313006088137626648e-02 -1.822719909250736237e-02 -1.786681078374385834e-02 -6.868485361337661743e-02 -1.720697134733200073e-01 2.627479732036590576e-01 2.461794465780258179e-01 -1.816372424364089966e-01 -3.364918753504753113e-02 1.685763597488403320e-01 1.041918694972991943e-01 -3.279927074909210205e-01 -4.669987857341766357e-01 -7.056632637977600098e-02 2.332954853773117065e-01 -2.672694623470306396e-01 -5.145976692438125610e-02 -2.390785813331604004e-01 -3.751817345619201660e-02 -4.180883988738059998e-02 -3.908457979559898376e-02 8.932347595691680908e-02 1.789357960224151611e-01
-2.157251536846160889e-01 1.325294673442840576e-01 2.840154767036437988e-01 -7.222169637680053711e-02 2.898881733417510986e-01 -2.192975282669067383e-01 -1.444367170333862305e-01 -1.756894141435623169e-01 6.401112675666809082e-02 -1.777538806200027466e-01 -2.719394676387310028e-02 8.986633270978927612e-03 -5.618316680192947388e-02 1.552673876285552979e-01 4.242473840713500977e-01 2.171142846345901489e-01 -2.278271913528442383e-01 7.907488197088241577e-02 -7.977725006639957428e-03 5.565738677978515625e-02 -1.473745256662368774e-01 -1.497754305601119995e-01 -2.484174817800521851e-01 -8.271193504333496094e-02 -1.387158930301666260e-01 1.288218051195144653e-01 1.869093924760818481e-01 -1.048746407032012939e-01 -3.200852870941162109e-02 8.684688806533813477e-02 -4.542398452758789062e-02 3.299005925655364990e-01
4.978670552372932434e-02 2.268432080745697021e-02 -6.502017378807067871e-02 -4.314823821187019348e-02 3.213757872581481934e-01 -5.027880072593688965e-01 8.781998604536056519e-02 9.197541326284408569e-02 -1.247021630406379700e-01 -2.620368599891662598e-01 -2.017468810081481934e-01 8.987743407487869263e-02 2.433584779500961304e-01 1.495328098535537720e-01 1.992845982313156128e-01 7.153243571519851685e-02 -1.819146275520324707e-01 5.272575467824935913e-02 1.404182612895965576e-02 5.479351431131362915e-02 -1.793116331100463867e-01 3.307550400495529175e-02 -1.811681687831878662e-01 2.886718213558197021e-01 -2.660889029502868652e-01 -5.077666789293289185e-02 -2.325079217553138733e-02 -1.628590971231460571e-01 6.120782345533370972e-02 -1.483731120824813843e-01 1.362455338239669800e-01 -1.612997055053710938e-01
-1.961174421012401581e-02 -2.944563627243041992e-01 1.587893515825271606e-01 -8.371572941541671753e-02 2.759529650211334229e-01 -8.835574984550476074e-02 6.794106960296630859e-02 8.793808519840240479e-02 2.688001692295074463e-01 -1.192574054002761841e-01 3.978968784213066101e-02 9.741555899381637573e-02 -5.172515287995338440e-02 3.381076455116271973e-01 2.208705842494964600e-01 1.796863973140716553e-01 -2.812900021672248840e-02 1.767321377992630005e-01 -1.939981281757354736e-01 -3.857306018471717834e-02 -4.238105416297912598e-01 -1.184338629245758057e-01 -5.100375413894653320e-02 1.344367861747741699e-01 -3.451210260391235352e-01 1.297433972358703613e-01 8.237594366073608398e-02 -1.528566628694534302e-01 9.049925208091735840e-02 -1.503138989210128784e-01 6.271360069513320923e-02 4.995082691311836243e-02
-9.325744211673736572e-02 -1.337404549121856689e-01 -9.024438448250293732e-03 2.405368909239768982e-02 4.978168308734893799e-01 5.052422638982534409e-04 -2.117668092250823975e-02 1.830942034721374512e-01 1.976431012153625488e-01 3.853559494018554688e-02 -3.624424710869789124e-02 7.994819432497024536e-02 6.063241139054298401e-02 1.373749375343322754e-01 4.093817174434661865e-01 1.148248612880706787e-01 7.327153813093900681e-03 2.034472972154617310e-01 -1.272151768207550049e-01 -1.104321144521236420e-02 -4.427132308483123779e-01 -1.027671545743942261e-01 4.550706967711448669e-02 -4.223085567355155945e-02 -6.794681306928396225e-03 -1.970007717609405518e-01 9.386342018842697144e-02 -2.460689842700958252e-01 1.193708181381225586e-01 -1.123751774430274963e-01 1.898371875286102295e-01 9.560218080878257751e-03
-2.678813338279724121e-01 -9.640189260244369507e-02 5.287816748023033142e-02 3.817707672715187073e-02 4.155531525611877441e-02 -1.128527298569679260e-01 -3.902565538883209229e-01 2.953939735889434814e-01 -9.103757888078689575e-02 2.256050147116184235e-02 1.785106770694255829e-02 1.405213177204132080e-01 -7.018121331930160522e-02 3.607790172100067139e-02 2.177391499280929565e-01 2.840569317340850830e-01 -2.900986373424530029e-01 1.539240870624780655e-02 4.739554226398468018e-02 -2.690710499882698059e-02 1.665617227554321289e-01 2.492941170930862427e-02 -4.465312957763671875e-01 8.899637311697006226e-02 -2.413501292467117310e-01 1.761958301067352295e-01 1.275623682886362076e-03 -6.811022758483886719e-02 -8.877409249544143677e-02 -2.601417899131774902e-01 3.456036373972892761e-02 -6.132865697145462036e-02
4.536091536283493042e-02 -1.926537603139877319e-01 2.446939609944820404e-02 1.900886148214340210e-01 -8.788050711154937744e-02 -1.675121933221817017e-01 -4.665131866931915283e-01 3.884798288345336914e-01 -1.136582046747207642e-01 -2.296403199434280396e-01 1.252482533454895020e-01 -1.056661233305931091e-01 -1.859399825334548950e-01 1.068397313356399536e-01 2.032115012407302856e-01 1.198818534612655640e-01 -1.902631521224975586e-01 -4.309312254190444946e-02 8.227393776178359985e-02 1.202440634369850159e-01 -1.227990388870239258e-01 3.458923893049359322e-03 -7.982707768678665161e-02 1.590045690536499023e-01 -2.361451387405395508e-01 -5.349648743867874146e-02 -1.109809577465057373e-01 -2.683986723423004150e-01 -1.570095121860504150e-01 2.266520708799362183e-01 1.509684231132268906e-02 -1.834956184029579163e-02
1.008098106831312180e-02 -9.283402562141418457e-02 1.233528703451156616e-01 6.695885211229324341e-02 3.154426813125610352e-01 1.126153245568275452e-01 9.565079212188720703e-02 2.145179361104965210e-01 -1.054625511169433594e-01 -3.869940340518951416e-01 -6.406901776790618896e-02 -1.119192596524953842e-02 8.834641426801681519e-02 -6.698530912399291992e-02 2.950316965579986572e-01 2.661991417407989502e-01 -1.831035129725933075e-02 1.364084780216217041e-01 2.952741980552673340e-01 -2.800400257110595703e-01 1.292530298233032227e-01 -1.802088618278503418e-01 -1.763779670000076294e-01 1.514134854078292847e-01 -2.139841318130493164e-01 -1.783178299665451050e-01 6.379663944244384766e-02 -2.257529646158218384e-01 -8.893409371376037598e-02 2.159549295902252197e-02 1.719851642847061157e-01 1.028040423989295959e-01
1.798684149980545044e-01 -2.488430738449096680e-01 1.248634234070777893e-01 1.398483812808990479e-01 3.456062870100140572e-03 -2.699016928672790527e-01 -4.070137143135070801e-01 3.732777237892150879e-01 -2.181151211261749268e-01 -1.472935676574707031e-01 3.102333545684814453e-01 -8.859952539205551147e-02 -3.882792964577674866e-02 9.258398786187171936e-03 3.064199388027191162e-01 1.156400516629219055e-01 -3.085639886558055878e-02 1.930346488952636719e-01 2.809201739728450775e-02 1.337845176458358765e-01 1.042046844959259033e-01 -1.108056530356407166e-01 -8.214269578456878662e-02 1.131703779101371765e-01 1.118052285164594650e-02 -3.749368339776992798e-02 -1.289780735969543457e-01 -1.796277053654193878e-02 9.761550277471542358e-02 -8.293870091438293457e-02 2.049583196640014648e-01 1.843899935483932495e-01
6.283336132764816284e-02 -1.808122843503952026e-01 6.900645047426223755e-02 -2.316343970596790314e-02 3.256710469722747803e-01 -2.761425077915191650e-01 -2.224467992782592773e-01 2.568098604679107666e-01 -1.152692437171936035e-01 -2.999827861785888672e-01 -1.506282538175582886e-01 2.217743098735809326e-01 7.460957765579223633e-02 1.732320934534072876e-01 2.638733088970184326e-01 4.032289087772369385e-01 -1.501324027776718140e-01 2.014389336109161377e-01 2.751758880913257599e-02 -2.201652899384498596e-02 6.147235259413719177e-02 1.175219118595123291e-01 -2.848244905471801758e-01 3.626891970634460449e-02 -9.646991640329360962e-02 -1.239917278289794922e-01 5.935761332511901855e-02 1.283989846706390381e-02 -4.856674466282129288e-03 -7.827421277761459351e-02 1.205220073461532593e-01 -6.267054378986358643e-02
-1.646490022540092468e-02 -2.845357954502105713e-01 2.646633051335811615e-02 -2.760496549308300018e-02 2.892945110797882080e-01 -4.671165719628334045e-02 8.993833512067794800e-02 1.754465550184249878e-01 1.382440030574798584e-01 1.639790087938308716e-02 -2.182719558477401733e-01 -9.601044654846191406e-02 1.187397018074989319e-01 7.991334795951843262e-02 2.202097177505493164e-01 2.257207632064819336e-01 9.188586473464965820e-02 2.292473614215850830e-01 -8.199173025786876678e-03 -5.954784527420997620e-02 -4.400820136070251465e-01 -2.623573243618011475e-01 -7.756088860332965851e-03 -7.679427415132522583e-02 -5.713815987110137939e-02 -2.772158086299896240e-01 4.928201436996459961e-02 -3.574635386466979980e-01 6.849286705255508423e-02 -8.993156254291534424e-02 2.810909040272235870e-02 1.985719799995422363e-01
-1.391975283622741699e-01 1.218592897057533264e-01 -2.300851978361606598e-02 -5.959625542163848877e-02 2.868471741676330566e-01 -1.099425926804542542e-02 -9.729084372520446777e-02 3.620453476905822754e-01 1.138436887413263321e-02 5.792436376214027405e-02 4.422392696142196655e-03 1.375328842550516129e-02 -1.756809204816818237e-01 1.079651564359664917e-01 1.843867450952529907e-01 1.291815042495727539e-01 -3.750893771648406982e-01 2.561429440975189209e-01 7.985391467809677124e-02 8.726222813129425049e-02 -3.571833074092864990e-01 -1.795825511217117310e-01 -4.630969464778900146e-02 2.285459935665130615e-01 -1.174954473972320557e-01 1.424284726381301880e-01 -1.620145887136459351e-01 -2.526114881038665771e-01 -1.236677318811416626e-01 -1.864599585533142090e-01 6.369506567716598511e-02 1.705225557088851929e-01
6.322646886110305786e-02 4.736348986625671387e-02 6.579122692346572876e-02 2.268617600202560425e-01 2.640729844570159912e-01 -2.402569055557250977e-01 -7.212243229150772095e-02 1.596847027540206909e-01 1.244750395417213440e-01 -1.763569414615631104e-01 6.822904199361801147e-02 5.927933752536773682e-02 -1.915876753628253937e-02 -2.124888449907302856e-01 2.524300478398799896e-02 2.623282968997955322e-01 -1.135525777935981750e-01 1.783863455057144165e-01 1.350160241127014160e-01 -8.446723222732543945e-02 -3.692795634269714355e-01 -2.362238615751266479e-01 -2.640079855918884277e-01 -2.317464351654052734e-01 -2.020266652107238770e-01 6.816834211349487305e-02 1.494869887828826904e-01 -2.550368010997772217e-01 -4.060567542910575867e-02 -2.808097749948501587e-02 1.201513931155204773e-01 2.732900679111480713e-01
-5.031994730234146118e-02 -3.242444992065429688e-01 -7.043357007205486298e-03 1.231978610157966614e-01 6.603388488292694092e-02 7.448928430676460266e-03 -1.425291597843170166e-01 3.366330564022064209e-01 2.319677323102951050e-01 -6.445995718240737915e-02 1.883518765680491924e-03 -1.083981990814208984e-01 -4.370186850428581238e-02 4.057992249727249146e-03 2.515016496181488037e-01 1.470728367567062378e-01 -9.916304796934127808e-02 1.554036736488342285e-01 1.055638715624809265e-01 -4.036139696836471558e-02 3.888862133026123047e-01 -1.132939010858535767e-02 -3.790173530578613281e-01 -1.722491234540939331e-01 -2.184575349092483521e-01 -9.718681126832962036e-02 -2.962474944069981575e-03 -3.083149194717407227e-01 -4.826401919126510620e-02 -1.138660982251167297e-01 1.585716456174850464e-01 1.356806606054306030e-01
9.847865998744964600e-02 1.559977680444717407e-01 1.019117161631584167e-01 2.691764533519744873e-01 5.341902747750282288e-02 -3.513454198837280273e-01 -4.011970162391662598e-01 2.726764082908630371e-01 5.780558101832866669e-03 2.913430146872997284e-02 3.635415062308311462e-02 5.130894482135772705e-02 -2.549409270286560059e-01 2.779423296451568604e-01 1.820591986179351807e-01 -3.065934032201766968e-02 -1.352284848690032959e-02 5.910391733050346375e-02 1.712342798709869385e-01 4.763247445225715637e-02 -2.162030637264251709e-01 5.789868161082267761e-02 -7.750782649964094162e-03 8.660461753606796265e-02 -8.647102117538452148e-02 1.011389717459678650e-01 2.081953287124633789e-01 -2.909159958362579346e-01 -3.829468786716461182e-02 -2.579216472804546356e-02 1.440497636795043945e-01 -2.808180749416351318e-01
1.138757914304733276e-01 -2.983083948493003845e-02 1.128796488046646118e-02 6.435277312994003296e-02 1.640736907720565796e-01 -2.070772498846054077e-01 7.809134572744369507e-02 -1.821615360677242279e-02 1.636406779289245605e-01 -2.742955386638641357e-01 3.733238205313682556e-02 9.235087037086486816e-02 -2.944277040660381317e-02 3.290546834468841553e-01 2.260075956583023071e-01 1.957623660564422607e-01 -1.598757877945899963e-02 -2.364341169595718384e-02 2.920036390423774719e-02 -2.241345047950744629e-01 -4.562484622001647949e-01 -2.772526256740093231e-02 -2.577092871069908142e-02 1.434640288352966309e-01 -2.705195546150207520e-01 -4.312098026275634766e-02 -1.660437136888504028e-01 9.709234349429607391e-03 -6.271138042211532593e-02 -2.293958067893981934e-01 3.814382255077362061e-01 9.122097492218017578e-02
-7.021729834377765656e-03 -9.585401415824890137e-02 9.164604544639587402e-02 4.965279251337051392e-02 3.366160988807678223e-01 -2.189656794071197510e-01 -1.888759434223175049e-01 8.270969241857528687e-02 -3.645898029208183289e-02 4.506013169884681702e-02 -5.704552680253982544e-02 1.065770462155342102e-01 2.986888587474822998e-01 2.978373467922210693e-01 3.573326766490936279e-01 9.209134429693222046e-02 1.623807698488235474e-01 9.747450239956378937e-03 -9.095086157321929932e-02 -4.768098145723342896e-02 -4.218301773071289062e-01 -1.414041519165039062e-01 4.132441803812980652e-02 2.012325376272201538e-01 -1.639510393142700195e-01 -2.053418457508087158e-01 1.596138626337051392e-01 -1.413535475730895996e-01 8.744400739669799805e-02 -1.570763736963272095e-01 -5.526741594076156616e-02 -1.305457651615142822e-01
9.558178484439849854e-02 -2.029078751802444458e-01 -2.091883569955825806e-01 1.167041808366775513e-02 2.392527759075164795e-01 -2.365006059408187866e-01 -1.532657742500305176e-01 2.850026786327362061e-01 2.810546755790710449e-02 -2.421007491648197174e-02 -1.219807891175150871e-03 8.964616805315017700e-02 -1.175941824913024902e-01 1.751025468111038208e-01 5.431956648826599121e-01 -8.052341639995574951e-03 -4.828615114092826843e-02 -1.341693848371505737e-01 -6.094514578580856323e-02 2.189419418573379517e-01 1.216821074485778809e-01 -1.872474700212478638e-01 -6.150223687291145325e-02 6.218004226684570312e-02 -2.465393096208572388e-01 8.959048427641391754e-03 -2.150363475084304810e-02 5.837042257189750671e-02 -1.521153599023818970e-01 4.527974873781204224e-02 2.018647640943527222e-01 2.805450856685638428e-01
-5.911654233932495117e-02 4.568839445710182190e-02 2.731936611235141754e-02 3.578166365623474121e-01 2.528703808784484863e-01 7.744252216070890427e-03 -1.634315699338912964e-01 -8.375435322523117065e-02 -4.633782058954238892e-02 -3.966973349452018738e-02 4.544686675071716309e-01 -7.638642936944961548e-02 4.491478577256202698e-02 1.980410367250442505e-01 3.015270531177520752e-01 7.830241322517395020e-02 -2.532517313957214355e-01 2.240969538688659668e-01 -1.446114331483840942e-01 6.982685066759586334e-03 -4.306806623935699463e-02 -5.938194319605827332e-02 -1.234268024563789368e-01 -1.046837717294692993e-01 -3.646622225642204285e-02 1.376736760139465332e-01 4.568425193428993225e-02 -3.424909114837646484e-01 1.891492307186126709e-02 -4.234261438250541687e-02 1.963021159172058105e-01 2.574461698532104492e-01
-1.264904588460922241e-01 -1.941409558057785034e-01 -6.105497013777494431e-03 -2.217590063810348511e-01 3.875431120395660400e-01 -1.440045386552810669e-01 -3.525761663913726807e-01 -4.316462203860282898e-02 2.673307657241821289e-01 -1.379640698432922363e-01 7.443620264530181885e-02 -2.631225287914276123e-01 -1.839119344949722290e-01 -6.493809819221496582e-02 -1.256150752305984497e-02 -5.638598278164863586e-02 -1.817059218883514404e-01 3.065533339977264404e-01 4.696185234934091568e-03 -1.136024743318557739e-01 -1.376368254423141479e-01 -2.526173591613769531e-01 -1.295350044965744019e-01 1.946781128644943237e-01 -1.441074162721633911e-01 -1.892315298318862915e-01 7.256083935499191284e-02 2.341949008405208588e-02 9.197701513767242432e-02 -1.575421243906021118e-01 1.022184491157531738e-01 -9.934046119451522827e-02
-9.489767998456954956e-02 -1.105232313275337219e-01 -4.696224257349967957e-02 1.936621367931365967e-01 2.532718181610107422e-01 -3.229933604598045349e-02 4.653045535087585449e-02 4.055009037256240845e-02 -1.135107725858688354e-01 -2.054868638515472412e-01 -9.953244775533676147e-02 -4.625777527689933777e-02 2.817336022853851318e-01 1.371392905712127686e-01 5.495549440383911133e-01 -3.419946879148483276e-02 -1.587259396910667419e-02 1.975972056388854980e-01 3.691618740558624268e-01 -5.799217894673347473e-02 -1.058695614337921143e-01 -2.014384269714355469e-01 -3.482122346758842468e-02 -2.303235046565532684e-02 9.578802436590194702e-02 -1.754001528024673462e-01 -6.032657250761985779e-02 -2.311901003122329712e-01 -2.093257308006286621e-01 9.553629159927368164e-02 3.854987677186727524e-03 -1.381848007440567017e-01
2.070366591215133667e-02 3.761893883347511292e-02 7.563792914152145386e-02 -3.352864831686019897e-02 3.628904819488525391e-01 -2.588062286376953125e-01 -1.636355370283126831e-01 1.809163093566894531e-01 -4.223362542688846588e-03 -2.256304472684860229e-01 -2.982683777809143066e-01 9.753883630037307739e-02 2.154889404773712158e-01 1.602806746959686279e-01 3.631425499916076660e-01 2.725979089736938477e-01 -1.935853064060211182e-02 3.727417904883623123e-03 2.584214508533477783e-02 -5.592622607946395874e-02 1.578981578350067139e-01 9.353639930486679077e-02 -1.201251000165939331e-01 1.521286368370056152e-01 -1.063395291566848755e-01 -7.562049478292465210e-02 4.053591936826705933e-02 -7.865169644355773926e-02 1.397415399551391602e-01 -2.054570019245147705e-01 2.798284292221069336e-01 2.551134228706359863e-01
-1.533284131437540054e-02 2.666193176992237568e-04 2.394002974033355713e-01 8.307527005672454834e-02 1.691709086298942566e-02 -7.354726642370223999e-02 -3.003379106521606445e-01 -1.065356954932212830e-01 -1.241608522832393646e-02 1.459916681051254272e-02 -3.491421695798635483e-03 -2.260062694549560547e-01 -4.515183344483375549e-02 1.541468352079391479e-01 2.452210634946823120e-01 2.885380685329437256e-01 -1.962674409151077271e-01 1.167639791965484619e-01 -4.659753292798995972e-03 -4.351119324564933777e-02 -2.493851184844970703e-01 -4.182405173778533936e-01 -7.171262800693511963e-02 1.138556376099586487e-01 -7.194617390632629395e-02 -1.924101561307907104e-01 -1.230678409337997437e-01 -1.957647353410720825e-01 -3.274386823177337646e-01 -1.412530690431594849e-01 1.694783270359039307e-01 2.163432240486145020e-01
1.798023879528045654e-01 -6.612657010555267334e-02 -1.579022407531738281e-02 5.151719227433204651e-02 2.934363186359405518e-01 -3.733539283275604248e-01 1.716039702296257019e-02 -1.257146708667278290e-02 4.719632491469383240e-02 -1.009447053074836731e-01 2.016652561724185944e-02 2.347979545593261719e-01 8.616513758897781372e-02 2.704394757747650146e-01 1.968733370304107666e-01 -2.795099746435880661e-03 -7.265791296958923340e-02 -5.540732666850090027e-02 -6.057285889983177185e-02 -9.383469820022583008e-02 -1.682094782590866089e-01 -2.558473944664001465e-01 -1.508087366819381714e-01 3.060330748558044434e-01 -2.703336775302886963e-01 5.839042738080024719e-02 -3.556155860424041748e-01 -1.511027365922927856e-01 -2.736420370638370514e-02 -1.669728010892868042e-02 2.040862441062927246e-01 2.184572517871856689e-01
1.132997497916221619e-02 7.301366422325372696e-04 -5.830677598714828491e-02 8.715912699699401855e-02 4.631452858448028564e-01 -3.169777989387512207e-01 8.413138799369335175e-03 3.774792253971099854e-01 1.335271447896957397e-01 -3.504436835646629333e-02 5.673748999834060669e-02 2.656744234263896942e-02 2.185835242271423340e-01 2.304922044277191162e-02 1.812087446451187134e-01 1.568246334791183472e-01 -3.188526630401611328e-02 1.343102157115936279e-01 1.257425695657730103e-01 -7.699246704578399658e-02 -7.820504158735275269e-02 -1.693919301033020020e-01 -2.655928134918212891e-01 -1.793798059225082397e-01 -2.392251789569854736e-01 1.729236841201782227e-01 1.554692238569259644e-01 -1.501303762197494507e-01 2.177242040634155273e-01 3.110489621758460999e-02 1.082593807950615883e-03 2.051265686750411987e-01
7.017622888088226318e-02 -3.125651180744171143e-02 1.952382028102874756e-01 3.580691665410995483e-02 6.462467461824417114e-02 -1.168937757611274719e-01 -3.940070271492004395e-01 -3.605706989765167236e-02 -3.083341009914875031e-02 2.574105374515056610e-02 1.640897840261459351e-01 -2.938362397253513336e-02 -1.034930497407913208e-01 2.956223189830780029e-01 3.343609869480133057e-01 1.610814593732357025e-02 -2.597583234310150146e-01 1.495476514101028442e-01 -8.695936203002929688e-02 1.027331352233886719e-01 -1.846811026334762573e-01 -3.072520792484283447e-01 -2.354028970003128052e-01 1.556310653686523438e-01 -4.968242347240447998e-02 1.605776548385620117e-01 -2.223880738019943237e-01 -2.709568738937377930e-01 -1.069809943437576294e-01 -1.339235454797744751e-01 -2.097990065813064575e-01 -1.134266424924135208e-02
-5.113189667463302612e-02 -5.766050890088081360e-02 3.077949397265911102e-02 1.368505358695983887e-01 1.394959837198257446e-01 1.441674828529357910e-01 -1.434554606676101685e-01 1.355417445302009583e-02 -1.275185793638229370e-01 -5.405624583363533020e-02 3.041464462876319885e-02 6.724067497998476028e-03 -3.021911717951297760e-02 8.376199752092361450e-02 4.475725889205932617e-01 3.115101456642150879e-01 -2.042860090732574463e-01 -2.115634977817535400e-01 1.197039261460304260e-01 -1.922662109136581421e-01 -3.227734565734863281e-01 -3.324120044708251953e-01 -1.919608265161514282e-01 8.694567531347274780e-02 -6.334332865662872791e-04 1.529888957738876343e-01 -1.131720189005136490e-02 -3.457248210906982422e-01 -1.580588221549987793e-01 -1.146090999245643616e-01 -2.213124185800552368e-02 9.691648930311203003e-02
-1.155693456530570984e-01 -1.266972720623016357e-01 7.696802169084548950e-02 -1.220353096723556519e-01 4.497947990894317627e-01 7.205922901630401611e-02 -1.255688518285751343e-01 2.069144397974014282e-01 1.957901865243911743e-01 6.280963122844696045e-02 -3.886592015624046326e-02 1.081985831260681152e-01 1.852890849113464355e-02 -2.997955121099948883e-02 1.449739933013916016e-01 3.615653514862060547e-01 -1.448432356119155884e-02 2.174460515379905701e-02 1.775631904602050781e-01 5.681219976395368576e-03 -5.498227477073669434e-02 -1.515732854604721069e-01 -4.400380849838256836e-01 -8.922208100557327271e-02 -1.828827112913131714e-01 -2.114541977643966675e-01 1.995517909526824951e-01 -2.505155503749847412e-01 -4.873712360858917236e-02 1.875621452927589417e-02 3.517607226967811584e-02 -1.751085966825485229e-01
-1.180201023817062378e-01 -7.392250001430511475e-03 -3.454069420695304871e-02 1.196255162358283997e-01 2.338938713073730469e-01 1.179757416248321533e-01 -3.242013156414031982e-01 -1.062701344490051270e-01 -2.083767354488372803e-01 -7.317402958869934082e-02 6.174271553754806519e-02 2.340492047369480133e-02 -1.216273754835128784e-02 -4.160073027014732361e-02 3.185347914695739746e-01 2.694287598133087158e-01 -3.515919148921966553e-01 -1.466373819857835770e-02 1.389695405960083008e-01 1.728509552776813507e-02 -2.418787330389022827e-01 -2.840026319026947021e-01 -1.463288068771362305e-01 -1.730375364422798157e-02 9.824777022004127502e-03 -2.543268799781799316e-01 -6.679586321115493774e-02 -1.821341216564178467e-01 -1.475826948881149292e-01 -2.555375359952449799e-02 1.268773376941680908e-01 3.334011435508728027e-01
-4.436369985342025757e-02 -6.591294705867767334e-02 5.146367475390434265e-02 2.157125920057296753e-01 -1.185127198696136475e-01 -2.307659983634948730e-01 -4.498369991779327393e-01 2.680046856403350830e-01 2.235876023769378662e-01 -3.474652767181396484e-01 -9.336806833744049072e-02 2.156719937920570374e-02 7.564158737659454346e-02 3.088239133358001709e-01 1.914544999599456787e-01 1.711751073598861694e-01 -2.451855689287185669e-01 -1.161351520568132401e-02 -6.541132926940917969e-02 -1.736793518066406250e-01 -8.831641823053359985e-02 -8.603307604789733887e-02 6.799186021089553833e-02 1.160032004117965698e-01 -4.841865971684455872e-02 1.983536407351493835e-02 9.790921956300735474e-02 -2.102443724870681763e-01 -8.554913848638534546e-02 1.704865694046020508e-01 1.537893414497375488e-01 -1.074038743972778320e-01
1.144955586642026901e-02 -1.164472028613090515e-01 7.706554979085922241e-02 3.073462545871734619e-01 -4.713316448032855988e-03 -2.108264118432998657e-01 -1.717772334814071655e-01 1.220851987600326538e-01 -5.081863328814506531e-02 -3.149553239345550537e-01 3.434020578861236572e-01 -1.486719548702239990e-01 5.917449668049812317e-02 1.492934525012969971e-01 2.558943629264831543e-01 1.598647832870483398e-01 -3.192088901996612549e-01 3.019160032272338867e-01 3.451167419552803040e-02 -1.451513022184371948e-01 -1.657678186893463135e-01 -2.063137888908386230e-01 -2.170848995447158813e-01 2.294100821018218994e-01 -9.116964787244796753e-02 -3.680643066763877869e-02 1.843125559389591217e-02 -4.772880300879478455e-02 -9.573712199926376343e-02 -7.543747872114181519e-02 -2.582365088164806366e-02 -1.596093028783798218e-01
-6.394631415605545044e-02 -1.791771948337554932e-01 9.727941453456878662e-02 1.161981225013732910e-01 -2.501760721206665039e-01 -6.262532621622085571e-02 -2.172980457544326782e-01 2.960439026355743408e-01 1.633698940277099609e-01 -3.120834827423095703e-01 -1.259080171585083008e-01 -1.036347374320030212e-01 4.890501499176025391e-02 1.543333530426025391e-01 3.502080738544464111e-01 1.625462025403976440e-01 -2.082216590642929077e-01 -1.505543142557144165e-01 -1.317396573722362518e-02 4.506710916757583618e-03 -2.505969107151031494e-01 -6.060506775975227356e-02 -1.685477644205093384e-01 8.750196546316146851e-02 -1.356826722621917725e-01 -4.704908281564712524e-02 -1.450482904911041260e-01 -3.590107858180999756e-01 8.309677243232727051e-02 2.071819156408309937e-01 1.196375116705894470e-01 -1.003361120820045471e-01
-2.112310528755187988e-01 3.466879716143012047e-04 -7.401042431592941284e-02 1.321887671947479248e-01 1.736146509647369385e-01 -3.826085031032562256e-01 2.764555625617504120e-02 1.794311553239822388e-01 -2.045878022909164429e-01 1.705622300505638123e-02 1.576918363571166992e-01 -6.039460375905036926e-02 9.290007501840591431e-02 2.922168374061584473e-01 1.683298349380493164e-01 1.231785863637924194e-02 1.234362833201885223e-02 -1.674970798194408417e-02 -1.932765841484069824e-01 4.853879287838935852e-02 -3.984857499599456787e-01 -1.467731148004531860e-01 -3.019502758979797363e-01 1.058720238506793976e-02 -2.787531018257141113e-01 -1.836840361356735229e-01 1.814116537570953369e-01 -1.261807680130004883e-01 1.073174253106117249e-01 -1.016356125473976135e-01 1.885507106781005859e-01 -1.823498122394084930e-02
-4.139543161727488041e-04 5.304592102766036987e-02 -7.061919569969177246e-02 1.472645699977874756e-01 1.125175505876541138e-01 -2.541775703430175781e-01 -1.449138522148132324e-01 2.382942661643028259e-02 1.860645711421966553e-01 -1.833990663290023804e-01 -6.790753453969955444e-02 -4.387976601719856262e-02 7.249379903078079224e-02 1.170405149459838867e-01 4.908441305160522461e-01 -1.945411227643489838e-02 1.031506210565567017e-01 2.411718070507049561e-01 1.211649104952812195e-01 4.275637492537498474e-02 1.345153450965881348e-01 -9.686723351478576660e-02 2.862517163157463074e-02 -2.166654467582702637e-01 -6.914082169532775879e-02 -1.596878618001937866e-01 2.014920562505722046e-01 -2.882972955703735352e-01 -2.286582887172698975e-01 -2.738134749233722687e-02 3.452128767967224121e-01 -2.233161777257919312e-01
-8.160389214754104614e-02 -2.050428390502929688e-01 -1.155122667551040649e-01 -1.247914507985115051e-01 -1.754465699195861816e-01 -3.582132458686828613e-01 -1.743207871913909912e-01 2.662031948566436768e-01 -6.725029647350311279e-02 -1.728846430778503418e-01 2.667157948017120361e-01 -1.170245110988616943e-01 -8.716109208762645721e-03 2.466662228107452393e-01 3.789414465427398682e-01 2.155957072973251343e-01 -1.076647415757179260e-01 1.352481693029403687e-01 -5.552772199735045433e-05 -1.659098416566848755e-01 6.797365844249725342e-03 -2.189975529909133911e-01 9.520405530929565430e-02 1.660686880350112915e-01 1.034804582595825195e-01 1.241088565438985825e-02 5.574519932270050049e-02 -2.286409884691238403e-01 1.911460608243942261e-01 7.289355993270874023e-02 2.013774961233139038e-01 3.289368376135826111e-02
-8.835352957248687744e-02 -1.195244267582893372e-01 1.467680335044860840e-01 8.891138434410095215e-02 -1.941142044961452484e-02 -2.381593734025955200e-01 -1.435783207416534424e-01 -6.282712519168853760e-02 4.218343272805213928e-02 -4.745687544345855713e-02 6.380064040422439575e-02 -3.213787972927093506e-01 -1.544244587421417236e-01 1.767801493406295776e-01 2.152251154184341431e-01 2.986417114734649658e-01 -2.025863975286483765e-01 -5.969665944576263428e-02 2.126191928982734680e-02 -4.285474121570587158e-02 -3.617449402809143066e-01 -3.533267378807067871e-01 -1.351338475942611694e-01 3.798653185367584229e-02 -1.925354301929473877e-01 -9.139257669448852539e-02 -1.149591803550720215e-01 -1.737991720438003540e-02 -3.077678382396697998e-01 -1.341997385025024414e-01 1.611129939556121826e-01 2.118594944477081299e-01
7.537879049777984619e-02 -8.781415969133377075e-02 -2.763292985036969185e-03 -2.667234539985656738e-01 -8.354645967483520508e-02 -2.523888945579528809e-01 -1.416819393634796143e-01 1.078529432415962219e-01 -1.438259929418563843e-01 -1.088822111487388611e-01 2.401957064867019653e-01 -2.807535827159881592e-01 1.248406097292900085e-01 2.155010253190994263e-01 3.546725213527679443e-01 2.353093922138214111e-01 -2.522322582080960274e-03 5.211816728115081787e-02 1.686135232448577881e-01 -1.852314174175262451e-01 7.662381231784820557e-02 -3.079593777656555176e-01 5.588829983025789261e-03 3.266335725784301758e-01 1.065756529569625854e-01 -1.089963093400001526e-01 -2.009012848138809204e-01 -1.887327730655670166e-01 1.127649378031492233e-02 -1.525925844907760620e-01 6.950174272060394287e-02 2.163145691156387329e-02
2.123541235923767090e-01 -3.397903144359588623e-01 2.810849249362945557e-02 -2.653032355010509491e-02 6.946768611669540405e-02 -3.520106971263885498e-01 -2.639691531658172607e-01 -3.342450037598609924e-02 -9.744016826152801514e-02 1.473688632249832153e-01 3.135275542736053467e-01 -1.084599867463111877e-01 -4.303230345249176025e-02 1.401533931493759155e-01 3.851637244224548340e-01 7.614385336637496948e-02 1.061817817389965057e-02 1.814560592174530029e-01 -2.119884490966796875e-01 -1.002829372882843018e-01 -9.520089626312255859e-02 -2.515855431556701660e-01 -1.153799667954444885e-01 6.354423612356185913e-02 1.128176003694534302e-01 8.338186144828796387e-02 4.099170491099357605e-02 -2.090611010789871216e-01 6.646952778100967407e-02 -7.797740399837493896e-02 2.402759715914726257e-02 -2.600274384021759033e-01
-1.518846005201339722e-01 -2.212712764739990234e-01 -1.045107608661055565e-03 -1.947803497314453125e-01 -4.834805428981781006e-02 -2.543412744998931885e-01 -3.035055696964263916e-01 3.130005300045013428e-02 6.292097270488739014e-02 1.011296883225440979e-01 -1.143348440527915955e-01 2.077396810054779053e-01 -6.660716980695724487e-02 -1.338531542569398880e-02 3.539107739925384521e-01 -8.457077294588088989e-02 -1.249903589487075806e-01 9.950729459524154663e-02 -4.814587906002998352e-02 -2.042522728443145752e-01 -8.401007205247879028e-02 4.692990332841873169e-02 -3.063348829746246338e-01 1.943867839872837067e-02 -2.760721445083618164e-01 -2.326668053865432739e-01 9.320387616753578186e-03 -3.241444230079650879e-01 1.794429719448089600e-01 1.174346034531481564e-04 -2.002611607313156128e-01 2.040127664804458618e-01
-1.212297677993774414e-01 -9.806291013956069946e-02 -4.985019564628601074e-02 -2.004579752683639526e-01 -2.313751280307769775e-01 -3.721876442432403564e-01 -2.724388837814331055e-01 1.945699453353881836e-01 -1.458877697587013245e-02 -9.557815641164779663e-02 2.464417666196823120e-01 -7.663571089506149292e-02 8.070331811904907227e-02 2.787171304225921631e-01 4.147999584674835205e-01 1.830340027809143066e-01 2.624495141208171844e-02 6.308146566152572632e-02 -3.238493949174880981e-02 -2.281513065099716187e-01 5.400834977626800537e-02 -2.364354282617568970e-01 -1.544023491442203522e-02 7.665233314037322998e-02 1.071559563279151917e-01 -5.650015920400619507e-02 -3.931773826479911804e-02 -2.331082820892333984e-01 1.915085464715957642e-01 1.003296151757240295e-01 1.092958822846412659e-01 1.059205979108810425e-01
-8.950183540582656860e-02 -8.169774711132049561e-02 -1.010409221053123474e-01 -1.130340714007616043e-02 3.012041449546813965e-01 -3.597192466259002686e-01 -6.237014010548591614e-02 -2.315309345722198486e-01 -1.030626147985458374e-01 5.405248329043388367e-02 1.337105175480246544e-03 2.751791104674339294e-02 -4.116235077381134033e-01 1.243039369583129883e-01 4.092637449502944946e-02 2.328570038080215454e-01 -3.271858990192413330e-01 1.686960607767105103e-01 5.693111568689346313e-02 4.147709906101226807e-02 3.562875092029571533e-02 7.471999526023864746e-02 -7.446049898862838745e-02 -8.261451125144958496e-02 -3.939800262451171875e-01 8.733848482370376587e-02 -2.926765009760856628e-02 -1.953499317169189453e-01 4.106684401631355286e-02 -2.225183844566345215e-01 1.707711070775985718e-01 1.874786987900733948e-02
-5.767086893320083618e-02 -9.403986483812332153e-02 8.893372491002082825e-03 1.647814065217971802e-01 1.716212630271911621e-01 -8.476640284061431885e-02 -4.355068206787109375e-01 5.371102690696716309e-01 -7.555073499679565430e-02 7.160760462284088135e-02 2.250740081071853638e-01 3.553600236773490906e-02 -2.092911601066589355e-01 1.187627241015434265e-01 1.072370857000350952e-01 1.220142617821693420e-01 -8.654998987913131714e-02 2.340833842754364014e-01 5.173564702272415161e-02 3.610485931858420372e-03 9.410542994737625122e-02 -2.305332422256469727e-01 -1.850582659244537354e-01 2.802848629653453827e-02 -3.476526588201522827e-02 -2.101110853254795074e-02 -1.983828246593475342e-01 -1.145634949207305908e-01 -3.186936303973197937e-02 1.091097071766853333e-01 1.823339164257049561e-01 1.909149736166000366e-01
-3.315705657005310059e-01 -3.345883190631866455e-01 -2.109792642295360565e-02 5.506758578121662140e-03 1.104304268956184387e-01 -1.267555803060531616e-01 1.241710931062698364e-01 6.275527924299240112e-02 4.841864854097366333e-02 -3.158285617828369141e-01 -5.708935111761093140e-02 1.269600242376327515e-01 -6.172252353280782700e-03 1.998403370380401611e-01 3.386338651180267334e-01 1.999568194150924683e-01 -5.691346153616905212e-02 8.007699251174926758e-02 -1.724863648414611816e-01 -1.583065539598464966e-01 -7.146500796079635620e-02 -3.455291092395782471e-01 1.182290073484182358e-02 -4.557579755783081055e-02 -1.165401539765298367e-03 2.472968846559524536e-01 -9.435180574655532837e-02 -3.352313637733459473e-01 3.085038857534527779e-03 1.468434929847717285e-01 1.367509216070175171e-01 -5.146657116711139679e-03
8.137141913175582886e-02 -2.110151946544647217e-01 3.628862788900732994e-03 3.280198574066162109e-01 4.004972055554389954e-02 -1.009274087846279144e-02 -1.592198461294174194e-01 -1.419648230075836182e-01 -3.007294423878192902e-02 9.034530818462371826e-02 2.375878542661666870e-01 -2.133756428956985474e-01 -7.311798632144927979e-02 2.135383337736129761e-01 5.011075139045715332e-01 1.047401577234268188e-01 -5.599898099899291992e-02 2.528884112834930420e-01 8.440030366182327271e-02 3.020257502794265747e-02 -8.935230970382690430e-02 -1.011927239596843719e-02 -1.378350257873535156e-01 1.224331930279731750e-01 -7.243325561285018921e-02 -3.297093510627746582e-01 -2.518564164638519287e-01 -6.266751885414123535e-02 -1.282803863286972046e-01 -2.311527729034423828e-02 1.876963376998901367e-01 -1.386717259883880615e-01
-1.188747063279151917e-01 -3.287005424499511719e-02 4.050418501719832420e-04 9.177422523498535156e-02 -1.050801947712898254e-01 6.764550507068634033e-02 4.191736131906509399e-02 4.723925888538360596e-02 6.265454739332199097e-02 -1.308181881904602051e-01 1.273591220378875732e-01 -1.067217532545328140e-02 -4.646111652255058289e-02 2.819213867187500000e-01 4.886155128479003906e-01 2.470410466194152832e-01 -1.210224479436874390e-01 1.519564539194107056e-01 1.024047508835792542e-01 -4.390567243099212646e-01 -2.051798403263092041e-01 -2.240051329135894775e-01 -1.016526762396097183e-02 2.372604608535766602e-02 1.978236436843872070e-01 1.895806193351745605e-01 8.622621744871139526e-02 -2.762460112571716309e-01 4.053352866321802139e-03 3.899541124701499939e-02 9.560476988554000854e-02 1.858394891023635864e-01
-6.541384011507034302e-02 -2.842099666595458984e-01 -1.613313518464565277e-02 -1.157946791499853134e-02 1.425740271806716919e-01 -4.336745664477348328e-02 -4.669451713562011719e-02 1.181756779551506042e-01 2.841489017009735107e-01 -2.306539118289947510e-01 -3.408223390579223633e-02 -7.831010222434997559e-02 1.633155196905136108e-01 3.354596793651580811e-01 2.649148404598236084e-01 4.341500997543334961e-01 1.021918095648288727e-02 3.582806512713432312e-02 1.261948347091674805e-01 1.070701628923416138e-01 -2.596375346183776855e-01 -1.503527462482452393e-01 3.799706324934959412e-02 -6.667314469814300537e-02 -2.847034111618995667e-02 -9.958416968584060669e-02 -1.693049967288970947e-01 -1.038012430071830750e-01 6.479358673095703125e-02 3.445445001125335693e-02 3.928226828575134277e-01 5.044653266668319702e-02
-1.298181861639022827e-01 -3.803943097591400146e-02 -2.134530395269393921e-01 8.021229505538940430e-02 2.473299354314804077e-01 -2.349504232406616211e-01 8.856625854969024658e-02 1.799421608448028564e-01 -2.410248368978500366e-01 -9.970432147383689880e-03 1.942820847034454346e-01 7.327692955732345581e-02 3.697360679507255554e-02 2.197260707616806030e-01 2.079548388719558716e-01 1.335122734308242798e-01 -4.617392271757125854e-02 9.497733414173126221e-02 -3.136877715587615967e-01 -1.292596459388732910e-01 -1.897851228713989258e-01 -2.637348473072052002e-01 -3.401999771595001221e-01 8.510660380125045776e-02 -2.492476254701614380e-01 -1.419266462326049805e-01 1.625390946865081787e-01 -2.214548587799072266e-01 3.163306415081024170e-02 -2.171674072742462158e-01 -5.660172086209058762e-03 1.856723986566066742e-02
-8.625622838735580444e-02 -2.699239179491996765e-02 8.973765373229980469e-02 1.146749705076217651e-01 2.295398563146591187e-01 -2.825523614883422852e-01 -1.347814053297042847e-01 4.106647521257400513e-02 -1.293217688798904419e-01 -8.936216682195663452e-02 1.425710320472717285e-01 4.336686059832572937e-02 2.421824932098388672e-01 3.261959254741668701e-01 2.395324707031250000e-01 3.880393207073211670e-01 -2.046731263399124146e-01 1.274845898151397705e-01 -5.411635339260101318e-02 4.929060861468315125e-02 -2.475910782814025879e-01 -2.676532268524169922e-01 -1.858638040721416473e-02 3.153830170631408691e-01 4.728674516081809998e-02 -5.927492305636405945e-02 6.808588653802871704e-02 -9.223636239767074585e-02 -2.581574320793151855e-01 2.158584445714950562e-02 1.422111131250858307e-02 1.259700655937194824e-01
-1.340280845761299133e-02 -7.080723345279693604e-02 -1.619430035352706909e-01 -1.615933775901794434e-01 -1.154872775077819824e-01 -2.732357680797576904e-01 -1.520814150571823120e-01 1.562186330556869507e-01 1.815930567681789398e-02 -1.638486385345458984e-01 2.195348143577575684e-01 -8.916206657886505127e-02 -1.395029127597808838e-01 3.381481766700744629e-01 4.281529188156127930e-01 1.607266068458557129e-01 -5.308556836098432541e-03 1.110800504684448242e-01 -7.085888180881738663e-03 -1.330037564039230347e-01 1.379174590110778809e-01 -2.294189631938934326e-01 9.665869176387786865e-02 1.637425720691680908e-01 1.838739514350891113e-01 -7.850445806980133057e-02 -8.443739265203475952e-02 -3.307819962501525879e-01 1.727109998464584351e-01 1.347288042306900024e-01 1.637465059757232666e-01 1.069447919726371765e-01
-3.236804008483886719e-01 1.389339715242385864e-01 -3.048586249351501465e-01 -1.227263212203979492e-01 8.868393301963806152e-02 4.346567392349243164e-02 -3.465751409530639648e-01 1.505621969699859619e-01 3.110402030870318413e-03 -1.052273139357566833e-01 8.513944596052169800e-02 -9.693982452154159546e-02 -1.117473691701889038e-01 2.026093006134033203e-01 1.241290718317031860e-01 1.259011123329401016e-02 -2.171915173530578613e-01 1.243972554802894592e-01 8.865187317132949829e-02 2.617861330509185791e-02 -2.327923923730850220e-01 -2.141261994838714600e-01 -7.818759977817535400e-02 6.690687686204910278e-02 -5.929867550730705261e-02 -3.286846876144409180e-01 -6.277178972959518433e-02 -3.409947827458381653e-02 1.661742031574249268e-01 -2.480777055025100708e-01 1.258689910173416138e-01 3.392367064952850342e-01
-2.311103194952011108e-01 -2.560160458087921143e-01 -1.280636936426162720e-01 3.343587368726730347e-02 6.788810342550277710e-02 8.442859351634979248e-02 1.432958096265792847e-01 1.276544481515884399e-01 1.701181679964065552e-01 -2.761169672012329102e-01 7.614553719758987427e-02 -6.360771507024765015e-02 -1.244620606303215027e-01 2.958522140979766846e-01 4.471268653869628906e-01 6.562344729900360107e-02 -1.215691268444061279e-01 3.833945468068122864e-02 -2.638288140296936035e-01 2.019046097993850708e-01 -1.739342063665390015e-01 -2.062770724296569824e-01 1.401579529047012329e-01 6.502446532249450684e-02 -4.714395850896835327e-02 -2.818025089800357819e-02 -1.013940870761871338e-01 -1.870107799768447876e-01 1.819492280483245850e-01 -2.036390826106071472e-02 2.889414429664611816e-01 -6.412802636623382568e-02
4.369244724512100220e-02 6.982333958148956299e-02 8.134614676237106323e-02 1.436125487089157104e-01 1.428836733102798462e-01 -1.923221349716186523e-01 -1.176064014434814453e-01 -4.548257589340209961e-02 -9.247590601444244385e-02 -1.037905216217041016e-01 2.913033962249755859e-01 -1.669827848672866821e-01 9.327052161097526550e-03 2.218764126300811768e-01 4.517171084880828857e-01 2.099937200546264648e-01 -3.772294819355010986e-01 3.028703033924102783e-01 2.942912094295024872e-02 3.081535175442695618e-02 -1.944816112518310547e-01 -2.040248513221740723e-01 -1.806778311729431152e-01 8.817425370216369629e-02 1.798628270626068115e-01 5.272312089800834656e-02 -1.465336792171001434e-02 -2.224619686603546143e-01 -7.120282389223575592e-03 6.155202537775039673e-02 1.346069723367691040e-01 -2.517820708453655243e-02
-7.130207121372222900e-02 -8.282152563333511353e-02 -1.491035819053649902e-01 -2.099289000034332275e-01 -7.375570386648178101e-02 -2.789192199707031250e-01 -2.430980354547500610e-01 2.569552958011627197e-01 -1.607071310281753540e-01 -1.522507369518280029e-01 1.675178259611129761e-01 -1.675521582365036011e-01 4.288218170404434204e-02 3.320778608322143555e-01 4.235239624977111816e-01 1.427674591541290283e-01 -4.678243771195411682e-02 1.026118546724319458e-01 -5.432643741369247437e-02 -1.417415142059326172e-01 -1.516276877373456955e-02 -1.968805640935897827e-01 3.344216942787170410e-02 4.300653934478759766e-02 2.502707242965698242e-01 -1.443818863481283188e-02 -1.039146408438682556e-01 -2.447484731674194336e-01 1.196281462907791138e-01 7.702861726284027100e-02 1.997773349285125732e-01 1.580014079809188843e-01
1.393805593252182007e-01 -7.704807817935943604e-02 -2.455031685531139374e-02 -1.232436746358871460e-01 5.259473919868469238e-01 -1.149386353790760040e-02 -6.211098283529281616e-02 -3.090226277709007263e-02 -7.815271615982055664e-02 -6.283276528120040894e-02 -1.453879848122596741e-02 6.041870266199111938e-02 3.934147208929061890e-02 1.432651132345199585e-01 3.407891094684600830e-01 1.723033338785171509e-01 1.069742962718009949e-01 7.756236940622329712e-02 2.198234945535659790e-01 5.164730362594127655e-03 -2.222671955823898315e-01 -1.406447589397430420e-01 -1.501186937093734741e-01 -8.574911952018737793e-02 -3.059333264827728271e-01 -2.956084311008453369e-01 1.344324201345443726e-01 -2.626740336418151855e-01 -1.401860266923904419e-01 -1.729496195912361145e-02 4.410653188824653625e-02 2.015863358974456787e-01
-9.795542806386947632e-02 -1.067300215363502502e-01 -4.052533954381942749e-02 1.743722334504127502e-02 2.678901553153991699e-01 -3.608543574810028076e-01 -2.218218892812728882e-02 2.183232754468917847e-01 8.550720661878585815e-02 -3.891416490077972412e-01 5.913286656141281128e-02 -1.691226810216903687e-01 6.082288175821304321e-02 1.267432421445846558e-01 4.227029085159301758e-01 -1.716940850019454956e-01 2.009307034313678741e-02 1.996803283691406250e-02 1.758830249309539795e-02 -2.916827984154224396e-02 3.014234825968742371e-02 -1.108946502208709717e-01 1.251381486654281616e-01 -1.549415439367294312e-01 -8.788398467004299164e-03 -7.610756158828735352e-02 1.614912301301956177e-01 -1.758042573928833008e-01 -1.432641595602035522e-01 -1.268932372331619263e-01 3.372641503810882568e-01 -2.002554684877395630e-01
-5.894444137811660767e-02 -1.672811061143875122e-01 1.254049539566040039e-01 2.853938043117523193e-01 1.936593353748321533e-01 1.319797337055206299e-01 -1.423733234405517578e-01 -8.628220111131668091e-02 -1.743883192539215088e-01 -1.171912848949432373e-01 1.355525255203247070e-01 -3.782523795962333679e-02 9.255316108465194702e-02 9.569090604782104492e-02 4.549385011196136475e-01 2.624391913414001465e-01 -5.564171075820922852e-02 -1.799277663230895996e-01 4.430596157908439636e-02 -8.723917603492736816e-02 -2.921988666057586670e-01 -2.836861908435821533e-01 -2.250976264476776123e-01 9.621666371822357178e-02 -3.892936557531356812e-02 -1.461726576089859009e-01 -8.416508883237838745e-02 -2.219239026308059692e-01 -1.438875049352645874e-01 -1.135550066828727722e-01 -9.846747852861881256e-03 2.178833186626434326e-01
-4.410538449883460999e-02 -1.690656542778015137e-01 3.025499880313873291e-01 -2.715518772602081299e-01 2.117416411638259888e-01 -4.113944247364997864e-02 -1.474234908819198608e-01 7.247179746627807617e-04 8.529573678970336914e-02 -2.639187872409820557e-01 8.762796968221664429e-02 2.202562689781188965e-01 -2.482785135507583618e-01 4.440538883209228516e-01 1.475693434476852417e-01 1.400481164455413818e-01 1.694097369909286499e-01 -8.522447943687438965e-02 -1.732556670904159546e-01 -1.590614467859268188e-01 2.437812462449073792e-02 -8.547627180814743042e-02 -1.386698037385940552e-01 5.881989840418100357e-03 6.996354460716247559e-02 -9.441662579774856567e-02 1.931348592042922974e-01 -3.339242637157440186e-01 2.826748974621295929e-02 -1.334974020719528198e-01 -3.673350065946578979e-02 -3.957214206457138062e-02
-4.668597877025604248e-02 -3.059242293238639832e-02 -3.952323272824287415e-02 2.872966229915618896e-01 -1.047153472900390625e-01 -3.870498016476631165e-02 -3.851546049118041992e-01 4.372222423553466797e-01 -8.789836429059505463e-03 1.670303493738174438e-01 2.495516836643218994e-01 6.515959650278091431e-02 -1.773358434438705444e-01 1.088937669992446899e-01 3.329504728317260742e-01 7.723389565944671631e-02 -7.596428692340850830e-02 3.187046200037002563e-02 -2.623541466891765594e-02 -8.556111156940460205e-02 -1.897585391998291016e-01 -4.086774587631225586e-02 -1.554314792156219482e-01 3.700105473399162292e-02 6.183052435517311096e-02 7.289402186870574951e-02 -6.058378517627716064e-02 -4.040806889533996582e-01 -7.886414229869842529e-02 1.895782351493835449e-01 9.865555167198181152e-02 1.430925354361534119e-02
1.087786778807640076e-01 4.961344972252845764e-02 -1.449634134769439697e-01 -1.374584585428237915e-01 4.515990018844604492e-01 2.381563037633895874e-01 -2.630352079868316650e-01 -1.037430539727210999e-01 8.391657471656799316e-02 -9.397447109222412109e-02 -7.920110225677490234e-02 -1.360742151737213135e-01 -1.824993044137954712e-01 1.760970950126647949e-01 2.987691760063171387e-01 -1.387565862387418747e-02 -2.459181696176528931e-01 3.044655779376626015e-03 8.748210221529006958e-02 -9.133900701999664307e-02 1.655905246734619141e-01 -3.338964581489562988e-01 -2.785820364952087402e-01 -4.762190952897071838e-02 -1.513048261404037476e-02 1.315097659826278687e-01 2.205832153558731079e-01 -5.246062576770782471e-02 -6.828117370605468750e-02 -8.664832264184951782e-02 1.681573987007141113e-01 7.815662026405334473e-02
1.032388731837272644e-01 -1.806972920894622803e-01 -1.047895699739456177e-01 1.940488517284393311e-01 1.478070951998233795e-02 -1.062620282173156738e-01 -9.085290879011154175e-02 2.221044301986694336e-01 -3.056582510471343994e-01 1.414901316165924072e-01 -5.163148045539855957e-02 -1.135436147451400757e-01 -2.462237477302551270e-01 3.343738913536071777e-01 2.526820600032806396e-01 2.861055731773376465e-01 -8.549810200929641724e-02 1.970153599977493286e-01 -1.648526340723037720e-01 -4.243731871247291565e-02 -5.294321104884147644e-02 -2.256887108087539673e-01 -7.175514101982116699e-02 -3.750904276967048645e-02 -1.341422796249389648e-01 3.019930720329284668e-01 -9.640042483806610107e-02 -3.209918737411499023e-01 -5.138772726058959961e-02 1.006136462092399597e-01 1.097107306122779846e-01 1.004945561289787292e-01
-5.425507575273513794e-02 -8.774124830961227417e-02 -3.069056868553161621e-01 -1.724348664283752441e-01 3.108515739440917969e-01 -2.375759780406951904e-01 -1.487277597188949585e-01 -1.135439425706863403e-01 2.663704454898834229e-01 -4.078482091426849365e-02 -6.123084947466850281e-02 -1.410259902477264404e-01 -3.357965648174285889e-01 1.058620661497116089e-01 1.394607871770858765e-01 1.252067536115646362e-01 5.881700292229652405e-02 9.014462679624557495e-02 1.734267324209213257e-01 -2.981814742088317871e-01 -1.472653299570083618e-01 -4.035163670778274536e-02 -3.244520723819732666e-01 6.659609079360961914e-02 -2.130698859691619873e-01 -1.126889735460281372e-01 -1.034137681126594543e-01 -1.462112367153167725e-01 1.063436567783355713e-01 -1.796298474073410034e-01 1.211500018835067749e-01 9.993228316307067871e-02
1.517024189233779907e-01 1.119519248604774475e-01 -1.303958743810653687e-01 -1.745405048131942749e-02 2.375336736440658569e-01 -1.876487880945205688e-01 -1.236526370048522949e-01 2.368758320808410645e-01 4.356951266527175903e-02 -2.772652804851531982e-01 -2.573448978364467621e-02 8.857060968875885010e-02 1.281155198812484741e-01 6.598603446036577225e-03 3.808453083038330078e-01 2.618674039840698242e-01 -5.947668850421905518e-02 2.899282276630401611e-01 1.446951478719711304e-01 -1.121236905455589294e-01 6.911108642816543579e-02 -2.438990958034992218e-02 -1.547959893941879272e-01 -8.758120238780975342e-02 -3.318587318062782288e-02 -3.439700007438659668e-01 1.703431308269500732e-01 -1.739558875560760498e-01 -4.208028316497802734e-02 -1.764094680547714233e-01 2.712610661983489990e-01 -1.532290577888488770e-01
-2.173206508159637451e-01 -2.283397316932678223e-01 4.825019091367721558e-02 2.455736510455608368e-02 8.036600798368453979e-02 -9.419052302837371826e-02 1.783504486083984375e-01 1.889740526676177979e-01 -9.046096354722976685e-02 -3.145408630371093750e-01 -1.682063341140747070e-01 9.396947175264358521e-02 1.411083489656448364e-01 3.291627764701843262e-01 2.394684255123138428e-01 2.362256944179534912e-01 -2.528766691684722900e-01 2.748820185661315918e-01 -1.614256054162979126e-01 -2.052153646945953369e-01 -1.444840133190155029e-01 -9.686675667762756348e-02 1.593954414129257202e-01 1.263795942068099976e-01 -1.017516329884529114e-01 3.465221822261810303e-02 -1.081230938434600830e-01 -2.987355887889862061e-01 1.640882194042205811e-01 -2.959533035755157471e-02 8.441764116287231445e-02 -4.970061033964157104e-02
2.388338148593902588e-01 -4.068603366613388062e-02 7.596267014741897583e-02 -1.666776090860366821e-02 -2.373730018734931946e-02 -1.674643009901046753e-01 -3.545227944850921631e-01 2.972945570945739746e-01 -9.392522275447845459e-02 -1.535300910472869873e-01 3.290375694632530212e-02 -1.998267024755477905e-01 2.054533176124095917e-02 2.064041048288345337e-02 4.833567738533020020e-01 -5.998406931757926941e-02 1.096958369016647339e-01 1.184340417385101318e-01 -1.216242834925651550e-02 -1.472529619932174683e-01 -3.444854170083999634e-02 -4.076570272445678711e-01 1.170286163687705994e-01 8.186720311641693115e-02 2.448279857635498047e-01 4.640135541558265686e-02 1.838655956089496613e-02 -2.719220519065856934e-01 -1.739374734461307526e-02 -7.573165744543075562e-02 -4.756034351885318756e-03 5.473412945866584778e-02
1.388830542564392090e-01 -2.872518897056579590e-01 2.616583704948425293e-01 1.766935884952545166e-01 1.141523718833923340e-01 -3.883688151836395264e-01 -3.849947154521942139e-01 1.232625395059585571e-01 -1.027548462152481079e-01 1.397741138935089111e-01 7.206761837005615234e-02 -5.437747761607170105e-02 -1.054803729057312012e-01 2.429353296756744385e-01 2.904274165630340576e-01 -3.436873480677604675e-02 -1.981353163719177246e-01 -1.551026403903961182e-01 -1.562321335077285767e-01 -1.725495457649230957e-01 -1.316405273973941803e-02 -3.399756848812103271e-01 -1.128010898828506470e-01 4.554832354187965393e-02 3.451526537537574768e-02 9.482253342866897583e-02 4.495552554726600647e-02 1.125451084226369858e-02 4.961530864238739014e-02 5.506578460335731506e-02 1.037289649248123169e-01 2.611364237964153290e-02
-3.914148360490798950e-02 -2.728092968463897705e-01 1.110584810376167297e-01 -2.533451318740844727e-01 2.092390805482864380e-01 -2.161945104598999023e-01 -3.476565480232238770e-01 1.270236074924468994e-01 2.865025103092193604e-01 -1.537313312292098999e-01 4.480839148163795471e-02 1.077097505331039429e-01 -4.563765972852706909e-02 8.788593858480453491e-02 6.271002441644668579e-02 1.879660189151763916e-01 -1.157023534178733826e-01 -8.510482311248779297e-02 7.829915732145309448e-02 -1.827910691499710083e-01 2.573825716972351074e-01 -2.594643831253051758e-01 -7.612553983926773071e-02 -9.489670395851135254e-02 -1.802927404642105103e-01 8.440268039703369141e-02 -4.606178030371665955e-03 -2.012484371662139893e-01 2.515992522239685059e-01 -2.703468799591064453e-01 -9.387345053255558014e-03 1.625950783491134644e-01
1.387850940227508545e-01 -1.863202601671218872e-01 -2.754001617431640625e-01 -6.198136601597070694e-03 1.034518033266067505e-01 6.578747928142547607e-02 -1.303437203168869019e-01 2.718393802642822266e-01 -1.362022161483764648e-01 8.311878889799118042e-02 3.731950819492340088e-01 -1.230704411864280701e-02 5.920256674289703369e-02 1.909661591053009033e-01 2.751198709011077881e-01 1.059417650103569031e-01 -4.631841182708740234e-02 -9.312788397073745728e-02 -4.540398344397544861e-02 6.739900261163711548e-02 -2.207099050283432007e-01 -3.388674855232238770e-01 1.082444097846746445e-02 3.690011501312255859e-01 3.955954313278198242e-02 -2.824715971946716309e-01 -5.949996411800384521e-02 -1.413359940052032471e-01 -6.153390184044837952e-02 -5.069760233163833618e-02 1.984016895294189453e-01 -6.792207807302474976e-02
-7.401634007692337036e-02 -1.642002314329147339e-01 -4.944968223571777344e-02 2.626219065859913826e-03 1.598041653633117676e-01 -1.600757241249084473e-01 -1.166137456893920898e-01 2.617574334144592285e-01 -6.338305026292800903e-02 8.249809592962265015e-02 1.420583128929138184e-01 -6.919045746326446533e-02 -8.390267938375473022e-02 4.472923874855041504e-01 -1.762734353542327881e-02 2.853302359580993652e-01 -2.240703105926513672e-01 6.872951984405517578e-02 3.526774048805236816e-02 1.687828600406646729e-01 -2.603425979614257812e-01 -3.019042909145355225e-01 8.087522536516189575e-02 6.457033008337020874e-02 -1.699094921350479126e-01 -3.837970495223999023e-01 9.251649491488933563e-03 -9.460196644067764282e-02 -1.850118339061737061e-01 -1.067014783620834351e-01 8.434236049652099609e-02 -1.223720759153366089e-01
-2.242558076977729797e-02 -1.422849893569946289e-01 -2.959957160055637360e-02 6.116740405559539795e-02 2.948115766048431396e-01 -3.130895197391510010e-01 1.253168284893035889e-01 3.432546928524971008e-02 1.132597699761390686e-01 -2.782208323478698730e-01 -1.175052523612976074e-01 6.443644315004348755e-02 1.961391568183898926e-01 1.388525515794754028e-01 4.489881694316864014e-01 -4.241197556257247925e-02 4.855857789516448975e-02 3.065167553722858429e-02 2.439585179090499878e-01 -3.049013577401638031e-02 -1.501928120851516724e-01 -1.684768944978713989e-01 -4.707422107458114624e-02 1.143518090248107910e-01 -7.626996189355850220e-02 -2.819991409778594971e-01 1.254374980926513672e-01 -2.386917471885681152e-01 -1.449894607067108154e-01 2.328989207744598389e-01 1.803710460662841797e-01 -8.749324083328247070e-02
3.630840033292770386e-02 -4.733026325702667236e-01 -1.793535239994525909e-02 2.333966083824634552e-02 -8.607055246829986572e-02 -1.668692827224731445e-01 -1.817988902330398560e-01 -8.115903288125991821e-02 -8.516286313533782959e-02 1.025412529706954956e-01 -2.149296179413795471e-02 -2.891598269343376160e-02 -1.626129001379013062e-01 4.525291174650192261e-02 3.463267683982849121e-01 5.436545982956886292e-02 -1.411800980567932129e-01 -2.236897125840187073e-02 3.206028416752815247e-02 -1.813666224479675293e-01 -1.582516133785247803e-01 -1.397014409303665161e-01 5.628943443298339844e-02 -1.067424789071083069e-01 8.820304274559020996e-02 -1.774087995290756226e-01 1.486092209815979004e-01 -3.213544189929962158e-01 -1.546448320150375366e-01 1.731779277324676514e-01 3.749167919158935547e-01 2.364378273487091064e-01
-1.246383413672447205e-01 -2.340562827885150909e-02 -5.612234026193618774e-02 1.666699186898767948e-03 2.386559545993804932e-01 -1.440398097038269043e-01 -5.437520146369934082e-02 1.209869831800460815e-01 3.589175269007682800e-02 -1.458593457937240601e-01 -1.083829253911972046e-01 1.809819936752319336e-01 2.908385731279850006e-02 1.394506692886352539e-01 4.163257181644439697e-01 3.249897956848144531e-01 7.353121042251586914e-02 2.427609115839004517e-01 6.351409107446670532e-02 -9.769947826862335205e-02 -8.961457014083862305e-02 1.961338520050048828e-01 -7.645419985055923462e-02 -2.017002999782562256e-01 -4.320251941680908203e-01 -9.101080149412155151e-02 1.449754238128662109e-01 -3.085183799266815186e-01 8.497159928083419800e-02 9.634575247764587402e-02 3.386262059211730957e-02 -1.394201964139938354e-01
-7.759915292263031006e-02 -4.996187239885330200e-02 9.543675184249877930e-02 -1.673054322600364685e-02 1.279903054237365723e-01 -1.621166616678237915e-02 -1.904737651348114014e-01 1.788062043488025665e-02 1.731868982315063477e-01 -1.130967885255813599e-01 1.634538769721984863e-01 1.989475339651107788e-01 2.668304145336151123e-01 2.595664262771606445e-01 2.805826365947723389e-01 1.668232828378677368e-01 3.856377676129341125e-02 8.793359249830245972e-02 1.291787065565586090e-02 -1.072204709053039551e-01 1.280476748943328857e-01 -2.943601906299591064e-01 6.657905876636505127e-02 -5.510019510984420776e-02 6.116699427366256714e-02 -3.303181529045104980e-01 2.822760045528411865e-01 -8.691320568323135376e-02 9.113609790802001953e-02 -2.668787837028503418e-01 2.875239551067352295e-01 -2.845300436019897461e-01
-4.352173954248428345e-02 -4.402916878461837769e-02 1.489826738834381104e-01 2.830215729773044586e-02 -9.590541012585163116e-03 -1.925024688243865967e-01 -2.015497088432312012e-01 2.011015079915523529e-02 1.772426185198128223e-03 -1.110852882266044617e-01 5.096063762903213501e-02 -2.192351669073104858e-01 -1.187365129590034485e-01 2.593879699707031250e-01 1.960201114416122437e-01 3.318748474121093750e-01 -3.318394422531127930e-01 -6.625479459762573242e-02 -6.846754252910614014e-02 -1.268669813871383667e-01 -2.927819490432739258e-01 -3.783975839614868164e-01 2.153922617435455322e-02 6.727509200572967529e-02 -1.874250918626785278e-01 -1.219333335757255554e-01 -1.450466662645339966e-01 -9.928440302610397339e-02 -3.262064754962921143e-01 -4.557993263006210327e-02 1.283994913101196289e-01 1.642947196960449219e-01
-4.599463194608688354e-02 2.898859418928623199e-02 -2.684094943106174469e-02 2.474668435752391815e-02 4.546054899692535400e-01 -1.083443686366081238e-01 4.385953396558761597e-02 2.273335754871368408e-01 -1.371342539787292480e-01 -1.631423234939575195e-01 1.382141709327697754e-01 2.887322306632995605e-01 -8.763893693685531616e-02 1.041811183094978333e-01 4.140447080135345459e-01 -6.854926794767379761e-02 -6.320710480213165283e-02 -3.018357045948505402e-02 9.979452192783355713e-02 1.108321323990821838e-01 -1.642138212919235229e-01 -2.867675423622131348e-01 -4.129085689783096313e-02 1.230844184756278992e-01 -3.419027626514434814e-01 -8.181417733430862427e-02 -1.872484982013702393e-01 -2.133920490741729736e-01 -9.043621271848678589e-02 -8.578471839427947998e-02 -3.899291157722473145e-02 8.180786669254302979e-02
1.151735708117485046e-01 1.034072935581207275e-01 -2.009877711534500122e-01 5.827863141894340515e-02 -1.382569074630737305e-01 -2.535078823566436768e-01 -5.471730828285217285e-01 1.485305577516555786e-01 -1.191268414258956909e-01 -2.216786742210388184e-01 3.430322185158729553e-02 -2.950324118137359619e-02 -8.184356987476348877e-02 1.795506626367568970e-01 2.953753769397735596e-01 9.615146368741989136e-02 -2.426422238349914551e-01 3.090303950011730194e-02 1.940182894468307495e-01 -1.289342194795608521e-01 6.023400649428367615e-02 -1.682633161544799805e-01 1.290998756885528564e-01 -2.940897084772586823e-02 1.280406415462493896e-01 -1.859586685895919800e-02 1.424397621303796768e-02 -2.624063491821289062e-01 1.861804276704788208e-01 -7.583364099264144897e-02 7.599478214979171753e-02 -1.761859804391860962e-01
7.609598338603973389e-02 1.101786345243453979e-01 3.027020692825317383e-01 1.068273186683654785e-01 1.366871148347854614e-01 -9.565683454275131226e-02 -1.047341227531433105e-01 -8.426293730735778809e-02 -3.409145399928092957e-03 -5.113162472844123840e-02 2.636228799819946289e-01 7.120534032583236694e-02 -9.862201660871505737e-02 3.216572701930999756e-01 3.173486292362213135e-01 1.904928386211395264e-01 -1.120415106415748596e-01 3.866180479526519775e-01 5.450555309653282166e-02 -1.438393592834472656e-01 -1.345392316579818726e-01 -3.633815646171569824e-01 -3.307259175926446915e-03 1.673433035612106323e-01 1.364135742187500000e-02 8.145062625408172607e-02 -1.346498429775238037e-01 -9.542753547430038452e-02 2.058316767215728760e-02 -2.611334323883056641e-01 -3.851540759205818176e-02 1.942715495824813843e-01
3.178405389189720154e-02 -2.289126068353652954e-01 9.721616283059120178e-03 -2.343850880861282349e-01 2.894668281078338623e-01 4.608546942472457886e-02 -6.017499789595603943e-02 -3.278067335486412048e-03 -3.826785385608673096e-01 6.070946529507637024e-02 6.866592913866043091e-02 -1.384332776069641113e-01 -2.256021499633789062e-01 3.703499734401702881e-01 2.193381935358047485e-01 1.872933506965637207e-01 -1.997920125722885132e-01 1.268800497055053711e-01 5.963846668601036072e-02 1.177993416786193848e-02 1.081286370754241943e-01 4.028529673814773560e-02 -5.972116068005561829e-02 8.118068426847457886e-02 -3.489770889282226562e-01 1.594108194112777710e-01 5.094895511865615845e-02 -3.010258972644805908e-01 1.288803517818450928e-01 -1.130772233009338379e-01 5.999708175659179688e-02 1.313014328479766846e-02
1.249516829848289490e-01 -2.358096987009048462e-01 -1.818323284387588501e-01 2.479946613311767578e-01 3.114982843399047852e-01 -1.046335026621818542e-01 -2.183287143707275391e-01 1.967550218105316162e-01 -4.470796510577201843e-02 -2.989867329597473145e-02 -1.469328552484512329e-01 2.356176227331161499e-01 -6.984958052635192871e-02 3.886787965893745422e-02 5.777239799499511719e-01 4.162780568003654480e-02 -2.798510948196053505e-03 -4.435794055461883545e-02 1.454232633113861084e-01 2.627335786819458008e-01 5.410394072532653809e-02 -1.748202145099639893e-01 -1.049887612462043762e-01 7.573242485523223877e-02 -1.712990105152130127e-01 -9.657724201679229736e-02 -7.909702509641647339e-02 -8.569312840700149536e-02 5.885425955057144165e-02 2.584628015756607056e-02 8.752197772264480591e-02 1.072859615087509155e-01
-9.544006735086441040e-02 -7.210304588079452515e-02 2.033532410860061646e-01 -2.067151218652725220e-01 2.377162426710128784e-01 1.080997288227081299e-01 -3.612761497497558594e-01 1.232882291078567505e-01 6.380948424339294434e-02 -2.494744211435317993e-01 5.299501866102218628e-02 -1.569691300392150879e-01 -4.032400622963905334e-02 2.904042601585388184e-01 -5.261731520295143127e-02 2.160652875900268555e-01 5.685036256909370422e-02 8.114017546176910400e-02 6.496922671794891357e-02 -4.226172342896461487e-03 -1.353609841316938400e-02 -2.759734094142913818e-01 -3.840284645557403564e-01 3.817950561642646790e-02 6.570614874362945557e-02 -7.740450650453567505e-02 2.984375059604644775e-01 -2.982166111469268799e-01 8.070605993270874023e-02 3.473668545484542847e-02 -1.466809511184692383e-01 4.057697579264640808e-02
2.766414359211921692e-02 -1.172536909580230713e-01 -8.324288576841354370e-02 -1.829209327697753906e-01 2.125103771686553955e-01 -7.379562407732009888e-02 -1.620600074529647827e-01 3.483640253543853760e-01 3.260876834392547607e-01 -6.266335397958755493e-02 7.011044025421142578e-02 5.678829923272132874e-02 -7.103355973958969116e-02 3.121662512421607971e-02 1.388673335313796997e-01 3.322747349739074707e-01 4.005338996648788452e-03 2.359412983059883118e-02 1.786426007747650146e-01 -1.683857738971710205e-01 2.480285465717315674e-01 -3.410687744617462158e-01 -2.434608638286590576e-01 -1.479637026786804199e-01 -1.426406353712081909e-01 -3.300129622220993042e-02 -3.929386287927627563e-02 -2.554680705070495605e-01 9.370528161525726318e-02 -2.628765106201171875e-01 -3.568582609295845032e-02 -7.419212162494659424e-02
-4.746001958847045898e-02 2.298830449581146240e-02 2.435412257909774780e-01 -4.239910468459129333e-02 5.373131036758422852e-01 -1.367348879575729370e-01 -1.761677265167236328e-01 -4.471914842724800110e-02 -1.002420410513877869e-01 -2.163353562355041504e-02 2.377682328224182129e-01 8.435321599245071411e-02 3.895366564393043518e-02 1.143490597605705261e-01 8.150404691696166992e-02 5.337204784154891968e-03 5.963579565286636353e-02 2.151464484632015228e-02 1.007006689906120300e-02 8.764253929257392883e-03 -1.312134205363690853e-03 2.299541607499122620e-02 -3.071425855159759521e-01 -7.709947973489761353e-02 -4.028531610965728760e-01 -1.154313609004020691e-02 1.860062628984451294e-01 -3.047093152999877930e-01 -1.674761325120925903e-01 -6.520134955644607544e-02 2.453041672706604004e-01 1.135324463248252869e-01
-1.275961101055145264e-01 -2.059449106454849243e-01 1.728941202163696289e-01 2.043388485908508301e-01 7.168273627758026123e-02 -8.818577043712139130e-03 -4.627529680728912354e-01 4.138484299182891846e-01 -2.111376821994781494e-01 2.222687751054763794e-01 8.015805482864379883e-02 2.011784724891185760e-02 -8.698726445436477661e-02 7.733500748872756958e-02 1.469411551952362061e-01 1.865593343973159790e-01 -6.327312439680099487e-02 1.235668286681175232e-01 -8.731507696211338043e-03 3.556929156184196472e-02 -2.829644083976745605e-02 -2.605292201042175293e-01 -1.685451120138168335e-01 1.307707726955413818e-01 -1.640225052833557129e-01 2.911958843469619751e-03 -2.306909561157226562e-01 -2.655324041843414307e-01 -1.221597194671630859e-01 -1.290075015276670456e-02 5.709485337138175964e-02 6.701331585645675659e-02
-3.995844349265098572e-02 -4.140652716159820557e-02 -8.310234546661376953e-02 -7.347874343395233154e-02 -2.457404881715774536e-02 -4.132090210914611816e-01 -1.595782935619354248e-01 1.667938232421875000e-01 -9.578458219766616821e-02 4.092386364936828613e-02 8.107304573059082031e-02 -1.297880150377750397e-02 -5.210725590586662292e-02 1.844746619462966919e-01 3.409025967121124268e-01 2.030159831047058105e-01 -1.101163327693939209e-01 2.994390726089477539e-01 -8.874931931495666504e-02 -2.098840773105621338e-01 -1.119652986526489258e-01 -3.444779813289642334e-01 2.955684810876846313e-02 -6.000083312392234802e-02 1.732969582080841064e-01 3.726514801383018494e-02 -1.945457011461257935e-01 -2.902806103229522705e-01 9.593732655048370361e-02 2.160800397396087646e-01 1.829599291086196899e-01 1.252736300230026245e-01
-5.955153703689575195e-02 -2.526779770851135254e-01 9.282724931836128235e-03 1.652596294879913330e-01 7.614555954933166504e-02 -1.054782867431640625e-01 1.690810546278953552e-02 2.969444915652275085e-02 3.010827898979187012e-01 -9.810713119804859161e-03 -1.062128320336341858e-02 1.877070814371109009e-01 6.963147968053817749e-02 1.473309397697448730e-01 4.685599207878112793e-01 1.280877143144607544e-01 -8.932323753833770752e-02 9.270370006561279297e-02 1.371520161628723145e-01 -6.453502923250198364e-02 -1.270970404148101807e-01 -6.669703871011734009e-02 5.035942792892456055e-02 -3.313229978084564209e-01 -1.538683474063873291e-01 -2.169296443462371826e-01 2.210582196712493896e-01 -1.376282870769500732e-01 8.818174153566360474e-02 -2.915749847888946533e-01 3.077448606491088867e-01 -3.605522681027650833e-03
3.183686733245849609e-01 -8.111090213060379028e-02 1.959557235240936279e-01 -4.103476181626319885e-02 -1.438670009374618530e-01 -2.437666803598403931e-01 -4.931977763772010803e-02 3.700554138049483299e-03 -8.032980561256408691e-02 -9.343549609184265137e-02 -1.219917088747024536e-01 -2.359366603195667267e-02 -1.712139695882797241e-01 3.823541700839996338e-01 2.994990348815917969e-01 -1.533349789679050446e-02 -3.250851035118103027e-01 -9.878291934728622437e-02 1.557748019695281982e-01 -1.069801747798919678e-01 -9.770264476537704468e-02 -2.605064809322357178e-01 -1.313034445047378540e-01 2.177633643150329590e-01 -3.862971067428588867e-01 9.765959344804286957e-03 8.592050522565841675e-02 -8.171664923429489136e-02 -2.069634944200515747e-02 -9.060465544462203979e-02 8.488659560680389404e-02 3.007440827786922455e-02
-2.645392417907714844e-01 -1.433790475130081177e-01 5.344615504145622253e-02 9.190118312835693359e-02 5.427134688943624496e-03 -1.690917462110519409e-01 1.201781854033470154e-01 -2.495712786912918091e-02 1.550069358199834824e-02 -1.705499291419982910e-01 5.631941929459571838e-02 2.399399280548095703e-01 -2.720584571361541748e-01 1.214280910789966583e-02 3.928620815277099609e-01 1.340418606996536255e-01 2.350887469947338104e-02 6.315476726740598679e-03 -7.823270559310913086e-02 -3.245003521442413330e-01 -7.499881833791732788e-02 -9.160634875297546387e-02 -3.712011575698852539e-01 1.001079976558685303e-01 1.536464542150497437e-01 1.515391319990158081e-01 -1.302949041128158569e-01 -3.277986943721771240e-01 -9.393434971570968628e-03 -9.088879078626632690e-02 1.823935806751251221e-01 1.774036735296249390e-01
6.073130667209625244e-02 -2.818000875413417816e-02 1.490753740072250366e-01 2.469317317008972168e-01 2.168682813644409180e-01 -1.399800479412078857e-01 -1.400080323219299316e-01 -2.238876074552536011e-01 -2.573659420013427734e-01 -4.322274029254913330e-02 2.297892719507217407e-01 3.950432687997817993e-02 -4.278718028217554092e-03 1.164416745305061340e-01 3.579519391059875488e-01 1.079684942960739136e-01 -3.338692784309387207e-01 2.744361758232116699e-01 5.040157958865165710e-02 -9.427824616432189941e-02 -2.399699091911315918e-01 -3.182374313473701477e-02 -1.236522123217582703e-01 6.019337475299835205e-02 1.191525533795356750e-01 -5.502748116850852966e-02 1.340861245989799500e-02 -1.982635110616683960e-01 1.758623719215393066e-01 -1.102516651153564453e-01 2.604587078094482422e-01 2.382697612047195435e-01
-1.659185439348220825e-01 -3.053341209888458252e-01 -4.278680384159088135e-01 1.479393243789672852e-01 9.494382888078689575e-02 -1.712095923721790314e-02 6.148572266101837158e-02 1.407524794340133667e-01 2.698174417018890381e-01 -3.104404509067535400e-01 1.000257954001426697e-01 -1.638627983629703522e-02 4.494690522551536560e-02 1.917034238576889038e-01 2.299963235855102539e-01 3.427962213754653931e-02 -1.466640084981918335e-01 -3.104590997099876404e-02 2.972248569130897522e-02 1.961524337530136108e-01 -2.477722242474555969e-02 -1.614137180149555206e-02 -2.518783509731292725e-01 8.546309173107147217e-02 3.153332322835922241e-02 -1.979021579027175903e-01 -5.453900620341300964e-02 -2.696437239646911621e-01 -4.836834035813808441e-03 1.942826993763446808e-02 1.867254078388214111e-01 2.907405793666839600e-01
-6.120110303163528442e-02 -2.484121173620223999e-01 -1.217675358057022095e-01 2.986763417720794678e-02 1.538663059473037720e-01 -1.933368444442749023e-01 -2.004887759685516357e-01 1.791231930255889893e-01 1.347513645887374878e-01 -3.480910956859588623e-01 2.508452720940113068e-02 -3.394326940178871155e-02 -2.147220373153686523e-01 1.161203309893608093e-01 5.866554751992225647e-02 2.154927849769592285e-01 -1.961482614278793335e-01 -1.549767255783081055e-01 -5.352892726659774780e-02 1.179514601826667786e-01 -9.784796833992004395e-02 -3.059056103229522705e-01 -5.100162327289581299e-02 2.416841685771942139e-01 -2.459848225116729736e-01 -1.223888099193572998e-01 -2.094250619411468506e-01 -9.278486669063568115e-02 -3.283071219921112061e-01 4.934738576412200928e-02 9.530101902782917023e-03 -2.306837886571884155e-01
-2.973127663135528564e-01 -1.242855414748191833e-01 4.346963390707969666e-02 -5.362284928560256958e-02 1.854078024625778198e-01 -1.559470742940902710e-01 -2.756818532943725586e-01 -1.453677117824554443e-01 1.575421914458274841e-02 -2.822192013263702393e-01 1.014679819345474243e-01 1.304875463247299194e-01 9.750612825155258179e-02 1.712654381990432739e-01 2.223761528730392456e-01 1.149517819285392761e-01 -1.587671041488647461e-01 -2.106479108333587646e-01 2.536972165107727051e-01 1.967883296310901642e-02 -3.164058029651641846e-01 -6.221957132220268250e-02 -3.503996506333351135e-02 2.549735903739929199e-01 -3.446567952632904053e-01 -1.565066874027252197e-01 -1.957050114870071411e-01 -5.135633051395416260e-02 2.091707289218902588e-02 -4.046529904007911682e-02 1.757427752017974854e-01 7.147834450006484985e-02
-2.397978454828262329e-01 -1.228368505835533142e-01 -3.514603078365325928e-01 -1.982970908284187317e-02 2.157121449708938599e-01 -3.574401438236236572e-01 -1.946496963500976562e-01 7.810739427804946899e-02 1.477405726909637451e-01 -8.797771483659744263e-02 -4.318100959062576294e-02 -3.225600719451904297e-01 -1.002488881349563599e-01 1.011681258678436279e-01 1.927206367254257202e-01 -7.392365485429763794e-02 1.819234155118465424e-02 -5.475518852472305298e-02 1.604814678430557251e-01 -2.990615069866180420e-01 -4.674057662487030029e-02 -3.512647747993469238e-02 -2.855113744735717773e-01 2.359597533941268921e-01 -1.666788011789321899e-01 -1.338993310928344727e-01 -1.142825111746788025e-01 -1.100616157054901123e-01 4.476629197597503662e-02 7.820520550012588501e-03 -2.269672043621540070e-02 2.328941076993942261e-01
5.573177337646484375e-02 -4.198341444134712219e-02 -4.996420349925756454e-03 3.228102577850222588e-03 3.101209104061126709e-01 -1.653597354888916016e-01 7.421309500932693481e-02 2.112691402435302734e-01 -1.814116491004824638e-03 -1.756185740232467651e-01 -2.119521610438823700e-02 1.359080523252487183e-01 -6.783175468444824219e-02 2.228597402572631836e-01 5.184408426284790039e-01 1.949380040168762207e-01 4.645501822233200073e-02 -2.596069276332855225e-01 9.319477528333663940e-02 1.464825719594955444e-01 4.986555129289627075e-02 -1.504703760147094727e-01 -7.128984481096267700e-02 2.510981075465679169e-02 -3.295620083808898926e-01 -1.199490725994110107e-01 -7.992471754550933838e-02 -1.073152944445610046e-01 3.060830235481262207e-01 8.793098479509353638e-02 1.799133233726024628e-02 1.934877187013626099e-01
-1.061685662716627121e-02 5.901809036731719971e-02 1.430329978466033936e-01 2.393084913492202759e-01 6.531216204166412354e-02 -1.383446156978607178e-01 -2.107663005590438843e-01 -1.455261111259460449e-01 -3.498333990573883057e-01 -9.021717309951782227e-02 1.000044271349906921e-01 -2.041094750165939331e-02 2.952781617641448975e-01 5.620727315545082092e-02 3.268788158893585205e-01 1.361100524663925171e-01 -2.329527437686920166e-01 9.222964756190776825e-03 1.410843431949615479e-01 -2.034013122320175171e-01 -1.232817918062210083e-01 -2.775868773460388184e-01 -8.730752766132354736e-02 -4.383693262934684753e-02 7.891665212810039520e-03 4.994228482246398926e-02 1.154474914073944092e-01 -3.516885638236999512e-01 -1.286732703447341919e-01 8.296536654233932495e-02 2.040120214223861694e-01 2.257238477468490601e-01
-1.750894188880920410e-01 -1.867759972810745239e-01 5.626686289906501770e-02 1.358394324779510498e-01 -8.500463515520095825e-02 -8.812066912651062012e-02 -1.593638509511947632e-01 -5.119480192661285400e-02 -2.911929786205291748e-01 -5.756453797221183777e-02 -5.738039314746856689e-02 -7.458993047475814819e-02 1.410350650548934937e-01 2.134502232074737549e-01 4.280766844749450684e-01 1.278090775012969971e-01 -5.615868046879768372e-02 4.373713582754135132e-02 1.918597519397735596e-01 -1.034960243850946426e-02 -5.995671078562736511e-02 -2.535775303840637207e-01 -2.604304067790508270e-02 -9.636083245277404785e-02 -9.725280106067657471e-02 -1.916331052780151367e-01 1.914789080619812012e-01 -3.872707486152648926e-01 -1.453547179698944092e-01 2.449664622545242310e-01 9.657616168260574341e-02 2.543614804744720459e-01
1.609663106501102448e-02 -2.841602265834808350e-01 -1.061594411730766296e-01 -1.938749551773071289e-01 1.874638944864273071e-01 1.431505233049392700e-01 -2.131588570773601532e-02 3.040817677974700928e-01 2.559289634227752686e-01 -6.034935638308525085e-02 -1.902528479695320129e-02 -7.410189509391784668e-02 -1.256282329559326172e-01 4.680430144071578979e-02 3.519912064075469971e-01 1.236987859010696411e-01 -2.160885185003280640e-01 1.132515594363212585e-01 1.593284010887145996e-01 -1.364426016807556152e-01 -2.403132468461990356e-01 5.620579794049263000e-02 -3.897399827837944031e-02 3.572177588939666748e-01 -1.303999871015548706e-01 -2.246763110160827637e-01 3.979023545980453491e-02 -1.278604865074157715e-01 -1.400596946477890015e-01 -2.175450623035430908e-01 3.616649657487869263e-02 2.054110914468765259e-01
1.273240149021148682e-01 1.514349281787872314e-01 -2.146092429757118225e-02 -3.089157938957214355e-01 1.189405098557472229e-01 -5.185478366911411285e-03 -1.392498314380645752e-01 1.206219568848609924e-01 -5.401884391903877258e-02 -4.120404273271560669e-02 6.757812201976776123e-02 1.702522933483123779e-01 -2.960207462310791016e-01 2.809005379676818848e-01 2.369509190320968628e-01 3.656056225299835205e-01 4.026163369417190552e-02 -9.504858404397964478e-02 2.148385196924209595e-01 1.190331652760505676e-01 -2.915236651897430420e-01 -6.059323623776435852e-02 3.566284477710723877e-02 9.412773215444758534e-05 -9.420296549797058105e-02 3.545006737112998962e-02 -1.312146633863449097e-01 -2.579579651355743408e-01 -1.876708865165710449e-01 1.968778520822525024e-01 2.056944817304611206e-01 2.263769805431365967e-01
-2.303424291312694550e-02 2.774678543210029602e-02 -7.214347273111343384e-02 1.236329320818185806e-02 8.875311166048049927e-02 -2.625971734523773193e-01 -1.473832782357931137e-02 1.124349012970924377e-01 -4.878267273306846619e-02 -2.496187239885330200e-01 -3.858306678012013435e-03 2.486031651496887207e-01 4.244368523359298706e-02 3.349412083625793457e-01 2.847414016723632812e-01 8.460111916065216064e-02 -8.080596104264259338e-03 -2.599240466952323914e-02 1.506893932819366455e-01 -7.518415898084640503e-02 -3.235032856464385986e-01 5.461581796407699585e-02 -1.971634328365325928e-01 5.005494356155395508e-01 -1.386004090309143066e-01 -1.888064295053482056e-01 -1.375555247068405151e-01 -8.266318589448928833e-02 -1.313749998807907104e-01 -2.296998538076877594e-02 2.210182100534439087e-01 3.884819149971008301e-02
2.775401175022125244e-01 -5.612707883119583130e-02 3.086129017174243927e-02 1.235615238547325134e-01 -3.678227309137582779e-03 -1.794770359992980957e-01 -2.584997415542602539e-01 7.976209372282028198e-02 -2.065560668706893921e-01 -3.319361060857772827e-02 -8.672802150249481201e-02 -1.593933552503585815e-01 -2.357756793498992920e-01 5.674634128808975220e-02 3.769797980785369873e-01 -3.677048161625862122e-02 -1.731804013252258301e-01 1.704437136650085449e-01 -9.639501571655273438e-02 -2.830590009689331055e-01 2.978142537176609039e-02 -4.006595015525817871e-01 -1.408409909345209599e-03 1.287823468446731567e-01 1.935913562774658203e-01 1.680349856615066528e-01 -1.770577766001224518e-02 -2.666594982147216797e-01 1.144699635915458202e-03 -1.198900267481803894e-01 1.805523633956909180e-01 9.302344918251037598e-02
-1.675180494785308838e-01 2.983173355460166931e-02 2.294025123119354248e-01 1.988028734922409058e-01 2.674325108528137207e-01 -1.164869293570518494e-01 -2.716178894042968750e-01 -1.474961936473846436e-01 -8.750651776790618896e-02 -1.594055145978927612e-01 2.643088698387145996e-01 -2.156503200531005859e-01 2.024151384830474854e-02 1.744922846555709839e-01 3.095897138118743896e-01 2.544763684272766113e-01 -1.778792440891265869e-01 1.844972930848598480e-02 6.895855069160461426e-02 -3.442992456257343292e-03 -1.798546463251113892e-01 1.556487288326025009e-03 -1.245875358581542969e-01 9.258478879928588867e-02 -1.225445717573165894e-01 3.333462476730346680e-01 1.317481249570846558e-01 -1.820555776357650757e-01 1.318316757678985596e-01 1.088400483131408691e-01 2.036287337541580200e-01 1.298623532056808472e-01
-8.641771227121353149e-02 -1.143217161297798157e-01 1.892923028208315372e-03 -2.236874103546142578e-01 2.879790067672729492e-01 8.929239958524703979e-02 -1.762713044881820679e-01 1.818283200263977051e-01 -1.351103931665420532e-01 -1.733104288578033447e-01 2.087994515895843506e-01 -8.943431824445724487e-02 -1.956178396940231323e-01 1.950774788856506348e-01 1.166001781821250916e-01 3.387335836887359619e-01 -6.573776155710220337e-02 3.429253771901130676e-02 -2.844878844916820526e-02 -1.430980861186981201e-01 -5.803409218788146973e-02 8.321108296513557434e-03 -1.371819376945495605e-01 -2.112097889184951782e-01 -2.520024180412292480e-01 -8.425007760524749756e-02 -3.877148032188415527e-02 -4.121865332126617432e-01 3.207911550998687744e-01 -9.179081767797470093e-03 -1.754355579614639282e-01 2.043278515338897705e-02
-5.395101383328437805e-02 -4.887706413865089417e-02 1.138156205415725708e-01 -7.616965472698211670e-02 1.653852164745330811e-01 -3.746562823653221130e-02 -1.230626404285430908e-01 2.665589153766632080e-01 2.679532468318939209e-01 3.976454213261604309e-02 8.643961697816848755e-02 -3.284322470426559448e-02 4.963419586420059204e-02 8.178626000881195068e-02 2.395236492156982422e-01 3.473787903785705566e-01 -5.073242262005805969e-02 5.715925246477127075e-02 2.850422859191894531e-01 -2.776478826999664307e-01 2.756587564945220947e-01 -1.146494224667549133e-01 -2.452030032873153687e-01 -8.397085219621658325e-02 -3.173983395099639893e-01 -6.178551912307739258e-02 5.842073261737823486e-02 -2.820269465446472168e-01 1.696145832538604736e-01 -2.318557798862457275e-01 3.356128698214888573e-03 -3.645138442516326904e-02
1.357908546924591064e-01 1.105844154953956604e-01 7.892380654811859131e-02 1.479985862970352173e-01 -9.706382639706134796e-03 -3.063006512820720673e-02 -3.284806907176971436e-01 3.949249684810638428e-01 1.396776549518108368e-02 -9.239695966243743896e-02 3.064531646668910980e-02 -9.980772435665130615e-02 -2.249074280261993408e-01 2.722817063331604004e-01 1.427696496248245239e-01 -1.008591428399085999e-01 -1.518958359956741333e-01 1.799914836883544922e-01 1.662593781948089600e-01 -1.166801303625106812e-01 -1.646425426006317139e-01 -1.361693143844604492e-01 -1.294764131307601929e-02 1.757907122373580933e-01 -1.272204369306564331e-01 5.742317065596580505e-02 2.105726450681686401e-01 -3.223326504230499268e-01 2.304953932762145996e-01 3.203999949619174004e-03 6.377935409545898438e-02 -3.209665417671203613e-01
-8.202732354402542114e-02 1.466428488492965698e-01 -9.582462161779403687e-02 -9.155110269784927368e-02 5.214143991470336914e-01 -1.806035935878753662e-01 2.147205360233783722e-02 4.843862056732177734e-01 2.385118603706359863e-02 -2.238395810127258301e-02 1.890874058008193970e-01 -1.547074168920516968e-01 -2.050449550151824951e-01 1.069480106234550476e-01 3.430531322956085205e-01 1.115922331809997559e-01 2.803011983633041382e-02 -1.227993518114089966e-01 1.636364161968231201e-01 -3.586774691939353943e-02 1.659891568124294281e-02 -4.001150280237197876e-02 -1.699362299405038357e-03 3.049750067293643951e-02 -2.916542589664459229e-01 -3.895981982350349426e-02 -1.104919016361236572e-01 -1.465300023555755615e-01 3.259823657572269440e-03 4.758388176560401917e-02 9.864835068583488464e-03 2.956065163016319275e-02
-1.612063944339752197e-01 -1.002046465873718262e-02 6.861986964941024780e-02 1.208595372736454010e-02 2.406313717365264893e-01 6.310737878084182739e-02 -3.573478162288665771e-01 -2.961656153202056885e-01 1.052671968936920166e-01 2.105501666665077209e-02 1.130744218826293945e-01 -1.771377325057983398e-01 -2.045293003320693970e-01 -3.276173770427703857e-02 2.034274637699127197e-01 1.465023607015609741e-01 -2.853144407272338867e-01 1.066219732165336609e-01 -1.727817580103874207e-02 -1.189865469932556152e-01 -6.783514469861984253e-02 -9.595543146133422852e-02 -3.405441641807556152e-01 3.259977092966437340e-03 -2.716861665248870850e-01 -2.709343433380126953e-01 1.965103298425674438e-01 -1.992587894201278687e-01 6.954044569283723831e-03 -5.463596805930137634e-02 2.535899877548217773e-01 -2.052422985434532166e-02
-9.241717308759689331e-02 -1.024909503757953644e-02 9.375982731580734253e-02 1.933696717023849487e-01 3.276746720075607300e-02 -1.967538520693778992e-02 -1.543700993061065674e-01 7.392532378435134888e-02 -1.974517107009887695e-02 -1.931155682541429996e-03 3.510412946343421936e-02 -2.563210725784301758e-01 -4.655550792813301086e-02 7.065311819314956665e-02 2.418871372938156128e-01 3.536103665828704834e-01 -2.552922666072845459e-01 4.650644958019256592e-03 2.302644029259681702e-02 -1.054084599018096924e-01 -3.146177530288696289e-01 -4.545906782150268555e-01 -1.780574321746826172e-01 5.584492813795804977e-03 -1.831265389919281006e-01 -1.185732260346412659e-01 -1.484584212303161621e-01 -2.973952703177928925e-02 -2.750648558139801025e-01 -2.973483875393867493e-02 1.911261379718780518e-01 2.420274764299392700e-01
-2.532896772027015686e-02 -3.152543306350708008e-01 -4.311497882008552551e-02 -1.274045705795288086e-01 2.037432789802551270e-01 -1.055244058370590210e-01 5.536198150366544724e-03 1.193552464246749878e-01 2.686398923397064209e-01 -1.409306824207305908e-01 -2.227157587185502052e-03 -3.652085550129413605e-03 2.095350623130798340e-01 3.261847198009490967e-01 2.892237901687622070e-01 3.338412046432495117e-01 4.156744480133056641e-02 1.628746390342712402e-01 1.004574969410896301e-01 1.069361045956611633e-01 -2.934372425079345703e-01 -2.101878672838211060e-01 3.337100148200988770e-02 -1.188682913780212402e-01 -6.172463670372962952e-02 -2.063828557729721069e-01 -7.671440392732620239e-02 -1.686775237321853638e-01 1.045017465949058533e-01 -6.184084340929985046e-02 2.813293635845184326e-01 -8.699205517768859863e-02
-1.997053921222686768e-01 -1.212917715311050415e-01 1.748616993427276611e-01 2.019822001457214355e-01 -2.493829466402530670e-02 -4.110244289040565491e-02 -3.704345524311065674e-01 -9.904225915670394897e-02 -2.608792185783386230e-01 -1.354642361402511597e-01 6.205113977193832397e-02 1.451832056045532227e-01 1.689418256282806396e-01 1.292128562927246094e-01 2.781335413455963135e-01 1.314165145158767700e-01 -2.020269930362701416e-01 2.144504785537719727e-01 5.359249934554100037e-02 -5.287107080221176147e-02 -2.051571570336818695e-02 -1.951915323734283447e-01 -5.917544942349195480e-03 -5.050984770059585571e-02 -8.940631896257400513e-02 -1.576759964227676392e-01 2.711634039878845215e-01 -2.985077500343322754e-01 -1.412159055471420288e-01 2.146394550800323486e-01 1.169335842132568359e-01 2.544246017932891846e-01
1.914719864726066589e-02 -4.844157770276069641e-02 -1.737388223409652710e-02 -4.805616568773984909e-03 5.306227207183837891e-01 -2.867226600646972656e-01 -1.591442078351974487e-01 2.175354510545730591e-01 -7.026131451129913330e-02 -1.219661459326744080e-01 -1.796419173479080200e-01 2.543491423130035400e-01 1.161863952875137329e-01 7.263235747814178467e-02 2.843784391880035400e-01 3.274047672748565674e-01 -1.019160635769367218e-02 3.798293694853782654e-02 1.029102206230163574e-01 3.208935260772705078e-02 2.427708655595779419e-01 3.741214051842689514e-03 -9.050070494413375854e-02 1.572764068841934204e-01 -1.010196283459663391e-01 -6.272657960653305054e-02 -5.210593342781066895e-02 -1.129398792982101440e-01 6.891646981239318848e-02 -5.512586981058120728e-02 2.969579696655273438e-01 7.936654984951019287e-02
-2.630020081996917725e-01 -4.166519641876220703e-01 -8.804183453321456909e-02 8.829632401466369629e-02 4.217959940433502197e-01 -5.774547904729843140e-02 -1.805566251277923584e-01 -1.234030276536941528e-01 -4.648445919156074524e-02 5.660587921738624573e-02 -2.198753952980041504e-01 5.093765258789062500e-02 5.209692567586898804e-02 2.289599478244781494e-01 2.627189457416534424e-01 1.888645812869071960e-02 1.819328963756561279e-02 1.772988140583038330e-01 5.200609192252159119e-02 -1.283894181251525879e-01 -8.806658536195755005e-02 -5.250801146030426025e-02 -2.643452286720275879e-01 -1.712670922279357910e-01 -1.078069135546684265e-01 -2.208757549524307251e-01 1.181277539581060410e-02 -1.802724599838256836e-01 -5.879827588796615601e-02 8.208046108484268188e-02 -4.139827564358711243e-02 2.572082281112670898e-01
8.419700711965560913e-02 -2.441694885492324829e-01 3.621836006641387939e-02 3.822566941380500793e-02 -2.434320934116840363e-02 -2.341565638780593872e-01 -1.664455831050872803e-01 1.675288677215576172e-01 -2.340163886547088623e-01 -9.123039245605468750e-02 -2.147249132394790649e-01 1.968995034694671631e-01 -1.224230378866195679e-01 1.977130472660064697e-01 2.248219698667526245e-01 9.052710235118865967e-02 -1.397819072008132935e-01 1.569868475198745728e-01 -1.302518099546432495e-01 -2.042564004659652710e-01 -1.539095491170883179e-01 -3.119619190692901611e-01 2.201514691114425659e-02 6.199633702635765076e-02 -7.320715487003326416e-02 1.896877735853195190e-01 -1.523529887199401855e-01 -3.725124597549438477e-01 -6.835111975669860840e-02 3.248913288116455078e-01 1.189437732100486755e-01 -5.146176367998123169e-02
-1.480032056570053101e-01 -2.731167078018188477e-01 5.962118133902549744e-02 2.663280069828033447e-01 -8.770987391471862793e-03 -2.120872437953948975e-01 -2.390611171722412109e-01 -4.412789270281791687e-02 -3.323753178119659424e-01 -3.641131892800331116e-02 -8.897763490676879883e-02 2.453971467912197113e-02 2.507389187812805176e-01 5.961767211556434631e-02 3.030329048633575439e-01 5.318145453929901123e-02 -6.686383485794067383e-02 -1.747306063771247864e-02 4.659450054168701172e-02 -7.921638339757919312e-02 -1.210118159651756287e-01 -2.102255970239639282e-01 -2.775102294981479645e-02 -9.033486247062683105e-02 -1.047294661402702332e-01 -5.507606267929077148e-02 1.849584877490997314e-01 -3.637914359569549561e-01 3.011493012309074402e-03 1.582693010568618774e-01 2.715966403484344482e-01 2.882567048072814941e-01
6.274946033954620361e-02 -3.193512186408042908e-02 -5.399678274989128113e-02 -8.820804208517074585e-02 4.211242794990539551e-01 -3.275951147079467773e-01 -1.430240571498870850e-01 4.659761786460876465e-01 8.724425733089447021e-02 8.275253325700759888e-02 2.627148479223251343e-02 1.069494187831878662e-01 7.209766190499067307e-03 9.508706629276275635e-02 3.624629080295562744e-01 9.383152425289154053e-02 1.087587326765060425e-02 -2.258609384298324585e-01 1.697481274604797363e-01 -4.049643501639366150e-02 -2.284639179706573486e-01 2.529985737055540085e-03 6.257638335227966309e-02 3.815437201410531998e-03 -2.269745022058486938e-01 -5.850438028573989868e-02 -9.182801842689514160e-02 -1.244503557682037354e-01 9.673199802637100220e-02 -1.280366480350494385e-01 -1.014476045966148376e-01 1.833209395408630371e-01
2.661233581602573395e-02 -2.046856582164764404e-01 2.047468125820159912e-01 4.680835828185081482e-02 3.733717799186706543e-01 -2.377286702394485474e-01 -1.779200732707977295e-01 2.698704600334167480e-02 2.238847166299819946e-01 4.832703992724418640e-02 2.589869685471057892e-02 -2.109754979610443115e-01 1.141263395547866821e-01 1.832622438669204712e-01 5.044109821319580078e-01 1.372255384922027588e-01 -5.763955786824226379e-02 1.350298970937728882e-01 5.983316525816917419e-02 1.862011291086673737e-02 -1.726470291614532471e-01 -4.807004705071449280e-02 4.746500775218009949e-02 -2.516184151172637939e-01 -7.745197415351867676e-02 -2.484665662050247192e-01 6.395750096999108791e-04 -1.953203976154327393e-02 8.872954547405242920e-02 3.690864518284797668e-02 2.417201250791549683e-01 -9.230720996856689453e-02
-8.667638897895812988e-02 -4.517943039536476135e-02 -4.220679774880409241e-02 8.829875290393829346e-02 2.447818219661712646e-01 -8.881213515996932983e-02 2.089576423168182373e-01 -3.696456179022789001e-02 -6.813371088355779648e-03 -4.007011651992797852e-01 -8.803037554025650024e-02 5.428339913487434387e-02 4.855498299002647400e-02 1.768836528062820435e-01 4.824140369892120361e-01 2.851136028766632080e-01 5.618802458047866821e-02 4.899437353014945984e-02 -1.386783551424741745e-02 4.102265834808349609e-02 4.227497801184654236e-02 -1.048831194639205933e-01 -1.703700870275497437e-01 -8.480274677276611328e-02 -1.726838648319244385e-01 -1.224715039134025574e-01 6.833777297288179398e-03 -4.348279237747192383e-01 -1.678205430507659912e-01 8.881273120641708374e-02 4.268097132444381714e-02 -1.442861855030059814e-01
1.661515235900878906e-01 1.165967509150505066e-01 1.613460481166839600e-01 6.445128936320543289e-03 -5.802538618445396423e-02 -2.203882038593292236e-01 -3.242652416229248047e-01 3.422162830829620361e-01 7.734347134828567505e-02 -3.181954845786094666e-02 -1.908248290419578552e-02 -1.458504945039749146e-01 -1.348702013492584229e-01 7.882755249738693237e-02 2.047733962535858154e-01 -9.174071252346038818e-02 -1.713520884513854980e-01 1.855253130197525024e-01 9.859099239110946655e-02 -2.255181372165679932e-01 -1.515447199344635010e-01 -6.543850898742675781e-02 -1.481887400150299072e-01 2.885849215090274811e-02 -9.827383607625961304e-02 2.206413894891738892e-01 1.978676617145538330e-01 -3.893789649009704590e-01 1.743956059217453003e-01 9.098239988088607788e-02 2.501613199710845947e-01 -1.742501854896545410e-01
-1.439219806343317032e-02 -3.797272592782974243e-02 1.279930919408798218e-01 1.346781849861145020e-01 7.831153273582458496e-02 -5.150234699249267578e-02 -1.617916300892829895e-02 -7.009810954332351685e-02 -9.438071399927139282e-02 -1.435100585222244263e-01 1.803223192691802979e-01 -8.486334234476089478e-02 8.348422497510910034e-02 9.070463478565216064e-02 5.777333974838256836e-01 -5.393418297171592712e-02 -1.219882741570472717e-01 -1.131566427648067474e-02 1.620677113533020020e-01 -1.607886254787445068e-01 -1.756245046854019165e-01 -2.596184015274047852e-01 -1.307769417762756348e-01 -1.229835208505392075e-02 -1.809355765581130981e-01 -1.864929310977458954e-02 -1.208183616399765015e-01 -3.363666534423828125e-01 -2.226113826036453247e-01 -1.781108081340789795e-01 -2.899740338325500488e-01 1.412458717823028564e-01
-1.111912429332733154e-01 -1.394647173583507538e-03 -1.783414632081985474e-01 -1.110247299075126648e-01 1.535191386938095093e-01 -1.023096516728401184e-01 8.413287997245788574e-02 -2.137716487050056458e-02 -2.237607352435588837e-02 -1.909824162721633911e-01 7.422008784487843513e-04 1.953206062316894531e-01 4.919862002134323120e-02 1.510972827672958374e-01 4.133353531360626221e-01 3.261050879955291748e-01 -8.624558150768280029e-02 1.006204485893249512e-01 -2.076839208602905273e-01 -5.770915746688842773e-02 3.864204138517379761e-02 7.116319984197616577e-02 -1.152817830443382263e-01 -2.030408978462219238e-01 -1.935459971427917480e-01 -2.340747117996215820e-01 2.109033465385437012e-01 -4.376637339591979980e-01 -4.746561869978904724e-02 2.039853855967521667e-02 2.081160694360733032e-01 -1.581261307001113892e-01
2.847060859203338623e-01 -9.949927218258380890e-03 -1.084617450833320618e-01 -3.754329308867454529e-02 1.928481012582778931e-01 -2.943751811981201172e-01 -1.508020460605621338e-01 1.922271698713302612e-01 -3.224889747798442841e-03 -3.015352189540863037e-01 1.811799779534339905e-02 6.443934142589569092e-02 1.209405735135078430e-01 8.286958187818527222e-02 4.165705144405364990e-01 1.408248692750930786e-01 2.565423958003520966e-02 2.354785054922103882e-01 2.932355273514986038e-03 -1.266434937715530396e-01 8.054698258638381958e-02 4.074344038963317871e-02 -2.000472545623779297e-01 -1.604222953319549561e-01 1.174413971602916718e-02 -3.359736204147338867e-01 1.746818274259567261e-01 -2.168240547180175781e-01 1.707213185727596283e-02 -1.074039414525032043e-01 2.325331866741180420e-01 -9.674865007400512695e-02
-6.126595661044120789e-02 -2.300330251455307007e-01 3.478805720806121826e-02 1.318713575601577759e-01 1.166808977723121643e-01 -1.916931122541427612e-01 -6.824426352977752686e-02 1.938773132860660553e-02 -6.961693055927753448e-03 -3.456700146198272705e-01 -1.498931646347045898e-01 -1.242509782314300537e-01 -2.259743213653564453e-01 3.135822713375091553e-02 1.265023797750473022e-01 3.251485228538513184e-01 1.861764341592788696e-01 1.154222711920738220e-01 -1.005265265703201294e-01 5.303402990102767944e-02 -2.110868133604526520e-02 -2.611109614372253418e-01 -2.521987259387969971e-01 -2.192115038633346558e-01 -2.123125642538070679e-01 -1.292611807584762573e-01 3.156822025775909424e-01 -3.162067234516143799e-01 -1.422668695449829102e-01 -9.299118071794509888e-02 8.074986189603805542e-02 -1.016223430633544922e-02
3.946098685264587402e-02 -5.147324874997138977e-02 4.677034169435501099e-02 9.028015285730361938e-02 2.880921959877014160e-01 -6.379845738410949707e-02 -1.394836604595184326e-01 3.234199285507202148e-01 5.053674429655075073e-02 5.844796076416969299e-02 4.411432743072509766e-01 -5.586013570427894592e-02 -4.306389018893241882e-02 -6.040487438440322876e-03 1.627010703086853027e-01 1.453363001346588135e-01 -2.601605951786041260e-01 1.744609475135803223e-01 1.668673604726791382e-01 6.845296174287796021e-02 -3.693889081478118896e-01 -3.051410317420959473e-01 -1.612083911895751953e-01 -6.424797326326370239e-02 5.467163771390914917e-02 -5.308619514107704163e-02 1.497700624167919159e-02 -1.659557074308395386e-01 -1.015961617231369019e-01 -1.409353129565715790e-02 4.393456503748893738e-02 2.912032902240753174e-01
1.113625243306159973e-01 -3.595666289329528809e-01 1.979291439056396484e-01 -3.827657550573348999e-02 1.829243004322052002e-01 -2.281427383422851562e-01 1.429495867341756821e-02 -5.280780047178268433e-02 2.736289203166961670e-01 -3.500663340091705322e-01 1.230177804827690125e-01 -6.526458263397216797e-02 -1.659364104270935059e-01 2.000719457864761353e-01 2.076630443334579468e-01 8.108156919479370117e-02 -9.605191648006439209e-03 3.840709337964653969e-03 1.333867162466049194e-01 1.568213999271392822e-01 -4.605623185634613037e-01 -2.345456033945083618e-01 -1.997552812099456787e-02 2.589461579918861389e-02 -1.448718160390853882e-01 -3.147466480731964111e-02 3.143325448036193848e-02 -3.512169793248176575e-02 -5.172279477119445801e-02 -8.584170043468475342e-02 1.893891990184783936e-01 -1.195348650217056274e-01
9.666702896356582642e-02 -1.193975582718849182e-01 -1.555458158254623413e-01 2.414225190877914429e-01 -7.626223564147949219e-02 -1.892915926873683929e-02 -4.869189262390136719e-01 3.675538301467895508e-01 -3.618384897708892822e-02 -1.109105125069618225e-01 2.508006431162357330e-02 -2.914902009069919586e-02 -8.174079656600952148e-02 -1.229094639420509338e-01 4.752384126186370850e-02 3.096271455287933350e-01 -1.222223192453384399e-01 3.009078800678253174e-01 1.996519565582275391e-01 6.684113293886184692e-02 -1.641207933425903320e-01 -2.062648534774780273e-01 1.067457604221999645e-03 4.622031748294830322e-02 -2.674183547496795654e-01 2.644671499729156494e-02 1.387049555778503418e-01 -2.240396142005920410e-01 9.571963548660278320e-02 -1.447019632905721664e-02 4.905438795685768127e-02 7.551047950983047485e-02
-1.482895314693450928e-01 6.524091958999633789e-02 2.118125706911087036e-01 -2.813373506069183350e-02 1.421663314104080200e-01 -8.027564734220504761e-02 -1.849203854799270630e-01 -1.850662082433700562e-01 -5.282865464687347412e-02 -3.108450472354888916e-01 1.184970587491989136e-01 -7.419698685407638550e-02 4.193403571844100952e-02 1.841089278459548950e-01 3.691434264183044434e-01 2.220627218484878540e-01 -1.314248144626617432e-01 -2.095997333526611328e-01 1.927861273288726807e-01 -1.214661449193954468e-01 -2.688613533973693848e-01 9.836173057556152344e-02 -1.253224462270736694e-01 1.443408280611038208e-01 -1.564490944147109985e-01 6.518729031085968018e-02 1.655836589634418488e-02 -3.571188151836395264e-01 -5.580413341522216797e-02 -3.798442706465721130e-02 5.879535898566246033e-02 3.108499348163604736e-01
-1.691092550754547119e-01 -8.741866052150726318e-02 7.901564985513687134e-02 5.669435486197471619e-02 2.954035699367523193e-01 -1.733590811491012573e-01 -5.931460857391357422e-02 2.663013339042663574e-01 3.074922598898410797e-02 -1.584135293960571289e-01 -3.327907249331474304e-02 2.268701344728469849e-01 3.839352726936340332e-02 -1.623770780861377716e-02 4.812624156475067139e-01 1.296075582504272461e-01 1.486687809228897095e-01 1.721500232815742493e-02 3.697789832949638367e-02 9.297745674848556519e-02 1.053288504481315613e-01 -7.950511574745178223e-02 -2.864780649542808533e-02 2.921462357044219971e-01 -2.099019885063171387e-01 -2.018043696880340576e-01 -1.347067356109619141e-01 -3.094152733683586121e-02 1.675448715686798096e-01 -1.108069494366645813e-01 1.171836256980895996e-01 3.739235997200012207e-01
3.445806913077831268e-03 -1.290013492107391357e-01 -2.399629950523376465e-01 -3.341337665915489197e-02 2.557955682277679443e-01 -1.284339278936386108e-01 -1.594491600990295410e-01 1.790730208158493042e-01 -3.314132392406463623e-01 -1.514197140932083130e-01 -1.264260895550251007e-02 -2.288124263286590576e-01 -2.096623033285140991e-01 1.234722733497619629e-01 1.845902949571609497e-01 2.991878390312194824e-01 -1.854600757360458374e-01 4.463423788547515869e-02 -1.136201769113540649e-01 -1.037024185061454773e-01 7.206129957921802998e-04 8.069339394569396973e-02 -2.049863338470458984e-02 -6.462606787681579590e-02 -2.946542203426361084e-01 1.223787814378738403e-01 -1.645581126213073730e-01 -4.414019882678985596e-01 -1.287630498409271240e-01 3.121961094439029694e-02 4.924070462584495544e-02 4.806316271424293518e-02
-3.078857660293579102e-01 2.523305080831050873e-02 2.121647298336029053e-01 -1.674948483705520630e-01 3.461547493934631348e-01 -3.634537458419799805e-01 -3.217248618602752686e-01 -1.453380733728408813e-01 4.213910549879074097e-02 -1.180013418197631836e-01 1.116854101419448853e-01 2.131891809403896332e-02 7.357793301343917847e-02 1.471192687749862671e-01 2.215716689825057983e-01 3.185494840145111084e-01 -1.711713373661041260e-01 2.212607301771640778e-02 -2.576019614934921265e-02 -1.583064586156979203e-04 -1.869828253984451294e-01 -1.376270800828933716e-01 4.216335713863372803e-02 1.870771199464797974e-01 -1.513590961694717407e-01 1.690153032541275024e-01 2.455562502145767212e-01 2.533748187124729156e-02 -6.683141458779573441e-03 7.244039326906204224e-02 -6.905198842287063599e-02 7.132559269666671753e-02
6.352359801530838013e-02 -6.044999510049819946e-02 7.281170785427093506e-02 9.641795605421066284e-02 6.427928060293197632e-02 -7.376167178153991699e-02 -2.836625874042510986e-01 -2.202916145324707031e-02 -1.258301734924316406e-01 1.967141479253768921e-01 5.498991906642913818e-02 -2.484369724988937378e-01 1.030215620994567871e-01 1.360036134719848633e-01 2.920218408107757568e-01 1.597543209791183472e-01 -2.504378259181976318e-01 3.537146747112274170e-01 1.636656932532787323e-02 -5.952541530132293701e-02 -1.286975741386413574e-01 -3.968061208724975586e-01 -1.610834747552871704e-01 9.790103882551193237e-02 3.120136447250843048e-02 -4.207031428813934326e-02 -1.353947520256042480e-01 -7.565063238143920898e-02 -3.407495319843292236e-01 -2.261403799057006836e-01 1.800643652677536011e-01 1.846608333289623260e-02
2.277967147529125214e-02 -1.847325116395950317e-01 1.865626126527786255e-01 -1.445108652114868164e-01 9.818672388792037964e-02 1.108228638768196106e-01 -3.709644675254821777e-01 -9.130251407623291016e-02 -9.934811294078826904e-02 1.743302196264266968e-01 -1.359057128429412842e-01 4.415047168731689453e-02 -1.228788942098617554e-01 2.761372923851013184e-01 2.474800050258636475e-01 -1.628005206584930420e-01 -3.193357959389686584e-02 2.012308090925216675e-01 -1.288730353116989136e-01 -1.010572724044322968e-02 -9.814167395234107971e-03 -9.797738492488861084e-02 -1.897734999656677246e-01 3.156853914260864258e-01 -2.645491063594818115e-01 1.622413471341133118e-02 1.848313659429550171e-01 -2.717125117778778076e-01 1.195953488349914551e-01 8.245636522769927979e-02 3.113376498222351074e-01 4.633135348558425903e-02
-9.802851825952529907e-02 -1.954438537359237671e-01 4.260038491338491440e-03 -1.801076382398605347e-01 3.199210166931152344e-01 -2.281378954648971558e-01 -1.126913875341415405e-01 1.267539560794830322e-01 1.292928606271743774e-01 -2.139341980218887329e-01 -2.152393311262130737e-01 -4.019255936145782471e-02 2.383861988782882690e-01 3.013718724250793457e-01 2.402753382921218872e-01 3.045610189437866211e-01 1.278334110975265503e-01 1.099289357662200928e-01 3.705546632409095764e-02 2.616599500179290771e-01 1.352213174104690552e-01 -9.161558002233505249e-02 -7.475297898054122925e-02 -2.090300247073173523e-02 -5.383678525686264038e-02 -4.568924196064472198e-03 -2.466201484203338623e-01 -9.445374459028244019e-02 -3.378225862979888916e-02 -2.713328599929809570e-01 2.160667479038238525e-01 5.407916009426116943e-02
8.410102687776088715e-03 1.285009272396564484e-02 -2.415643632411956787e-01 -1.985547319054603577e-02 2.451865375041961670e-01 -1.742203086614608765e-01 -2.658176422119140625e-01 3.585981428623199463e-01 1.323983222246170044e-01 -1.934289783239364624e-01 4.052821546792984009e-02 -2.548889070749282837e-02 -1.486198455095291138e-01 1.760264113545417786e-02 1.313662827014923096e-01 3.407977819442749023e-01 -1.193471699953079224e-01 -1.001069694757461548e-01 1.997277885675430298e-01 -2.052989602088928223e-01 -2.046499587595462799e-02 -2.294413000345230103e-01 -2.563528716564178467e-01 -3.041148781776428223e-01 -1.759009361267089844e-01 7.234336435794830322e-02 1.026526615023612976e-01 -1.053799241781234741e-01 1.269485950469970703e-01 -2.632058784365653992e-02 -1.309299021959304810e-01 1.700711399316787720e-01
-3.287186622619628906e-01 -1.085362285375595093e-01 -1.528417915105819702e-01 -1.141136977821588516e-02 1.388387475162744522e-02 -9.592647850513458252e-02 2.200539037585258484e-02 8.878199756145477295e-02 -2.862925408408045769e-03 -4.038486778736114502e-01 1.463446952402591705e-02 -1.472049020230770111e-02 -1.324585825204849243e-01 4.751809313893318176e-02 2.564609944820404053e-01 6.557051092386245728e-02 -2.153640538454055786e-01 1.502515673637390137e-01 -1.030542030930519104e-01 -3.150390684604644775e-01 -5.993115156888961792e-02 -5.055790394544601440e-02 -6.216228380799293518e-02 -5.563008040189743042e-02 5.916375666856765747e-02 -9.659702330827713013e-02 -3.163583949208259583e-02 -4.557090401649475098e-01 4.372710362076759338e-02 2.654634118080139160e-01 2.518682479858398438e-01 1.903868913650512695e-01
-5.098312348127365112e-02 2.160284519195556641e-01 3.562354743480682373e-01 9.429463744163513184e-02 2.784752249717712402e-01 -1.229788661003112793e-01 -3.345052599906921387e-01 -1.976424306631088257e-01 -4.298461135476827621e-06 -6.981109082698822021e-02 1.564690768718719482e-01 1.130417436361312866e-01 2.063789777457714081e-02 1.315824836492538452e-01 4.085284471511840820e-01 3.283722698688507080e-01 -6.923319399356842041e-02 7.226970046758651733e-02 6.413353141397237778e-03 6.740457843989133835e-03 -9.194163233041763306e-02 -1.591785848140716553e-01 1.287321746349334717e-02 5.617901682853698730e-02 -7.621293514966964722e-02 1.771957278251647949e-01 1.832995265722274780e-01 -2.241487056016921997e-01 1.838419288396835327e-01 3.173755109310150146e-02 9.982695803046226501e-03 1.831452101469039917e-01
4.292042925953865051e-02 -1.466840207576751709e-01 2.096609398722648621e-02 4.013341292738914490e-02 3.365228176116943359e-01 1.714987754821777344e-01 -3.880552947521209717e-01 2.079843282699584961e-01 -1.928969472646713257e-01 -5.118209123611450195e-02 -6.392130162566900253e-03 -1.645414084196090698e-01 -1.946142613887786865e-01 1.669861823320388794e-01 2.365065813064575195e-01 7.887135446071624756e-02 2.672342956066131592e-01 -1.611720956861972809e-02 -1.115647256374359131e-01 -8.499272912740707397e-02 -2.775716781616210938e-01 -1.576649248600006104e-01 9.162831120193004608e-03 1.332015097141265869e-01 3.147988580167293549e-03 -4.400128033012151718e-03 1.926922947168350220e-01 -1.972668766975402832e-01 -1.156844757497310638e-02 -2.810837030410766602e-01 2.766289114952087402e-01 -2.035948447883129120e-02
-3.213330209255218506e-01 -6.296131759881973267e-02 -4.151313379406929016e-02 1.247626841068267822e-01 1.049585789442062378e-01 -3.808975815773010254e-01 -1.053038910031318665e-01 1.466476470232009888e-01 8.748064935207366943e-02 -2.439318001270294189e-01 1.030546426773071289e-02 -1.781174987554550171e-01 -1.443956643342971802e-01 1.234323531389236450e-01 1.182716563344001770e-01 3.081547021865844727e-01 -2.905816137790679932e-01 1.927736699581146240e-01 -2.450618520379066467e-02 -8.928934484720230103e-02 -2.297344803810119629e-01 -2.432512789964675903e-01 2.314062789082527161e-02 2.013622522354125977e-01 2.353378981351852417e-01 2.011754661798477173e-01 -6.733217835426330566e-02 -2.123934775590896606e-01 7.130410522222518921e-02 -4.405521973967552185e-02 -1.676913537085056305e-02 8.226323127746582031e-02
-7.028308510780334473e-02 -2.069033682346343994e-01 1.329478621482849121e-01 9.622527658939361572e-02 1.939293593168258667e-01 4.662990570068359375e-02 -2.879530489444732666e-01 1.217796001583337784e-02 -2.127022743225097656e-01 -2.643800377845764160e-01 -4.489450529217720032e-02 -2.566140890121459961e-01 -2.504026889801025391e-01 3.534083664417266846e-01 2.715623080730438232e-01 2.054247111082077026e-01 2.131788283586502075e-01 9.314328432083129883e-02 2.867618016898632050e-02 2.707200646400451660e-01 -1.004299670457839966e-01 1.037970301695168018e-03 -1.194611638784408569e-01 1.070962324738502502e-01 -1.381974220275878906e-01 -1.357583105564117432e-01 1.869707107543945312e-01 -1.142104193568229675e-01 -1.403083503246307373e-01 -1.921731233596801758e-01 6.219551712274551392e-02 7.643606513738632202e-02
-9.946826100349426270e-02 -1.011425107717514038e-01 -1.416143774986267090e-01 -2.964017391204833984e-01 2.937273681163787842e-01 -1.546194404363632202e-02 2.748321369290351868e-02 5.024303495883941650e-02 8.498206734657287598e-02 -1.549869030714035034e-01 -8.224078267812728882e-02 1.559620499610900879e-01 1.566615998744964600e-01 -1.159609411843121052e-03 4.783359169960021973e-01 1.145785972476005554e-01 2.290550619363784790e-01 2.856940329074859619e-01 9.058075398206710815e-02 -1.409802306443452835e-02 -1.261342018842697144e-01 -7.274264097213745117e-02 -1.517653018236160278e-01 -2.344405837357044220e-02 -6.280304491519927979e-02 -1.125258952379226685e-01 -9.979166090488433838e-03 -3.371955454349517822e-01 4.271828383207321167e-02 -1.923127770423889160e-01 -6.847081705927848816e-03 3.111712038516998291e-01
-1.362672001123428345e-01 -2.406669408082962036e-01 2.354603633284568787e-02 1.228763982653617859e-01 -2.512010186910629272e-02 -2.007831260561943054e-02 -1.074979752302169800e-01 -8.261606842279434204e-02 -2.899914681911468506e-01 -4.172373935580253601e-02 -4.836175218224525452e-02 -1.079681962728500366e-01 2.764794528484344482e-01 2.186735272407531738e-01 3.209382891654968262e-01 7.922407984733581543e-02 -7.283100485801696777e-02 4.381958022713661194e-02 3.766590058803558350e-01 -1.799453645944595337e-01 -5.971535108983516693e-03 -2.467613816261291504e-01 -1.521100550889968872e-01 1.771362149156630039e-03 -1.358458101749420166e-01 6.544221937656402588e-02 2.281915247440338135e-01 -2.845554649829864502e-01 -4.810622334480285645e-02 1.122445464134216309e-01 2.661779820919036865e-01 2.190560102462768555e-01
1.632764935493469238e-01 2.059398405253887177e-02 2.572149634361267090e-01 -3.485715985298156738e-01 1.472698003053665161e-01 1.942826993763446808e-02 5.606796592473983765e-02 6.255401670932769775e-02 -5.379255488514900208e-02 -1.438641734421253204e-02 1.461213082075119019e-01 2.209230959415435791e-01 -2.198951542377471924e-01 3.745064437389373779e-01 2.226067632436752319e-01 1.693255156278610229e-01 2.531161345541477203e-02 1.467555910348892212e-01 -1.287540644407272339e-01 -2.189473956823348999e-01 3.467007353901863098e-02 -1.315231323242187500e-01 -8.255391567945480347e-02 -5.652415007352828979e-02 1.349933817982673645e-02 -7.208804041147232056e-02 1.943424940109252930e-01 -3.798270225524902344e-01 4.568879306316375732e-02 -1.968110203742980957e-01 1.571705043315887451e-01 2.188484221696853638e-01
-5.996948853135108948e-02 -3.492324948310852051e-01 1.559311002492904663e-01 -5.886344239115715027e-02 2.220174074172973633e-01 -2.839923501014709473e-01 -4.101489484310150146e-02 -3.831599652767181396e-02 4.539123922586441040e-02 -3.478140234947204590e-01 7.767134159803390503e-02 1.428115218877792358e-01 8.686589449644088745e-02 2.104982435703277588e-01 2.519158124923706055e-01 -4.859739448875188828e-03 1.635457277297973633e-01 2.509088814258575439e-01 -1.693866252899169922e-01 1.461211144924163818e-01 1.639286279678344727e-01 -1.637967228889465332e-01 -2.902813255786895752e-02 -1.800420135259628296e-01 -1.804067939519882202e-01 -1.464768052101135254e-01 1.237997710704803467e-01 -1.164332181215286255e-01 2.874702215194702148e-01 -9.004598855972290039e-02 2.199634909629821777e-01 6.485400721430778503e-03
-3.488146886229515076e-02 -8.760926872491836548e-02 7.388711720705032349e-02 2.118098586797714233e-01 1.488940268754959106e-01 -1.024947464466094971e-01 -4.636325240135192871e-01 4.623769521713256836e-01 -1.929359883069992065e-01 9.653045237064361572e-02 1.796199828386306763e-01 -5.640218034386634827e-02 -5.242598056793212891e-02 -1.072446033358573914e-01 1.842487454414367676e-01 2.162307649850845337e-01 -1.580653339624404907e-01 9.961473941802978516e-02 -2.235514856874942780e-02 2.581550739705562592e-03 1.095824465155601501e-01 -2.206461429595947266e-01 -1.563681513071060181e-01 1.179407089948654175e-01 -1.734642684459686279e-01 -4.675950855016708374e-02 -1.858269423246383667e-01 -1.729619354009628296e-01 -1.587189584970474243e-01 -1.568976324051618576e-03 1.840505152940750122e-01 1.102817580103874207e-01
-1.284820735454559326e-01 -1.608282476663589478e-01 5.190381407737731934e-02 1.390486806631088257e-01 2.373196333646774292e-01 1.576913595199584961e-01 -2.677044868469238281e-01 -9.734530001878738403e-03 -7.519277185201644897e-02 -1.959772557020187378e-01 6.752607412636280060e-03 -4.706034436821937561e-02 4.339444264769554138e-02 9.774331748485565186e-02 4.321974515914916992e-01 3.046431541442871094e-01 -9.734190255403518677e-02 -1.327305734157562256e-01 1.350153535604476929e-01 -1.143593117594718933e-01 -2.773193717002868652e-01 -2.709008455276489258e-01 -2.361619025468826294e-01 1.338664442300796509e-01 -5.645287781953811646e-02 1.227066442370414734e-01 6.131309550255537033e-03 -1.839795708656311035e-01 -1.932416260242462158e-01 -7.668691128492355347e-02 3.867567330598831177e-02 2.570118010044097900e-01
-4.511786997318267822e-02 -1.117748469114303589e-01 1.896274089813232422e-01 1.198235973715782166e-01 2.939680814743041992e-01 8.346933871507644653e-02 -2.819792330265045166e-01 1.298176050186157227e-01 -2.490908354520797729e-01 -5.579004436731338501e-02 -9.266459941864013672e-02 -1.141719818115234375e-01 -1.150767430663108826e-01 3.464435636997222900e-01 2.340990006923675537e-01 5.577395856380462646e-02 3.352111950516700745e-02 -8.195597678422927856e-02 -6.002464517951011658e-02 -4.180318117141723633e-02 -2.468437254428863525e-01 -1.526932120323181152e-01 -1.947862356901168823e-01 2.880314365029335022e-02 4.231318831443786621e-02 8.651240915060043335e-02 5.192923173308372498e-02 -2.193944752216339111e-01 -2.776058912277221680e-01 -3.714457452297210693e-01 1.303056329488754272e-01 1.977740973234176636e-01
-5.612863972783088684e-02 -8.852643519639968872e-02 -1.607329398393630981e-01 -1.068892851471900940e-01 3.949908912181854248e-01 -1.648668795824050903e-01 -1.618482917547225952e-01 -7.073569297790527344e-02 1.631355136632919312e-01 -1.000514179468154907e-01 -7.644147425889968872e-02 -1.379862576723098755e-01 -2.669208049774169922e-01 5.992658808827400208e-02 1.665827780961990356e-01 1.848249509930610657e-02 7.652395963668823242e-02 6.688595563173294067e-02 1.649349182844161987e-02 -2.699849903583526611e-01 -4.833690077066421509e-02 -1.134629398584365845e-01 -4.386500418186187744e-01 5.558436363935470581e-02 -3.583801984786987305e-01 3.914853185415267944e-02 -1.985185146331787109e-01 -1.061723753809928894e-01 8.818320930004119873e-02 -5.993444845080375671e-02 1.948370486497879028e-01 2.207489758729934692e-01
-2.471163570880889893e-01 -1.165822893381118774e-01 -6.101666949689388275e-03 -6.418568640947341919e-02 -7.518783211708068848e-02 -1.600743681192398071e-01 -9.845771826803684235e-03 1.869335472583770752e-01 2.209508791565895081e-02 -1.175485998392105103e-01 4.608988761901855469e-03 -1.992969028651714325e-02 -3.788281604647636414e-02 1.519202440977096558e-01 2.112832367420196533e-01 1.544880568981170654e-01 -3.851596415042877197e-01 8.063828200101852417e-02 -1.558293253183364868e-01 -3.938956260681152344e-01 -1.120845377445220947e-01 -1.318501085042953491e-01 -7.087628543376922607e-02 -6.561832129955291748e-02 -3.357795998454093933e-02 2.038571834564208984e-01 -1.276526004076004028e-01 -2.879253625869750977e-01 2.685384452342987061e-01 1.098931655287742615e-01 2.994991242885589600e-01 2.403881400823593140e-01
-1.298104673624038696e-01 -2.176255919039249420e-03 -1.894233189523220062e-02 -7.069277018308639526e-02 5.042291879653930664e-01 -1.314963102340698242e-01 2.656140364706516266e-02 -1.067401319742202759e-01 -1.317355483770370483e-01 -7.211843132972717285e-02 1.113377138972282410e-01 -7.567925006151199341e-02 2.307660691440105438e-02 9.789010882377624512e-02 2.760412991046905518e-01 -5.937806144356727600e-02 -2.201549112796783447e-01 -3.345377370715141296e-02 2.197287231683731079e-01 3.810036927461624146e-02 9.237942099571228027e-02 -1.860269010066986084e-01 -3.992841839790344238e-01 -3.253594506531953812e-03 -2.342793494462966919e-01 -3.208823502063751221e-01 -4.537767916917800903e-02 -1.755095869302749634e-01 -5.305593833327293396e-02 1.819695234298706055e-01 1.837842613458633423e-01 3.626574203372001648e-02
-1.156276557594537735e-02 -1.445176899433135986e-01 -1.455013602972030640e-01 -2.213551849126815796e-01 3.230461776256561279e-01 -3.050666674971580505e-02 -8.035870641469955444e-02 1.976357996463775635e-01 -2.318921834230422974e-01 -9.164301306009292603e-02 2.414978109300136566e-02 1.892757788300514221e-02 -3.162664175033569336e-01 2.594059407711029053e-01 2.751610279083251953e-01 2.334594875574111938e-01 -2.058174014091491699e-01 5.936491861939430237e-02 -1.245179548859596252e-01 -9.685645252466201782e-02 1.691839545965194702e-01 5.099659319967031479e-03 -7.085614651441574097e-02 -6.032628938555717468e-02 -3.939058482646942139e-01 -2.797407656908035278e-02 -3.709066286683082581e-02 -2.154738605022430420e-01 1.018599718809127808e-01 1.740546822547912598e-01 1.115689575672149658e-01 -1.800314188003540039e-01
4.850030690431594849e-02 -1.834956705570220947e-01 2.608600854873657227e-01 -1.326453536748886108e-01 2.359085083007812500e-01 -1.060041561722755432e-01 1.017404813319444656e-02 -1.933413441292941570e-03 1.924964040517807007e-01 -2.257791757583618164e-01 9.937575459480285645e-02 -3.187387287616729736e-01 -9.715388715267181396e-02 2.862318456172943115e-01 3.048795461654663086e-01 -7.045780308544635773e-03 -7.101965695619583130e-02 2.522203922271728516e-01 2.888962626457214355e-01 -5.395480990409851074e-02 -1.569541096687316895e-01 -1.005539596080780029e-01 2.155906409025192261e-01 -1.341725587844848633e-01 -3.876671567559242249e-02 1.578111387789249420e-02 -1.226331591606140137e-01 -2.091747224330902100e-01 -1.136263757944107056e-01 4.687790200114250183e-02 3.086731135845184326e-01 4.771577939391136169e-02
2.189689278602600098e-01 1.908145248889923096e-01 -1.794081777334213257e-01 -2.853823453187942505e-02 1.035443618893623352e-01 -4.355986118316650391e-01 -2.912901043891906738e-01 -2.246385067701339722e-02 -1.815079599618911743e-01 -3.014095425605773926e-01 1.856143958866596222e-02 1.268333047628402710e-01 -9.170266240835189819e-02 -7.243650034070014954e-03 1.739746630191802979e-01 1.217944733798503876e-02 -1.828049123287200928e-01 4.720176383852958679e-02 1.219071969389915466e-01 -1.835864782333374023e-01 2.963650738820433617e-03 -3.208611309528350830e-01 1.817110180854797363e-01 -1.090609207749366760e-01 -2.150552754756063223e-04 7.659132778644561768e-02 -3.523214906454086304e-02 -3.354447782039642334e-01 -7.573402486741542816e-03 8.618947118520736694e-02 1.917114406824111938e-01 -1.475211083889007568e-01
-2.380133569240570068e-01 -1.050923243165016174e-01 2.454399131238460541e-02 -3.738765046000480652e-02 2.663970589637756348e-01 -6.482529640197753906e-02 -1.245178654789924622e-02 9.029215574264526367e-02 4.233126938343048096e-01 -1.686263531446456909e-01 1.472950279712677002e-01 1.184211671352386475e-01 -1.040695160627365112e-01 3.249458670616149902e-01 1.838952898979187012e-01 4.243705887347459793e-03 1.300207804888486862e-02 2.643666788935661316e-02 -1.878753602504730225e-01 -2.500762045383453369e-02 3.847614303231239319e-02 -5.475122481584548950e-02 -1.930580735206604004e-01 1.450639069080352783e-01 -3.670557141304016113e-01 -2.100319117307662964e-01 -2.631126046180725098e-01 -2.491907626390457153e-01 3.948562219738960266e-02 -1.559931337833404541e-01 1.226707771420478821e-01 5.031785368919372559e-02
-1.043552532792091370e-01 -1.393803656101226807e-01 1.604128330945968628e-01 2.168590426445007324e-01 1.859171986579895020e-01 -1.288608759641647339e-01 -1.749448478221893311e-01 9.613012894988059998e-03 -1.016310006380081177e-01 -4.334751516580581665e-02 1.477423459291458130e-01 -1.209349557757377625e-01 8.007362484931945801e-02 1.033319309353828430e-01 3.237259387969970703e-01 3.436773121356964111e-01 -4.219280183315277100e-01 9.297339618206024170e-02 8.950988762080669403e-03 -6.120303180068731308e-03 -2.593236565589904785e-01 -3.235127031803131104e-01 -1.508527249097824097e-01 1.779969632625579834e-01 1.023289654403924942e-02 2.413638308644294739e-02 9.836540557444095612e-03 -1.600905507802963257e-01 -2.001466006040573120e-01 6.897860765457153320e-02 1.111517474055290222e-01 1.722614020109176636e-01
-2.570287287235260010e-01 1.579103991389274597e-02 -6.938004866242408752e-03 -1.390883028507232666e-01 1.806589812040328979e-01 -1.536031216382980347e-01 1.030360236763954163e-01 1.561710685491561890e-01 -4.256694577634334564e-03 -1.684676557779312134e-01 2.110005766153335571e-01 -1.421667635440826416e-02 2.193061560392379761e-01 1.367706507444381714e-01 2.324273288249969482e-01 3.463397920131683350e-01 1.371982693672180176e-01 -8.045794814825057983e-02 -1.749520152807235718e-01 9.636168926954269409e-02 -4.870755597949028015e-02 -2.296031117439270020e-01 -3.182340562343597412e-01 -4.703751206398010254e-02 -1.214462816715240479e-01 -2.813757956027984619e-01 6.932324171066284180e-02 -3.556231558322906494e-01 -1.076822541654109955e-02 -9.682422876358032227e-02 -1.751114875078201294e-01 -1.415688097476959229e-01
7.074619643390178680e-03 4.310669377446174622e-02 -1.470665186643600464e-01 1.221803724765777588e-01 1.406348198652267456e-01 -1.785022467374801636e-01 -6.611663103103637695e-02 7.258754968643188477e-02 -1.508022993803024292e-01 -4.480506759136915207e-03 1.552331298589706421e-01 7.638516277074813843e-02 1.809370666742324829e-01 4.045908451080322266e-01 2.409079819917678833e-01 8.473303914070129395e-02 2.327961027622222900e-01 -7.399599533528089523e-03 1.174239628016948700e-02 -9.412349015474319458e-02 -4.046931862831115723e-01 -2.340671569108963013e-01 -4.175392389297485352e-01 1.886013746261596680e-01 -2.421907782554626465e-01 3.985045012086629868e-03 9.096190333366394043e-02 -1.165292188525199890e-01 1.926374249160289764e-02 -8.129809796810150146e-02 8.160392194986343384e-02 -5.234978627413511276e-03
-2.443228513002395630e-01 1.810629367828369141e-01 3.436488807201385498e-01 9.807675331830978394e-02 9.462470561265945435e-02 -1.590429991483688354e-02 -2.978486418724060059e-01 2.533683776855468750e-01 5.461927037686109543e-03 -3.077337890863418579e-02 9.461028873920440674e-02 -1.186727210879325867e-01 -1.609163917601108551e-02 1.950495541095733643e-01 1.084612458944320679e-01 1.651084721088409424e-01 9.461588412523269653e-02 1.888063251972198486e-01 2.470765635371208191e-02 3.747617825865745544e-02 -2.324624359607696533e-01 -1.594579070806503296e-01 -1.501389294862747192e-01 1.970623135566711426e-01 1.207076162099838257e-01 8.506602793931961060e-02 -8.983498066663742065e-02 -3.285657465457916260e-01 -9.594257175922393799e-02 -2.735629677772521973e-01 2.799255549907684326e-01 -1.693097501993179321e-01
-1.398762017488479614e-01 -3.085890784859657288e-02 -3.035527765750885010e-01 -9.987665712833404541e-02 2.110987156629562378e-02 -1.904909163713455200e-01 2.460672557353973389e-01 2.766607105731964111e-01 -6.405988335609436035e-02 -2.495155185461044312e-01 -1.839557103812694550e-02 1.439388394355773926e-01 -1.409026980400085449e-01 2.541024088859558105e-01 3.088737726211547852e-01 2.017129659652709961e-01 -2.168919742107391357e-01 1.704176068305969238e-01 1.116060465574264526e-02 -2.012320160865783691e-01 -8.288701623678207397e-02 -6.272183358669281006e-02 -1.303280442953109741e-01 3.096251562237739563e-02 1.331933587789535522e-01 -7.966968230903148651e-03 -1.185992509126663208e-01 -2.121943235397338867e-01 -6.930358707904815674e-03 1.940022222697734833e-02 3.222683370113372803e-01 2.626407146453857422e-01
-3.740113228559494019e-02 -1.072700992226600647e-01 1.344338245689868927e-02 -3.179584741592407227e-01 -1.654140055179595947e-01 -1.994368433952331543e-01 -2.748732566833496094e-01 2.539853155612945557e-01 -2.382175773382186890e-01 -2.273287475109100342e-01 2.459421902894973755e-01 -2.482645064592361450e-01 5.057335272431373596e-02 6.815584748983383179e-02 2.919261455535888672e-01 1.326485574245452881e-01 4.509267210960388184e-02 1.356571763753890991e-01 6.497555226087570190e-02 -1.299932897090911865e-01 -5.141725391149520874e-02 -2.991776764392852783e-01 2.554976008832454681e-02 2.840067744255065918e-01 5.254945904016494751e-02 -1.682708412408828735e-01 -1.377557069063186646e-01 -2.002580165863037109e-01 -3.139864280819892883e-02 -1.284490674734115601e-01 1.158189177513122559e-01 -4.440529644489288330e-02
-2.192714363336563110e-01 -6.088571622967720032e-02 -6.366150826215744019e-02 5.085160955786705017e-02 1.264330744743347168e-01 -2.287800163030624390e-01 -3.165544569492340088e-02 8.081807196140289307e-02 3.121227324008941650e-01 -7.254972308874130249e-02 7.764589041471481323e-02 -2.983478829264640808e-02 -3.806365132331848145e-01 2.785306870937347412e-01 1.064408421516418457e-01 -2.006604894995689392e-02 6.280623842030763626e-03 2.292978018522262573e-01 -1.564708054065704346e-01 -1.240462362766265869e-01 8.100435137748718262e-02 -4.202229976654052734e-01 -1.737735718488693237e-01 -9.645371884107589722e-02 -3.561023175716400146e-01 -1.570395827293395996e-01 -3.398025874048471451e-03 -9.795149415731430054e-02 1.330174356698989868e-01 -1.486873179674148560e-01 -6.558777391910552979e-02 3.999352827668190002e-02
-3.335070013999938965e-01 -1.918587386608123779e-01 -7.776376605033874512e-02 -1.399805247783660889e-01 7.119481265544891357e-02 -2.318749725818634033e-01 1.193675249814987183e-01 7.012452185153961182e-02 -8.870323002338409424e-02 -2.976749837398529053e-01 -2.599974395707249641e-03 -1.938224211335182190e-02 8.456457406282424927e-03 1.335245072841644287e-01 1.852706521749496460e-01 2.722387015819549561e-01 -3.185848295688629150e-01 8.166227489709854126e-02 -3.550145402550697327e-02 -2.093838006258010864e-01 -1.946276873350143433e-01 -6.867425888776779175e-02 -4.171549528837203979e-02 -9.237799048423767090e-02 1.040241308510303497e-02 1.460347771644592285e-01 -1.435286104679107666e-01 -3.334515988826751709e-01 2.702769935131072998e-01 -1.391711831092834473e-02 7.915952801704406738e-02 2.936819493770599365e-01
-1.458150148391723633e-01 -1.480812579393386841e-01 1.916595846414566040e-01 1.974489353597164154e-02 2.906038463115692139e-01 -3.119722604751586914e-01 -6.889067590236663818e-02 -9.655148722231388092e-03 4.921919107437133789e-02 -1.391533855348825455e-02 7.983760908246040344e-03 1.842961013317108154e-01 -4.692061990499496460e-02 3.664600849151611328e-01 2.833037674427032471e-01 3.044983446598052979e-01 -5.521388351917266846e-02 1.661072224378585815e-01 -7.154707610607147217e-02 8.134434372186660767e-02 -4.114038646221160889e-01 -1.622474193572998047e-01 -1.097263619303703308e-01 2.985448837280273438e-01 -1.196555495262145996e-01 -8.160417526960372925e-02 3.363229706883430481e-02 9.311609715223312378e-02 4.281493648886680603e-02 -3.199672326445579529e-02 9.814085066318511963e-02 6.753622740507125854e-02
-1.289277523756027222e-01 -1.104013025760650635e-01 -2.584528550505638123e-02 1.714417040348052979e-01 1.601404249668121338e-01 5.473855510354042053e-02 -3.317996561527252197e-01 2.562375068664550781e-01 4.765899479389190674e-02 1.416420042514801025e-01 -2.390818446874618530e-01 -1.091279014945030212e-01 -2.177748382091522217e-01 3.680763840675354004e-01 1.597066521644592285e-01 3.187941014766693115e-01 -2.367703020572662354e-01 4.570198804140090942e-02 3.994324244558811188e-03 -9.938128292560577393e-02 3.914558514952659607e-02 2.957868203520774841e-02 -1.767790764570236206e-01 7.880912721157073975e-02 -2.893738746643066406e-01 1.964819729328155518e-01 -4.383832588791847229e-02 -3.179620206356048584e-01 3.145854687318205833e-03 -7.043613120913505554e-03 4.330416396260261536e-02 -9.221180342137813568e-03
1.921976953744888306e-01 4.582449421286582947e-02 2.795412950217723846e-02 8.852127939462661743e-02 2.246434427797794342e-02 -3.366003632545471191e-01 -2.742536962032318115e-01 -7.107662502676248550e-03 -2.354156970977783203e-01 -1.343740224838256836e-01 -3.941202163696289062e-02 -8.130973577499389648e-02 1.945972815155982971e-02 1.234064325690269470e-01 1.148782521486282349e-01 2.047308981418609619e-01 -5.686952546238899231e-02 4.879820719361305237e-02 -1.554017961025238037e-01 -1.119068413972854614e-01 -9.982101619243621826e-02 -4.686214327812194824e-01 8.507083356380462646e-02 -7.886596024036407471e-02 -2.643380165100097656e-01 1.112047582864761353e-01 -5.162208899855613708e-02 -2.182697802782058716e-01 2.250284403562545776e-01 3.000635802745819092e-01 2.261428534984588623e-01 3.509776294231414795e-02
1.123622059822082520e-01 -4.884411767125129700e-02 -2.477576285600662231e-01 -1.387530565261840820e-01 4.032410383224487305e-01 -2.149571776390075684e-01 -1.830796003341674805e-01 1.372232884168624878e-01 -4.816730320453643799e-02 -8.837139606475830078e-02 -2.556076645851135254e-01 1.976920813322067261e-01 2.034186571836471558e-01 2.558302283287048340e-01 3.641039431095123291e-01 3.047045171260833740e-01 -1.184977963566780090e-01 9.461599402129650116e-03 1.247760578989982605e-01 -8.558189123868942261e-02 1.664335578680038452e-01 6.106075644493103027e-02 -1.564433276653289795e-01 1.156835481524467468e-01 -8.650341629981994629e-02 -1.071949005126953125e-01 -1.988556003198027611e-03 -8.736295998096466064e-02 4.188647121191024780e-02 -2.414418570697307587e-02 2.217321097850799561e-01 1.094533726572990417e-01
-6.232283636927604675e-02 -3.916833996772766113e-01 -8.316013962030410767e-02 2.133971266448497772e-02 1.936330646276473999e-01 -4.869162291288375854e-02 -5.083116516470909119e-02 1.811130344867706299e-01 2.885885536670684814e-01 -1.903372555971145630e-01 1.396739333868026733e-01 7.020416855812072754e-02 1.967595368623733521e-01 2.685106098651885986e-01 2.299677878618240356e-01 2.527985870838165283e-01 -1.818719902075827122e-03 1.218802332878112793e-01 2.044058740139007568e-01 1.198132187128067017e-01 -1.152441203594207764e-01 -2.735285758972167969e-01 -1.081135775893926620e-02 -1.189690977334976196e-01 -7.820955663919448853e-02 -1.545944064855575562e-01 -2.483433857560157776e-02 -5.304116383194923401e-02 1.727399975061416626e-01 9.646415710449218750e-04 2.692609131336212158e-01 -2.817314565181732178e-01
2.850673627108335495e-03 -4.004412516951560974e-02 2.580266259610652924e-02 -2.381209433078765869e-01 -9.969777613878250122e-02 -2.653896212577819824e-01 -2.203034013509750366e-01 1.357741057872772217e-01 -8.094180375337600708e-02 -1.051664873957633972e-01 1.911069303750991821e-01 -3.339329361915588379e-01 5.634817853569984436e-02 1.124010607600212097e-01 4.265850782394409180e-01 2.588681876659393311e-02 4.117443412542343140e-02 5.735172703862190247e-02 1.315268278121948242e-01 -1.610506176948547363e-01 -8.048246055841445923e-02 -3.117925226688385010e-01 -1.142980232834815979e-01 3.212064206600189209e-01 1.344687640666961670e-01 -8.687089383602142334e-02 -2.382995486259460449e-01 -7.593961060047149658e-02 1.280207037925720215e-01 -4.006786271929740906e-02 2.110804617404937744e-01 1.034420877695083618e-01
-1.693652570247650146e-01 -6.881378591060638428e-02 4.554857313632965088e-02 1.888858228921890259e-01 1.298770904541015625e-01 -9.237587451934814453e-02 1.859301887452602386e-02 -1.249322444200515747e-01 -2.198060750961303711e-01 -3.032824397087097168e-01 1.101211532950401306e-01 4.164263606071472168e-02 1.893551200628280640e-01 1.739632338285446167e-01 6.051642298698425293e-01 9.735929220914840698e-02 3.384917601943016052e-02 -7.650281488895416260e-02 1.961106806993484497e-01 -9.078121185302734375e-02 -1.247760504484176636e-01 -6.431537121534347534e-02 -2.058588713407516479e-01 -1.992119848728179932e-01 -1.702766679227352142e-02 -9.327920526266098022e-02 4.294493049383163452e-02 -2.062934786081314087e-01 -2.646495699882507324e-01 9.077362716197967529e-02 5.150855705142021179e-02 -4.126769304275512695e-02
-7.107101380825042725e-03 -7.817021757364273071e-02 1.032144650816917419e-01 -2.725615799427032471e-01 -3.701459988951683044e-02 -1.577253192663192749e-01 -3.127555847167968750e-01 1.837284117937088013e-01 -2.122743576765060425e-01 -9.807936102151870728e-02 1.916577965021133423e-01 -3.697494268417358398e-01 1.779865920543670654e-01 1.328275352716445923e-01 3.595096468925476074e-01 1.565732061862945557e-01 9.790506213903427124e-02 9.402812272310256958e-02 1.694695465266704559e-02 -7.765989005565643311e-02 -8.609113842248916626e-02 -1.884088814258575439e-01 2.294817380607128143e-02 2.351399511098861694e-01 1.110046058893203735e-01 -5.994391441345214844e-02 -2.342527359724044800e-01 -2.506790161132812500e-01 7.890537381172180176e-02 -5.664706230163574219e-02 1.905389130115509033e-01 1.304704248905181885e-01
-1.096052527427673340e-01 -4.004920721054077148e-01 1.858616918325424194e-01 3.038596361875534058e-02 1.007222086191177368e-01 -2.420595735311508179e-01 -5.533655732870101929e-02 1.195171475410461426e-01 -7.661477476358413696e-02 -3.976079821586608887e-01 8.418567478656768799e-02 5.441218242049217224e-02 7.847242802381515503e-02 3.476727008819580078e-01 2.002544552087783813e-01 6.146074831485748291e-02 -2.421265393495559692e-01 -6.345910578966140747e-02 1.373350620269775391e-01 2.169785946607589722e-01 -1.083789169788360596e-01 -2.788554430007934570e-01 4.998204484581947327e-02 1.105086505413055420e-01 -1.111541464924812317e-01 -1.805428564548492432e-01 -1.166823804378509521e-01 -7.888602465391159058e-02 -2.144313305616378784e-01 -9.981042891740798950e-02 8.411008119583129883e-02 -2.238993719220161438e-02
4.422424137592315674e-01 -6.485193967819213867e-02 6.891459226608276367e-02 1.588662415742874146e-01 2.573668658733367920e-01 -7.763957977294921875e-02 -2.674815058708190918e-01 2.615217678248882294e-02 1.095383390784263611e-01 -1.365312337875366211e-01 2.235296517610549927e-01 -1.409067064523696899e-01 -1.547527164220809937e-01 2.365289330482482910e-01 1.818620711565017700e-01 -1.460727155208587646e-01 5.816811323165893555e-02 1.877203583717346191e-01 1.919393092393875122e-01 2.954574674367904663e-02 -2.511970996856689453e-01 -1.847057938575744629e-01 9.042875468730926514e-02 1.529006212949752808e-01 1.182171106338500977e-01 -8.728374540805816650e-02 -5.183642357587814331e-02 -1.791035234928131104e-01 -6.166179105639457703e-02 7.232067734003067017e-02 3.286895751953125000e-01 1.114938333630561829e-01
-1.310119777917861938e-01 -7.900424301624298096e-02 -2.290010266005992889e-02 -1.452578902244567871e-01 5.100906491279602051e-01 -1.566244512796401978e-01 3.778534010052680969e-02 3.045974858105182648e-02 -1.013494879007339478e-01 -1.596462279558181763e-01 2.657479345798492432e-01 -5.016759503632783890e-03 -1.104584634304046631e-01 5.101643875241279602e-02 1.071597039699554443e-01 -4.848442226648330688e-02 -8.918307721614837646e-02 -2.907549776136875153e-02 1.742991656064987183e-01 1.670958548784255981e-01 -3.018816374242305756e-02 -1.380080729722976685e-01 -4.669209122657775879e-01 7.216134667396545410e-02 -1.702501773834228516e-01 -1.811814308166503906e-01 3.668705932796001434e-03 -2.567083239555358887e-01 -8.306767046451568604e-02 6.615235656499862671e-02 2.298909276723861694e-01 1.752611100673675537e-01
2.217024192214012146e-02 7.327716797590255737e-02 -2.452943176031112671e-01 -2.674686610698699951e-01 3.087375126779079437e-02 5.123599991202354431e-02 -3.638346493244171143e-01 1.582485139369964600e-01 -3.072916269302368164e-01 -9.671620279550552368e-02 -5.781358480453491211e-02 1.843169927597045898e-01 -2.338170409202575684e-01 2.282128930091857910e-01 3.147047162055969238e-01 6.176555529236793518e-02 -6.750147789716720581e-02 2.228099107742309570e-01 7.340487092733383179e-02 1.981658637523651123e-01 -7.386727631092071533e-02 -6.536986213177442551e-03 -1.615242511034011841e-01 -3.824347257614135742e-02 -2.215229123830795288e-01 -8.557827770709991455e-02 4.644791409373283386e-02 -1.368968188762664795e-01 3.296083211898803711e-01 1.404727101325988770e-01 1.077876463532447815e-01 -3.916343301534652710e-02
9.018642455339431763e-02 -4.150136187672615051e-02 -5.376609042286872864e-02 2.545611932873725891e-02 -6.963945925235748291e-02 -3.059397637844085693e-01 -4.430840909481048584e-01 2.489855587482452393e-01 -6.167495623230934143e-02 -3.029078543186187744e-01 1.085363179445266724e-01 5.651623010635375977e-02 1.475990861654281616e-01 1.403305977582931519e-01 3.885115981101989746e-01 7.058435585349798203e-03 -2.262275665998458862e-01 -1.322917044162750244e-01 -1.740461774170398712e-02 -4.163813311606645584e-03 7.381964474916458130e-02 -2.401653230190277100e-01 9.363253414630889893e-02 -1.071749180555343628e-01 6.933856755495071411e-02 1.161897480487823486e-01 -8.282949030399322510e-02 -3.160907626152038574e-01 -9.234467893838882446e-02 3.097114339470863342e-02 1.680776625871658325e-01 -1.078774482011795044e-01
6.445777416229248047e-02 -9.817434847354888916e-02 6.750240176916122437e-02 -1.300503164529800415e-01 2.565834224224090576e-01 -2.296380996704101562e-01 -3.076597452163696289e-01 9.260077774524688721e-02 2.526624500751495361e-01 -1.611764132976531982e-01 -3.433689242228865623e-03 -1.360266059637069702e-01 -1.463348418474197388e-01 1.731395721435546875e-02 -4.897978901863098145e-02 1.338227242231369019e-01 -5.450102314352989197e-02 1.245183032006025314e-02 1.868209689855575562e-01 -3.668472170829772949e-01 2.298246473073959351e-01 -3.668178915977478027e-01 -2.757927775382995605e-01 -7.890080660581588745e-02 -6.766656041145324707e-02 -7.238801568746566772e-02 -1.098298234865069389e-03 -2.506299018859863281e-01 1.548688709735870361e-01 -2.025918513536453247e-01 -6.269684433937072754e-02 9.341588616371154785e-02
2.295900136232376099e-02 6.946823000907897949e-02 -1.234423667192459106e-01 2.380958944559097290e-01 6.170918047428131104e-02 -3.133311271667480469e-01 -2.343520671129226685e-01 2.448299229145050049e-01 1.532865911722183228e-01 1.166009753942489624e-01 1.379204243421554565e-01 8.405914902687072754e-02 -3.085066378116607666e-01 1.572893746197223663e-02 5.243076384067535400e-02 4.152499139308929443e-01 -2.976203262805938721e-01 1.250707954168319702e-01 8.483047783374786377e-02 2.973563969135284424e-02 -2.208997309207916260e-01 -2.982355058193206787e-01 -8.905204385519027710e-02 1.579996645450592041e-01 -1.549583524465560913e-01 2.750804461538791656e-02 -8.507423102855682373e-02 -1.427670717239379883e-01 -2.656177990138530731e-02 1.821547630243003368e-03 1.693730801343917847e-01 -8.582275360822677612e-02
-9.913640096783638000e-03 -3.539311513304710388e-02 5.622182041406631470e-02 -2.017964273691177368e-01 -7.337351888418197632e-02 -3.331072330474853516e-01 -1.152078434824943542e-01 2.367643415927886963e-01 -2.323173433542251587e-01 -1.214917525649070740e-01 1.743179410696029663e-01 -3.045348525047302246e-01 1.012630537152290344e-01 -1.417585765011608601e-03 3.995188772678375244e-01 1.142464354634284973e-01 1.235241144895553589e-01 3.080251254141330719e-02 2.052727788686752319e-01 -2.224262952804565430e-01 -7.640834897756576538e-02 -2.085291892290115356e-01 -8.813625574111938477e-02 3.448565602302551270e-01 1.048388332128524780e-01 -1.450844407081604004e-01 -9.893147647380828857e-02 -1.980025619268417358e-01 1.123723387718200684e-01 -6.799361854791641235e-02 9.780918806791305542e-02 5.122452229261398315e-02
7.709006965160369873e-02 -1.624274849891662598e-01 -7.095578312873840332e-02 -1.126562282443046570e-01 3.211557567119598389e-01 -2.615759074687957764e-01 -1.376682519912719727e-01 2.187834680080413818e-01 4.944517835974693298e-02 -1.182328388094902039e-01 -4.763320460915565491e-02 2.331520318984985352e-01 9.258421510457992554e-02 9.292838163673877716e-03 5.121863484382629395e-01 -1.263446733355522156e-02 -7.095869630575180054e-02 -1.551500260829925537e-01 3.180180862545967102e-02 1.659592986106872559e-01 4.999153688549995422e-02 -1.655932962894439697e-01 -8.325283974409103394e-02 9.437843412160873413e-02 -3.873306512832641602e-01 -9.293136000633239746e-02 -1.049917563796043396e-01 -3.528907150030136108e-02 1.819176822900772095e-01 -2.126432210206985474e-01 -8.132624626159667969e-02 8.992871642112731934e-02
2.674083411693572998e-01 -1.323219984769821167e-01 1.115000247955322266e-01 -1.941554434597492218e-02 8.557806164026260376e-02 -3.196808397769927979e-01 -2.872318625450134277e-01 1.504417955875396729e-01 -1.612652689218521118e-01 -2.161286175251007080e-01 2.861785888671875000e-01 1.807455420494079590e-01 8.372814208269119263e-02 1.480752527713775635e-01 1.383657157421112061e-01 2.219987958669662476e-01 -1.236139908432960510e-01 3.247287571430206299e-01 5.781194940209388733e-02 -1.283963024616241455e-01 9.519542008638381958e-02 -2.772473692893981934e-01 -1.725012362003326416e-01 1.338746100664138794e-01 -1.376451458781957626e-02 -4.919006675481796265e-02 -3.168444633483886719e-01 -8.599197119474411011e-02 4.746530205011367798e-02 -6.067898124456405640e-02 7.422121614217758179e-02 5.354768037796020508e-02
1.636536093428730965e-03 2.274021059274673462e-01 -6.476981937885284424e-02 -8.609640598297119141e-02 2.146130800247192383e-01 -1.755495816469192505e-01 -2.572568953037261963e-01 5.470003560185432434e-02 -9.801577031612396240e-02 2.063115499913692474e-02 -6.640643812716007233e-03 1.645244210958480835e-01 -2.947391271591186523e-01 1.801359355449676514e-01 2.257501631975173950e-01 2.108884304761886597e-01 -5.601910501718521118e-02 -1.324342191219329834e-02 1.900518387556076050e-01 -5.586395040154457092e-02 -3.001372218132019043e-01 -6.385319679975509644e-02 2.118923217058181763e-01 -2.091230005025863647e-01 -2.042537182569503784e-01 -4.585737362504005432e-03 -1.901433914899826050e-01 -1.346774399280548096e-01 -2.683905698359012604e-02 2.269900590181350708e-01 3.701125085353851318e-01 1.676902920007705688e-01
-1.137124672532081604e-01 -6.092200428247451782e-02 -1.216244325041770935e-01 8.578942716121673584e-02 9.902658313512802124e-02 -2.972589731216430664e-01 9.057637304067611694e-02 2.224730998277664185e-01 -2.735822498798370361e-01 4.444577917456626892e-02 1.239153295755386353e-01 4.141117632389068604e-02 1.315964758396148682e-01 2.955648303031921387e-01 2.450056225061416626e-01 1.184412613511085510e-01 5.904528126120567322e-02 2.140031941235065460e-02 -1.040133163332939148e-01 1.473655551671981812e-02 -3.938992321491241455e-01 -1.799717545509338379e-01 -2.905578613281250000e-01 8.557346463203430176e-02 -3.189035058021545410e-01 -1.269948482513427734e-01 2.417167089879512787e-02 -2.221605479717254639e-01 2.311619743704795837e-02 -2.578805387020111084e-01 -2.395455911755561829e-02 -5.534079670906066895e-02
6.674009375274181366e-03 2.936610206961631775e-02 -4.038735106587409973e-02 -4.155994355678558350e-01 2.422957271337509155e-01 -2.168677747249603271e-01 -2.330624014139175415e-01 1.006110981106758118e-01 -1.740520745515823364e-01 -1.248577237129211426e-01 1.232194006443023682e-01 -1.551842540502548218e-01 -3.323583677411079407e-02 -2.525709941983222961e-02 2.138463407754898071e-01 1.647177487611770630e-01 -7.094810903072357178e-02 2.955747544765472412e-01 -1.406513452529907227e-01 -3.661878779530525208e-02 9.203759580850601196e-02 -6.497676670551300049e-02 -6.922436412423849106e-03 1.133639439940452576e-01 -4.053393900394439697e-01 6.140222772955894470e-02 -8.327619731426239014e-02 -3.274227678775787354e-01 1.583475768566131592e-01 1.282679140567779541e-01 -1.787312030792236328e-01 3.149472875520586967e-03
1.509893387556076050e-01 -1.684978902339935303e-01 -2.149388194084167480e-01 9.181015193462371826e-02 1.736879050731658936e-01 -2.853483557701110840e-01 -2.464843727648258209e-02 8.007632195949554443e-02 1.530021727085113525e-01 -2.310579717159271240e-01 -1.818973124027252197e-01 -2.197969704866409302e-01 1.172120943665504456e-01 6.173375993967056274e-02 4.067702293395996094e-01 -1.246554031968116760e-01 9.022135287523269653e-02 -5.203774943947792053e-02 8.663178980350494385e-02 -5.400360748171806335e-02 2.103537693619728088e-02 -1.514728963375091553e-01 -6.596437655389308929e-03 -1.725509166717529297e-01 -9.134962409734725952e-02 -2.519582509994506836e-01 1.792512387037277222e-01 -3.705659806728363037e-01 -2.260787039995193481e-01 -8.783059567213058472e-02 2.101590931415557861e-01 9.108121506869792938e-03
-1.288826912641525269e-01 4.846519976854324341e-02 9.945986419916152954e-02 -2.839638888835906982e-01 2.957597374916076660e-01 -1.045762449502944946e-01 -2.594281435012817383e-01 2.257305569946765900e-02 3.299444317817687988e-01 -3.650895506143569946e-02 7.938177138566970825e-02 -6.828578561544418335e-02 -8.908388763666152954e-02 1.399161666631698608e-01 5.784282460808753967e-02 -1.303875744342803955e-01 -1.304799914360046387e-01 1.796903461217880249e-01 1.259143371134996414e-02 -3.052638769149780273e-01 1.502933204174041748e-01 -2.226493954658508301e-01 -1.022444218397140503e-01 1.191932335495948792e-01 -2.998034358024597168e-01 -2.807273566722869873e-01 -1.375693231821060181e-01 -5.083786323666572571e-02 1.260382588952779770e-02 -1.084028333425521851e-01 3.029853999614715576e-01 1.479196995496749878e-01
1.225246265530586243e-01 -2.417289912700653076e-01 -5.692502856254577637e-02 1.934148818254470825e-01 2.494301050901412964e-01 -1.329925209283828735e-01 -6.178522855043411255e-02 2.840941846370697021e-01 4.648520424962043762e-02 1.130569428205490112e-01 -1.108406484127044678e-01 7.478499412536621094e-02 -6.082884222269058228e-02 1.693579703569412231e-01 5.737954378128051758e-01 4.366004094481468201e-02 -1.000586003065109253e-01 -1.257491111755371094e-01 5.148110911250114441e-02 2.777851223945617676e-01 1.081209778785705566e-01 -1.546708494424819946e-01 -5.765631794929504395e-02 8.856063336133956909e-02 -2.728389501571655273e-01 1.681421697139739990e-02 6.015752255916595459e-02 -2.120138257741928101e-01 -1.403156518936157227e-01 1.372289359569549561e-01 1.019842848181724548e-01 2.216588892042636871e-02
1.382964551448822021e-01 -2.266504317522048950e-01 -3.208201006054878235e-02 -9.213723987340927124e-02 1.417437791824340820e-01 -9.589242190122604370e-02 -2.852022051811218262e-01 -5.959164351224899292e-02 -3.100917637348175049e-01 -2.633967101573944092e-01 1.817069388926029205e-02 -1.618581414222717285e-01 -1.203870698809623718e-01 5.609223246574401855e-02 1.528890281915664673e-01 2.164673060178756714e-01 2.111483216285705566e-01 7.381179928779602051e-02 -5.703656375408172607e-02 3.485093638300895691e-02 -1.167009994387626648e-01 -3.009632825851440430e-01 -3.139272332191467285e-02 -1.172424703836441040e-01 -4.201114773750305176e-01 -4.537071660161018372e-02 6.252174824476242065e-02 -3.117021918296813965e-01 -3.703971207141876221e-02 2.650883495807647705e-01 3.152349591255187988e-02 -1.362814381718635559e-02
-8.732225745916366577e-02 -1.064164862036705017e-01 4.363921657204627991e-02 -8.444111794233322144e-02 3.911494314670562744e-01 1.009787693619728088e-01 -5.103310942649841309e-02 -7.552943378686904907e-02 1.108689513057470322e-02 -1.904375553131103516e-01 1.856265962123870850e-02 1.635405570268630981e-01 1.101118698716163635e-01 2.523862719535827637e-01 2.728433012962341309e-01 2.799501717090606689e-01 2.587778270244598389e-01 2.788038849830627441e-01 6.834724545478820801e-02 -8.194069564342498779e-02 -3.623548150062561035e-02 -2.691151797771453857e-01 -2.849802076816558838e-01 -5.753345414996147156e-02 -5.117079988121986389e-02 -2.627087235450744629e-01 2.047734111547470093e-01 -2.051424533128738403e-01 1.794577538967132568e-01 -6.456203013658523560e-02 -1.530968863517045975e-02 -4.234579205513000488e-02
1.012514308094978333e-01 -5.938971042633056641e-02 1.036267280578613281e-01 -1.851781457662582397e-01 1.256160736083984375e-01 8.228721469640731812e-02 1.607673615217208862e-01 1.619048118591308594e-01 1.946507841348648071e-01 -3.592756092548370361e-01 -8.146192133426666260e-02 4.522002860903739929e-02 2.578474283218383789e-01 1.766776144504547119e-01 2.966191172599792480e-01 1.401394903659820557e-01 -1.361433267593383789e-01 1.582777500152587891e-01 6.699310988187789917e-02 7.844071090221405029e-02 3.723503649234771729e-02 -2.949121594429016113e-01 -4.306110739707946777e-02 2.550736665725708008e-01 -1.479023136198520660e-02 -2.388984858989715576e-01 6.880889832973480225e-02 -3.399035930633544922e-01 2.788192033767700195e-01 5.956884473562240601e-03 4.274024441838264465e-02 1.376361548900604248e-01
1.066061034798622131e-01 -1.267732828855514526e-01 7.737085223197937012e-02 -1.425689309835433960e-01 -8.993487060070037842e-02 -2.548393905162811279e-01 -1.841468065977096558e-01 2.717390060424804688e-01 -1.488150805234909058e-01 1.326220948249101639e-02 2.773767113685607910e-01 -2.158746868371963501e-01 2.317220270633697510e-01 7.852248847484588623e-02 4.235239028930664062e-01 1.823109090328216553e-01 3.302136808633804321e-02 1.868964582681655884e-01 6.897473707795143127e-03 -1.089856028556823730e-01 -3.183466941118240356e-02 -2.778735160827636719e-01 -2.577255479991436005e-02 2.473854571580886841e-01 5.610276944935321808e-03 -5.387571826577186584e-02 -1.780716776847839355e-01 -1.329793184995651245e-01 2.419894188642501831e-01 -3.447328507900238037e-02 1.948102414608001709e-01 9.525366872549057007e-02
7.996328920125961304e-02 -2.340497672557830811e-01 1.746524274349212646e-01 1.728837490081787109e-01 -2.126637399196624756e-01 -2.258514016866683960e-01 -2.553897202014923096e-01 1.683770716190338135e-01 2.342398762702941895e-01 -3.433653116226196289e-01 -6.802144646644592285e-02 7.113265991210937500e-02 -1.018578931689262390e-01 1.521850526332855225e-01 2.829474210739135742e-01 1.310075223445892334e-01 -2.949370741844177246e-01 3.895353060215711594e-03 1.144439796917140484e-03 -7.520472630858421326e-03 -1.266144961118698120e-01 1.190074905753135681e-01 2.100524678826332092e-02 -1.492550130933523178e-02 -1.821460276842117310e-01 -1.713497191667556763e-01 2.982003847137093544e-03 -3.338344395160675049e-01 -1.826585382223129272e-01 1.458050459623336792e-01 1.541671454906463623e-01 -7.148941606283187866e-02
1.003267522901296616e-02 -1.724307388067245483e-01 -4.007896035909652710e-02 1.226988583803176880e-01 -5.662596225738525391e-02 -6.865534931421279907e-02 -4.558247327804565430e-01 1.512109190225601196e-01 6.667936593294143677e-02 4.762396682053804398e-03 5.236256867647171021e-02 -6.482352316379547119e-02 -1.186760738492012024e-01 9.210193902254104614e-02 3.549384176731109619e-01 1.062234342098236084e-01 -1.168292164802551270e-01 2.830038312822580338e-03 -1.595341414213180542e-02 3.675734251737594604e-02 1.567409634590148926e-01 9.666258096694946289e-02 -2.895848751068115234e-01 -2.651603817939758301e-01 -2.903307676315307617e-01 -5.730028077960014343e-02 -4.251775145530700684e-02 -3.805292248725891113e-01 -2.793363295495510101e-02 -2.796502709388732910e-01 1.504091024398803711e-01 6.755657494068145752e-02
-4.121784493327140808e-02 -8.791911415755748749e-03 -8.355372399091720581e-02 -9.783123433589935303e-02 1.115394905209541321e-01 -1.486280858516693115e-01 1.663852035999298096e-01 1.278945207595825195e-01 1.336061358451843262e-01 -1.757091879844665527e-01 1.064083538949489594e-02 2.214474827051162720e-01 1.463557966053485870e-02 2.434318959712982178e-01 3.073025345802307129e-01 3.285392224788665771e-01 -1.458679437637329102e-01 2.792925573885440826e-02 -1.772035360336303711e-01 -6.071641668677330017e-02 7.861103862524032593e-02 -1.313694473356008530e-02 -1.897865980863571167e-01 -1.496739089488983154e-01 -1.548142731189727783e-01 -1.633679419755935669e-01 2.134757041931152344e-01 -4.482624232769012451e-01 1.669560186564922333e-02 2.162077277898788452e-01 2.777583003044128418e-01 1.078098639845848083e-02
-2.110881358385086060e-01 -1.560712605714797974e-01 -2.052119076251983643e-01 -2.233600616455078125e-01 -4.490239173173904419e-02 -1.201507747173309326e-01 1.044483631849288940e-01 1.113472133874893188e-01 -2.281262278556823730e-01 -1.972270756959915161e-01 1.007853001356124878e-01 2.765962481498718262e-01 -8.298280090093612671e-02 3.269373774528503418e-01 4.080331921577453613e-01 1.133866608142852783e-01 -2.130995392799377441e-01 1.270935833454132080e-01 -1.127278506755828857e-01 3.909222781658172607e-02 -1.037861406803131104e-01 -2.978112697601318359e-01 -1.054252460598945618e-01 1.373969018459320068e-01 4.834836721420288086e-02 1.223208010196685791e-01 -1.979241371154785156e-01 -6.239384040236473083e-02 7.343886047601699829e-02 1.435821205377578735e-01 1.649256795644760132e-01 -9.881738573312759399e-02
1.037220507860183716e-01 -5.007165670394897461e-02 1.424952596426010132e-01 7.023527473211288452e-02 2.690180540084838867e-01 -3.499500453472137451e-01 -1.209008917212486267e-01 -6.562899053096771240e-02 -2.263778820633888245e-02 4.145208001136779785e-02 3.831974565982818604e-01 2.187196537852287292e-02 -1.241347044706344604e-01 2.435928434133529663e-01 2.016364485025405884e-01 1.475039124488830566e-01 -2.384647130966186523e-01 7.099906355142593384e-02 -7.386954128742218018e-02 8.170809596776962280e-02 -1.753514558076858521e-01 -3.993152081966400146e-01 -2.038244903087615967e-01 -1.813362538814544678e-01 1.661278456449508667e-01 1.539593487977981567e-01 -1.014337763190269470e-01 -2.165046632289886475e-01 -8.658434450626373291e-02 -5.832960456609725952e-02 -1.148831471800804138e-02 5.350207537412643433e-02
8.995286375284194946e-02 8.626460283994674683e-02 -9.296587109565734863e-02 -2.249762415885925293e-02 2.616757452487945557e-01 1.950755156576633453e-02 1.191387921571731567e-01 5.230391398072242737e-02 2.728299498558044434e-01 -3.935326337814331055e-01 6.006864085793495178e-02 -4.250749573111534119e-02 2.201109528541564941e-01 2.757310867309570312e-01 2.105008512735366821e-01 2.488474249839782715e-01 -9.545812010765075684e-02 6.407852470874786377e-02 5.811911448836326599e-02 -1.634192466735839844e-01 1.855581253767013550e-01 -2.485951632261276245e-01 -7.611685991287231445e-02 7.703198492527008057e-02 -2.450907602906227112e-03 -1.914197057485580444e-01 1.074539273977279663e-01 -3.822673261165618896e-01 1.825394630432128906e-01 1.206839457154273987e-01 1.705829352140426636e-01 3.918289020657539368e-02
1.441356353461742401e-02 -1.393911689519882202e-01 -2.032994776964187622e-01 6.930935382843017578e-02 1.542250663042068481e-01 -2.786662243306636810e-02 -1.468943506479263306e-01 2.641023993492126465e-01 -2.940420508384704590e-01 -4.049595072865486145e-02 -1.534557491540908813e-01 -2.502996623516082764e-01 -1.660630702972412109e-01 3.493692874908447266e-01 1.735144108533859253e-01 2.197145223617553711e-01 -7.068142294883728027e-02 6.230087950825691223e-03 -7.005222141742706299e-02 -5.913659185171127319e-02 -3.662652894854545593e-02 1.395125780254602432e-02 2.791858976706862450e-03 1.102774497121572495e-02 -4.839105904102325439e-01 1.539521813392639160e-01 -7.051261514425277710e-02 -3.186643123626708984e-01 -1.359880119562149048e-01 -1.076677143573760986e-01 7.381657510995864868e-02 -3.150791302323341370e-02
1.436099112033843994e-01 -3.688071668148040771e-01 4.168829321861267090e-02 9.835529327392578125e-02 -1.128897443413734436e-01 -2.189366370439529419e-01 -3.074651956558227539e-01 3.452115058898925781e-01 2.342497706413269043e-01 -3.057789504528045654e-01 -8.714475482702255249e-02 4.220433067530393600e-03 5.925810337066650391e-02 1.356233507394790649e-01 2.330684065818786621e-01 6.701619178056716919e-02 -2.511630058288574219e-01 -6.630535353906452656e-04 1.352296024560928345e-01 -8.431641012430191040e-02 -1.896910220384597778e-01 4.502522945404052734e-02 -3.569033695384860039e-03 2.638189792633056641e-01 -7.700884714722633362e-03 -6.061829626560211182e-02 -1.128986403346061707e-01 -3.085488080978393555e-01 -4.688714165240526199e-03 3.233908489346504211e-02 9.147585928440093994e-02 -6.032276526093482971e-02
4.472159594297409058e-02 -2.485709190368652344e-01 9.109111130237579346e-02 -7.695007324218750000e-02 6.754956394433975220e-02 -3.386318217962980270e-03 -2.283366024494171143e-01 -1.026181355118751526e-01 1.979810148477554321e-01 -1.085230335593223572e-02 1.954382956027984619e-01 1.458214074373245239e-01 -9.626685827970504761e-02 3.199734389781951904e-01 3.229200541973114014e-01 -2.026696205139160156e-01 -2.539901435375213623e-01 -2.266181632876396179e-02 1.364958882331848145e-01 1.229632422327995300e-01 3.297753632068634033e-02 -4.119159877300262451e-01 -2.664822041988372803e-01 2.110021114349365234e-01 -1.156326010823249817e-01 2.038852274417877197e-01 -1.300330758094787598e-01 -1.646336019039154053e-01 -4.686512798070907593e-02 -6.747643649578094482e-02 -1.623029075562953949e-02 8.908417820930480957e-02
2.465350627899169922e-01 6.042169779539108276e-02 1.049908548593521118e-01 -8.166181296110153198e-02 2.175020277500152588e-01 -5.037452578544616699e-01 -1.081208288669586182e-01 1.960868686437606812e-01 -1.649407297372817993e-01 -3.174146413803100586e-01 -5.719166249036788940e-02 1.794945448637008667e-01 2.687424980103969574e-02 9.636402875185012817e-02 2.331185191869735718e-01 7.716389000415802002e-02 9.747301042079925537e-02 1.205950751900672913e-01 -5.307160317897796631e-02 -6.830336153507232666e-02 -1.169031187891960144e-01 -8.354914374649524689e-03 -1.358767747879028320e-01 -2.783262543380260468e-02 -2.594756782054901123e-01 -2.079679965972900391e-01 1.085627675056457520e-01 -1.521732360124588013e-01 -3.527242690324783325e-03 -2.044017054140567780e-02 3.120059072971343994e-01 -1.584920585155487061e-01
-1.004099566489458084e-02 -2.759760245680809021e-02 -9.563413262367248535e-02 -1.338002234697341919e-01 2.314154058694839478e-01 -2.241669744253158569e-01 -3.351408839225769043e-01 1.955884695053100586e-01 2.784751951694488525e-01 -1.986985802650451660e-01 1.459148079156875610e-01 6.276126950979232788e-02 -1.694610863924026489e-01 6.194662768393754959e-03 1.912112981081008911e-01 3.699191510677337646e-01 -6.739333271980285645e-02 6.806962192058563232e-02 2.134454995393753052e-01 -3.089241981506347656e-01 1.416408270597457886e-01 -6.364341825246810913e-02 -2.809902131557464600e-01 -9.573299437761306763e-02 -1.228875368833541870e-01 1.898940093815326691e-02 9.769339114427566528e-02 -1.409251689910888672e-01 1.254122704267501831e-01 -1.372173279523849487e-01 -1.199341490864753723e-01 1.307121068239212036e-01
-8.514060080051422119e-02 -1.932654976844787598e-01 -9.165909141302108765e-02 1.300371736288070679e-01 -4.874089732766151428e-03 -3.705848753452301025e-01 -3.668566346168518066e-01 2.480531930923461914e-01 9.719781577587127686e-02 -1.332794725894927979e-01 2.754795551300048828e-01 -2.078463509678840637e-02 -1.168528851121664047e-02 1.250183284282684326e-01 3.253165781497955322e-01 1.857416331768035889e-01 -2.879406809806823730e-01 2.916415221989154816e-02 -1.083737015724182129e-01 -5.546162277460098267e-02 1.469192467629909515e-02 5.231024324893951416e-02 7.693053036928176880e-02 7.723525911569595337e-02 9.383889846503734589e-03 4.856692254543304443e-02 -2.248974144458770752e-01 -1.530569195747375488e-01 2.045586854219436646e-01 8.914200961589813232e-02 2.667811214923858643e-01 -1.617303788661956787e-01
-8.643269538879394531e-02 -1.661040186882019043e-01 -1.245476827025413513e-01 2.496865391731262207e-01 1.571345329284667969e-01 -9.221437573432922363e-02 -3.677684068679809570e-01 1.539666205644607544e-01 -9.750477969646453857e-02 -2.339197695255279541e-01 5.123690962791442871e-01 -9.440033882856369019e-02 5.741216614842414856e-02 9.630674868822097778e-02 1.771244853734970093e-01 5.479374155402183533e-02 9.837115649133920670e-04 3.397233188152313232e-01 -1.131087914109230042e-01 -2.527838759124279022e-02 -9.207651950418949127e-03 -1.725714802742004395e-01 -1.223606914281845093e-01 2.845157086849212646e-01 -8.861546218395233154e-02 -1.083939149975776672e-02 8.560142666101455688e-02 -1.736417114734649658e-01 -3.622736409306526184e-02 -6.648556888103485107e-02 -7.726945728063583374e-02 -2.321079745888710022e-02
-1.687552221119403839e-02 -1.339752376079559326e-01 -1.942050606012344360e-01 4.322909936308860779e-02 2.092346400022506714e-01 -2.182931602001190186e-01 1.207674741744995117e-01 2.780544757843017578e-02 1.820175498723983765e-01 -1.221077814698219299e-01 -1.757975518703460693e-01 -9.192448109388351440e-03 -7.311546057462692261e-02 2.287610918283462524e-01 4.231848716735839844e-01 -9.226150065660476685e-02 2.010310068726539612e-02 9.445056319236755371e-03 1.336870491504669189e-01 -1.268412470817565918e-01 -2.389411479234695435e-01 -2.341914623975753784e-01 1.198649555444717407e-01 -2.329374253749847412e-01 -9.919474273920059204e-02 -1.178747564554214478e-01 2.916048169136047363e-01 -1.860477477312088013e-01 4.276076331734657288e-02 -2.831763923168182373e-01 2.575348317623138428e-01 -6.591309607028961182e-02
8.198773860931396484e-02 8.221983164548873901e-02 2.118356972932815552e-01 1.203061267733573914e-01 1.570461988449096680e-01 3.524908050894737244e-02 -1.343918889760971069e-01 3.436066955327987671e-02 7.513628154993057251e-02 -1.582514941692352295e-01 2.790322303771972656e-01 -1.420895606279373169e-01 -5.625955387949943542e-02 1.816022396087646484e-02 3.835327625274658203e-01 2.296103388071060181e-01 -2.774671018123626709e-01 6.108919531106948853e-02 5.181853845715522766e-02 -1.159220188856124878e-02 -1.749315261840820312e-01 -3.224780857563018799e-01 -3.111622035503387451e-01 6.215227767825126648e-02 1.907583028078079224e-01 2.608023583889007568e-01 1.880507022142410278e-01 -1.904234886169433594e-01 2.801734721288084984e-03 8.487079292535781860e-02 1.726299524307250977e-01 1.345782577991485596e-01
-2.934093475341796875e-01 -2.547125816345214844e-01 -1.761872172355651855e-01 8.431398309767246246e-03 4.722662866115570068e-01 -1.082330048084259033e-01 -2.039344757795333862e-01 -1.170180588960647583e-01 1.511514633893966675e-01 7.562059909105300903e-03 -1.058664917945861816e-01 8.638195693492889404e-02 -7.363127917051315308e-02 2.393460720777511597e-01 3.573339581489562988e-01 6.251533050090074539e-03 1.465066103264689445e-03 2.309018820524215698e-01 -4.130367189645767212e-02 -1.739705055952072144e-01 -4.693142324686050415e-02 2.763761766254901886e-02 -1.297027319669723511e-01 -2.951591648161411285e-02 -3.343570828437805176e-01 1.030308753252029419e-01 -1.434241086244583130e-01 3.255928680300712585e-02 -6.386422365903854370e-02 -1.836327612400054932e-01 7.132984697818756104e-02 5.478083342313766479e-02
-1.232180297374725342e-01 -2.539501152932643890e-02 7.296814769506454468e-02 -6.962023675441741943e-02 2.534977495670318604e-01 -2.150852978229522705e-01 1.009413450956344604e-01 8.865536004304885864e-02 2.242690175771713257e-01 -2.485410571098327637e-01 -9.835801273584365845e-02 -6.083840131759643555e-02 -4.426328092813491821e-02 1.021149456501007080e-01 2.348521798849105835e-01 3.609122037887573242e-01 5.873563885688781738e-02 1.954641938209533691e-01 3.986506536602973938e-02 1.109203025698661804e-01 1.885528266429901123e-01 -1.176433563232421875e-01 -2.894160747528076172e-01 -2.087059766054153442e-01 -1.219948306679725647e-01 -1.253571957349777222e-01 2.217797636985778809e-01 -4.347233772277832031e-01 -7.236405462026596069e-02 8.763946592807769775e-02 8.291489630937576294e-02 -3.693223372101783752e-02
3.118464490398764610e-03 7.654976844787597656e-02 2.170786708593368530e-01 1.165137290954589844e-01 2.929809093475341797e-01 -1.305068433284759521e-01 -4.427621141076087952e-02 7.924961298704147339e-02 -1.656882315874099731e-01 -5.298412218689918518e-02 3.434012830257415771e-01 8.539825677871704102e-02 -8.197612315416336060e-02 2.524485290050506592e-01 3.191785812377929688e-01 -5.493069067597389221e-02 -3.148204386234283447e-01 3.364542126655578613e-01 1.468392163515090942e-01 -3.186746686697006226e-02 -1.952152326703071594e-02 -3.608546257019042969e-01 5.173359438776969910e-02 1.511719226837158203e-01 -4.393607005476951599e-02 -1.464732587337493896e-01 -1.148246452212333679e-01 -1.260014176368713379e-01 7.880137860774993896e-02 -4.715744405984878540e-03 -1.652381382882595062e-02 2.037972658872604370e-01
1.326245218515396118e-01 -2.230511456727981567e-01 -2.177358865737915039e-01 2.093129754066467285e-01 1.546211391687393188e-01 -1.953467354178428650e-02 1.264046579599380493e-01 1.616122275590896606e-01 1.016261577606201172e-01 -2.528956532478332520e-01 2.330273017287254333e-02 -1.390872448682785034e-01 -6.238656491041183472e-02 8.792953193187713623e-02 3.278328478336334229e-01 2.771220505237579346e-01 -1.695323288440704346e-01 5.456857010722160339e-02 -9.611894190311431885e-02 2.713485360145568848e-01 -2.046687901020050049e-01 -2.248570621013641357e-01 2.403760328888893127e-02 1.500542908906936646e-01 -6.883034110069274902e-02 -1.112577021121978760e-01 -2.120795696973800659e-01 -2.402693331241607666e-01 1.995256543159484863e-01 6.672148406505584717e-02 2.982520759105682373e-01 -4.258487373590469360e-02
-1.051966175436973572e-01 -4.567515850067138672e-02 -1.321029514074325562e-01 1.030963938683271408e-02 1.853322386741638184e-01 -2.177714705467224121e-01 -1.298725903034210205e-01 1.725345999002456665e-01 3.550731241703033447e-01 -4.529042635113000870e-03 2.280545085668563843e-01 6.023818999528884888e-02 -7.127436250448226929e-02 2.238772064447402954e-01 7.823856920003890991e-02 9.635756909847259521e-02 -6.748849153518676758e-02 -9.064942598342895508e-02 -1.263208538293838501e-01 -2.530242800712585449e-01 3.300547301769256592e-01 -1.152043491601943970e-01 2.711924724280834198e-02 -3.709987550973892212e-02 -1.481778919696807861e-01 -3.440281152725219727e-01 2.102241218090057373e-01 -3.837506473064422607e-01 5.462471023201942444e-02 -1.407739669084548950e-01 7.187299430370330811e-02 1.083166450262069702e-01
-1.190038844943046570e-01 -1.239805296063423157e-01 4.019361361861228943e-02 2.723325490951538086e-01 1.064414083957672119e-01 6.889935582876205444e-02 -3.094927370548248291e-01 7.195518165826797485e-02 -1.641400158405303955e-01 2.783328667283058167e-02 3.091668337583541870e-02 -5.665019527077674866e-02 7.141441106796264648e-02 4.728744551539421082e-02 3.566892445087432861e-01 2.743743360042572021e-01 -2.096532434225082397e-01 -1.509311795234680176e-01 1.191891543567180634e-02 6.545212119817733765e-02 -2.443776279687881470e-01 -4.499342739582061768e-01 -1.681660264730453491e-01 1.877314299345016479e-01 -1.462423149496316910e-02 -4.219741374254226685e-02 -1.112123057246208191e-01 -1.793647557497024536e-01 -1.901781409978866577e-01 3.358822315931320190e-02 1.185885444283485413e-01 2.029315084218978882e-01
1.708139181137084961e-01 7.701374590396881104e-02 -9.302469342947006226e-02 -7.816714048385620117e-02 2.219977974891662598e-01 -3.944716751575469971e-01 -3.224843740463256836e-01 8.814402669668197632e-02 1.085202693939208984e-01 -3.339782655239105225e-01 -5.444078519940376282e-02 1.248204261064529419e-01 1.173797994852066040e-01 -3.357798606157302856e-02 3.396443724632263184e-01 2.318632602691650391e-01 3.792545199394226074e-02 2.420374304056167603e-01 6.646405905485153198e-02 3.180286660790443420e-02 1.111819744110107422e-01 7.604512572288513184e-02 -2.624787688255310059e-01 1.762243174016475677e-02 1.491465792059898376e-02 -2.424545586109161377e-01 9.311845898628234863e-02 -1.441013067960739136e-01 5.537978187203407288e-02 -1.676936894655227661e-01 1.664509624242782593e-01 -8.630610257387161255e-02
-8.575399965047836304e-02 -6.550496816635131836e-02 -4.479663819074630737e-02 -2.328268885612487793e-01 -2.904685772955417633e-02 -3.037010133266448975e-01 -8.557496964931488037e-02 2.694859802722930908e-01 -6.549108028411865234e-02 2.976125292479991913e-02 2.872222065925598145e-01 -2.453485876321792603e-01 4.844844341278076172e-03 7.308911532163619995e-02 4.866310954093933105e-01 1.526876837015151978e-01 9.148973971605300903e-02 1.363270431756973267e-01 1.118578165769577026e-01 1.108655892312526703e-02 2.197702787816524506e-02 -3.060893714427947998e-01 2.138330787420272827e-02 2.748449742794036865e-01 1.023575738072395325e-01 -1.106442511081695557e-01 -2.453766614198684692e-01 -1.935307830572128296e-01 -1.079986095428466797e-01 -5.113597027957439423e-03 5.665725469589233398e-02 -2.676085382699966431e-02
1.267069764435291290e-02 -3.177174925804138184e-01 1.183994263410568237e-01 8.693461865186691284e-02 -2.066569775342941284e-01 -2.058667093515396118e-01 -3.360127806663513184e-01 2.094096541404724121e-01 5.630102381110191345e-02 -3.055495917797088623e-01 -1.243051737546920776e-01 -9.963917545974254608e-03 1.469973623752593994e-01 8.186721056699752808e-02 1.744344234466552734e-01 1.924062520265579224e-01 -4.112546145915985107e-01 -4.195620771497488022e-03 2.155237644910812378e-02 -9.402101486921310425e-02 -1.999964416027069092e-01 9.519594907760620117e-02 -1.121992766857147217e-01 1.109176129102706909e-01 -3.403118625283241272e-02 -4.808271676301956177e-02 9.887013584375381470e-03 -3.692097365856170654e-01 -7.346191257238388062e-02 4.253327101469039917e-02 1.448760628700256348e-01 8.456526696681976318e-02
-9.055436402559280396e-02 1.093682646751403809e-02 -9.318859130144119263e-02 -4.346302896738052368e-02 2.792407572269439697e-01 -3.257496356964111328e-01 2.671930789947509766e-01 3.945706486701965332e-01 -1.483602374792098999e-01 9.951873123645782471e-02 8.654163219034671783e-03 3.095681220293045044e-02 6.154992058873176575e-02 1.195705756545066833e-01 3.573105335235595703e-01 1.438247561454772949e-01 3.948017209768295288e-02 -2.102025896310806274e-01 3.429418429732322693e-02 9.525089990347623825e-04 -1.153174713253974915e-01 -2.120055556297302246e-01 -1.411197036504745483e-01 1.157331513240933418e-03 -3.252239227294921875e-01 -1.545827537775039673e-01 -3.185909613966941833e-02 -2.652362585067749023e-01 1.024317219853401184e-01 -4.205712676048278809e-02 1.152191609144210815e-01 -1.374819129705429077e-01
-1.143373101949691772e-01 1.613173335790634155e-01 1.130779609084129333e-01 7.999408990144729614e-02 3.180243074893951416e-01 1.336714029312133789e-01 -2.884107530117034912e-01 1.337977051734924316e-01 -3.201589584350585938e-01 -1.933158934116363525e-01 -6.824943702667951584e-04 3.769760951399803162e-02 -1.373101025819778442e-01 3.215809166431427002e-01 3.082585334777832031e-01 7.748762518167495728e-02 6.294149905443191528e-02 1.204208284616470337e-01 -1.732055395841598511e-01 -2.823522388935089111e-01 -1.309749186038970947e-01 -5.858708173036575317e-02 5.853317677974700928e-02 1.007848680019378662e-01 -7.886777631938457489e-03 4.322132840752601624e-02 -1.587484963238239288e-02 -2.073193937540054321e-01 -2.733865082263946533e-01 -2.097486406564712524e-01 8.897230774164199829e-02 1.512185931205749512e-01
1.683103293180465698e-01 -5.234572291374206543e-02 -1.287612766027450562e-01 -2.318195067346096039e-02 4.614573419094085693e-01 -2.308745086193084717e-01 4.897565767168998718e-02 4.069735705852508545e-01 7.645462453365325928e-02 1.067699193954467773e-01 5.114267766475677490e-02 1.362423785030841827e-02 -7.103841006755828857e-02 1.163243502378463745e-01 4.580691754817962646e-01 1.164183542132377625e-01 6.050910800695419312e-03 -1.032750234007835388e-01 2.293106019496917725e-01 7.247375696897506714e-02 -7.190753519535064697e-02 -2.297418937087059021e-02 -1.027994155883789062e-01 1.086757332086563110e-01 -2.438646852970123291e-01 1.566930115222930908e-02 -8.580726385116577148e-02 -1.543366760015487671e-01 2.480968981981277466e-01 6.255927961319684982e-03 1.533611863851547241e-02 7.873199880123138428e-02
1.758242994546890259e-01 5.249639227986335754e-02 2.106413990259170532e-02 -5.307591333985328674e-02 1.253223121166229248e-01 -2.794867753982543945e-01 -1.822187155485153198e-01 5.177252460271120071e-03 -1.402098983526229858e-01 -3.114202022552490234e-01 -1.980547755956649780e-01 3.771364688873291016e-01 9.966506063938140869e-02 2.791094481945037842e-01 9.127651900053024292e-02 2.364668399095535278e-01 -5.286632850766181946e-02 1.023771166801452637e-01 1.052523180842399597e-01 -1.293727308511734009e-01 -2.076625376939773560e-01 -3.036897815763950348e-02 -2.625286281108856201e-01 2.738775312900543213e-01 -2.676981091499328613e-01 -1.432320326566696167e-01 -8.153185993432998657e-02 -1.174066066741943359e-01 3.681830316781997681e-02 -1.251816302537918091e-01 1.051053851842880249e-01 -1.268379688262939453e-01
6.791603565216064453e-02 -1.752689294517040253e-02 6.362319737672805786e-02 -1.519129872322082520e-01 -1.636424362659454346e-01 -3.910132646560668945e-01 -1.412948817014694214e-01 1.497579663991928101e-01 -1.470231562852859497e-01 1.134998425841331482e-01 1.897188574075698853e-01 -2.937785349786281586e-02 6.004809215664863586e-02 1.784891635179519653e-01 2.255312055349349976e-01 2.185666933655738831e-02 -8.219089359045028687e-02 1.936915941769257188e-04 2.522083930671215057e-02 -8.173739910125732422e-02 1.144894305616617203e-02 -4.147618710994720459e-01 -7.595914881676435471e-03 -1.587303727865219116e-01 -6.599388271570205688e-02 4.485965147614479065e-02 5.242305621504783630e-02 -3.951837718486785889e-01 2.520058453083038330e-01 1.781913936138153076e-01 3.220427334308624268e-01 -1.095075532793998718e-01
-7.673013955354690552e-03 -7.044135034084320068e-02 8.854518085718154907e-02 1.903344541788101196e-01 1.010324656963348389e-01 -6.925176829099655151e-02 -2.712338268756866455e-01 -3.385637328028678894e-02 -1.260734647512435913e-01 1.469520330429077148e-01 7.063726335763931274e-02 -1.637039631605148315e-01 -4.977548960596323013e-03 1.938347667455673218e-01 2.434200644493103027e-01 9.839034825563430786e-02 -1.888106018304824829e-01 4.039042592048645020e-01 -5.668875947594642639e-02 -2.408769913017749786e-03 -1.076195165514945984e-01 -3.797972202301025391e-01 -7.804144918918609619e-02 1.265380531549453735e-01 2.372528426349163055e-02 -1.696689873933792114e-01 -1.938259303569793701e-01 -2.041373848915100098e-01 -3.492973446846008301e-01 -1.908412277698516846e-01 1.646416336297988892e-01 1.063999161124229431e-01
-9.348823875188827515e-02 -3.046500682830810547e-01 -1.337635666131973267e-01 1.693184114992618561e-02 -7.619627565145492554e-02 6.129518523812294006e-02 -1.580915749073028564e-01 1.621121913194656372e-01 1.692801862955093384e-01 -2.272592782974243164e-01 -8.689166046679019928e-03 1.912711262702941895e-01 7.312365621328353882e-02 3.703040257096290588e-02 3.533688187599182129e-01 1.672392040491104126e-01 -2.438958585262298584e-01 1.370992511510848999e-02 6.474692374467849731e-02 1.726521998643875122e-01 -2.898884117603302002e-01 -2.899774014949798584e-01 2.218039892613887787e-02 8.496511727571487427e-02 -1.034427285194396973e-01 -1.695292145013809204e-01 -1.937239617109298706e-01 -3.328532278537750244e-01 -3.743624314665794373e-02 1.399353146553039551e-01 1.267718244343996048e-02 -2.539706230163574219e-01
1.685641109943389893e-01 -2.820864319801330566e-01 -1.816183626651763916e-01 3.288140520453453064e-02 1.273143440485000610e-01 -4.633916914463043213e-01 -2.644535601139068604e-01 -7.323486357927322388e-02 -1.410020738840103149e-01 1.788461357355117798e-01 1.847444027662277222e-01 -7.983775436878204346e-02 -7.380156219005584717e-02 2.280589193105697632e-01 2.459383457899093628e-01 1.309413909912109375e-01 -1.351346820592880249e-01 2.852808535099029541e-01 -1.693682670593261719e-01 -4.223805665969848633e-02 -1.047625839710235596e-01 -2.303592711687088013e-01 -2.110384553670883179e-01 -2.599977143108844757e-02 1.795338690280914307e-01 8.309559896588325500e-03 -1.453237235546112061e-02 -1.449298709630966187e-01 1.734734326601028442e-02 -1.144023686647415161e-01 3.029298968613147736e-02 -1.305851191282272339e-01
-4.853447433561086655e-03 3.131563961505889893e-01 1.171557158231735229e-01 -1.398226469755172729e-01 -2.936165966093540192e-02 -3.214821517467498779e-01 -1.208856031298637390e-01 -4.364789277315139771e-02 1.060620546340942383e-01 -4.280103370547294617e-02 4.872378706932067871e-02 4.665564000606536865e-02 -4.591509327292442322e-02 -1.700734943151473999e-01 3.414978682994842529e-01 -1.697146706283092499e-02 -2.231283336877822876e-01 2.526133954524993896e-01 -9.633392095565795898e-02 -3.984725847840309143e-02 2.576066413894295692e-03 -8.484102785587310791e-02 -2.113639712333679199e-01 6.384116411209106445e-02 -3.517855107784271240e-01 1.391105502843856812e-01 -4.415334761142730713e-02 -3.213614821434020996e-01 -1.663714088499546051e-02 -7.481263577938079834e-02 3.567827641963958740e-01 -1.428650617599487305e-01
-1.015798449516296387e-01 -1.311384290456771851e-01 -4.396118223667144775e-02 -1.712422370910644531e-01 3.529605269432067871e-01 -6.004855036735534668e-02 1.092315316200256348e-01 1.680308878421783447e-01 1.341094076633453369e-01 4.825018346309661865e-02 9.103100001811981201e-02 -3.458830714225769043e-02 1.816002428531646729e-01 1.621890664100646973e-01 3.663840591907501221e-01 2.327451109886169434e-01 2.977057360112667084e-02 1.699183434247970581e-01 -2.384776473045349121e-01 -7.114995270967483521e-02 -4.272175729274749756e-01 -1.597155332565307617e-01 3.818665072321891785e-02 -5.510096997022628784e-02 -1.726002246141433716e-01 -6.280159205198287964e-02 1.401190161705017090e-01 -3.564000129699707031e-01 -6.324467831291258335e-04 2.739492431282997131e-02 9.505236148834228516e-02 -3.164430335164070129e-02
-1.509918123483657837e-01 -1.091873571276664734e-01 3.357199430465698242e-01 -1.344098001718521118e-01 1.240329965949058533e-01 -2.292270213365554810e-01 -1.966729164123535156e-01 -1.225602924823760986e-01 6.580031663179397583e-02 -1.681056320667266846e-01 7.093656063079833984e-02 1.267144083976745605e-01 1.120177581906318665e-01 6.163031235337257385e-02 2.940793633460998535e-01 -2.265409976243972778e-01 -1.221601888537406921e-01 8.641726523637771606e-02 1.702557504177093506e-01 4.948027059435844421e-02 1.330883055925369263e-01 -3.565960228443145752e-01 2.364965528249740601e-01 2.740311808884143829e-02 -2.530208826065063477e-01 -2.382309362292289734e-02 9.678428620100021362e-02 -3.571302890777587891e-01 -1.488279402256011963e-01 1.271580755710601807e-01 6.439393758773803711e-02 -7.553101330995559692e-02
-3.874908015131950378e-02 7.074251025915145874e-02 -1.053668856620788574e-01 1.423787623643875122e-01 -6.088483333587646484e-02 -3.251823782920837402e-01 -1.092978268861770630e-01 1.520416140556335449e-01 7.444441318511962891e-02 7.927137427031993866e-03 8.017796277999877930e-02 2.323630154132843018e-01 -2.245654910802841187e-01 2.334815636277198792e-02 3.435271084308624268e-01 7.529913634061813354e-02 -2.148580402135848999e-01 -1.545114219188690186e-01 9.864324331283569336e-02 1.871824860572814941e-01 -1.877900958061218262e-01 -2.020517289638519287e-01 -3.286720067262649536e-02 3.881871104240417480e-01 -1.122060790657997131e-01 -7.962075620889663696e-02 -2.239224761724472046e-01 -2.222458571195602417e-01 -7.372148334980010986e-02 -2.782028019428253174e-01 1.450417190790176392e-01 1.092128977179527283e-01
-1.703921705484390259e-01 1.056001707911491394e-02 2.316914498805999756e-01 -4.207270592451095581e-02 2.718843817710876465e-01 1.449202597141265869e-01 -2.594737708568572998e-01 -9.554061293601989746e-02 -1.102685406804084778e-01 -2.512536942958831787e-01 6.733654439449310303e-02 5.207376927137374878e-02 -1.751414313912391663e-02 1.902782171964645386e-01 2.657840847969055176e-01 3.704407811164855957e-01 -2.412772970274090767e-03 9.045352786779403687e-02 1.622570306062698364e-02 -1.826753765344619751e-01 -5.932771414518356323e-02 -2.109496891498565674e-01 -3.887894749641418457e-01 9.204626083374023438e-03 -6.499861180782318115e-02 -2.906104922294616699e-02 3.000668883323669434e-01 -1.225530058145523071e-01 -2.301089651882648468e-02 -1.049281135201454163e-01 -2.102349251508712769e-01 -1.008123010396957397e-01
-1.547733545303344727e-01 5.312318727374076843e-02 -1.060094237327575684e-01 6.449336558580398560e-02 2.385747134685516357e-01 -6.007573008537292480e-02 -2.457576841115951538e-01 1.247984766960144043e-01 4.484668374061584473e-02 -2.085433006286621094e-01 -2.503810226917266846e-01 1.335312277078628540e-01 2.204877883195877075e-01 2.693097889423370361e-01 3.832015991210937500e-01 2.898553311824798584e-01 5.303987860679626465e-02 3.648441433906555176e-01 -1.007870435714721680e-01 -7.818086445331573486e-02 -8.792507648468017578e-02 2.828763797879219055e-02 -2.143085561692714691e-02 -6.967229396104812622e-02 -1.692806929349899292e-01 -7.409939914941787720e-02 1.339224576950073242e-01 -7.800160348415374756e-02 2.033537030220031738e-01 -1.848286390304565430e-01 1.889442354440689087e-01 -8.878404647111892700e-02
-1.989841908216476440e-01 2.575002610683441162e-01 -1.406856812536716461e-02 -8.391512930393218994e-02 1.798064559698104858e-01 8.649922162294387817e-02 -3.012526929378509521e-01 1.353869736194610596e-01 1.839199289679527283e-02 -1.878520995378494263e-01 3.216357901692390442e-02 -1.884653717279434204e-01 -1.466201990842819214e-01 2.117236554622650146e-01 3.841238468885421753e-02 -2.623858861625194550e-02 -2.791132330894470215e-01 2.432359308004379272e-01 1.258319616317749023e-01 1.238472685217857361e-01 -4.432556405663490295e-02 -2.613139450550079346e-01 6.873826030641794205e-03 -1.309944689273834229e-01 -1.057272553443908691e-01 -4.072567522525787354e-01 -1.351470798254013062e-01 -8.577203750610351562e-02 8.084709942340850830e-02 -2.203596979379653931e-01 2.796345949172973633e-01 7.517230510711669922e-02
-6.214381661266088486e-03 -2.445183247327804565e-01 1.367690134793519974e-02 1.565225124359130859e-01 3.248678445816040039e-01 -2.521696388721466064e-01 -2.353745698928833008e-01 4.312547445297241211e-01 4.837273433804512024e-02 -6.602358538657426834e-03 -2.175011932849884033e-01 1.958358287811279297e-01 7.700241357088088989e-02 6.743977218866348267e-02 2.267448157072067261e-01 -8.563057333230972290e-02 -1.050252467393875122e-01 2.465754747390747070e-02 1.687975227832794189e-02 2.580282092094421387e-01 7.315380871295928955e-02 -1.792885363101959229e-01 -1.899784207344055176e-01 1.025891974568367004e-01 -3.327201306819915771e-01 -2.925023809075355530e-02 8.207116276025772095e-02 -1.201733797788619995e-01 -1.468248665332794189e-01 6.949647795408964157e-03 1.093330383300781250e-01 1.371172666549682617e-01
3.928247094154357910e-02 3.762420639395713806e-02 1.399169862270355225e-01 1.978129595518112183e-01 1.703594326972961426e-01 -2.095518112182617188e-01 -7.577487081289291382e-02 2.847558073699474335e-02 -8.749019354581832886e-02 -9.057726711034774780e-02 3.577592372894287109e-01 -9.807900339365005493e-02 7.810731977224349976e-02 2.743228673934936523e-01 3.145383596420288086e-01 4.109109193086624146e-02 -3.458105325698852539e-01 2.895645201206207275e-01 4.695084691047668457e-02 -6.344885379076004028e-02 -3.113390505313873291e-01 -1.468852460384368896e-01 -2.126962542533874512e-01 3.758367151021957397e-02 9.803794324398040771e-02 1.093583330512046814e-01 1.181557551026344299e-01 -2.070987522602081299e-01 -1.551364362239837646e-01 -1.950112581253051758e-01 4.932508617639541626e-02 7.501894235610961914e-02
-2.240468934178352356e-02 1.353984624147415161e-01 -1.755275391042232513e-02 2.585286498069763184e-01 5.993520021438598633e-01 1.368643343448638916e-01 -9.391630440950393677e-02 3.529612720012664795e-02 -8.731714636087417603e-02 -6.922918837517499924e-03 -2.840464701876044273e-03 1.228019595146179199e-02 4.902652278542518616e-02 1.764718294143676758e-01 2.242777496576309204e-01 1.836842447519302368e-01 -1.219741031527519226e-01 1.435267627239227295e-01 1.384870409965515137e-01 -7.193948142230510712e-03 -1.532528102397918701e-01 -1.403339058160781860e-01 -1.122861206531524658e-01 8.261969685554504395e-02 -1.802989393472671509e-01 -2.888677716255187988e-01 8.942190557718276978e-02 -1.968890577554702759e-01 -1.820476949214935303e-01 -5.886356160044670105e-02 2.094134986400604248e-01 2.002139240503311157e-01
8.813238888978958130e-02 -3.655090555548667908e-02 -6.574948132038116455e-02 -3.483971580862998962e-02 2.927049398422241211e-01 -2.126318514347076416e-01 -6.650541722774505615e-02 9.708580374717712402e-02 2.407957613468170166e-02 -3.126681745052337646e-01 -1.272669732570648193e-01 2.327751070261001587e-01 1.732954382896423340e-01 8.639410138130187988e-02 3.175346851348876953e-01 2.735282480716705322e-01 -7.469063997268676758e-02 5.223420634865760803e-02 5.829295516014099121e-02 -1.073851138353347778e-01 1.219609007239341736e-01 1.149442568421363831e-01 -2.933358252048492432e-01 1.857957243919372559e-01 -1.706523001194000244e-01 -2.958155572414398193e-01 1.500101666897535324e-02 -1.561920791864395142e-01 4.915383830666542053e-02 -5.224080756306648254e-02 3.628698885440826416e-01 9.380929917097091675e-02
-7.760325819253921509e-02 -2.975183725357055664e-02 3.645707666873931885e-01 -1.452179104089736938e-01 2.838059961795806885e-01 -6.311716884374618530e-02 -1.103167235851287842e-01 1.179229393601417542e-01 3.460225090384483337e-02 -4.072332382202148438e-01 2.075290866196155548e-02 -1.414692550897598267e-01 -1.773866266012191772e-01 2.641728520393371582e-01 9.731457382440567017e-02 2.567365765571594238e-01 2.578343152999877930e-01 8.470248430967330933e-02 1.899549067020416260e-01 5.518445000052452087e-02 -5.517201125621795654e-02 -9.004263579845428467e-02 -2.861459851264953613e-01 -5.758684594184160233e-03 -5.167498812079429626e-02 -1.268161274492740631e-02 2.598763704299926758e-01 -2.809425890445709229e-01 -3.636176988948136568e-04 4.983100108802318573e-03 2.862738445401191711e-02 9.156382083892822266e-02
7.369327358901500702e-03 -1.074643880128860474e-01 -1.380364298820495605e-01 -1.671794503927230835e-01 -7.222346216440200806e-02 -3.079515993595123291e-01 -1.371578425168991089e-01 1.829996258020401001e-01 -3.468471765518188477e-02 -3.193608298897743225e-02 2.153747826814651489e-01 -2.494662106037139893e-01 1.891234517097473145e-02 1.193170696496963501e-01 3.852647244930267334e-01 1.612118631601333618e-01 -3.019158355891704559e-02 1.288044601678848267e-01 1.777094453573226929e-01 4.733048845082521439e-03 -3.926571458578109741e-02 -3.295280039310455322e-01 -2.914600260555744171e-02 3.348257243633270264e-01 1.813586801290512085e-01 -1.293526142835617065e-01 -2.626052796840667725e-01 -1.410996168851852417e-01 2.655607240740209818e-04 -8.673220872879028320e-02 2.650218009948730469e-01 2.722626179456710815e-02
-1.646831780672073364e-01 -9.297595918178558350e-02 1.276694834232330322e-01 1.866480857133865356e-01 3.837329149246215820e-01 1.985539197921752930e-01 -4.236020445823669434e-01 1.174255162477493286e-01 -2.850672900676727295e-01 -1.591136008501052856e-01 -3.517222777009010315e-02 -5.900968238711357117e-02 -1.371080726385116577e-01 1.294835656881332397e-01 2.883621156215667725e-01 1.201455369591712952e-01 1.104594990611076355e-01 7.363427896052598953e-03 -6.039726734161376953e-02 -7.645951583981513977e-03 -2.036517560482025146e-01 -1.239405050873756409e-01 -2.447364479303359985e-02 1.464174389839172363e-01 -4.007475450634956360e-02 1.509233415126800537e-01 2.394806779921054840e-02 -2.566370666027069092e-01 -1.111489161849021912e-01 -1.747820675373077393e-01 2.333714663982391357e-01 7.566089183092117310e-02
-7.609813474118709564e-04 -4.785178974270820618e-02 -8.173512294888496399e-03 1.558892130851745605e-01 6.655256450176239014e-02 6.000199168920516968e-02 -3.185915648937225342e-01 2.757304012775421143e-01 -1.407311297953128815e-03 9.058304131031036377e-02 -1.764307469129562378e-01 -9.583786875009536743e-02 -1.689303964376449585e-01 1.474318951368331909e-01 1.906858533620834351e-01 2.809868156909942627e-01 -2.314009070396423340e-01 1.249048635363578796e-01 1.302258223295211792e-01 -3.668409883975982666e-01 -1.750037819147109985e-01 -6.402301043272018433e-02 -1.833522617816925049e-01 2.339839637279510498e-01 -1.265746057033538818e-01 2.101948559284210205e-01 -6.492063403129577637e-02 -3.874321579933166504e-01 1.151107531040906906e-02 -3.379394114017486572e-02 -7.546734809875488281e-02 9.172764420509338379e-02
-9.832143038511276245e-02 -9.072173386812210083e-03 -4.167117550969123840e-02 1.077204197645187378e-01 -9.633180499076843262e-02 -9.499707818031311035e-02 -1.862448006868362427e-01 -1.989850252866744995e-01 -1.304951310157775879e-01 -1.336615532636642456e-01 -6.150830164551734924e-02 -1.922957003116607666e-01 3.240547180175781250e-01 2.675632238388061523e-01 4.207929670810699463e-01 -3.157064691185951233e-02 -5.093914270401000977e-02 -9.347733110189437866e-02 1.118762344121932983e-01 -2.378351241350173950e-01 -5.146106705069541931e-02 -7.307772338390350342e-02 -1.034893691539764404e-01 1.186409778892993927e-02 6.716311722993850708e-02 -7.488033268600702286e-03 2.416071593761444092e-01 -4.120598137378692627e-01 7.104070484638214111e-02 -1.993628591299057007e-02 1.910630017518997192e-01 2.829597592353820801e-01
-5.683639645576477051e-02 -1.831310987472534180e-01 -3.205418214201927185e-02 -1.210629642009735107e-01 -1.968104392290115356e-01 -4.292038083076477051e-01 -1.763724386692047119e-01 1.728076189756393433e-01 -5.371239781379699707e-02 -1.630981862545013428e-01 2.627901732921600342e-01 -1.255786716938018799e-01 5.605603381991386414e-02 2.158388644456863403e-01 3.946152925491333008e-01 2.469183206558227539e-01 -8.911646902561187744e-02 3.026265650987625122e-02 2.207560651004314423e-02 -1.827901750802993774e-01 8.420290797948837280e-02 -2.253601253032684326e-01 9.108291566371917725e-02 9.663528203964233398e-02 1.107277721166610718e-01 -1.165018975734710693e-01 -6.274048984050750732e-02 -2.728246450424194336e-01 1.254502385854721069e-01 -8.566297590732574463e-02 1.772271096706390381e-01 7.706106454133987427e-02
-2.554340958595275879e-01 7.549113035202026367e-02 -3.163102567195892334e-01 1.320764422416687012e-01 3.742232024669647217e-01 -1.904861629009246826e-01 -3.117629885673522949e-01 1.498222500085830688e-01 1.743474602699279785e-01 -1.465015858411788940e-01 2.868365123867988586e-02 -2.793402783572673798e-02 6.965702027082443237e-02 1.026284694671630859e-01 3.359139859676361084e-01 -1.736419498920440674e-01 -2.848346233367919922e-01 1.093441173434257507e-01 5.049043521285057068e-02 1.280017197132110596e-01 -1.427660286426544189e-01 -3.655141592025756836e-02 -1.340178549289703369e-01 1.349846869707107544e-01 2.489025332033634186e-02 -6.854466348886489868e-02 -1.359016597270965576e-01 -7.861886918544769287e-02 9.815490338951349258e-04 6.143663823604583740e-02 3.661132603883743286e-02 3.142383396625518799e-01
-1.548748910427093506e-01 -7.363739609718322754e-02 7.754249870777130127e-02 2.021307870745658875e-02 2.076669409871101379e-02 -1.337530165910720825e-01 -1.652047038078308105e-01 2.618358433246612549e-01 -1.222239881753921509e-01 -2.856388688087463379e-01 -7.568461447954177856e-02 -2.847663499414920807e-02 -2.857559323310852051e-01 6.724727898836135864e-02 1.967081427574157715e-01 3.726139366626739502e-01 -2.026270031929016113e-01 -3.807577490806579590e-02 2.076477259397506714e-01 1.366081535816192627e-01 3.025907278060913086e-02 -2.028541862964630127e-01 -1.112424880266189575e-01 3.478410840034484863e-01 -2.789187431335449219e-01 -1.273276507854461670e-01 -2.108326107263565063e-01 -2.177683450281620026e-02 -1.514990329742431641e-01 1.712695211172103882e-01 1.104603484272956848e-01 -8.788902312517166138e-03
-6.749362498521804810e-02 -1.306767612695693970e-01 2.481393143534660339e-02 -1.154941916465759277e-01 4.270344972610473633e-01 -3.234474658966064453e-01 -5.581697449088096619e-02 1.896261721849441528e-01 -2.857790142297744751e-02 -1.823484748601913452e-01 -2.665492147207260132e-02 1.906585097312927246e-01 1.582307815551757812e-01 -3.311170637607574463e-02 2.892542779445648193e-01 5.464189872145652771e-02 1.597431488335132599e-02 1.507491059601306915e-02 8.273568749427795410e-02 1.360654532909393311e-01 6.811328232288360596e-02 -3.617379115894436836e-03 6.537468172609806061e-03 2.570734918117523193e-01 -1.934929490089416504e-01 -1.139476001262664795e-01 -1.633152663707733154e-01 -2.107488512992858887e-01 3.416219949722290039e-01 -8.930055797100067139e-02 2.290426641702651978e-01 2.432543784379959106e-01
-8.701585233211517334e-02 -1.947280764579772949e-01 -1.847893446683883667e-01 -2.900265157222747803e-01 8.914514631032943726e-02 4.056032001972198486e-02 3.641870990395545959e-02 9.201894700527191162e-02 2.670435905456542969e-01 -4.164770245552062988e-01 1.858068630099296570e-02 1.109749525785446167e-01 1.412335485219955444e-01 1.772638261318206787e-01 4.217284619808197021e-01 6.925112009048461914e-02 -1.772516220808029175e-01 1.807150244712829590e-01 -4.896085336804389954e-02 3.731319308280944824e-02 -1.933444142341613770e-01 -6.688004732131958008e-02 -1.239396398887038231e-03 3.821774199604988098e-02 8.183210343122482300e-02 2.280152216553688049e-02 -1.028175801038742065e-01 -3.930122554302215576e-01 9.788106381893157959e-02 -1.101157963275909424e-01 1.227439716458320618e-01 7.220507413148880005e-02
2.117903977632522583e-01 1.629332751035690308e-01 4.952525720000267029e-02 1.778914220631122589e-02 3.290199935436248779e-01 -1.272034943103790283e-01 -1.612501144409179688e-01 -1.729276217520236969e-02 -2.332799434661865234e-01 -1.062622517347335815e-01 2.640107274055480957e-01 9.752098470926284790e-02 -2.999880537390708923e-02 1.154052987694740295e-01 3.879486024379730225e-01 -3.056628629565238953e-02 -4.339962005615234375e-01 2.759392857551574707e-01 1.170279085636138916e-01 -5.207192152738571167e-03 -1.847542524337768555e-01 -2.540923655033111572e-01 -6.703834980726242065e-02 8.402616716921329498e-03 1.338798552751541138e-02 -2.907917276024818420e-02 -1.005337610840797424e-01 -1.950256526470184326e-01 -4.670368507504463196e-02 -1.537507921457290649e-01 -1.948719657957553864e-02 8.755684643983840942e-02
-3.890152275562286377e-02 -2.116621285676956177e-01 2.230429202318191528e-01 -2.778158523142337799e-02 -9.449592977762222290e-02 -2.621060609817504883e-01 -1.092862635850906372e-01 -1.121791303157806396e-01 4.381591454148292542e-02 -1.099974382668733597e-02 4.394382983446121216e-02 -3.233765959739685059e-01 -1.507174074649810791e-01 1.972104609012603760e-01 2.805876731872558594e-01 2.182101756334304810e-01 -1.228990778326988220e-01 -3.377006575465202332e-02 2.547760121524333954e-02 -1.040129140019416809e-01 -3.879261016845703125e-01 -2.457668334245681763e-01 4.965077619999647141e-03 9.767219424247741699e-02 -3.735916316509246826e-01 -2.233063131570816040e-01 -2.309823594987392426e-02 1.602793671190738678e-02 -1.374539434909820557e-01 -1.277299672365188599e-01 8.744420111179351807e-02 1.525293290615081787e-01
-1.354987472295761108e-01 -1.338442414999008179e-01 1.706916652619838715e-02 2.170201838016510010e-01 3.860119879245758057e-01 -8.111702650785446167e-02 -8.552851527929306030e-02 1.478876769542694092e-01 1.249810010194778442e-01 -1.400115527212619781e-02 2.822723388671875000e-01 -4.618106409907341003e-02 -1.911100000143051147e-02 6.798773538321256638e-03 -3.862920403480529785e-02 5.743345245718955994e-02 -1.944491416215896606e-01 9.901989251375198364e-02 7.770192623138427734e-02 1.284467875957489014e-01 -2.450166195631027222e-01 -2.921458780765533447e-01 -2.103125900030136108e-01 9.498376399278640747e-02 -1.608740836381912231e-01 -6.908537447452545166e-02 -5.425170809030532837e-02 -4.111757874488830566e-01 -2.338165193796157837e-01 1.810080930590629578e-02 2.362941503524780273e-01 2.155335694551467896e-01
4.804322123527526855e-02 -1.226399764418601990e-01 -9.677671641111373901e-02 2.295824289321899414e-01 1.783807873725891113e-01 3.676836565136909485e-02 -2.537900507450103760e-01 -6.181860342621803284e-03 -9.840553998947143555e-02 3.200883744284510612e-03 5.513790994882583618e-02 -4.484778270125389099e-03 -1.022461503744125366e-01 1.934473961591720581e-01 3.260227143764495850e-01 2.944414615631103516e-01 -1.734445691108703613e-01 -1.548082530498504639e-01 5.804934352636337280e-02 -3.486411869525909424e-01 -1.258325129747390747e-01 -1.895346939563751221e-01 -2.423671782016754150e-01 1.999229043722152710e-01 1.039796918630599976e-01 2.215377986431121826e-01 -3.358611837029457092e-02 -4.123975038528442383e-01 -6.891622208058834076e-03 -6.948050111532211304e-02 2.076658606529235840e-02 5.922260135412216187e-02
-1.538760662078857422e-01 2.558912634849548340e-01 -2.530231177806854248e-01 1.412261575460433960e-01 5.131219029426574707e-01 -2.075497508049011230e-01 -1.447221934795379639e-01 1.935374736785888672e-01 1.532419770956039429e-01 -1.053833216428756714e-01 1.888276934623718262e-01 -6.345479935407638550e-02 -1.782120950520038605e-02 6.504358351230621338e-02 3.170970976352691650e-01 -1.569126732647418976e-02 -1.672177016735076904e-01 5.761876702308654785e-02 9.819502010941505432e-03 1.363937407732009888e-01 -6.902431137859821320e-03 1.168916523456573486e-01 -3.668198361992835999e-02 1.384048014879226685e-01 -7.141744345426559448e-02 -1.512968689203262329e-01 -8.348712325096130371e-02 -3.238893151283264160e-01 -6.800945103168487549e-02 -1.826417297124862671e-01 -5.595005676150321960e-02 1.315841674804687500e-01
3.226935490965843201e-02 -1.237994655966758728e-01 1.342457998543977737e-02 -2.591771185398101807e-01 -1.286644339561462402e-01 -3.393466174602508545e-01 -1.184503585100173950e-01 1.343633532524108887e-01 -1.264687925577163696e-01 -6.383104622364044189e-02 3.364455103874206543e-01 -2.617491781711578369e-01 1.456999331712722778e-01 1.471098791807889938e-02 3.526054322719573975e-01 6.903874129056930542e-02 -6.165872141718864441e-02 -1.529179140925407410e-02 1.003408953547477722e-01 -1.279505938291549683e-01 -6.087024509906768799e-02 -2.299874722957611084e-01 -8.769894391298294067e-02 4.079506099224090576e-01 2.692595683038234711e-02 -2.982887811958789825e-02 -9.171017259359359741e-02 -2.491951882839202881e-01 4.680434986948966980e-02 -1.515581458806991577e-01 1.989004462957382202e-01 4.615830257534980774e-02
-8.860302157700061798e-03 -1.353622376918792725e-01 7.138594053685665131e-03 3.095001541078090668e-02 -1.677698493003845215e-01 -2.590644955635070801e-01 -3.186469972133636475e-01 1.942823380231857300e-01 4.166384041309356689e-02 -4.069489538669586182e-01 -1.462970972061157227e-01 -1.392847597599029541e-01 -9.533830732107162476e-02 1.606381684541702271e-01 2.343436777591705322e-01 1.741953790187835693e-01 -1.859753020107746124e-02 5.635639652609825134e-02 -1.309775561094284058e-01 -9.001204371452331543e-02 9.948207437992095947e-02 -1.258315891027450562e-01 9.353601187467575073e-02 -2.910232171416282654e-02 2.147416472434997559e-01 5.436287447810173035e-02 -9.420526213943958282e-03 -3.107046484947204590e-01 8.858655393123626709e-02 -1.168145164847373962e-01 3.942068219184875488e-01 -1.762168258428573608e-01
-3.038635104894638062e-02 -1.883019804954528809e-01 2.130020223557949066e-02 1.386492252349853516e-01 1.628374159336090088e-01 -2.422795742750167847e-01 1.977503001689910889e-01 6.014611944556236267e-02 1.089159622788429260e-01 -7.138303667306900024e-02 4.809579253196716309e-02 7.279542088508605957e-02 -7.914336770772933960e-02 1.445127725601196289e-01 3.661338686943054199e-01 -1.949597299098968506e-01 1.251344084739685059e-01 1.793555319309234619e-01 1.810057014226913452e-01 1.228945143520832062e-02 -2.380214333534240723e-01 -3.571128845214843750e-01 9.136465191841125488e-02 -1.204476878046989441e-01 -1.645468175411224365e-01 -3.498544394969940186e-01 2.145470529794692993e-01 -2.004807889461517334e-01 -1.884992606937885284e-02 -1.961064189672470093e-01 1.300425082445144653e-01 -1.141103580594062805e-01
-1.785325706005096436e-01 -3.407139182090759277e-01 -2.561017274856567383e-01 6.011028774082660675e-03 4.098798930644989014e-01 -8.552399277687072754e-02 -8.263355493545532227e-02 -7.920876145362854004e-02 2.097200155258178711e-01 2.069668099284172058e-02 -2.491102516651153564e-01 7.955766469240188599e-02 -2.522631734609603882e-02 1.015844494104385376e-01 3.547937273979187012e-01 -5.362127721309661865e-02 -1.310735940933227539e-01 2.800189852714538574e-01 2.582280710339546204e-02 3.471385862212628126e-04 -1.313640177249908447e-01 -1.284996867179870605e-01 -2.664363086223602295e-01 6.556129455566406250e-02 -1.874743998050689697e-01 6.333808600902557373e-02 -1.369145363569259644e-01 -1.349747627973556519e-01 -1.662903130054473877e-01 -6.421118229627609253e-02 1.039169728755950928e-01 1.465691179037094116e-01
-6.436978280544281006e-02 -1.684797704219818115e-01 9.728222340345382690e-02 -2.137856930494308472e-01 -1.273721754550933838e-01 -1.296227127313613892e-01 -1.186667606234550476e-01 1.476653851568698883e-03 -4.994545131921768188e-02 1.247713565826416016e-01 -2.570511400699615479e-01 -1.736937016248703003e-01 -2.507541179656982422e-01 3.949567675590515137e-01 2.927461564540863037e-01 1.408869326114654541e-01 -2.859304249286651611e-01 4.581536352634429932e-02 -1.114985439926385880e-03 -7.573968917131423950e-02 -1.215408444404602051e-01 4.561832547187805176e-02 -2.051333636045455933e-01 2.274246364831924438e-01 -1.017800644040107727e-01 -2.316898405551910400e-01 1.042235940694808960e-01 -2.182158827781677246e-01 -2.277526706457138062e-01 3.253963962197303772e-02 9.334263205528259277e-02 2.050782740116119385e-01
-2.007234096527099609e-01 -2.112163463607430458e-03 -1.097860634326934814e-01 7.603013888001441956e-03 3.025483787059783936e-01 -2.432927042245864868e-01 1.070621609687805176e-02 2.380478382110595703e-01 -2.795955240726470947e-01 6.045648455619812012e-02 1.706147193908691406e-01 -1.877720840275287628e-02 -1.186376158148050308e-02 1.211019307374954224e-01 2.216554135084152222e-01 -1.213202159851789474e-02 2.724290192127227783e-01 1.043868530541658401e-02 -1.954814642667770386e-01 -9.407865256071090698e-02 -1.980900764465332031e-01 -2.376305311918258667e-01 -3.312472403049468994e-01 -1.018729135394096375e-01 -3.094985485076904297e-01 -1.244090497493743896e-01 -1.792684383690357208e-02 -1.536514163017272949e-01 -8.998098969459533691e-02 -2.071143537759780884e-01 1.733682304620742798e-01 1.061300337314605713e-01
-8.408390730619430542e-02 6.500111520290374756e-02 3.306448757648468018e-01 -1.175454780459403992e-01 3.789338469505310059e-01 -1.274097561836242676e-01 -2.717508375644683838e-01 -1.955108791589736938e-01 7.868766784667968750e-02 -7.972560822963714600e-02 8.347504585981369019e-02 6.293272972106933594e-02 -9.682780504226684570e-02 1.006316915154457092e-01 3.492814600467681885e-01 3.028343617916107178e-01 -1.048836857080459595e-01 -2.061570622026920319e-02 1.532770544290542603e-01 -5.120933055877685547e-03 -1.422503590583801270e-01 -1.904703080654144287e-01 -1.004538908600807190e-01 2.695601433515548706e-02 -5.651340261101722717e-02 1.954073011875152588e-01 1.991639435291290283e-01 -2.297892123460769653e-01 9.146659821271896362e-02 8.570428937673568726e-02 -8.274950087070465088e-02 2.798145413398742676e-01
-3.839251026511192322e-02 -5.120431259274482727e-02 8.396981656551361084e-02 2.428993731737136841e-01 1.957079768180847168e-02 -1.402260363101959229e-01 -3.055312633514404297e-01 1.099449023604393005e-01 -2.424700371921062469e-02 -1.314715892076492310e-01 4.471808969974517822e-01 -7.774405926465988159e-02 1.435935795307159424e-01 1.058385893702507019e-01 3.602111041545867920e-01 1.235335096716880798e-01 -3.130697309970855713e-01 3.945741951465606689e-01 1.762287691235542297e-02 -9.801914542913436890e-02 -1.828919798135757446e-01 -1.315997242927551270e-01 -1.561882197856903076e-01 1.525943279266357422e-01 -7.776463031768798828e-02 2.616710215806961060e-02 -1.891352795064449310e-02 -8.350627869367599487e-02 3.913900628685951233e-02 -1.324622780084609985e-01 -8.194037526845932007e-02 -4.154033213853836060e-02
3.776615858078002930e-02 -1.198059469461441040e-01 4.139162972569465637e-02 -1.685710102319717407e-01 -1.376576423645019531e-01 1.204577554017305374e-02 -1.708282041363418102e-03 2.234795689582824707e-01 1.577944308519363403e-01 -2.081333696842193604e-01 -9.647876769304275513e-02 1.568393595516681671e-02 -1.454803496599197388e-01 7.339265942573547363e-02 3.787803053855895996e-01 1.158626377582550049e-02 -3.209784030914306641e-01 1.438460797071456909e-01 -2.911915630102157593e-02 3.434090688824653625e-02 -2.273988127708435059e-01 9.142142534255981445e-02 -4.132798016071319580e-01 -1.059559136629104614e-01 -2.060361057519912720e-01 -2.300596535205841064e-01 -1.089769303798675537e-01 -3.846224248409271240e-01 1.031644940376281738e-01 -1.885604113340377808e-02 4.814910888671875000e-02 -2.776636742055416107e-02
-9.081789851188659668e-02 2.024651318788528442e-02 -1.480598449707031250e-01 -1.175576169043779373e-02 1.557595580816268921e-01 -1.036261320114135742e-01 -4.657226428389549255e-02 2.463602423667907715e-01 -7.462611794471740723e-02 1.876426637172698975e-01 9.381104260683059692e-02 -7.140062749385833740e-02 -9.646241366863250732e-02 2.953425645828247070e-01 2.858328223228454590e-01 2.914842963218688965e-01 -1.642878502607345581e-01 3.397312387824058533e-02 2.630385011434555054e-02 6.946466118097305298e-02 -1.347459107637405396e-01 -4.672447443008422852e-01 7.565426826477050781e-02 2.869098186492919922e-01 -2.273575812578201294e-01 -3.336500525474548340e-01 -8.600454032421112061e-02 -1.933741569519042969e-02 5.541700497269630432e-02 -6.514588743448257446e-02 7.320061326026916504e-02 -1.091450154781341553e-01
-1.497872173786163330e-01 -1.216365471482276917e-01 2.648102641105651855e-01 -8.147540502250194550e-03 2.883115112781524658e-01 -1.535114459693431854e-02 -7.301861792802810669e-02 1.131092458963394165e-01 2.567951008677482605e-02 -1.697819679975509644e-01 -3.608711808919906616e-02 5.004414543509483337e-02 -2.756626904010772705e-01 6.447089463472366333e-02 3.727840026840567589e-03 6.613912433385848999e-02 -2.076651006937026978e-01 3.242307901382446289e-02 -2.724135294556617737e-02 -8.672719448804855347e-02 1.332419961690902710e-01 -1.902257502079010010e-01 -1.820738017559051514e-01 -3.184800446033477783e-01 -1.719759404659271240e-01 -1.893273144960403442e-01 1.268202215433120728e-01 -3.805583119392395020e-01 3.384006023406982422e-01 -2.686454355716705322e-01 6.865301728248596191e-02 -1.207463368773460388e-01
-3.153883516788482666e-01 -1.099790856242179871e-01 -1.130254715681076050e-01 6.535273976624011993e-03 8.954455703496932983e-02 -1.074333339929580688e-01 -9.251933544874191284e-02 5.129384249448776245e-02 5.356602072715759277e-01 -2.521544992923736572e-01 5.501241423189640045e-03 1.170396134257316589e-01 -5.835719779133796692e-02 1.816259026527404785e-01 2.625175416469573975e-01 1.331845223903656006e-01 -5.328756570816040039e-02 -5.556430667638778687e-02 -7.303507626056671143e-02 6.271901726722717285e-02 -1.364603191614151001e-01 -8.397923409938812256e-02 -2.502737045288085938e-01 -2.412220835685729980e-02 -2.748811841011047363e-01 -2.622600197792053223e-01 -1.412101238965988159e-01 -2.290695905685424805e-01 -1.246415427885949612e-03 -2.981162816286087036e-02 1.479292958974838257e-01 1.181647703051567078e-01
6.517931073904037476e-02 -2.937879860401153564e-01 -6.102250888943672180e-02 1.602902710437774658e-01 -4.798883944749832153e-02 -2.149659395217895508e-01 8.077213913202285767e-02 -2.713858708739280701e-02 2.781228423118591309e-01 -3.055535256862640381e-02 -7.439547032117843628e-02 1.255737692117691040e-01 -1.984596624970436096e-02 1.454164981842041016e-01 4.099314808845520020e-01 -3.500206768512725830e-02 2.500743418931961060e-02 -1.926716044545173645e-02 3.308428823947906494e-01 -1.251106858253479004e-01 -1.172763481736183167e-01 -1.341219693422317505e-01 1.271921992301940918e-01 -6.217635422945022583e-02 -3.391525894403457642e-02 -1.722674667835235596e-01 2.076925188302993774e-01 -2.766025364398956299e-01 1.818836927413940430e-01 -3.235719203948974609e-01 2.046720534563064575e-01 -1.606751531362533569e-01
2.841372974216938019e-02 -1.174306944012641907e-01 -3.311772271990776062e-02 -1.427028775215148926e-01 3.585706055164337158e-01 -1.357535482384264469e-03 -4.257123172283172607e-01 1.217452138662338257e-01 -9.961922466754913330e-02 6.399184465408325195e-02 1.174957156181335449e-01 -5.249040573835372925e-02 -5.050528421998023987e-02 2.357505857944488525e-01 3.208055496215820312e-01 1.222727522253990173e-01 1.112219020724296570e-01 -2.510162293910980225e-01 -9.409042447805404663e-02 -2.653899416327476501e-02 -1.482108887284994125e-02 -3.022685460746288300e-02 3.227107599377632141e-02 1.103955060243606567e-01 -3.180452436208724976e-02 2.680744528770446777e-01 1.610176824033260345e-02 -2.098788768053054810e-01 -1.303845942020416260e-01 -4.121603965759277344e-01 1.508352458477020264e-01 8.141679316759109497e-02
1.572362147271633148e-02 -2.797600626945495605e-01 1.779383048415184021e-02 -1.397510468959808350e-01 1.717493683099746704e-01 -2.513702213764190674e-01 -9.785312414169311523e-02 -1.497162282466888428e-01 5.737658217549324036e-02 2.749448269605636597e-02 -1.140294373035430908e-01 -2.959244549274444580e-01 -2.835800684988498688e-02 2.694173753261566162e-01 4.649046957492828369e-01 9.164992719888687134e-03 3.701152652502059937e-02 1.962357759475708008e-01 3.732926547527313232e-01 -1.191860288381576538e-01 -1.669927537441253662e-01 -1.166651956737041473e-02 1.962627843022346497e-02 -2.657525800168514252e-02 -2.142660021781921387e-01 -8.222366869449615479e-02 -2.443284988403320312e-01 -2.969764918088912964e-02 -5.135556682944297791e-02 8.382168598473072052e-03 1.797606945037841797e-01 -1.091640368103981018e-01
-4.434640333056449890e-02 -3.658573329448699951e-01 2.679554820060729980e-01 -8.359858393669128418e-02 1.443138718605041504e-01 -1.935004740953445435e-01 -2.218629606068134308e-02 5.449146032333374023e-02 1.122688502073287964e-01 -5.796533077955245972e-02 -2.499585784971714020e-02 2.123441249132156372e-01 -3.773685172200202942e-02 4.050295054912567139e-01 3.530745804309844971e-01 1.442229151725769043e-01 -5.057109985500574112e-03 2.407852113246917725e-01 -3.398856520652770996e-02 1.973952725529670715e-02 -4.528829753398895264e-01 -8.493528515100479126e-02 -9.050936251878738403e-02 1.600351780652999878e-01 -1.235401183366775513e-01 8.420444093644618988e-03 -7.088036090135574341e-02 -9.728669375181198120e-02 4.764185845851898193e-02 -6.803145259618759155e-02 -5.538441706448793411e-03 9.289685636758804321e-02
3.092631883919239044e-02 5.236008670181035995e-03 -4.535749927163124084e-02 -2.398929446935653687e-01 4.929289519786834717e-01 -3.130405545234680176e-01 3.433119505643844604e-03 1.923767328262329102e-01 1.261650398373603821e-02 -2.183266878128051758e-01 -2.570380084216594696e-02 2.474337816238403320e-01 5.764698237180709839e-02 6.682137399911880493e-02 3.573354780673980713e-01 7.251263409852981567e-02 -1.060785166919231415e-02 2.649424970149993896e-01 -3.100428357720375061e-02 9.064127691090106964e-03 -6.011500488966703415e-03 1.028834357857704163e-01 -2.670769095420837402e-01 7.636667788028717041e-02 -2.782654464244842529e-01 -6.094697490334510803e-02 7.121986243873834610e-03 -1.637623608112335205e-01 1.041114479303359985e-01 -8.338970690965652466e-02 1.515544950962066650e-01 5.532729625701904297e-02
-2.241668850183486938e-01 -5.644598975777626038e-02 -2.833835221827030182e-02 -1.171781793236732483e-01 9.463389962911605835e-02 -2.040601819753646851e-01 -2.353263199329376221e-01 1.320951581001281738e-01 -1.343405693769454956e-01 1.008119154721498489e-02 -4.752722382545471191e-02 -1.910971552133560181e-01 -2.747904323041439056e-02 -8.425539126619696617e-04 8.423504233360290527e-02 2.661127746105194092e-01 -4.248890578746795654e-01 6.812996417284011841e-02 3.472584784030914307e-01 -2.478570910170674324e-03 -6.969292461872100830e-02 3.719093278050422668e-02 -6.996604055166244507e-02 5.773475393652915955e-03 -3.444570004940032959e-01 -1.695462912321090698e-01 -2.835462056100368500e-02 -2.250807732343673706e-01 -1.517664641141891479e-02 -3.372312486171722412e-01 6.665541976690292358e-02 -1.970183700323104858e-01
-1.659074425697326660e-01 -2.537885606288909912e-01 -1.571608185768127441e-01 -1.549465656280517578e-01 2.111145555973052979e-01 -2.195532023906707764e-01 4.043723642826080322e-02 2.229234427213668823e-01 -3.912518173456192017e-02 -2.707013189792633057e-01 -3.870194405317306519e-02 2.272347956895828247e-01 4.522358253598213196e-02 3.615125119686126709e-01 7.441025227308273315e-02 -5.611370876431465149e-02 -1.568932682275772095e-01 9.707109630107879639e-02 -5.560622736811637878e-02 -2.766663730144500732e-01 -1.133712157607078552e-01 -1.091219931840896606e-01 -8.517389744520187378e-02 2.549234032630920410e-01 9.732844680547714233e-02 1.132076084613800049e-01 -2.128182351589202881e-01 -2.620522081851959229e-01 1.249557361006736755e-01 -6.234992295503616333e-02 1.846765577793121338e-01 2.129671871662139893e-01
1.123108193278312683e-01 1.652691513299942017e-01 -1.311758160591125488e-01 -4.152740910649299622e-02 1.457669585943222046e-01 -3.649201095104217529e-01 -2.003922313451766968e-01 1.939709186553955078e-01 -6.727092713117599487e-02 -3.322828710079193115e-01 -8.619900047779083252e-02 1.423003077507019043e-01 -4.494712501764297485e-02 3.212031722068786621e-02 3.191902935504913330e-01 1.543949395418167114e-01 -5.159106105566024780e-03 2.411248385906219482e-01 1.123629361391067505e-01 -1.555284578353166580e-02 1.665299683809280396e-01 -1.178656984120607376e-02 -1.575252562761306763e-01 -5.613817367702722549e-03 8.966376632452011108e-02 -3.837768435478210449e-01 1.398346573114395142e-01 -1.541188806295394897e-01 9.905160963535308838e-02 -1.284147202968597412e-01 2.958545386791229248e-01 3.662343695759773254e-02
-2.385125681757926941e-02 -1.523591428995132446e-01 3.082674741744995117e-01 1.493348181247711182e-02 -8.612783253192901611e-02 -2.958579659461975098e-01 2.578838914632797241e-02 -7.705524563789367676e-02 1.263762712478637695e-01 -9.088764339685440063e-02 7.822096347808837891e-02 -3.089126944541931152e-01 -1.713448762893676758e-01 2.966406345367431641e-01 2.450627088546752930e-01 2.184814959764480591e-01 -1.893253177404403687e-01 -1.415319144725799561e-01 9.306775033473968506e-02 6.748055107891559601e-03 -2.383602112531661987e-01 -2.212900817394256592e-01 -1.146765127778053284e-01 1.411310881376266479e-01 -2.373990863561630249e-01 -2.028170078992843628e-01 -9.057094156742095947e-02 -1.090830788016319275e-01 -1.631848812103271484e-01 -7.018182426691055298e-02 1.668275296688079834e-01 2.192585617303848267e-01
-4.427914321422576904e-02 -2.834792137145996094e-01 -4.672839865088462830e-02 8.259688317775726318e-02 4.231669008731842041e-01 -1.710834056138992310e-01 -1.702705919742584229e-01 2.799125909805297852e-01 1.249640583992004395e-01 -1.986567825078964233e-01 -2.146356701850891113e-01 1.096879020333290100e-01 7.887541502714157104e-02 1.281927376985549927e-01 2.180538028478622437e-01 9.151699393987655640e-02 -2.905391855165362358e-03 1.733933240175247192e-01 2.543951151892542839e-03 4.612011089920997620e-02 2.362972050905227661e-01 6.291702389717102051e-02 -2.957687675952911377e-01 1.557342559099197388e-01 -1.099996641278266907e-01 -2.145216055214405060e-02 -4.316508769989013672e-02 -9.464930742979049683e-02 -9.747549891471862793e-02 -1.728681325912475586e-01 3.527469635009765625e-01 1.014915928244590759e-01
-8.623500168323516846e-02 -2.699829339981079102e-01 5.685188248753547668e-02 -1.303992606699466705e-02 3.457645177841186523e-01 -2.258622795343399048e-01 -3.065482899546623230e-02 5.744851380586624146e-02 6.514617055654525757e-02 6.225395016372203827e-03 2.502055764198303223e-01 9.145272895693778992e-03 -6.165884435176849365e-03 3.329301625490188599e-02 2.308326512575149536e-01 2.496290951967239380e-01 2.082916051149368286e-01 -1.565928459167480469e-01 5.794709920883178711e-02 7.419517636299133301e-02 -5.062082782387733459e-02 -4.136533942073583603e-03 -3.300029337406158447e-01 -1.075451448559761047e-01 -2.825542688369750977e-01 -3.221582770347595215e-01 3.918657079339027405e-02 -2.456107437610626221e-01 1.420811563730239868e-01 1.241195276379585266e-01 1.966486424207687378e-01 1.954125761985778809e-01
9.569285064935684204e-02 -2.236992567777633667e-01 -1.430897414684295654e-01 -7.069969922304153442e-02 5.617145895957946777e-01 -9.391423314809799194e-02 -1.492374241352081299e-01 1.833092719316482544e-01 -9.858297556638717651e-02 3.703471645712852478e-02 -1.394680738449096680e-01 3.201805651187896729e-01 1.445877403020858765e-01 1.313998848199844360e-01 3.550179004669189453e-01 1.616452187299728394e-01 -1.234949156641960144e-01 -3.285031020641326904e-02 4.828330129384994507e-02 -5.919776111841201782e-02 1.488247960805892944e-01 -6.808959692716598511e-02 -7.912657409906387329e-02 1.964419335126876831e-01 -1.426494419574737549e-01 8.721147477626800537e-02 8.118440955877304077e-02 -7.997290790081024170e-02 1.359093338251113892e-01 -1.641754806041717529e-01 4.198657721281051636e-02 1.725840866565704346e-01
1.132419928908348083e-01 1.713294982910156250e-01 -1.079364195466041565e-01 -1.094938963651657104e-01 6.931971013545989990e-02 -2.188289910554885864e-01 -2.574463784694671631e-01 2.085455656051635742e-01 -1.198109835386276245e-01 -2.479786276817321777e-01 -2.091626822948455811e-01 1.222589612007141113e-01 1.115408614277839661e-01 6.847723573446273804e-02 3.459898829460144043e-01 3.474983572959899902e-01 -4.633408412337303162e-02 1.750464886426925659e-01 7.007866352796554565e-02 -1.167811080813407898e-02 2.040626555681228638e-01 -8.394305408000946045e-02 -1.793515384197235107e-01 1.987612061202526093e-02 -6.387676298618316650e-02 -3.524494767189025879e-01 1.310991793870925903e-01 -1.044126227498054504e-01 1.178530901670455933e-01 -1.212264001369476318e-01 2.676142752170562744e-01 6.248997524380683899e-02
1.271220594644546509e-01 -1.862677931785583496e-01 -1.718238443136215210e-01 -1.340481340885162354e-01 3.618137538433074951e-01 -1.693477928638458252e-01 -1.328976452350616455e-01 2.596327662467956543e-01 -5.397856235504150391e-02 -9.250820428133010864e-02 -7.968799211084842682e-03 2.448740005493164062e-01 2.192674279212951660e-01 2.040173113346099854e-01 4.398845732212066650e-01 1.436373442411422729e-01 -7.579921931028366089e-02 -1.049930527806282043e-01 5.253464356064796448e-02 8.838276378810405731e-03 1.568046361207962036e-01 7.186798844486474991e-03 -7.862931489944458008e-02 1.650021672248840332e-01 -1.888125240802764893e-01 7.814678363502025604e-03 -6.697634607553482056e-02 -9.988180547952651978e-02 1.565575301647186279e-01 -8.987300097942352295e-02 4.371026530861854553e-03 3.481793701648712158e-01
-8.272694796323776245e-02 -1.247713062912225723e-02 -8.147294074296951294e-02 1.050141006708145142e-01 1.202633157372474670e-01 -2.559438645839691162e-01 1.420135516673326492e-02 1.820977628231048584e-01 -2.172913253307342529e-01 -6.719791889190673828e-02 1.649964451789855957e-01 1.054754629731178284e-01 5.013274773955345154e-02 2.639157176017761230e-01 3.277174234390258789e-01 9.626000374555587769e-02 5.411192029714584351e-02 -5.191616364754736423e-04 -2.416010349988937378e-01 2.381485188379883766e-03 -4.713506996631622314e-01 -2.260046154260635376e-01 -3.556366562843322754e-01 -4.603828117251396179e-02 -2.452814131975173950e-01 -1.204722672700881958e-01 8.192890882492065430e-02 -1.708390116691589355e-01 3.341957181692123413e-02 -6.703203916549682617e-02 -2.664127573370933533e-02 -5.520154163241386414e-02
2.168790809810161591e-02 -1.893875598907470703e-01 6.205270439386367798e-02 -3.567907959222793579e-02 1.240758001804351807e-01 -1.851518303155899048e-01 -2.283888608217239380e-01 5.872221291065216064e-02 3.465451598167419434e-01 -5.756109580397605896e-02 1.428905725479125977e-01 4.517813026905059814e-02 3.832027316093444824e-02 1.338590979576110840e-01 1.985713690519332886e-01 1.486519128084182739e-01 -1.515211462974548340e-01 -9.422028064727783203e-02 3.189301788806915283e-01 -7.695908099412918091e-02 2.247228920459747314e-01 -2.921844124794006348e-01 -1.728035807609558105e-01 -1.684973239898681641e-01 -3.714864701032638550e-02 -2.108332365751266479e-01 9.527557343244552612e-02 -2.155164927244186401e-01 1.959930509328842163e-01 -3.518210649490356445e-01 -1.222143769264221191e-01 1.199554800987243652e-01
4.190595448017120361e-02 -2.376717180013656616e-01 -6.066207587718963623e-02 -1.268628519028425217e-02 2.436599284410476685e-01 -1.758490949869155884e-01 -5.918650701642036438e-02 -4.529249668121337891e-02 6.581914424896240234e-02 -2.892775833606719971e-01 -1.801878958940505981e-01 4.182814806699752808e-02 -2.075445605441927910e-03 1.994360685348510742e-01 4.555814862251281738e-01 7.211980968713760376e-02 2.108099013566970825e-01 2.239355295896530151e-01 -1.183921918272972107e-01 2.583221197128295898e-01 1.558560580015182495e-01 -1.280243098735809326e-01 -3.615780547261238098e-02 1.746829785406589508e-02 -1.541269868612289429e-01 -3.953669965267181396e-02 -1.362622808665037155e-02 -9.812296181917190552e-02 1.038865149021148682e-01 -1.714553982019424438e-01 4.149343371391296387e-01 4.670326784253120422e-02
4.972875863313674927e-02 1.033543422818183899e-02 2.306833118200302124e-02 1.938837915658950806e-01 2.296684533357620239e-01 -3.859236463904380798e-02 -1.268422603607177734e-01 -1.818600483238697052e-02 -3.898236155509948730e-02 1.090792566537857056e-01 1.690021902322769165e-01 -8.256091736257076263e-03 4.757197946310043335e-02 2.379753589630126953e-01 3.379275202751159668e-01 2.767991721630096436e-01 -2.536448538303375244e-01 -1.251006964594125748e-02 -5.408857762813568115e-02 -3.810058832168579102e-01 4.847232252359390259e-02 -4.202229380607604980e-01 -7.196971774101257324e-02 2.119948416948318481e-01 8.473802357912063599e-02 1.481901854276657104e-01 -5.189223214983940125e-02 -2.975461483001708984e-01 1.536149159073829651e-02 -2.250437997281551361e-02 -5.604790896177291870e-02 -1.760445535182952881e-01
5.032470077276229858e-02 -5.180330201983451843e-02 -9.364659339189529419e-02 -4.519852250814437866e-02 1.484949886798858643e-01 -1.203503459692001343e-01 -5.184411630034446716e-02 -1.223922893404960632e-02 1.854272037744522095e-01 -3.860844671726226807e-01 1.144229993224143982e-01 2.766139805316925049e-01 1.756982952356338501e-01 7.294356822967529297e-02 2.678690850734710693e-01 3.041934072971343994e-01 -1.250317096710205078e-01 1.914840638637542725e-01 1.812820788472890854e-03 -1.191571950912475586e-01 1.246770173311233521e-01 -1.712165921926498413e-01 -3.280587866902351379e-02 1.632924675941467285e-01 -1.364433765411376953e-01 -2.372912913560867310e-01 3.560650348663330078e-01 -1.604938954114913940e-01 1.535848528146743774e-01 -1.332528889179229736e-01 1.989125907421112061e-01 -1.535959094762802124e-01
-2.048849910497665405e-01 -3.107899725437164307e-01 5.202106386423110962e-02 4.580343142151832581e-02 -2.764886319637298584e-01 -2.218792438507080078e-01 -1.866026520729064941e-01 -1.319323182106018066e-01 -1.430589556694030762e-01 5.873103439807891846e-02 -1.306196749210357666e-01 9.318739175796508789e-02 -1.422069221735000610e-01 1.037937998771667480e-01 3.726752698421478271e-01 2.056431323289871216e-01 -1.258445531129837036e-01 5.586136877536773682e-02 1.830962151288986206e-01 2.617585286498069763e-02 -1.076391115784645081e-01 -1.261653602123260498e-01 -1.314254850149154663e-01 -1.191577166318893433e-01 5.622861161828041077e-02 -1.940236836671829224e-01 3.635649383068084717e-01 -2.603640556335449219e-01 -2.741003781557083130e-02 4.697706922888755798e-02 1.718261688947677612e-01 1.774596869945526123e-01
-2.337052673101425171e-02 2.861772477626800537e-02 3.135621920228004456e-02 3.300383687019348145e-01 1.511104404926300049e-01 -1.714158356189727783e-01 -1.538030952215194702e-01 1.758428639732301235e-03 -2.609629034996032715e-01 -2.167108654975891113e-01 1.811109781265258789e-01 8.870694041252136230e-02 2.830248512327671051e-02 9.785313159227371216e-02 3.790979087352752686e-01 1.478621214628219604e-01 -3.537807166576385498e-01 2.772312164306640625e-01 2.478790134191513062e-01 -7.181518524885177612e-02 -4.917154833674430847e-02 -2.088750302791595459e-01 -1.885869167745113373e-02 6.175459548830986023e-02 1.808857619762420654e-01 1.432476341724395752e-01 -2.586992681026458740e-01 -1.025590449571609497e-01 7.121266424655914307e-02 1.639891229569911957e-02 1.570996046066284180e-01 -4.026251286268234253e-02
-8.314030617475509644e-02 -9.906522929668426514e-02 3.927844762802124023e-02 -1.812207396142184734e-03 1.835775524377822876e-01 -7.153788208961486816e-02 -2.686534635722637177e-02 8.794604241847991943e-02 1.074711009860038757e-01 -4.258422553539276123e-01 -1.303849220275878906e-01 -1.361799389123916626e-01 -4.488115012645721436e-01 1.649044603109359741e-01 2.704632580280303955e-01 2.262575328350067139e-01 2.497665882110595703e-01 -1.724080294370651245e-01 1.755303293466567993e-01 1.095555946230888367e-01 -5.861484259366989136e-02 -5.066607147455215454e-02 -2.127334028482437134e-01 3.373851999640464783e-02 -2.276396453380584717e-01 -1.432154625654220581e-01 1.581843197345733643e-01 -2.124211192131042480e-01 1.171184703707695007e-01 -7.782863825559616089e-02 5.380173772573471069e-02 2.421228587627410889e-02
2.235167771577835083e-01 -2.441781461238861084e-01 2.325087785720825195e-01 2.186065018177032471e-01 -1.594496774487197399e-03 -5.144405961036682129e-01 -2.003427296876907349e-01 1.285784542560577393e-01 -3.859315440058708191e-02 2.179963439702987671e-01 1.706465333700180054e-02 4.614595696330070496e-02 -2.835461869835853577e-02 3.859239220619201660e-01 2.097436040639877319e-01 5.506513640284538269e-02 -1.343725472688674927e-01 9.022517502307891846e-02 1.285833716392517090e-01 -3.430189937353134155e-02 8.556712418794631958e-02 -3.417982161045074463e-01 -1.096154674887657166e-01 3.964968025684356689e-02 7.235018536448478699e-03 4.636651650071144104e-02 9.351682662963867188e-02 -1.251370161771774292e-01 -3.858962282538414001e-02 -2.914678305387496948e-02 -7.931168377399444580e-02 4.658729210495948792e-02
8.973023295402526855e-02 -1.634920388460159302e-01 -1.781430691480636597e-01 -2.966253459453582764e-01 1.475831121206283569e-01 -6.270756572484970093e-02 -2.808546125888824463e-01 -1.015978902578353882e-01 -1.548982262611389160e-01 -2.148211151361465454e-01 8.123715966939926147e-02 -1.961891204118728638e-01 -6.576583534479141235e-02 2.191356718540191650e-01 2.278520166873931885e-01 -4.689056798815727234e-02 1.817537546157836914e-01 7.136711478233337402e-02 -1.205134466290473938e-01 2.799697034060955048e-02 6.491476297378540039e-02 -3.241537511348724365e-01 -8.235663175582885742e-02 -1.149986237287521362e-01 -2.535339295864105225e-01 -1.290910392999649048e-01 2.707861363887786865e-02 -3.084163069725036621e-01 7.256266474723815918e-02 3.605264127254486084e-01 7.819654792547225952e-02 8.945324271917343140e-02
2.242486737668514252e-02 -1.181108355522155762e-01 3.483728319406509399e-02 1.277783513069152832e-01 -1.658524125814437866e-01 -2.418392896652221680e-01 -3.606576621532440186e-01 1.530733108520507812e-01 2.181726247072219849e-01 4.080366715788841248e-02 1.462955027818679810e-01 1.799156218767166138e-01 1.021266281604766846e-01 1.715004295110702515e-01 1.956381648778915405e-01 2.854649126529693604e-01 -1.910392940044403076e-01 4.864047840237617493e-02 -1.728980839252471924e-01 -1.658775508403778076e-01 -8.013309538364410400e-02 1.411386877298355103e-01 -1.012643203139305115e-01 1.853780001401901245e-01 -5.583019182085990906e-02 -1.927684396505355835e-01 -1.447511464357376099e-01 -4.114502370357513428e-01 1.113037168979644775e-01 2.107487320899963379e-01 8.276557177305221558e-02 -6.676838546991348267e-02
1.801955997943878174e-01 -1.509513556957244873e-01 4.065734148025512695e-02 -1.422589179128408432e-02 -2.042579352855682373e-01 -2.222511470317840576e-01 -2.725639939308166504e-01 8.369682729244232178e-02 -4.075660184025764465e-02 -2.515077777206897736e-02 1.406226903200149536e-01 -3.570444583892822266e-01 -2.252732515335083008e-01 2.361070066690444946e-01 2.116969227790832520e-01 -5.688207224011421204e-02 -3.036753833293914795e-01 1.991902142763137817e-01 7.562596350908279419e-02 8.638009428977966309e-02 -1.600023955106735229e-01 -1.011704578995704651e-01 -2.508071362972259521e-01 1.046900004148483276e-01 -1.457501202821731567e-01 -6.736987829208374023e-02 9.643235057592391968e-02 -2.753351032733917236e-01 -3.913107514381408691e-02 2.118569463491439819e-01 2.010232806205749512e-01 -1.178466305136680603e-01
-4.630858451128005981e-02 -8.082420378923416138e-02 -1.157823354005813599e-01 -3.115250356495380402e-02 4.034906625747680664e-01 -1.390296965837478638e-01 -2.480340301990509033e-01 2.485605627298355103e-01 5.357525125145912170e-02 -3.021936118602752686e-01 -3.085421621799468994e-01 8.156462758779525757e-02 1.116357669234275818e-01 1.717275381088256836e-01 4.529475867748260498e-01 -3.068714868277311325e-03 9.826420992612838745e-02 1.272693425416946411e-01 4.718057438731193542e-02 -4.133819043636322021e-02 -6.737209111452102661e-02 -1.799286454916000366e-01 5.776015296578407288e-02 -2.782500088214874268e-01 1.359206065535545349e-02 -8.803612738847732544e-02 2.379953116178512573e-02 -2.140703201293945312e-01 -1.527862846851348877e-01 -2.801974117755889893e-02 3.265801444649696350e-02 3.687641769647598267e-02
-9.219156205654144287e-02 9.355249255895614624e-02 1.299032717943191528e-01 9.981990791857242584e-03 2.616611421108245850e-01 -2.053950428962707520e-01 9.172247350215911865e-02 7.803267240524291992e-02 3.550617024302482605e-02 -3.891941308975219727e-01 -8.725544810295104980e-02 -1.266592144966125488e-01 1.042070910334587097e-01 8.452435582876205444e-02 1.854323297739028931e-01 1.239391118288040161e-01 6.206453591585159302e-02 2.856163978576660156e-01 3.659281432628631592e-01 -1.873149722814559937e-01 1.154524683952331543e-01 -2.071762979030609131e-01 -4.963885247707366943e-02 2.038862407207489014e-01 -2.614988982677459717e-01 -1.873129755258560181e-01 3.199385479092597961e-02 -2.810711562633514404e-01 1.372199207544326782e-01 4.695872962474822998e-02 2.485471079126000404e-03 1.929847300052642822e-01
9.824612736701965332e-02 1.059927791357040405e-01 1.321383751928806305e-03 -1.177019402384757996e-01 4.247511178255081177e-02 -6.608740240335464478e-02 -1.519192308187484741e-01 1.481488645076751709e-01 -3.291420936584472656e-01 4.753398150205612183e-02 5.582772195339202881e-02 -1.926224976778030396e-01 -1.864949017763137817e-01 3.569624423980712891e-01 1.398928165435791016e-01 2.038260400295257568e-01 3.490480408072471619e-02 1.745825260877609253e-01 1.860824525356292725e-01 1.933668404817581177e-01 -1.182127669453620911e-01 -1.649897247552871704e-01 -9.092140942811965942e-02 -2.726686000823974609e-01 -4.109583199024200439e-01 -5.364800989627838135e-02 -1.344280093908309937e-01 -1.200355440378189087e-01 -8.938036859035491943e-02 2.059248741716146469e-03 3.077507615089416504e-01 7.384644448757171631e-02
7.946234196424484253e-02 3.117114007472991943e-01 -4.836808890104293823e-02 -1.758870333433151245e-01 -3.149377182126045227e-02 -2.770396471023559570e-01 -1.650246232748031616e-01 -1.163739711046218872e-01 -2.835758626461029053e-01 -1.878850013017654419e-01 -7.041130214929580688e-02 7.655034307390451431e-03 -2.707802224904298782e-03 2.515894174575805664e-01 2.630091905593872070e-01 -7.046579569578170776e-02 -1.726920530200004578e-02 7.074622903019189835e-03 1.194626837968826294e-01 1.102396398782730103e-01 -1.451769471168518066e-01 -2.178053110837936401e-01 -1.762073040008544922e-01 -2.566610276699066162e-01 -2.555106878280639648e-01 -1.499996632337570190e-01 -1.041112989187240601e-01 -3.114293515682220459e-01 1.938628032803535461e-02 1.924163550138473511e-01 2.093276083469390869e-01 1.323189139366149902e-01
-1.001505032181739807e-01 -5.423739086836576462e-03 -7.680924236774444580e-02 1.946727372705936432e-02 3.658623695373535156e-01 -3.135068714618682861e-01 -2.084576785564422607e-01 1.474508196115493774e-01 1.001764647662639618e-02 -2.840817868709564209e-01 -2.923604846000671387e-01 3.918493539094924927e-02 1.168562173843383789e-01 1.167334336787462234e-02 2.060458213090896606e-01 3.704334199428558350e-01 -8.145491033792495728e-02 2.415974289178848267e-01 -9.170288220047950745e-03 -1.363612562417984009e-01 7.295047491788864136e-02 8.571030944585800171e-02 -8.798805624246597290e-02 1.327138096094131470e-01 -3.655761107802391052e-02 -1.164996251463890076e-01 -1.850244589149951935e-02 -1.132137924432754517e-01 8.249561488628387451e-02 -2.606414854526519775e-01 2.690851986408233643e-01 1.676992624998092651e-01
-1.401129961013793945e-01 -3.205773606896400452e-02 1.763181388378143311e-02 3.343429863452911377e-01 1.869019120931625366e-01 -1.999995559453964233e-01 -3.743833601474761963e-01 -7.356043159961700439e-02 -2.887974381446838379e-01 -1.614994406700134277e-01 -2.812539339065551758e-01 -1.123692691326141357e-01 -5.569125711917877197e-02 5.133976787328720093e-02 1.975556612014770508e-01 5.261624231934547424e-02 1.141088269650936127e-02 1.448324620723724365e-01 -1.971867978572845459e-01 -8.857793174684047699e-03 -2.019019722938537598e-01 -1.503098607063293457e-01 -1.671671867370605469e-01 -8.611345291137695312e-02 -3.295675385743379593e-03 1.068812757730484009e-01 5.043417215347290039e-02 -3.860483467578887939e-01 2.353610284626483917e-02 -2.617413401603698730e-01 2.528817392885684967e-02 -8.055171370506286621e-02
-2.049297094345092773e-01 -4.311918094754219055e-02 1.103213801980018616e-01 -9.478707611560821533e-02 5.097969770431518555e-01 -2.380892485380172729e-01 -1.681023836135864258e-01 1.845534332096576691e-02 3.147614188492298126e-04 -1.898982077836990356e-01 1.440059691667556763e-01 7.573367096483707428e-03 7.279793173074722290e-02 4.807901754975318909e-02 1.478288620710372925e-01 -1.697224527597427368e-01 -1.238549500703811646e-01 -1.847256720066070557e-01 1.370912492275238037e-01 7.843749970197677612e-02 6.560559570789337158e-02 -1.878322064876556396e-01 -4.106281995773315430e-01 1.449597440659999847e-02 -1.621962636709213257e-01 -9.078025817871093750e-02 -4.356369748711585999e-02 -2.070323973894119263e-01 -1.844320595264434814e-01 1.450772285461425781e-01 1.236487403512001038e-01 2.054325789213180542e-01
-1.459717154502868652e-01 -1.733211278915405273e-01 -1.680576205253601074e-01 -1.193574517965316772e-01 2.757621705532073975e-01 -1.042193323373794556e-01 -1.050980985164642334e-01 -2.894712612032890320e-02 -5.227456241846084595e-02 -8.158995211124420166e-02 6.512037664651870728e-02 -2.497866451740264893e-01 -3.994584083557128906e-01 -1.257925480604171753e-01 1.775530129671096802e-01 -5.589781701564788818e-02 -2.591691911220550537e-01 2.281672060489654541e-01 4.374344646930694580e-02 -1.098484396934509277e-01 1.918203383684158325e-01 -6.152026355266571045e-02 -2.605850100517272949e-01 6.552278995513916016e-02 -1.063654273748397827e-01 -1.874881088733673096e-01 -1.272165924310684204e-01 -3.291427791118621826e-01 1.679254323244094849e-01 1.466720402240753174e-01 2.026730328798294067e-01 1.164019778370857239e-01
-3.446759581565856934e-01 -1.431654393672943115e-02 -1.803608387708663940e-01 -1.407434195280075073e-01 1.246716678142547607e-01 -1.960645020008087158e-01 -1.600316613912582397e-01 2.208061814308166504e-01 2.364911735057830811e-01 -1.670750081539154053e-01 1.403937488794326782e-01 5.714123696088790894e-02 -1.760426014661788940e-01 2.707110643386840820e-01 1.235060468316078186e-01 1.994056999683380127e-01 1.283538192510604858e-01 1.680083721876144409e-01 -9.838700294494628906e-02 -1.266617327928543091e-02 2.671205103397369385e-01 -3.871441483497619629e-01 -4.838449135422706604e-02 -5.641298368573188782e-03 -2.883650958538055420e-01 -1.332801878452301025e-01 3.161247447133064270e-02 -1.309901773929595947e-01 1.362503767013549805e-01 -1.247894093394279480e-01 -4.182352125644683838e-02 3.293930366635322571e-02
-2.718438208103179932e-01 1.141175441443920135e-02 -5.033999308943748474e-02 -1.276370137929916382e-01 2.316060066223144531e-01 -3.002787232398986816e-01 1.186991706490516663e-01 2.528243362903594971e-01 1.460135877132415771e-01 -2.411443591117858887e-01 -1.087678223848342896e-01 1.905172467231750488e-01 3.298850206192582846e-04 3.814648464322090149e-02 1.746857166290283203e-01 1.587757319211959839e-01 -7.394600659608840942e-02 1.487040221691131592e-01 -1.636284030973911285e-02 -1.290795356035232544e-01 8.559036999940872192e-03 2.146351151168346405e-02 -3.829202800989151001e-02 1.166655961424112320e-02 -3.721223175525665283e-01 -3.099878728389739990e-01 3.145333006978034973e-02 -4.059201180934906006e-01 3.849427402019500732e-02 -1.912314631044864655e-02 1.919951140880584717e-01 -1.219225600361824036e-01
-7.118737697601318359e-02 -1.075929105281829834e-01 -5.257435515522956848e-02 6.464738398790359497e-02 1.877221316099166870e-01 -8.217023313045501709e-02 -2.195809781551361084e-02 1.428789552301168442e-02 1.004984602332115173e-01 -2.513369917869567871e-01 -6.523385643959045410e-02 4.869646206498146057e-02 2.360222339630126953e-01 2.715402245521545410e-01 1.358107179403305054e-01 6.999787688255310059e-02 1.343994289636611938e-01 1.334959566593170166e-01 -3.459507524967193604e-01 -1.130733489990234375e-01 -4.059478938579559326e-01 -2.200232446193695068e-01 -1.574578881263732910e-01 9.467878192663192749e-02 -9.126862138509750366e-02 1.761195808649063110e-02 -1.308590471744537354e-01 -3.504940271377563477e-01 2.838577032089233398e-01 -5.429663136601448059e-02 2.314309328794479370e-01 -6.820104084908962250e-03
-1.544257849454879761e-01 -1.317391842603683472e-01 1.033040657639503479e-01 -1.715551875531673431e-02 3.047690689563751221e-01 -2.717873752117156982e-01 1.820018887519836426e-02 5.274394527077674866e-03 6.041547283530235291e-02 -7.553756237030029297e-02 1.318033784627914429e-01 -9.276375919580459595e-02 8.329015225172042847e-02 -7.269363105297088623e-02 2.721035480499267578e-01 3.053116798400878906e-01 1.859442144632339478e-01 -1.455114930868148804e-01 2.411988750100135803e-02 -1.345979701727628708e-02 -1.375972926616668701e-01 -3.229625523090362549e-01 -1.375458240509033203e-01 -2.577353119850158691e-01 -3.355434238910675049e-01 -2.230262309312820435e-01 5.030503869056701660e-02 -1.143215373158454895e-01 1.765814721584320068e-01 1.265785694122314453e-01 2.182082533836364746e-01 1.675276905298233032e-01
-2.139430791139602661e-01 -5.097084678709506989e-03 -1.390693038702011108e-01 2.085136324167251587e-01 7.966435700654983521e-02 -3.900567442178726196e-02 -9.395010769367218018e-02 8.206106722354888916e-02 -1.298817247152328491e-01 -1.059559062123298645e-01 7.197243720293045044e-02 2.138633728027343750e-01 1.424667835235595703e-01 2.365766614675521851e-01 5.156789422035217285e-01 6.212246790528297424e-02 1.194354295730590820e-01 -1.080824509263038635e-01 1.321270465850830078e-01 -1.414286345243453979e-01 -2.948932051658630371e-01 -1.681477874517440796e-01 -1.534022539854049683e-01 -1.957235336303710938e-01 -1.311271488666534424e-01 -1.393603384494781494e-01 2.048744261264801025e-01 -1.992342062294483185e-02 -7.803966850042343140e-02 -1.119327917695045471e-01 2.099070250988006592e-01 -2.464648485183715820e-01
-3.777623921632766724e-02 -4.381870105862617493e-02 8.557223528623580933e-02 2.076616734266281128e-01 2.992181777954101562e-01 5.027267336845397949e-02 1.406350545585155487e-02 1.442087739706039429e-01 -1.154493317008018494e-01 -1.301371902227401733e-01 -1.693782359361648560e-01 -2.237126380205154419e-01 -3.589030504226684570e-01 1.608885675668716431e-01 3.441601395606994629e-01 1.867810040712356567e-01 2.970116734504699707e-01 3.288924321532249451e-02 1.453766971826553345e-01 1.664804816246032715e-01 -1.886494457721710205e-01 -9.218803048133850098e-02 -1.013780385255813599e-01 9.569531679153442383e-02 -7.506588846445083618e-02 -3.457530960440635681e-02 1.681811213493347168e-01 -3.478038609027862549e-01 1.266586482524871826e-01 -9.589812159538269043e-02 1.684428006410598755e-01 -6.898587197065353394e-02
-1.359437257051467896e-01 -1.720353960990905762e-02 -3.182536959648132324e-01 -8.792465180158615112e-02 3.449576497077941895e-01 -3.838578164577484131e-01 -2.447208464145660400e-01 -7.015896588563919067e-02 2.545257210731506348e-01 -6.410208344459533691e-02 -3.379335254430770874e-02 -1.038059145212173462e-01 -2.462177723646163940e-01 1.198168620467185974e-01 1.319066584110260010e-01 7.919613271951675415e-02 8.854088187217712402e-02 1.680603474378585815e-01 1.524613052606582642e-02 -1.791815906763076782e-01 -1.290883570909500122e-01 4.961452446877956390e-03 -3.413809835910797119e-01 1.663571596145629883e-01 -1.855469197034835815e-01 5.758810788393020630e-02 -4.066679626703262329e-02 -5.009646713733673096e-02 1.571316123008728027e-01 -8.602738380432128906e-02 1.935530900955200195e-01 1.442412883043289185e-01
1.047924831509590149e-01 -1.039454713463783264e-01 -4.849715530872344971e-02 -1.139449924230575562e-01 7.025411818176507950e-03 -2.329671680927276611e-01 -1.754796057939529419e-01 1.801449507474899292e-01 -1.661632210016250610e-01 -1.511721760034561157e-01 4.085741341114044189e-01 -2.445913553237915039e-01 1.896207928657531738e-01 8.454781770706176758e-02 3.992585539817810059e-01 2.523632943630218506e-01 -2.688251622021198273e-02 1.075094789266586304e-01 2.000844329595565796e-01 -7.041215151548385620e-02 -8.074183017015457153e-02 -3.069688081741333008e-01 8.470769971609115601e-02 2.445213794708251953e-01 -1.220997609198093414e-02 -6.671497970819473267e-02 -1.945081949234008789e-01 -1.048188284039497375e-01 9.478673338890075684e-02 -3.100840561091899872e-02 1.131363287568092346e-01 -2.712935954332351685e-02
-1.829243451356887817e-02 -2.652446366846561432e-02 -1.858671009540557861e-02 -1.133935377001762390e-01 5.127747654914855957e-01 -2.622098028659820557e-01 -2.391945868730545044e-01 2.208143919706344604e-01 1.240988299250602722e-01 -2.857350111007690430e-01 -2.608686089515686035e-01 5.783841758966445923e-02 2.627238333225250244e-01 5.454110726714134216e-02 3.569210469722747803e-01 1.070292273652739823e-05 -2.791353128850460052e-02 1.750887930393218994e-01 -8.231602609157562256e-02 6.212186999619007111e-03 1.152885183691978455e-01 5.564917344599962234e-03 2.925224229693412781e-02 -6.673169881105422974e-02 5.029696971178054810e-02 -8.516658097505569458e-02 -5.737221240997314453e-02 -2.401376515626907349e-01 -7.276412099599838257e-02 2.891048975288867950e-02 2.156025618314743042e-01 -4.765511490404605865e-03
-1.263146102428436279e-01 7.883924245834350586e-02 -4.085062146186828613e-01 1.301469951868057251e-01 1.596557646989822388e-01 7.176623330451548100e-04 -3.287660181522369385e-01 9.039182215929031372e-02 9.531460702419281006e-02 -2.049651294946670532e-01 -5.344922095537185669e-02 -8.939778804779052734e-02 -1.149019077420234680e-01 8.722637593746185303e-02 2.917747497558593750e-01 -3.405018895864486694e-02 -2.635518908500671387e-01 2.489927113056182861e-01 6.153285875916481018e-02 7.310031354427337646e-02 -2.607368528842926025e-01 -5.496223270893096924e-02 -1.914094984531402588e-01 1.373458653688430786e-01 1.112811192870140076e-01 -2.931316196918487549e-01 -1.204798668622970581e-01 -2.008932828903198242e-02 6.982171535491943359e-02 -2.630627155303955078e-02 1.183818131685256958e-01 2.886435389518737793e-01
-3.296832367777824402e-02 8.228860795497894287e-02 -2.095164358615875244e-01 -2.337699383497238159e-01 1.998977512121200562e-01 -3.022672533988952637e-01 -2.421706318855285645e-01 2.104608714580535889e-02 -2.727008797228336334e-02 -9.122678637504577637e-02 6.318973004817962646e-02 -3.167110383510589600e-01 -2.171748876571655273e-01 -1.975443810224533081e-01 3.758698701858520508e-01 -2.726263133808970451e-03 -2.265125811100006104e-01 2.837846875190734863e-01 1.018152311444282532e-01 1.179592981934547424e-01 6.447005271911621094e-02 -1.757911145687103271e-01 -1.630316227674484253e-01 -4.070461541414260864e-02 -1.633891016244888306e-01 -8.164187520742416382e-02 6.876573711633682251e-02 -9.616167098283767700e-02 2.323493957519531250e-01 1.715314686298370361e-01 -7.184893637895584106e-02 8.376541733741760254e-02
-1.374720633029937744e-01 -2.509622648358345032e-02 -1.487461179494857788e-01 9.253402799367904663e-02 1.357127875089645386e-01 -3.019159892573952675e-03 -1.818206757307052612e-01 1.349153518676757812e-01 9.335225820541381836e-02 -2.143450826406478882e-01 -2.479339390993118286e-01 1.694125980138778687e-01 2.083978652954101562e-01 1.492687016725540161e-01 4.923403263092041016e-01 2.289808392524719238e-01 2.013817131519317627e-01 3.779707551002502441e-01 -8.165241032838821411e-02 3.211112692952156067e-02 -8.112360537052154541e-02 -7.805638760328292847e-02 -9.093207865953445435e-02 2.714540250599384308e-02 -5.550939217209815979e-02 -9.498969465494155884e-02 9.398831427097320557e-02 -1.471055746078491211e-01 -2.839701436460018158e-02 -1.750428378582000732e-01 2.574225366115570068e-01 -1.471000909805297852e-01
-7.532830536365509033e-02 -1.983435302972793579e-01 -2.287573963403701782e-01 -9.089294075965881348e-02 1.912808269262313843e-01 -2.549993060529232025e-02 -2.326016277074813843e-01 2.538087666034698486e-01 -3.990664482116699219e-01 1.771275885403156281e-02 -8.912046998739242554e-02 -1.442810446023941040e-01 -1.761076003313064575e-01 2.465191930532455444e-01 2.067476361989974976e-01 2.443450838327407837e-01 -1.664485037326812744e-01 1.354698687791824341e-01 -2.650626376271247864e-02 -1.097097024321556091e-01 3.649941459298133850e-02 -1.694618612527847290e-01 -7.422015070915222168e-02 -5.941534042358398438e-02 -3.471506237983703613e-01 1.494995653629302979e-01 -1.417649686336517334e-01 -2.626378834247589111e-01 -2.259065397083759308e-02 1.478199511766433716e-01 -1.654501445591449738e-02 -6.010172143578529358e-02
-1.357138007879257202e-01 3.751687705516815186e-02 -6.854019314050674438e-02 -7.009570300579071045e-02 1.993940770626068115e-01 -3.406073153018951416e-01 1.245935484766960144e-01 3.282986283302307129e-01 -2.222482264041900635e-01 2.307932265102863312e-02 8.247594535350799561e-02 -1.172080412507057190e-01 -1.190234795212745667e-01 3.066798150539398193e-01 2.470341138541698456e-02 2.973888814449310303e-01 3.094603866338729858e-02 1.697371006011962891e-01 6.153637170791625977e-02 -7.525300234556198120e-02 -3.110527694225311279e-01 -2.711078226566314697e-01 -2.053583413362503052e-01 1.354856789112091064e-01 -2.283862680196762085e-01 -1.954837441444396973e-01 -1.696151643991470337e-01 -6.210655346512794495e-02 3.862502798438072205e-02 -8.132791519165039062e-02 4.798904992640018463e-03 -1.504069417715072632e-01
-3.170056343078613281e-01 9.228366613388061523e-02 -2.595563530921936035e-01 -7.896152883768081665e-02 2.818655371665954590e-01 -1.574797928333282471e-01 -2.889609038829803467e-01 5.422681570053100586e-02 9.031540900468826294e-02 -3.056500554084777832e-01 6.116650998592376709e-02 -1.694349646568298340e-01 -6.261640787124633789e-02 1.893199235200881958e-01 2.296133190393447876e-01 -2.487974613904953003e-01 -4.127022251486778259e-02 6.287202984094619751e-02 6.956520676612854004e-02 -1.570272445678710938e-01 -2.352584600448608398e-01 4.752526432275772095e-02 -3.776456713676452637e-01 1.956501230597496033e-02 -1.888835728168487549e-01 1.790711656212806702e-02 -1.620931178331375122e-01 -4.016959667205810547e-02 8.144170790910720825e-02 -3.167581930756568909e-02 1.970333233475685120e-02 1.749830096960067749e-01
-2.146783173084259033e-01 -1.435591131448745728e-01 1.269413437694311142e-02 -7.710209488868713379e-02 5.734186246991157532e-02 -8.242535591125488281e-02 -1.489542424678802490e-01 8.080976456403732300e-02 4.623369574546813965e-01 -2.617232799530029297e-01 -2.359678910579532385e-04 7.036467641592025757e-02 7.053722441196441650e-02 4.214810431003570557e-01 1.535941660404205322e-01 7.880377583205699921e-03 -8.738571405410766602e-02 -9.552703052759170532e-02 7.231967896223068237e-02 -8.087199181318283081e-02 -1.777258813381195068e-01 -2.430224418640136719e-01 -1.221774667501449585e-01 -1.150518539361655712e-03 -2.450284659862518311e-01 -3.312108814716339111e-01 -1.735455244779586792e-01 -2.201057076454162598e-01 -6.593019515275955200e-02 -7.133160531520843506e-02 4.262059926986694336e-02 -3.542522341012954712e-02
-3.276715055108070374e-02 -4.914339259266853333e-02 4.899861663579940796e-02 -5.611893907189369202e-02 2.596488893032073975e-01 -2.602897584438323975e-01 -3.731908276677131653e-02 2.655163109302520752e-01 1.065554395318031311e-01 -2.507918179035186768e-01 1.806611269712448120e-01 1.123258098959922791e-01 -2.720428630709648132e-02 8.530219644308090210e-02 1.413486003875732422e-01 -2.987482398748397827e-02 -2.015069425106048584e-01 1.297508925199508667e-02 2.144713252782821655e-01 2.010342478752136230e-01 1.117884516716003418e-01 -1.703865528106689453e-01 -4.679839015007019043e-01 1.868684589862823486e-01 -3.362001478672027588e-01 -2.429621070623397827e-01 3.378584980964660645e-02 -1.371228545904159546e-01 -1.214507520198822021e-01 7.200108468532562256e-02 3.022810071706771851e-02 3.167476737871766090e-03
3.573431074619293213e-02 -1.060300692915916443e-01 3.455187752842903137e-02 -9.190256148576736450e-02 3.540613949298858643e-01 -2.618623971939086914e-01 -4.603478685021400452e-02 5.352937579154968262e-01 5.331192910671234131e-02 -1.081124916672706604e-01 1.198491752147674561e-01 1.122738234698772430e-02 -1.457722783088684082e-01 6.137647479772567749e-02 3.117629587650299072e-01 9.288595058023929596e-03 -2.327192574739456177e-03 -1.635115593671798706e-01 1.671238988637924194e-01 4.491790384054183960e-02 1.143569475971162319e-03 1.891767829656600952e-01 -2.035726755857467651e-01 -4.444582387804985046e-02 -2.606045603752136230e-01 -1.577947586774826050e-01 5.082458257675170898e-02 -1.842242777347564697e-01 2.264482527971267700e-02 1.439639925956726074e-01 1.869750916957855225e-01 1.500063836574554443e-01
-1.888176426291465759e-02 2.810592018067836761e-02 -1.478230953216552734e-01 -1.659611314535140991e-01 -1.165512800216674805e-01 -3.040305972099304199e-01 -2.413269877433776855e-01 2.719481289386749268e-01 -1.484785042703151703e-02 -6.878396123647689819e-02 1.802091747522354126e-01 -1.179835274815559387e-01 1.204536482691764832e-01 2.616420984268188477e-01 4.789662361145019531e-01 2.549376487731933594e-01 8.388359844684600830e-02 -3.704714030027389526e-02 2.578328177332878113e-02 -1.483781486749649048e-01 -1.659324206411838531e-02 -2.136617153882980347e-01 1.025299821048974991e-02 6.160517781972885132e-02 1.987626701593399048e-01 -9.488502889871597290e-02 -8.408204466104507446e-02 -2.897499501705169678e-01 1.875032782554626465e-01 6.373741477727890015e-02 1.510930657386779785e-01 5.511959549039602280e-03
1.543014682829380035e-02 6.913223117589950562e-02 -9.482943266630172729e-02 4.219580069184303284e-02 -3.945421427488327026e-02 -3.597627580165863037e-01 -3.195274472236633301e-01 2.228957712650299072e-01 -2.031945437192916870e-01 -1.205368265509605408e-01 4.236150905489921570e-02 -9.199032932519912720e-02 6.246419623494148254e-02 3.026434481143951416e-01 1.908894628286361694e-01 5.298453196883201599e-02 -3.467896580696105957e-02 1.615678519010543823e-01 -1.055532484315335751e-03 -1.844091340899467468e-02 -1.065179705619812012e-02 -2.077844887971878052e-01 1.412598509341478348e-02 -1.661825478076934814e-01 2.568917870521545410e-01 2.770850434899330139e-02 6.301531940698623657e-02 -3.481282889842987061e-01 2.373516112565994263e-01 9.836667031049728394e-02 3.282071352005004883e-01 -1.903140842914581299e-01
-2.161063998937606812e-02 -9.208010137081146240e-02 -4.206215962767601013e-02 -3.613561391830444336e-01 1.602818965911865234e-01 -8.237677067518234253e-02 -3.434929251670837402e-01 -1.190498992800712585e-01 2.608207762241363525e-01 -1.559263654053211212e-02 1.007580850273370743e-02 -5.908688157796859741e-02 -1.946261525154113770e-01 1.890498846769332886e-01 1.317234486341476440e-01 8.110511302947998047e-02 -1.204136759042739868e-01 1.582481116056442261e-01 2.669587135314941406e-01 -2.592385411262512207e-01 -4.737542942166328430e-02 -3.639255464076995850e-01 -2.270477563142776489e-01 -1.440144777297973633e-01 -2.044171243906021118e-01 -1.938851736485958099e-02 4.958717525005340576e-02 -1.435741633176803589e-01 1.905295997858047485e-01 -1.876343190670013428e-01 -3.827792406082153320e-02 3.821188956499099731e-02
-1.116111278533935547e-01 -1.905969902873039246e-02 -1.359295696020126343e-01 1.486245989799499512e-01 2.055784314870834351e-01 -6.388615071773529053e-02 8.335099555552005768e-03 7.357288151979446411e-02 -1.967432498931884766e-01 1.178484931588172913e-01 2.522277832031250000e-01 1.087941378355026245e-01 1.439416855573654175e-01 2.381713241338729858e-01 4.177223742008209229e-01 1.804684251546859741e-01 1.074673831462860107e-01 -1.620950102806091309e-01 9.936725348234176636e-02 -6.779830902814865112e-02 -2.192330211400985718e-01 -2.669139504432678223e-01 -2.731485068798065186e-01 -2.107880450785160065e-02 -2.866230309009552002e-01 -2.112737745046615601e-01 2.041072249412536621e-01 -1.041000932455062866e-01 -2.539276145398616791e-02 -1.178249567747116089e-01 8.547744154930114746e-02 -1.856220811605453491e-01
-3.998675569891929626e-02 -3.384804725646972656e-02 -1.928612776100635529e-02 -1.176694259047508240e-01 -8.481158874928951263e-03 -5.398592352867126465e-02 -1.697190552949905396e-01 4.460466280579566956e-02 2.177117764949798584e-01 -1.494024097919464111e-01 2.345421761274337769e-01 5.685772001743316650e-02 3.012245334684848785e-02 2.017225772142410278e-01 2.242969870567321777e-01 1.785329133272171021e-01 2.768618799746036530e-02 -3.055461943149566650e-01 -8.229632861912250519e-03 -2.147064208984375000e-01 2.220294177532196045e-01 -2.341057509183883667e-01 -2.189683765172958374e-01 -9.489887207746505737e-02 -1.730678230524063110e-01 -3.347958326339721680e-01 1.169714480638504028e-01 -3.808112740516662598e-01 9.964599460363388062e-02 -2.095404565334320068e-01 -7.654079049825668335e-02 -1.890230029821395874e-01
-1.928799599409103394e-02 2.465531602501869202e-02 1.230191364884376526e-01 1.965225040912628174e-01 -5.515636503696441650e-02 -3.504329025745391846e-01 -1.729560345411300659e-01 8.167546242475509644e-02 1.013383194804191589e-01 -1.187394857406616211e-01 4.138856530189514160e-01 -8.741517364978790283e-02 8.432532101869583130e-02 3.617750108242034912e-01 2.813558578491210938e-01 -2.208720333874225616e-02 -1.849890500307083130e-01 2.144024819135665894e-01 3.800671547651290894e-03 -1.522743999958038330e-01 -1.715207397937774658e-01 -2.222904413938522339e-01 -1.941432803869247437e-01 2.171546071767807007e-01 -1.074295490980148315e-01 1.154864951968193054e-01 -1.648269221186637878e-02 -2.678222209215164185e-02 -1.667075455188751221e-01 -2.003628909587860107e-01 8.064211346209049225e-03 -3.070230968296527863e-02
2.388665676116943359e-01 -2.690438330173492432e-01 2.112092673778533936e-01 1.659735739231109619e-01 1.683384180068969727e-02 -4.205214679241180420e-01 -2.812497019767761230e-01 -5.618504434823989868e-02 -1.643685996532440186e-01 9.438335150480270386e-02 2.087508700788021088e-02 6.703548878431320190e-02 -5.743470788002014160e-02 2.677420377731323242e-01 3.843147158622741699e-01 -4.046534746885299683e-02 -2.299981117248535156e-01 8.487517945468425751e-03 5.043118447065353394e-02 -9.514652937650680542e-02 1.016916856169700623e-01 -3.056320846080780029e-01 -1.730742454528808594e-01 1.310415714979171753e-01 -1.404602453112602234e-02 4.901636019349098206e-02 2.249839901924133301e-01 -6.736385077238082886e-02 -1.326949335634708405e-02 6.730054039508104324e-03 1.901722140610218048e-02 7.905890233814716339e-03
-9.492820501327514648e-02 -1.077691018581390381e-01 6.279927492141723633e-02 -7.318089157342910767e-02 2.604716718196868896e-01 -9.421798586845397949e-02 -6.488213688135147095e-02 3.072147965431213379e-01 1.104874983429908752e-01 -2.101041674613952637e-01 -2.863457426428794861e-02 1.755126267671585083e-01 -1.396741718053817749e-01 1.868068724870681763e-01 3.483330011367797852e-01 2.179616363719105721e-03 -1.121319308876991272e-01 6.587159819900989532e-03 1.631145179271697998e-01 6.367623060941696167e-02 8.073791116476058960e-02 -2.851933613419532776e-02 -1.578009128570556641e-01 -1.874708980321884155e-01 -4.428766071796417236e-01 -1.157779619097709656e-01 6.036456301808357239e-02 -1.931860297918319702e-01 1.683969348669052124e-01 9.749647974967956543e-02 1.196237877011299133e-01 -3.430765271186828613e-01
-3.301455080509185791e-01 3.910494595766067505e-02 -1.687412708997726440e-01 -7.198912650346755981e-02 3.484316468238830566e-01 -1.111279353499412537e-01 -3.864260911941528320e-01 2.534932196140289307e-01 1.251942813396453857e-01 -7.243903726339340210e-02 1.858550123870372772e-02 -1.839351058006286621e-01 -1.254753768444061279e-01 -1.172696277499198914e-01 2.390539795160293579e-01 1.178325936198234558e-01 -2.253050506114959717e-01 1.500106900930404663e-01 1.056161522865295410e-01 1.216168254613876343e-01 -3.605352938175201416e-01 -1.568033546209335327e-01 2.997299842536449432e-02 -6.199015770107507706e-03 1.018825247883796692e-01 -6.175762414932250977e-02 -8.522929996252059937e-02 -7.602398097515106201e-02 -3.893408551812171936e-02 -1.222030073404312134e-02 2.102865427732467651e-01 1.581474244594573975e-01
-1.870180368423461914e-01 -4.005067795515060425e-02 1.438259929418563843e-01 1.467723995447158813e-01 1.867091953754425049e-01 5.055817961692810059e-02 -2.636606991291046143e-01 -1.035543233156204224e-01 -8.232765644788742065e-02 -1.536763012409210205e-01 1.061520203948020935e-01 3.727199509739875793e-02 -3.901054337620735168e-02 1.404820233583450317e-01 4.086720049381256104e-01 2.510844469070434570e-01 -1.412421464920043945e-01 -1.834349632263183594e-01 3.043709099292755127e-01 -1.213780641555786133e-01 -3.952256739139556885e-01 -5.993366613984107971e-02 -2.754115313291549683e-02 9.324525296688079834e-02 -6.680488586425781250e-02 7.404775172472000122e-02 -7.589288800954818726e-02 -2.525193095207214355e-01 -1.440807729959487915e-01 -1.711772531270980835e-01 5.561662372201681137e-03 2.222300320863723755e-01
-7.231336832046508789e-02 -3.952131271362304688e-01 -1.517285704612731934e-01 -1.099808961153030396e-01 1.175024919211864471e-02 -7.699848711490631104e-02 -1.084890663623809814e-01 7.586366031318902969e-03 1.808775961399078369e-01 -1.219781786203384399e-01 -2.702450007200241089e-02 2.284311801195144653e-01 1.686709076166152954e-01 3.244670033454895020e-01 3.557808101177215576e-01 2.669750452041625977e-01 5.396068468689918518e-02 -3.676049783825874329e-02 1.598124951124191284e-01 1.457847058773040771e-01 -1.706862002611160278e-01 -2.596715986728668213e-01 8.357357233762741089e-02 -1.401345282793045044e-01 -4.975495487451553345e-02 -1.539387553930282593e-01 -8.255806565284729004e-02 -2.186210602521896362e-01 6.994943320751190186e-02 -2.092683017253875732e-01 1.387490779161453247e-01 -1.746767163276672363e-01
-5.169872567057609558e-02 3.598763048648834229e-02 -7.837743032723665237e-04 -9.672570973634719849e-03 4.937910735607147217e-01 -7.291722297668457031e-02 -2.143093794584274292e-01 2.833606004714965820e-01 4.545104131102561951e-02 -9.500924497842788696e-02 1.967625021934509277e-01 1.855520457029342651e-01 -7.125436514616012573e-02 3.103767707943916321e-02 1.503460854291915894e-01 1.343052387237548828e-01 -2.639860808849334717e-01 3.185620903968811035e-01 1.772290170192718506e-01 8.228828758001327515e-02 -2.205458432435989380e-01 -5.288777756504714489e-04 -1.101037338376045227e-01 2.753237187862396240e-01 -8.260000497102737427e-02 -7.541458588093519211e-03 -8.121436834335327148e-02 -2.655343897640705109e-02 -1.753907948732376099e-01 -1.250629872083663940e-01 1.457138955593109131e-01 2.488279640674591064e-01
3.812434896826744080e-02 -4.627642780542373657e-02 2.169591486454010010e-01 1.841642409563064575e-01 -1.083530951291322708e-02 -2.675229310989379883e-01 2.988512441515922546e-02 2.099363058805465698e-01 1.677918285131454468e-01 -1.321377307176589966e-01 -2.340526133775711060e-02 1.525245010852813721e-01 2.627390027046203613e-01 2.868703007698059082e-01 3.032062351703643799e-01 8.284076303243637085e-02 -1.730535551905632019e-02 2.835850417613983154e-02 -1.241478696465492249e-01 3.220400959253311157e-02 -3.202584087848663330e-01 -1.241595670580863953e-01 -3.920646756887435913e-02 7.000406086444854736e-02 -1.009995043277740479e-01 -2.255190610885620117e-01 -3.051462173461914062e-01 -3.575852811336517334e-01 -8.742887526750564575e-02 4.693235736340284348e-03 1.597141772508621216e-01 -1.484192013740539551e-01
-2.369766682386398315e-01 -1.925271302461624146e-01 1.619955408386886120e-03 2.767645418643951416e-01 -1.982496231794357300e-01 -1.765172928571701050e-01 -2.827923893928527832e-01 6.740216631442308426e-03 -9.462735056877136230e-02 -1.579126715660095215e-01 1.543483324348926544e-02 -3.809112682938575745e-02 -2.787512913346290588e-02 2.216463387012481689e-01 2.833934128284454346e-01 1.574065536260604858e-01 -2.580929920077323914e-02 -5.455138161778450012e-02 8.350225538015365601e-02 -1.114717796444892883e-01 1.437271479517221451e-02 -1.038609519600868225e-01 -5.477661639451980591e-02 -1.355978846549987793e-01 -1.404132097959518433e-01 -8.702481538057327271e-02 2.859060466289520264e-01 -2.712612152099609375e-01 -6.042234972119331360e-02 2.040276676416397095e-01 2.373640537261962891e-01 3.866105973720550537e-01
1.052520200610160828e-01 4.757221043109893799e-02 -1.113504394888877869e-01 5.153777450323104858e-02 2.895812988281250000e-01 -2.758915424346923828e-01 -1.833911240100860596e-01 1.233374774456024170e-01 -2.131874486804008484e-02 -2.816986441612243652e-01 -2.191090881824493408e-01 7.831708341836929321e-02 1.767417937517166138e-01 1.012117601931095123e-02 3.222562372684478760e-01 4.051951169967651367e-01 3.011459112167358398e-02 1.584513112902641296e-02 1.328762173652648926e-01 -9.810227155685424805e-02 2.065693587064743042e-01 1.416154205799102783e-02 -1.880845725536346436e-01 1.966838985681533813e-01 6.405714899301528931e-02 -1.688127815723419189e-01 4.232776910066604614e-02 -1.230108812451362610e-01 1.127491369843482971e-01 -1.105899140238761902e-01 3.214299678802490234e-01 7.942765206098556519e-02
-2.484794408082962036e-01 1.849693059921264648e-01 1.872648745775222778e-01 1.263722926378250122e-01 2.742207348346710205e-01 -7.702783495187759399e-02 -3.169430196285247803e-01 -9.637841582298278809e-02 1.303232740610837936e-02 -1.569588482379913330e-01 6.925103068351745605e-02 -2.782206051051616669e-02 -1.029031202197074890e-01 2.149922251701354980e-01 4.177803695201873779e-01 3.304262757301330566e-01 -1.458691507577896118e-01 -9.565975517034530640e-02 3.785914927721023560e-02 -2.428794465959072113e-02 -2.605348527431488037e-01 -1.298068612813949585e-01 -6.218111887574195862e-02 5.949780344963073730e-02 4.050642251968383789e-03 1.556483358144760132e-01 1.901060640811920166e-01 -8.560723811388015747e-02 1.325332671403884888e-01 8.773269504308700562e-02 1.376579105854034424e-01 2.339138984680175781e-01
-5.423313379287719727e-02 -1.264219731092453003e-01 9.805102646350860596e-02 4.735628888010978699e-02 -3.803705424070358276e-02 1.556206401437520981e-02 -2.356483191251754761e-01 1.199257224798202515e-01 1.714917570352554321e-01 4.234669730067253113e-02 -1.404501050710678101e-01 -3.241638541221618652e-01 -1.365360170602798462e-01 8.107165992259979248e-02 3.042391836643218994e-01 9.513653814792633057e-02 -2.047272920608520508e-01 1.700442284345626831e-01 3.906049951910972595e-02 -3.754590451717376709e-02 -1.401655189692974091e-02 3.812638670206069946e-02 -4.576448798179626465e-01 -4.932567477226257324e-02 -1.525001376867294312e-01 -9.109015576541423798e-03 3.004157841205596924e-01 -1.898611783981323242e-01 1.498348861932754517e-01 -7.427045702934265137e-02 2.029533237218856812e-01 3.296991884708404541e-01
-4.335865750908851624e-02 -1.370387077331542969e-01 -1.672247052192687988e-01 8.343285322189331055e-02 -1.775250881910324097e-01 -3.418207466602325439e-01 -3.018362820148468018e-01 1.531434804201126099e-01 1.496767848730087280e-01 -1.722826808691024780e-01 2.790859639644622803e-01 -1.241088658571243286e-01 6.881437450647354126e-02 7.030681520700454712e-02 3.625272512435913086e-01 2.117616534233093262e-01 -1.611864864826202393e-01 1.727271527051925659e-01 -8.135797828435897827e-02 5.455097556114196777e-02 7.700062543153762817e-02 5.946842487901449203e-03 4.337210580706596375e-02 5.756246298551559448e-02 7.943739742040634155e-02 -5.247667431831359863e-03 -1.068195477128028870e-01 -2.126677632331848145e-01 2.117563337087631226e-01 -1.768303066492080688e-01 3.159552812576293945e-01 -1.862625330686569214e-01
1.717802882194519043e-01 -1.727189421653747559e-01 2.704946100711822510e-01 -2.891325019299983978e-02 2.104914188385009766e-01 -2.664184570312500000e-01 -7.596240192651748657e-02 -7.251257449388504028e-02 1.838326305150985718e-01 -2.102289795875549316e-01 1.053777262568473816e-01 -2.209740579128265381e-01 -2.049371367320418358e-03 2.509967386722564697e-01 2.583222985267639160e-01 -6.294063478708267212e-02 1.574818044900894165e-01 1.913064867258071899e-01 3.066422343254089355e-01 -3.058452531695365906e-02 -1.149966567754745483e-01 -7.919112592935562134e-02 2.190545499324798584e-01 1.065596938133239746e-02 -1.238617077469825745e-01 3.069074451923370361e-02 -9.100402891635894775e-02 -2.750760912895202637e-01 -1.030532643198966980e-01 3.725898638367652893e-02 3.623709380626678467e-01 3.481374308466911316e-02
1.134270429611206055e-01 4.980485886335372925e-02 -1.562505811452865601e-01 -6.997441500425338745e-02 2.315161824226379395e-01 -2.992131412029266357e-01 -1.173633784055709839e-01 2.088572978973388672e-01 -6.275678426027297974e-02 -2.682920098304748535e-01 1.281563565135002136e-02 9.358879923820495605e-02 1.055222153663635254e-01 -5.104557797312736511e-02 3.453281521797180176e-01 2.643512785434722900e-01 -3.694184869527816772e-02 3.763988912105560303e-01 8.515016734600067139e-02 -6.765421479940414429e-02 -1.370100211352109909e-02 -9.995656460523605347e-02 -2.054369598627090454e-01 -9.662130475044250488e-02 -2.762594632804393768e-02 -3.744917809963226318e-01 1.144344136118888855e-01 -1.000467464327812195e-01 2.315290644764900208e-02 -9.598684310913085938e-02 2.284570932388305664e-01 -1.564029306173324585e-01
1.739228330552577972e-02 -1.106461212038993835e-01 7.206687238067388535e-03 -8.793614804744720459e-02 7.477591931819915771e-02 -9.114320576190948486e-02 -3.604380413889884949e-02 3.763938322663307190e-03 1.545088589191436768e-01 -3.619966804981231689e-01 7.767649739980697632e-02 3.381411433219909668e-01 2.154809534549713135e-01 1.692229956388473511e-01 2.322913259267807007e-01 2.387075573205947876e-01 -1.299023181200027466e-01 2.082658112049102783e-01 2.800447680056095123e-02 -2.726571559906005859e-01 1.586814373731613159e-01 -9.969349950551986694e-02 -3.841741383075714111e-02 7.015871256589889526e-02 -4.338578134775161743e-02 -3.924230337142944336e-01 2.075249552726745605e-01 -2.438258975744247437e-01 1.566443145275115967e-01 -6.490243598818778992e-03 2.053640186786651611e-01 -3.346176072955131531e-02
8.576759696006774902e-02 -2.004030793905258179e-01 1.083763837814331055e-01 -1.638062447309494019e-01 2.882352769374847412e-01 3.787726163864135742e-02 -8.252140879631042480e-02 1.561295539140701294e-01 7.265585660934448242e-02 -1.693675816059112549e-01 -9.007441252470016479e-02 6.829426437616348267e-02 7.368647307157516479e-02 1.930649727582931519e-01 2.437411099672317505e-01 1.840387582778930664e-01 3.663736581802368164e-02 1.152346059679985046e-01 -2.638935148715972900e-01 -5.159579962491989136e-02 -5.159657001495361328e-01 -2.095523625612258911e-01 3.819276392459869385e-02 3.020934993401169777e-03 -2.268392592668533325e-02 -1.704697310924530029e-01 8.067524433135986328e-02 -2.651174962520599365e-01 1.749038100242614746e-01 -7.472296059131622314e-02 1.601622998714447021e-01 2.208114862442016602e-01
7.214169204235076904e-02 1.737547963857650757e-01 -1.317885816097259521e-01 7.006523199379444122e-03 1.999547481536865234e-01 -2.445251047611236572e-01 -1.677257716655731201e-01 2.252033650875091553e-01 1.984311938285827637e-01 -1.138017103075981140e-01 2.044854611158370972e-01 -8.225984871387481689e-02 1.564338207244873047e-01 6.545000523328781128e-02 2.225851267576217651e-02 3.069959282875061035e-01 -6.817709654569625854e-02 2.669855058193206787e-01 1.550084203481674194e-01 -7.979133725166320801e-02 -3.414860665798187256e-01 -2.027497291564941406e-01 -3.603415787220001221e-01 -2.844017930328845978e-02 -2.906332351267337799e-02 -2.685731463134288788e-02 1.921298541128635406e-02 -1.617975234985351562e-01 7.279509305953979492e-02 1.211912035942077637e-01 1.533849686384201050e-01 2.789890170097351074e-01
-2.566899359226226807e-01 5.061667785048484802e-02 -1.646826863288879395e-01 -2.542833685874938965e-01 2.303108423948287964e-01 -2.572464644908905029e-01 -1.815446764230728149e-01 1.394653022289276123e-01 2.163782902061939240e-02 9.342341870069503784e-02 2.015889585018157959e-01 -3.094950318336486816e-01 -3.587203919887542725e-01 -1.339315026998519897e-01 2.885020077228546143e-01 -1.007403843686915934e-04 -9.348747134208679199e-02 9.128916263580322266e-02 7.644566893577575684e-02 6.235470250248908997e-02 1.540160644799470901e-02 -1.374759711325168610e-02 -1.187717393040657043e-01 1.393134742975234985e-01 -2.150057852268218994e-01 6.753152608871459961e-02 -8.370725065469741821e-02 -3.030633628368377686e-01 1.711112409830093384e-01 5.860527977347373962e-02 1.874599307775497437e-01 1.200963705778121948e-01
-1.987466812133789062e-01 -1.048877388238906860e-01 7.335247844457626343e-02 8.985973149538040161e-02 1.571802496910095215e-01 -1.039847359061241150e-01 -2.480036765336990356e-01 1.070836409926414490e-01 -8.333031088113784790e-02 -2.152575254440307617e-01 4.992274940013885498e-02 2.664448134601116180e-02 -1.025853231549263000e-01 3.160778284072875977e-01 4.054793119430541992e-01 2.289979308843612671e-01 -1.506876945495605469e-02 -1.367496103048324585e-01 2.614300549030303955e-01 -9.823348373174667358e-02 -1.774852722883224487e-01 -2.682109177112579346e-01 -9.540803730487823486e-02 3.829133138060569763e-02 -5.689464509487152100e-03 3.237326443195343018e-02 -5.431715399026870728e-02 1.733473241329193115e-01 -4.247781038284301758e-01 -1.126355864107608795e-02 7.905275374650955200e-02 1.093835085630416870e-01
9.767215698957443237e-02 -1.287552267313003540e-01 6.371830403804779053e-02 -1.211590915918350220e-01 -2.043778449296951294e-02 -1.226007938385009766e-01 -3.443266749382019043e-01 3.132953345775604248e-01 4.683636501431465149e-02 -6.716256588697433472e-02 1.927044615149497986e-02 5.100109800696372986e-02 -2.569892071187496185e-02 4.088459163904190063e-02 1.514643877744674683e-01 -1.674865745007991791e-02 -3.348238468170166016e-01 1.727480143308639526e-01 1.897313445806503296e-02 -3.108805716037750244e-01 -1.934857964515686035e-01 -2.215914726257324219e-01 -3.437805771827697754e-01 7.483159005641937256e-02 -3.742667287588119507e-02 1.751013249158859253e-01 1.260749399662017822e-01 -1.480582654476165771e-01 1.007981151342391968e-01 3.641086518764495850e-01 1.602324247360229492e-01 -1.346462965011596680e-02
1.689227968454360962e-01 1.722905784845352173e-02 2.418754436075687408e-02 1.117273494601249695e-01 1.825046986341476440e-01 -8.858491480350494385e-02 4.318216443061828613e-02 2.389948070049285889e-01 1.066598743200302124e-01 -3.435680866241455078e-01 2.829542616382241249e-03 1.307176239788532257e-02 1.044610664248466492e-01 3.758234083652496338e-01 2.566999495029449463e-01 2.184848189353942871e-01 -1.299414504319429398e-02 -1.456110179424285889e-01 -2.055167704820632935e-01 7.113181054592132568e-02 -2.307398617267608643e-01 -1.419827342033386230e-01 -1.102098729461431503e-02 1.706046313047409058e-01 -2.955991923809051514e-01 -1.446435004472732544e-01 -1.889266967773437500e-01 -2.717479467391967773e-01 1.239914447069168091e-01 1.064183041453361511e-01 2.109099179506301880e-01 4.757599532604217529e-02
9.819148480892181396e-02 5.217527505010366440e-04 -6.482799351215362549e-02 1.350197196006774902e-01 3.730757236480712891e-01 -1.105165034532546997e-01 -9.898850321769714355e-02 1.216035056859254837e-02 -9.644537419080734253e-02 6.130067631602287292e-02 2.331889420747756958e-01 -1.118012666702270508e-01 -1.028310954570770264e-01 9.750325232744216919e-03 3.660046756267547607e-01 8.593991398811340332e-02 -4.323669075965881348e-01 3.197956681251525879e-01 4.976547881960868835e-02 7.533902674913406372e-02 -2.811000943183898926e-01 -2.375527769327163696e-01 -9.087348729372024536e-02 3.175374120473861694e-02 3.030210919678211212e-02 1.332619935274124146e-01 -1.225315406918525696e-02 -2.786033153533935547e-01 -1.214603260159492493e-01 -1.879665418528020382e-03 7.406546920537948608e-02 -1.259444504976272583e-01
7.565279491245746613e-03 -5.726842954754829407e-02 1.539548486471176147e-01 -1.312034428119659424e-01 -1.390115618705749512e-01 -9.968689084053039551e-02 -4.011897742748260498e-01 2.096553146839141846e-01 1.006597951054573059e-01 1.219005063176155090e-01 -1.331408321857452393e-01 -1.408280921168625355e-03 -4.876917228102684021e-02 2.911955714225769043e-01 2.217949926853179932e-01 -2.313459478318691254e-02 -2.134480625391006470e-01 2.584023475646972656e-01 1.366819441318511963e-02 -2.435586452484130859e-01 -4.853992536664009094e-02 -3.990334644913673401e-02 -1.864853650331497192e-01 2.122260071337223053e-02 -2.915861308574676514e-01 2.264803349971771240e-01 1.645825356245040894e-01 -3.348668217658996582e-01 1.553664803504943848e-01 1.895679533481597900e-02 7.626914884895086288e-04 1.757878661155700684e-01
1.681747585535049438e-01 -1.758146286010742188e-01 -1.301778107881546021e-01 -7.718091830611228943e-03 1.199960038065910339e-01 -4.113207161426544189e-01 -3.059495389461517334e-01 7.715233415365219116e-02 4.090299829840660095e-02 1.409032940864562988e-01 3.092876076698303223e-01 -2.394885383546352386e-02 -7.190393656492233276e-02 2.074005752801895142e-01 2.283070087432861328e-01 3.146519139409065247e-02 -9.257895871996879578e-04 2.204711437225341797e-01 -1.906958073377609253e-01 -1.397850960493087769e-01 -1.408363282680511475e-01 -3.984217941761016846e-01 -1.405617445707321167e-01 -3.717139735817909241e-02 1.457289159297943115e-01 1.295074671506881714e-01 -1.690185070037841797e-01 -1.643754243850708008e-01 9.582054615020751953e-02 -1.140237227082252502e-01 -1.820646040141582489e-02 -3.554721176624298096e-02
1.605771183967590332e-01 -6.785713136196136475e-02 -1.422525495290756226e-01 -1.741376705467700958e-02 2.715198099613189697e-01 -2.437272518873214722e-01 -2.293290048837661743e-01 2.466251254081726074e-01 -1.709948480129241943e-02 -2.955348193645477295e-01 -1.768992394208908081e-01 -5.602701567113399506e-03 1.771384328603744507e-01 -8.775051683187484741e-02 3.684814870357513428e-01 4.496485367417335510e-02 -1.453994214534759521e-02 2.774257361888885498e-01 -7.568669319152832031e-02 -1.360792517662048340e-01 -2.246644906699657440e-02 5.149158090353012085e-02 -1.435226798057556152e-01 -1.795431673526763916e-01 -3.859426826238632202e-03 -3.290779590606689453e-01 1.742176115512847900e-01 -3.042766153812408447e-01 -2.241584099829196930e-02 -2.195167914032936096e-02 1.243084892630577087e-01 3.999922052025794983e-02
-1.144313905388116837e-02 -5.179113149642944336e-02 9.154151380062103271e-02 -8.977728337049484253e-02 5.745708476752042770e-03 -2.540736794471740723e-01 -2.033488303422927856e-01 2.230080068111419678e-01 1.658987253904342651e-02 1.989578604698181152e-01 -9.658610820770263672e-02 -9.256537258625030518e-02 -9.009688347578048706e-02 3.692243993282318115e-01 9.635097533464431763e-02 -3.217939520254731178e-03 -2.903819978237152100e-01 1.575094014406204224e-01 1.874903291463851929e-01 -2.644357681274414062e-01 -1.940837204456329346e-01 1.462232135236263275e-02 -2.737642228603363037e-01 8.849003165960311890e-02 -7.663638144731521606e-02 2.056148648262023926e-01 2.201959788799285889e-01 -3.855157494544982910e-01 1.589170694351196289e-01 -6.295008212327957153e-02 8.705897256731987000e-03 6.450388580560684204e-02
-2.253251224756240845e-01 8.632022142410278320e-02 -5.810812860727310181e-02 2.304067015647888184e-01 2.586264014244079590e-01 -3.939049243927001953e-01 -1.079661771655082703e-02 1.152064576745033264e-01 -3.253877162933349609e-01 2.456077933311462402e-02 6.614838540554046631e-02 -1.615700498223304749e-02 1.587117314338684082e-01 3.190189599990844727e-01 1.902657747268676758e-01 2.962697856128215790e-02 5.605661863228306174e-05 7.620520144701004028e-02 1.181329134851694107e-03 -8.932018280029296875e-02 -4.053930938243865967e-01 -1.729490607976913452e-01 -1.903742402791976929e-01 1.344931777566671371e-02 -2.636044621467590332e-01 -1.535191833972930908e-01 1.250399351119995117e-01 -1.253103017807006836e-01 2.195009030401706696e-02 -4.228869080543518066e-02 -6.774593144655227661e-03 -5.952520295977592468e-02
-1.593993306159973145e-01 -1.367390155792236328e-01 7.520577311515808105e-02 -5.921315029263496399e-02 2.996358573436737061e-01 7.319717109203338623e-02 -9.338458999991416931e-03 5.262269079685211182e-02 8.775411546230316162e-02 -2.636773586273193359e-01 -8.062274754047393799e-02 -7.341182976961135864e-02 1.106730923056602478e-01 2.871856093406677246e-01 1.000042632222175598e-01 3.826152682304382324e-01 -2.615397982299327850e-02 -4.693112149834632874e-02 -2.459840327501296997e-01 -7.527939975261688232e-02 -1.868068873882293701e-01 -2.979738414287567139e-01 -3.180751204490661621e-01 -4.227263480424880981e-02 -1.025438383221626282e-01 -2.983702719211578369e-01 1.859546303749084473e-01 -2.054387480020523071e-01 1.294379085302352905e-01 -6.187032163143157959e-02 -2.431186474859714508e-02 -1.236852109432220459e-01
-1.333973854780197144e-01 -3.256390392780303955e-01 -1.748750545084476471e-02 3.119141422212123871e-02 -2.272504270076751709e-01 -1.970863640308380127e-01 -1.607546806335449219e-01 -1.203231289982795715e-01 -6.456430256366729736e-02 -3.363548219203948975e-01 8.268103701993823051e-04 -8.272511884570121765e-03 1.081461012363433838e-01 1.884638071060180664e-01 3.435251712799072266e-01 9.297716617584228516e-02 -2.445015162229537964e-01 4.467920213937759399e-02 -9.176869690418243408e-02 -1.074918061494827271e-01 -1.947553157806396484e-01 -1.915164440870285034e-01 -6.523832678794860840e-02 -1.124559193849563599e-01 7.532575726509094238e-02 3.479025140404701233e-02 2.189436107873916626e-01 -3.581730723381042480e-01 4.012506827712059021e-02 1.501336544752120972e-01 5.705862492322921753e-02 2.627951800823211670e-01
1.408812403678894043e-01 1.535204350948333740e-01 3.147040605545043945e-01 -1.321899890899658203e-01 4.501524269580841064e-01 -1.866037696599960327e-01 -2.991005778312683105e-01 -2.081965208053588867e-01 1.834364235401153564e-01 -3.658996894955635071e-02 5.680832639336585999e-02 -7.597144693136215210e-02 -2.013752460479736328e-01 1.182314679026603699e-01 1.912117749452590942e-01 -1.062761321663856506e-01 -1.991620361804962158e-01 1.294912099838256836e-01 4.281953908503055573e-03 -2.537328600883483887e-01 -2.320628166198730469e-01 -1.541947722434997559e-01 4.497413709759712219e-02 -5.159576982259750366e-02 1.616100780665874481e-02 -8.176063746213912964e-02 -9.954474121332168579e-02 -1.804409474134445190e-01 -1.308556180447340012e-02 2.273140661418437958e-02 2.127503156661987305e-01 1.578647643327713013e-01
-1.357008963823318481e-01 3.958657383918762207e-03 -1.012794226408004761e-01 -9.538680315017700195e-02 2.962069213390350342e-01 -3.054624199867248535e-01 1.728678047657012939e-01 4.242050051689147949e-01 -1.297280490398406982e-01 1.658950299024581909e-01 5.395997315645217896e-03 -1.028176471590995789e-01 1.178170461207628250e-02 3.286318778991699219e-01 2.958113551139831543e-01 3.036459982395172119e-01 -8.734539896249771118e-02 -2.165695466101169586e-02 4.468752816319465637e-02 -5.916899815201759338e-02 -2.535889446735382080e-01 -5.117705091834068298e-02 -1.014149487018585205e-01 -3.392577916383743286e-02 -1.605784595012664795e-01 -1.595394015312194824e-01 1.233187131583690643e-02 -1.429366916418075562e-01 1.614189147949218750e-01 1.018317975103855133e-02 -1.728138774633407593e-01 9.346594661474227905e-02
-1.270191669464111328e-01 -7.891312986612319946e-02 4.139173030853271484e-02 1.538139767944812775e-02 5.810239911079406738e-01 -1.006211154162883759e-02 -4.801118001341819763e-02 -1.095286477357149124e-02 4.059592261910438538e-02 -1.201607063412666321e-01 3.569840490818023682e-01 1.036723610013723373e-02 8.393015712499618530e-02 1.129059307277202606e-02 5.150366201996803284e-02 5.578411370515823364e-02 -1.443280279636383057e-01 2.580058276653289795e-01 -7.788039743900299072e-02 1.505339145660400391e-01 -3.673101589083671570e-02 -1.518617868423461914e-01 -4.340149462223052979e-01 6.154392659664154053e-02 -1.484972387552261353e-01 4.228806123137474060e-02 -2.751022204756736755e-02 -2.678457796573638916e-01 -6.462847441434860229e-02 -1.559566706418991089e-03 2.032551914453506470e-01 6.696939468383789062e-02
-2.029321193695068359e-01 -6.568270921707153320e-02 -3.098711371421813965e-02 3.722631186246871948e-02 2.172575145959854126e-01 -3.057285547256469727e-01 -2.474649995565414429e-02 1.715663522481918335e-01 7.565052807331085205e-02 -2.101374417543411255e-01 4.250436648726463318e-02 -9.600580483675003052e-02 1.052912101149559021e-01 1.583772152662277222e-01 4.797410666942596436e-01 -9.261265397071838379e-02 1.978010982275009155e-01 4.773208498954772949e-02 2.075143903493881226e-01 -1.949047893285751343e-01 -7.409513927996158600e-04 -1.265484839677810669e-01 8.437799662351608276e-02 -2.719939351081848145e-01 -3.650376573204994202e-02 -1.499754190444946289e-01 1.422192603349685669e-01 -2.155726104974746704e-01 -1.510133743286132812e-01 4.121996462345123291e-02 3.114630579948425293e-01 -1.184563562273979187e-01
1.455823928117752075e-01 9.977641515433788300e-03 -1.850740611553192139e-01 -3.680044040083885193e-02 2.474211901426315308e-01 -3.251001238822937012e-01 -1.053183451294898987e-01 1.923163235187530518e-01 -8.115655928850173950e-02 -3.516462743282318115e-01 1.105559915304183960e-01 1.034329906105995178e-01 1.336931139230728149e-01 -2.220568805932998657e-02 3.133683204650878906e-01 2.331784516572952271e-01 3.566699475049972534e-02 3.343716263771057129e-01 7.956376671791076660e-02 5.814481526613235474e-02 5.746437981724739075e-02 -4.676002264022827148e-02 -2.377818524837493896e-01 -9.491336822975426912e-05 -1.892121508717536926e-02 -1.927610635757446289e-01 1.811404377222061157e-01 -2.051641941070556641e-01 2.523899078369140625e-02 -1.816639751195907593e-01 2.446461319923400879e-01 -1.152692660689353943e-01
-5.060792341828346252e-02 -1.056826785206794739e-01 2.241284549236297607e-01 -1.985953599214553833e-01 2.736568748950958252e-01 -1.824517548084259033e-01 -1.568396091461181641e-01 1.023325547575950623e-01 -2.011436671018600464e-01 -2.703057602047920227e-02 -4.217004030942916870e-02 -6.832813471555709839e-02 -8.924934267997741699e-02 2.016790024936199188e-02 8.323103934526443481e-02 -3.101184964179992676e-03 -1.678555645048618317e-02 -1.041527604684233665e-03 -2.223627716302871704e-01 7.061810791492462158e-02 -2.523371279239654541e-01 -3.871490433812141418e-02 -2.631215751171112061e-01 -1.513517498970031738e-01 -3.455448895692825317e-02 1.944993287324905396e-01 1.147027760744094849e-01 -3.938539624214172363e-01 7.001300156116485596e-02 -2.774641215801239014e-01 4.154376983642578125e-01 -1.288292706012725830e-01
-9.714298695325851440e-02 -1.461932063102722168e-01 1.651260852813720703e-01 1.850143522024154663e-01 -1.067430712282657623e-02 -1.445468217134475708e-01 -2.389705777168273926e-01 -1.096596643328666687e-01 -1.796858608722686768e-01 8.120869752019643784e-04 -8.550049387849867344e-04 -3.586349310353398323e-03 2.115915566682815552e-01 4.791015386581420898e-02 4.220204353332519531e-01 -1.267035752534866333e-01 -1.291016489267349243e-01 -1.571092307567596436e-01 9.341526776552200317e-03 -2.768996953964233398e-01 -5.940553173422813416e-02 -2.136159390211105347e-01 -2.636871933937072754e-01 -2.136801835149526596e-03 -5.154009908437728882e-03 9.236131608486175537e-02 1.227309703826904297e-01 -3.393139243125915527e-01 8.416664600372314453e-02 1.294288085773587227e-03 2.455478757619857788e-01 3.179469406604766846e-01
2.339014038443565369e-02 -6.663890182971954346e-02 1.118310987949371338e-01 1.838696449995040894e-01 1.930166631937026978e-01 -1.203599944710731506e-01 -3.208729028701782227e-01 4.656721949577331543e-01 -9.938377141952514648e-02 2.265494316816329956e-01 1.136046051979064941e-01 5.787485465407371521e-02 -1.311740428209304810e-01 -1.586637273430824280e-02 7.463972270488739014e-02 2.393047958612442017e-01 -1.154633834958076477e-01 3.040745854377746582e-01 3.351222723722457886e-02 -3.650536388158798218e-02 3.597372770309448242e-02 -3.813637495040893555e-01 -1.488356590270996094e-01 2.051879912614822388e-01 -1.289742141962051392e-01 8.152472972869873047e-02 -8.638992160558700562e-02 -1.936042457818984985e-01 -7.624931633472442627e-02 -4.235688224434852600e-02 1.392479836940765381e-01 7.023186236619949341e-02
-1.766782104969024658e-01 -1.552728414535522461e-01 -3.225417435169219971e-01 1.820447742938995361e-01 6.692490726709365845e-02 1.741688400506973267e-01 4.693986475467681885e-02 7.662110775709152222e-02 -1.015657484531402588e-01 -4.839245229959487915e-02 8.426427096128463745e-02 1.600373834371566772e-01 -8.139511942863464355e-02 1.296973079442977905e-01 3.452154099941253662e-01 3.142604231834411621e-01 1.637594774365425110e-02 -9.857429563999176025e-02 6.183911859989166260e-02 -3.037154674530029297e-01 -9.149717539548873901e-02 -1.882171034812927246e-01 -2.558346986770629883e-01 1.452136933803558350e-01 2.039748281240463257e-01 -1.095502451062202454e-01 3.529766947031021118e-02 -2.641191184520721436e-01 1.859167516231536865e-01 -1.291993558406829834e-01 2.524871230125427246e-01 4.309321939945220947e-02
-8.578184247016906738e-02 2.267396897077560425e-01 1.414493620395660400e-01 7.703491300344467163e-02 1.365565508604049683e-01 -2.911014556884765625e-01 -2.517973482608795166e-01 1.292026191949844360e-01 -2.864505946636199951e-01 -2.104665488004684448e-01 -2.701387107372283936e-01 -1.095717623829841614e-01 1.510690804570913315e-02 5.608938261866569519e-02 2.777352929115295410e-01 -3.632256120909005404e-04 -1.646781861782073975e-01 -5.937324091792106628e-02 -5.812961235642433167e-02 4.960266873240470886e-02 -2.877318533137440681e-03 -1.561164408922195435e-01 -6.469957530498504639e-02 -1.345371603965759277e-01 6.149590387940406799e-02 2.853783369064331055e-01 -5.737589672207832336e-02 -3.575412929058074951e-01 1.405240148305892944e-01 -3.151669502258300781e-01 7.783156633377075195e-02 -1.238037273287773132e-01
-1.666868180036544800e-01 1.209467574954032898e-01 -1.120717227458953857e-01 9.827147424221038818e-02 1.698664426803588867e-01 -1.736803352832794189e-01 -7.970758527517318726e-02 -1.605058275163173676e-02 -2.667234279215335846e-02 2.094432245939970016e-03 2.008163034915924072e-01 -7.118024677038192749e-02 -1.701213233172893524e-02 4.188953638076782227e-01 5.053881928324699402e-02 3.468116819858551025e-01 -1.824926435947418213e-01 1.465435028076171875e-01 1.179715767502784729e-01 -1.669189147651195526e-02 -2.760177552700042725e-01 -2.517577707767486572e-01 2.950059063732624054e-02 7.401082664728164673e-02 -1.962433457374572754e-01 -4.163604378700256348e-01 -2.109116315841674805e-01 -7.762309163808822632e-02 -1.714384369552135468e-02 -1.751870810985565186e-01 1.511065941303968430e-02 -1.286676526069641113e-01
-1.177765354514122009e-01 -1.705061644315719604e-02 -1.077609285712242126e-01 -7.842190680094063282e-04 1.547613888978958130e-01 -2.741404771804809570e-01 -1.453087180852890015e-01 2.377742528915405273e-01 3.043724596500396729e-01 -1.531288474798202515e-01 2.145537286996841431e-01 -9.990037232637405396e-02 -1.550765633583068848e-01 1.045449003577232361e-01 1.759436577558517456e-01 3.788096904754638672e-01 -1.555076390504837036e-01 -3.707357868552207947e-02 2.219608277082443237e-01 -2.487796396017074585e-01 2.404915243387222290e-01 -6.649092584848403931e-02 -2.390564829111099243e-01 -2.263193726539611816e-01 -1.477700620889663696e-01 -3.120643645524978638e-02 5.725422129034996033e-02 -1.521828472614288330e-01 -6.099221762269735336e-03 -2.206921428442001343e-01 -9.828378446400165558e-03 1.025026813149452209e-01
6.331106275320053101e-02 -3.009015321731567383e-01 1.076888740062713623e-01 4.317140951752662659e-02 3.651043176651000977e-01 -2.107646316289901733e-01 -8.623656630516052246e-02 1.168904602527618408e-01 1.225089356303215027e-01 -1.692485809326171875e-01 -2.859158441424369812e-02 -1.737561523914337158e-01 1.705048233270645142e-01 1.352482587099075317e-01 4.410205781459808350e-01 9.492208063602447510e-02 -8.401879109442234039e-03 3.313661739230155945e-02 1.846704483032226562e-01 -4.643382877111434937e-02 -1.290445625782012939e-01 -9.114430099725723267e-02 1.685293167829513550e-01 -4.496058449149131775e-02 -7.352968305349349976e-02 -2.403798848390579224e-01 -1.490858346223831177e-01 -2.673305757343769073e-02 -1.896577328443527222e-02 1.990410499274730682e-02 4.088672995567321777e-01 -1.440860629081726074e-01
1.147925108671188354e-01 -3.961552977561950684e-01 2.073333859443664551e-01 1.116324216127395630e-01 6.373886018991470337e-02 -6.108919158577919006e-02 -2.849332056939601898e-02 4.961821064352989197e-02 -1.447616219520568848e-01 -3.981142640113830566e-01 2.747503519058227539e-01 -2.147540003061294556e-01 -5.296237766742706299e-02 1.554485708475112915e-01 3.801257908344268799e-01 1.690438538789749146e-01 -1.511915177106857300e-01 1.001108437776565552e-01 -1.356270164251327515e-02 3.394320979714393616e-02 -1.734082102775573730e-01 -2.635412514209747314e-01 -1.117294356226921082e-01 1.133648008108139038e-01 1.723730936646461487e-02 -4.267946258187294006e-02 -1.354164183139801025e-01 6.613393872976303101e-02 -2.048563510179519653e-01 -2.783284150063991547e-02 1.884189546108245850e-01 1.090087927877902985e-02
-7.519990205764770508e-02 1.267173588275909424e-01 -2.886481583118438721e-01 1.110946759581565857e-01 2.508402764797210693e-01 -1.230054274201393127e-01 -1.426915377378463745e-01 8.462429046630859375e-02 6.030565500259399414e-02 -6.131529062986373901e-02 -1.100044231861829758e-02 -7.264667004346847534e-02 -1.197186186909675598e-01 3.535457849502563477e-01 7.433978468179702759e-02 3.867145776748657227e-01 -9.272498637437820435e-02 1.862792223691940308e-01 6.981572508811950684e-02 2.988260053098201752e-02 -2.765044569969177246e-01 -3.654081225395202637e-01 1.701631844043731689e-01 2.364703267812728882e-01 -1.701762676239013672e-01 -2.070035338401794434e-01 -4.489696398377418518e-02 4.577042162418365479e-02 2.803195081651210785e-02 -1.903191059827804565e-01 9.860523045063018799e-02 -5.735986307263374329e-02
-1.054515689611434937e-01 -1.521393954753875732e-01 -2.360104173421859741e-01 9.533590078353881836e-02 4.081341028213500977e-01 -2.905407249927520752e-01 -1.698156446218490601e-01 2.008017525076866150e-02 1.939351409673690796e-01 -2.007243782281875610e-01 1.624996215105056763e-01 -2.528559267520904541e-01 -7.378432899713516235e-02 7.138296216726303101e-02 1.128211170434951782e-01 -1.750513911247253418e-01 -7.381949573755264282e-02 1.162936985492706299e-01 2.770866081118583679e-02 -1.624366939067840576e-01 -2.026579575613141060e-03 -9.076433256268501282e-03 -3.765363395214080811e-01 2.479664981365203857e-01 -1.722122430801391602e-01 3.553789481520652771e-02 -3.154545277357101440e-02 -1.262494623661041260e-01 2.490787804126739502e-01 5.112373083829879761e-02 -1.381608843803405762e-02 1.907403916120529175e-01
-3.939591348171234131e-02 -3.442308902740478516e-01 2.321728616952896118e-01 -2.896647527813911438e-02 3.746928870677947998e-01 -2.600927054882049561e-01 -8.728951215744018555e-02 1.316293049603700638e-02 5.631459876894950867e-02 4.482795950025320053e-03 -3.514728322625160217e-02 -1.947813779115676880e-01 4.148847237229347229e-02 2.224443405866622925e-01 4.556123018264770508e-01 9.340367466211318970e-02 9.545378386974334717e-02 1.141317305155098438e-03 5.501131713390350342e-02 -1.830437332391738892e-01 -2.613293230533599854e-01 -3.149573877453804016e-02 1.798634082078933716e-01 -6.643246114253997803e-02 -1.521034631878137589e-03 -8.516392856836318970e-02 6.202996894717216492e-02 6.992212031036615372e-03 5.689186230301856995e-02 -8.184853196144104004e-02 3.373560607433319092e-01 -1.136127039790153503e-01
1.992365866899490356e-01 9.084612131118774414e-03 -1.090180128812789917e-01 -2.672132663428783417e-02 2.444352805614471436e-01 -4.426051080226898193e-01 -7.135064899921417236e-02 1.739871650934219360e-01 -1.341226249933242798e-01 -2.438590675592422485e-01 -7.818473130464553833e-02 2.822270393371582031e-01 2.140536531805992126e-02 1.464752554893493652e-01 2.647729516029357910e-01 1.730403006076812744e-01 -1.240511517971754074e-02 1.468672454357147217e-01 4.747074097394943237e-02 3.318218514323234558e-02 -8.229620009660720825e-02 9.380801767110824585e-02 -2.528649270534515381e-01 1.676548719406127930e-01 -2.936938405036926270e-01 -4.242799058556556702e-02 3.979377076029777527e-02 -8.712069690227508545e-02 -1.131500676274299622e-01 -1.713071614503860474e-01 2.358359992504119873e-01 -2.091260403394699097e-01
1.611186563968658447e-01 -7.921177148818969727e-02 7.607653737068176270e-02 -1.111644208431243896e-01 -1.227847114205360413e-01 -3.315009474754333496e-01 -3.512686192989349365e-01 2.626266181468963623e-01 -2.204671353101730347e-01 -4.396175965666770935e-02 4.093670845031738281e-01 -5.314425565302371979e-03 7.539045810699462891e-02 1.115011349320411682e-01 3.246739804744720459e-01 7.593926042318344116e-02 -4.189069941639900208e-02 5.435292795300483704e-02 1.834306567907333374e-01 -9.993750602006912231e-02 -2.308302745223045349e-02 -3.195446431636810303e-01 -6.840555369853973389e-02 1.642401814460754395e-01 3.501675650477409363e-02 -4.496257752180099487e-02 -1.479908674955368042e-01 -1.592017710208892822e-01 9.852492064237594604e-02 -1.475131362676620483e-01 4.120105504989624023e-02 1.361890435218811035e-01
-1.802044808864593506e-01 -1.797788590192794800e-02 -2.069237679243087769e-01 9.812004119157791138e-02 2.893884479999542236e-01 -2.762757837772369385e-01 3.457716479897499084e-02 2.527339458465576172e-01 -2.456912696361541748e-01 1.512842327356338501e-01 1.379554271697998047e-01 -2.858190052211284637e-02 6.871084868907928467e-02 2.855108380317687988e-01 3.129759132862091064e-01 5.900730029679834843e-04 2.200291007757186890e-01 -6.145677715539932251e-02 -2.998425066471099854e-02 1.024383977055549622e-01 -1.538785099983215332e-01 -6.547521054744720459e-02 -3.492860198020935059e-01 4.961757734417915344e-02 -1.865915060043334961e-01 -1.685574948787689209e-01 2.522729150950908661e-02 -2.927186191082000732e-01 9.241432696580886841e-02 -1.436921358108520508e-01 6.400758400559425354e-03 8.680135011672973633e-02
-1.207467988133430481e-01 9.102096781134605408e-03 2.530372329056262970e-02 1.605202071368694305e-02 1.281452277908101678e-04 -1.315904594957828522e-02 -2.415015548467636108e-01 -7.625661790370941162e-02 -1.273151189088821411e-01 2.687372267246246338e-02 2.579276077449321747e-02 -8.887466043233871460e-02 2.147627919912338257e-01 2.192629575729370117e-01 4.260449111461639404e-01 3.003923967480659485e-02 -2.808600366115570068e-01 3.910779356956481934e-01 -7.414062321186065674e-02 -1.025143861770629883e-01 -6.752751022577285767e-02 -3.004406094551086426e-01 -2.246324419975280762e-01 1.663323044776916504e-01 2.842235565185546875e-02 -2.355404943227767944e-01 -2.836863137781620026e-02 -8.606848120689392090e-02 -2.860765159130096436e-01 -2.028171271085739136e-01 7.075531780719757080e-02 -6.896073371171951294e-02
[truncated: 3,276,184 more chars]
