# Supplementary material for: The Language of Innovation
Source: PLoS One. 2020 Apr 30;15(4):e0230107. doi: 10.1371/journal.pone.0230107 (PMC7194493; doi:10.1371/journal.pone.0230107)
Supplement: S23 File — (GZ) [file pone.0230107.s023.tar.gz › 2001-2005/V2Run_11_VS_4500_embeddings2001-2005ED32.txt]

-7.293681800365447998e-02 4.579706583172082901e-03 5.818148143589496613e-03 1.333064138889312744e-01 9.263517707586288452e-02 5.556413158774375916e-02 -3.266673162579536438e-02 -3.361962735652923584e-01 -5.450828373432159424e-02 1.337614208459854126e-01 1.923226118087768555e-01 -1.531527191400527954e-01 -1.169159710407257080e-01 -7.691708952188491821e-02 -6.658998876810073853e-02 5.330136790871620178e-02 4.565872848033905029e-01 -2.229729145765304565e-01 6.803449243307113647e-02 -3.660354763269424438e-02 -3.411725163459777832e-01 1.388081461191177368e-01 -4.461524263024330139e-02 1.088431756943464279e-02 -3.310777992010116577e-02 -2.225605957210063934e-02 -2.455425262451171875e-01 8.132117986679077148e-02 2.966594994068145752e-01 1.636258214712142944e-01 4.873662069439888000e-02 3.941311240196228027e-01
-6.003027781844139099e-02 -3.549919128417968750e-01 1.073691099882125854e-01 -4.490534588694572449e-02 -2.354709431529045105e-02 -1.302490234375000000e-01 -3.411668539047241211e-02 -2.068314105272293091e-01 6.435845792293548584e-02 1.290027052164077759e-01 -1.923814415931701660e-01 -9.817566722631454468e-02 -1.146129816770553589e-01 1.238326914608478546e-02 -1.910881996154785156e-01 3.631650507450103760e-01 4.086672365665435791e-01 -1.988651752471923828e-01 -3.317169845104217529e-01 -9.795327484607696533e-02 -6.404451280832290649e-02 -1.714050471782684326e-01 -1.435326319187879562e-02 -1.115004066377878189e-02 -7.753265649080276489e-02 3.485490083694458008e-01 -1.981714814901351929e-01 4.110512137413024902e-02 1.189971044659614563e-01 5.723965913057327271e-02 8.914447389543056488e-03 1.642431877553462982e-02
-8.997858315706253052e-02 -1.302488446235656738e-01 1.934070736169815063e-01 2.152352035045623779e-02 -7.404844462871551514e-02 -3.187199681997299194e-02 1.960539221763610840e-01 -6.974813342094421387e-02 -1.846613436937332153e-01 2.428653836250305176e-01 2.232595086097717285e-01 -2.779727578163146973e-01 -2.836681008338928223e-01 6.748280674219131470e-02 -1.442961692810058594e-01 3.431670665740966797e-01 1.731853932142257690e-01 9.986443072557449341e-02 -3.603066802024841309e-01 -2.786305546760559082e-02 -6.463009119033813477e-02 -6.017785146832466125e-02 -2.958837151527404785e-01 7.891925424337387085e-02 -1.830050200223922729e-01 -3.816338628530502319e-02 -8.095672726631164551e-02 1.549997329711914062e-01 2.158448249101638794e-01 -1.467586606740951538e-01 -1.703134328126907349e-01 9.310260415077209473e-02
-7.489315420389175415e-02 -9.657274000346660614e-03 9.152199327945709229e-02 -8.102545142173767090e-02 -3.015509992837905884e-02 3.287460207939147949e-01 3.224192932248115540e-02 1.337287276983261108e-01 5.288334563374519348e-02 1.964201182126998901e-01 -1.275748573243618011e-02 -3.046068921685218811e-02 -1.461172476410865784e-02 -8.187115192413330078e-02 2.146560549736022949e-01 2.508890330791473389e-01 3.450850546360015869e-01 -1.615259051322937012e-01 -7.258693873882293701e-02 2.702647820115089417e-03 -1.530481874942779541e-01 3.409115970134735107e-01 -1.940371990203857422e-01 -2.412558495998382568e-01 1.391026377677917480e-01 2.673534452915191650e-01 -9.311857074499130249e-02 6.617587059736251831e-02 2.356076240539550781e-01 -1.400677710771560669e-01 1.431208103895187378e-01 3.280277550220489502e-01
1.483877375721931458e-02 -4.212579131126403809e-02 1.027127057313919067e-01 8.596686273813247681e-02 -2.131215482950210571e-02 -5.725980736315250397e-03 2.725045979022979736e-01 -4.032364487648010254e-02 4.087872803211212158e-02 1.161371245980262756e-01 3.044126629829406738e-01 6.315546482801437378e-02 3.361780196428298950e-02 -5.796801298856735229e-02 -1.220826804637908936e-01 6.268213391304016113e-01 3.192328512668609619e-01 -7.544592022895812988e-02 3.619141131639480591e-02 -3.134959191083908081e-02 -7.696164399385452271e-02 6.067421287298202515e-02 -2.387810498476028442e-02 5.503955297172069550e-03 8.376532047986984253e-02 -2.024840563535690308e-01 -7.686261832714080811e-02 1.240920498967170715e-01 2.414508759975433350e-01 -2.304982095956802368e-01 8.625332266092300415e-02 2.670006453990936279e-01
-3.297248780727386475e-01 -1.457005739212036133e-01 2.581717371940612793e-01 -2.619868814945220947e-01 -1.505501419305801392e-01 -2.624313533306121826e-02 2.303130626678466797e-01 -3.420946002006530762e-01 3.625025600194931030e-02 6.879038363695144653e-02 1.925948262214660645e-01 9.678401052951812744e-02 -8.669362962245941162e-02 -2.039258368313312531e-02 -2.168528437614440918e-01 3.270102441310882568e-01 2.617294490337371826e-01 6.379298120737075806e-02 -2.355019003152847290e-01 -1.773044019937515259e-01 -4.391172155737876892e-02 1.652313172817230225e-01 -4.366568103432655334e-02 -7.416332513093948364e-02 6.937626004219055176e-02 -1.742533524520695210e-03 1.312963813543319702e-01 1.559623777866363525e-01 1.690595299005508423e-01 -5.471023172140121460e-02 -9.989097714424133301e-02 2.071220874786376953e-01
-3.993347287178039551e-02 -3.346088901162147522e-02 2.426324971020221710e-02 -1.832454800605773926e-01 -3.261191844940185547e-01 3.682675585150718689e-02 2.534746825695037842e-01 1.176262870430946350e-01 2.379343472421169281e-02 1.983531266450881958e-01 2.006087154150009155e-01 -1.419214159250259399e-01 1.383124738931655884e-01 -1.796579547226428986e-02 -9.917401522397994995e-02 5.255265831947326660e-01 2.249885201454162598e-01 -7.679223269224166870e-02 -2.875277996063232422e-01 -1.731351166963577271e-01 -1.996713280677795410e-01 1.029263511300086975e-01 -3.496808558702468872e-02 -8.221523463726043701e-02 -1.342079937458038330e-01 1.483395993709564209e-01 -1.263629794120788574e-01 1.870151311159133911e-01 4.988610371947288513e-02 2.480647154152393341e-02 -6.676701456308364868e-02 2.131438404321670532e-01
-2.659990191459655762e-01 -3.366439342498779297e-01 4.229428991675376892e-02 1.600331217050552368e-01 9.623897075653076172e-02 2.697150409221649170e-02 1.696312725543975830e-01 -3.293748572468757629e-02 2.762102484703063965e-01 1.233194544911384583e-01 -2.922507561743259430e-02 -1.245614290237426758e-01 -4.123954474925994873e-02 -1.482671219855546951e-02 4.383712634444236755e-02 3.475210368633270264e-01 3.573484420776367188e-01 7.204924523830413818e-02 -1.501031965017318726e-01 -1.700551956892013550e-01 1.089530512690544128e-01 2.257942259311676025e-01 -1.263861358165740967e-01 1.016094069927930832e-02 -3.427264392375946045e-01 1.545936893671751022e-02 -2.945667505264282227e-01 -1.319533120840787888e-02 8.058696985244750977e-02 -1.521894931793212891e-01 -1.203576382249593735e-02 1.359059512615203857e-01
-2.690747678279876709e-01 -2.501431666314601898e-02 -1.079173609614372253e-01 -1.341695189476013184e-01 -1.224346607923507690e-01 -1.429160386323928833e-01 2.212255150079727173e-01 -1.264911442995071411e-01 1.588709652423858643e-01 5.859528481960296631e-02 4.558603465557098389e-01 -1.137716770172119141e-01 2.219509780406951904e-01 -2.629985511302947998e-01 -1.876613348722457886e-01 3.038597702980041504e-01 1.456205099821090698e-01 -2.933627665042877197e-01 -1.205216571688652039e-01 -2.342402702197432518e-03 -1.195883750915527344e-01 1.450410578399896622e-02 -1.461972296237945557e-01 -8.255086094141006470e-02 -8.325221389532089233e-02 -8.869254961609840393e-03 -1.107665821909904480e-01 1.310502886772155762e-01 9.136714972555637360e-03 -1.757207214832305908e-01 -4.401975497603416443e-02 2.602216899394989014e-01
-1.805692315101623535e-01 -1.762487441301345825e-01 1.262076944112777710e-01 -7.237084954977035522e-02 -3.901357203722000122e-02 9.205325692892074585e-02 2.609953582286834717e-01 -3.322405815124511719e-01 -1.730658859014511108e-01 3.503080308437347412e-01 4.010391235351562500e-02 -1.973601877689361572e-01 -1.161349266767501831e-01 -1.253003180027008057e-01 -5.976196378469467163e-02 4.167150259017944336e-01 1.661189943552017212e-01 -2.715030610561370850e-01 -2.437425702810287476e-01 -1.230155304074287415e-01 6.737825460731983185e-03 1.979609206318855286e-02 7.737808860838413239e-03 2.184678912162780762e-01 3.006397560238838196e-02 -6.020765379071235657e-02 -1.175312418490648270e-02 -5.599117651581764221e-02 -3.128364682197570801e-02 3.652830421924591064e-02 -1.855293214321136475e-01 2.416931986808776855e-01
-2.791495025157928467e-01 -4.348694160580635071e-02 1.347235441207885742e-01 -2.605645060539245605e-01 9.582412987947463989e-02 8.344008773565292358e-02 -1.318603195250034332e-02 -7.692872732877731323e-02 9.261206537485122681e-02 2.195820063352584839e-01 1.362568736076354980e-01 3.027115203440189362e-02 -3.135492503643035889e-01 -2.112902514636516571e-02 -2.286443114280700684e-01 2.104210257530212402e-01 5.661618113517761230e-01 1.357629988342523575e-02 3.636100143194198608e-02 -1.286362856626510620e-02 1.391702294349670410e-01 5.355544760823249817e-02 2.075928635895252228e-02 -3.950850665569305420e-02 -1.428135037422180176e-01 1.149656102061271667e-01 -1.963565498590469360e-01 1.558169424533843994e-01 2.068846076726913452e-01 -1.501493304967880249e-01 1.014083027839660645e-01 1.476370394229888916e-01
-2.860459387302398682e-01 -1.220817938446998596e-01 1.373597383499145508e-01 7.006370276212692261e-02 -2.491972148418426514e-01 2.668085098266601562e-01 3.672887682914733887e-01 -4.649564623832702637e-02 -1.347163170576095581e-01 2.604246139526367188e-01 6.004872545599937439e-02 -9.280963242053985596e-02 -8.585917204618453979e-02 -3.934084996581077576e-02 -2.100686430931091309e-01 3.953552544116973877e-01 2.201290279626846313e-01 -1.080325618386268616e-01 -2.001840434968471527e-02 8.938251435756683350e-02 -1.553964167833328247e-01 7.306413352489471436e-02 -1.174887865781784058e-01 1.406873017549514771e-02 6.174804177135229111e-03 2.519638091325759888e-02 -1.395669728517532349e-01 2.639855444431304932e-01 2.490316182374954224e-01 5.149617791175842285e-02 -1.571986675262451172e-01 -1.018781214952468872e-01
-1.146875694394111633e-01 1.657465659081935883e-02 8.788916468620300293e-02 -5.637494847178459167e-02 2.605960369110107422e-01 5.704532563686370850e-02 9.194681793451309204e-02 -9.230310469865798950e-02 -2.579855360090732574e-02 -1.562214493751525879e-01 6.829516496509313583e-04 -1.479951739311218262e-01 -1.405828893184661865e-01 -2.418888211250305176e-01 -6.527177174575626850e-05 2.656079530715942383e-01 3.019163012504577637e-01 -2.899270653724670410e-01 1.981216371059417725e-01 -3.359466791152954102e-01 -4.101838767528533936e-01 -7.624467462301254272e-02 -2.132579386234283447e-01 -1.001736074686050415e-01 -9.539234638214111328e-02 1.322606503963470459e-01 -6.325548887252807617e-02 1.658263802528381348e-01 1.443523466587066650e-01 -1.438676565885543823e-01 8.255922794342041016e-02 1.684952974319458008e-01
-1.909009665250778198e-01 -1.817163825035095215e-01 3.020998276770114899e-02 7.263162732124328613e-02 -1.793058123439550400e-03 1.275614649057388306e-01 -9.761542826890945435e-02 6.952234357595443726e-02 2.080926448106765747e-01 9.579125046730041504e-02 4.240647330880165100e-02 -7.516152411699295044e-02 -5.638915672898292542e-02 -2.348789870738983154e-01 6.484746187925338745e-02 2.846386730670928955e-01 2.365976274013519287e-01 -1.973869651556015015e-01 2.546309530735015869e-01 -2.118518501520156860e-01 -3.095351457595825195e-01 -5.494663491845130920e-03 -1.117289140820503235e-01 -1.305717825889587402e-01 -1.589086055755615234e-01 1.947357952594757080e-01 4.283258318901062012e-02 6.353490799665451050e-02 3.585046231746673584e-01 -1.930351555347442627e-01 -6.149789690971374512e-02 3.486608266830444336e-01
-3.223035633563995361e-01 -1.426331046968698502e-02 1.135342642664909363e-01 -6.542508304119110107e-02 2.500153519213199615e-02 -2.868862077593803406e-02 1.966241151094436646e-01 9.546412155032157898e-03 3.235636651515960693e-02 8.877393603324890137e-02 2.040647119283676147e-01 -1.384129077196121216e-01 -1.219032518565654755e-02 -3.046429529786109924e-02 -1.843535006046295166e-01 6.019431352615356445e-01 1.906212866306304932e-01 -1.360246390104293823e-01 -1.171462461352348328e-01 -1.611533612012863159e-01 1.382079441100358963e-03 2.355325780808925629e-02 -3.520386293530464172e-02 -1.366714108735322952e-02 8.638121187686920166e-02 -9.282918274402618408e-02 2.104246057569980621e-02 7.676156610250473022e-02 2.336447089910507202e-01 5.989781767129898071e-02 -2.875913977622985840e-01 3.340708911418914795e-01
-8.138846606016159058e-02 6.269268691539764404e-02 1.173657625913619995e-01 -1.586696952581405640e-01 -1.208189278841018677e-01 -2.905752696096897125e-02 3.526264727115631104e-01 -3.072827868163585663e-02 -8.588267490267753601e-03 1.484986245632171631e-01 3.407071232795715332e-01 -1.495412439107894897e-01 -8.679480105638504028e-02 8.734066784381866455e-02 -2.363467514514923096e-01 2.291906923055648804e-01 4.850064218044281006e-01 -1.916772127151489258e-01 -8.274141699075698853e-02 -1.858015209436416626e-01 -1.512875705957412720e-01 3.790145367383956909e-02 9.766742587089538574e-03 3.142227604985237122e-02 6.900681555271148682e-02 -5.066482350230216980e-02 -4.752146825194358826e-02 1.433331072330474854e-01 2.507234811782836914e-01 -7.294856756925582886e-02 -2.392740100622177124e-01 1.770026087760925293e-01
-1.438098847866058350e-01 -2.368988841772079468e-01 -5.353625398129224777e-03 5.075785890221595764e-02 8.946701139211654663e-02 -1.004124358296394348e-01 -1.170556619763374329e-01 1.018996089696884155e-01 1.438987404108047485e-01 8.883900195360183716e-02 5.702823027968406677e-02 2.298868820071220398e-02 -2.208547592163085938e-01 1.151821911334991455e-01 -3.498012423515319824e-01 2.444639354944229126e-01 4.307556748390197754e-01 -1.192400604486465454e-01 3.647932410240173340e-02 -4.330478906631469727e-01 2.212928831577301025e-01 1.360864043235778809e-01 -1.242582798004150391e-01 -3.098577447235584259e-02 -9.820204973220825195e-02 6.594134867191314697e-02 -6.893078237771987915e-02 2.572823464870452881e-01 8.404712378978729248e-02 1.381510049104690552e-01 -4.984227940440177917e-02 1.256243139505386353e-01
-1.296807825565338135e-01 6.147093325853347778e-02 2.722387909889221191e-01 -1.067002937197685242e-01 -2.748447656631469727e-01 1.006099209189414978e-01 2.325892299413681030e-01 -4.199766262900084257e-04 -1.183006763458251953e-01 1.126149743795394897e-01 2.241381257772445679e-01 -1.959309577941894531e-01 6.103127822279930115e-02 -1.807370930910110474e-01 -2.090151160955429077e-01 2.859081625938415527e-01 2.127321362495422363e-01 -1.065569445490837097e-01 -1.348620802164077759e-01 -2.433550357818603516e-01 -1.675637662410736084e-01 -1.064556911587715149e-01 -1.544126495718955994e-02 -2.010861635208129883e-01 6.126403808593750000e-02 1.964794658124446869e-02 -1.478719711303710938e-01 1.937185823917388916e-01 1.871460676193237305e-01 -7.217942178249359131e-02 -2.116996198892593384e-01 3.381330370903015137e-01
-3.663529157638549805e-01 -6.116177514195442200e-02 -5.886558443307876587e-02 5.778552219271659851e-02 2.649634480476379395e-01 -6.999293714761734009e-02 -2.092884853482246399e-02 1.312224753201007843e-02 -4.735073447227478027e-02 2.464085966348648071e-01 8.675377070903778076e-02 -1.366190314292907715e-01 -1.587560623884201050e-01 6.905620545148849487e-02 -1.970067918300628662e-01 1.821815520524978638e-01 4.647271335124969482e-01 -1.148678958415985107e-01 -2.215722054243087769e-01 6.585437338799238205e-03 1.385365724563598633e-01 -4.791579023003578186e-02 -2.303993329405784607e-02 -2.635883986949920654e-01 7.493873685598373413e-02 -1.344196149148046970e-03 -1.806555986404418945e-01 1.950554996728897095e-01 3.288449645042419434e-01 -1.462074369192123413e-01 9.985306859016418457e-02 5.303584039211273193e-02
-3.953544422984123230e-02 -3.557644188404083252e-01 -2.317023277282714844e-02 -8.685295283794403076e-02 -7.144235074520111084e-02 2.106623053550720215e-01 -8.851267397403717041e-03 4.637381806969642639e-02 -7.548052072525024414e-02 8.639325387775897980e-03 1.158869490027427673e-01 1.153124570846557617e-01 -5.928334966301918030e-02 -3.227896392345428467e-01 -6.208547204732894897e-02 2.114624232053756714e-01 1.517479717731475830e-01 -1.818189322948455811e-01 -2.047879248857498169e-01 1.337239891290664673e-02 -4.427103400230407715e-01 2.188428789377212524e-01 -1.079984661191701889e-02 -1.698595285415649414e-01 2.755555324256420135e-02 2.132682949304580688e-01 -2.729934751987457275e-01 1.181810349225997925e-01 2.620834708213806152e-01 -2.233543246984481812e-02 1.053015291690826416e-01 1.929598599672317505e-01
-1.135967765003442764e-02 3.554940596222877502e-02 2.896982058882713318e-02 -7.180951535701751709e-02 -1.976228356361389160e-01 5.830634385347366333e-02 3.983779251575469971e-01 -7.929371297359466553e-02 -1.566369384527206421e-01 1.493083089590072632e-01 1.603895425796508789e-01 -1.177087724208831787e-01 -2.801356911659240723e-01 -9.560152888298034668e-02 -3.728761374950408936e-01 1.823283135890960693e-01 2.137190550565719604e-01 -4.828613251447677612e-03 -1.870921701192855835e-01 -1.593376100063323975e-01 2.700364030897617340e-02 2.517091110348701477e-02 1.335573662072420120e-02 2.023943699896335602e-02 -1.680264435708522797e-02 1.512668281793594360e-01 -8.993961662054061890e-02 4.162012636661529541e-01 2.667112275958061218e-02 6.034027785062789917e-02 -4.568258766084909439e-03 3.492398858070373535e-01
-5.615137144923210144e-02 -2.156635671854019165e-01 -3.078008815646171570e-02 -1.275209486484527588e-01 -2.111333608627319336e-01 1.490232795476913452e-01 2.872913181781768799e-01 4.838033765554428101e-02 8.762350678443908691e-02 2.870090901851654053e-01 3.214330598711967468e-02 -2.372166961431503296e-01 -7.181466370820999146e-02 5.893127247691154480e-02 -1.808696538209915161e-01 1.073106005787849426e-01 1.871772557497024536e-01 3.273400664329528809e-02 -2.966141104698181152e-01 -2.293546050786972046e-01 -5.967198312282562256e-02 2.639978937804698944e-02 -1.923493742942810059e-01 -1.687511056661605835e-01 -2.837063930928707123e-02 -2.539906799793243408e-01 5.550648272037506104e-02 3.533258438110351562e-01 1.609387993812561035e-01 -1.239667907357215881e-01 -1.776054352521896362e-01 2.622521817684173584e-01
-1.841260343790054321e-01 1.181664913892745972e-01 5.981598049402236938e-02 1.071697026491165161e-01 -1.213074848055839539e-01 -5.481617525219917297e-02 3.613290190696716309e-01 -1.738670468330383301e-01 1.511350274085998535e-01 2.700603939592838287e-02 2.658370733261108398e-01 1.440663542598485947e-02 -6.413705996237695217e-04 -1.980021446943283081e-01 -1.044065356254577637e-01 3.189653754234313965e-01 1.519851088523864746e-01 -3.129360675811767578e-01 -1.153582558035850525e-01 2.529172226786613464e-02 -1.880457550287246704e-01 6.680121272802352905e-02 -1.223589703440666199e-01 -1.063234731554985046e-01 6.194230914115905762e-02 1.481410562992095947e-01 -4.574504867196083069e-02 1.300767660140991211e-01 1.521200090646743774e-01 -2.338202893733978271e-01 -3.401134610176086426e-01 2.700164914131164551e-01
-6.597194075584411621e-02 4.186674579977989197e-02 5.550651252269744873e-02 -8.389160037040710449e-03 -9.740257263183593750e-02 3.166908025741577148e-02 2.627428174018859863e-01 -2.398535907268524170e-01 1.779423505067825317e-01 -4.419791698455810547e-02 3.237389922142028809e-01 -9.299299120903015137e-02 7.118234783411026001e-02 -1.024958342313766479e-01 -1.779536157846450806e-01 3.184363842010498047e-01 1.250512450933456421e-01 -1.700705289840698242e-01 -4.889804869890213013e-02 -2.737444639205932617e-01 -2.914424538612365723e-01 2.635569572448730469e-01 -2.496029287576675415e-01 1.223387494683265686e-01 9.641722589731216431e-02 -6.954530626535415649e-02 -7.481631636619567871e-02 1.686498373746871948e-01 4.972964525222778320e-02 -4.326932132244110107e-02 -2.390786260366439819e-01 3.078011274337768555e-01
-3.018644154071807861e-01 1.516622751951217651e-01 -1.174032017588615417e-01 5.171336606144905090e-02 -1.721538603305816650e-01 1.127272844314575195e-01 3.051066696643829346e-01 1.133125796914100647e-01 -1.954476833343505859e-01 2.665448188781738281e-01 2.153644710779190063e-01 -1.204481497406959534e-01 -1.223164275288581848e-01 -3.647755086421966553e-02 -2.184379994869232178e-01 2.160322517156600952e-01 2.191644161939620972e-01 -1.369730103760957718e-03 -3.303970694541931152e-01 -9.430772066116333008e-02 -7.944315671920776367e-02 1.061930507421493530e-01 -4.536869376897811890e-02 -1.714108884334564209e-01 1.257482618093490601e-01 -1.127779297530651093e-02 -1.911524981260299683e-01 2.961930334568023682e-01 1.396947205066680908e-01 8.488492108881473541e-03 3.750883508473634720e-03 2.557390630245208740e-01
-7.616102695465087891e-02 -3.990869522094726562e-01 -1.377878785133361816e-01 -1.280404180288314819e-01 -1.111958846449851990e-01 3.148293495178222656e-01 -5.178176984190940857e-02 -1.539617627859115601e-01 -2.004690468311309814e-01 1.327186673879623413e-01 2.723558545112609863e-01 -5.121079087257385254e-02 -6.623319350183010101e-03 1.028186380863189697e-01 9.685141965746879578e-03 2.890511453151702881e-01 1.254298835992813110e-01 -1.048941463232040405e-01 -2.812868356704711914e-01 -4.386047720909118652e-01 2.200735732913017273e-02 1.636722311377525330e-02 -5.843750387430191040e-02 1.691262237727642059e-02 -1.962247043848037720e-01 -1.764808446168899536e-01 2.478678710758686066e-02 1.448797434568405151e-01 -3.401725739240646362e-02 1.514592617750167847e-01 -1.076592728495597839e-01 5.650167167186737061e-02
-1.620593518018722534e-01 -2.328319698572158813e-01 6.880922615528106689e-02 1.915154978632926941e-02 2.454961277544498444e-02 3.347327187657356262e-02 1.674108207225799561e-02 8.540298789739608765e-02 -3.572550043463706970e-02 1.013866532593965530e-02 -2.028151601552963257e-02 -2.623670175671577454e-02 -7.619393616914749146e-02 -2.926253378391265869e-01 5.873156338930130005e-02 4.442045986652374268e-01 1.758302301168441772e-01 -4.596918821334838867e-01 2.440667450428009033e-01 -1.515965312719345093e-01 -1.223692521452903748e-01 4.284982569515705109e-03 -1.290680617094039917e-01 -2.481657564640045166e-01 8.639198541641235352e-02 8.357671648263931274e-02 -2.944483049213886261e-02 2.761778235435485840e-01 2.433430850505828857e-01 -1.506523936986923218e-01 7.997917383909225464e-02 1.119266524910926819e-01
-6.823801994323730469e-02 -2.910791337490081787e-01 2.010665088891983032e-01 -1.462125927209854126e-01 6.195235997438430786e-02 1.864009350538253784e-01 9.450228884816169739e-03 -5.168922711163759232e-03 2.365361750125885010e-01 1.273761987686157227e-01 1.452326960861682892e-02 6.792069226503372192e-02 1.446287240833044052e-02 -2.079626321792602539e-01 1.161867901682853699e-01 2.713542580604553223e-01 2.331441342830657959e-01 -1.057847589254379272e-01 7.480354607105255127e-02 -1.169395372271537781e-01 -3.110075294971466064e-01 1.990589648485183716e-01 -4.712499678134918213e-02 -4.765006899833679199e-02 7.966984808444976807e-02 -2.316774986684322357e-02 5.534606520086526871e-03 2.591196298599243164e-01 3.325409293174743652e-01 -2.076074928045272827e-01 1.785128414630889893e-01 3.424261808395385742e-01
-2.199720442295074463e-01 -2.586652934551239014e-01 -1.052543334662914276e-02 9.804595261812210083e-02 1.668445020914077759e-01 2.645610272884368896e-01 1.591046340763568878e-02 -3.070179820060729980e-01 -1.329336464405059814e-01 6.778277456760406494e-02 1.356236487627029419e-01 7.635901868343353271e-02 -2.440501302480697632e-01 -1.509852707386016846e-03 1.008187457919120789e-01 2.081082314252853394e-01 4.490569829940795898e-01 -5.082861334085464478e-02 -2.581831216812133789e-01 -1.064048409461975098e-01 -6.280745565891265869e-02 -6.879815459251403809e-02 -5.814938992261886597e-02 -1.601602882146835327e-01 -2.223588526248931885e-03 -9.102369099855422974e-02 -9.745052084326744080e-03 1.646278351545333862e-01 -2.105829678475856781e-02 -8.839353173971176147e-02 -3.980196118354797363e-01 -3.194668516516685486e-02
-1.107950434088706970e-01 -3.468137979507446289e-02 5.875938571989536285e-03 -1.832750886678695679e-01 -9.974817931652069092e-02 -1.628295704722404480e-02 2.747223079204559326e-01 -1.418492197990417480e-01 3.852506168186664581e-03 5.716919898986816406e-02 1.553258299827575684e-01 -7.210738211870193481e-02 -7.046387344598770142e-02 -2.049337923526763916e-01 -1.120713055133819580e-01 4.455419480800628662e-01 4.170175492763519287e-01 -4.254263266921043396e-02 -1.518238484859466553e-01 -1.441454440355300903e-01 -1.003891751170158386e-01 -2.918288856744766235e-02 -2.151323854923248291e-01 -8.276531845331192017e-02 1.789355725049972534e-01 1.143324468284845352e-02 -1.749098002910614014e-01 -4.788057506084442139e-02 3.402701616287231445e-01 1.195565536618232727e-01 -2.491645812988281250e-01 1.251028627157211304e-01
-1.445211023092269897e-01 4.915925860404968262e-02 1.382999420166015625e-01 -3.260502591729164124e-02 -2.451063245534896851e-01 -1.210182011127471924e-01 1.335437744855880737e-01 -2.340383678674697876e-01 1.217751428484916687e-01 1.726517826318740845e-01 1.754223108291625977e-01 -1.337598264217376709e-01 1.115110740065574646e-01 -3.633640334010124207e-02 -1.920903176069259644e-01 4.903171360492706299e-01 2.593224942684173584e-01 -1.556311249732971191e-01 -7.801289856433868408e-02 -2.555140256881713867e-01 -1.554069221019744873e-01 4.975741356611251831e-02 6.557143479585647583e-02 5.753334611654281616e-02 1.873709075152873993e-02 1.396419573575258255e-02 -1.559054404497146606e-01 -1.641046069562435150e-02 3.400588035583496094e-01 -1.445378363132476807e-01 -1.680569946765899658e-01 1.945089548826217651e-01
1.438488960266113281e-01 -6.166016682982444763e-03 2.089969366788864136e-01 -2.249427586793899536e-01 -9.548585861921310425e-02 -4.640419036149978638e-02 2.249349951744079590e-01 -1.479583978652954102e-01 6.095778197050094604e-02 9.521755576133728027e-02 1.218465045094490051e-01 -8.489426225423812866e-02 -1.152570620179176331e-01 5.622941069304943085e-03 2.174544706940650940e-02 3.648078441619873047e-01 3.699404895305633545e-01 6.239255145192146301e-02 -2.376389652490615845e-01 -7.274407148361206055e-02 2.121526896953582764e-01 -1.373739838600158691e-01 -1.224522814154624939e-01 -9.188669174909591675e-02 2.390571683645248413e-02 -3.891568258404731750e-02 -1.874235272407531738e-01 3.306704759597778320e-01 7.805426418781280518e-02 -5.386815220117568970e-02 -3.798753619194030762e-01 1.727314889430999756e-01
-2.344408817589282990e-02 -2.508663535118103027e-01 1.213101819157600403e-01 -1.553075909614562988e-01 5.324172228574752808e-02 2.628548145294189453e-01 6.165657192468643188e-02 1.494529843330383301e-01 3.345819562673568726e-02 2.177484780550003052e-01 3.771724924445152283e-02 -1.472157388925552368e-01 2.925698086619377136e-02 -2.441435456275939941e-01 5.437682941555976868e-02 2.897723913192749023e-01 1.693422049283981323e-01 -3.069064319133758545e-01 1.705256998538970947e-01 -2.248700708150863647e-01 -2.532348930835723877e-01 5.659906938672065735e-02 -1.221422255039215088e-01 -1.529253274202346802e-01 5.336934234946966171e-03 9.944984316825866699e-02 1.541372537612915039e-01 8.567409962415695190e-02 3.454665839672088623e-01 1.071484386920928955e-01 2.909681014716625214e-02 3.158432543277740479e-01
1.594720222055912018e-02 -1.530601233243942261e-01 2.130804583430290222e-02 -4.407873377203941345e-02 7.948449254035949707e-02 4.356212019920349121e-01 -2.554520368576049805e-01 -2.027320563793182373e-01 8.872948586940765381e-02 5.878595635294914246e-02 2.889211773872375488e-01 6.666882336139678955e-02 -1.164075657725334167e-01 -2.129424065351486206e-01 -6.190706044435501099e-02 1.277002543210983276e-01 2.873066961765289307e-01 3.795183449983596802e-02 8.051671087741851807e-03 -4.713150858879089355e-02 -1.618320941925048828e-01 1.934328377246856689e-01 -5.475853383541107178e-02 7.612028717994689941e-02 1.935095936059951782e-01 3.326981663703918457e-01 -1.449278593063354492e-01 1.265554726123809814e-01 2.613168358802795410e-01 -1.775401234626770020e-01 -5.498814210295677185e-02 2.157365381717681885e-01
-1.497331857681274414e-01 -9.338117390871047974e-02 4.742353223264217377e-03 -2.234701812267303467e-02 4.684488475322723389e-02 3.646341860294342041e-01 -3.325168788433074951e-02 1.037671491503715515e-01 -1.082933172583580017e-01 1.408033221960067749e-01 4.836164787411689758e-02 -7.699494808912277222e-02 -1.089446917176246643e-01 -2.100692689418792725e-01 7.634830474853515625e-02 2.218435555696487427e-01 3.829645812511444092e-01 -1.304993033409118652e-01 -3.655648231506347656e-02 -1.279112398624420166e-01 -2.588666975498199463e-01 2.756121158599853516e-01 -4.033416137099266052e-02 -1.274203658103942871e-01 8.074393123388290405e-02 4.302339628338813782e-02 -2.631368115544319153e-02 1.746930330991744995e-01 3.717175424098968506e-01 -2.046071290969848633e-01 1.817541122436523438e-01 2.749015390872955322e-01
1.632042229175567627e-01 -2.830701172351837158e-01 1.639314554631710052e-02 2.081372290849685669e-01 -2.868651449680328369e-01 2.354479730129241943e-01 7.463783025741577148e-02 -8.225739747285842896e-02 5.765799805521965027e-02 1.181784346699714661e-01 -9.263440966606140137e-02 -6.287082284688949585e-02 -1.430116035044193268e-02 -1.524683982133865356e-01 7.095323503017425537e-02 1.717779785394668579e-01 1.480679661035537720e-01 -4.109650552272796631e-01 3.998436778783798218e-02 -1.429923325777053833e-01 -2.335373163223266602e-01 7.339837402105331421e-02 1.270993649959564209e-01 8.976420015096664429e-02 1.356208324432373047e-01 2.889736294746398926e-01 -2.620303630828857422e-01 1.247263178229331970e-01 1.929796934127807617e-01 -1.855013966560363770e-01 -7.240564376115798950e-02 2.274931967258453369e-01
-2.634714543819427490e-02 -2.247828245162963867e-01 6.820171326398849487e-02 2.763265371322631836e-01 2.382974773645401001e-01 8.356062322854995728e-02 4.068401642143726349e-03 -1.050405055284500122e-01 8.430315554141998291e-02 2.599334418773651123e-01 1.588646471500396729e-01 -1.771713644266128540e-01 -3.390871584415435791e-01 -9.027992933988571167e-02 3.134439885616302490e-02 4.293906390666961670e-01 2.842286527156829834e-01 -2.212418019771575928e-01 -1.304222643375396729e-01 -2.267800420522689819e-01 1.517683267593383789e-01 3.749301284551620483e-02 -1.922513991594314575e-01 -1.024923548102378845e-01 1.357609629631042480e-01 9.481702744960784912e-02 -1.397172212600708008e-01 -8.350472897291183472e-02 -2.039915695786476135e-02 -5.089648067951202393e-02 9.642755985260009766e-02 -1.298664361238479614e-01
-2.596408724784851074e-01 -7.328885793685913086e-02 2.632731199264526367e-01 -1.737927459180355072e-02 -1.407880485057830811e-01 3.019132614135742188e-01 2.260687947273254395e-01 -1.147850900888442993e-01 2.622428163886070251e-02 -8.578895591199398041e-03 3.034238517284393311e-01 -1.044531315565109253e-01 -3.292675614356994629e-01 -6.744158267974853516e-02 -2.069993168115615845e-01 4.369183182716369629e-01 2.806075811386108398e-01 -2.119352221488952637e-01 -5.783168226480484009e-02 -1.899931877851486206e-01 -1.103509962558746338e-02 -4.855146631598472595e-02 -1.550326347351074219e-01 9.671673923730850220e-02 -1.128622442483901978e-01 1.887111552059650421e-02 1.479888800531625748e-02 -9.147255681455135345e-03 -2.727281674742698669e-02 -7.651308178901672363e-02 -2.207618439570069313e-03 1.137029230594635010e-01
-3.236944675445556641e-01 -3.079510927200317383e-01 1.551319658756256104e-01 1.674727201461791992e-01 1.022228226065635681e-01 9.299375116825103760e-02 1.212804391980171204e-01 -2.691615819931030273e-01 1.280049085617065430e-01 2.335287183523178101e-01 -1.873262226581573486e-02 -2.795215547084808350e-01 -9.241951256990432739e-02 8.040117472410202026e-02 -7.229848951101303101e-02 9.245140105485916138e-02 3.946769833564758301e-01 -1.174873262643814087e-01 -8.607824891805648804e-02 1.828586496412754059e-02 -2.816578745841979980e-01 1.844724118709564209e-01 -1.180424615740776062e-01 -1.353623270988464355e-01 -2.062961906194686890e-01 -2.376598678529262543e-02 -2.191063314676284790e-01 -1.100408732891082764e-01 1.268919259309768677e-01 1.380565315485000610e-01 -1.381256058812141418e-02 4.805851355195045471e-02
-6.977323442697525024e-02 -2.307962924242019653e-01 2.749486565589904785e-01 1.401358544826507568e-01 -8.626022934913635254e-02 1.154989972710609436e-01 -2.094432711601257324e-01 -2.119853496551513672e-01 2.000878602266311646e-01 3.728958070278167725e-01 5.224934965372085571e-02 -7.628700882196426392e-02 -2.466013878583908081e-01 4.477502033114433289e-02 -2.358316034078598022e-01 2.414926290512084961e-01 2.349828779697418213e-01 2.034988068044185638e-02 -1.264887452125549316e-01 -4.114346802234649658e-01 6.104667857289314270e-02 -1.218498945236206055e-01 3.040440939366817474e-02 -1.998015195131301880e-01 -4.781175777316093445e-02 1.741651296615600586e-01 -1.157705709338188171e-01 1.285674571990966797e-01 7.019869238138198853e-02 1.048379112035036087e-02 -6.872302293777465820e-02 3.953976090997457504e-03
-1.680876314640045166e-01 -2.175146639347076416e-01 2.271437346935272217e-01 3.047339245676994324e-02 5.916051566600799561e-02 3.644945323467254639e-01 2.959334477782249451e-02 1.236531436443328857e-01 -2.816995605826377869e-03 3.423947468400001526e-02 -9.200926125049591064e-02 -3.697124868631362915e-02 -1.073358729481697083e-01 -2.215042710304260254e-01 3.859084472060203552e-02 1.457941234111785889e-01 3.294411003589630127e-01 -2.242196053266525269e-01 -2.357179112732410431e-02 -1.408782452344894409e-01 -1.550834029912948608e-01 1.058817505836486816e-01 -1.010107696056365967e-01 -7.064400613307952881e-02 1.095074489712715149e-01 1.660968810319900513e-01 2.656861674040555954e-03 1.232875883579254150e-01 4.027654826641082764e-01 -1.781557649374008179e-01 2.324621826410293579e-01 3.042970597743988037e-01
-6.324400752782821655e-02 -1.426828652620315552e-01 1.418394595384597778e-01 1.280504316091537476e-01 1.911487281322479248e-01 -4.368118569254875183e-02 1.431380361318588257e-01 -2.982469797134399414e-01 8.148288726806640625e-02 -9.968898445367813110e-02 1.438700687140226364e-02 -7.966594398021697998e-02 -2.660283148288726807e-01 -1.212884783744812012e-01 -5.067305173724889755e-03 4.071287512779235840e-01 3.857749104499816895e-01 -2.588340640068054199e-01 -1.130129210650920868e-03 7.775372266769409180e-02 -1.245208755135536194e-01 7.675785571336746216e-02 -4.059482738375663757e-02 -1.289886981248855591e-01 -1.751032322645187378e-01 -1.211803555488586426e-01 2.636626660823822021e-01 1.745172888040542603e-01 -1.138594467192888260e-02 -6.734023243188858032e-02 1.896143257617950439e-01 2.633683979511260986e-01
-1.509669609367847443e-02 -2.091817408800125122e-01 -8.963177353143692017e-02 6.344845890998840332e-02 -1.954314410686492920e-01 3.469192683696746826e-01 5.641638301312923431e-03 1.659470051527023315e-01 -4.177385568618774414e-02 1.697443276643753052e-01 2.275643348693847656e-01 1.697157919406890869e-01 1.202264353632926941e-01 -2.196861803531646729e-01 2.329609692096710205e-01 1.191946566104888916e-01 1.788661181926727295e-01 -1.083020642399787903e-01 4.415385425090789795e-02 -1.429373621940612793e-01 -1.649241149425506592e-01 1.685022264719009399e-01 -8.637336641550064087e-02 -4.738825932145118713e-02 -1.147374510765075684e-01 1.433239877223968506e-01 -1.869721710681915283e-01 3.094462752342224121e-01 1.785009056329727173e-01 -2.982696294784545898e-01 1.148116961121559143e-01 2.926838696002960205e-01
-2.097802311182022095e-01 -8.491415530443191528e-02 -1.577678322792053223e-01 -2.280554622411727905e-01 4.639328271150588989e-02 3.057138323783874512e-01 5.460837483406066895e-02 -2.451171427965164185e-01 7.394555211067199707e-02 1.936321258544921875e-01 2.140867114067077637e-01 -1.598835289478302002e-01 -2.581800334155559540e-02 1.553402841091156006e-01 3.300121054053306580e-02 2.150842547416687012e-01 2.412816286087036133e-01 -1.108298525214195251e-01 -1.959072649478912354e-01 -3.375398814678192139e-01 -1.152788698673248291e-01 -4.102307930588722229e-02 5.070153251290321350e-02 -8.168266713619232178e-02 -1.942571252584457397e-01 -7.552342116832733154e-02 9.533750265836715698e-02 4.330924153327941895e-02 -8.069763891398906708e-03 8.663372718729078770e-04 -4.001006484031677246e-01 2.551879286766052246e-01
-2.285844087600708008e-01 -1.114043444395065308e-01 -5.833106860518455505e-02 -1.462486386299133301e-01 4.558028653264045715e-03 2.052446901798248291e-01 1.386403739452362061e-01 -1.191452592611312866e-01 -6.939546205103397369e-03 1.177383065223693848e-01 -4.125268384814262390e-02 7.448056340217590332e-02 -1.535335630178451538e-01 -1.124947518110275269e-02 -7.783475518226623535e-02 4.824030101299285889e-01 -5.421075969934463501e-02 -2.845052182674407959e-01 -5.165421217679977417e-02 -3.213034868240356445e-01 -2.194410562515258789e-01 2.447866797447204590e-01 -3.350015878677368164e-01 -1.400046981871128082e-02 -6.484285742044448853e-02 -2.033502012491226196e-01 2.727758698165416718e-02 2.413040697574615479e-01 1.658943891525268555e-01 -2.974422648549079895e-02 7.283804565668106079e-02 -5.322241038084030151e-02
4.096995294094085693e-02 -1.536379307508468628e-01 -3.271440044045448303e-02 5.680174008011817932e-02 -7.679342478513717651e-02 -3.176108002662658691e-02 -2.598096728324890137e-01 -1.670512370765209198e-02 -5.182389169931411743e-02 2.299279719591140747e-01 1.513557322323322296e-02 -2.467501461505889893e-01 1.792373061180114746e-01 -4.976820200681686401e-02 2.234866470098495483e-02 2.383187264204025269e-01 1.226978451013565063e-01 -4.140303432941436768e-01 -1.574457734823226929e-01 -3.654012456536293030e-02 -1.614926457405090332e-01 2.929586470127105713e-01 6.189130619168281555e-02 -1.201065704226493835e-01 -7.422829419374465942e-02 2.241533100605010986e-01 -1.425296626985073090e-02 4.127504825592041016e-01 2.192074060440063477e-01 2.549113705754280090e-02 2.337144613265991211e-01 -1.215020790696144104e-01
-1.138666495680809021e-01 -2.259951680898666382e-01 2.093465030193328857e-01 1.718069911003112793e-01 1.282580196857452393e-01 4.468559473752975464e-02 2.518232762813568115e-01 8.780457824468612671e-02 3.987186029553413391e-02 2.382189482450485229e-01 -1.483939886093139648e-01 -3.481778204441070557e-01 -1.941744983196258545e-01 -3.863136470317840576e-02 1.133160144090652466e-01 2.869730591773986816e-01 3.447850346565246582e-01 1.570615731179714203e-02 -9.244517982006072998e-02 -2.095149159431457520e-01 -1.644275337457656860e-01 -4.526927322149276733e-02 2.197655662894248962e-02 -2.774606347084045410e-01 -1.079642176628112793e-01 -8.265684545040130615e-02 -1.798886209726333618e-01 2.525822520256042480e-01 7.052522152662277222e-02 1.095186918973922729e-01 5.537574365735054016e-02 -1.557841300964355469e-01
-2.829194366931915283e-01 -1.798821091651916504e-01 6.727883219718933105e-02 -2.770305424928665161e-02 -9.379861503839492798e-02 1.042579635977745056e-01 1.937938034534454346e-01 -1.782983988523483276e-01 2.142163366079330444e-02 7.679194957017898560e-02 2.292371392250061035e-01 -1.324213854968547821e-02 -1.286365790292620659e-03 -1.164811030030250549e-01 9.594552218914031982e-02 3.155343234539031982e-01 3.567465245723724365e-01 -2.352004647254943848e-01 -2.095856517553329468e-01 -3.256310820579528809e-01 -1.356939673423767090e-01 -2.450287155807018280e-02 1.784399524331092834e-02 1.440269872546195984e-02 -4.963038954883813858e-03 -3.114712536334991455e-01 -1.178640797734260559e-01 -8.734836429357528687e-02 1.423933058977127075e-01 1.977995634078979492e-01 -2.824171483516693115e-01 4.543308168649673462e-02
-2.120245695114135742e-01 -3.167877197265625000e-01 -1.520187705755233765e-01 2.466576173901557922e-02 -1.154200509190559387e-01 -5.381636321544647217e-02 -1.241787075996398926e-01 -2.086324691772460938e-01 7.686137408018112183e-02 6.772855669260025024e-02 6.182087585330009460e-02 -1.524426937103271484e-01 -3.696707189083099365e-01 2.709587849676609039e-02 2.211271524429321289e-01 5.049328133463859558e-02 2.202849984169006348e-01 -1.655383557081222534e-01 -1.189056187868118286e-01 -1.543247699737548828e-02 -1.390189379453659058e-01 1.340894103050231934e-01 -2.138894796371459961e-01 -2.150353640317916870e-01 -1.391380578279495239e-01 -1.407576724886894226e-02 -2.807924747467041016e-01 3.001457750797271729e-01 -5.777736008167266846e-02 1.840881556272506714e-01 -1.277952268719673157e-02 2.897149622440338135e-01
-3.142382204532623291e-02 -1.663207262754440308e-01 -6.735858507454395294e-03 -1.632721722126007080e-01 -3.624496161937713623e-01 -9.399522840976715088e-02 1.601580977439880371e-01 -3.175757452845573425e-02 -7.117350585758686066e-03 6.286978721618652344e-02 3.155243396759033203e-01 -3.282662108540534973e-02 -1.866314262151718140e-01 -8.265068382024765015e-02 -1.540073752403259277e-01 4.401631355285644531e-01 2.252849787473678589e-01 -1.720906198024749756e-01 -1.641443818807601929e-01 -4.276328906416893005e-02 -2.157521694898605347e-01 -1.986709237098693848e-02 -4.246987774968147278e-02 2.087739296257495880e-02 1.990367621183395386e-01 -4.285759478807449341e-02 -2.922700718045234680e-02 1.432033628225326538e-01 3.438435494899749756e-01 1.937295123934745789e-02 -1.803884804248809814e-01 2.043050676584243774e-01
-1.092024371027946472e-01 -6.289974600076675415e-02 1.718242466449737549e-01 4.238405823707580566e-02 9.753081016242504120e-03 3.072867691516876221e-01 -1.442260690964758396e-03 4.234406724572181702e-02 -3.267209976911544800e-02 1.344861388206481934e-01 4.077563434839248657e-02 2.654864510986953974e-04 -1.816125363111495972e-01 -9.922058880329132080e-02 8.557162433862686157e-02 1.148761883378028870e-01 2.267926186323165894e-01 -1.792179346084594727e-01 -8.984249085187911987e-03 -1.627874672412872314e-01 -2.808420360088348389e-01 1.873807907104492188e-01 2.692987397313117981e-02 -1.135626286268234253e-01 2.007363587617874146e-01 1.886114776134490967e-01 -2.058068662881851196e-02 1.619679629802703857e-01 3.985782563686370850e-01 -1.575008183717727661e-01 2.951513528823852539e-01 4.015813171863555908e-01
-1.614213176071643829e-02 -1.957388818264007568e-01 1.111227273941040039e-01 8.931358158588409424e-02 -5.642644315958023071e-02 3.455739021301269531e-01 -4.424785450100898743e-02 2.834977209568023682e-02 2.641739323735237122e-02 3.628655150532722473e-02 -3.879596292972564697e-02 -5.330232437700033188e-03 -2.355118468403816223e-02 -4.364528134465217590e-02 -1.508770044893026352e-02 1.582064330577850342e-01 3.038637042045593262e-01 -2.186391949653625488e-01 -3.046048805117607117e-02 -2.595697939395904541e-01 -1.478962302207946777e-01 2.704630792140960693e-01 -1.940677016973495483e-01 -1.347888410091400146e-01 1.447604298591613770e-01 5.384996905922889709e-02 -8.151919394731521606e-02 6.493268907070159912e-02 5.200751423835754395e-01 -1.735144108533859253e-01 2.276172041893005371e-01 1.950962245464324951e-01
-9.317641705274581909e-02 6.385178305208683014e-03 1.947331130504608154e-01 1.649926155805587769e-01 -8.841340988874435425e-02 2.956788986921310425e-02 3.077548742294311523e-01 -2.517975568771362305e-01 -4.742118343710899353e-02 1.131519600749015808e-01 -9.881526231765747070e-03 -1.204370856285095215e-01 -1.479839384555816650e-01 2.186551839113235474e-01 -9.539856016635894775e-02 7.523784786462783813e-02 6.160420775413513184e-01 -4.093934223055839539e-02 -2.221827507019042969e-01 -1.228392124176025391e-03 -4.443198908120393753e-03 1.302393078804016113e-01 1.692990399897098541e-02 2.288023941218852997e-02 -2.207375913858413696e-01 4.521560296416282654e-02 -8.416887372732162476e-02 2.488939464092254639e-02 2.115546613931655884e-01 -1.516377627849578857e-01 3.015525639057159424e-02 2.640585005283355713e-01
-2.102399170398712158e-01 -2.029607892036437988e-01 1.927811652421951294e-01 6.441063433885574341e-02 -4.583143442869186401e-02 2.960580885410308838e-01 4.720929265022277832e-02 1.212745532393455505e-01 -7.770849764347076416e-02 -2.069762162864208221e-02 -1.221863739192485809e-02 1.120469346642494202e-02 -1.535431444644927979e-01 -6.569305807352066040e-02 1.347067952156066895e-01 6.866851449012756348e-02 3.273448348045349121e-01 -1.480353027582168579e-01 -1.273862868547439575e-01 -2.155158668756484985e-01 -1.748328059911727905e-01 2.086932510137557983e-01 -1.551683992147445679e-01 -7.107388228178024292e-02 1.233573853969573975e-01 1.844253987073898315e-01 5.269064381718635559e-02 1.470577269792556763e-01 3.749768733978271484e-01 -2.146288752555847168e-01 2.215892076492309570e-01 3.235938251018524170e-01
-1.077256649732589722e-01 7.455937564373016357e-02 7.344593107700347900e-02 -2.234227508306503296e-01 7.891011983156204224e-02 -2.310945391654968262e-01 9.423003345727920532e-02 -2.007391154766082764e-01 -5.699111893773078918e-02 3.880234956741333008e-01 1.443830877542495728e-02 -1.806121468544006348e-01 9.743751585483551025e-02 -3.486174158751964569e-03 -2.214184552431106567e-01 3.775978386402130127e-01 1.281042248010635376e-01 -1.954032182693481445e-01 -1.230274215340614319e-01 -3.020166158676147461e-01 1.639667749404907227e-01 -1.323872655630111694e-01 6.288109812885522842e-03 -2.169728726148605347e-01 -1.457263156771659851e-02 -6.429347395896911621e-02 -9.618625044822692871e-02 2.007429748773574829e-01 3.162727952003479004e-01 1.901838369667530060e-02 7.874774187803268433e-02 1.341903805732727051e-01
-1.392772197723388672e-01 3.048493899405002594e-02 5.022134631872177124e-02 4.773157835006713867e-02 -2.303691655397415161e-01 -1.351013779640197754e-01 1.598675549030303955e-01 -5.848490446805953979e-02 -2.130130976438522339e-01 -4.929231479763984680e-02 1.867820918560028076e-01 -1.753101646900177002e-01 -1.266347765922546387e-01 -1.487127393484115601e-01 -1.697420924901962280e-01 4.758106768131256104e-01 3.430238664150238037e-01 -1.248388811945915222e-01 -1.719100773334503174e-01 -1.867116689682006836e-01 -1.837815493345260620e-01 1.754895299673080444e-01 -3.300759196281433105e-02 5.286501348018646240e-02 1.749380826950073242e-01 3.551677986979484558e-02 -1.021956875920295715e-01 3.034679591655731201e-01 9.239941090345382690e-02 -6.593112647533416748e-02 -1.841484159231185913e-01 1.430685520172119141e-01
-1.848447024822235107e-01 -9.761435538530349731e-02 8.202490210533142090e-02 -8.762635290622711182e-02 -1.875884234905242920e-01 -1.338230818510055542e-01 1.039624810218811035e-01 1.067631412297487259e-02 -1.713549643754959106e-01 1.960539519786834717e-01 2.052902877330780029e-01 3.175831586122512817e-02 4.350477084517478943e-02 1.759913414716720581e-01 -1.347988843917846680e-01 4.610141515731811523e-01 3.530268967151641846e-01 -1.608378253877162933e-02 -3.689184784889221191e-02 -2.329738140106201172e-01 -2.085258513689041138e-01 -1.148709654808044434e-01 -7.478115707635879517e-02 -2.596126496791839600e-01 7.374441623687744141e-02 1.848478056490421295e-02 -9.908146411180496216e-02 8.773127943277359009e-02 2.606173753738403320e-01 1.009082272648811340e-01 -1.310541480779647827e-01 2.731077671051025391e-01
-2.422708272933959961e-01 1.033332347869873047e-01 1.538075357675552368e-01 -2.754343673586845398e-02 -2.954427599906921387e-01 1.022270545363426208e-01 3.185884356498718262e-01 5.515378713607788086e-02 4.930157214403152466e-03 -3.832173720002174377e-02 3.638982176780700684e-01 -7.626946270465850830e-02 1.354214455932378769e-02 -1.240795254707336426e-01 -1.709497421979904175e-01 2.318871468305587769e-01 1.322613209486007690e-01 -1.185381710529327393e-01 -3.059092462062835693e-01 -1.498250961303710938e-01 -1.837239712476730347e-01 1.433418691158294678e-01 -3.754757717251777649e-02 -6.490658968687057495e-02 -1.770991086959838867e-01 -1.595756411552429199e-01 -5.891976505517959595e-02 2.903740406036376953e-01 1.698195487260818481e-01 6.670138239860534668e-02 -1.614334583282470703e-01 2.327359020709991455e-01
-1.790286153554916382e-01 -1.098556146025657654e-01 3.284996002912521362e-02 -2.066719532012939453e-01 -4.114203155040740967e-02 -1.116046309471130371e-01 4.892137348651885986e-01 -2.393672242760658264e-02 -1.195349842309951782e-01 1.859127134084701538e-01 2.422887533903121948e-01 -1.007072851061820984e-01 -2.359881550073623657e-01 -8.211919665336608887e-02 1.375741958618164062e-01 3.598979413509368896e-01 2.005525827407836914e-01 -8.953362703323364258e-03 1.635493636131286621e-01 -1.311976015567779541e-01 -9.467369876801967621e-03 -2.289388142526149750e-02 8.019649237394332886e-02 1.256134063005447388e-01 8.546850085258483887e-02 7.195352762937545776e-02 -2.378852367401123047e-01 8.466652780771255493e-02 3.028803169727325439e-01 1.091059744358062744e-01 -1.055606231093406677e-01 1.770349144935607910e-01
-5.183042585849761963e-02 -2.610507607460021973e-01 -6.198249012231826782e-02 2.909940667450428009e-02 1.768368780612945557e-01 2.542072832584381104e-01 1.102261766791343689e-01 1.535239517688751221e-01 2.178807556629180908e-01 1.440562307834625244e-01 -5.367057770490646362e-02 -1.965367048978805542e-02 -6.605166941881179810e-02 -1.791304498910903931e-01 1.740166991949081421e-01 2.071128338575363159e-01 1.789807528257369995e-01 -3.216026425361633301e-01 1.325679570436477661e-01 -1.359069645404815674e-01 -2.616521418094635010e-01 -4.995029047131538391e-02 -2.338358014822006226e-01 -1.653873026371002197e-01 -3.825059684459120035e-04 -8.868907392024993896e-02 -9.035641700029373169e-02 2.020955234766006470e-01 3.546494543552398682e-01 -3.126079216599464417e-02 -1.767582073807716370e-02 3.214209675788879395e-01
-1.517156958580017090e-01 -3.076357841491699219e-01 -7.392677664756774902e-02 -1.949294470250606537e-02 1.624636799097061157e-01 1.589459180831909180e-01 -2.010650783777236938e-01 -6.998781114816665649e-02 6.652914732694625854e-02 3.375636339187622070e-01 1.264897286891937256e-01 -1.936843693256378174e-01 -1.104214414954185486e-01 7.108158618211746216e-02 1.485991626977920532e-01 8.675677329301834106e-02 3.329113125801086426e-01 1.126911584287881851e-02 -7.024806737899780273e-02 -5.118450894951820374e-02 -9.230729192495346069e-03 2.440746575593948364e-01 -6.051623076200485229e-02 -1.548065990209579468e-01 1.888273358345031738e-01 3.045680373907089233e-02 -2.087410092353820801e-01 3.376281857490539551e-01 2.824720740318298340e-02 1.294160485267639160e-01 4.247242584824562073e-02 3.761321604251861572e-01
-2.279708534479141235e-01 1.777021214365959167e-02 1.567983776330947876e-01 -3.566110134124755859e-02 2.445159666240215302e-02 -8.364837616682052612e-03 8.180904388427734375e-02 -8.355029672384262085e-02 2.683143317699432373e-01 1.510993242263793945e-01 1.789947748184204102e-01 4.847056791186332703e-02 3.775043785572052002e-02 -1.500227022916078568e-02 -2.828451395034790039e-01 4.274295568466186523e-01 2.923130691051483154e-01 -1.786424815654754639e-01 -2.722642850130796432e-03 -4.789790511131286621e-02 -3.794341683387756348e-01 -5.672353506088256836e-02 -2.278103232383728027e-01 -3.859509900212287903e-02 6.232661381363868713e-02 -1.617710590362548828e-01 7.183086872100830078e-02 5.759251862764358521e-02 1.774794906377792358e-01 -1.463517844676971436e-01 1.186482980847358704e-01 2.969714701175689697e-01
4.474943969398736954e-03 1.314461976289749146e-01 3.273942470550537109e-01 7.353471219539642334e-02 7.937783747911453247e-02 -1.848252564668655396e-01 -3.652832806110382080e-01 -1.658857017755508423e-01 1.246625706553459167e-01 -1.527503971010446548e-02 2.629247009754180908e-01 -6.515020877122879028e-02 -8.284891024231910706e-03 1.320255398750305176e-01 6.665544956922531128e-02 1.037433743476867676e-01 3.317150175571441650e-01 -2.883095443248748779e-01 -9.162369370460510254e-02 -3.957971185445785522e-02 -2.973206639289855957e-01 1.791630536317825317e-01 -3.373703360557556152e-02 7.921653985977172852e-02 2.850455045700073242e-02 -4.907397087663412094e-03 -1.337824165821075439e-01 3.103611469268798828e-01 2.613794803619384766e-01 -1.443593353033065796e-01 1.018074080348014832e-01 3.507580235600471497e-02
-1.712412983179092407e-01 -1.280179321765899658e-01 1.658744364976882935e-01 2.073638141155242920e-01 -1.762465536594390869e-01 3.859939426183700562e-02 4.770069941878318787e-02 -2.566260099411010742e-01 2.214195579290390015e-02 9.284131228923797607e-02 2.542724460363388062e-02 -1.714984476566314697e-01 -7.924193888902664185e-02 8.552838116884231567e-02 -1.751692593097686768e-01 1.356623768806457520e-01 5.434272289276123047e-01 -8.623706549406051636e-02 -2.394440621137619019e-01 -2.436478585004806519e-01 1.128986924886703491e-01 1.878397166728973389e-01 -1.543566286563873291e-01 1.061667501926422119e-01 -1.411008685827255249e-01 -1.309010684490203857e-01 -3.234484195709228516e-01 6.264425069093704224e-02 2.761754952371120453e-02 -1.270754635334014893e-01 1.248687952756881714e-01 2.391793765127658844e-02
-2.881900668144226074e-01 -1.767596304416656494e-01 8.065815269947052002e-02 8.044832944869995117e-02 -1.506410390138626099e-01 1.639157980680465698e-01 2.277628779411315918e-01 -1.138490810990333557e-01 1.096932888031005859e-01 2.046159468591213226e-02 1.345929801464080811e-01 -1.456586420536041260e-01 -2.427606582641601562e-01 -1.439289748668670654e-01 -1.895410418510437012e-01 5.803780555725097656e-01 1.887906193733215332e-01 -9.563974291086196899e-02 -3.162636235356330872e-02 -1.270157843828201294e-01 -1.651002466678619385e-01 -1.158949509263038635e-01 -4.474270343780517578e-02 1.253463476896286011e-01 -1.161539480090141296e-01 2.889694459736347198e-02 -9.620626457035541534e-03 1.499691754579544067e-01 6.398943066596984863e-02 -2.235056459903717041e-01 -6.048804894089698792e-02 1.979565918445587158e-01
-8.990549296140670776e-02 -1.233150437474250793e-01 3.887035697698593140e-02 -6.253094971179962158e-02 1.657827496528625488e-01 1.884832233190536499e-01 -2.703339159488677979e-01 -2.141909599304199219e-01 1.337667852640151978e-01 3.730587959289550781e-01 3.896883223205804825e-03 -3.335040807723999023e-01 -1.374287754297256470e-01 1.389760640449821949e-03 9.459787607192993164e-02 8.474358171224594116e-02 2.096331864595413208e-01 -1.606133431196212769e-01 -5.794738233089447021e-02 -1.311854571104049683e-01 8.587927557528018951e-03 1.505778878927230835e-01 -6.689153611660003662e-03 -1.235267966985702515e-01 2.066613882780075073e-01 -1.049130931496620178e-01 -3.473885655403137207e-01 2.977188229560852051e-01 3.632254898548126221e-03 1.769785881042480469e-01 -6.104147061705589294e-02 2.440143823623657227e-01
-3.755512833595275879e-01 -2.396635711193084717e-01 1.790846288204193115e-01 -4.110094159841537476e-02 1.106569766998291016e-01 3.170938417315483093e-02 -8.951779454946517944e-02 -4.302914068102836609e-02 1.103473082184791565e-01 1.331596225500106812e-01 -7.861391454935073853e-02 1.303160004317760468e-02 -1.790659725666046143e-01 5.503935366868972778e-02 -6.057108938694000244e-02 1.904230751097202301e-02 3.727054595947265625e-01 -1.590686291456222534e-01 -2.137608975172042847e-01 -3.068208992481231689e-01 1.383723914623260498e-01 7.221524417400360107e-02 -2.909627556800842285e-01 -1.119006201624870300e-01 -1.328327655792236328e-01 -3.727104194695129991e-05 -2.435886561870574951e-01 -3.855436667799949646e-02 1.931846290826797485e-01 -2.793674767017364502e-01 -3.925112262368202209e-02 2.197762429714202881e-01
-2.101286798715591431e-01 8.093454688787460327e-02 1.910970360040664673e-01 -1.849849522113800049e-02 -1.398262232542037964e-01 6.968741118907928467e-02 2.826780378818511963e-01 -2.561550438404083252e-01 -1.916507445275783539e-02 3.263070285320281982e-01 2.336459457874298096e-01 -1.617417186498641968e-01 1.285407319664955139e-02 2.124423086643218994e-01 -1.972370548173785210e-03 3.307687342166900635e-01 3.457875177264213562e-02 -5.706887319684028625e-02 2.837405074387788773e-03 1.254875119775533676e-02 3.746639937162399292e-03 6.515672057867050171e-02 -4.079172015190124512e-01 -6.349416822195053101e-02 4.301708191633224487e-02 -3.084988333284854889e-02 1.892162114381790161e-01 3.828520476818084717e-01 1.009185239672660828e-01 -4.276163130998611450e-02 5.084073171019554138e-02 1.453204900026321411e-01
-2.701191008090972900e-01 -9.528987854719161987e-02 5.964655429124832153e-02 -6.150280311703681946e-02 -7.959208637475967407e-02 1.566881090402603149e-01 3.530679345130920410e-01 -2.083117812871932983e-01 -5.858979001641273499e-02 8.491175621747970581e-02 1.352114677429199219e-01 -1.897979974746704102e-01 -6.930112838745117188e-02 2.848504185676574707e-01 -1.881765723228454590e-01 2.156841158866882324e-01 3.859480321407318115e-01 -5.961768701672554016e-02 -2.035266906023025513e-01 -2.537871301174163818e-01 -1.964622922241687775e-02 1.887461356818675995e-02 -1.821513622999191284e-01 5.828179791569709778e-02 1.003160104155540466e-01 -1.137418746948242188e-01 -1.753629744052886963e-01 3.690887242555618286e-02 2.036865353584289551e-01 -1.604170352220535278e-01 -3.078029258176684380e-03 2.466826438903808594e-01
-1.038368418812751770e-01 -9.176623076200485229e-02 1.400810629129409790e-01 5.616009607911109924e-02 -2.969299210235476494e-03 3.743010163307189941e-01 2.815090119838714600e-02 9.830386191606521606e-02 -4.979061335325241089e-02 1.526366770267486572e-01 -1.699431333690881729e-03 1.022126618772745132e-02 -2.449301816523075104e-02 -1.740000844001770020e-01 1.327352821826934814e-01 4.261907935142517090e-02 3.418941795825958252e-01 -1.623858958482742310e-01 -6.837040930986404419e-02 -1.435976177453994751e-01 -1.984752416610717773e-01 1.161153018474578857e-01 6.062889471650123596e-02 -1.031724065542221069e-01 -1.813129521906375885e-02 2.468328177928924561e-01 -1.332894265651702881e-01 1.300051510334014893e-01 3.553986251354217529e-01 -6.937370449304580688e-02 3.967808187007904053e-01 3.332099914550781250e-01
-5.693567916750907898e-02 6.137812975794076920e-03 2.351952940225601196e-01 -1.330447494983673096e-01 -1.198562532663345337e-01 3.789518773555755615e-02 -2.025705724954605103e-01 1.069803629070520401e-02 -1.461431831121444702e-01 2.878012359142303467e-01 1.691545695066452026e-01 1.206505000591278076e-01 7.127407938241958618e-02 -2.905603349208831787e-01 -1.790049076080322266e-01 -7.227666676044464111e-03 3.083055317401885986e-01 3.245494142174720764e-02 -3.588501214981079102e-01 -3.098646402359008789e-01 -9.329234808683395386e-02 5.963962897658348083e-02 -2.566064298152923584e-01 -1.571479737758636475e-01 -2.155778259038925171e-01 1.204195432364940643e-04 -1.079218015074729919e-01 2.455277293920516968e-01 -5.986569076776504517e-02 1.386461704969406128e-01 5.036473646759986877e-02 1.742090582847595215e-01
6.661246716976165771e-02 -2.657422721385955811e-01 1.178521290421485901e-01 1.177516207098960876e-02 3.005919046700000763e-02 4.653276503086090088e-01 -1.122007295489311218e-01 -4.185904935002326965e-02 5.005648359656333923e-02 5.079601332545280457e-02 5.958309024572372437e-02 -3.754155710339546204e-02 2.145776525139808655e-02 -2.671350538730621338e-01 -2.660789468791335821e-04 1.911551654338836670e-01 1.616251021623611450e-01 -1.747391670942306519e-01 -3.156384825706481934e-02 -2.889557778835296631e-01 -1.766747683286666870e-01 2.266895771026611328e-01 -7.322049885988235474e-02 -1.402174234390258789e-01 8.375158160924911499e-02 2.370632812380790710e-02 -1.396306157112121582e-01 2.148316055536270142e-01 1.167059987783432007e-01 -2.083238810300827026e-01 1.098574027419090271e-01 4.118837714195251465e-01
-1.236532106995582581e-01 -4.000122845172882080e-01 1.711573898792266846e-01 -1.835961788892745972e-01 1.183173432946205139e-01 -9.588769078254699707e-02 1.798802167177200317e-01 -3.119802474975585938e-01 -1.819885075092315674e-01 1.749117225408554077e-01 1.913918405771255493e-01 8.920384570956230164e-03 -2.524747252464294434e-01 -2.555954754352569580e-01 -2.024961169809103012e-03 2.023056447505950928e-01 1.410522758960723877e-01 2.132428437471389771e-01 3.367252275347709656e-02 -2.711730301380157471e-01 -1.420310437679290771e-01 -8.684194833040237427e-02 -7.111677527427673340e-02 -9.716127812862396240e-02 -8.452032506465911865e-02 4.929483309388160706e-02 -2.425605803728103638e-01 1.698790788650512695e-01 2.261996865272521973e-01 -1.420754473656415939e-02 -4.809877276420593262e-02 -7.202918827533721924e-02
-1.428364217281341553e-01 -1.542845517396926880e-01 1.305289864540100098e-01 1.307920813560485840e-01 1.218641549348831177e-01 -1.957147568464279175e-01 1.602321863174438477e-02 -1.701697558164596558e-01 1.501030623912811279e-01 1.182596385478973389e-01 8.644986897706985474e-03 1.201861575245857239e-01 -1.440130472183227539e-01 -5.546264350414276123e-03 -2.346918433904647827e-01 2.583444714546203613e-01 3.051539361476898193e-01 7.553221285343170166e-02 -2.422424405813217163e-01 -3.115177750587463379e-01 8.347765356302261353e-02 8.269248902797698975e-02 -6.798222661018371582e-02 -1.858918815851211548e-01 1.131670996546745300e-01 -4.092286154627799988e-02 -3.245427608489990234e-01 3.151989877223968506e-01 1.146279051899909973e-01 2.696522474288940430e-01 4.468408972024917603e-02 1.763815432786941528e-01
-1.453220248222351074e-01 1.061890572309494019e-01 2.485488206148147583e-01 -8.242432773113250732e-02 -1.358938068151473999e-01 -3.817061660811305046e-03 3.938520252704620361e-01 1.633846610784530640e-01 1.266657710075378418e-01 2.821096777915954590e-01 2.141285389661788940e-01 -1.482711434364318848e-01 -9.704265743494033813e-02 -2.741308510303497314e-01 1.243018079549074173e-02 2.556109130382537842e-01 1.672514528036117554e-01 -8.451754599809646606e-02 -2.961548566818237305e-01 -1.795923113822937012e-01 -1.651138663291931152e-01 1.177800968289375305e-01 6.417340040206909180e-02 -6.837190687656402588e-02 6.426694244146347046e-02 -1.359189748764038086e-01 -5.278569459915161133e-02 1.577102839946746826e-01 1.492502838373184204e-01 -5.759793147444725037e-02 -1.235042810440063477e-01 2.985009551048278809e-01
-1.590363830327987671e-01 -1.343263685703277588e-01 2.025786042213439941e-01 5.165556818246841431e-02 4.515295382589101791e-03 3.338940739631652832e-01 9.408415108919143677e-02 8.751111477613449097e-02 -8.463692665100097656e-02 1.190774068236351013e-01 6.363978236913681030e-02 -2.211937122046947479e-02 6.993331760168075562e-02 -1.665066629648208618e-01 1.294651478528976440e-01 3.478705883026123047e-02 4.036745131015777588e-01 -2.385169416666030884e-01 -6.803329288959503174e-02 -1.390011906623840332e-01 -2.819152772426605225e-01 2.100684791803359985e-01 -1.205267086625099182e-01 -1.068208273500204086e-02 6.821332871913909912e-02 1.368843317031860352e-01 -2.219052240252494812e-02 7.922635972499847412e-02 3.707467317581176758e-01 -2.272655367851257324e-01 2.029688805341720581e-01 2.568567693233489990e-01
1.256961524486541748e-01 -1.634912192821502686e-01 1.277022361755371094e-01 -9.333193302154541016e-02 -5.780154466629028320e-02 2.128935754299163818e-01 -7.025858759880065918e-02 2.234179526567459106e-01 1.000338196754455566e-01 6.625695526599884033e-02 3.390901163220405579e-02 -1.561705172061920166e-01 -4.501828551292419434e-02 -2.320695370435714722e-01 -4.204906895756721497e-02 1.981428116559982300e-01 4.135558903217315674e-01 -3.594550788402557373e-01 1.883291900157928467e-01 6.567998975515365601e-02 -2.017189413309097290e-01 1.186383664608001709e-01 -2.098901718854904175e-01 2.194381877779960632e-02 -1.399851590394973755e-01 2.072546444833278656e-02 -3.905940800905227661e-02 2.005327045917510986e-01 3.317928612232208252e-01 -1.465267091989517212e-01 -8.823034912347793579e-02 2.272964715957641602e-01
1.407268643379211426e-02 -2.475768886506557465e-02 1.292475759983062744e-01 -8.127016574144363403e-02 -2.298368811607360840e-01 4.252915456891059875e-02 -7.983831688761711121e-03 -1.178740561008453369e-01 2.103431820869445801e-01 2.049702107906341553e-01 -1.016517654061317444e-01 7.002690434455871582e-02 -1.514794081449508667e-01 3.058484792709350586e-01 -6.559663265943527222e-02 2.640373408794403076e-01 3.642472922801971436e-01 -1.046692654490470886e-01 -2.554087340831756592e-01 6.617917865514755249e-02 1.880483925342559814e-01 2.289454191923141479e-01 -6.370212882757186890e-02 2.718398720026016235e-02 -7.861682772636413574e-02 -8.228004723787307739e-02 -7.493638247251510620e-02 2.344620525836944580e-01 2.222150415182113647e-01 3.498835861682891846e-01 -1.913276165723800659e-01 1.658992916345596313e-01
-3.686544001102447510e-01 1.060327421873807907e-02 1.224071606993675232e-01 1.102144196629524231e-01 9.553077816963195801e-02 -1.045654714107513428e-01 -2.784329839050769806e-02 -1.081812232732772827e-01 -1.779929697513580322e-01 2.249116152524948120e-01 6.138550862669944763e-02 -3.854105621576309204e-02 -1.205917298793792725e-01 -1.468438953161239624e-01 -3.473478555679321289e-01 2.148908078670501709e-01 3.977549970149993896e-01 -1.761937886476516724e-01 -2.107685431838035583e-02 -1.354268286377191544e-02 2.744090184569358826e-02 2.815169990062713623e-01 2.257123356685042381e-03 7.220000773668289185e-02 -2.237322777509689331e-01 2.851011231541633606e-03 -3.193182647228240967e-01 1.497639715671539307e-01 1.142418608069419861e-01 1.225687116384506226e-01 1.884993612766265869e-01 2.627618052065372467e-02
-8.053612709045410156e-02 -1.852175444364547729e-01 1.270200312137603760e-01 -4.834483563899993896e-02 4.592750966548919678e-02 3.176328539848327637e-01 6.311559677124023438e-02 -2.423956431448459625e-02 1.142598409205675125e-02 1.241478919982910156e-01 4.874492809176445007e-02 -9.129140526056289673e-02 -1.265952270478010178e-02 -3.529705107212066650e-01 1.958663910627365112e-01 2.313142716884613037e-01 1.792754530906677246e-01 -1.173274666070938110e-01 -5.066455900669097900e-02 -1.641053110361099243e-01 -1.983096450567245483e-01 2.762711048126220703e-01 -1.362065076828002930e-01 -7.075942307710647583e-02 2.734881080687046051e-02 1.245559975504875183e-01 7.513599935919046402e-03 6.083105504512786865e-02 3.836438357830047607e-01 -2.040639072656631470e-01 2.613509297370910645e-01 3.138976693153381348e-01
6.088565289974212646e-02 -1.912407130002975464e-01 7.197206467390060425e-02 -9.142537601292133331e-03 -2.128064399585127831e-03 3.982906043529510498e-01 -1.160199847072362900e-02 2.081697992980480194e-02 -1.748519092798233032e-01 1.028714329004287720e-01 5.659178271889686584e-02 1.609480753540992737e-02 -6.570329517126083374e-02 -2.661555409431457520e-01 1.204364150762557983e-01 1.789574176073074341e-01 3.528639674186706543e-01 4.575548693537712097e-02 -1.475613657385110855e-02 -1.635112166404724121e-01 -1.709149330854415894e-01 2.641583681106567383e-01 -1.650791168212890625e-01 -2.237121202051639557e-02 -3.012985736131668091e-02 2.760045230388641357e-01 -1.336415261030197144e-01 2.088018506765365601e-01 3.153749704360961914e-01 -1.556545197963714600e-01 1.985414624214172363e-01 2.167679220438003540e-01
-8.613760024309158325e-02 -1.123601347208023071e-01 2.604064345359802246e-02 1.013533100485801697e-01 -9.702589362859725952e-02 -9.571765363216400146e-02 8.663456887006759644e-02 -3.463386297225952148e-01 2.456593662500381470e-01 2.408506423234939575e-01 -1.855447590351104736e-01 -1.639743801206350327e-03 3.978504613041877747e-02 -2.405394911766052246e-01 -1.759534180164337158e-01 2.429368644952774048e-01 2.639052271842956543e-01 1.282519400119781494e-01 -1.934854388236999512e-01 -9.083454310894012451e-02 3.734882175922393799e-02 1.460811495780944824e-01 7.571398466825485229e-02 -5.975731089711189270e-02 2.528392337262630463e-02 -6.265515927225351334e-03 1.396094411611557007e-01 4.160259962081909180e-01 1.557392627000808716e-01 2.792894542217254639e-01 3.702415525913238525e-02 2.450926303863525391e-01
-3.714230954647064209e-01 -2.121389061212539673e-01 1.455568969249725342e-01 2.587140165269374847e-02 1.664458513259887695e-01 -2.191025316715240479e-01 9.760826081037521362e-02 -1.577270328998565674e-01 4.135609138756990433e-03 2.298159524798393250e-02 -4.904947429895401001e-02 -7.645120471715927124e-02 -8.242501318454742432e-02 -3.299740701913833618e-02 1.549598108977079391e-02 1.636409163475036621e-01 3.335385024547576904e-01 -4.625736922025680542e-02 -4.296101629734039307e-01 -2.070998996496200562e-01 1.244186237454414368e-01 2.304105460643768311e-01 3.511560335755348206e-02 6.748539954423904419e-02 -2.007113024592399597e-02 -3.447125479578971863e-02 -2.871225476264953613e-01 7.075003534555435181e-02 2.539870440959930420e-01 -1.990016847848892212e-01 5.246810242533683777e-02 1.739942878484725952e-01
-2.484799921512603760e-01 6.088428571820259094e-02 1.237532347440719604e-01 -1.311802268028259277e-01 -1.247029900550842285e-01 1.199534069746732712e-02 1.455230712890625000e-01 2.467242255806922913e-02 1.420883685350418091e-01 7.031632214784622192e-02 2.614179551601409912e-01 -2.356833592057228088e-02 -1.986654661595821381e-02 2.867620252072811127e-02 -2.449837177991867065e-01 5.186219215393066406e-01 3.099187314510345459e-01 -1.107568219304084778e-01 -5.693137645721435547e-02 -1.881063580513000488e-01 -1.247685030102729797e-01 -2.410494238138198853e-01 -8.297041803598403931e-02 3.373477142304182053e-03 2.615062296390533447e-01 1.118622720241546631e-01 -8.280318975448608398e-02 1.573125869035720825e-01 2.799824178218841553e-01 -9.077093005180358887e-02 -1.822556182742118835e-02 1.155118122696876526e-01
-4.112781956791877747e-02 -1.081576868891716003e-01 3.598207235336303711e-02 -3.409902006387710571e-02 1.310021989047527313e-02 2.869816124439239502e-01 4.636284336447715759e-02 1.214748769998550415e-01 -5.048755183815956116e-02 1.800539642572402954e-01 5.048950552009046078e-04 6.303299963474273682e-02 -6.300505250692367554e-02 -5.084899812936782837e-02 1.497160047292709351e-01 1.950512230396270752e-01 3.269786834716796875e-01 -1.348556429147720337e-01 -7.390710711479187012e-02 -2.446539998054504395e-01 -1.957069039344787598e-01 1.722459644079208374e-01 -8.426661044359207153e-02 8.954920805990695953e-03 7.961181551218032837e-02 2.056222409009933472e-01 -2.035972923040390015e-01 9.667310863733291626e-02 4.307260811328887939e-01 -1.613686084747314453e-01 2.877166867256164551e-01 3.455844819545745850e-01
2.886199019849300385e-02 -3.242492973804473877e-01 1.145245060324668884e-01 -1.009139046072959900e-01 9.919449687004089355e-02 1.683559566736221313e-01 1.278458237648010254e-01 1.143025234341621399e-01 1.162051036953926086e-01 7.941181212663650513e-02 -1.087596789002418518e-01 -1.060286313295364380e-01 -9.814066439867019653e-02 -9.840960800647735596e-02 9.106386452913284302e-02 3.311457633972167969e-01 1.447948515415191650e-01 -1.944951117038726807e-01 1.107600033283233643e-01 -1.721959710121154785e-01 -2.297379374504089355e-01 2.288749814033508301e-01 1.674933545291423798e-02 -1.083923950791358948e-01 -7.848408073186874390e-02 1.351015567779541016e-01 -2.964761853218078613e-02 2.363611310720443726e-01 3.781410157680511475e-01 -1.199608445167541504e-01 1.401498075574636459e-02 4.078590273857116699e-01
-3.811286762356758118e-02 -4.608363807201385498e-01 -1.910819858312606812e-02 5.151136592030525208e-02 5.264266207814216614e-02 -2.861074358224868774e-02 -1.057383641600608826e-01 -6.204238161444664001e-02 1.980917304754257202e-01 2.571966052055358887e-01 1.762958765029907227e-01 -2.259282320737838745e-01 -1.521435678005218506e-01 -1.270424723625183105e-01 8.881197869777679443e-02 3.005368076264858246e-02 2.490889728069305420e-01 -1.437097638845443726e-01 -1.390773206949234009e-01 -2.136768251657485962e-01 2.281481958925724030e-02 1.145551577210426331e-01 -2.221664637327194214e-01 -1.547404229640960693e-01 1.097996532917022705e-01 -7.967460900545120239e-02 -2.368267625570297241e-01 3.654523789882659912e-01 -1.068053096532821655e-01 1.478991210460662842e-01 1.285381615161895752e-01 1.909259706735610962e-01
-1.936713904142379761e-01 1.181401237845420837e-01 3.321108594536781311e-02 -1.397509872913360596e-01 8.064677566289901733e-02 -1.860639303922653198e-01 -3.585704565048217773e-01 -1.684681624174118042e-01 -2.144472748041152954e-01 2.977280914783477783e-01 3.275912106037139893e-01 1.427568495273590088e-01 4.746080189943313599e-02 -3.372002393007278442e-02 9.190691262483596802e-02 9.354203939437866211e-02 2.626895904541015625e-01 -4.366610199213027954e-02 -2.580150067806243896e-01 -1.756412535905838013e-01 -2.538885772228240967e-01 5.873555317521095276e-02 -5.631981790065765381e-02 -1.962713450193405151e-01 -1.073637381196022034e-01 -2.115839160978794098e-03 -1.182599812746047974e-01 3.016584217548370361e-01 2.810683287680149078e-02 2.072399109601974487e-01 1.577391661703586578e-02 9.204052388668060303e-02
-1.005464866757392883e-01 -1.100265979766845703e-01 1.761220693588256836e-01 9.554893709719181061e-03 -1.141265183687210083e-01 -1.154741123318672180e-01 4.321447387337684631e-02 3.088484890758991241e-02 2.701833248138427734e-01 -1.343352906405925751e-02 2.028042525053024292e-01 -1.563568115234375000e-01 -1.128272339701652527e-01 -1.368587613105773926e-01 -1.123012974858283997e-01 4.616874456405639648e-02 2.760133938863873482e-04 -6.936229765415191650e-02 -1.365537047386169434e-01 -8.714092522859573364e-02 -6.014440208673477173e-02 1.871829628944396973e-01 -2.543638348579406738e-01 4.305332526564598083e-02 3.789469599723815918e-02 3.604357838630676270e-01 -3.934003710746765137e-01 3.253494203090667725e-01 3.253580629825592041e-01 2.634025514125823975e-01 -1.517845690250396729e-01 -7.764960080385208130e-02
-7.635477185249328613e-02 3.481692820787429810e-02 -6.402961164712905884e-02 7.112369686365127563e-02 1.684076637029647827e-01 3.375383615493774414e-01 -4.626213014125823975e-02 -1.802388727664947510e-01 1.673632115125656128e-01 2.172290980815887451e-01 2.412202395498752594e-02 -7.996052503585815430e-02 -2.179733961820602417e-01 -3.167974352836608887e-01 -2.703213505446910858e-02 2.595030665397644043e-01 -1.734936833381652832e-01 -4.623528942465782166e-02 -3.564580976963043213e-01 2.804264239966869354e-02 -2.744343280792236328e-01 1.396562606096267700e-01 -1.730733215808868408e-01 -7.964085787534713745e-02 -1.989492923021316528e-01 1.327449679374694824e-01 -1.108856722712516785e-01 -6.586773321032524109e-03 2.768506407737731934e-01 -1.030158922076225281e-01 9.452532976865768433e-02 2.276478260755538940e-01
-4.748018085956573486e-02 -2.163964509963989258e-01 -2.558772079646587372e-02 -2.822525799274444580e-01 -9.544843435287475586e-02 2.874598205089569092e-01 -7.379395514726638794e-02 5.387119576334953308e-02 1.092930585145950317e-01 1.791157871484756470e-01 7.566124945878982544e-02 -1.052440330386161804e-01 1.038308963179588318e-01 -2.018565833568572998e-01 -3.204210661351680756e-03 1.582245379686355591e-01 1.197918727993965149e-01 -3.233267366886138916e-01 -2.196606807410717010e-02 -7.416415959596633911e-02 -2.545825541019439697e-01 1.640752553939819336e-01 -7.679309695959091187e-02 -4.540554434061050415e-02 -5.910364910960197449e-02 1.561579555273056030e-01 -1.586652249097824097e-01 1.215406060218811035e-01 3.424706459045410156e-01 -1.472543627023696899e-01 3.176290690898895264e-01 3.175798058509826660e-01
-5.585385859012603760e-02 -1.227340325713157654e-01 4.796717688441276550e-02 -2.296017628395929933e-04 -2.257240749895572662e-02 2.840787768363952637e-01 8.692741394042968750e-02 1.613093614578247070e-01 3.510974347591400146e-02 2.908913791179656982e-02 6.954129040241241455e-02 -1.057664379477500916e-01 -7.863429188728332520e-02 -2.055085599422454834e-01 1.001562029123306274e-01 1.920932680368423462e-01 3.314230144023895264e-01 -1.514824926853179932e-01 2.280906587839126587e-02 -2.501489818096160889e-01 -2.292986512184143066e-01 2.484953552484512329e-01 -8.937965333461761475e-02 -1.636862158775329590e-01 1.592964082956314087e-01 1.536193639039993286e-01 -5.704716220498085022e-02 1.296073049306869507e-01 4.071424603462219238e-01 -1.579783409833908081e-01 3.111739456653594971e-01 2.229533791542053223e-01
-1.173783838748931885e-01 -4.502488300204277039e-02 -2.437424659729003906e-02 2.968614175915718079e-02 -2.201279550790786743e-01 -1.009544730186462402e-01 1.091399490833282471e-01 -2.384072095155715942e-01 5.690062418580055237e-02 1.157291308045387268e-01 2.403597384691238403e-01 -6.906207650899887085e-02 -3.466731607913970947e-01 -1.859267055988311768e-01 -2.078920602798461914e-01 4.416388273239135742e-01 2.471774965524673462e-01 -4.263433814048767090e-02 -5.144503340125083923e-02 -1.106695830821990967e-01 -4.408156033605337143e-03 5.708901211619377136e-02 -7.381027191877365112e-02 -3.268277347087860107e-01 1.534381061792373657e-01 -1.792799383401870728e-01 -2.117400318384170532e-01 2.145978957414627075e-01 5.997020378708839417e-02 -1.726323179900646210e-02 -1.020532324910163879e-01 1.700068414211273193e-01
-2.605113387107849121e-01 7.996325194835662842e-02 1.295431703329086304e-01 1.317870914936065674e-01 -3.247714936733245850e-01 2.042374387383460999e-02 3.981823325157165527e-01 -4.317107144743204117e-03 -3.702146932482719421e-02 2.260730266571044922e-01 3.227173089981079102e-01 -1.803586632013320923e-01 1.636080071330070496e-02 -5.810084193944931030e-02 -1.542754620313644409e-01 2.465348094701766968e-01 2.394318580627441406e-02 -1.983098685741424561e-01 -1.601718962192535400e-01 -2.247524857521057129e-01 -1.994707733392715454e-01 2.603352069854736328e-01 -1.590597815811634064e-02 -1.190328970551490784e-01 2.480338886380195618e-02 3.900361806154251099e-02 2.648112131282687187e-03 2.307768464088439941e-01 6.203632056713104248e-02 8.601000905036926270e-02 -3.706809133291244507e-02 2.089848816394805908e-01
-2.797270715236663818e-01 1.090260967612266541e-02 1.112802326679229736e-01 2.929619848728179932e-01 4.465610533952713013e-02 4.041317105293273926e-02 -1.036142557859420776e-01 -1.041372567415237427e-01 -1.204283088445663452e-01 1.647666394710540771e-01 2.099775820970535278e-01 1.750997267663478851e-02 2.365026772022247314e-01 2.979467250406742096e-02 3.997429087758064270e-02 2.528357803821563721e-01 1.131270825862884521e-01 -3.598673641681671143e-01 -1.328473538160324097e-01 -2.397144585847854614e-01 1.938766241073608398e-01 -2.075253874063491821e-01 -3.127906918525695801e-01 1.657237261533737183e-01 -1.018770597875118256e-02 -6.043723970651626587e-02 9.522698074579238892e-02 3.100177943706512451e-01 1.709467321634292603e-01 -1.273355334997177124e-01 -5.522814020514488220e-02 9.501869231462478638e-02
-1.728079468011856079e-02 -2.007025480270385742e-01 -4.619242623448371887e-03 -1.540071964263916016e-01 1.628479361534118652e-02 1.754425913095474243e-01 -6.055603921413421631e-02 1.818604208528995514e-02 -1.380867231637239456e-02 3.059382922947406769e-02 -4.722984507679939270e-02 -3.008766472339630127e-01 7.842995226383209229e-02 -2.220816612243652344e-01 5.685012415051460266e-02 1.774241924285888672e-01 2.487604618072509766e-01 -4.022833108901977539e-01 1.681274175643920898e-01 -1.225737333297729492e-01 -1.234834939241409302e-01 -8.534847944974899292e-02 -2.293964326381683350e-01 -9.413739293813705444e-02 7.163707166910171509e-02 1.195709854364395142e-01 5.429778620600700378e-02 1.274426430463790894e-01 3.615096211433410645e-01 -1.707080304622650146e-01 -2.145886234939098358e-02 4.082140624523162842e-01
-9.494607150554656982e-02 -2.511900067329406738e-01 4.185238182544708252e-01 -3.323399722576141357e-01 -6.071854382753372192e-02 -1.042641475796699524e-01 -2.599979937076568604e-01 -1.002769619226455688e-01 -1.084077637642621994e-02 3.055056333541870117e-01 1.111432239413261414e-01 1.633014902472496033e-02 6.128280237317085266e-02 -1.729352176189422607e-01 2.791057340800762177e-02 3.942976519465446472e-02 3.878333792090415955e-02 -1.899196952581405640e-01 -3.505119383335113525e-01 -1.463720351457595825e-01 -5.588336288928985596e-02 -2.593971602618694305e-02 6.548669934272766113e-02 3.221765160560607910e-02 -4.840633273124694824e-02 8.320912718772888184e-02 -1.113892644643783569e-01 3.442702293395996094e-01 8.240861445665359497e-02 -4.428078606724739075e-02 7.708567380905151367e-02 2.492551505565643311e-01
1.753053218126296997e-01 -1.612374633550643921e-01 1.054053381085395813e-02 5.227209627628326416e-02 -2.414634525775909424e-01 8.298394083976745605e-02 -2.839949354529380798e-02 -2.764113545417785645e-01 2.740561366081237793e-01 -3.728343546390533447e-02 3.292585313320159912e-01 2.366522885859012604e-02 -1.950273662805557251e-01 -1.195277646183967590e-01 1.266950815916061401e-01 1.578756123781204224e-01 3.593263328075408936e-01 3.535682568326592445e-03 -1.419991850852966309e-01 2.921529710292816162e-01 6.424485240131616592e-03 1.402771919965744019e-01 7.115755975246429443e-02 -1.839287579059600830e-01 -1.932737790048122406e-02 -1.537510007619857788e-01 -2.849121391773223877e-01 1.285365074872970581e-01 2.564316987991333008e-01 -2.687961235642433167e-02 1.308677196502685547e-01 1.438284814357757568e-01
-1.242662668228149414e-01 1.774886846542358398e-01 1.711816638708114624e-01 -4.741827957332134247e-03 -2.698474824428558350e-01 3.588993474841117859e-02 2.581459581851959229e-01 1.843336410820484161e-02 -9.698980301618576050e-02 3.312187194824218750e-01 2.805873751640319824e-01 -1.528361439704895020e-01 -8.146438002586364746e-02 2.538390690460801125e-03 -1.918466687202453613e-01 3.000748157501220703e-01 1.776595250703394413e-03 -2.036657333374023438e-01 -2.702496945858001709e-01 -1.530407220125198364e-01 -3.803780674934387207e-02 2.026373594999313354e-01 -1.093853265047073364e-01 -1.590511798858642578e-01 1.097268909215927124e-01 -3.245544061064720154e-02 -1.687929779291152954e-01 3.083741962909698486e-01 5.559340864419937134e-02 -3.145607560873031616e-02 2.570647932589054108e-02 2.623372972011566162e-01
-1.762480288743972778e-01 -3.876220881938934326e-01 5.275844782590866089e-02 -8.755392581224441528e-02 -8.590547740459442139e-02 4.257679581642150879e-01 -1.813140660524368286e-01 -1.910650730133056641e-01 -1.058025732636451721e-01 -5.160666536539793015e-03 -4.082696139812469482e-02 -6.720426678657531738e-02 8.895977586507797241e-02 -1.932262927293777466e-01 1.903364360332489014e-01 2.178959697484970093e-01 2.283332943916320801e-01 -4.366732761263847351e-02 5.846183281391859055e-03 -2.070888876914978027e-01 -1.344257891178131104e-01 7.972285151481628418e-02 -9.657933562994003296e-02 9.906922280788421631e-02 1.902732104063034058e-01 2.258667498826980591e-01 -1.043509840965270996e-01 3.131498694419860840e-01 2.149418592453002930e-01 -7.281356304883956909e-02 -1.007197331637144089e-02 1.246224641799926758e-01
-7.925220578908920288e-02 -3.705626428127288818e-01 2.057886682450771332e-02 -1.161355599761009216e-01 9.327223896980285645e-02 1.271915882825851440e-01 -1.470872014760971069e-01 -1.449379324913024902e-01 1.643767803907394409e-01 1.186785846948623657e-01 1.739700138568878174e-01 -1.507548242807388306e-01 -5.325893312692642212e-02 -1.182320788502693176e-01 1.776603236794471741e-02 -3.295893548056483269e-03 4.005954563617706299e-01 -1.709119230508804321e-01 -2.261989749968051910e-02 -1.531634926795959473e-01 -1.215015351772308350e-01 2.462867200374603271e-01 -6.820908933877944946e-02 -1.424076110124588013e-01 7.661712914705276489e-02 -2.047947235405445099e-02 -3.481243550777435303e-01 2.371843904256820679e-01 -3.390850499272346497e-02 1.677343845367431641e-01 1.446213386952877045e-02 3.694491982460021973e-01
-3.296602070331573486e-01 -1.691201031208038330e-01 2.500330805778503418e-01 2.993481233716011047e-02 -1.483714953064918518e-02 1.632712483406066895e-01 -3.264446044340729713e-03 -1.682037413120269775e-01 -5.278259143233299255e-02 2.353468164801597595e-02 2.935035526752471924e-01 3.999510034918785095e-02 -2.065853178501129150e-01 1.068210825324058533e-01 1.042449995875358582e-01 1.733203083276748657e-01 2.166742086410522461e-01 -2.470648847520351410e-02 3.689322620630264282e-02 -2.441755235195159912e-01 -8.105825632810592651e-02 2.440051436424255371e-01 -1.175658255815505981e-01 -2.578840255737304688e-01 3.179528191685676575e-02 1.293167173862457275e-01 -2.590468823909759521e-01 -2.515193819999694824e-01 1.117849871516227722e-01 1.906011253595352173e-01 -2.288347929716110229e-01 2.319121658802032471e-01
8.703677915036678314e-03 -1.739603728055953979e-01 -5.618886090815067291e-03 9.439551085233688354e-02 2.144734710454940796e-01 -2.122692950069904327e-02 -1.495651453733444214e-01 2.647252939641475677e-02 1.496351510286331177e-01 6.771995872259140015e-02 1.736396849155426025e-01 -1.316472329199314117e-02 -3.733712732791900635e-01 6.582934409379959106e-02 1.429198533296585083e-01 2.592028677463531494e-01 2.459403872489929199e-01 -2.535943686962127686e-01 -3.425957560539245605e-01 -1.065155416727066040e-01 1.328976601362228394e-01 5.909432470798492432e-02 3.641394898295402527e-02 -1.743432581424713135e-01 -3.587582707405090332e-01 3.131483122706413269e-02 -2.719705700874328613e-01 1.397744715213775635e-01 1.678119450807571411e-01 -1.430781781673431396e-01 9.290442615747451782e-02 1.253058016300201416e-01
-4.541976377367973328e-02 -2.637574076652526855e-01 1.225430890917778015e-02 7.778352126479148865e-03 3.954814746975898743e-02 5.926115810871124268e-02 -3.739655390381813049e-02 2.003729641437530518e-01 1.193260401487350464e-01 3.849764168262481689e-02 5.631919577717781067e-02 -7.598674297332763672e-02 5.465763062238693237e-02 -1.878116726875305176e-01 -6.468051671981811523e-02 3.250311613082885742e-01 2.661656141281127930e-01 -1.321413218975067139e-01 1.764536835253238678e-02 -1.351289749145507812e-01 -3.184309601783752441e-01 1.125729829072952271e-01 -1.866314709186553955e-01 -2.045189887285232544e-01 5.465980991721153259e-02 6.708862632513046265e-02 9.412688761949539185e-02 1.729517877101898193e-01 4.069178700447082520e-01 -3.357122838497161865e-02 2.062551528215408325e-01 3.945384323596954346e-01
2.995650842785835266e-02 -6.428503245115280151e-02 2.010462433099746704e-02 1.316627711057662964e-01 1.171083301305770874e-01 1.053226068615913391e-01 3.379715979099273682e-02 -3.705390496179461479e-03 1.284136623144149780e-01 1.996116787195205688e-01 -7.165458053350448608e-02 -2.189812362194061279e-01 -1.061023548245429993e-01 -3.651790320873260498e-01 -4.514610394835472107e-02 1.916890144348144531e-01 3.310399949550628662e-01 -3.075626492500305176e-01 2.411879897117614746e-01 -2.581291496753692627e-01 -1.687364131212234497e-01 3.650255873799324036e-02 -9.202302247285842896e-02 -1.668170541524887085e-01 5.370234325528144836e-02 7.273460924625396729e-02 7.547778636217117310e-02 1.609399765729904175e-01 2.735002040863037109e-01 -1.804516613483428955e-01 3.170904517173767090e-02 3.394416868686676025e-01
-3.038217127323150635e-01 1.822497695684432983e-01 -9.662606567144393921e-02 -4.806924983859062195e-02 -1.548233628273010254e-01 1.341222375631332397e-01 -6.444362550973892212e-02 -3.212569653987884521e-01 -4.134936630725860596e-02 1.996321082115173340e-01 2.157977968454360962e-01 -2.947330474853515625e-01 -1.303119808435440063e-01 9.397502988576889038e-02 1.124206110835075378e-01 4.109512567520141602e-01 1.403139829635620117e-01 1.696048825979232788e-01 1.439258456230163574e-01 -1.005696430802345276e-01 -4.611021652817726135e-02 -9.942257404327392578e-02 -2.391534149646759033e-01 1.435363888740539551e-01 -7.137908041477203369e-02 4.295894131064414978e-02 -4.428607411682605743e-03 2.934482395648956299e-01 2.188550680875778198e-02 -3.117123059928417206e-02 1.790550798177719116e-01 1.884336918592453003e-01
-8.933384716510772705e-02 -3.905376791954040527e-02 6.849220395088195801e-02 1.917308196425437927e-02 3.290632367134094238e-02 -7.283820956945419312e-02 -7.339527457952499390e-02 -1.019501909613609314e-01 6.333959102630615234e-02 1.470188349485397339e-01 -3.856267035007476807e-02 -2.603332884609699249e-02 -6.354220956563949585e-02 6.256066262722015381e-02 7.699102163314819336e-02 2.729391157627105713e-01 3.080018162727355957e-01 -2.902362346649169922e-01 -5.075629055500030518e-02 -2.514592707157135010e-01 -3.389874100685119629e-01 -1.879229992628097534e-01 -1.696543246507644653e-01 -1.896239668130874634e-01 -2.420036941766738892e-01 -2.575891911983489990e-01 6.341436505317687988e-02 3.082414567470550537e-01 4.305329173803329468e-02 -2.151308506727218628e-01 2.655043900012969971e-01 2.112901210784912109e-01
-1.764551550149917603e-01 -2.403782457113265991e-01 -2.894661761820316315e-02 1.545853763818740845e-01 -3.603699384257197380e-03 -3.785565122961997986e-02 1.908933967351913452e-01 -2.385838627815246582e-01 -1.119543705135583878e-02 6.353968381881713867e-02 1.538859307765960693e-01 -2.462994307279586792e-01 -1.372419148683547974e-01 -1.805728301405906677e-02 -1.652831882238388062e-01 4.861663281917572021e-01 1.390340626239776611e-01 -2.736332416534423828e-01 5.579582601785659790e-02 -1.333373337984085083e-01 5.068383738398551941e-02 -1.600088328123092651e-01 -1.343873441219329834e-01 9.193499572575092316e-03 -1.781751662492752075e-01 -9.550842642784118652e-02 5.171102285385131836e-02 1.854401640594005585e-02 8.840533345937728882e-02 1.265274584293365479e-01 3.810455501079559326e-01 2.141817510128021240e-01
1.511382125318050385e-02 -1.735077351331710815e-01 2.455376386642456055e-01 -4.525199905037879944e-02 -2.775548258796334267e-03 1.379300802946090698e-01 -2.742530591785907745e-02 9.783037751913070679e-02 9.881690144538879395e-02 7.689753081649541855e-03 2.442432008683681488e-02 -2.202723175287246704e-01 3.585319593548774719e-02 -2.055464982986450195e-01 1.929757595062255859e-01 3.570519089698791504e-01 2.178687602281570435e-01 -2.936602830886840820e-01 1.971643865108489990e-01 -1.838012933731079102e-01 -2.060536444187164307e-01 1.862652413547039032e-02 -6.579971313476562500e-02 -1.322562396526336670e-01 8.711729198694229126e-02 4.884468764066696167e-02 1.849506422877311707e-02 2.124956399202346802e-01 4.274370074272155762e-01 -1.607133746147155762e-01 4.787929728627204895e-02 2.710948884487152100e-01
-3.770647346973419189e-01 -1.572492420673370361e-01 3.860615659505128860e-03 3.677143156528472900e-02 -1.267693042755126953e-01 1.634150296449661255e-01 2.449324578046798706e-01 -2.352733910083770752e-01 3.806161135435104370e-02 8.333420008420944214e-02 1.923386156558990479e-01 -2.148073613643646240e-01 -2.564738690853118896e-01 -4.780509322881698608e-02 -1.811355352401733398e-01 4.957789778709411621e-01 2.436938881874084473e-01 -2.011849433183670044e-01 -9.925246238708496094e-03 -6.980102509260177612e-02 -1.858538240194320679e-01 -1.095626875758171082e-01 -1.195434108376502991e-01 5.354175344109535217e-02 -2.592760324478149414e-02 -3.045843727886676788e-02 7.463255524635314941e-02 -5.905506550334393978e-04 1.415172666311264038e-01 -7.813876122236251831e-02 8.643730729818344116e-02 1.615442633628845215e-01
-1.434487849473953247e-01 -3.012646362185478210e-02 -1.318711638450622559e-01 4.338317736983299255e-02 -3.059362471103668213e-01 -1.099929362535476685e-01 2.066413462162017822e-01 -2.584734559059143066e-02 1.675419807434082031e-01 1.626949161291122437e-01 3.460558354854583740e-01 9.662564098834991455e-02 -2.994822859764099121e-01 -2.019859701395034790e-01 -2.211315184831619263e-02 4.122369885444641113e-01 2.202003300189971924e-01 -9.603257477283477783e-02 -4.604555293917655945e-02 -3.054853081703186035e-01 -8.013086020946502686e-02 2.062251865863800049e-01 -1.341554969549179077e-01 -1.817214488983154297e-01 1.796349138021469116e-02 -1.518266350030899048e-01 -4.252209141850471497e-02 1.940021514892578125e-01 -2.476254478096961975e-03 -4.209585115313529968e-02 -8.823761343955993652e-02 1.122374646365642548e-02
-1.735076755285263062e-01 -1.442883163690567017e-01 1.837921328842639923e-02 -8.851161226630210876e-03 -2.381647564470767975e-02 3.793026208877563477e-01 7.663146406412124634e-02 1.929291933774948120e-01 2.435025572776794434e-02 1.513248831033706665e-01 3.196375072002410889e-02 6.720905657857656479e-03 -1.063731312751770020e-01 -9.536187350749969482e-02 4.983247444033622742e-02 2.945710439234972000e-03 3.236019015312194824e-01 -1.890348345041275024e-01 -6.486233323812484741e-02 -2.373242229223251343e-01 -2.768907248973846436e-01 2.252280712127685547e-01 -1.131137385964393616e-01 -1.652363240718841553e-01 9.539743512868881226e-02 2.178701013326644897e-01 -5.599793046712875366e-02 1.747682839632034302e-01 3.459881246089935303e-01 -1.175737380981445312e-01 3.108949363231658936e-01 1.573435664176940918e-01
-2.308977544307708740e-01 -2.755749225616455078e-01 2.564896047115325928e-01 -7.587269693613052368e-02 9.628671407699584961e-02 4.012088775634765625e-01 -8.296005427837371826e-03 8.222548663616180420e-02 2.890520691871643066e-01 -1.732335076667368412e-03 -1.960236392915248871e-02 2.403360791504383087e-02 -1.170362234115600586e-01 -2.214247286319732666e-01 -1.429357230663299561e-01 1.401630342006683350e-01 -9.069156646728515625e-02 -1.540739089250564575e-01 -2.226438969373703003e-01 -1.567205041646957397e-01 -2.196513563394546509e-01 -3.897608071565628052e-02 -1.890664249658584595e-01 -1.778032332658767700e-01 -1.155581772327423096e-01 1.029102802276611328e-01 -1.535987257957458496e-01 2.215991765260696411e-01 1.256359964609146118e-01 3.281110897660255432e-02 2.105201780796051025e-01 2.318810671567916870e-01
-8.660423010587692261e-02 -3.592094779014587402e-01 1.106518357992172241e-01 -6.658509373664855957e-02 4.581368342041969299e-02 -8.834279328584671021e-02 3.939838707447052002e-02 -1.866843849420547485e-01 -9.622216224670410156e-02 1.734150350093841553e-01 1.847158223390579224e-01 1.704591214656829834e-01 -3.854629397392272949e-01 1.470194607973098755e-01 -2.799962274730205536e-02 2.820105850696563721e-01 1.632316857576370239e-01 1.956783980131149292e-02 4.629929363727569580e-02 -3.045311570167541504e-01 -3.152168095111846924e-01 -1.928271912038326263e-02 -4.895621538162231445e-02 6.583740562200546265e-02 -5.047506093978881836e-02 2.163086831569671631e-02 -3.028498888015747070e-01 6.974990665912628174e-02 3.096558451652526855e-01 9.209331870079040527e-02 -5.053729191422462463e-02 -1.121183708310127258e-01
-2.113414704799652100e-01 2.062904238700866699e-01 4.667429719120264053e-03 8.986154198646545410e-02 -2.149986773729324341e-01 1.717398911714553833e-01 2.806826829910278320e-01 -5.823960900306701660e-02 1.579249203205108643e-01 2.325765937566757202e-01 3.072246611118316650e-01 -1.203257516026496887e-01 1.751259667798876762e-03 1.383066028356552124e-01 -2.429407238960266113e-01 4.301145374774932861e-01 1.161839067935943604e-01 -1.382701247930526733e-01 -2.349974587559700012e-03 -2.373767830431461334e-02 8.635739982128143311e-02 1.854238063097000122e-01 -2.644594013690948486e-01 7.894763350486755371e-02 -5.962409824132919312e-02 7.656013220548629761e-02 4.063817113637924194e-02 2.034939527511596680e-01 2.062103152275085449e-01 -1.087449938058853149e-01 9.476289153099060059e-02 1.695206910371780396e-01
-1.831829249858856201e-01 -3.429717421531677246e-01 2.630719840526580811e-01 1.171958446502685547e-01 -2.603753656148910522e-02 1.026544868946075439e-01 3.058876395225524902e-01 -2.607196867465972900e-01 -3.262382745742797852e-01 2.666424959897994995e-02 3.546354174613952637e-02 -1.642542481422424316e-01 -2.199874222278594971e-01 5.602880846709012985e-03 -1.216646283864974976e-01 2.752077281475067139e-01 2.125237882137298584e-01 1.469403058290481567e-01 -1.332157105207443237e-01 -2.244710363447666168e-02 -1.250259578227996826e-01 7.736549712717533112e-03 -6.322437524795532227e-02 7.153020054101943970e-02 -1.068481951951980591e-01 -7.010112702846527100e-02 -1.631766855716705322e-01 1.940419673919677734e-01 2.508416473865509033e-01 -7.067473977804183960e-02 -1.858627796173095703e-02 2.451181262731552124e-01
-1.145753264427185059e-01 -1.635426282882690430e-01 4.306513443589210510e-02 6.710752844810485840e-02 2.356061525642871857e-02 2.966895401477813721e-01 5.676938965916633606e-02 1.818596124649047852e-01 -3.649850562214851379e-02 3.052607737481594086e-02 6.384802609682083130e-02 1.566800521686673164e-03 -1.071879044175148010e-01 -4.457479342818260193e-02 6.296594440937042236e-02 1.570493876934051514e-01 3.283438086509704590e-01 -1.446890830993652344e-01 -5.222496017813682556e-02 -2.080811709165573120e-01 -2.201145291328430176e-01 2.776552140712738037e-01 2.149290218949317932e-02 -1.644104719161987305e-02 -2.442738041281700134e-03 2.068317830562591553e-01 3.708045231178402901e-03 1.986456364393234253e-01 3.330856859683990479e-01 -1.590649485588073730e-01 3.713840246200561523e-01 3.506657481193542480e-01
-1.042229756712913513e-01 -3.325134515762329102e-01 -3.565698489546775818e-02 -1.082416698336601257e-01 -1.025779619812965393e-01 -7.062243670225143433e-02 4.714587032794952393e-01 -1.422068029642105103e-01 -8.113975077867507935e-02 1.097170189023017883e-01 3.762761056423187256e-01 -1.178152393549680710e-02 -1.234949976205825806e-01 1.285893656313419342e-02 -1.231100484728813171e-01 2.415082156658172607e-01 2.459913492202758789e-01 3.629719838500022888e-02 8.682744950056076050e-02 -9.684078395366668701e-02 -1.387005001306533813e-01 -1.187165081501007080e-01 -9.762536734342575073e-02 2.061442881822586060e-01 -4.798050969839096069e-02 2.197997719049453735e-01 -1.682220101356506348e-01 1.468806266784667969e-01 2.054026871919631958e-01 1.269414275884628296e-01 -7.560596615076065063e-02 1.724086254835128784e-01
-1.894142478704452515e-01 6.813509762287139893e-02 1.779011189937591553e-01 2.613100409507751465e-02 -2.466361522674560547e-01 -3.466664347797632217e-03 4.209547042846679688e-01 -2.897663787007331848e-02 7.503755390644073486e-02 1.996743232011795044e-01 1.762358695268630981e-01 -1.363167613744735718e-01 -9.491657465696334839e-02 4.705103859305381775e-02 -1.698527485132217407e-01 3.542508780956268311e-01 1.216644272208213806e-01 -2.716608718037605286e-02 -3.046540319919586182e-01 -1.124261766672134399e-01 -8.556474000215530396e-02 1.491639483720064163e-02 5.323819443583488464e-02 -1.606339365243911743e-01 5.686774849891662598e-02 -1.662855967879295349e-02 -9.031438827514648438e-02 3.989656269550323486e-01 1.957037299871444702e-01 -3.242048993706703186e-02 -8.861752226948738098e-03 2.451743334531784058e-01
8.362744748592376709e-02 1.120341047644615173e-01 2.265554815530776978e-01 -4.729078616946935654e-03 -7.405003905296325684e-02 -2.053385041654109955e-02 2.273925244808197021e-01 -2.188251912593841553e-01 1.537512987852096558e-01 8.476842776872217655e-04 2.700152695178985596e-01 1.824220269918441772e-01 1.706640981137752533e-02 5.574631504714488983e-03 -2.485007792711257935e-01 3.515618741512298584e-01 3.538208603858947754e-01 -2.584889829158782959e-01 3.081529214978218079e-02 -8.990550786256790161e-02 -1.355234086513519287e-01 -9.697277098894119263e-02 -1.530928015708923340e-01 -1.958623677492141724e-01 -1.330050081014633179e-01 -1.227290481328964233e-01 1.919262856245040894e-02 5.932643264532089233e-02 3.211636543273925781e-01 2.202363759279251099e-01 -1.284424662590026855e-01 1.127589643001556396e-01
-2.210921496152877808e-01 -3.012153506278991699e-01 4.543643444776535034e-02 3.003966212272644043e-01 1.528934836387634277e-01 1.609906405210494995e-01 4.170472025871276855e-01 -2.027902603149414062e-01 1.353631634265184402e-02 1.173833981156349182e-01 1.116743311285972595e-01 -2.258824408054351807e-01 -7.938193529844284058e-02 -8.875101059675216675e-02 -1.222622469067573547e-01 1.891015022993087769e-01 4.175474941730499268e-01 6.074330583214759827e-02 -1.513145267963409424e-01 5.642120167613029480e-02 -1.857084594666957855e-02 1.260372996330261230e-01 -1.622677296400070190e-01 6.470313668251037598e-02 -2.051600366830825806e-01 1.103715747594833374e-01 -1.331652849912643433e-01 2.604509331285953522e-02 -1.016290485858917236e-02 2.833419851958751678e-02 1.449703276157379150e-01 1.262042224407196045e-01
-1.002260372042655945e-01 1.218648776412010193e-01 5.594197288155555725e-02 -1.160724535584449768e-01 -1.659293323755264282e-01 1.296207890845835209e-03 1.169904395937919617e-01 9.576072543859481812e-02 -1.518938839435577393e-01 2.648194432258605957e-01 1.973804235458374023e-01 -9.670459479093551636e-02 -1.370632946491241455e-01 -1.483857482671737671e-01 -1.336589455604553223e-01 4.610590040683746338e-01 1.223459094762802124e-01 5.300255864858627319e-02 -1.379155963659286499e-01 -1.171345263719558716e-01 -2.948408424854278564e-01 1.026866212487220764e-01 2.464113235473632812e-01 -6.642369180917739868e-02 -1.640459448099136353e-01 7.046199589967727661e-02 -6.691804528236389160e-02 2.235516160726547241e-01 3.285162150859832764e-01 5.119985342025756836e-02 -6.770171970129013062e-02 2.842027842998504639e-01
-1.019124314188957214e-01 -2.943343520164489746e-01 -7.428487390279769897e-02 -9.404940903186798096e-02 -2.631946504116058350e-01 5.175924394279718399e-03 8.886120282113552094e-03 -2.956290543079376221e-01 1.940975040197372437e-01 -8.627155423164367676e-02 6.154018640518188477e-02 -2.108315080404281616e-01 -4.206977412104606628e-02 -1.987987756729125977e-01 3.235271573066711426e-01 1.426374018192291260e-01 1.447415649890899658e-01 -2.850768566131591797e-01 -7.894616574048995972e-02 -3.413230180740356445e-02 -6.866760551929473877e-02 -2.414884790778160095e-02 1.399173885583877563e-01 -1.108488142490386963e-01 -8.888854645192623138e-03 -3.822898864746093750e-02 -3.991258442401885986e-01 2.163414806127548218e-01 1.655784398317337036e-01 -9.182027727365493774e-02 2.113233655691146851e-01 1.930147111415863037e-01
-1.804358065128326416e-01 -1.923251003026962280e-01 3.309971392154693604e-01 6.729266047477722168e-02 8.821520209312438965e-02 6.705180555582046509e-02 -1.110834181308746338e-01 -2.962977886199951172e-01 6.375563144683837891e-02 2.740253806114196777e-01 1.182778850197792053e-01 1.510673947632312775e-02 -1.829832643270492554e-01 -1.358855962753295898e-01 1.239764392375946045e-01 8.830856531858444214e-02 8.055748790502548218e-02 -2.169187963008880615e-01 2.982046641409397125e-02 -2.089834585785865784e-02 1.365981251001358032e-01 4.051205515861511230e-01 -9.325093030929565430e-02 -1.964376121759414673e-01 1.780045628547668457e-01 2.058157175779342651e-01 -1.366924047470092773e-01 2.937415540218353271e-01 -8.212950080633163452e-02 1.458879262208938599e-01 -1.374571304768323898e-02 2.080898731946945190e-01
-3.724288344383239746e-01 -2.294153906404972076e-02 2.284183353185653687e-01 1.097085699439048767e-01 1.783977299928665161e-01 1.144471839070320129e-01 -1.740589737892150879e-02 -2.343473769724369049e-02 3.337359800934791565e-02 7.913837907835841179e-04 -8.061636239290237427e-02 -2.607545256614685059e-01 -1.975916177034378052e-01 -2.056145220994949341e-01 -9.360624104738235474e-02 1.477442681789398193e-01 3.891153335571289062e-01 -8.436078578233718872e-02 -1.240831017494201660e-01 -1.713079810142517090e-01 3.066315054893493652e-01 -2.286235056817531586e-02 7.952288538217544556e-02 -1.304526254534721375e-02 -8.670832961797714233e-02 2.244288660585880280e-02 -3.735725283622741699e-01 3.862137719988822937e-02 2.240233868360519409e-01 6.758946925401687622e-02 1.763935536146163940e-01 1.549745053052902222e-01
4.394776374101638794e-02 -1.651572585105895996e-01 2.094551771879196167e-01 2.895034290850162506e-02 2.289853058755397797e-02 1.602456420660018921e-01 3.312475979328155518e-02 7.191211730241775513e-02 4.815081134438514709e-02 3.091171011328697205e-02 -6.299646198749542236e-02 -7.551946491003036499e-02 -5.801441892981529236e-02 -1.993291378021240234e-01 6.034348905086517334e-02 3.014056980609893799e-01 1.189357340335845947e-01 -1.895449608564376831e-01 1.983432024717330933e-01 -2.311419695615768433e-01 -3.134462833404541016e-01 1.803876310586929321e-01 -2.341401726007461548e-01 -1.299682706594467163e-01 1.617903821170330048e-02 4.062866047024726868e-02 -6.095683947205543518e-02 2.487143427133560181e-01 4.536975622177124023e-01 3.949427977204322815e-02 1.581273078918457031e-01 3.128040730953216553e-01
3.365638479590415955e-02 -4.032269865274429321e-02 1.809156090021133423e-01 1.039766818284988403e-01 1.109925955533981323e-01 -8.402471989393234253e-02 3.698821365833282471e-02 -7.647550851106643677e-02 -1.104484964162111282e-02 2.595852315425872803e-01 1.989362239837646484e-01 -1.051842719316482544e-01 -6.025604009628295898e-01 1.812731474637985229e-01 9.649033844470977783e-02 9.859193116426467896e-02 1.628737747669219971e-01 -2.443925887346267700e-01 -2.336562126874923706e-01 -1.676756441593170166e-01 2.753485925495624542e-02 6.338515877723693848e-02 -2.046812005573883653e-04 -3.185536712408065796e-02 -2.957400083541870117e-01 1.677883416414260864e-01 -2.622259557247161865e-01 5.924070253968238831e-02 3.879972919821739197e-02 -4.608184844255447388e-02 1.350566595792770386e-01 9.733977168798446655e-02
-2.238838225603103638e-01 -5.232310295104980469e-02 4.535806551575660706e-02 -5.560453981161117554e-02 -5.809134989976882935e-02 1.464935690164566040e-01 1.966124027967453003e-02 -1.402014940977096558e-01 1.145885437726974487e-01 2.809793353080749512e-01 3.552948534488677979e-01 -1.703507155179977417e-01 -2.120703458786010742e-01 1.040508672595024109e-01 1.199551150202751160e-01 8.188420534133911133e-02 2.947891950607299805e-01 -9.686870127916336060e-02 -3.467308357357978821e-02 -1.830556243658065796e-01 -9.665165096521377563e-02 -1.185750067234039307e-01 -4.273059591650962830e-02 -6.410013139247894287e-02 -1.763301044702529907e-01 -8.603703975677490234e-02 -2.849725186824798584e-01 1.327673345804214478e-01 1.946152746677398682e-02 4.185490310192108154e-01 3.149026930332183838e-01 -2.221999503672122955e-02
1.799211949110031128e-01 6.480660289525985718e-02 8.674006164073944092e-02 -5.646049976348876953e-02 2.287275791168212891e-01 9.600390493869781494e-02 3.160337209701538086e-01 -1.159934103488922119e-01 -2.252841293811798096e-01 1.625468581914901733e-01 -2.499299682676792145e-02 -3.541395962238311768e-01 -8.877737820148468018e-02 -1.412863433361053467e-01 -1.895717233419418335e-01 3.070992827415466309e-01 2.670191824436187744e-01 2.165365964174270630e-02 -2.100802510976791382e-01 -2.031112611293792725e-01 -3.986204415559768677e-02 1.713352054357528687e-01 -8.548303693532943726e-02 -2.073732316493988037e-01 -1.753199696540832520e-01 -9.269644320011138916e-02 -1.569534242153167725e-01 2.738640010356903076e-01 1.670193523168563843e-01 4.888005182147026062e-02 -6.055277213454246521e-02 7.224112004041671753e-02
-1.854352653026580811e-01 -3.290200233459472656e-01 2.658422887325286865e-01 1.073032096028327942e-01 4.634680971503257751e-02 2.382754683494567871e-01 2.610118687152862549e-01 -6.780332326889038086e-02 -1.944758370518684387e-02 1.465457677841186523e-01 1.934578865766525269e-01 -5.789001658558845520e-02 -1.531551182270050049e-01 -1.008527502417564392e-01 -1.577602773904800415e-01 2.710199058055877686e-01 2.416403591632843018e-01 -7.862347364425659180e-02 3.623398393392562866e-02 2.007379978895187378e-01 1.316673904657363892e-01 -1.100461184978485107e-01 -2.423675060272216797e-01 6.936911493539810181e-02 -3.351822495460510254e-01 -2.006262540817260742e-02 -5.437569320201873779e-02 1.720165163278579712e-01 -4.811759293079376221e-02 1.698763221502304077e-01 1.464802026748657227e-02 2.702997624874114990e-01
-3.122314810752868652e-01 -3.200483322143554688e-01 5.169415473937988281e-02 -7.649823278188705444e-02 -3.308326900005340576e-01 1.297761648893356323e-01 1.480669975280761719e-01 -1.301643848419189453e-01 -1.877684444189071655e-01 3.392946422100067139e-01 1.833673268556594849e-01 -1.566285789012908936e-01 -2.257731109857559204e-01 -2.079022377729415894e-01 -2.370179593563079834e-01 9.240572899580001831e-02 1.981478631496429443e-01 -1.579645127058029175e-01 -6.870631128549575806e-02 4.672396928071975708e-02 1.080882549285888672e-01 -4.263213369995355606e-03 -1.925959289073944092e-01 3.727622702717781067e-02 -1.560236960649490356e-01 -9.001710265874862671e-02 -2.557504549622535706e-02 9.807638823986053467e-02 2.253778427839279175e-01 -5.481558665633201599e-02 -1.083537861704826355e-01 1.714281141757965088e-01
2.242940245196223259e-03 1.436437517404556274e-01 1.988446712493896484e-01 1.453743875026702881e-01 5.192242562770843506e-02 3.129825228825211525e-03 -4.272053837776184082e-01 -9.802909195423126221e-02 7.218565046787261963e-02 -2.253670804202556610e-02 2.069236338138580322e-01 9.246443212032318115e-02 2.488442659378051758e-01 8.504158258438110352e-02 3.062266297638416290e-02 2.000746876001358032e-01 7.238421589136123657e-02 -2.140664011240005493e-01 -2.683628201484680176e-01 -4.170682132244110107e-01 -7.772073894739151001e-02 -9.546319395303726196e-02 -1.971289217472076416e-01 2.198466286063194275e-02 -5.447327345609664917e-02 1.723720580339431763e-01 -1.706777513027191162e-01 2.219040691852569580e-01 2.481784820556640625e-01 -3.304642811417579651e-02 -1.060853898525238037e-01 1.419298201799392700e-01
3.515309840440750122e-02 -1.416556686162948608e-01 1.264948993921279907e-01 -1.407540589570999146e-01 2.575102150440216064e-01 5.493292957544326782e-02 -1.981354057788848877e-01 -5.569761246442794800e-02 8.399534225463867188e-02 1.230540573596954346e-01 1.418323814868927002e-01 6.561939418315887451e-02 -1.567328572273254395e-01 1.503486186265945435e-01 2.186834067106246948e-01 2.185165733098983765e-01 4.133009314537048340e-01 -4.793903827667236328e-01 -5.804542452096939087e-02 -7.523868232965469360e-02 -1.848637759685516357e-01 2.172099240124225616e-02 -1.651035249233245850e-01 -1.709551811218261719e-01 -1.966490894556045532e-01 -8.523345924913883209e-03 -1.096112132072448730e-01 1.777575463056564331e-01 1.391627341508865356e-01 -1.875442564487457275e-01 -6.230461224913597107e-02 1.622962020337581635e-02
-1.589588373899459839e-01 4.605941846966743469e-02 -7.340274006128311157e-02 2.504341304302215576e-01 -2.012688368558883667e-01 -6.538201123476028442e-02 7.055686414241790771e-02 -2.062986977398395538e-02 1.919504404067993164e-01 1.591307073831558228e-01 1.032934784889221191e-01 -4.065455123782157898e-02 -3.621328473091125488e-01 -1.879174821078777313e-02 -1.776148825883865356e-01 2.386682480573654175e-01 1.115899309515953064e-01 9.354970604181289673e-02 -1.609907001256942749e-01 -8.599721640348434448e-02 1.018265727907419205e-02 1.673665195703506470e-01 -7.894313335418701172e-02 -7.778546959161758423e-02 -6.053273379802703857e-02 -7.752730697393417358e-02 -1.111855357885360718e-01 5.013384819030761719e-01 7.939759641885757446e-03 -7.253641635179519653e-02 1.367246657609939575e-01 4.092849493026733398e-01
-7.373905181884765625e-02 -5.907198041677474976e-02 1.517433971166610718e-01 -2.966063842177391052e-02 -5.979018285870552063e-02 7.501189410686492920e-02 -2.675847709178924561e-01 2.250644713640213013e-01 7.476850599050521851e-02 1.182237192988395691e-01 1.792092621326446533e-01 -6.509647518396377563e-02 -1.783490628004074097e-01 -2.623483538627624512e-01 1.539449840784072876e-01 1.660447567701339722e-01 3.895284533500671387e-01 -3.242002129554748535e-01 -2.789851725101470947e-01 -2.585071325302124023e-01 -7.192992419004440308e-02 1.975369453430175781e-01 -2.411198467016220093e-01 -3.495002537965774536e-02 2.046686857938766479e-01 1.803203523159027100e-01 8.756873756647109985e-02 1.467155665159225464e-02 7.601389288902282715e-02 -1.745094060897827148e-01 -2.201787754893302917e-02 6.186736747622489929e-02
-4.973973706364631653e-02 1.505580842494964600e-01 2.019883096218109131e-01 -2.245611138641834259e-02 -1.926992982625961304e-01 2.874544262886047363e-02 2.084241658449172974e-01 1.943765208125114441e-03 -1.736024916172027588e-01 2.243033349514007568e-01 6.678632646799087524e-02 -2.861546277999877930e-01 -1.348605938255786896e-02 -8.551483601331710815e-02 -2.034716606140136719e-01 2.918626070022583008e-01 3.294480443000793457e-01 4.333678632974624634e-02 -1.951054483652114868e-01 -7.569187134504318237e-02 -3.134987354278564453e-01 1.881190687417984009e-01 1.440303176641464233e-01 -8.594541996717453003e-02 -1.201459616422653198e-01 1.045512259006500244e-01 -9.739817678928375244e-02 1.844555437564849854e-01 2.711354196071624756e-01 -4.694758728146553040e-02 -5.220378935337066650e-02 2.965568006038665771e-01
-1.338042169809341431e-01 -3.206248283386230469e-01 2.715652585029602051e-01 -8.605125546455383301e-02 -4.045048654079437256e-01 1.440225243568420410e-01 1.623280793428421021e-01 -5.514579638838768005e-02 -9.880245476961135864e-02 1.796612143516540527e-01 9.532370418310165405e-02 -9.861644357442855835e-02 -3.374599814414978027e-01 -1.844917684793472290e-01 2.838460728526115417e-02 1.154076009988784790e-01 3.361732065677642822e-01 -1.121772080659866333e-02 -7.744543254375457764e-02 -1.955026015639305115e-02 1.292379386723041534e-02 -6.744179874658584595e-02 -2.026246786117553711e-01 1.223906949162483215e-01 -2.226637601852416992e-01 -1.889434158802032471e-01 3.356965258717536926e-02 8.736915141344070435e-02 8.083890378475189209e-02 8.284643292427062988e-02 3.696515923365950584e-03 2.716090381145477295e-01
3.034337796270847321e-02 -2.665084004402160645e-01 1.611116826534271240e-01 1.331352591514587402e-01 2.375319898128509521e-01 1.533212214708328247e-01 -1.191324293613433838e-01 5.560333654284477234e-02 2.366182208061218262e-02 2.085777968168258667e-01 8.060675859451293945e-02 1.555990129709243774e-01 -1.349736601114273071e-01 4.329856857657432556e-02 -1.346836984157562256e-01 5.484251677989959717e-02 7.930765300989151001e-02 -3.334014415740966797e-01 -3.331915661692619324e-02 1.778623647987842560e-02 6.084340438246726990e-02 6.245079450309276581e-03 -1.546684056520462036e-01 -1.578389108180999756e-01 -1.313694119453430176e-01 -1.662115007638931274e-01 -3.448396921157836914e-01 4.868698418140411377e-01 1.990034878253936768e-01 8.988749980926513672e-02 -1.509890109300613403e-01 1.684480309486389160e-01
-4.362249746918678284e-02 -1.069040969014167786e-01 3.010162897408008575e-02 -7.428759336471557617e-02 -1.316525787115097046e-01 -1.100303456187248230e-01 -1.721505373716354370e-01 -2.631007134914398193e-01 1.873897165060043335e-01 3.334536254405975342e-01 5.618730187416076660e-02 1.041675079613924026e-02 1.195721887052059174e-02 -3.993270099163055420e-01 -1.010302081704139709e-01 5.594381690025329590e-02 9.520424157381057739e-02 -1.416519582271575928e-01 -3.932018578052520752e-01 -1.272908598184585571e-01 2.258475683629512787e-02 2.330161072313785553e-02 -1.316213458776473999e-01 1.205672174692153931e-01 -1.462195515632629395e-01 -2.318176478147506714e-01 -2.027216702699661255e-01 3.348111212253570557e-01 -1.762762665748596191e-02 1.085369288921356201e-01 6.050478294491767883e-02 2.291590720415115356e-01
-1.789469420909881592e-01 1.128032132983207703e-01 1.919933259487152100e-01 2.608827650547027588e-01 -1.701151579618453979e-02 -4.724941775202751160e-02 -6.812222301959991455e-02 -2.533058226108551025e-01 -3.415805846452713013e-02 6.402993947267532349e-02 1.759422421455383301e-01 5.321180447936058044e-02 3.284251093864440918e-01 -6.086847279220819473e-03 -5.165402591228485107e-02 3.717536330223083496e-01 1.704085916280746460e-01 -2.654244601726531982e-01 -1.952763944864273071e-01 -1.275148708373308182e-02 7.166115194559097290e-02 -1.283649355173110962e-01 -2.043731212615966797e-01 2.537885606288909912e-01 -7.512764632701873779e-02 2.098577097058296204e-02 -1.770513504743576050e-02 3.610792160034179688e-01 1.424579024314880371e-01 -2.291409857571125031e-02 7.831302471458911896e-03 2.606754601001739502e-01
1.511700358241796494e-02 -2.010071128606796265e-01 2.979901432991027832e-02 -5.489509180188179016e-02 1.020581424236297607e-01 -2.594451978802680969e-02 5.644128471612930298e-02 -6.764943245798349380e-03 2.458163946866989136e-01 3.855761885643005371e-01 1.985594928264617920e-01 -2.192566692829132080e-01 1.339439153671264648e-01 8.904477208852767944e-02 2.026297338306903839e-02 2.436554990708827972e-02 8.501903712749481201e-02 -5.788118839263916016e-01 7.590797613374888897e-04 -2.635861001908779144e-02 -7.137744873762130737e-02 1.985697597265243530e-01 -7.253001630306243896e-02 4.545608162879943848e-02 -1.580241173505783081e-01 8.230540156364440918e-02 -6.668746471405029297e-02 1.011716723442077637e-01 3.278602361679077148e-01 -1.670029461383819580e-01 -1.921364217996597290e-01 6.443484127521514893e-02
-3.500355184078216553e-01 -1.225879341363906860e-01 1.511450707912445068e-01 -1.244890913367271423e-01 2.773493528366088867e-01 1.793300956487655640e-01 2.706592381000518799e-01 -2.035941928625106812e-01 -2.330937236547470093e-02 -5.586161091923713684e-02 1.815016716718673706e-01 -1.002000868320465088e-01 -1.295137405395507812e-01 -1.680840551853179932e-01 -1.203161850571632385e-01 2.727464437484741211e-01 3.829563260078430176e-01 8.932173252105712891e-02 -2.995567619800567627e-01 -1.668934151530265808e-02 7.023598998785018921e-02 2.735869772732257843e-02 -3.482210263609886169e-02 -1.425685584545135498e-01 -2.698053419589996338e-01 1.543766260147094727e-01 -5.882801488041877747e-03 3.228233754634857178e-02 3.129408881068229675e-02 1.984816342592239380e-01 3.022387251257896423e-02 9.443762153387069702e-02
-1.431182175874710083e-01 -3.411639034748077393e-01 2.053202092647552490e-01 -3.733546286821365356e-02 -6.402442604303359985e-02 8.100070059299468994e-02 3.767120838165283203e-01 -2.435769587755203247e-01 -9.381105750799179077e-02 1.566911339759826660e-01 6.291284412145614624e-02 -2.637017071247100830e-01 -2.068015374243259430e-02 2.468714676797389984e-02 9.261903166770935059e-02 1.891230940818786621e-01 4.236353635787963867e-01 -7.429341785609722137e-03 -7.654062658548355103e-02 -4.476960375905036926e-02 9.695780277252197266e-02 1.670337766408920288e-01 -2.983824908733367920e-01 9.496518969535827637e-02 -1.681792736053466797e-01 -9.737561643123626709e-02 -1.993668824434280396e-01 1.484330892562866211e-01 1.557248234748840332e-01 -3.317935392260551453e-02 8.711548149585723877e-02 1.473814062774181366e-02
-1.680114269256591797e-01 -1.845231056213378906e-01 -2.831489406526088715e-02 -8.495276421308517456e-02 -1.250485628843307495e-01 -7.553744316101074219e-02 -8.722431957721710205e-02 6.957139819860458374e-02 -2.161691635847091675e-01 9.459289908409118652e-02 2.480667829513549805e-01 6.246829405426979065e-02 -1.251799017190933228e-01 -7.005920261144638062e-02 -1.895152628421783447e-01 3.127633631229400635e-01 3.447573482990264893e-01 -4.353471845388412476e-02 -4.602646455168724060e-02 -2.195651680231094360e-01 1.198543310165405273e-01 -1.311788856983184814e-01 7.814180850982666016e-02 -8.676078915596008301e-02 -1.584620401263237000e-02 8.702040463685989380e-02 -4.035961031913757324e-01 -3.389520570635795593e-03 4.456706941127777100e-01 -1.072936505079269409e-01 2.972979098558425903e-02 1.498402059078216553e-01
5.936478450894355774e-02 -2.238253206014633179e-01 -9.564428031444549561e-02 -5.819663405418395996e-02 1.368614733219146729e-01 3.587131202220916748e-02 -1.499746292829513550e-01 -1.650593131780624390e-01 3.711493015289306641e-01 1.915746927261352539e-01 2.241839468479156494e-01 -1.600815802812576294e-01 -5.945141240954399109e-02 -5.206257104873657227e-02 1.554337292909622192e-01 7.494283467531204224e-02 2.454019784927368164e-01 4.352076351642608643e-02 -4.326775670051574707e-02 -1.772783696651458740e-01 -2.348891645669937134e-01 7.588644325733184814e-02 -1.445513367652893066e-01 1.649763667955994606e-03 1.608635783195495605e-01 -1.436224021017551422e-02 -2.938394844532012939e-01 3.006896972656250000e-01 -4.122429341077804565e-02 1.023022308945655823e-01 -2.224708534777164459e-02 4.300995767116546631e-01
-1.220545098185539246e-01 -2.987260222434997559e-01 3.139661848545074463e-01 3.286303207278251648e-02 1.966663300991058350e-01 4.756698012351989746e-02 1.740992963314056396e-01 -1.280072629451751709e-01 6.777585297822952271e-02 1.571477949619293213e-01 2.713081538677215576e-01 -7.218287885189056396e-02 -8.766601234674453735e-02 1.300781220197677612e-01 1.134184300899505615e-01 1.562414318323135376e-01 -3.752789646387100220e-02 1.398231089115142822e-01 -1.451733559370040894e-01 -2.390238791704177856e-01 -1.119871586561203003e-01 -3.506689891219139099e-02 1.656529456377029419e-01 3.574489057064056396e-02 -8.955188095569610596e-02 1.281979531049728394e-01 3.270305097103118896e-01 3.131870329380035400e-01 2.072422951459884644e-01 2.787523269653320312e-01 1.045473217964172363e-01 1.893622428178787231e-01
-2.501590549945831299e-01 -1.711797714233398438e-01 -9.946044534444808960e-02 1.165486425161361694e-01 -9.461578726768493652e-02 -2.359852194786071777e-01 1.560782343149185181e-01 -3.056343197822570801e-01 6.978220492601394653e-02 3.083142265677452087e-02 2.403011471033096313e-01 -6.421409547328948975e-02 -2.702651619911193848e-01 -1.773706376552581787e-01 -1.148317754268646240e-01 2.516533434391021729e-01 1.053083091974258423e-01 1.995940692722797394e-02 -3.643667101860046387e-01 -1.355350315570831299e-01 -1.115148663520812988e-01 1.457031518220901489e-01 -2.047171890735626221e-01 -2.268164306879043579e-01 2.562107741832733154e-01 -9.356626309454441071e-03 -2.088374644517898560e-01 1.131013110280036926e-01 3.832244127988815308e-02 -1.076300069689750671e-01 -9.723006188869476318e-02 1.386964768171310425e-01
-8.383148163557052612e-02 6.357801146805286407e-03 -1.339126080274581909e-01 2.478026971220970154e-02 -1.582440435886383057e-01 -1.868641376495361328e-02 3.185494542121887207e-01 -4.892470315098762512e-02 -2.022442072629928589e-01 2.569537758827209473e-01 3.238352760672569275e-02 -1.090537756681442261e-01 -7.135896477848291397e-03 1.713929325342178345e-02 -1.296577155590057373e-01 2.256228476762771606e-01 1.853523403406143188e-01 1.300420165061950684e-01 -5.167678371071815491e-02 -4.664226621389389038e-02 -2.638763785362243652e-01 7.960070669651031494e-02 2.708744257688522339e-02 -1.294142305850982666e-01 -6.232820078730583191e-02 2.481552511453628540e-01 -1.964097917079925537e-01 4.385893940925598145e-01 2.674127817153930664e-01 -1.700046956539154053e-01 2.377327159047126770e-02 3.320475220680236816e-01
-3.517746627330780029e-01 -3.274793624877929688e-01 1.860346794128417969e-01 1.975677907466888428e-01 1.017700284719467163e-01 5.754732526838779449e-03 -8.190278708934783936e-02 -3.266750872135162354e-01 1.711602061986923218e-01 2.132588326930999756e-01 2.241584509611129761e-01 -3.185741603374481201e-02 -2.914545238018035889e-01 1.354471966624259949e-02 2.007952779531478882e-01 5.706810578703880310e-02 1.002067849040031433e-01 -2.913003563880920410e-01 -1.318844109773635864e-01 -7.057406753301620483e-02 2.715382352471351624e-02 2.772328555583953857e-01 -3.093741461634635925e-02 -1.539883613586425781e-01 4.293444380164146423e-02 2.020541578531265259e-01 -7.424932718276977539e-02 1.879847049713134766e-01 -1.322263572365045547e-02 9.700563549995422363e-02 6.208410859107971191e-02 1.780553907155990601e-02
-7.164315879344940186e-02 -7.611871510744094849e-02 1.587704271078109741e-01 -1.346770077943801880e-01 2.155653685331344604e-01 1.322524547576904297e-01 8.792106062173843384e-02 1.207419186830520630e-01 -1.362314373254776001e-01 6.404111534357070923e-02 1.225298084318637848e-02 -1.654302924871444702e-01 -2.603977024555206299e-01 2.135147154331207275e-02 -4.972190130501985550e-03 3.610824644565582275e-01 3.560129702091217041e-01 -8.798711746931076050e-02 -1.750645041465759277e-01 -5.773823242634534836e-03 1.391226798295974731e-01 1.456791311502456665e-01 -7.074316591024398804e-02 -2.884601056575775146e-01 -3.539918959140777588e-01 -1.393047627061605453e-03 -2.203655689954757690e-01 8.789999783039093018e-02 1.589290797710418701e-01 2.895434498786926270e-01 4.831631202250719070e-03 1.610523313283920288e-01
-2.802004516124725342e-01 9.141229093074798584e-02 4.914951324462890625e-02 -2.130542397499084473e-01 -2.107979357242584229e-01 -1.961969137191772461e-01 -1.216228082776069641e-01 -4.687361791729927063e-02 -1.921911165118217468e-02 2.659161090850830078e-01 9.057597815990447998e-02 2.111496403813362122e-02 -3.344510495662689209e-02 -1.611166745424270630e-01 -1.782356016337871552e-02 1.411179751157760620e-01 2.415675669908523560e-01 9.544152766466140747e-02 -4.130618870258331299e-01 1.334520522505044937e-02 -1.362718176096677780e-04 7.254458218812942505e-02 -7.614939659833908081e-02 2.031436860561370850e-01 -2.826064527034759521e-01 -1.631850302219390869e-01 4.374823067337274551e-03 2.064906060695648193e-01 2.215236276388168335e-01 5.635947361588478088e-02 1.331664174795150757e-01 3.586628437042236328e-01
7.694539614021778107e-03 -3.163358867168426514e-01 6.186024472117424011e-02 -7.324673235416412354e-02 1.782688498497009277e-01 -2.324525639414787292e-02 -3.314586579799652100e-01 -1.679179072380065918e-01 -3.875155746936798096e-02 1.357784122228622437e-01 2.118971347808837891e-01 -1.975997239351272583e-01 -1.077715456485748291e-01 -4.482210054993629456e-02 1.547923535108566284e-01 1.023972332477569580e-01 3.338554501533508301e-01 -8.827363699674606323e-02 1.803640574216842651e-01 -1.097910851240158081e-01 1.740360856056213379e-01 2.427628487348556519e-01 -5.084326118230819702e-02 -1.076094955205917358e-01 -1.230231747031211853e-01 1.842497587203979492e-01 -2.083258181810379028e-01 2.247280925512313843e-01 2.353556752204895020e-01 2.199114263057708740e-01 9.887506812810897827e-02 2.112044990062713623e-01
-2.525824308395385742e-01 -2.892611026763916016e-01 1.667173393070697784e-02 -3.113273903727531433e-02 -3.084830008447170258e-02 3.357352688908576965e-03 -2.018749415874481201e-01 -3.600774109363555908e-01 1.450333446264266968e-01 -1.096360832452774048e-01 1.690819561481475830e-01 -9.769167751073837280e-02 -1.733625084161758423e-01 -3.925367072224617004e-02 -1.702039316296577454e-02 8.885473944246768951e-03 7.319651544094085693e-02 -1.199090257287025452e-01 -1.251176893711090088e-01 -1.461028605699539185e-01 -1.882884055376052856e-01 9.763269126415252686e-02 -2.849300205707550049e-01 -1.629363745450973511e-01 -1.110355257987976074e-01 1.538042426109313965e-01 -3.644425272941589355e-01 4.073846936225891113e-01 2.744995802640914917e-02 1.106384471058845520e-01 6.938758492469787598e-02 1.213715896010398865e-01
-2.801643311977386475e-01 2.121393680572509766e-01 1.353008449077606201e-01 -5.612793937325477600e-02 -4.719714820384979248e-02 -3.416680172085762024e-02 1.267625689506530762e-01 -1.948321312665939331e-01 1.178851723670959473e-01 4.105695784091949463e-01 1.140402555465698242e-01 -1.278325915336608887e-01 9.289985150098800659e-02 1.078825294971466064e-01 6.327822059392929077e-02 1.956885904073715210e-01 4.079599082469940186e-01 1.820567250251770020e-01 2.750648930668830872e-02 -1.904816776514053345e-01 -5.382134020328521729e-02 -1.624513417482376099e-01 -9.728001803159713745e-02 -2.411900646984577179e-02 1.331567112356424332e-02 -1.825946420431137085e-01 -8.330513536930084229e-02 3.911116719245910645e-01 1.983602941036224365e-01 2.378087723627686501e-03 4.544936493039131165e-02 1.116006970405578613e-01
-1.122282594442367554e-01 -3.845561742782592773e-01 1.264763325452804565e-01 2.031012028455734253e-01 -1.227968931198120117e-01 -1.024204492568969727e-01 -5.186612159013748169e-02 -1.900904029607772827e-01 1.275907456874847412e-01 1.521953642368316650e-01 -1.180015271529555321e-03 -6.091851741075515747e-02 -4.694598019123077393e-01 6.087133660912513733e-02 1.351176649332046509e-01 -2.715334668755531311e-02 5.283074826002120972e-02 -1.894019693136215210e-01 -1.674883514642715454e-01 -2.525896728038787842e-01 3.092956542968750000e-02 7.093860208988189697e-02 -4.151404276490211487e-02 -1.358438581228256226e-01 -7.079680263996124268e-02 6.846648454666137695e-02 -2.820211648941040039e-01 3.047563135623931885e-01 2.588847838342189789e-02 2.344049066305160522e-01 6.869474053382873535e-02 1.802871823310852051e-01
1.835843175649642944e-02 -3.080335557460784912e-01 2.191703021526336670e-01 -2.441211193799972534e-01 8.467893302440643311e-02 6.879819184541702271e-02 -2.512648701667785645e-02 -7.586812227964401245e-02 6.474875658750534058e-02 1.223271638154983521e-01 3.599743172526359558e-02 -1.639924645423889160e-01 -5.771049857139587402e-02 -1.690112203359603882e-01 1.299711018800735474e-01 1.786160022020339966e-01 2.035087645053863525e-01 -3.876910507678985596e-01 8.535408228635787964e-02 -6.216004118323326111e-02 -3.299750685691833496e-01 -1.168112754821777344e-01 -2.789895534515380859e-01 -8.248247951269149780e-02 -2.515594065189361572e-01 1.251236796379089355e-01 2.122179567813873291e-01 2.384811937808990479e-01 1.807927191257476807e-01 -1.114576905965805054e-01 7.193254679441452026e-02 9.824672341346740723e-02
-1.185245290398597717e-01 -3.367339074611663818e-01 3.708169236779212952e-02 6.281468272209167480e-02 2.971259057521820068e-01 -1.847301376983523369e-03 -2.860197126865386963e-01 -1.988991200923919678e-01 -5.418879911303520203e-02 2.320757061243057251e-01 1.639867275953292847e-01 -1.250592768192291260e-01 -3.815123066306114197e-02 -4.411252215504646301e-02 2.413204312324523926e-01 3.363223373889923096e-01 2.546907365322113037e-01 -4.966056346893310547e-02 -1.481085866689682007e-01 3.051298670470714569e-02 -6.888996064662933350e-02 1.054411679506301880e-01 -2.274401932954788208e-01 -2.507394552230834961e-01 4.041343927383422852e-02 1.076738312840461731e-01 -8.722725510597229004e-02 1.268772333860397339e-01 -6.496466696262359619e-02 3.591031208634376526e-02 -5.075502395629882812e-02 3.432586491107940674e-01
-1.979551278054714203e-02 -3.201390802860260010e-02 2.192002385854721069e-01 1.794749647378921509e-01 8.021277934312820435e-02 6.904711481183767319e-03 -2.885086089372634888e-02 -1.151122599840164185e-01 2.628250233829021454e-02 1.499608606100082397e-01 5.715147033333778381e-02 -1.295608431100845337e-01 -1.410443037748336792e-01 -1.463229209184646606e-01 1.463900357484817505e-01 4.393447935581207275e-01 1.688649207353591919e-01 -4.765823781490325928e-01 5.712659563869237900e-03 -4.787439107894897461e-02 -2.685234546661376953e-01 -8.277203142642974854e-02 1.876669004559516907e-02 -1.281767338514328003e-01 -3.364411592483520508e-01 1.258325669914484024e-02 1.143572926521301270e-01 2.092870622873306274e-01 3.140360349789261818e-03 -1.786205172538757324e-01 1.690216958522796631e-01 1.197818294167518616e-01
-3.161877095699310303e-01 -1.450528018176555634e-02 1.974791586399078369e-01 1.436631381511688232e-01 3.683731704950332642e-02 1.017503961920738220e-01 1.221665516495704651e-01 -1.577166914939880371e-01 -1.168325543403625488e-01 1.722952723503112793e-01 -6.955185532569885254e-02 -5.057709813117980957e-01 7.846449315547943115e-02 5.617174878716468811e-02 -6.484315544366836548e-02 1.235654205083847046e-01 1.411923468112945557e-01 -1.199251338839530945e-01 -3.253578543663024902e-01 -1.149270832538604736e-01 2.113504409790039062e-01 1.555327475070953369e-01 -2.430483996868133545e-01 -5.063368007540702820e-02 -1.925360560417175293e-01 4.016359150409698486e-02 -1.241131946444511414e-01 2.315869927406311035e-01 4.418247565627098083e-02 1.886191815137863159e-01 7.055591791868209839e-02 1.476476639509201050e-01
-1.050001084804534912e-01 -2.132282219827175140e-02 3.036851063370704651e-02 1.001516431570053101e-01 -1.083712056279182434e-01 1.417197939008474350e-02 1.246336624026298523e-01 6.428358703851699829e-02 2.592158317565917969e-01 5.926546454429626465e-02 3.949910998344421387e-01 -1.456699147820472717e-02 -9.423065930604934692e-02 -2.014546543359756470e-01 -4.305483400821685791e-02 4.435507357120513916e-01 2.497884184122085571e-01 -1.196825802326202393e-01 -1.913955807685852051e-01 -3.878009319305419922e-02 -2.509328424930572510e-01 8.160053193569183350e-02 -1.615705341100692749e-01 -4.197448864579200745e-02 2.014898359775543213e-01 -1.237618029117584229e-01 -5.679752677679061890e-02 3.113129734992980957e-01 -9.350308775901794434e-02 -5.521398037672042847e-02 -2.316684722900390625e-01 1.926165670156478882e-01
-1.568372994661331177e-01 -1.327615380287170410e-01 1.411897838115692139e-01 5.557694286108016968e-02 1.706121984170749784e-04 3.317017555236816406e-01 7.225219160318374634e-02 1.541270911693572998e-01 2.482752688229084015e-02 3.112568706274032593e-02 -5.878219380974769592e-02 -8.797362446784973145e-02 2.928442507982254028e-02 -1.340395510196685791e-01 1.172311455011367798e-01 1.188885346055030823e-01 2.896088659763336182e-01 -2.818744778633117676e-01 -1.430205106735229492e-01 -2.247589528560638428e-01 -3.378452658653259277e-01 2.497757226228713989e-01 -7.773549854755401611e-02 -3.509586304426193237e-02 6.888899952173233032e-02 1.499994993209838867e-01 -1.044713333249092102e-01 1.247374638915061951e-01 3.268092572689056396e-01 -1.895928829908370972e-01 1.795747876167297363e-01 2.990884482860565186e-01
-2.943604886531829834e-01 -2.809835672378540039e-01 9.890838712453842163e-02 1.545702964067459106e-01 1.014621257781982422e-01 1.111597288399934769e-02 2.781676501035690308e-02 -3.146677911281585693e-01 1.142159402370452881e-01 2.098114788532257080e-01 2.428186237812042236e-01 1.246548295021057129e-01 -2.590014934539794922e-01 7.449955493211746216e-02 1.010370030999183655e-01 3.248378261923789978e-02 1.980012953281402588e-01 -3.307808041572570801e-01 -2.374049276113510132e-01 1.316975243389606476e-02 1.579202339053153992e-02 2.615799605846405029e-01 -9.039542078971862793e-02 -3.186655640602111816e-01 -1.171735599637031555e-01 2.444556355476379395e-01 -6.669712811708450317e-02 2.935106307268142700e-02 2.082121558487415314e-02 4.781470075249671936e-02 7.808849215507507324e-02 6.239322200417518616e-02
-1.634390652179718018e-01 -1.597815603017807007e-01 5.548794195055961609e-02 -6.271810084581375122e-02 6.250150501728057861e-02 1.485065519809722900e-01 1.470629721879959106e-01 1.442836076021194458e-01 -1.318743973970413208e-01 1.810139510780572891e-03 7.002781331539154053e-02 1.981553807854652405e-02 -1.792538464069366455e-01 -2.367510795593261719e-01 2.326018810272216797e-01 -1.290220674127340317e-02 2.559697926044464111e-01 -9.940233826637268066e-02 -1.791002750396728516e-01 -1.892029643058776855e-01 2.648244798183441162e-02 2.890599668025970459e-01 -1.445698440074920654e-01 -1.934289187192916870e-01 1.307500004768371582e-01 1.882154319901019335e-04 -1.050739884376525879e-01 8.816089481115341187e-02 3.974933624267578125e-01 -1.903718262910842896e-01 1.761649362742900848e-02 4.369048178195953369e-01
-1.254610270261764526e-01 -1.732523590326309204e-01 -8.751749992370605469e-02 2.922219038009643555e-02 -3.868018090724945068e-02 4.856258034706115723e-01 -2.239119708538055420e-01 -8.461777120828628540e-02 -1.657413095235824585e-01 7.453420013189315796e-02 2.658509090542793274e-02 -1.984804570674896240e-01 -1.220173463225364685e-01 -2.218372374773025513e-01 1.603399217128753662e-01 2.731165587902069092e-01 3.629686236381530762e-01 -7.110174000263214111e-02 3.982250019907951355e-02 -2.217187434434890747e-01 -4.696885496377944946e-02 2.620224952697753906e-01 -1.692285537719726562e-01 1.388252675533294678e-01 7.882132381200790405e-02 1.804293096065521240e-01 -1.205758526921272278e-01 1.624154001474380493e-01 1.613836884498596191e-01 -1.705205999314785004e-03 3.898718953132629395e-02 -2.104894723743200302e-03
-4.000224173069000244e-01 2.403521537780761719e-02 -1.768869459629058838e-01 2.215608954429626465e-01 1.146312057971954346e-01 9.361669421195983887e-02 1.823970228433609009e-01 1.181752830743789673e-01 2.397046238183975220e-02 -4.924292489886283875e-02 3.388471603393554688e-01 2.838779091835021973e-01 3.856604173779487610e-02 -1.164848804473876953e-01 2.899782359600067139e-01 1.400640010833740234e-01 2.374455034732818604e-01 -1.719376891851425171e-01 -1.379974000155925751e-02 -2.722949087619781494e-01 8.084383793175220490e-03 -1.435387432575225830e-01 1.069967970252037048e-01 -6.399854272603988647e-02 -1.268581748008728027e-01 1.072805672883987427e-01 -2.712024003267288208e-02 3.190713524818420410e-01 1.446097195148468018e-01 1.788148842751979828e-02 5.123558267951011658e-02 1.491007506847381592e-01
-1.813988238573074341e-01 -1.007233485579490662e-01 1.218457892537117004e-01 4.873924888670444489e-03 -8.534025400876998901e-02 2.328156828880310059e-01 5.483278259634971619e-02 5.787164345383644104e-02 -8.426941186189651489e-02 1.025121286511421204e-01 -6.995908915996551514e-03 4.303225874900817871e-02 -5.930785462260246277e-02 -8.781161159276962280e-02 9.980095177888870239e-02 1.543837487697601318e-01 3.099239170551300049e-01 -1.567721366882324219e-01 -8.370276540517807007e-02 -1.125282496213912964e-01 -2.292021960020065308e-01 2.943196892738342285e-01 -5.487227067351341248e-02 -1.143978014588356018e-01 9.840540587902069092e-02 1.446313709020614624e-01 -1.311844140291213989e-01 1.401859074831008911e-01 4.004839956760406494e-01 -2.697514295578002930e-01 1.813603788614273071e-01 4.250186681747436523e-01
-9.310386329889297485e-02 -6.227906420826911926e-02 1.283181905746459961e-01 2.473649829626083374e-01 -1.476089805364608765e-01 -4.480526223778724670e-02 -2.535901591181755066e-02 7.535916566848754883e-02 2.332733720541000366e-01 -7.176767289638519287e-02 -1.121127605438232422e-01 -1.935274899005889893e-02 -5.044572427868843079e-02 2.550868391990661621e-01 1.178112253546714783e-01 6.626750528812408447e-02 3.937666714191436768e-01 -1.927964538335800171e-01 -3.753128647804260254e-01 -9.524606168270111084e-02 -1.520167738199234009e-01 3.688795492053031921e-03 -4.953619465231895447e-02 1.570604592561721802e-01 -1.403815597295761108e-01 7.152309268712997437e-02 1.221557781100273132e-01 1.542349010705947876e-01 3.732411861419677734e-01 3.537923991680145264e-01 2.762682363390922546e-02 -1.054303534328937531e-02
-2.099218592047691345e-02 -9.065229445695877075e-02 2.307251691818237305e-01 7.492718100547790527e-02 1.363150775432586670e-01 -1.083380579948425293e-01 -2.326959371566772461e-01 1.090727970004081726e-01 -9.849720448255538940e-02 1.059703081846237183e-01 1.960331946611404419e-01 4.733660817146301270e-02 -1.153403520584106445e-01 -5.348270758986473083e-02 8.046130836009979248e-02 5.233752727508544922e-02 2.709391713142395020e-01 -4.216396212577819824e-01 -4.019258618354797363e-01 -2.304983325302600861e-02 -1.091004833579063416e-01 7.514175027608871460e-02 -2.917740643024444580e-01 6.123057752847671509e-02 1.368629280477762222e-02 5.287564173340797424e-02 -1.438875347375869751e-01 3.202126324176788330e-01 -9.359373711049556732e-03 -1.976273506879806519e-01 -1.566773504018783569e-01 1.988540291786193848e-01
-4.197643697261810303e-02 -1.144691854715347290e-01 2.335923463106155396e-01 -1.753178089857101440e-01 -1.325262337923049927e-01 2.845768332481384277e-01 1.897549927234649658e-01 -2.704383432865142822e-01 1.552493721246719360e-01 -3.206989914178848267e-02 -1.531295627355575562e-01 -9.653101116418838501e-02 -3.005548715591430664e-01 3.959193453192710876e-02 9.110696613788604736e-02 2.919461429119110107e-01 -8.894941210746765137e-02 -1.855202466249465942e-01 -2.855022549629211426e-01 2.033054642379283905e-02 -2.994285821914672852e-01 7.024440169334411621e-02 -2.778247594833374023e-01 -5.947102978825569153e-02 -1.984380632638931274e-01 5.370657145977020264e-02 -4.367316141724586487e-02 1.178416311740875244e-01 2.600597739219665527e-01 -4.876330122351646423e-02 3.609675541520118713e-02 1.409703940153121948e-01
-3.690825700759887695e-01 3.784984722733497620e-02 8.823116868734359741e-02 9.956005215644836426e-02 1.050932332873344421e-01 1.792698949575424194e-01 -5.244886875152587891e-02 -2.536778748035430908e-01 -2.161218225955963135e-01 2.427034080028533936e-01 1.937632411718368530e-01 -1.100484207272529602e-01 -5.389336496591567993e-02 -3.394982218742370605e-01 8.983705937862396240e-02 6.131172925233840942e-02 2.448276728391647339e-01 -1.558778584003448486e-01 -4.038827121257781982e-02 -1.667386293411254883e-01 -3.142567723989486694e-02 2.156391888856887817e-01 -4.540655389428138733e-02 -2.578430771827697754e-01 2.633474022150039673e-02 2.354893535375595093e-01 -2.911924421787261963e-01 -1.343502551317214966e-01 -8.331751078367233276e-02 1.346758306026458740e-01 -1.323843747377395630e-01 1.334175914525985718e-01
-7.206569612026214600e-02 -1.560449749231338501e-01 -1.124729365110397339e-01 1.097705066204071045e-01 -5.722765997052192688e-02 2.378957271575927734e-01 -1.599951684474945068e-01 -2.764350473880767822e-01 1.387795805931091309e-01 -1.661878675222396851e-01 3.696517786011099815e-03 -7.198034226894378662e-02 -2.593485265970230103e-02 1.072985236532986164e-03 -3.412291174754500389e-03 1.530572474002838135e-01 -1.175979599356651306e-01 -6.423681974411010742e-02 -1.876335889101028442e-01 -2.549794614315032959e-01 -3.005414605140686035e-01 1.406174302101135254e-01 -3.031243681907653809e-01 -9.065247327089309692e-02 -1.568751037120819092e-01 1.510317474603652954e-01 -3.644870817661285400e-01 7.218753546476364136e-02 2.298014014959335327e-01 -7.195701450109481812e-02 1.544661074876785278e-01 3.346371948719024658e-01
-4.919716119766235352e-01 -1.431308835744857788e-01 1.751071661710739136e-01 2.984631340950727463e-03 -5.195712670683860779e-02 2.006020098924636841e-01 2.251795083284378052e-01 -9.561961889266967773e-02 -1.608929038047790527e-01 -1.022144872695207596e-02 1.657981276512145996e-01 -1.214931011199951172e-01 -2.893943190574645996e-01 3.418878465890884399e-02 8.167569525539875031e-03 4.721066057682037354e-01 2.645641267299652100e-01 -2.443984299898147583e-01 -1.622415333986282349e-01 -7.160362601280212402e-02 -6.097564846277236938e-02 1.596181280910968781e-02 -2.442150376737117767e-02 1.670040786266326904e-01 1.218831166625022888e-02 1.268770173192024231e-02 -8.293789811432361603e-03 -3.965537250041961670e-02 1.298034787178039551e-01 -7.177590578794479370e-02 6.124545633792877197e-02 8.105675876140594482e-02
-3.584232330322265625e-01 -1.263445466756820679e-01 2.495299726724624634e-01 -8.769636601209640503e-02 -1.600538194179534912e-01 1.210297420620918274e-01 1.238420978188514709e-01 -2.902798168361186981e-02 -6.564673781394958496e-02 1.688533276319503784e-01 -7.788208127021789551e-02 -4.544475674629211426e-01 1.889657825231552124e-01 2.004297822713851929e-02 1.061682701110839844e-01 1.327344477176666260e-01 2.705309092998504639e-01 1.868446543812751770e-02 -1.044561713933944702e-01 -1.852472871541976929e-01 1.997471749782562256e-01 1.689442694187164307e-01 -1.461820602416992188e-01 -3.074941225349903107e-02 -2.220000922679901123e-01 5.995138362050056458e-02 -1.262008994817733765e-01 2.138436138629913330e-01 2.637781500816345215e-01 1.131771653890609741e-01 8.910611271858215332e-02 6.617043912410736084e-02
-2.625238299369812012e-01 -4.431666433811187744e-01 2.200864702463150024e-01 1.221857964992523193e-01 1.517428159713745117e-01 -8.453284390270709991e-03 3.539005294442176819e-02 -1.954111456871032715e-01 9.562519192695617676e-02 2.175724506378173828e-01 6.684869527816772461e-02 -1.778811961412429810e-01 -2.312721610069274902e-01 -1.183503717184066772e-01 -9.570235759019851685e-02 1.059188470244407654e-01 2.632396817207336426e-01 7.292384281754493713e-03 -9.266953915357589722e-02 -1.993627659976482391e-02 -1.363202780485153198e-01 3.312067985534667969e-01 -1.582382917404174805e-01 -7.340510934591293335e-02 -2.611218094825744629e-01 6.551313400268554688e-02 -2.458337098360061646e-01 1.087697669863700867e-01 9.456496685743331909e-02 5.771389231085777283e-02 1.762494593858718872e-01 5.654154717922210693e-02
-4.952406138181686401e-02 -1.026514992117881775e-01 1.179952993988990784e-01 7.492103427648544312e-02 5.326780676841735840e-02 3.325447142124176025e-01 1.529103666543960571e-01 9.388694167137145996e-02 -5.682946741580963135e-02 7.940033078193664551e-02 4.451068118214607239e-02 -3.620814159512519836e-02 -1.178214326500892639e-01 1.773262955248355865e-02 9.065987169742584229e-02 4.047272354364395142e-02 2.770667374134063721e-01 -1.663940846920013428e-01 -8.752755075693130493e-02 -2.043085396289825439e-01 -3.088756501674652100e-01 2.942065894603729248e-01 -5.491716042160987854e-02 -8.403739333152770996e-02 6.770411133766174316e-02 1.891567111015319824e-01 -1.296283602714538574e-01 1.289196759462356567e-01 3.834080398082733154e-01 -1.980710029602050781e-01 3.005435168743133545e-01 2.978761494159698486e-01
4.063573852181434631e-02 -2.483755946159362793e-01 1.127005591988563538e-01 1.819916367530822754e-01 -1.018256694078445435e-02 1.570395082235336304e-01 -6.026341766119003296e-02 -1.097133532166481018e-01 -4.527030978351831436e-03 1.499673277139663696e-01 1.578120440244674683e-01 1.923451870679855347e-01 -2.182824909687042236e-01 7.483053207397460938e-02 -1.879658997058868408e-01 -1.831480488181114197e-02 1.935703307390213013e-02 -1.945959925651550293e-01 -7.207974791526794434e-02 -2.354930043220520020e-01 -5.232500284910202026e-02 -9.946791827678680420e-02 5.940311402082443237e-02 2.837394475936889648e-01 -2.843463122844696045e-01 1.296785175800323486e-01 -4.318086057901382446e-02 3.471801578998565674e-01 1.185758784413337708e-01 1.623962372541427612e-01 2.087516337633132935e-01 4.212307631969451904e-01
-2.057439088821411133e-01 2.327298000454902649e-02 1.676296442747116089e-01 1.314203534275293350e-02 8.045370131731033325e-02 3.288908302783966064e-01 5.645243823528289795e-02 -2.555416524410247803e-01 -7.274356484413146973e-02 3.328355401754379272e-02 -5.617738887667655945e-02 -7.953479140996932983e-02 -3.095779418945312500e-01 2.303025685250759125e-02 -1.781143248081207275e-01 3.484852015972137451e-01 6.851209700107574463e-02 -3.495634794235229492e-01 -7.140900939702987671e-02 -1.418126188218593597e-02 -1.714328825473785400e-01 -8.015543967485427856e-02 3.663830831646919250e-02 1.819241642951965332e-01 8.363532833755016327e-03 -2.218022942543029785e-01 -2.175722271203994751e-01 4.921739175915718079e-02 3.368542194366455078e-01 -1.726491749286651611e-01 4.562655091285705566e-02 1.829753369092941284e-01
-8.919934183359146118e-02 -3.690465986728668213e-01 -3.077487461268901825e-02 -3.634486719965934753e-02 1.700841933488845825e-01 2.283785939216613770e-01 -2.237110584974288940e-01 -1.114722043275833130e-01 2.510449104011058807e-02 3.707059621810913086e-01 2.692275941371917725e-01 -2.336720973253250122e-01 -3.055966645479202271e-02 -8.500637486577033997e-03 1.518643945455551147e-01 1.999835819005966187e-01 1.577869355678558350e-01 -1.431255042552947998e-01 1.285597868263721466e-02 -9.190338850021362305e-02 -1.189118772745132446e-01 2.558028995990753174e-01 -1.800682209432125092e-02 -4.931749030947685242e-02 3.892051428556442261e-02 4.626054316759109497e-02 -2.701146900653839111e-01 2.381015121936798096e-01 -4.754548147320747375e-02 2.162064611911773682e-02 -1.863690838217735291e-02 3.288025856018066406e-01
-8.741965144872665405e-02 -1.911558657884597778e-01 9.320411831140518188e-02 -2.885671332478523254e-02 -4.265735298395156860e-02 4.144939482212066650e-01 -2.707607112824916840e-02 1.158736273646354675e-01 -2.740268222987651825e-02 1.257749740034341812e-02 -2.522325841709971428e-03 5.435690656304359436e-02 -1.335214823484420776e-01 -1.672277003526687622e-01 1.233908608555793762e-01 2.131620943546295166e-01 3.193839490413665771e-01 -1.933658123016357422e-01 -1.426326483488082886e-01 -9.672255814075469971e-02 -1.607601046562194824e-01 2.108405083417892456e-01 -1.835434436798095703e-01 -7.526994496583938599e-02 7.100139558315277100e-02 3.429666161537170410e-02 -9.584997594356536865e-02 5.470993369817733765e-02 3.926800191402435303e-01 -9.041614085435867310e-02 2.418995648622512817e-01 3.607677221298217773e-01
-1.099764108657836914e-01 -1.231974512338638306e-01 1.124937236309051514e-01 -3.175729513168334961e-02 -2.677099108695983887e-01 1.481185015290975571e-02 9.643440693616867065e-02 -2.034046947956085205e-01 2.935606241226196289e-01 1.616358011960983276e-01 -1.670351251959800720e-02 3.551369905471801758e-02 -2.113107442855834961e-01 3.631517291069030762e-02 -9.160105139017105103e-02 1.486447900533676147e-01 3.856078088283538818e-01 4.247375577688217163e-02 -3.779143095016479492e-01 -8.367115259170532227e-02 1.021957695484161377e-01 1.043537035584449768e-01 -1.656609005294740200e-03 4.389556497335433960e-02 -8.576742559671401978e-02 -1.986057907342910767e-01 -3.442215546965599060e-02 3.534528613090515137e-01 1.931801289319992065e-01 2.200363278388977051e-01 -2.484484314918518066e-01 4.739096388220787048e-02
-6.469014286994934082e-02 -1.662929058074951172e-01 -5.998765304684638977e-02 1.795121729373931885e-01 -2.934618666768074036e-02 -7.288502156734466553e-02 2.911021411418914795e-01 -1.252679526805877686e-01 9.728477895259857178e-02 -9.327496588230133057e-02 3.625817894935607910e-01 -2.057440578937530518e-01 2.174170129001140594e-02 -1.426080167293548584e-01 -1.883165240287780762e-01 3.492403030395507812e-01 1.735134273767471313e-01 -2.853892743587493896e-01 -4.705889150500297546e-02 -1.076230183243751526e-01 -2.668608725070953369e-01 1.172422897070646286e-02 -6.978379189968109131e-02 -1.879880130290985107e-01 2.636121213436126709e-01 7.445905823260545731e-03 1.702411286532878876e-02 2.458032667636871338e-01 9.931463003158569336e-02 -3.302080556750297546e-02 -2.140921205282211304e-01 1.776869446039199829e-01
-1.482671648263931274e-01 -2.687495350837707520e-01 1.363265216350555420e-01 -7.731389719992876053e-03 -1.250370889902114868e-01 -9.347980469465255737e-02 -5.864452198147773743e-02 -3.585107922554016113e-01 1.633295863866806030e-01 5.215398594737052917e-02 1.090597212314605713e-01 -1.042198687791824341e-01 -3.144367039203643799e-01 7.590308785438537598e-02 1.288624554872512817e-01 8.462326228618621826e-02 2.014564275741577148e-01 -6.274700164794921875e-02 -1.703765541315078735e-01 -1.192661076784133911e-01 -1.228976324200630188e-01 1.453977972269058228e-01 -2.752357721328735352e-01 -1.674443334341049194e-01 -1.912172883749008179e-01 4.666925594210624695e-02 -3.839294910430908203e-01 2.359283119440078735e-01 -7.460619509220123291e-02 3.539482504129409790e-02 -4.096392169594764709e-02 2.685874998569488525e-01
-1.194324940443038940e-01 3.443253040313720703e-02 -1.318548470735549927e-01 -3.074059188365936279e-01 -1.938658803701400757e-01 2.582753598690032959e-01 4.296473041176795959e-02 -2.519509494304656982e-01 5.272711813449859619e-02 8.535000681877136230e-02 1.993536502122879028e-01 -6.362959742546081543e-02 -1.708302944898605347e-01 2.493865042924880981e-01 6.788376718759536743e-02 9.261656552553176880e-02 2.829698622226715088e-01 -3.585209138691425323e-03 -5.088378861546516418e-02 -1.785732656717300415e-01 6.473536044359207153e-02 -5.909773707389831543e-02 -2.908962070941925049e-01 -4.412879049777984619e-02 2.602016925811767578e-01 1.589086651802062988e-01 -1.004654821008443832e-02 3.514807522296905518e-01 2.209201157093048096e-01 1.413181275129318237e-01 2.242464572191238403e-01 -1.264227926731109619e-02
1.207080408930778503e-01 -2.161343842744827271e-01 1.506596803665161133e-01 -1.151025202125310898e-02 2.143905162811279297e-01 3.751665726304054260e-02 -1.384681612253189087e-01 -1.763185672461986542e-02 -2.761584334075450897e-02 -2.645028382539749146e-02 2.756239175796508789e-01 5.053138732910156250e-02 8.737398684024810791e-02 -8.186935633420944214e-02 -9.075730293989181519e-02 6.035947054624557495e-02 3.361251652240753174e-01 -3.977412581443786621e-01 -3.263601660728454590e-02 -1.475375592708587646e-01 -2.928023040294647217e-01 2.053484618663787842e-01 -2.721444964408874512e-01 -1.013956293463706970e-01 -1.078928783535957336e-01 7.198938727378845215e-02 -1.071838438510894775e-01 4.000006020069122314e-01 -6.274422258138656616e-02 -1.193533092737197876e-01 -6.040012836456298828e-02 1.625751405954360962e-01
-9.091722965240478516e-02 1.922828704118728638e-02 2.473440766334533691e-01 9.062216430902481079e-02 2.110288739204406738e-01 3.826278075575828552e-02 9.323057532310485840e-02 -2.894494831562042236e-01 1.219434663653373718e-01 1.034495905041694641e-01 3.333785831928253174e-01 -8.736848086118698120e-02 -1.523216813802719116e-01 -4.450038075447082520e-02 -8.333438634872436523e-02 7.550413906574249268e-02 1.864653825759887695e-01 1.386583745479583740e-01 -1.854997477494180202e-03 -3.085382096469402313e-02 -1.656573116779327393e-01 -1.668595941737294197e-03 -1.779673695564270020e-01 3.971365988254547119e-01 8.097448945045471191e-02 2.273269891738891602e-01 3.163060173392295837e-02 2.794764041900634766e-01 1.364917308092117310e-01 3.548632562160491943e-01 -1.506057381629943848e-01 1.579886972904205322e-01
-2.046453393995761871e-02 -8.564225584268569946e-02 1.467398405075073242e-01 -1.653048396110534668e-01 8.341467007994651794e-03 1.098480597138404846e-01 -1.310868561267852783e-01 -2.095206677913665771e-01 1.919941604137420654e-01 -2.868386209011077881e-01 5.840079486370086670e-02 -8.408645540475845337e-02 2.096314430236816406e-01 -3.268006443977355957e-02 6.559129059314727783e-02 -7.862258702516555786e-02 2.197887152433395386e-01 -1.957156062126159668e-01 -2.233238816261291504e-01 -2.483556568622589111e-01 -1.911132186651229858e-01 3.419277667999267578e-01 -6.852186471223831177e-02 -2.274248749017715454e-02 -3.081834018230438232e-01 2.913790941238403320e-01 -7.770314067602157593e-02 2.679964303970336914e-01 1.316529214382171631e-01 -1.441441774368286133e-01 -5.873228609561920166e-02 1.701114773750305176e-01
-1.845150738954544067e-01 -4.137717559933662415e-02 3.736948827281594276e-03 5.458669364452362061e-02 2.193515934050083160e-02 1.387048363685607910e-01 1.353671103715896606e-01 -1.382035464048385620e-01 -6.715949624776840210e-02 3.034615516662597656e-01 1.526814997196197510e-01 2.097151428461074829e-02 -1.336836516857147217e-01 -4.874521866440773010e-02 2.011219263076782227e-01 4.665695503354072571e-02 3.594889938831329346e-01 6.317147612571716309e-02 -3.710016906261444092e-01 -1.143061220645904541e-01 -8.745639026165008545e-02 -2.090652883052825928e-01 -9.734197705984115601e-02 1.455605924129486084e-01 -5.080359056591987610e-02 1.204531267285346985e-01 3.034740984439849854e-01 1.588506549596786499e-01 3.060647845268249512e-01 3.248480558395385742e-01 -1.232164502143859863e-01 7.825108617544174194e-02
-1.285435259342193604e-01 1.312051266431808472e-01 1.732536256313323975e-01 1.485226303339004517e-02 -3.141201436519622803e-01 4.070274904370307922e-02 2.260714918375015259e-01 7.006011158227920532e-02 -9.207654744386672974e-02 2.857036590576171875e-01 2.911129593849182129e-01 -2.179833799600601196e-01 -9.419436752796173096e-02 -4.899558052420616150e-02 -1.426584422588348389e-01 3.474950492382049561e-01 5.913220718502998352e-02 -2.755945920944213867e-01 -2.260068356990814209e-01 -2.183583006262779236e-02 -9.463175386190414429e-02 1.581817567348480225e-01 -4.245260357856750488e-02 -1.707338392734527588e-01 4.797999560832977295e-02 -2.456292882561683655e-02 3.951840847730636597e-02 2.688809037208557129e-01 7.516507804393768311e-02 9.036047011613845825e-02 -1.174044460058212280e-01 3.234770596027374268e-01
-1.255950331687927246e-01 -9.911651909351348877e-02 1.165502071380615234e-01 -6.819494813680648804e-02 -5.308914184570312500e-02 4.235063791275024414e-01 1.414123773574829102e-01 -2.284694015979766846e-01 7.168039679527282715e-02 8.834406733512878418e-02 -1.333318352699279785e-01 -1.389602124691009521e-01 -9.016991406679153442e-02 -1.046032384037971497e-01 -1.635877788066864014e-01 2.677129507064819336e-01 6.636500358581542969e-02 -1.252130120992660522e-01 -2.302790135145187378e-01 -8.684414625167846680e-02 -3.923523724079132080e-01 1.552965585142374039e-02 -1.927821189165115356e-01 1.998576968908309937e-01 -3.479812145233154297e-01 -1.468873862177133560e-02 -2.879536338150501251e-02 2.216564863920211792e-01 1.586573314853012562e-03 3.023744793608784676e-03 1.719805449247360229e-01 1.465016156435012817e-01
-1.594401448965072632e-01 -3.771321475505828857e-02 -2.458600327372550964e-02 3.389174118638038635e-02 9.897914528846740723e-02 3.062437772750854492e-01 -1.508196145296096802e-01 -1.012075915932655334e-01 5.571116879582405090e-02 5.191363859921693802e-03 -3.438494727015495300e-02 -9.584756940603256226e-02 -9.579123556613922119e-02 -2.955906987190246582e-01 1.144603788852691650e-01 5.107110366225242615e-02 3.475771248340606689e-01 -1.900184452533721924e-01 2.609216235578060150e-02 -1.740379445254802704e-02 -1.507342979311943054e-02 4.661930799484252930e-01 -5.473909899592399597e-02 -1.384208053350448608e-01 4.502465482801198959e-03 -1.595149375498294830e-02 -1.453222241252660751e-02 5.666000396013259888e-02 4.480966329574584961e-01 4.450646042823791504e-02 -7.280243933200836182e-02 3.157288432121276855e-01
1.949583142995834351e-01 -3.894340395927429199e-01 7.428382057696580887e-03 1.970689557492733002e-02 5.715693905949592590e-02 3.252846896648406982e-01 -1.739670038223266602e-01 -2.213606089353561401e-01 8.348271250724792480e-02 5.412653461098670959e-02 5.656373873353004456e-02 -4.653628543019294739e-02 -1.408603191375732422e-01 -1.039241477847099304e-01 1.469631642103195190e-01 2.272222489118576050e-01 3.409998416900634766e-01 -7.399851828813552856e-02 9.563941508531570435e-02 -2.371822148561477661e-01 4.100530967116355896e-02 1.897528171539306641e-01 -1.906831115484237671e-01 -2.644333057105541229e-02 1.121213734149932861e-01 5.783037468791007996e-02 8.419715613126754761e-02 2.811404764652252197e-01 3.282411992549896240e-01 -7.111812382936477661e-02 -6.631277501583099365e-02 -1.458241343498229980e-01
-7.240743190050125122e-02 6.470656394958496094e-02 5.752323195338249207e-02 1.345195025205612183e-01 -2.955786883831024170e-03 3.164550364017486572e-01 2.096635987982153893e-03 4.630898311734199524e-02 4.418496042490005493e-02 1.368937790393829346e-01 2.349387109279632568e-01 -8.293848484754562378e-02 2.571401894092559814e-01 -1.694973707199096680e-01 5.406170710921287537e-02 4.696281254291534424e-01 9.390793740749359131e-02 -1.032401695847511292e-01 -2.397516220808029175e-01 -1.735087931156158447e-01 -6.955148279666900635e-02 -2.354859262704849243e-01 -1.591496318578720093e-01 2.066153734922409058e-01 9.559420496225357056e-02 -1.100104153156280518e-01 -1.434729695320129395e-01 1.366749554872512817e-01 2.467662394046783447e-01 3.202006518840789795e-01 6.999820470809936523e-02 3.966913744807243347e-02
-2.925674319267272949e-01 -2.122929096221923828e-01 2.871787548065185547e-01 3.357766568660736084e-02 9.487105160951614380e-02 9.919994324445724487e-02 -8.162614703178405762e-02 1.472185701131820679e-01 -9.278453886508941650e-02 1.527142077684402466e-01 6.636739522218704224e-02 -1.815046668052673340e-01 -2.039816677570343018e-01 1.898875236511230469e-01 1.028658896684646606e-01 1.758365929126739502e-01 3.224970996379852295e-01 -1.627518385648727417e-01 -6.751895695924758911e-02 -2.627704739570617676e-01 1.487268880009651184e-02 2.731773257255554199e-01 9.931332617998123169e-02 1.007891148328781128e-01 -2.219959050416946411e-01 3.296766057610511780e-02 -2.237702459096908569e-01 5.617827922105789185e-02 7.889749854803085327e-02 -3.316405713558197021e-01 -8.618585020303726196e-02 1.546284109354019165e-01
-1.013546288013458252e-01 -1.748126149177551270e-01 4.267240762710571289e-01 1.625235378742218018e-01 -3.565284982323646545e-02 2.113570272922515869e-02 7.652727514505386353e-02 -2.603073716163635254e-01 6.854192167520523071e-02 5.448098108172416687e-02 6.701961904764175415e-02 -1.301726102828979492e-01 8.808185346424579620e-03 8.487661182880401611e-02 -3.823766484856605530e-02 4.301941022276878357e-02 1.494708359241485596e-01 -2.785380780696868896e-01 -1.572800427675247192e-01 -1.846719980239868164e-01 6.760321557521820068e-02 6.008405238389968872e-02 9.183407574892044067e-02 -1.346644163131713867e-01 -3.996536135673522949e-01 5.369543656706809998e-02 -3.281905651092529297e-01 7.022552192211151123e-02 9.733906388282775879e-02 -2.907021641731262207e-01 -4.696428030729293823e-02 2.658573687076568604e-01
-2.177846133708953857e-01 -1.117966696619987488e-01 -6.574310362339019775e-02 1.406942754983901978e-01 -8.338788151741027832e-02 -1.397005766630172729e-01 2.888696491718292236e-01 -2.013187557458877563e-01 7.228475064039230347e-02 1.941000819206237793e-01 1.738584339618682861e-01 -6.248905137181282043e-02 -2.768010795116424561e-01 -2.162784487009048462e-01 -1.226768344640731812e-01 4.253967404365539551e-01 3.081592023372650146e-01 -5.069774016737937927e-02 -2.121353149414062500e-01 -2.167224436998367310e-01 -1.895150989294052124e-01 3.607587143778800964e-02 -9.044795483350753784e-02 -2.445843666791915894e-01 8.302437514066696167e-02 -1.406590044498443604e-01 -1.676269061863422394e-02 1.886939555406570435e-01 -2.925918996334075928e-02 -3.224374353885650635e-02 -9.927944839000701904e-02 -5.681611131876707077e-03
-1.738894879817962646e-01 -1.586305797100067139e-01 3.065263293683528900e-02 -1.825662255287170410e-01 -1.829326897859573364e-01 1.880205124616622925e-01 -6.809550523757934570e-02 -4.430672228336334229e-01 1.847479641437530518e-01 -1.267337501049041748e-01 1.175513938069343567e-01 7.796964794397354126e-02 5.192895419895648956e-03 -1.968848854303359985e-01 3.436359465122222900e-01 2.811416685581207275e-01 1.399146169424057007e-01 -1.991181224584579468e-01 -2.876511216163635254e-01 4.345698747783899307e-03 -1.695701628923416138e-01 1.333044171333312988e-01 2.218186110258102417e-01 4.498100839555263519e-03 8.106126636266708374e-02 1.031627282500267029e-01 -6.960958242416381836e-02 8.129281550645828247e-02 1.877982467412948608e-01 1.029046848416328430e-01 9.257752448320388794e-02 1.171734258532524109e-01
-1.772994548082351685e-01 8.959736675024032593e-02 -6.429997086524963379e-02 1.673843897879123688e-02 -3.112682998180389404e-01 -1.538017541170120239e-01 4.096399247646331787e-01 -1.597716510295867920e-01 -9.496522694826126099e-02 9.578230790793895721e-03 2.306858077645301819e-02 -3.144012764096260071e-03 1.300240159034729004e-01 -1.231752485036849976e-01 7.594101596623659134e-03 2.714958786964416504e-01 2.584717571735382080e-01 -1.415878832340240479e-01 8.273975923657417297e-03 -2.494428679347038269e-02 -1.942588537931442261e-01 1.156134009361267090e-01 -1.131934076547622681e-01 -3.256015107035636902e-02 -2.413539588451385498e-01 -1.769402772188186646e-01 -8.526347577571868896e-02 2.888100445270538330e-01 2.245622128248214722e-01 1.749123930931091309e-01 -7.858571410179138184e-02 3.267863988876342773e-01
-3.032373785972595215e-01 9.930803626775741577e-02 -5.083668604493141174e-02 9.883653372526168823e-03 -1.614134609699249268e-01 1.405469030141830444e-01 3.614844977855682373e-01 -1.257055997848510742e-01 2.805879116058349609e-01 3.521989881992340088e-01 2.415006160736083984e-01 -1.765404045581817627e-01 -5.236822366714477539e-02 3.349907055962830782e-04 5.349339917302131653e-02 2.512682080268859863e-01 1.432619094848632812e-01 -4.451829474419355392e-03 -9.071167558431625366e-02 -9.555572271347045898e-02 -9.758876264095306396e-02 1.705280542373657227e-01 -2.849545776844024658e-01 -8.039978891611099243e-02 1.591613292694091797e-01 1.175499632954597473e-01 1.506940424442291260e-01 -7.775758206844329834e-02 1.755316853523254395e-01 -2.083406597375869751e-01 9.375710785388946533e-02 1.647331267595291138e-01
-3.001593649387359619e-01 -4.263316690921783447e-01 2.008221745491027832e-01 5.944798141717910767e-02 1.029947847127914429e-01 9.102839231491088867e-02 -2.554289530962705612e-03 -2.454144507646560669e-01 1.816501170396804810e-01 1.823107600212097168e-01 1.177023574709892273e-01 1.392242908477783203e-01 -3.197468519210815430e-01 7.185707241296768188e-02 1.541999876499176025e-01 1.095826923847198486e-01 8.975856006145477295e-02 -3.886525928974151611e-01 -1.717830598354339600e-01 -5.368577688932418823e-02 1.495161000639200211e-02 2.056943923234939575e-01 -3.700155764818191528e-02 -2.593739032745361328e-01 -1.394420117139816284e-01 8.497473597526550293e-02 -8.115375787019729614e-02 1.252793520689010620e-01 9.616753458976745605e-02 2.426699176430702209e-02 1.808656379580497742e-02 -2.660438418388366699e-02
-2.911063432693481445e-01 -4.294862225651741028e-02 2.255149781703948975e-01 2.950222231447696686e-02 -4.700378514826297760e-03 -1.045684143900871277e-01 -7.636272162199020386e-02 -4.764536395668983459e-02 -4.839091747999191284e-02 1.236807107925415039e-01 -4.981776326894760132e-02 -7.827221602201461792e-02 -1.327130198478698730e-01 5.218723416328430176e-02 -1.843523234128952026e-01 3.648759424686431885e-01 3.655607998371124268e-01 -2.265179902315139771e-02 5.682525411248207092e-02 -9.481795132160186768e-02 3.229269981384277344e-01 -1.451160991564393044e-03 -1.652789185754954815e-03 -1.644314527511596680e-01 -2.098911814391613007e-02 -6.209612265229225159e-02 -2.996175587177276611e-01 3.399595618247985840e-01 2.322022467851638794e-01 1.126669123768806458e-01 -3.025658801198005676e-02 2.721489667892456055e-01
-1.389862591167911887e-04 -2.662416100502014160e-01 7.043418288230895996e-02 -1.678662933409214020e-02 -7.516810297966003418e-02 1.437286585569381714e-01 -7.725086063146591187e-02 1.739135757088661194e-02 3.781649470329284668e-02 2.619334161281585693e-01 -7.373706996440887451e-02 -1.620615720748901367e-01 -1.768636703491210938e-02 -1.556518077850341797e-01 1.120228022336959839e-01 6.435467512346804142e-04 3.587514162063598633e-01 -3.425269424915313721e-01 2.949592173099517822e-01 1.994865015149116516e-02 -1.661837995052337646e-01 2.762995101511478424e-02 -1.388567388057708740e-01 -7.790894061326980591e-02 -7.867422699928283691e-02 2.892068959772586823e-02 -2.631442388519644737e-03 1.760883629322052002e-01 5.061350464820861816e-01 -7.238471508026123047e-02 -2.294742874801158905e-02 2.555927634239196777e-01
-2.495217025279998779e-01 -3.388250768184661865e-01 2.049159705638885498e-01 -2.513434290885925293e-01 9.981159865856170654e-02 1.396353691816329956e-01 -1.778184026479721069e-01 -1.950858533382415771e-01 1.761367172002792358e-01 1.397985965013504028e-01 2.255223393440246582e-01 3.326042741537094116e-02 -1.245112493634223938e-01 4.776688665151596069e-02 6.627096328884363174e-03 1.248217374086380005e-01 1.828615218400955200e-01 -1.422420293092727661e-01 4.934691637754440308e-02 -7.351258397102355957e-02 -1.170432418584823608e-01 2.501280009746551514e-01 -3.154907524585723877e-01 7.507818192243576050e-02 2.060629427433013916e-01 9.885532408952713013e-02 1.697010739007964730e-04 1.744547039270401001e-01 -8.012054488062858582e-03 3.193259835243225098e-01 8.187653124332427979e-02 2.198642641305923462e-01
-1.091219484806060791e-01 1.836505718529224396e-02 -3.722243010997772217e-02 3.404587134718894958e-02 -5.087205395102500916e-02 -9.750274568796157837e-02 -2.245866134762763977e-02 -5.248035304248332977e-03 3.374894559383392334e-01 -6.123553588986396790e-02 2.171598225831985474e-01 7.409807294607162476e-02 3.861578553915023804e-02 1.996695697307586670e-01 -2.873418293893337250e-02 4.198460280895233154e-02 3.409953713417053223e-01 -4.047246649861335754e-02 -7.230786234140396118e-02 -2.178834676742553711e-01 -1.953501403331756592e-01 3.483670949935913086e-01 -1.117456257343292236e-01 4.109095409512519836e-02 -2.529246211051940918e-01 2.437386810779571533e-01 3.100245259702205658e-02 4.734773039817810059e-01 1.853590905666351318e-01 1.542658954858779907e-01 -7.581118494272232056e-02 3.999720513820648193e-02
-1.191045790910720825e-01 -1.468081027269363403e-01 -1.059558838605880737e-01 -7.084547728300094604e-02 -1.229937449097633362e-01 -1.034454405307769775e-01 7.044620066881179810e-02 2.010588720440864563e-02 -7.438643276691436768e-02 2.105260193347930908e-01 1.905520558357238770e-01 1.012193337082862854e-01 -4.025704786181449890e-02 -8.723837137222290039e-02 -3.015140593051910400e-01 4.111638367176055908e-01 3.410409390926361084e-01 -1.177712827920913696e-01 2.141958475112915039e-02 -7.062960881739854813e-03 1.353728324174880981e-01 9.427604824304580688e-02 3.735496476292610168e-02 -1.351580768823623657e-01 -9.980306029319763184e-02 2.398031800985336304e-01 -2.563021183013916016e-01 1.180287683382630348e-03 3.852630853652954102e-01 -5.560879781842231750e-02 -2.024358808994293213e-01 2.190652340650558472e-01
-1.156086251139640808e-01 -6.926117092370986938e-02 1.554173380136489868e-01 -1.351176202297210693e-01 -2.419198602437973022e-01 1.425707787275314331e-01 -1.140018478035926819e-01 -7.392102479934692383e-02 2.611697018146514893e-01 1.280210316181182861e-01 2.903587222099304199e-01 1.838503777980804443e-02 -1.431722659617662430e-02 1.428505331277847290e-01 7.474087178707122803e-02 -2.492360211908817291e-02 2.794727683067321777e-01 1.269193291664123535e-01 7.676065713167190552e-02 4.289022833108901978e-02 1.236546784639358521e-02 -2.848045825958251953e-01 -3.323531746864318848e-01 -3.093597479164600372e-02 -6.288686394691467285e-02 1.658978313207626343e-01 -4.515329748392105103e-02 4.787334799766540527e-01 1.582387536764144897e-01 9.097667783498764038e-02 7.129428535699844360e-02 2.243254631757736206e-01
-1.548926532268524170e-01 2.441014945507049561e-01 1.482724547386169434e-01 2.108219265937805176e-01 -3.161665052175521851e-02 1.969745457172393799e-01 -1.552840601652860641e-02 -1.459974348545074463e-01 2.315857273060828447e-04 3.021987080574035645e-01 2.179128825664520264e-01 5.025757849216461182e-02 9.735209494829177856e-02 -2.695273756980895996e-01 8.984950184822082520e-02 3.324988782405853271e-01 2.057347744703292847e-01 -8.866623044013977051e-02 -2.436689883470535278e-01 -1.255249418318271637e-02 4.183319956064224243e-02 -2.375178188085556030e-01 -1.591039299964904785e-01 1.914190202951431274e-01 1.458283215761184692e-01 -5.768920108675956726e-02 -3.178959339857101440e-02 2.541672587394714355e-01 2.511788010597229004e-01 1.150191202759742737e-01 1.603904813528060913e-01 1.563929170370101929e-01
-4.477354139089584351e-02 3.069782257080078125e-02 2.257996797561645508e-01 6.316193193197250366e-02 -1.796649694442749023e-01 6.198073551058769226e-02 7.038257271051406860e-02 -2.649787366390228271e-01 2.333565056324005127e-01 2.565043866634368896e-01 -6.910254061222076416e-02 8.138849586248397827e-02 7.948883622884750366e-02 -2.728914022445678711e-01 1.343099474906921387e-01 2.280151546001434326e-01 1.821007132530212402e-01 1.736534237861633301e-01 1.372084617614746094e-01 -2.144904583692550659e-01 3.180535882711410522e-02 1.303563117980957031e-01 5.188740789890289307e-02 5.996718630194664001e-02 -3.235306739807128906e-01 -6.969527807086706161e-03 -1.455634087324142456e-01 3.891881108283996582e-01 1.225039586424827576e-01 2.568784058094024658e-01 -1.395455598831176758e-01 1.343039721250534058e-01
8.481838740408420563e-03 -2.018183618783950806e-01 3.932793140411376953e-01 7.950315624475479126e-02 6.317063421010971069e-02 -9.547976404428482056e-02 -2.536950111389160156e-01 -1.298660933971405029e-01 -2.479073964059352875e-02 -7.125818729400634766e-02 1.771923750638961792e-01 9.991819038987159729e-03 -1.565216779708862305e-01 -6.080197915434837341e-02 5.256336554884910583e-02 -5.732272751629352570e-03 2.356600761413574219e-01 -3.706232607364654541e-01 -2.039632350206375122e-01 -8.266967535018920898e-02 -1.013307347893714905e-01 1.965968757867813110e-01 -2.721816897392272949e-01 4.298748821020126343e-02 -2.057404220104217529e-01 5.428011342883110046e-02 -6.900133099406957626e-03 3.884084224700927734e-01 4.476810246706008911e-02 -4.454164579510688782e-02 -2.429093569517135620e-01 1.016607806086540222e-01
5.392248556017875671e-02 -1.155249327421188354e-01 3.434055298566818237e-02 -1.708207651972770691e-02 2.694446407258510590e-02 4.321648180484771729e-01 -7.992841303348541260e-02 -3.226395323872566223e-02 -7.902200520038604736e-02 7.433421909809112549e-02 8.731961995363235474e-02 8.498680591583251953e-02 -7.595612853765487671e-02 -2.025006115436553955e-01 8.133361488580703735e-02 1.127570569515228271e-01 1.799586117267608643e-01 -2.574630677700042725e-01 -4.771181195974349976e-02 -8.157356828451156616e-02 -3.441291749477386475e-01 3.198300898075103760e-01 -7.650567591190338135e-02 -6.806097924709320068e-02 2.532973513007164001e-02 1.115830168128013611e-01 -2.709492444992065430e-01 3.060778379440307617e-01 2.615635991096496582e-01 -1.164723932743072510e-01 9.145951271057128906e-02 2.920451462268829346e-01
-9.843298792839050293e-02 -2.392430156469345093e-01 1.538870930671691895e-01 1.454783678054809570e-01 -2.420211583375930786e-01 -2.519044093787670135e-02 4.160409271717071533e-01 -4.044114425778388977e-02 1.610411554574966431e-01 -6.334481388330459595e-02 2.008467465639114380e-01 1.721910946071147919e-02 5.584365688264369965e-03 1.990897953510284424e-01 -6.421928852796554565e-02 3.297346830368041992e-01 1.582001149654388428e-01 -7.909727841615676880e-02 -1.495711505413055420e-01 -1.257432252168655396e-01 -9.237247705459594727e-02 -2.521802857518196106e-02 -3.450114727020263672e-01 -1.775158382952213287e-02 2.199213355779647827e-01 -3.036137484014034271e-02 -1.547014862298965454e-01 6.859861314296722412e-02 1.766767948865890503e-01 -9.192151576280593872e-02 6.210521608591079712e-02 3.343116939067840576e-01
1.397295109927654266e-02 -2.531031668186187744e-01 -1.245760396122932434e-01 9.860863536596298218e-02 2.341040223836898804e-01 1.489618699997663498e-02 2.916002459824085236e-02 -3.409787416458129883e-01 1.548322569578886032e-02 7.721415907144546509e-02 2.624489367008209229e-01 -6.280680000782012939e-02 6.904021371155977249e-03 -1.058542355895042419e-01 -5.180425941944122314e-03 7.095466554164886475e-02 3.958326280117034912e-01 -2.538856267929077148e-01 -2.174547314643859863e-01 -1.181202381849288940e-02 1.821727901697158813e-01 6.705329567193984985e-02 9.382483549416065216e-03 -1.697501689195632935e-01 -4.185408353805541992e-02 1.227100491523742676e-01 9.049037098884582520e-02 1.905842870473861694e-01 3.381842076778411865e-01 -6.313047558069229126e-02 2.512658238410949707e-01 -2.550578117370605469e-01
-3.016331978142261505e-02 -2.294402718544006348e-01 -1.403445303440093994e-01 -1.617516130208969116e-01 5.508710630238056183e-03 7.507967948913574219e-02 4.716300964355468750e-02 -3.047077953815460205e-01 1.387557387351989746e-01 1.383869498968124390e-01 3.380484879016876221e-02 3.240162879228591919e-02 1.072859540581703186e-01 4.748423770070075989e-02 4.643710702657699585e-02 2.399571985006332397e-01 -2.321819365024566650e-01 -1.334782540798187256e-01 -2.711590826511383057e-01 8.684333413839340210e-02 -1.965076476335525513e-01 1.877418607473373413e-01 -3.756726980209350586e-01 -3.732621669769287109e-02 -3.716509789228439331e-02 1.540669053792953491e-01 -1.340340822935104370e-01 2.137655168771743774e-01 2.234921753406524658e-01 1.050024330615997314e-01 2.526307702064514160e-01 3.209303915500640869e-01
-2.021174579858779907e-01 -3.489107191562652588e-01 7.458057999610900879e-02 1.208186745643615723e-01 5.100044980645179749e-02 1.276466548442840576e-01 -9.979308396577835083e-02 -1.229605376720428467e-01 2.730149328708648682e-01 2.250718623399734497e-01 1.608454734086990356e-01 -3.239816427230834961e-01 -1.152322739362716675e-01 -5.692129954695701599e-02 3.413441032171249390e-02 3.359848633408546448e-02 2.561021745204925537e-01 -9.803982824087142944e-02 -1.017530821263790131e-02 -2.473125606775283813e-01 -2.269416749477386475e-01 2.139961719512939453e-01 4.205130785703659058e-02 5.506793782114982605e-02 1.906842738389968872e-01 -7.132250070571899414e-02 -2.697536945343017578e-01 2.473984807729721069e-01 -2.256352826952934265e-02 1.133476197719573975e-01 4.450658708810806274e-02 2.628924250602722168e-01
-2.522453963756561279e-01 -1.228385716676712036e-01 -1.552017219364643097e-02 -1.533160358667373657e-01 -5.861607845872640610e-03 -5.638641491532325745e-02 2.453049123287200928e-01 -2.142894417047500610e-01 -5.132880061864852905e-02 2.386045604944229126e-01 -5.028789862990379333e-02 3.015534877777099609e-01 -2.948876619338989258e-01 -1.425520479679107666e-01 -4.179606586694717407e-02 3.388228416442871094e-01 -3.171227872371673584e-02 -3.668913543224334717e-01 5.285653099417686462e-02 5.253130197525024414e-02 -7.245070487260818481e-02 -1.738671809434890747e-01 8.227101713418960571e-02 -1.285739243030548096e-01 -4.126264527440071106e-02 1.629430651664733887e-01 -7.542712241411209106e-02 1.772270500659942627e-01 2.445132881402969360e-01 -4.957739263772964478e-02 1.841568946838378906e-01 2.234126627445220947e-01
-1.609256714582443237e-01 -1.214208006858825684e-01 1.086313128471374512e-01 -3.767929226160049438e-02 1.485739052295684814e-01 -6.939598172903060913e-02 -2.171855121850967407e-01 -3.257326781749725342e-01 8.262695372104644775e-02 4.572944343090057373e-02 1.558643430471420288e-01 -1.731810867786407471e-01 -1.246875897049903870e-01 1.631471067667007446e-01 -1.579939574003219604e-01 2.990264296531677246e-01 1.681793034076690674e-01 -1.214357316493988037e-01 -1.758193671703338623e-01 1.571902446448802948e-02 -6.846790015697479248e-02 -1.595813184976577759e-01 1.194293797016143799e-01 -2.291657179594039917e-01 -2.910950481891632080e-01 1.503290235996246338e-01 2.341206930577754974e-02 9.036406874656677246e-02 3.315604031085968018e-01 -2.502108216285705566e-01 1.882457137107849121e-01 2.260166257619857788e-01
8.513835817575454712e-02 -1.086745783686637878e-01 3.553611636161804199e-01 1.579087674617767334e-01 2.010964602231979370e-01 1.399749219417572021e-01 1.671445667743682861e-01 -1.539829820394515991e-01 8.603521622717380524e-03 3.855371102690696716e-02 1.223548501729965210e-01 -3.584736958146095276e-02 -1.981469839811325073e-01 -2.269582077860832214e-02 5.602212622761726379e-02 2.090110182762145996e-01 2.161074727773666382e-01 -2.049181014299392700e-01 -1.611417531967163086e-01 -2.101393193006515503e-01 7.993701845407485962e-02 -3.133883178234100342e-01 -1.563492268323898315e-01 -3.154052793979644775e-01 -2.224407792091369629e-01 -1.149654984474182129e-01 -2.857092320919036865e-01 2.802202664315700531e-02 5.915683135390281677e-02 2.201235443353652954e-01 -2.038761042058467865e-03 1.709078997373580933e-01
-2.509666383266448975e-01 -1.928336024284362793e-01 1.821798533201217651e-01 -6.863334681838750839e-03 -1.687916554510593414e-02 2.613356411457061768e-01 2.066607922315597534e-01 1.856531053781509399e-01 1.042532771825790405e-01 2.772900164127349854e-01 1.904653906822204590e-01 1.920706629753112793e-01 -1.273455619812011719e-01 -1.974768564105033875e-02 3.153503686189651489e-02 -1.521854698657989502e-01 4.010736942291259766e-01 -1.896861344575881958e-01 -2.749136984348297119e-01 -1.740206331014633179e-01 1.692310906946659088e-02 -2.538867294788360596e-01 -4.572121798992156982e-02 3.831161558628082275e-02 -7.873276621103286743e-02 1.026042476296424866e-01 1.714850515127182007e-01 1.049423888325691223e-01 2.266959697008132935e-01 1.924431920051574707e-01 -3.510094061493873596e-02 3.660788014531135559e-02
-2.282818406820297241e-01 -3.739363513886928558e-03 -1.879716813564300537e-01 -1.393980067223310471e-02 -1.363160312175750732e-01 -9.491769224405288696e-02 1.607484221458435059e-01 -1.165183708071708679e-01 -5.021017417311668396e-02 5.338501557707786560e-02 -6.647700909525156021e-03 -8.401192724704742432e-02 -1.098927706480026245e-01 1.179489567875862122e-01 -1.823212504386901855e-01 2.487242370843887329e-01 3.830417990684509277e-01 -7.397560030221939087e-02 -1.458479315042495728e-01 -1.360662728548049927e-01 1.693769991397857666e-01 -2.147768437862396240e-01 4.304943233728408813e-02 -1.449116021394729614e-01 -1.748616248369216919e-01 -9.057085216045379639e-02 -1.728438138961791992e-01 1.689128428697586060e-01 4.526940584182739258e-01 -2.960892394185066223e-02 6.441155821084976196e-02 3.390848338603973389e-01
-3.627639263868331909e-02 -4.223244488239288330e-01 1.186797209084033966e-02 9.204483777284622192e-02 -2.115897387266159058e-01 -2.617398463189601898e-02 -1.580653339624404907e-01 -4.054967463016510010e-01 2.850316166877746582e-01 3.483379632234573364e-02 2.035510241985321045e-01 -1.577947735786437988e-01 -1.460189074277877808e-01 -1.663017868995666504e-01 1.586616337299346924e-01 -1.350945085287094116e-01 8.437024056911468506e-02 -5.809428542852401733e-02 -1.119099706411361694e-01 -9.809955209493637085e-02 -2.151934951543807983e-01 7.928346842527389526e-02 1.975771039724349976e-02 -9.244622290134429932e-02 5.769790709018707275e-02 -4.994628950953483582e-02 -1.703759729862213135e-01 2.018447965383529663e-01 2.260389029979705811e-01 -3.579978272318840027e-02 1.139599010348320007e-01 3.170623183250427246e-01
-6.878982484340667725e-02 -1.107545197010040283e-01 -2.180613763630390167e-02 -8.559898287057876587e-02 -3.719709813594818115e-01 1.204523742198944092e-01 3.238726407289505005e-02 -3.607740998268127441e-01 2.361107170581817627e-01 9.557337313890457153e-02 2.491845786571502686e-01 -1.590711921453475952e-01 -2.769504487514495850e-01 -1.072212383151054382e-01 3.046856522560119629e-01 2.023698091506958008e-01 1.934711635112762451e-01 -1.772812306880950928e-01 -1.016813218593597412e-01 8.168270438909530640e-02 -1.344098746776580811e-01 1.008102446794509888e-01 2.410859614610671997e-01 -1.909621059894561768e-01 -1.291909217834472656e-01 6.310436874628067017e-02 -1.939875483512878418e-01 1.529290080070495605e-01 1.082487553358078003e-01 -2.674861997365951538e-02 7.267931848764419556e-02 9.360354393720626831e-02
-4.668623805046081543e-01 5.970905348658561707e-02 7.771299779415130615e-02 1.322430819272994995e-01 2.407664656639099121e-01 -1.480100210756063461e-02 3.023344464600086212e-02 -3.235043957829475403e-02 -1.564033776521682739e-01 2.731777429580688477e-01 1.230565458536148071e-01 1.986718773841857910e-01 -1.623743772506713867e-01 4.528796672821044922e-02 2.229760502814315259e-05 2.880917191505432129e-01 -4.047971963882446289e-02 5.111594498157501221e-02 -2.697726786136627197e-01 -9.566214680671691895e-02 9.345380216836929321e-02 -6.643261015415191650e-02 -2.038490325212478638e-01 -2.134638838469982147e-02 -3.013309240341186523e-01 2.596125602722167969e-01 -2.157322168350219727e-01 7.176683098077774048e-02 8.515554666519165039e-02 5.310129001736640930e-02 -3.477049618959426880e-02 2.591850757598876953e-01
-2.770317792892456055e-01 8.592539280652999878e-02 6.128753349184989929e-02 -3.063642978668212891e-01 1.328601986169815063e-01 1.585696935653686523e-01 -5.394845828413963318e-02 -3.747448623180389404e-01 2.694219537079334259e-02 -1.013361141085624695e-01 3.298703953623771667e-02 -3.781237453222274780e-02 -1.048608496785163879e-01 -8.115549385547637939e-02 -1.411309242248535156e-01 4.579632356762886047e-02 2.957070171833038330e-01 -3.354775905609130859e-01 7.796590030193328857e-02 -1.286326050758361816e-01 1.593063771724700928e-01 3.200203552842140198e-02 1.975267380475997925e-01 -1.491416692733764648e-01 -1.764171756803989410e-02 -8.690537512302398682e-02 -1.679114848375320435e-01 3.396268784999847412e-01 1.268781274557113647e-01 3.146091997623443604e-01 4.197311401367187500e-02 2.204499579966068268e-02
-1.961888372898101807e-02 -1.242123544216156006e-01 1.453122049570083618e-01 2.859761472791433334e-03 2.898688614368438721e-01 2.019012272357940674e-01 3.551962375640869141e-01 -1.125908344984054565e-01 -3.617288917303085327e-02 1.230907160788774490e-02 -6.192669738084077835e-03 -1.901329010725021362e-01 -5.828843265771865845e-02 -1.606422513723373413e-01 -2.754195928573608398e-01 1.303958743810653687e-01 4.022315740585327148e-01 -5.614851042628288269e-02 -9.914261847734451294e-02 -2.002743445336818695e-02 3.657923266291618347e-02 -9.339681267738342285e-02 -3.702529519796371460e-02 -3.625151216983795166e-01 -2.186568975448608398e-01 1.645505130290985107e-01 -2.237295955419540405e-01 1.747330576181411743e-01 2.208373695611953735e-02 1.266743689775466919e-01 1.336789727210998535e-01 1.783853173255920410e-01
1.105470955371856689e-02 -1.622222661972045898e-01 -5.792302265763282776e-02 2.343814820051193237e-01 1.076703444123268127e-01 3.391189575195312500e-01 -6.262787431478500366e-02 -1.996276378631591797e-01 1.848541647195816040e-01 -3.722562268376350403e-02 -6.627315282821655273e-02 -1.047848761081695557e-01 -8.373520523309707642e-02 -2.288284897804260254e-01 8.386014401912689209e-02 6.086343526840209961e-02 2.485512048006057739e-01 -3.034674823284149170e-01 3.733826428651809692e-02 -6.408617645502090454e-02 -1.071236282587051392e-02 5.346589684486389160e-01 -1.194542273879051208e-01 -2.399758994579315186e-02 -6.877923756837844849e-02 1.290474981069564819e-01 -3.966895490884780884e-02 1.664043515920639038e-01 2.264853119850158691e-01 8.986367285251617432e-02 -4.489421844482421875e-02 2.272402942180633545e-01
-1.992799341678619385e-01 -4.043814837932586670e-01 -1.617318838834762573e-01 5.796707049012184143e-02 2.484446018934249878e-02 1.517003178596496582e-01 -1.449333429336547852e-01 -1.206541061401367188e-01 2.806084752082824707e-01 2.275750488042831421e-01 2.243838906288146973e-01 -3.279725909233093262e-01 9.708347916603088379e-02 -3.585916385054588318e-02 1.370734274387359619e-01 3.466816991567611694e-02 5.719198286533355713e-02 -2.254975885152816772e-01 -1.333411782979965210e-01 -1.539876013994216919e-01 -2.670535147190093994e-01 -1.381894648075103760e-01 -8.617741614580154419e-02 -1.393797546625137329e-01 -1.932864785194396973e-01 -6.730429828166961670e-02 -2.197724431753158569e-01 2.160671204328536987e-01 2.950971201062202454e-02 1.395654082298278809e-01 3.491684794425964355e-02 1.325988620519638062e-01
-1.681239753961563110e-01 1.559323817491531372e-01 1.936129182577133179e-01 -1.791790276765823364e-01 -6.673862785100936890e-02 -5.309209972620010376e-02 7.146226707845926285e-03 -2.219463437795639038e-01 2.248333580791950226e-02 -1.176704913377761841e-01 2.689917683601379395e-01 1.033401042222976685e-01 1.249813511967658997e-01 1.099967360496520996e-01 2.535201907157897949e-01 2.716083228588104248e-01 3.356581032276153564e-01 -4.004836454987525940e-02 -1.473656203597784042e-02 -1.951657384634017944e-01 1.694034487009048462e-01 -3.941608965396881104e-02 -1.074962764978408813e-01 5.582670494914054871e-02 -1.253659874200820923e-01 2.850197553634643555e-01 -3.915955126285552979e-02 4.477477073669433594e-01 -3.072506934404373169e-02 2.039824873208999634e-01 2.942097187042236328e-02 1.349464654922485352e-01
-1.455226540565490723e-01 3.286975324153900146e-01 1.164050698280334473e-01 2.903462052345275879e-01 -1.009894087910652161e-01 6.704798340797424316e-02 -2.122200839221477509e-02 -1.366354823112487793e-01 6.405146420001983643e-02 1.767369955778121948e-01 2.265431284904479980e-01 -3.633943200111389160e-02 2.367507219314575195e-01 -1.936203539371490479e-01 6.914318352937698364e-02 2.129608541727066040e-01 3.152520358562469482e-01 -1.797376424074172974e-01 -1.559969782829284668e-01 -9.059005230665206909e-02 4.710330069065093994e-02 -2.108232378959655762e-01 -2.198512107133865356e-01 1.495266705751419067e-01 1.497354358434677124e-01 -4.267347231507301331e-02 1.012804172933101654e-02 2.608018815517425537e-01 1.292961835861206055e-01 1.418920308351516724e-01 1.731223315000534058e-01 2.582424283027648926e-01
1.523577123880386353e-01 -1.591876298189163208e-01 2.090640552341938019e-02 8.828878402709960938e-02 1.567370742559432983e-01 8.819865062832832336e-03 -4.960111342370510101e-03 4.675154760479927063e-02 1.014835685491561890e-01 2.110103219747543335e-01 3.402681052684783936e-01 -2.397034317255020142e-01 3.561758622527122498e-02 7.978106290102005005e-02 8.385355770587921143e-02 8.468426764011383057e-02 1.612534821033477783e-01 -4.484423696994781494e-01 1.865089125931262970e-02 6.249485537409782410e-02 -1.196679696440696716e-01 2.571736872196197510e-01 -8.010593801736831665e-02 -6.383694708347320557e-02 -3.707471117377281189e-02 1.282377447932958603e-02 3.757713362574577332e-02 3.258271217346191406e-01 4.118500649929046631e-01 -1.374747902154922485e-01 -2.156390249729156494e-01 4.150954540818929672e-03
-1.232676580548286438e-02 -9.368675947189331055e-02 -3.902535513043403625e-02 -1.829981990158557892e-02 4.321754723787307739e-02 -5.469946190714836121e-02 3.609856590628623962e-02 -6.924173235893249512e-02 -2.616019248962402344e-01 2.175170928239822388e-01 1.392154842615127563e-01 2.195047959685325623e-02 1.490057855844497681e-01 -8.823414146900177002e-02 -9.004886448383331299e-02 1.052215471863746643e-01 4.446016252040863037e-01 4.709219932556152344e-02 -2.796098589897155762e-01 -1.997127979993820190e-01 2.389528155326843262e-01 -1.843185275793075562e-01 6.822424381971359253e-02 1.535581797361373901e-01 -2.834772765636444092e-01 4.526285454630851746e-02 -4.897962510585784912e-02 2.447396963834762573e-01 2.502221167087554932e-01 1.471329033374786377e-01 -7.614610344171524048e-02 3.484992384910583496e-01
-1.074110865592956543e-01 1.517043076455593109e-02 5.415528267621994019e-02 2.232128977775573730e-01 2.495311498641967773e-01 2.154602557420730591e-01 -9.712191671133041382e-02 -5.912496149539947510e-02 3.005599677562713623e-01 1.873575001955032349e-01 1.402584165334701538e-01 -1.413589268922805786e-01 -9.972870349884033203e-02 3.908354323357343674e-03 2.183792591094970703e-01 1.324390172958374023e-01 2.123505920171737671e-01 -1.707366257905960083e-01 -1.234485432505607605e-01 -2.641249001026153564e-01 9.264989197254180908e-02 9.055395424365997314e-02 -1.164972502738237381e-02 2.401282489299774170e-01 -1.560603678226470947e-01 6.726828962564468384e-02 1.004125848412513733e-01 2.980731129646301270e-01 1.187346726655960083e-01 4.227891266345977783e-01 1.324640363454818726e-01 -3.927201777696609497e-02
-2.586563229560852051e-01 -3.446088433265686035e-01 1.739760339260101318e-01 -3.310799226164817810e-02 1.122853346168994904e-02 -5.949214473366737366e-02 -4.649116471409797668e-02 -2.822749316692352295e-01 6.393571197986602783e-02 1.981380581855773926e-01 1.602265834808349609e-01 9.261963516473770142e-02 -3.062787652015686035e-01 -1.191455870866775513e-01 1.197516769170761108e-01 2.205020049586892128e-03 9.180963039398193359e-02 -3.716320991516113281e-01 -3.286530077457427979e-01 2.462660893797874451e-02 1.699926704168319702e-01 1.337430477142333984e-01 -6.988052278757095337e-02 -2.000241875648498535e-01 -1.614424437284469604e-01 1.872556470334529877e-02 -2.108240425586700439e-01 2.280136793851852417e-01 -5.261926725506782532e-02 6.583198159933090210e-02 -8.419056236743927002e-02 1.168266832828521729e-01
-3.505130708217620850e-01 -1.582102775573730469e-01 1.796936988830566406e-01 5.232150852680206299e-02 -3.295885398983955383e-02 2.508749067783355713e-01 2.996893525123596191e-01 -2.287820577621459961e-01 -3.474680706858634949e-02 7.548557221889495850e-02 2.263095676898956299e-01 -1.200308799743652344e-01 -2.236181348562240601e-01 3.792967647314071655e-02 -1.241626664996147156e-01 4.057029485702514648e-01 3.055893480777740479e-01 -1.570756882429122925e-01 -1.789908558130264282e-01 -3.627467155456542969e-02 -1.277202516794204712e-01 1.436082459986209869e-02 -8.269573748111724854e-02 2.491234391927719116e-01 -5.833946913480758667e-02 -6.147283129394054413e-03 9.512553364038467407e-02 5.904617533087730408e-02 1.053851097822189331e-01 -1.280276477336883545e-01 -1.282415445894002914e-02 1.626360863447189331e-01
-4.911288991570472717e-02 -2.502425611019134521e-01 -4.548203200101852417e-02 1.812583021819591522e-02 -1.859584748744964600e-01 4.109190031886100769e-02 2.466174215078353882e-02 -2.899824380874633789e-01 2.206073105335235596e-01 1.940910816192626953e-01 2.487237453460693359e-01 -2.273251712322235107e-01 -2.687180936336517334e-01 -1.111517250537872314e-01 3.872731328010559082e-01 -1.252106111496686935e-02 1.211445257067680359e-01 -1.502831727266311646e-01 -1.954312473535537720e-01 -4.054073989391326904e-02 -1.601011604070663452e-01 3.625113889575004578e-02 2.391986697912216187e-01 5.046306923031806946e-02 -6.169513612985610962e-02 4.643706232309341431e-02 -3.035009503364562988e-01 1.330995559692382812e-01 8.014471083879470825e-02 -7.646714150905609131e-02 1.647514700889587402e-01 2.408533692359924316e-01
-1.153149604797363281e-01 -7.742094248533248901e-02 -1.373828500509262085e-01 -5.233105272054672241e-02 -1.534918546676635742e-01 -6.631996482610702515e-02 3.470750451087951660e-01 -5.808332934975624084e-03 -5.206337198615074158e-02 2.097531110048294067e-01 -8.034224063158035278e-02 -1.658690720796585083e-01 -1.290143430233001709e-01 -2.502210810780525208e-02 -1.991609632968902588e-01 2.752034366130828857e-01 1.796369701623916626e-01 4.690852388739585876e-02 -1.962418109178543091e-01 -4.620987549424171448e-02 -1.022967770695686340e-01 -5.621720477938652039e-02 1.949848383665084839e-01 -1.733981519937515259e-01 -5.973646417260169983e-02 3.093544542789459229e-01 -1.070982739329338074e-01 2.923303246498107910e-01 3.998885154724121094e-01 3.654443658888339996e-03 -7.324673235416412354e-02 2.810406684875488281e-01
2.899215929210186005e-02 -3.797747492790222168e-01 -5.022907257080078125e-02 -1.586954742670059204e-01 -2.712479233741760254e-01 -2.054409235715866089e-01 3.006712794303894043e-01 -1.740701198577880859e-01 9.696058928966522217e-02 -2.165996469557285309e-02 1.080321054905653000e-02 -8.733389526605606079e-02 -3.458489775657653809e-01 1.507704984396696091e-02 1.391534507274627686e-01 2.682582139968872070e-01 2.338577657938003540e-01 8.714389055967330933e-02 -2.936432138085365295e-02 -1.893007308244705200e-01 5.335507169365882874e-02 7.182088680565357208e-03 -1.784027218818664551e-01 3.407035768032073975e-02 1.223996747285127640e-02 6.053224951028823853e-02 -7.821057736873626709e-02 1.261963844299316406e-01 2.833755016326904297e-01 2.860160768032073975e-01 -1.447142660617828369e-01 1.348567754030227661e-01
4.930612072348594666e-02 -4.805833473801612854e-02 -4.668401181697845459e-02 4.455640912055969238e-02 5.731488391757011414e-02 3.075885772705078125e-01 -9.482270106673240662e-03 -3.552803695201873779e-01 9.392375499010086060e-02 -8.861779421567916870e-02 -1.326539814472198486e-01 -2.101057618856430054e-01 -2.104857750236988068e-02 -2.168646603822708130e-01 1.222125217318534851e-01 2.066513895988464355e-01 1.369770169258117676e-01 -4.331339001655578613e-01 -1.490081995725631714e-01 -3.669821843504905701e-02 -1.583826988935470581e-01 3.024392724037170410e-01 -1.007348969578742981e-01 -5.048843100666999817e-02 -1.851726472377777100e-01 -4.062647745013237000e-02 -6.850840896368026733e-02 2.752754986286163330e-01 2.451983690261840820e-01 -2.160818278789520264e-01 -1.674135215580463409e-02 -2.612255699932575226e-02
2.279449068009853363e-02 -3.578926026821136475e-01 -1.209055632352828979e-01 -7.967231795191764832e-03 -3.021660149097442627e-01 6.812277436256408691e-02 1.259288340806961060e-01 -2.318848967552185059e-01 2.252464294433593750e-01 -8.335787057876586914e-02 1.317914128303527832e-01 -1.896964609622955322e-01 -2.152106761932373047e-01 -1.661972105503082275e-01 3.346498012542724609e-01 6.350179761648178101e-02 2.223799526691436768e-01 -1.799224466085433960e-01 -2.214240282773971558e-01 -6.693508476018905640e-02 -1.224150434136390686e-01 1.309820264577865601e-01 1.704391688108444214e-01 -1.057676002383232117e-01 -7.080573588609695435e-02 -9.854111075401306152e-02 -1.324606835842132568e-01 1.582598239183425903e-01 2.176599651575088501e-01 6.521212309598922729e-02 2.089677900075912476e-01 1.726735830307006836e-01
-7.932736724615097046e-02 -2.162827365100383759e-02 -1.334206461906433105e-01 -2.622267603874206543e-01 1.456718593835830688e-01 1.188161410391330719e-02 3.856003656983375549e-02 -2.053128629922866821e-01 -1.980064064264297485e-01 2.502393722534179688e-01 7.720131427049636841e-02 2.428963035345077515e-02 -5.229421705007553101e-02 2.450540661811828613e-02 -2.137294262647628784e-01 1.021567583084106445e-01 4.020078182220458984e-01 -7.369533926248550415e-02 -2.589268982410430908e-01 -1.750966906547546387e-01 2.832575440406799316e-01 -8.206775784492492676e-02 -1.183960214257240295e-01 1.651156544685363770e-01 -7.568123936653137207e-02 -4.695510864257812500e-02 -6.968163698911666870e-02 1.965808868408203125e-01 3.169577717781066895e-01 2.404758706688880920e-02 -6.888589262962341309e-02 3.516163229942321777e-01
-3.322027623653411865e-01 -1.813348680734634399e-01 -3.546161204576492310e-02 1.018415689468383789e-01 -1.556302458047866821e-01 1.142098233103752136e-01 2.381225824356079102e-01 -3.350460827350616455e-01 -8.597514033317565918e-02 1.989425718784332275e-01 3.900000452995300293e-01 -3.449277207255363464e-02 -3.314771875739097595e-02 -4.492201842367649078e-03 -1.272730063647031784e-02 2.788555920124053955e-01 3.375859856605529785e-01 -1.291112601757049561e-01 -1.446789950132369995e-01 -2.333637773990631104e-01 -6.195614114403724670e-02 -4.485790152102708817e-03 3.755058348178863525e-02 7.099267095327377319e-02 -1.081462297588586807e-02 -1.037237048149108887e-01 2.351896464824676514e-02 -6.583720445632934570e-02 9.059311449527740479e-02 -2.221468091011047363e-02 -2.385332435369491577e-01 2.488180994987487793e-01
-2.697160840034484863e-01 5.114230886101722717e-02 -1.083698868751525879e-01 1.751761510968208313e-02 -3.011070489883422852e-01 -2.692568004131317139e-01 2.893669605255126953e-01 -1.957830786705017090e-01 -2.626829780638217926e-02 3.583423420786857605e-02 1.113967671990394592e-01 -2.472633570432662964e-01 -3.172679245471954346e-01 -1.217318996787071228e-01 4.773588106036186218e-02 1.848352104425430298e-01 2.583831846714019775e-01 -1.212164089083671570e-01 -5.648235231637954712e-02 -9.994284808635711670e-02 -2.441702932119369507e-01 -4.594992846250534058e-02 -1.430793404579162598e-01 -1.181311681866645813e-01 -1.389521062374114990e-01 -2.033248841762542725e-01 -6.624029576778411865e-02 3.339818418025970459e-01 1.083622276782989502e-01 3.451643884181976318e-02 -2.042083768174052238e-03 1.400195062160491943e-01
7.933285832405090332e-02 -3.070176541805267334e-01 -2.649312019348144531e-01 3.021801449358463287e-02 1.096174120903015137e-01 -7.455263286828994751e-02 -7.054635882377624512e-02 -6.426005065441131592e-02 8.150860667228698730e-03 1.661167442798614502e-01 2.355501651763916016e-01 -1.616338640451431274e-01 2.154711335897445679e-01 -1.546939015388488770e-01 8.504920639097690582e-03 2.083723545074462891e-01 7.830642163753509521e-02 -3.790290653705596924e-01 5.220728740096092224e-02 2.120072990655899048e-01 -2.852517366409301758e-01 3.642484173178672791e-02 -5.670965090394020081e-02 4.160122480243444443e-03 -1.724354773759841919e-01 2.029014825820922852e-01 -1.322798728942871094e-01 3.279158771038055420e-01 2.792264521121978760e-01 -6.611935794353485107e-02 -6.705482304096221924e-02 1.112779974937438965e-01
-6.086860224604606628e-02 -1.301034688949584961e-01 -7.159887999296188354e-02 2.732937037944793701e-01 -1.207153201103210449e-01 -6.062868516892194748e-03 -2.837782800197601318e-01 -3.816051483154296875e-01 2.001391053199768066e-01 1.931125670671463013e-01 9.390643984079360962e-02 -1.050786674022674561e-01 -2.197861075401306152e-01 1.382035762071609497e-01 9.875195473432540894e-02 3.677132129669189453e-01 9.166496247053146362e-02 5.697330459952354431e-02 -1.243998259305953979e-01 -6.309950351715087891e-02 1.874495856463909149e-02 3.055855929851531982e-01 -2.767306864261627197e-01 -1.084674671292304993e-01 -3.800068423151969910e-02 8.476661890745162964e-02 -2.375951856374740601e-01 6.915178149938583374e-03 8.283324539661407471e-02 6.536140292882919312e-02 -9.406317956745624542e-03 2.442877143621444702e-01
-2.508496493101119995e-02 2.280801236629486084e-01 -7.815946638584136963e-02 -3.258051723241806030e-02 -2.566683888435363770e-01 -1.075190976262092590e-01 4.393532872200012207e-01 -1.049281954765319824e-01 -1.726271584630012512e-02 2.591117471456527710e-02 2.227186970412731171e-02 -2.609781324863433838e-01 -3.786204010248184204e-02 -1.362308263778686523e-01 4.956932738423347473e-02 2.852028310298919678e-01 2.020308375358581543e-01 -3.117473125457763672e-01 -1.689721196889877319e-01 5.358862504363059998e-02 -1.400573998689651489e-01 2.494522742927074432e-02 -3.036816418170928955e-01 -1.193404570221900940e-01 -1.152874529361724854e-01 -1.282470077276229858e-01 -4.198814928531646729e-02 2.614674568176269531e-01 1.970307230949401855e-01 1.163485571742057800e-01 5.549217760562896729e-02 1.841220557689666748e-01
-5.083623528480529785e-02 1.604007333517074585e-01 8.253324776887893677e-02 -5.595011636614799500e-02 -1.937256604433059692e-01 7.321728765964508057e-02 2.758046686649322510e-01 1.868287622928619385e-01 -4.136589542031288147e-02 1.290897130966186523e-01 2.828933298587799072e-01 -1.568883210420608521e-01 1.774317584931850433e-02 -1.700524538755416870e-01 -1.467180401086807251e-01 3.503957092761993408e-01 7.680030167102813721e-02 -2.644758224487304688e-01 -3.494672477245330811e-01 -1.757057458162307739e-01 8.270782418549060822e-03 2.016635686159133911e-01 -7.222252339124679565e-02 -1.527392268180847168e-01 9.831194579601287842e-02 -1.095674815587699413e-03 -4.354448989033699036e-02 3.351818025112152100e-01 9.775900095701217651e-02 3.499586507678031921e-02 -1.032892093062400818e-01 2.604617774486541748e-01
-8.188481628894805908e-02 -4.681684076786041260e-02 -1.849395632743835449e-01 2.073268145322799683e-01 -4.153119325637817383e-01 -8.600901067256927490e-02 9.643704444169998169e-02 -1.893749982118606567e-01 -2.434155903756618500e-02 1.475205868482589722e-01 7.975447177886962891e-02 -2.198615372180938721e-01 -2.299351617693901062e-02 -1.513626575469970703e-01 2.105783522129058838e-01 6.863648444414138794e-02 2.612321376800537109e-01 1.973236212506890297e-03 -1.545198112726211548e-01 -1.647601872682571411e-01 -8.992509543895721436e-02 -1.625174283981323242e-01 -2.799819707870483398e-01 -3.490661829710006714e-02 8.088651299476623535e-02 3.001374378800392151e-02 4.880530759692192078e-02 4.762833416461944580e-01 1.658288687467575073e-01 -1.948298513889312744e-01 -4.837393760681152344e-03 -6.160663068294525146e-02
-3.305127099156379700e-02 -2.814489305019378662e-01 2.178938537836074829e-01 3.085178509354591370e-02 1.054380163550376892e-01 -6.340920925140380859e-02 -1.725150644779205322e-01 -2.246104776859283447e-01 3.091921284794807434e-02 4.157315492630004883e-01 6.693113595247268677e-02 3.941923752427101135e-02 -1.009089052677154541e-01 -8.961056172847747803e-02 -2.190107479691505432e-02 1.321530640125274658e-01 2.730890512466430664e-01 -8.747559785842895508e-02 -9.417837113142013550e-02 -2.622886598110198975e-01 -4.197216033935546875e-02 1.926677078008651733e-01 1.061688289046287537e-01 8.789025247097015381e-03 -8.139923214912414551e-02 -7.379719614982604980e-02 -1.926385611295700073e-01 3.739379942417144775e-01 -1.554443538188934326e-01 -8.818274736404418945e-02 -3.635080996900796890e-03 3.589523434638977051e-01
-2.750324606895446777e-01 -3.572279810905456543e-01 5.943673849105834961e-02 5.339835956692695618e-02 1.186230778694152832e-01 2.233226448297500610e-01 6.927464902400970459e-02 -2.990372478961944580e-01 1.342939883470535278e-01 1.063696667551994324e-01 2.396102696657180786e-01 -1.529057621955871582e-01 -5.697311088442802429e-02 -3.050440363585948944e-02 -6.236534938216209412e-02 4.409238994121551514e-01 3.800184726715087891e-01 -6.379201263189315796e-02 -5.986502766609191895e-02 8.323320746421813965e-02 4.244751855731010437e-02 -7.017546892166137695e-02 -2.149730734527111053e-02 -1.578978598117828369e-01 -6.207600980997085571e-02 -1.537651717662811279e-01 5.847719311714172363e-02 -5.929627269506454468e-02 2.176167219877243042e-01 6.697033345699310303e-02 -2.052697390317916870e-01 -6.812125444412231445e-03
-5.624555423855781555e-02 4.415537044405937195e-02 2.724952399730682373e-01 -2.037480473518371582e-01 1.494031846523284912e-01 -1.185154393315315247e-01 -2.117711901664733887e-01 2.081872336566448212e-02 -3.184066712856292725e-02 1.899750679731369019e-01 4.411908388137817383e-01 8.363693952560424805e-03 -1.612845994532108307e-02 -9.504141658544540405e-02 2.128932625055313110e-01 8.703649044036865234e-02 1.475407481193542480e-01 -4.056490063667297363e-01 -2.575084865093231201e-01 -1.810530275106430054e-01 -1.633722148835659027e-02 -9.731300175189971924e-03 3.735953196883201599e-02 1.278236415237188339e-02 2.124104462563991547e-02 1.394204199314117432e-01 5.420158058404922485e-02 3.890782594680786133e-01 -4.001102223992347717e-02 -6.927885860204696655e-02 1.435414850711822510e-01 1.221151128411293030e-01
-1.741455793380737305e-01 -2.377088367938995361e-01 -1.229296550154685974e-01 2.164355106651782990e-02 -2.177709788084030151e-01 1.174834743142127991e-01 -1.921474039554595947e-01 -1.624246090650558472e-01 2.071252167224884033e-01 2.282044664025306702e-02 1.763604730367660522e-01 -8.673612773418426514e-02 -3.414377570152282715e-01 6.054425239562988281e-02 1.713712811470031738e-01 1.858800202608108521e-01 1.723514646291732788e-01 -1.089775115251541138e-01 -6.596975028514862061e-02 -1.565882861614227295e-01 -7.402238249778747559e-02 -1.546251326799392700e-01 -1.883838474750518799e-01 -1.373082399368286133e-01 -3.763524889945983887e-01 -1.379770189523696899e-01 -1.489361524581909180e-01 1.474472582340240479e-01 7.962813600897789001e-03 3.395477831363677979e-01 4.014685750007629395e-03 1.808008253574371338e-01
-1.357575505971908569e-01 -1.676161885261535645e-01 -1.523156613111495972e-01 -8.178313821554183960e-02 -6.077770609408617020e-03 -1.894410252571105957e-01 3.026529848575592041e-01 2.190820639953017235e-03 1.630351692438125610e-02 9.933120012283325195e-02 -2.870102971792221069e-02 -6.403715908527374268e-02 -1.289042234420776367e-01 -1.385300308465957642e-01 -2.392663657665252686e-01 1.885953247547149658e-01 1.427936702966690063e-01 9.989101439714431763e-02 -1.200362890958786011e-01 -9.610202163457870483e-02 9.498509019613265991e-02 -1.068754270672798157e-01 -5.845238268375396729e-02 -6.653259694576263428e-02 -1.860828399658203125e-01 2.152577936649322510e-01 -2.561880350112915039e-01 3.591699898242950439e-01 4.043457210063934326e-01 -1.449693888425827026e-01 1.858142316341400146e-01 2.746640443801879883e-01
6.423740088939666748e-02 -2.114283107221126556e-02 5.231663212180137634e-02 6.167620047926902771e-02 7.947415113449096680e-03 -1.433284133672714233e-01 1.382682621479034424e-01 3.337766602635383606e-02 2.121362239122390747e-01 -2.996331453323364258e-01 4.418260604143142700e-02 -1.134793013334274292e-01 9.641231596469879150e-02 1.729913055896759033e-01 2.345786988735198975e-01 2.629153430461883545e-01 2.870711982250213623e-01 -2.597020864486694336e-01 -4.651778191328048706e-02 -3.439206480979919434e-01 -1.031412184238433838e-01 2.388319224119186401e-01 -1.447539776563644409e-01 -7.290265057235956192e-04 -1.427111476659774780e-01 2.371820360422134399e-01 -8.534271270036697388e-02 3.315310776233673096e-01 1.084871143102645874e-01 2.089868187904357910e-01 -1.202184334397315979e-01 1.114182695746421814e-01
-2.401075363159179688e-01 -2.677093744277954102e-01 1.054420769214630127e-01 -1.786716431379318237e-01 9.576407819986343384e-02 2.488081902265548706e-01 3.897121176123619080e-02 -8.447693288326263428e-02 1.180929169058799744e-01 2.409588396549224854e-01 3.420918285846710205e-01 -2.382155209779739380e-01 -1.468050926923751831e-01 1.944166570901870728e-01 5.551268160343170166e-02 1.261960119009017944e-01 9.683308750391006470e-02 -8.885387331247329712e-02 1.172456983476877213e-02 9.047797322273254395e-02 -8.942312002182006836e-02 -2.258441895246505737e-01 -7.034188508987426758e-02 -2.853023707866668701e-01 -1.679072529077529907e-01 -1.534704118967056274e-01 -1.676085144281387329e-01 2.459598928689956665e-01 6.254167854785919189e-02 2.594299316406250000e-01 1.100299805402755737e-01 1.707925796508789062e-01
-2.684130966663360596e-01 -2.656915783882141113e-01 2.155229747295379639e-01 7.417785376310348511e-02 1.833765506744384766e-01 5.063200369477272034e-02 -1.386860013008117676e-01 -3.296711146831512451e-01 5.186598747968673706e-02 1.456210762262344360e-01 1.941970586776733398e-01 -2.778079733252525330e-02 -2.614191472530364990e-01 -1.559969782829284668e-01 3.438986837863922119e-02 6.664016097784042358e-02 1.531925201416015625e-01 -1.829196065664291382e-01 2.685340866446495056e-02 -6.362662464380264282e-02 4.629477858543395996e-02 3.722093403339385986e-01 1.579507254064083099e-02 -8.614667505025863647e-02 4.257261753082275391e-02 3.192445635795593262e-01 -1.095675304532051086e-01 2.468470036983489990e-01 -7.919967174530029297e-02 6.370589137077331543e-02 -9.295243769884109497e-02 2.737412154674530029e-01
-2.339072227478027344e-01 -2.655014395713806152e-01 -2.913988232612609863e-01 1.982288360595703125e-01 -9.561963379383087158e-02 1.441707015037536621e-01 -1.804479584097862244e-02 -7.030947506427764893e-02 -8.065138757228851318e-02 3.867192566394805908e-02 9.358199685811996460e-02 3.827334567904472351e-02 -6.137022376060485840e-02 1.336138229817152023e-02 1.369556337594985962e-01 1.173829436302185059e-01 1.015437915921211243e-01 -7.619715481996536255e-02 1.981007866561412811e-02 -6.186117231845855713e-02 -9.808370471000671387e-02 1.941860914230346680e-01 1.939644962549209595e-01 8.123554289340972900e-02 -2.968497872352600098e-01 1.309967339038848877e-01 -4.730914905667304993e-02 4.101583957672119141e-01 4.276922941207885742e-01 5.173579975962638855e-02 -2.917567789554595947e-01 -4.831500351428985596e-02
-2.376513034105300903e-01 -1.789012700319290161e-01 -6.659530103206634521e-02 -6.694515049457550049e-02 -2.865055017173290253e-02 3.142557293176651001e-02 3.374774456024169922e-01 -8.544582128524780273e-02 -1.317000091075897217e-01 1.588520035147666931e-02 2.572182118892669678e-01 -1.929047554731369019e-01 -1.022185236215591431e-01 -1.084009855985641479e-01 -1.152176856994628906e-01 3.646373152732849121e-01 2.290076166391372681e-01 1.616630405187606812e-01 -2.199286669492721558e-01 -1.302592754364013672e-01 -2.803073227405548096e-01 -8.475390076637268066e-02 1.892676502466201782e-01 1.486889272928237915e-01 -7.012275047600269318e-03 3.231369704008102417e-02 -1.068124026060104370e-01 1.200116798281669617e-01 3.424534499645233154e-01 -1.292545795440673828e-01 1.377678513526916504e-01 1.507506370544433594e-01
5.228426307439804077e-03 1.626751869916915894e-01 1.921440809965133667e-01 -1.340389847755432129e-01 1.447547040879726410e-02 -4.181162267923355103e-02 6.101399287581443787e-02 -1.163460910320281982e-01 1.911332644522190094e-02 2.641434371471405029e-01 2.321686297655105591e-01 1.798126697540283203e-01 1.917205750942230225e-01 -2.143143862485885620e-01 8.799266815185546875e-02 1.058897823095321655e-01 2.475014775991439819e-01 -7.780840992927551270e-02 -2.766131460666656494e-01 -7.844489812850952148e-02 5.595911666750907898e-02 -2.517552673816680908e-01 -2.269215136766433716e-01 1.440297514200210571e-01 8.787510544061660767e-02 -1.239505857229232788e-01 -2.527272142469882965e-02 4.258858263492584229e-01 2.208632081747055054e-01 1.875714957714080811e-02 2.567434906959533691e-01 1.803039461374282837e-01
3.348589688539505005e-02 7.830862700939178467e-02 -3.971647098660469055e-02 -7.901837676763534546e-02 3.565567359328269958e-02 3.704544603824615479e-01 1.755184382200241089e-01 -4.397642239928245544e-02 2.117584943771362305e-01 5.197853595018386841e-02 9.516871720552444458e-02 9.519750624895095825e-02 -2.329105883836746216e-01 -1.643416881561279297e-01 2.497115582227706909e-01 3.868674039840698242e-01 -1.310305893421173096e-01 -2.276345491409301758e-01 -1.606895476579666138e-01 -9.567448496818542480e-02 -3.158440589904785156e-01 8.808892220258712769e-02 -4.649415239691734314e-02 -1.385839730501174927e-01 -1.841396391391754150e-01 1.500933151692152023e-02 -1.035151779651641846e-01 3.482525646686553955e-01 7.648311555385589600e-02 -1.123309507966041565e-01 1.521824300289154053e-01 1.188897639513015747e-01
-3.677582740783691406e-01 -3.021562397480010986e-01 -1.871327161788940430e-01 -4.371780157089233398e-02 -1.427226513624191284e-02 1.085858270525932312e-01 -4.734550602734088898e-03 -1.497163027524948120e-01 2.660017013549804688e-01 3.306626379489898682e-01 4.022727310657501221e-01 -1.918845027685165405e-01 -9.643325954675674438e-02 9.273913502693176270e-02 -1.760976947844028473e-02 1.106707472354173660e-02 9.726447612047195435e-02 -7.233131676912307739e-02 -9.684495627880096436e-02 -1.632479876279830933e-01 -1.626760661602020264e-01 -3.236601501703262329e-02 -2.797347865998744965e-02 -3.148853778839111328e-02 -9.232496470212936401e-02 -6.467537488788366318e-03 -1.494645327329635620e-01 2.358383983373641968e-01 -3.205821663141250610e-02 2.631038427352905273e-01 2.031894028186798096e-01 1.641789227724075317e-01
-3.680013418197631836e-01 1.141514554619789124e-01 9.189046919345855713e-02 3.515808284282684326e-02 -7.916128635406494141e-02 -7.988816499710083008e-02 -2.628236077725887299e-02 -1.817954331636428833e-02 1.508384644985198975e-01 1.605216413736343384e-01 1.286486238241195679e-01 -3.146690130233764648e-01 -1.639305502176284790e-01 -2.977840006351470947e-01 -7.710350211709737778e-03 -1.252152323722839355e-01 2.614437229931354523e-02 -9.719037264585494995e-02 -2.404992431402206421e-01 -7.235334813594818115e-02 -9.381783008575439453e-02 1.010383889079093933e-01 -9.648334234952926636e-02 -2.632851526141166687e-02 -2.990847639739513397e-02 3.345485031604766846e-01 -1.946310549974441528e-01 3.770962655544281006e-01 2.086898535490036011e-01 6.265051662921905518e-02 -2.996131181716918945e-01 2.143415063619613647e-02
-8.043593168258666992e-02 -2.779648303985595703e-01 2.246979475021362305e-01 6.257684528827667236e-02 -2.117162011563777924e-02 3.243579566478729248e-01 -3.025720715522766113e-01 -2.527716383337974548e-02 5.421422421932220459e-02 1.741384714841842651e-01 -1.410607248544692993e-01 -1.274959743022918701e-01 -2.295347601175308228e-01 -5.715880915522575378e-02 -6.235790997743606567e-02 1.047297567129135132e-01 5.165095254778862000e-02 -9.927124530076980591e-02 -7.179561257362365723e-02 1.135650090873241425e-02 -4.463365674018859863e-01 1.103693321347236633e-01 -1.522606462240219116e-01 -2.126596122980117798e-01 -1.057294234633445740e-01 -8.165946230292320251e-03 -2.175766676664352417e-01 2.252803742885589600e-01 2.354991734027862549e-01 1.224743016064167023e-02 4.815949499607086182e-02 2.427176833152770996e-01
-1.846679151058197021e-01 -2.234275043010711670e-01 8.212092518806457520e-02 2.274057865142822266e-01 -3.009445965290069580e-01 -1.008227393031120300e-01 4.447365179657936096e-03 -9.925000369548797607e-02 3.901098296046257019e-02 9.883041679859161377e-02 1.621290743350982666e-01 -2.828411757946014404e-01 -1.423478573560714722e-01 -1.274520158767700195e-01 1.234611198306083679e-01 6.666380068054422736e-05 2.654658257961273193e-01 1.100636720657348633e-01 -4.876049607992172241e-02 1.239153463393449783e-02 -1.970963366329669952e-02 -4.225882235914468765e-03 -1.195886135101318359e-01 -2.831265926361083984e-01 -2.419903576374053955e-01 3.435057103633880615e-01 1.602713391184806824e-02 3.423519730567932129e-01 2.131363749504089355e-01 7.434284687042236328e-02 -1.926055699586868286e-01 -1.246589198708534241e-01
-2.131797522306442261e-01 -4.556090012192726135e-02 1.411080639809370041e-02 9.843704849481582642e-02 -1.559822410345077515e-01 3.299037367105484009e-02 4.462374448776245117e-01 5.763075873255729675e-02 2.061127871274948120e-01 2.233134061098098755e-01 -7.412070780992507935e-02 1.913749612867832184e-02 -2.616314291954040527e-01 -1.278830468654632568e-01 3.812023997306823730e-02 9.682933986186981201e-02 9.611918032169342041e-02 -8.030548691749572754e-02 -3.447039425373077393e-01 -2.774253487586975098e-01 -3.178681060671806335e-02 8.049845695495605469e-02 -3.061995506286621094e-01 2.663529515266418457e-01 -1.620850265026092529e-01 1.041521281003952026e-01 -1.699683219194412231e-01 2.247630506753921509e-01 7.914451509714126587e-02 -1.025545503944158554e-02 -5.125744268298149109e-03 1.195316612720489502e-01
5.526552349328994751e-02 -1.202909052371978760e-01 -2.602601796388626099e-02 1.640070378780364990e-01 -2.770627439022064209e-01 4.014109075069427490e-02 2.065362036228179932e-01 -3.563511073589324951e-01 2.569826841354370117e-01 1.570329070091247559e-02 2.577516734600067139e-01 -2.298096567392349243e-01 -2.171248048543930054e-01 -2.331267297267913818e-01 3.211494088172912598e-01 6.135222967714071274e-03 1.517774313688278198e-01 -1.597456485033035278e-01 -2.409486770629882812e-01 1.533302366733551025e-01 -1.411705166101455688e-01 1.144156306982040405e-01 7.129820436239242554e-02 -1.545989653095602989e-03 -1.157509908080101013e-01 -3.411823511123657227e-02 -1.287407875061035156e-01 5.168674048036336899e-03 1.544887125492095947e-01 5.561988428235054016e-02 5.650944542139768600e-03 3.004961311817169189e-01
-2.299652397632598877e-01 2.023115605115890503e-01 -2.036144733428955078e-01 -3.201737701892852783e-01 -5.779938772320747375e-02 2.732542455196380615e-01 7.476861774921417236e-02 -2.683746814727783203e-01 -4.376906156539916992e-02 1.834050118923187256e-01 9.472046792507171631e-02 -2.055408060550689697e-01 -1.251877248287200928e-01 9.349922090768814087e-02 6.602932512760162354e-02 5.748935416340827942e-02 1.788298636674880981e-01 -1.072132214903831482e-01 -1.985117793083190918e-01 -1.877841800451278687e-01 1.035730727016925812e-02 -2.186229638755321503e-02 -2.891896665096282959e-01 6.204622238874435425e-02 1.025320887565612793e-01 3.416366577148437500e-01 -2.832183539867401123e-01 1.795573383569717407e-01 1.948824971914291382e-01 4.910948872566223145e-02 -3.297191113233566284e-02 1.924837939441204071e-02
-2.584239244461059570e-01 -8.180107176303863525e-02 1.064992919564247131e-01 2.798555046319961548e-02 -7.827559858560562134e-02 2.692561782896518707e-02 5.424666404724121094e-01 -1.328242123126983643e-01 1.003930941224098206e-01 1.316601336002349854e-01 2.028290778398513794e-01 -1.660542935132980347e-01 2.979573793709278107e-02 -2.181910574436187744e-01 -2.055191993713378906e-01 2.378329038619995117e-01 6.415604799985885620e-02 -2.073997706174850464e-01 -2.081297188997268677e-01 -3.228667080402374268e-01 6.319899111986160278e-02 -6.204281747341156006e-02 -1.069135367870330811e-01 1.508218646049499512e-01 4.815927147865295410e-02 -3.865206241607666016e-02 9.843468666076660156e-03 2.111386060714721680e-01 2.530106008052825928e-01 -4.788374528288841248e-02 2.648516558110713959e-02 4.527590645011514425e-04
-9.714216575957834721e-04 -1.162886619567871094e-01 2.916710972785949707e-01 1.186647489666938782e-01 6.925520300865173340e-02 -1.631538122892379761e-01 -3.700220286846160889e-01 -8.320077322423458099e-03 -9.436175972223281860e-02 -2.033870667219161987e-02 1.649389415979385376e-01 7.054490596055984497e-02 -2.022534608840942383e-01 -2.068475335836410522e-01 1.659416556358337402e-01 5.937965214252471924e-02 2.229030877351760864e-01 -3.987310826778411865e-01 -3.271506726741790771e-01 -1.482353508472442627e-01 -6.068453937768936157e-02 9.830630570650100708e-02 -2.346369177103042603e-01 -6.348287314176559448e-02 6.258817762136459351e-02 6.939435750246047974e-02 -5.309692025184631348e-02 2.837347686290740967e-01 8.574520796537399292e-02 -7.247041910886764526e-02 -1.665835231542587280e-01 1.419533938169479370e-01
-1.535310745239257812e-01 -2.449503839015960693e-01 1.078202873468399048e-01 -4.083783179521560669e-02 -8.846966177225112915e-02 -1.367609053850173950e-01 -3.729003947228193283e-03 -2.421848475933074951e-01 1.185973063111305237e-01 -4.232355952262878418e-02 2.557691335678100586e-01 -6.988169252872467041e-02 -3.325256109237670898e-01 8.688478916883468628e-02 7.042043656110763550e-02 6.148877739906311035e-02 7.298847287893295288e-02 -6.273220479488372803e-02 -1.495739817619323730e-01 -7.431293278932571411e-02 -1.147172152996063232e-01 4.958157241344451904e-02 -3.015859127044677734e-01 -3.046577870845794678e-01 -1.830450296401977539e-01 1.431108415126800537e-01 -4.294977188110351562e-01 2.658389806747436523e-01 5.782046541571617126e-02 1.670321077108383179e-01 -1.160626336932182312e-01 1.205499246716499329e-01
-3.633973598480224609e-01 -1.328175961971282959e-01 2.280105054378509521e-01 5.632877349853515625e-02 -1.467690467834472656e-01 2.154432795941829681e-02 -1.031774431467056274e-01 -1.341896057128906250e-01 2.045056521892547607e-01 3.893904760479927063e-02 2.202313095331192017e-01 -1.588300764560699463e-01 -1.216715425252914429e-01 -1.187541522085666656e-02 -4.001569747924804688e-02 8.668699115514755249e-02 -5.531152337789535522e-02 -5.966245010495185852e-02 -9.212560206651687622e-02 -2.231700718402862549e-02 -5.488001625053584576e-04 2.291516810655593872e-01 -1.487942487001419067e-01 -1.106983274221420288e-01 -3.174588084220886230e-01 3.694766759872436523e-01 -2.105621546506881714e-01 1.843905895948410034e-01 1.051730364561080933e-01 1.982840746641159058e-01 -3.324760496616363525e-01 1.558759808540344238e-01
-1.467958241701126099e-01 -1.266766190528869629e-01 1.562225371599197388e-01 7.530872523784637451e-02 -3.222432732582092285e-02 1.201106086373329163e-01 1.800018996000289917e-01 -1.309849321842193604e-01 5.065158754587173462e-02 3.413958549499511719e-01 5.744447186589241028e-02 1.301595866680145264e-01 -9.623228758573532104e-02 3.318285942077636719e-02 3.117707073688507080e-01 8.413774520158767700e-02 3.799124956130981445e-01 7.475740462541580200e-02 -2.249613851308822632e-01 -2.526477277278900146e-01 -1.692553162574768066e-01 -7.535921037197113037e-02 -8.716277778148651123e-02 2.026644200086593628e-01 -1.610530167818069458e-01 6.750871241092681885e-02 2.455741763114929199e-01 1.666249781847000122e-01 2.400771081447601318e-01 2.881290316581726074e-01 -7.563026994466781616e-02 -3.171224147081375122e-02
3.564072027802467346e-02 -1.080551892518997192e-01 -3.219939395785331726e-02 5.344654247164726257e-02 3.521217778325080872e-02 2.533372342586517334e-01 -6.212623044848442078e-02 -1.156712882220745087e-02 1.441193744540214539e-02 -3.901105374097824097e-02 1.259379740804433823e-02 4.803780838847160339e-02 -8.305059373378753662e-02 -1.200171560049057007e-01 5.562253668904304504e-02 4.046515524387359619e-01 -3.902148082852363586e-02 -6.273264437913894653e-02 -3.310401737689971924e-01 1.171129383146762848e-02 -4.911611378192901611e-01 1.138992905616760254e-01 -6.869032233953475952e-02 9.674469381570816040e-02 -2.315338551998138428e-01 5.744807794690132141e-02 -3.197911009192466736e-02 4.208690822124481201e-01 1.569563746452331543e-01 -3.167501417919993401e-03 2.324071973562240601e-01 1.556284874677658081e-01
9.194818884134292603e-02 -1.228935718536376953e-01 -4.467635601758956909e-02 1.699711531400680542e-01 -1.556289047002792358e-01 -3.807552903890609741e-02 1.400024145841598511e-01 -1.950784474611282349e-01 1.940638944506645203e-02 4.173355102539062500e-01 -2.004174515604972839e-02 -1.128665078431367874e-02 -1.391141712665557861e-01 -1.559891253709793091e-01 -3.681574389338493347e-02 3.819585442543029785e-01 2.950858473777770996e-01 -3.555256873369216919e-02 -1.004733741283416748e-01 -1.942551285028457642e-01 2.270654141902923584e-01 1.170678138732910156e-01 -2.512360550463199615e-02 -1.001648902893066406e-01 3.830553963780403137e-02 -8.794710040092468262e-02 2.706987597048282623e-02 3.451953828334808350e-01 1.229814216494560242e-01 3.636833131313323975e-01 -6.747659295797348022e-02 5.556359142065048218e-02
-1.428949385881423950e-01 2.121752947568893433e-01 1.829489469528198242e-01 -1.520554423332214355e-01 -7.266994565725326538e-02 -7.933216542005538940e-02 1.716158539056777954e-01 -6.820143014192581177e-02 1.743832416832447052e-02 -2.365280687808990479e-01 1.211289092898368835e-01 7.971767336130142212e-02 -4.480048548430204391e-03 2.670328505337238312e-02 -6.166385114192962646e-02 1.891083717346191406e-01 4.066120088100433350e-01 -3.363869488239288330e-01 -8.916316181421279907e-02 -1.467642784118652344e-01 -1.430516690015792847e-01 1.349198520183563232e-01 -1.081817597150802612e-01 1.109250336885452271e-01 -2.622210681438446045e-01 1.653417199850082397e-01 -2.614977210760116577e-02 3.300801217555999756e-01 1.425436437129974365e-01 2.812876701354980469e-01 -1.778543442487716675e-01 8.518877625465393066e-02
-1.963070929050445557e-01 -2.062668949365615845e-01 -5.237304791808128357e-02 -3.666646033525466919e-02 6.749079376459121704e-02 2.659953236579895020e-01 -2.941988036036491394e-02 -1.311178952455520630e-01 2.031643390655517578e-01 -1.009394302964210510e-01 3.592358231544494629e-01 -9.657564759254455566e-02 -1.543868929147720337e-01 -1.919539272785186768e-01 -1.246518194675445557e-01 3.114419877529144287e-01 2.600209712982177734e-01 -2.190469652414321899e-01 -3.290525674819946289e-01 -1.887944787740707397e-01 9.271494299173355103e-02 -2.349379844963550568e-02 -1.137730851769447327e-02 -5.385265499353408813e-02 7.874338328838348389e-02 5.520750954747200012e-02 1.833572387695312500e-01 -1.049982234835624695e-01 1.100161951035261154e-02 2.361309975385665894e-01 -1.938249915838241577e-01 1.984380036592483521e-01
-1.806197613477706909e-01 -2.576693594455718994e-01 -1.234354102052748203e-03 -5.817416589707136154e-03 -1.526638418436050415e-01 2.296274006366729736e-01 1.098397672176361084e-01 -7.832725346088409424e-02 2.044154554605484009e-01 2.356883883476257324e-01 3.829629719257354736e-02 -1.010133251547813416e-01 1.875356733798980713e-01 -2.813488841056823730e-01 2.266500294208526611e-01 -3.837370872497558594e-02 3.588728308677673340e-01 -2.817770838737487793e-01 8.899772167205810547e-02 2.010079175233840942e-01 -1.131877601146697998e-01 7.660903502255678177e-03 -1.578832715749740601e-01 4.696501418948173523e-03 -6.158587709069252014e-02 -1.004554578685201705e-04 -5.010092258453369141e-02 2.586205601692199707e-01 2.031887024641036987e-01 -2.736903727054595947e-01 6.242303550243377686e-02 2.071951478719711304e-01
-4.235703647136688232e-01 -5.319536477327346802e-02 5.860075727105140686e-02 1.866905540227890015e-01 -1.175840292125940323e-02 1.866525262594223022e-01 6.348374485969543457e-02 -1.329883933067321777e-01 -5.382428318262100220e-02 1.203668043017387390e-01 -8.558356761932373047e-02 1.083711087703704834e-01 -2.161181271076202393e-01 1.403256654739379883e-01 -5.396764352917671204e-02 4.436552822589874268e-01 1.787423044443130493e-01 2.667116932570934296e-03 2.352150715887546539e-02 -3.107942640781402588e-01 -1.269009411334991455e-01 -1.865938156843185425e-01 -1.061868071556091309e-01 -2.839638665318489075e-02 -1.497775316238403320e-01 2.260033972561359406e-02 1.162787303328514099e-01 3.663233295083045959e-02 3.101177513599395752e-01 2.302578240633010864e-01 1.119748651981353760e-01 1.689395010471343994e-01
-1.529696881771087646e-01 -4.190516471862792969e-01 1.024681478738784790e-01 -1.076417602598667145e-02 1.693854480981826782e-01 -2.709146589040756226e-02 -1.758528947830200195e-01 -3.730909824371337891e-01 1.980592310428619385e-01 1.742360740900039673e-01 1.003343835473060608e-01 -1.682070940732955933e-01 -2.411279231309890747e-01 -3.920406848192214966e-02 1.376103013753890991e-01 1.141862347722053528e-01 1.816228777170181274e-01 -2.145038545131683350e-01 -9.445111453533172607e-02 -1.055594608187675476e-01 -1.448493748903274536e-01 2.690280377864837646e-01 -5.951119959354400635e-02 -1.960981935262680054e-01 3.403065726161003113e-03 -2.503683231770992279e-02 -1.908150464296340942e-01 2.932195663452148438e-01 -2.593513950705528259e-02 2.796443365514278412e-02 8.918505162000656128e-02 1.561455577611923218e-01
-3.960822522640228271e-01 1.763832569122314453e-01 1.648273319005966187e-01 -8.730157860554754734e-04 -1.374202966690063477e-01 1.506918817758560181e-01 1.793782562017440796e-01 -1.957287788391113281e-01 -5.217900499701499939e-02 1.926368027925491333e-01 4.310904815793037415e-02 -4.076832830905914307e-01 3.440874069929122925e-02 3.069712407886981964e-02 7.746090739965438843e-02 2.262896001338958740e-01 1.795029342174530029e-01 1.084346976131200790e-02 1.312661170959472656e-01 -1.528740227222442627e-01 2.194629460573196411e-01 -1.299482733011245728e-01 -2.433760911226272583e-01 5.297552328556776047e-03 -1.166892871260643005e-01 -1.084971576929092407e-01 -2.411496639251708984e-02 3.622839748859405518e-01 1.035347208380699158e-01 5.851852148771286011e-02 1.334982514381408691e-01 1.381867825984954834e-01
-2.513497173786163330e-01 -2.151424288749694824e-01 1.303543001413345337e-01 1.349935978651046753e-01 8.785190433263778687e-02 1.576105207204818726e-01 1.513697952032089233e-01 -1.894450634717941284e-01 3.085815347731113434e-02 4.841246455907821655e-02 -2.695477753877639771e-02 -3.059391081333160400e-01 2.111712545156478882e-01 -5.129589885473251343e-02 -4.051662981510162354e-02 7.060354202985763550e-02 3.462033271789550781e-01 2.431144379079341888e-02 -2.486845403909683228e-01 1.557286083698272705e-02 2.106701433658599854e-01 2.679964303970336914e-01 -2.414813041687011719e-01 -2.616754472255706787e-01 -2.159682512283325195e-01 -1.018969807773828506e-02 -1.043610796332359314e-01 1.813523620367050171e-01 2.368667274713516235e-01 1.522870361804962158e-01 1.130822524428367615e-01 6.596558541059494019e-02
-2.490739822387695312e-01 -1.391566693782806396e-01 3.138385713100433350e-01 1.143916249275207520e-01 1.976244151592254639e-01 -3.881652653217315674e-02 -1.637396514415740967e-01 7.330369204282760620e-02 1.476802676916122437e-01 3.054876327514648438e-01 2.137671858072280884e-01 -2.203760594129562378e-01 -9.445551037788391113e-02 3.538673743605613708e-02 -2.702837996184825897e-02 -8.221317827701568604e-02 1.458571944385766983e-02 -9.839557111263275146e-02 7.263790816068649292e-02 5.579439178109169006e-02 -1.254498511552810669e-01 1.490122526884078979e-01 -2.302567064762115479e-01 -1.607150882482528687e-01 9.323138743638992310e-02 1.217398717999458313e-01 -8.263614773750305176e-02 4.060478806495666504e-01 3.360739350318908691e-01 -7.269968092441558838e-02 -1.661606431007385254e-01 1.763046383857727051e-01
-6.701178848743438721e-02 -7.251873612403869629e-02 -5.615696310997009277e-02 -1.740298271179199219e-01 6.051306053996086121e-02 1.935132443904876709e-01 1.750604659318923950e-01 -2.790385484695434570e-01 -4.459210857748985291e-02 2.128049582242965698e-01 -1.248625218868255615e-01 1.844837814569473267e-01 -2.608998678624629974e-03 -1.854650080204010010e-01 -1.702646017074584961e-01 2.342984974384307861e-01 -5.554288253188133240e-02 -1.943256705999374390e-01 -3.277544677257537842e-01 -9.626858681440353394e-02 -2.451893240213394165e-01 1.645381003618240356e-01 -1.224698200821876526e-01 -1.775292605161666870e-01 -6.467094272375106812e-02 1.287546753883361816e-01 -2.341719865798950195e-01 2.585651576519012451e-01 1.359022855758666992e-01 -1.760454028844833374e-01 2.248281389474868774e-01 2.414489090442657471e-01
-6.356109678745269775e-02 -1.905771642923355103e-01 -2.197497524321079254e-02 4.768820852041244507e-02 -8.533184230327606201e-02 1.864851415157318115e-01 7.341120392084121704e-02 1.397379189729690552e-01 -9.264728426933288574e-02 -6.172951310873031616e-03 5.335475504398345947e-02 -2.726973034441471100e-02 -3.411745727062225342e-01 -8.395664393901824951e-02 1.589451283216476440e-01 5.999048426747322083e-02 3.473424315452575684e-01 -2.772198617458343506e-01 -6.242129579186439514e-02 -2.576910853385925293e-01 -1.339209917932748795e-02 2.870728373527526855e-01 -4.512098093982785940e-04 -1.455908566713333130e-01 8.090156316757202148e-02 1.261409521102905273e-01 -7.472348213195800781e-02 -1.133348718285560608e-01 3.827039301395416260e-01 -7.168571650981903076e-02 -3.006550297141075134e-02 4.005123972892761230e-01
-1.923986971378326416e-01 7.057467848062515259e-02 -4.220728762447834015e-03 -3.345832228660583496e-02 -2.353804409503936768e-01 1.833362281322479248e-01 -1.561425328254699707e-01 -1.453247517347335815e-01 -4.402413032948970795e-04 2.282341569662094116e-01 1.885492056608200073e-01 -1.204012557864189148e-01 5.521143227815628052e-02 1.183189228177070618e-01 -7.066164910793304443e-02 1.012473031878471375e-01 2.400461584329605103e-01 6.084407493472099304e-02 -1.673718988895416260e-01 -1.733722537755966187e-01 -1.675434261560440063e-01 -2.577616572380065918e-01 -3.275040537118911743e-02 -8.208540081977844238e-02 -1.894924044609069824e-02 1.235824525356292725e-01 1.951960474252700806e-01 1.123797520995140076e-01 4.692338705062866211e-01 2.308303117752075195e-01 3.043222725391387939e-01 1.837478280067443848e-01
-1.114149540662765503e-01 -3.274967521429061890e-02 1.049085333943367004e-01 -1.863894984126091003e-02 -2.218233235180377960e-02 2.829730808734893799e-01 -3.873447701334953308e-02 -1.713859662413597107e-02 1.592545360326766968e-01 1.987984925508499146e-01 -6.484323740005493164e-02 -3.137587383389472961e-02 -1.894646883010864258e-01 -1.005299091339111328e-01 1.318616122007369995e-01 3.822931945323944092e-01 -1.919383853673934937e-01 -1.169933751225471497e-01 -4.111641943454742432e-01 -3.951309993863105774e-02 -3.523163199424743652e-01 -1.206547766923904419e-02 -1.774840503931045532e-01 -6.998140364885330200e-02 -2.284454703330993652e-01 1.774501949548721313e-01 -2.102750837802886963e-01 8.186221867799758911e-02 1.578277200460433960e-01 -7.828454673290252686e-02 1.968196332454681396e-01 1.643349975347518921e-01
-2.795597016811370850e-01 -4.447545111179351807e-01 2.245475053787231445e-01 1.159539595246315002e-01 9.184214472770690918e-02 2.880850108340382576e-03 1.837137192487716675e-01 -8.072185516357421875e-02 -1.837810873985290527e-02 1.362645477056503296e-01 1.633964926004409790e-01 -3.256180584430694580e-01 -1.640822738409042358e-01 -2.876088768243789673e-02 -7.876452058553695679e-02 2.133596390485763550e-01 2.896023094654083252e-01 -1.537081748247146606e-01 -1.306139379739761353e-01 1.117002889513969421e-01 -5.262683704495429993e-02 1.088431756943464279e-02 -1.153522729873657227e-01 -2.523491159081459045e-03 -2.964967489242553711e-01 -6.204429641366004944e-02 -1.863880455493927002e-01 2.608157135546207428e-02 2.522333525121212006e-02 2.109689414501190186e-01 1.897947639226913452e-01 1.370228379964828491e-01
7.284098118543624878e-02 7.870814204216003418e-02 3.526616096496582031e-01 2.350823283195495605e-01 4.446336999535560608e-02 -1.281273066997528076e-01 -1.702452600002288818e-01 -1.256669908761978149e-01 1.228257119655609131e-01 -1.253411769866943359e-01 3.373578786849975586e-01 -6.864635273814201355e-03 2.462060153484344482e-01 1.160805299878120422e-01 8.905837684869766235e-02 2.011432200670242310e-01 2.063196003437042236e-01 -1.730348318815231323e-01 -1.701629906892776489e-01 -1.565840244293212891e-01 -1.673048734664916992e-01 8.635299652814865112e-02 -1.686060726642608643e-01 5.103875696659088135e-02 -2.586981952190399170e-01 -5.195162817835807800e-02 -1.798690110445022583e-01 3.465643227100372314e-01 2.379181832075119019e-01 -5.560795590281486511e-02 -2.352865226566791534e-02 -6.133576482534408569e-02
1.463394314050674438e-01 -2.790159285068511963e-01 2.305828928947448730e-01 -3.182131052017211914e-02 -1.152088865637779236e-01 3.087369501590728760e-01 6.061713770031929016e-02 -1.372202336788177490e-01 1.027471572160720825e-01 -9.733839333057403564e-02 1.101979315280914307e-01 -5.602140724658966064e-02 1.367468200623989105e-02 -1.496803015470504761e-01 1.825561225414276123e-01 4.486199468374252319e-03 4.567742943763732910e-01 -2.880391478538513184e-01 1.185868605971336365e-01 8.584544807672500610e-02 7.970908656716346741e-03 5.568995326757431030e-02 2.120347023010253906e-01 -5.487568303942680359e-02 -1.065864711999893188e-01 1.649210005998611450e-01 -1.389358192682266235e-01 3.791125118732452393e-01 1.633058041334152222e-01 -1.264845132827758789e-01 3.474401310086250305e-02 1.206925138831138611e-01
-8.802162855863571167e-02 8.699152618646621704e-02 4.883570596575737000e-02 -6.580064073204994202e-03 -2.166922688484191895e-01 1.430662125349044800e-01 1.937196850776672363e-01 2.985459053888916969e-03 -9.213184565305709839e-02 1.106567680835723877e-02 4.531018435955047607e-02 -1.764425635337829590e-01 -1.484727412462234497e-01 1.468040347099304199e-01 -2.484880089759826660e-01 3.561721742153167725e-01 1.861960887908935547e-01 1.402630507946014404e-01 -8.112148195505142212e-02 -4.693065583705902100e-02 -1.027835756540298462e-01 1.157264560461044312e-01 1.030414924025535583e-01 -1.138462051749229431e-01 -1.668501496315002441e-01 2.238763868808746338e-01 -1.874020993709564209e-01 1.864875853061676025e-01 3.956459760665893555e-01 1.698062121868133545e-01 -1.568842977285385132e-01 3.671506345272064209e-01
-3.708925545215606689e-01 -6.228107586503028870e-02 2.446615844964981079e-01 9.141757339239120483e-02 -3.191234543919563293e-02 2.490681260824203491e-01 3.267894685268402100e-01 -2.003818452358245850e-01 6.718021631240844727e-02 1.475258916616439819e-01 2.923350930213928223e-01 -1.785149872303009033e-01 -1.036762371659278870e-01 1.335560530424118042e-01 -2.270016670227050781e-01 3.564361035823822021e-01 1.588824689388275146e-01 -2.607730031013488770e-01 -8.643218874931335449e-02 -6.875424087047576904e-02 -1.396096963435411453e-02 -6.139144301414489746e-03 -5.006467178463935852e-02 8.717364631593227386e-03 8.541987277567386627e-03 2.450913377106189728e-02 1.138505041599273682e-01 -2.305993624031543732e-02 2.118215262889862061e-01 -2.092612534761428833e-01 -2.560154907405376434e-02 1.335607022047042847e-01
-2.177849709987640381e-01 -2.311481907963752747e-02 4.157287254929542542e-02 2.626586332917213440e-02 1.328644715249538422e-02 1.181549802422523499e-01 1.763870716094970703e-01 -4.618635773658752441e-02 -1.619576215744018555e-01 1.492810696363449097e-01 3.363625705242156982e-02 2.882114425301551819e-02 -2.617511749267578125e-01 -2.437310516834259033e-01 2.821360528469085693e-01 4.745203629136085510e-02 2.694939374923706055e-01 -8.541808277368545532e-02 9.417009539902210236e-03 -2.369221150875091553e-01 -6.890497356653213501e-02 3.246330022811889648e-01 7.630067318677902222e-02 -1.988637298345565796e-01 1.092579662799835205e-01 1.608735471963882446e-01 -8.440555632114410400e-02 -2.067826129496097565e-02 3.723165988922119141e-01 -1.416420042514801025e-01 2.528324909508228302e-02 3.816389739513397217e-01
-2.402830868959426880e-01 4.643752239644527435e-03 -1.025638952851295471e-01 1.248260438442230225e-01 -1.949439197778701782e-01 -9.305174648761749268e-02 1.058436408638954163e-01 -4.908232986927032471e-01 2.234139293432235718e-01 8.735305815935134888e-02 1.516682803630828857e-01 -1.804446429014205933e-01 -2.982564568519592285e-01 -1.888900101184844971e-01 1.063552126288414001e-01 9.988257288932800293e-02 1.071237698197364807e-01 -9.244403988122940063e-02 -1.706214100122451782e-01 -1.019665747880935669e-01 -1.941393315792083740e-01 1.979762166738510132e-01 -1.087410226464271545e-01 -2.794786691665649414e-01 7.176854461431503296e-02 -1.696821451187133789e-01 -2.681268155574798584e-01 8.115294575691223145e-02 4.777202010154724121e-02 -2.744537778198719025e-02 2.406205795705318451e-02 1.263108849525451660e-01
-3.336377814412117004e-02 -7.115446776151657104e-02 -2.753457799553871155e-02 -2.722234465181827545e-03 5.681043956428766251e-03 9.411591291427612305e-02 1.835123747587203979e-01 4.296204075217247009e-02 -4.374197497963905334e-02 2.195423096418380737e-02 9.058712422847747803e-02 -3.337567672133445740e-02 -2.935307919979095459e-01 -2.465088069438934326e-01 1.047400757670402527e-01 2.103550359606742859e-02 3.740625977516174316e-01 -7.807908207178115845e-02 -1.752232462167739868e-01 -1.120283603668212891e-01 5.034228786826133728e-02 4.064476490020751953e-01 -1.422092169523239136e-01 -2.359608374536037445e-02 1.165998727083206177e-01 1.758217066526412964e-01 -2.852468192577362061e-02 -9.698044508695602417e-02 3.307051360607147217e-01 -1.938918232917785645e-01 3.082294948399066925e-02 4.451583623886108398e-01
-2.283390611410140991e-01 -3.318302929401397705e-01 2.228106856346130371e-01 1.169316191226243973e-02 1.027942150831222534e-01 -8.554971776902675629e-03 -7.474950700998306274e-02 -2.632864117622375488e-01 1.653357744216918945e-01 1.181056052446365356e-01 2.003124058246612549e-01 -2.246941775083541870e-01 -3.024642914533615112e-02 3.316517174243927002e-02 -8.458168059587478638e-02 5.046631097793579102e-01 1.594208180904388428e-01 -1.199949011206626892e-01 -5.066946893930435181e-02 -1.602518707513809204e-01 1.544897109270095825e-01 -1.766192167997360229e-01 -1.081522032618522644e-01 -2.487775534391403198e-01 -2.018151618540287018e-02 1.394007205963134766e-01 -1.162749826908111572e-01 5.287365615367889404e-02 1.913986504077911377e-01 -1.727091372013092041e-01 6.043023988604545593e-02 -6.075492873787879944e-02
-2.426422983407974243e-01 -2.879617512226104736e-01 -2.681243047118186951e-02 -3.004973232746124268e-01 7.781807333230972290e-02 2.045921832323074341e-01 -7.414905726909637451e-02 -1.076674312353134155e-01 -2.440224587917327881e-02 1.462192237377166748e-01 1.447771638631820679e-01 -2.357994467020034790e-01 -1.923262625932693481e-01 -4.283609241247177124e-02 1.342181414365768433e-01 1.230484321713447571e-01 3.663662970066070557e-01 -4.002553820610046387e-01 -1.394327729940414429e-01 -2.096631526947021484e-01 -1.089018136262893677e-01 1.425998955965042114e-01 7.082650065422058105e-02 -7.076954841613769531e-02 8.752391487360000610e-02 -7.579594105482101440e-02 1.495153754949569702e-01 1.123749837279319763e-01 -1.066672205924987793e-01 2.193390876054763794e-01 -1.530571132898330688e-01 1.771319471299648285e-02
5.899496376514434814e-03 2.063807472586631775e-02 2.080623209476470947e-01 1.445345580577850342e-01 -9.212538599967956543e-02 -8.983453363180160522e-02 1.864830702543258667e-01 -2.300687432289123535e-01 6.406451016664505005e-02 4.619874060153961182e-01 -8.518768846988677979e-02 2.220137417316436768e-02 -1.352375447750091553e-01 -1.003144755959510803e-01 1.194469779729843140e-01 2.272078543901443481e-01 2.629921734333038330e-01 6.646636128425598145e-02 -1.496558450162410736e-02 -2.768559455871582031e-01 1.849568486213684082e-01 1.930454522371292114e-01 5.512006953358650208e-02 -7.924467325210571289e-02 -1.070917844772338867e-01 -9.125968441367149353e-03 -1.748021133244037628e-02 3.229462206363677979e-01 2.260920703411102295e-01 2.806062996387481689e-01 1.181140542030334473e-01 1.426713913679122925e-01
-1.475113779306411743e-01 -6.182228680700063705e-03 6.287123262882232666e-02 -1.509808003902435303e-01 1.817461103200912476e-02 -6.624706089496612549e-02 3.461021482944488525e-01 7.629676163196563721e-02 -2.357640713453292847e-01 7.160917669534683228e-02 2.204439938068389893e-01 7.948413491249084473e-02 5.651579797267913818e-02 2.666185200214385986e-01 2.266277670860290527e-01 1.542683094739913940e-01 1.691553443670272827e-01 -3.819155097007751465e-01 -1.777616888284683228e-02 -7.617918401956558228e-02 1.984615996479988098e-02 1.811956167221069336e-01 1.083120256662368774e-01 2.422730904072523117e-03 -1.777389645576477051e-02 -2.100032381713390350e-02 -1.649261415004730225e-01 4.600770175457000732e-01 2.156751155853271484e-01 1.345940232276916504e-01 -1.619440317153930664e-01 4.700351506471633911e-03
3.573195636272430420e-02 -1.258904784917831421e-01 2.144726663827896118e-01 -9.047981351613998413e-02 6.696490943431854248e-02 2.527412585914134979e-02 -1.915958896279335022e-02 -5.981869250535964966e-02 8.217520266771316528e-02 1.358090341091156006e-01 3.196239471435546875e-02 -1.524610072374343872e-01 4.516733437776565552e-02 -3.262189924716949463e-01 2.245026826858520508e-01 1.714796572923660278e-01 3.529433012008666992e-01 -2.176273763179779053e-01 1.724476218223571777e-01 6.941970903426408768e-03 -2.931864857673645020e-01 -1.095976307988166809e-01 -3.139285743236541748e-01 -1.423590928316116333e-01 2.155716158449649811e-02 7.656611502170562744e-02 3.737529739737510681e-02 4.404439777135848999e-02 3.756258189678192139e-01 -3.056930005550384521e-02 1.554407626390457153e-01 2.958607077598571777e-01
-4.554656893014907837e-02 6.937924027442932129e-02 2.483189553022384644e-01 2.313719317317008972e-02 -1.616998314857482910e-01 2.551667094230651855e-01 -1.340530067682266235e-01 -8.765359222888946533e-02 -2.711788192391395569e-02 5.158058926463127136e-02 2.756785452365875244e-01 -1.405647397041320801e-02 1.300101131200790405e-01 -3.168781399726867676e-01 1.417979151010513306e-01 2.808193564414978027e-01 4.396599531173706055e-02 4.891155660152435303e-02 -1.337331533432006836e-01 -1.484569311141967773e-01 -3.823927044868469238e-02 -2.776152789592742920e-01 -1.296566128730773926e-01 5.656040087342262268e-02 3.465133532881736755e-02 3.516377508640289307e-02 1.221904680132865906e-01 3.587466478347778320e-01 3.412531912326812744e-01 2.917550206184387207e-01 7.452083751559257507e-03 1.662610769271850586e-01
-1.294849067926406860e-01 -1.547425091266632080e-01 5.408397875726222992e-03 -7.992840558290481567e-02 1.711657196283340454e-01 -1.872372180223464966e-01 -2.995903789997100830e-01 -4.880968946963548660e-03 -1.971189677715301514e-01 1.094038709998130798e-01 1.630389541387557983e-01 -6.282665580511093140e-02 -4.185429587960243225e-02 -4.916341509670019150e-03 5.631640180945396423e-02 9.709084033966064453e-02 1.505379080772399902e-01 -2.816295027732849121e-01 -2.676258981227874756e-01 -1.528494209051132202e-01 -7.834315299987792969e-03 7.527034729719161987e-02 5.435623694211244583e-03 -1.862991303205490112e-01 -2.442132979631423950e-01 6.968081742525100708e-02 -3.091499805450439453e-01 3.466673791408538818e-01 1.639919430017471313e-01 -2.769156992435455322e-01 1.107528209686279297e-01 2.636137306690216064e-01
-1.384162306785583496e-01 -3.427522629499435425e-02 1.294190436601638794e-01 -8.191520720720291138e-02 -1.027535796165466309e-01 7.396695017814636230e-02 1.720617562532424927e-01 -1.287635322660207748e-02 -8.952266722917556763e-02 -9.486253559589385986e-02 1.907751522958278656e-02 -9.599857777357101440e-02 -9.832155704498291016e-02 -2.118445336818695068e-01 2.100262492895126343e-01 1.361042708158493042e-01 3.142729699611663818e-01 -2.017229795455932617e-01 -1.631079316139221191e-01 -3.186936676502227783e-01 -3.561667399480938911e-03 3.965893983840942383e-01 5.606323108077049255e-02 -3.441315889358520508e-02 1.508979648351669312e-01 9.160941094160079956e-02 -1.414924860000610352e-02 -9.594880393706262112e-04 3.330893814563751221e-01 -1.204178482294082642e-01 1.465194225311279297e-01 3.988729119300842285e-01
-6.927685439586639404e-02 1.190294623374938965e-01 -4.949291422963142395e-02 5.593744292855262756e-02 -8.382518775761127472e-03 -2.300877310335636139e-02 1.004052311182022095e-01 -1.350354403257369995e-01 -1.345831155776977539e-01 1.339882314205169678e-01 1.564042717218399048e-01 5.119959264993667603e-02 -3.940734546631574631e-03 -3.552626818418502808e-02 -4.574936330318450928e-01 2.845519483089447021e-01 3.986457884311676025e-01 -2.897223271429538727e-02 -1.386125236749649048e-01 -2.145041227340698242e-01 1.711528003215789795e-01 1.287477090954780579e-02 -7.727175205945968628e-02 -1.111225932836532593e-01 -7.168679684400558472e-02 2.066179364919662476e-01 -1.627601981163024902e-01 1.165430396795272827e-01 4.086543023586273193e-01 -1.793346554040908813e-01 -3.018010407686233521e-02 1.763714551925659180e-01
1.293574273586273193e-01 -3.474309742450714111e-01 -4.877225961536169052e-03 1.882788985967636108e-01 -7.809416949748992920e-02 8.441390097141265869e-02 -1.906867325305938721e-01 8.534880355000495911e-03 -5.789877846837043762e-02 3.315847516059875488e-01 4.251056537032127380e-02 -1.071534156799316406e-01 -2.615609169006347656e-01 -8.733067661523818970e-02 2.396432161331176758e-01 1.862064152956008911e-01 4.086798131465911865e-01 -1.768748611211776733e-01 -1.787500679492950439e-01 -9.085439145565032959e-03 -1.758235096931457520e-01 3.034833371639251709e-01 -9.196960180997848511e-02 3.100388683378696442e-02 9.715455025434494019e-02 1.304174810647964478e-01 9.364371746778488159e-02 2.168336138129234314e-02 1.186596453189849854e-01 -8.194467425346374512e-02 -3.715633973479270935e-02 2.491151243448257446e-01
-7.102784514427185059e-02 -1.810897588729858398e-01 6.090665236115455627e-02 -1.989921182394027710e-01 6.294367462396621704e-02 6.101965904235839844e-02 1.549600251019001007e-02 -2.951675653457641602e-01 9.917626529932022095e-02 -7.830480486154556274e-02 -7.793766260147094727e-02 -1.289727687835693359e-01 -8.766798675060272217e-02 -7.174541801214218140e-02 -1.223797723650932312e-01 -8.700996637344360352e-02 3.039765954017639160e-01 -4.636737406253814697e-01 -4.083142615854740143e-03 -9.763389825820922852e-02 -1.194748431444168091e-01 -1.714440286159515381e-01 2.431412786245346069e-01 -6.186856422573328018e-03 -3.105825930833816528e-02 -1.741780191659927368e-01 -2.203271985054016113e-01 3.322783410549163818e-01 1.685229688882827759e-01 2.320808023214340210e-01 -1.663894057273864746e-01 1.725638955831527710e-01
-1.981728523969650269e-01 -2.626066207885742188e-01 2.109041363000869751e-01 8.730092644691467285e-02 -1.399408560246229172e-02 1.562552452087402344e-01 1.599520593881607056e-01 -1.001132279634475708e-01 -7.679507136344909668e-02 -6.130642816424369812e-02 -2.999141812324523926e-02 -5.085250735282897949e-01 2.397815138101577759e-02 -5.577867105603218079e-02 -3.216466307640075684e-02 9.950108081102371216e-02 2.583551704883575439e-01 -6.430935859680175781e-02 -3.337113261222839355e-01 -9.934709966182708740e-02 2.552348077297210693e-01 1.686686575412750244e-01 -1.081571131944656372e-01 -1.063201874494552612e-01 -2.470812499523162842e-01 -7.274384144693613052e-03 -7.058072835206985474e-02 2.085124552249908447e-01 2.118319571018218994e-01 1.182170435786247253e-01 -5.335591733455657959e-03 1.360894739627838135e-01
-1.754867285490036011e-02 6.502445787191390991e-02 -3.459193045273423195e-03 -1.335253715515136719e-01 -1.186283081769943237e-01 -1.586333066225051880e-01 9.349545836448669434e-02 -4.833948239684104919e-02 -1.616246066987514496e-02 -3.693904029205441475e-03 2.217634618282318115e-01 6.787086278200149536e-02 2.867763675749301910e-02 6.990540772676467896e-02 1.718743294477462769e-01 2.791331708431243896e-01 4.474486410617828369e-01 -1.481718569993972778e-01 1.236807787790894508e-03 -1.835614144802093506e-01 -5.901244655251502991e-02 1.054028347134590149e-01 2.011619806289672852e-01 8.390865474939346313e-02 -2.747059427201747894e-02 4.350964725017547607e-01 8.664964139461517334e-02 3.241523802280426025e-01 -8.693080395460128784e-03 2.121180593967437744e-01 9.733105450868606567e-02 2.914307415485382080e-01
-1.553585082292556763e-01 -2.178590148687362671e-01 -8.628164976835250854e-02 7.016081362962722778e-02 -2.964571118354797363e-01 -1.869173496961593628e-01 2.648000717163085938e-01 -1.145935654640197754e-01 1.410222202539443970e-01 -9.844733029603958130e-02 2.996581792831420898e-01 -5.341622233390808105e-02 -1.367953121662139893e-01 -1.527622789144515991e-01 -7.682931423187255859e-02 3.724687993526458740e-01 1.694724857807159424e-01 -1.352992355823516846e-01 -1.995963156223297119e-01 -1.807777434587478638e-01 -9.965925663709640503e-02 -3.233129903674125671e-02 -6.144035980105400085e-02 -1.222940459847450256e-01 1.977327167987823486e-01 3.450475633144378662e-02 -5.348105356097221375e-02 3.137776851654052734e-01 -4.142387583851814270e-02 -7.163163274526596069e-02 -1.704859137535095215e-01 2.725324928760528564e-01
-5.382137373089790344e-03 -1.284862756729125977e-01 2.694587036967277527e-02 1.884024143218994141e-01 5.176213011145591736e-02 1.465744227170944214e-01 1.924846470355987549e-01 -7.369580864906311035e-02 -4.616145417094230652e-02 -3.723437432199716568e-03 8.101303130388259888e-02 -1.836132854223251343e-01 -1.498789042234420776e-01 9.293892979621887207e-02 -1.307922415435314178e-02 2.777079641819000244e-01 -5.989716202020645142e-02 -1.468992829322814941e-01 -2.093472778797149658e-01 -4.158093929290771484e-01 -1.789082214236259460e-02 -9.138675779104232788e-02 4.582027718424797058e-02 1.119568124413490295e-01 7.984717935323715210e-02 5.549615994095802307e-02 2.843148112297058105e-01 3.207141757011413574e-01 3.161298334598541260e-01 3.637734055519104004e-01 1.590624153614044189e-01 1.177543923258781433e-01
-4.389822110533714294e-02 -9.968022257089614868e-02 -7.396193686872720718e-03 -1.062790229916572571e-01 -1.635766774415969849e-02 -1.992775052785873413e-01 -9.677068889141082764e-02 -6.683796644210815430e-02 -1.709938049316406250e-01 -1.961336098611354828e-02 2.599381208419799805e-01 8.762570470571517944e-02 -5.039726942777633667e-02 -8.772709220647811890e-02 -3.139998018741607666e-01 3.221125900745391846e-01 4.737458527088165283e-01 -8.378028869628906250e-02 2.993000485002994537e-02 -4.415759816765785217e-02 6.218751519918441772e-02 4.273816198110580444e-02 -1.287839412689208984e-01 -3.994292020797729492e-02 -1.106077879667282104e-01 1.193851903080940247e-01 -3.099378049373626709e-01 1.121692433953285217e-01 3.167829513549804688e-01 -1.494478434324264526e-01 -8.091252297163009644e-02 2.880628407001495361e-01
-5.140352994203567505e-02 3.029052726924419403e-02 4.194853454828262329e-02 1.039268523454666138e-01 -4.268364012241363525e-01 6.890171766281127930e-02 1.564363241195678711e-01 -1.737765818834304810e-01 1.675549596548080444e-01 -1.170577947050333023e-02 1.118260473012924194e-01 4.716480523347854614e-02 9.155253320932388306e-02 -1.878044940531253815e-02 4.243116453289985657e-02 6.406016647815704346e-02 3.964450061321258545e-01 -2.714679241180419922e-01 1.205229666084051132e-02 -4.184125736355781555e-02 7.480854541063308716e-02 2.191794365644454956e-01 -1.734265871345996857e-02 -2.982983365654945374e-02 -1.546653211116790771e-01 2.416754215955734253e-01 -2.958977222442626953e-01 4.299506843090057373e-01 -1.013927385210990906e-01 7.479204237461090088e-02 -1.616827547550201416e-01 1.868937537074089050e-02
-1.587094664573669434e-01 1.303392946720123291e-01 9.298339486122131348e-02 -1.154717877507209778e-01 -2.219871878623962402e-01 1.347195357084274292e-01 3.018693923950195312e-01 -2.107656449079513550e-01 1.561896950006484985e-01 2.396256625652313232e-01 1.675766259431838989e-01 -1.982210725545883179e-01 -1.897683143615722656e-01 6.630850583314895630e-02 9.122741967439651489e-02 2.134942114353179932e-01 2.658231854438781738e-01 2.145562618970870972e-01 -1.883093267679214478e-01 -9.229341894388198853e-02 8.799704164266586304e-02 -1.249335929751396179e-01 -3.828589618206024170e-01 1.127566546201705933e-01 4.199599847197532654e-03 8.074997924268245697e-03 -1.323929578065872192e-01 3.273941874504089355e-01 9.047049283981323242e-02 -1.842860504984855652e-02 3.375759720802307129e-02 1.076321750879287720e-01
-1.173473522067070007e-01 1.678753942251205444e-01 -5.879943445324897766e-02 2.772227227687835693e-01 -6.355173140764236450e-02 2.133769392967224121e-01 3.610222935676574707e-01 -6.058184057474136353e-02 -1.107117906212806702e-01 1.849003732204437256e-01 -3.814008459448814392e-02 -1.365299075841903687e-01 -3.828902542591094971e-01 1.189715415239334106e-01 1.696822419762611389e-02 3.216251432895660400e-01 9.542837738990783691e-02 -1.079968735575675964e-01 -2.930956427007913589e-03 -2.694318890571594238e-01 3.417143598198890686e-02 3.805438056588172913e-02 -2.637396454811096191e-01 2.431087754666805267e-02 -1.853479295969009399e-01 1.766766458749771118e-01 -4.597121383994817734e-03 2.347169369459152222e-01 1.362761016935110092e-02 -1.283484846353530884e-01 1.683493852615356445e-01 1.769517809152603149e-01
-1.442040354013442993e-01 -2.142441645264625549e-02 9.903302043676376343e-02 -1.938997651450335979e-03 -6.263943016529083252e-02 7.531294971704483032e-02 -7.767867296934127808e-02 4.927986767143011093e-03 -1.609693747013807297e-03 2.145951688289642334e-01 -2.222578786313533783e-02 4.694367200136184692e-02 -1.932437121868133545e-01 -2.360718250274658203e-01 1.704643666744232178e-01 -8.085845410823822021e-02 3.926357030868530273e-01 -2.424616515636444092e-01 -1.984048187732696533e-01 -3.158459067344665527e-01 -1.110552251338958740e-01 3.673294484615325928e-01 -1.346821933984756470e-01 -1.742617785930633545e-01 -1.695358380675315857e-02 1.321546882390975952e-01 -2.523785084486007690e-02 -8.938895910978317261e-02 3.085446059703826904e-01 -1.002890840172767639e-01 3.423504065722227097e-03 3.104304671287536621e-01
5.815844610333442688e-02 -1.749530583620071411e-01 9.203902445733547211e-03 -1.493536829948425293e-01 1.048945933580398560e-01 1.565712131559848785e-02 2.987392246723175049e-02 -1.159229055047035217e-01 2.464873716235160828e-02 7.159776985645294189e-02 1.383502632379531860e-01 -1.168999895453453064e-01 -1.309995651245117188e-01 -7.653286308050155640e-02 2.905404269695281982e-01 4.563171565532684326e-01 1.687948852777481079e-01 -2.472120225429534912e-01 -4.181064292788505554e-02 -1.993924528360366821e-01 -2.650722563266754150e-01 -1.153979599475860596e-01 -1.814932376146316528e-01 -2.876203656196594238e-01 -3.603939712047576904e-01 9.391102008521556854e-03 2.193512320518493652e-01 2.015420943498611450e-01 6.268174946308135986e-02 -9.708554297685623169e-02 3.724158927798271179e-02 6.138125434517860413e-03
-9.111055731773376465e-02 1.717601418495178223e-01 -7.647240906953811646e-02 2.558971643447875977e-01 -4.772645235061645508e-02 -1.086371019482612610e-01 -3.108243346214294434e-01 -2.259061634540557861e-01 2.766834944486618042e-02 -1.377168018370866776e-02 3.049386739730834961e-01 -1.245421171188354492e-02 9.063521772623062134e-02 1.479119360446929932e-01 2.372277677059173584e-01 2.853745520114898682e-01 2.016209810972213745e-01 -2.991442084312438965e-01 -1.078165322542190552e-01 -1.179351732134819031e-01 4.872513562440872192e-02 -1.310837119817733765e-01 -1.997866481542587280e-02 1.622411459684371948e-01 -7.658731192350387573e-02 7.819964736700057983e-02 1.716734841465950012e-02 3.135186433792114258e-01 1.902925074100494385e-01 -1.246797814965248108e-01 -2.942364662885665894e-02 3.195202350616455078e-01
-3.412232697010040283e-01 2.449598461389541626e-01 -2.444380894303321838e-02 -1.329784691333770752e-01 -3.293096125125885010e-01 -7.440156489610671997e-02 1.434246152639389038e-01 -1.507375091314315796e-01 9.011209942400455475e-03 5.368646234273910522e-02 2.274246886372566223e-03 -7.759398221969604492e-02 -3.245307132601737976e-02 -1.191416531801223755e-01 3.944508358836174011e-02 3.816323280334472656e-01 1.941934674978256226e-01 -2.333445549011230469e-01 -1.411561071872711182e-01 -2.341178804636001587e-02 -2.205132842063903809e-01 2.289596572518348694e-02 -1.918986290693283081e-01 -6.745176017284393311e-02 -2.109017968177795410e-01 -1.507173329591751099e-01 4.664963111281394958e-03 3.344470858573913574e-01 1.935125291347503662e-01 3.003305522724986076e-03 2.272479385137557983e-01 7.240332663059234619e-02
-1.686684191226959229e-01 -1.542418301105499268e-01 4.128963500261306763e-02 -3.037079274654388428e-01 2.086668759584426880e-01 3.869167566299438477e-01 1.839075237512588501e-01 -1.833934336900711060e-01 -1.505942195653915405e-01 1.003208663314580917e-02 -1.351526528596878052e-01 -1.292600333690643311e-01 -2.272997498512268066e-01 -2.391124330461025238e-02 -2.254796028137207031e-02 2.681524157524108887e-01 -4.446349665522575378e-02 -2.060775011777877808e-01 -1.604262590408325195e-01 -4.287768900394439697e-02 -3.275822475552558899e-02 2.248311489820480347e-01 -6.715561263263225555e-03 -1.988616287708282471e-01 -1.004305779933929443e-01 1.278602331876754761e-01 -1.924252361059188843e-01 1.583815217018127441e-01 3.144052624702453613e-01 -1.922283768653869629e-01 3.094990178942680359e-02 1.488974541425704956e-01
8.569331839680671692e-03 -2.503142654895782471e-01 2.830234356224536896e-02 -1.163433566689491272e-01 1.332409977912902832e-01 2.315754145383834839e-01 -1.831953078508377075e-01 -2.599352002143859863e-01 6.876482069492340088e-02 2.298568934202194214e-01 4.683057218790054321e-02 -1.844163052737712860e-03 -1.387449353933334351e-01 -1.242465078830718994e-01 1.299944818019866943e-01 3.321816921234130859e-01 3.113970756530761719e-01 -1.738441735506057739e-02 1.373955309391021729e-01 -2.155837267637252808e-01 5.211214348673820496e-02 2.715106010437011719e-01 8.268544450402259827e-03 7.717921584844589233e-02 2.471754886209964752e-02 2.698679268360137939e-01 -3.194713294506072998e-01 2.716802060604095459e-01 -6.998145580291748047e-02 1.147279739379882812e-01 6.770206242799758911e-02 1.081533208489418030e-01
-2.733713984489440918e-01 1.341214478015899658e-01 -2.692737877368927002e-01 1.005795001983642578e-01 -2.122428715229034424e-01 1.001306325197219849e-01 2.789501845836639404e-01 2.060935512417927384e-04 2.136762253940105438e-02 1.796856373548507690e-01 2.622332982718944550e-02 -9.541316330432891846e-02 -3.026299476623535156e-01 -9.460253641009330750e-03 -3.223735466599464417e-02 3.805681169033050537e-01 1.978139132261276245e-01 -1.503230333328247070e-01 -5.770037695765495300e-02 -7.697725086472928524e-04 7.843537628650665283e-02 -3.096950799226760864e-02 -2.872846722602844238e-01 -1.390578448772430420e-01 4.126026108860969543e-02 1.740086823701858521e-01 1.358750462532043457e-01 2.788301408290863037e-01 6.809785962104797363e-02 6.390957534313201904e-02 2.150398343801498413e-01 2.334446460008621216e-01
-8.120844513177871704e-02 2.467270940542221069e-02 1.038572043180465698e-01 6.919991225004196167e-02 2.496299520134925842e-02 -2.812397778034210205e-01 -5.455280654132366180e-03 -1.868842244148254395e-01 2.791824042797088623e-01 -1.958381384611129761e-01 5.075831711292266846e-02 -9.087457507848739624e-02 1.588060706853866577e-01 2.875745110213756561e-02 9.809250943362712860e-03 2.033737748861312866e-01 2.335505187511444092e-01 -2.470709830522537231e-01 -1.362679749727249146e-01 -2.627907395362854004e-01 -4.889498278498649597e-02 3.476575911045074463e-01 -8.490168303251266479e-02 3.034702129662036896e-02 -2.708953917026519775e-01 1.651457995176315308e-01 -2.440452203154563904e-02 3.715947568416595459e-01 2.474567890167236328e-01 8.585494756698608398e-02 -1.592603325843811035e-01 2.117666183039546013e-03
-6.184744089841842651e-02 -6.591325998306274414e-02 8.614813536405563354e-02 -1.149204224348068237e-01 2.004639953374862671e-01 4.191619157791137695e-02 -3.239488229155540466e-02 4.922167956829071045e-02 -2.451679483056068420e-02 1.473498195409774780e-01 4.572366178035736084e-02 -5.980338156223297119e-02 -1.018592268228530884e-01 -1.376759856939315796e-01 4.555792734026908875e-02 4.584638774394989014e-01 3.955297470092773438e-01 -4.325278401374816895e-01 7.514057308435440063e-02 -6.733345985412597656e-02 -3.016164004802703857e-01 2.910602092742919922e-02 -1.981809139251708984e-01 -1.957688778638839722e-01 -2.058075070381164551e-01 6.777566671371459961e-02 4.604331403970718384e-02 1.633307188749313354e-01 7.762795686721801758e-02 3.599949926137924194e-02 2.067952454090118408e-01 8.517152070999145508e-02
1.528948098421096802e-01 -2.974493205547332764e-01 2.441675066947937012e-01 -9.133444726467132568e-02 1.132419854402542114e-01 9.022219106554985046e-03 -1.945250779390335083e-01 4.526426643133163452e-02 2.111671119928359985e-01 2.772563137114048004e-02 4.114528000354766846e-01 -1.352271735668182373e-01 -1.885184496641159058e-01 1.530888676643371582e-01 -2.823864296078681946e-02 2.400181144475936890e-01 3.149360418319702148e-01 -7.802463322877883911e-02 -1.341448724269866943e-01 -9.502448886632919312e-02 2.101426273584365845e-01 9.368419647216796875e-02 -4.871073365211486816e-02 -8.876875787973403931e-02 1.775435209274291992e-01 6.565861403942108154e-02 -1.135447472333908081e-01 -4.201347008347511292e-02 3.965114057064056396e-01 1.076342388987541199e-01 4.416400566697120667e-02 1.838839426636695862e-02
-7.253211736679077148e-02 3.528992086648941040e-02 1.423688083887100220e-01 1.084739118814468384e-01 -8.151879161596298218e-02 1.251352876424789429e-01 3.123913109302520752e-01 4.382380470633506775e-02 1.086676791310310364e-01 1.497698277235031128e-01 1.394235994666814804e-02 -1.427024900913238525e-01 2.385037541389465332e-01 -1.547120660543441772e-01 -2.467084676027297974e-01 2.786590754985809326e-01 2.376136630773544312e-01 -2.110419273376464844e-01 -3.387756049633026123e-01 -6.889274716377258301e-02 -7.828798890113830566e-02 1.153420582413673401e-01 2.298714816570281982e-01 -1.354942172765731812e-01 -5.616153404116630554e-02 -5.840557813644409180e-02 -7.301592826843261719e-02 3.122071027755737305e-01 1.124101504683494568e-01 -3.006418608129024506e-02 -5.846929922699928284e-02 3.578217923641204834e-01
-1.321405321359634399e-01 1.798554658889770508e-01 2.911581397056579590e-01 -2.480800449848175049e-02 -3.507282584905624390e-03 6.653982400894165039e-02 -1.520364079624414444e-02 -8.480314165353775024e-02 -1.071162074804306030e-01 3.083142638206481934e-01 2.955915629863739014e-01 1.349575668573379517e-01 1.184806525707244873e-01 -2.805918753147125244e-01 1.880997121334075928e-01 2.149778604507446289e-01 1.448946893215179443e-01 -9.396503120660781860e-02 -1.932786107063293457e-01 -1.599496901035308838e-01 4.868422821164131165e-02 -2.236453592777252197e-01 -2.013587206602096558e-01 1.780450493097305298e-01 1.291514039039611816e-01 -9.271474182605743408e-02 4.775239154696464539e-02 3.010378777980804443e-01 2.613279223442077637e-01 1.836571544408798218e-01 4.192540794610977173e-02 1.646103113889694214e-01
-9.420414268970489502e-02 -1.560213565826416016e-01 1.955633908510208130e-01 9.366386383771896362e-02 1.684978604316711426e-01 -3.749710740521550179e-03 -5.247780308127403259e-02 9.811113029718399048e-02 1.403398364782333374e-01 8.422670513391494751e-02 -7.279415428638458252e-02 -1.028865352272987366e-01 2.382240444421768188e-01 -2.692594528198242188e-01 2.912458777427673340e-02 3.540082275867462158e-01 3.121513128280639648e-01 -3.391561508178710938e-01 1.053647324442863464e-01 -2.897533774375915527e-01 -3.161409795284271240e-01 1.084809526801109314e-01 -2.709043212234973907e-02 -5.562809854745864868e-02 1.502862200140953064e-02 1.918750107288360596e-01 -9.361921995878219604e-02 1.234589293599128723e-01 2.280741035938262939e-01 -5.710497125983238220e-02 1.504143476486206055e-01 1.373559534549713135e-01
-1.083407700061798096e-01 -2.314365655183792114e-01 1.518201529979705811e-01 1.168354414403438568e-02 8.646319061517715454e-02 -5.804088898003101349e-03 -3.600907623767852783e-01 1.616399586200714111e-01 6.450501969084143639e-04 1.819387376308441162e-01 2.667021751403808594e-01 -1.360807120800018311e-01 -1.679362356662750244e-01 -6.895452737808227539e-02 4.262148439884185791e-01 2.843926548957824707e-01 2.367495000362396240e-01 -3.647149354219436646e-02 -1.730837374925613403e-01 -6.122918799519538879e-02 -4.340260475873947144e-02 -4.731861129403114319e-02 -1.896455436944961548e-01 -1.078633442521095276e-01 1.133488044142723083e-01 2.999537996947765350e-02 -1.444042176008224487e-01 -7.961123483255505562e-04 2.357692271471023560e-02 4.241304472088813782e-02 -2.941416576504707336e-02 3.864378035068511963e-01
-1.705789119005203247e-01 -1.807195842266082764e-01 1.612221002578735352e-01 1.624666154384613037e-02 -1.713926345109939575e-01 -1.145302951335906982e-01 2.086876928806304932e-01 -1.026562973856925964e-01 1.200788766145706177e-01 -2.274207621812820435e-01 2.556708753108978271e-01 -9.661246836185455322e-02 -4.588157683610916138e-02 -2.082259207963943481e-01 -1.902237981557846069e-01 1.556617468595504761e-01 2.768397629261016846e-01 -2.361401319503784180e-01 -1.822407841682434082e-01 8.972452022135257721e-03 5.029452499002218246e-03 -2.319975756108760834e-02 -4.027936160564422607e-01 4.632163420319557190e-02 1.944502145051956177e-01 -1.287776231765747070e-01 2.505803108215332031e-02 2.417296320199966431e-01 1.254141032695770264e-01 -6.924810260534286499e-02 -1.944536566734313965e-01 2.573856413364410400e-01
-1.662115752696990967e-01 -2.947383224964141846e-01 -3.601568564772605896e-02 -1.155211776494979858e-01 -4.793386161327362061e-02 8.418445289134979248e-02 -2.823417782783508301e-01 -9.205703437328338623e-02 8.020358532667160034e-02 3.691435754299163818e-01 2.461170852184295654e-01 -2.330708950757980347e-01 -1.395893050357699394e-03 -1.383015662431716919e-01 1.019185334444046021e-01 1.082765907049179077e-01 -5.466699600219726562e-03 -1.560577303171157837e-01 -1.412566602230072021e-01 -1.116885989904403687e-01 -1.310067921876907349e-01 1.091635525226593018e-01 -1.360203623771667480e-01 -1.771008223295211792e-01 4.442909359931945801e-02 8.406972885131835938e-02 -2.513834834098815918e-01 4.085384607315063477e-01 -4.685461148619651794e-02 1.856364309787750244e-01 2.383220791816711426e-01 7.809561491012573242e-02
-1.062765717506408691e-01 -1.945461779832839966e-01 6.064312532544136047e-02 -3.368087112903594971e-03 -1.930572241544723511e-01 -8.566951006650924683e-02 3.421257436275482178e-01 -2.283933311700820923e-01 -1.355197727680206299e-01 2.006367295980453491e-01 2.437722533941268921e-01 4.052865505218505859e-02 -1.621509492397308350e-01 2.004821747541427612e-01 4.126525297760963440e-02 2.390661537647247314e-01 1.968250274658203125e-01 1.407811511307954788e-02 7.211720198392868042e-02 -7.525333017110824585e-02 -6.884849071502685547e-02 -1.117526292800903320e-01 -3.903326764702796936e-02 1.888438463211059570e-01 -1.241780295968055725e-01 1.593341231346130371e-01 2.702565491199493408e-02 1.496681757271289825e-02 4.056657254695892334e-01 3.575789630413055420e-01 -1.437993347644805908e-01 1.709692180156707764e-01
-3.259643912315368652e-01 1.983411908149719238e-01 5.095190927386283875e-02 8.270812034606933594e-02 -4.479397535324096680e-01 -2.330694161355495453e-02 1.156969591975212097e-01 -1.308081895112991333e-01 1.127124298363924026e-02 1.616068482398986816e-01 9.943527728319168091e-02 -6.112579256296157837e-02 -5.754875019192695618e-02 -1.485258638858795166e-01 1.582823693752288818e-02 2.080181390047073364e-01 2.419700324535369873e-01 -4.949638247489929199e-02 -1.642026007175445557e-01 -5.430652201175689697e-02 -1.020988076925277710e-01 -2.100774198770523071e-01 -3.051137030124664307e-01 -8.617313206195831299e-02 2.484646998345851898e-02 -1.072530299425125122e-01 1.233842819929122925e-01 4.316261708736419678e-01 1.818984299898147583e-01 -7.115184795111417770e-03 2.114330604672431946e-02 1.063105687499046326e-01
-1.466497778892517090e-01 -2.737244367599487305e-01 3.094511032104492188e-01 -1.605763100087642670e-02 -4.830805584788322449e-02 2.597701549530029297e-02 -2.808255255222320557e-01 1.516880001872777939e-02 1.618107408285140991e-02 3.220636546611785889e-01 1.148371770977973938e-01 -4.145554825663566589e-02 -2.027074545621871948e-01 5.369547381997108459e-02 4.648592788726091385e-03 2.528103590011596680e-01 3.350222408771514893e-01 -6.457945704460144043e-02 -2.087448351085186005e-02 -1.662387400865554810e-01 8.071004599332809448e-02 1.063406914472579956e-01 -9.905707091093063354e-02 -1.419495791196823120e-01 2.598888576030731201e-01 1.046552881598472595e-01 -3.141702115535736084e-01 1.001491099596023560e-01 -2.815322205424308777e-02 1.486213803291320801e-01 3.820982575416564941e-02 3.079183399677276611e-01
-2.366875410079956055e-01 -1.056577861309051514e-01 1.489166021347045898e-01 -1.875328868627548218e-01 1.214124411344528198e-01 1.567019522190093994e-01 1.711838692426681519e-01 4.022280126810073853e-02 -6.811987608671188354e-02 7.199925184249877930e-02 -6.015739589929580688e-02 -2.124685794115066528e-01 -4.263788163661956787e-01 5.606342107057571411e-03 -1.526460349559783936e-01 1.650316417217254639e-01 2.481830418109893799e-01 -4.770503640174865723e-01 -1.071642190217971802e-01 7.347793877124786377e-02 -4.505690559744834900e-02 -1.133455038070678711e-01 6.810709089040756226e-02 -5.482442304491996765e-02 -6.135250255465507507e-02 -1.545963138341903687e-01 -1.138282269239425659e-01 9.036587923765182495e-02 2.325836569070816040e-01 -1.619512587785720825e-01 -8.175375312566757202e-02 2.234482914209365845e-01
-2.030563801527023315e-01 1.792644560337066650e-01 -6.428334116935729980e-02 1.528815329074859619e-01 -1.154892072081565857e-01 3.316871225833892822e-01 -7.416393142193555832e-03 -1.030995137989521027e-02 -1.822416037321090698e-01 1.932400912046432495e-01 1.374571770429611206e-01 1.637224256992340088e-01 6.287760287523269653e-02 2.607852220535278320e-02 -5.402298271656036377e-02 3.788534402847290039e-01 1.239365413784980774e-01 -5.163774266839027405e-02 2.381706610321998596e-02 -2.095514833927154541e-01 3.230055421590805054e-02 -3.559313714504241943e-02 -2.315079122781753540e-01 4.356988146901130676e-02 6.371292471885681152e-02 1.054637283086776733e-01 3.480038046836853027e-02 3.690011203289031982e-01 2.779400050640106201e-01 2.840828597545623779e-01 1.913714259862899780e-01 2.020755410194396973e-01
-1.580146551132202148e-01 -2.937714457511901855e-01 1.291602253913879395e-01 7.258167117834091187e-02 4.143793508410453796e-02 -1.141745820641517639e-01 -1.998192369937896729e-01 -2.041208446025848389e-01 1.576811969280242920e-01 -3.435362502932548523e-02 6.883841007947921753e-02 -1.353531479835510254e-01 -4.650783240795135498e-01 8.107990026473999023e-02 1.226618215441703796e-01 3.287682775408029556e-03 2.551566660404205322e-01 -1.287275701761245728e-01 -2.290710061788558960e-01 -9.880120307207107544e-02 -7.841151207685470581e-02 1.774871796369552612e-01 -3.896135836839675903e-02 -1.431946903467178345e-01 -2.221599519252777100e-01 8.004891872406005859e-02 -3.501165509223937988e-01 2.490439414978027344e-01 8.141504973173141479e-02 -7.202359288930892944e-02 -4.253392107784748077e-03 1.661834716796875000e-01
-1.699909567832946777e-01 1.197550743818283081e-01 1.698936671018600464e-01 -1.506669819355010986e-01 -2.866485118865966797e-01 1.226652264595031738e-01 1.319426000118255615e-01 1.234852597117424011e-01 -1.355657279491424561e-01 2.840230464935302734e-01 1.961730718612670898e-01 -1.885498762130737305e-01 -4.645899683237075806e-02 -2.649530209600925446e-02 -2.096450477838516235e-01 2.473705559968948364e-01 1.142984703183174133e-01 -5.551754310727119446e-02 -2.295310199260711670e-01 -1.369327753782272339e-01 -2.620421051979064941e-01 2.256448268890380859e-01 4.260107129812240601e-02 -1.124592348933219910e-01 1.385293751955032349e-01 1.226058602333068848e-01 7.495515793561935425e-02 3.452697992324829102e-01 2.563656568527221680e-01 1.476915478706359863e-01 3.671289607882499695e-02 1.570956110954284668e-01
-1.852020621299743652e-01 -8.086977154016494751e-02 1.222347915172576904e-01 1.307223290205001831e-01 1.611973904073238373e-02 4.642674699425697327e-02 1.014664322137832642e-01 7.764846831560134888e-02 -1.980678290128707886e-01 -1.865220814943313599e-02 7.744766026735305786e-02 5.212895572185516357e-02 -2.076188027858734131e-01 -1.425092965364456177e-01 1.762450784444808960e-01 8.532560616731643677e-02 3.649576306343078613e-01 -2.235851138830184937e-01 8.816885761916637421e-03 -2.731920778751373291e-01 -1.005106717348098755e-01 3.735953271389007568e-01 1.146069820970296860e-02 -1.315415501594543457e-01 1.429460197687149048e-02 4.160276148468255997e-03 -1.940538436174392700e-01 7.964556664228439331e-02 2.757321894168853760e-01 -1.879093647003173828e-01 1.492186188697814941e-01 3.943431377410888672e-01
-2.604570612311363220e-02 -9.656260907649993896e-02 4.931720718741416931e-02 -4.511323571205139160e-02 1.058906465768814087e-01 3.377642482519149780e-02 -4.432611912488937378e-02 -6.385254114866256714e-02 1.523486673831939697e-01 1.022119969129562378e-01 -5.076543893665075302e-03 -1.921415179967880249e-01 -9.562240540981292725e-02 -1.247445344924926758e-01 2.789852917194366455e-01 4.004351198673248291e-01 2.678979635238647461e-01 -3.281842768192291260e-01 -7.999775558710098267e-02 -6.927133351564407349e-02 -3.154825866222381592e-01 -1.235104054212570190e-01 -9.802377223968505859e-02 -3.605075776576995850e-01 -2.581363916397094727e-01 1.370913833379745483e-01 1.212566718459129333e-01 1.983164697885513306e-01 1.110980100929737091e-02 8.724255603738129139e-04 2.204244136810302734e-01 2.106093801558017731e-02
-3.401585519313812256e-01 2.496588975191116333e-03 3.286344930529594421e-02 -6.817355751991271973e-02 -7.358904182910919189e-02 -1.012668292969465256e-02 1.965781599283218384e-01 -5.614365264773368835e-02 -1.650556325912475586e-01 2.988925389945507050e-02 -6.167607754468917847e-02 -2.746545970439910889e-01 9.725631028413772583e-02 1.329432427883148193e-01 -1.467905044555664062e-01 2.853621542453765869e-02 4.396995007991790771e-01 -1.080443263053894043e-01 -2.748070955276489258e-01 -1.621274650096893311e-01 1.317768692970275879e-01 9.639338403940200806e-02 -2.011841982603073120e-01 -1.932623796164989471e-02 -3.611735105514526367e-01 -3.710468066856265068e-03 8.143645524978637695e-02 2.018078863620758057e-01 1.938371509313583374e-01 -2.064016275107860565e-02 -3.850449621677398682e-02 2.876735329627990723e-01
-4.492881894111633301e-01 -3.734882920980453491e-02 1.334261894226074219e-01 3.359985351562500000e-02 -1.044905930757522583e-02 8.591425418853759766e-02 -2.633281983435153961e-02 -1.031831279397010803e-01 1.820137798786163330e-01 -8.751396089792251587e-02 1.262663155794143677e-01 -1.410203129053115845e-01 -9.228487312793731689e-02 -1.953315222635865211e-03 1.341709345579147339e-01 2.314542792737483978e-02 -1.093891486525535583e-01 -1.448579132556915283e-01 1.192051842808723450e-01 -2.778763771057128906e-01 -9.277826547622680664e-02 2.769683599472045898e-01 -1.079064980149269104e-01 -4.288259893655776978e-02 -1.081667840480804443e-01 1.985092759132385254e-01 -3.363080918788909912e-01 1.385311335325241089e-01 3.133246898651123047e-01 2.235849201679229736e-01 -3.148792088031768799e-01 3.767304867506027222e-02
-7.055625319480895996e-02 3.589394688606262207e-02 -1.563068032264709473e-01 -1.192539855837821960e-01 3.235159069299697876e-02 -8.641788363456726074e-02 -2.919672289863228798e-03 -1.688364595174789429e-01 -1.605500876903533936e-01 1.212824210524559021e-01 6.454052776098251343e-02 -4.631499946117401123e-02 -3.648747503757476807e-02 -1.032830253243446350e-01 -2.747943103313446045e-01 1.006356179714202881e-01 4.721629619598388672e-01 1.272790692746639252e-02 -2.013861089944839478e-01 -1.829636842012405396e-01 1.383269727230072021e-01 -7.629957050085067749e-02 -8.072622120380401611e-02 1.729225926101207733e-02 -2.414283603429794312e-01 -8.544940501451492310e-02 -2.009156942367553711e-01 1.255109310150146484e-01 3.298352956771850586e-01 2.793967723846435547e-02 -8.487664163112640381e-02 4.541231691837310791e-01
-5.918375216424465179e-03 5.001128651201725006e-03 1.999231278896331787e-01 -5.477093532681465149e-02 2.006513625383377075e-01 1.223378255963325500e-01 3.727677464485168457e-01 -8.401300758123397827e-02 -1.271998286247253418e-01 1.140183433890342712e-01 5.337198078632354736e-02 -2.880913615226745605e-01 5.709454417228698730e-03 -1.847419440746307373e-01 -1.020966097712516785e-01 2.626644968986511230e-01 1.913123726844787598e-01 9.000688046216964722e-02 -2.480483651161193848e-01 -4.410937801003456116e-02 -1.137240007519721985e-01 2.873513288795948029e-02 1.122523695230484009e-01 -3.985415995121002197e-01 -5.626771971583366394e-02 -3.819796815514564514e-02 -2.504327595233917236e-01 2.325597852468490601e-01 1.674496233463287354e-01 1.894387304782867432e-01 1.304071545600891113e-01 1.771929562091827393e-01
1.003447845578193665e-01 -2.195548564195632935e-01 -1.534269005060195923e-02 6.308589130640029907e-02 -1.391794979572296143e-01 2.795314192771911621e-01 8.912502229213714600e-02 5.723547190427780151e-03 -1.029142364859580994e-01 4.402945935726165771e-02 1.183930411934852600e-01 -5.961507931351661682e-02 7.211162894964218140e-02 -2.019489556550979614e-01 2.758486568927764893e-01 -4.451481252908706665e-02 3.227031826972961426e-01 -3.347769081592559814e-01 -5.508384667336940765e-03 3.589116968214511871e-03 -2.790641784667968750e-01 -2.392631396651268005e-02 1.901189237833023071e-02 9.787221997976303101e-02 -3.373240306973457336e-02 2.877785563468933105e-01 -2.072638720273971558e-01 2.701574265956878662e-01 1.746654957532882690e-01 -2.256652116775512695e-01 4.688982665538787842e-02 2.994882464408874512e-01
-2.191320508718490601e-01 -1.870930045843124390e-01 2.593482732772827148e-01 3.474358469247817993e-02 1.627767831087112427e-01 1.335899829864501953e-01 -1.304408460855484009e-01 -3.230987489223480225e-01 1.674207895994186401e-01 2.352412641048431396e-01 1.982271075248718262e-01 5.061179399490356445e-05 -2.789243459701538086e-01 -1.322211474180221558e-01 1.417625993490219116e-01 4.148479178547859192e-02 1.347792744636535645e-01 -2.466121762990951538e-01 -1.951723732054233551e-02 -9.124388545751571655e-02 1.155829802155494690e-01 3.979344964027404785e-01 -7.463959511369466782e-03 -8.636876940727233887e-02 7.450677454471588135e-02 2.413620054721832275e-01 -1.480780988931655884e-01 1.545757651329040527e-01 -5.787461996078491211e-03 8.301739394664764404e-02 -1.237415894865989685e-01 2.102773487567901611e-01
-3.487413376569747925e-02 -2.209660261869430542e-01 3.072284627705812454e-03 -1.671728789806365967e-01 1.800348162651062012e-01 8.803518116474151611e-02 1.354532241821289062e-01 -1.432157158851623535e-01 7.270345464348793030e-03 1.067649293690919876e-02 9.725511819124221802e-02 -1.592520773410797119e-01 -3.259109854698181152e-01 9.267777204513549805e-02 -1.469719111919403076e-01 3.586449325084686279e-01 1.539000868797302246e-01 -4.399736523628234863e-01 2.727192826569080353e-02 -8.332148939371109009e-02 3.037613630294799805e-02 -1.685197651386260986e-01 -2.680791728198528290e-02 -5.447463318705558777e-02 -1.486800014972686768e-01 2.018534345552325249e-03 1.441501080989837646e-01 1.490349322557449341e-01 1.875619441270828247e-01 -2.829328775405883789e-01 1.541502028703689575e-01 2.844477593898773193e-01
-1.348241120576858521e-01 -1.750582158565521240e-01 -1.091812029480934143e-01 4.305074363946914673e-02 4.432869702577590942e-02 4.625645875930786133e-01 -2.034878581762313843e-01 -2.055999189615249634e-01 -1.400159895420074463e-01 1.539168953895568848e-01 1.185964420437812805e-01 -6.236064061522483826e-02 -7.961525022983551025e-02 -1.766485571861267090e-01 1.646119654178619385e-01 2.631451189517974854e-01 3.116629421710968018e-01 1.132033765316009521e-03 4.675616044551134109e-03 -2.725536525249481201e-01 -1.879840940237045288e-01 2.051421403884887695e-01 -7.252565771341323853e-02 -8.459254354238510132e-02 1.411134898662567139e-01 3.014693260192871094e-01 -1.514844298362731934e-01 1.894338279962539673e-01 9.281389415264129639e-02 2.544790133833885193e-02 -3.068434447050094604e-02 -3.932236880064010620e-02
-5.990355089306831360e-02 1.747920215129852295e-01 9.992873668670654297e-02 6.625691801309585571e-02 3.089607357978820801e-01 5.379545688629150391e-02 1.034185960888862610e-01 1.615740060806274414e-01 5.720050632953643799e-02 2.209998965263366699e-01 3.597524389624595642e-02 -3.975628018379211426e-01 5.370273813605308533e-02 -5.170299485325813293e-02 2.812447845935821533e-01 7.179830223321914673e-02 3.910658061504364014e-01 -1.174476593732833862e-01 -1.359377503395080566e-01 -9.673290699720382690e-02 -2.898516654968261719e-01 -2.454632669687271118e-01 1.800676733255386353e-01 -4.305829480290412903e-02 2.375764586031436920e-02 1.142721325159072876e-01 -1.020204126834869385e-01 2.811965942382812500e-01 1.765886694192886353e-01 -5.313158500939607620e-03 -7.426121085882186890e-02 4.605718329548835754e-02
-3.322628736495971680e-01 -1.566808074712753296e-01 1.740325540304183960e-01 1.299824565649032593e-01 -1.399533897638320923e-01 1.368357390165328979e-01 1.630870103836059570e-01 -1.923876255750656128e-01 -1.277990266680717468e-02 2.170759290456771851e-01 7.711547613143920898e-02 -2.754648029804229736e-01 -1.441051661968231201e-01 -1.918531060218811035e-01 -9.306770563125610352e-02 1.605906337499618530e-01 2.666261792182922363e-01 -2.610350213944911957e-02 1.303649414330720901e-02 7.107999175786972046e-02 -4.629202652722597122e-03 -2.036038637161254883e-01 -1.856019049882888794e-01 1.985542625188827515e-01 -2.817672789096832275e-01 -2.720640599727630615e-01 -4.115147143602371216e-02 1.848149895668029785e-01 1.589800566434860229e-01 -7.135658711194992065e-02 -8.537397719919681549e-03 2.876957356929779053e-01
-1.322018355131149292e-02 -1.095545738935470581e-01 -4.806261509656906128e-02 4.781289398670196533e-02 -3.662187978625297546e-02 9.704690426588058472e-02 1.119189336895942688e-01 -7.472971826791763306e-02 4.163514375686645508e-01 -1.155322864651679993e-01 3.315983414649963379e-01 -6.080537661910057068e-02 -1.344723403453826904e-01 -3.165176808834075928e-01 -3.353729471564292908e-02 3.001403808593750000e-01 1.137341558933258057e-01 -4.287644028663635254e-01 6.255511194467544556e-02 -3.152062296867370605e-01 1.482599824666976929e-01 -1.529101282358169556e-01 4.770576953887939453e-02 7.538198679685592651e-02 -9.887060523033142090e-02 2.078037336468696594e-02 -1.582421660423278809e-01 -2.979825809597969055e-02 1.871968507766723633e-01 4.866980761289596558e-02 3.973343223333358765e-02 1.266562789678573608e-01
4.899241775274276733e-02 -1.955876052379608154e-01 2.638561129570007324e-01 5.086630955338478088e-02 1.827033460140228271e-01 1.248224452137947083e-01 6.927786022424697876e-02 2.756025791168212891e-01 2.916970662772655487e-02 1.436128318309783936e-01 1.926098018884658813e-01 5.336175486445426941e-02 -2.471761703491210938e-01 -4.163281247019767761e-02 -2.000755816698074341e-01 3.178883716464042664e-02 4.108383953571319580e-01 -1.851915717124938965e-01 -8.551738411188125610e-02 -1.330077052116394043e-01 3.403979912400245667e-02 1.954870373010635376e-01 -7.198859006166458130e-02 -2.176601290702819824e-01 -3.995972275733947754e-01 1.667583286762237549e-01 -1.769233494997024536e-01 1.887050569057464600e-01 1.035881564021110535e-01 -3.661065176129341125e-02 3.753897547721862793e-02 -6.504184752702713013e-02
-3.983974754810333252e-01 -1.030476484447717667e-02 4.212646558880805969e-02 1.899932697415351868e-02 -1.558864265680313110e-01 1.371044963598251343e-01 -3.732668980956077576e-02 -1.516656279563903809e-01 4.178553819656372070e-01 7.735661417245864868e-02 1.787298619747161865e-01 -1.930871307849884033e-01 -1.432168185710906982e-01 2.099388986825942993e-01 8.238089084625244141e-02 1.752615161240100861e-02 3.052646517753601074e-01 4.202892258763313293e-02 3.545753285288810730e-02 -2.490960806608200073e-01 -5.460763722658157349e-02 -9.612170979380607605e-03 -3.257375657558441162e-01 5.346167460083961487e-02 -2.777503989636898041e-02 1.376362591981887817e-01 -2.494393736124038696e-01 2.607884705066680908e-01 5.590818822383880615e-02 1.269130259752273560e-01 1.028036102652549744e-01 -2.605820307508111000e-03
-2.006300538778305054e-01 -8.613354526460170746e-03 1.301470696926116943e-01 -6.759209930896759033e-02 -2.232246547937393188e-01 9.166871011257171631e-02 3.935504853725433350e-01 2.373590506613254547e-02 -4.585069417953491211e-02 2.022325545549392700e-01 1.992595642805099487e-01 -1.840210109949111938e-01 -9.810736030340194702e-02 -4.711574688553810120e-02 -1.635081917047500610e-01 2.401525825262069702e-01 1.584449261426925659e-01 4.317630082368850708e-02 -5.944564938545227051e-02 6.687163375318050385e-03 -3.652344644069671631e-01 9.199827909469604492e-02 -1.406773328781127930e-01 1.531566828489303589e-01 9.284023195505142212e-02 8.761581778526306152e-02 -3.017148971557617188e-01 2.275992333889007568e-01 1.771977245807647705e-01 2.941893599927425385e-02 -1.932095550000667572e-02 3.228711187839508057e-01
4.459214583039283752e-02 -1.585725694894790649e-01 4.837552085518836975e-02 1.791885197162628174e-01 1.919372938573360443e-02 1.227750629186630249e-01 3.121693059802055359e-02 -1.807212680578231812e-01 -2.197272926568984985e-01 9.899763017892837524e-02 2.291817069053649902e-01 -5.268332734704017639e-02 -2.327801585197448730e-01 -1.340371072292327881e-01 -2.457401715219020844e-02 -9.122268855571746826e-02 -4.176622256636619568e-03 -2.011104226112365723e-01 -8.393537253141403198e-02 -3.702037930488586426e-01 7.083778083324432373e-02 -2.440289556980133057e-01 2.359660118818283081e-01 1.355158630758523941e-02 -2.930552065372467041e-01 2.140216678380966187e-01 5.303814075887203217e-03 3.347887396812438965e-01 1.572192758321762085e-01 1.672812104225158691e-01 5.418395996093750000e-02 3.007600903511047363e-01
-1.499603390693664551e-01 -1.770436577498912811e-02 1.840943098068237305e-01 -4.478197917342185974e-02 -3.140148147940635681e-02 -2.773359119892120361e-01 -4.184079170227050781e-02 6.322851032018661499e-02 -1.271070986986160278e-01 1.530197560787200928e-01 2.269708812236785889e-01 7.873873412609100342e-02 -1.332330405712127686e-01 -1.858803331851959229e-01 -2.125101089477539062e-01 3.386732041835784912e-01 3.981660604476928711e-01 1.288954541087150574e-02 1.005164906382560730e-02 -9.877043962478637695e-02 -5.478510633111000061e-02 -3.051281347870826721e-02 3.243225067853927612e-02 -1.672965586185455322e-01 -1.445046216249465942e-01 2.301124185323715210e-01 -1.493178904056549072e-01 -2.009950950741767883e-02 4.250880777835845947e-01 2.800070494413375854e-02 -1.386690884828567505e-01 2.223193496465682983e-01
-1.120954230427742004e-01 -3.605102300643920898e-01 3.439327329397201538e-02 4.608370363712310791e-02 9.556175768375396729e-02 9.431483596563339233e-02 -1.971941143274307251e-01 -1.878874748945236206e-01 -2.328204363584518433e-02 2.385630607604980469e-01 9.306957572698593140e-02 -2.596053481101989746e-01 4.004145041108131409e-02 -8.690746128559112549e-02 1.102661788463592529e-01 2.317349761724472046e-01 2.434543371200561523e-01 -7.392989844083786011e-02 5.448807403445243835e-02 -2.664494561031460762e-03 -1.122139841318130493e-01 2.478760629892349243e-01 -1.813498288393020630e-01 -1.700556874275207520e-01 1.179908141493797302e-01 7.840639352798461914e-02 -3.271172344684600830e-01 2.441216707229614258e-01 2.394171804189682007e-02 1.374972015619277954e-01 -1.720296218991279602e-02 3.787090480327606201e-01
-2.133021056652069092e-01 -1.492718160152435303e-01 4.511514678597450256e-02 1.733655333518981934e-01 -7.686562091112136841e-02 -1.463955193758010864e-01 1.839070618152618408e-01 -2.257016897201538086e-01 1.281039714813232422e-01 1.724249273538589478e-01 -1.320514231920242310e-01 5.283690989017486572e-02 -3.545679748058319092e-01 7.040029019117355347e-02 -1.759452819824218750e-01 4.489202424883842468e-02 2.270941436290740967e-01 2.238825149834156036e-02 -1.820008009672164917e-01 -1.981315016746520996e-01 -1.099137961864471436e-02 2.378844171762466431e-01 -3.251035884022712708e-02 3.565577417612075806e-02 -1.006060689687728882e-01 -3.425364568829536438e-02 -2.724474072456359863e-01 4.693207144737243652e-01 5.132606625556945801e-02 1.555241197347640991e-01 -1.249905079603195190e-01 1.621375679969787598e-01
-1.223022714257240295e-01 1.708820611238479614e-01 3.540086001157760620e-02 -5.173186957836151123e-02 -1.291192322969436646e-01 8.540940284729003906e-02 2.987147867679595947e-01 1.847893595695495605e-01 -7.907860912382602692e-03 3.319166600704193115e-01 2.402080595493316650e-02 -2.207389622926712036e-01 -2.044445276260375977e-01 1.560787390917539597e-02 -2.323164492845535278e-01 3.220289945602416992e-01 1.714688092470169067e-01 -3.978557512164115906e-02 -6.038994342088699341e-02 -2.302162945270538330e-01 -1.777229011058807373e-01 7.730732113122940063e-02 -5.197089537978172302e-02 -1.986106783151626587e-01 -1.676093041896820068e-01 1.004854887723922729e-01 -1.249483525753021240e-01 3.212511241436004639e-01 1.430636495351791382e-01 3.975059464573860168e-02 -3.579552099108695984e-02 3.124840259552001953e-01
-1.760511994361877441e-01 -3.554247552528977394e-03 -4.792505130171775818e-02 -9.849635511636734009e-02 -2.449680566787719727e-01 9.963477402925491333e-02 -2.781914360821247101e-02 -2.030452936887741089e-01 2.483240365982055664e-01 2.143048048019409180e-01 1.878296583890914917e-01 -1.757422536611557007e-01 -9.643623605370521545e-03 8.358178287744522095e-02 6.271026283502578735e-02 -7.354150991886854172e-03 3.563755154609680176e-01 4.428345337510108948e-02 9.302788227796554565e-02 4.207491874694824219e-02 4.019013047218322754e-02 -2.346899062395095825e-01 -2.935056090354919434e-01 -2.639167010784149170e-01 -6.628768891096115112e-02 -4.764358699321746826e-02 9.588865935802459717e-02 4.862284958362579346e-01 2.052393704652786255e-01 1.070310249924659729e-01 -4.007350280880928040e-02 2.987240254878997803e-02
-1.962620168924331665e-01 -1.893144845962524414e-01 8.557911962270736694e-02 -9.290359914302825928e-03 -9.560399688780307770e-03 3.550035879015922546e-02 1.214827224612236023e-01 -1.368092466145753860e-02 -1.461553126573562622e-01 7.995608448982238770e-02 -3.451634570956230164e-02 1.879704929888248444e-02 -1.763374954462051392e-01 -2.978158593177795410e-01 1.435519158840179443e-01 1.268307864665985107e-01 1.985723525285720825e-01 -2.686729729175567627e-01 -7.107444852590560913e-02 -3.281658887863159180e-01 -5.615323036909103394e-02 3.059642016887664795e-01 4.391720984131097794e-03 -3.361365497112274170e-01 2.626812271773815155e-02 1.130992472171783447e-01 -2.013910114765167236e-01 -8.636608719825744629e-02 2.892932593822479248e-01 -1.746772229671478271e-01 2.454033121466636658e-02 3.251366615295410156e-01
-3.278359472751617432e-01 -2.110667973756790161e-01 1.897101998329162598e-01 5.045091733336448669e-03 -1.822250783443450928e-01 -6.910513341426849365e-02 -8.255957812070846558e-02 -1.848741061985492706e-02 1.930353790521621704e-01 8.356363326311111450e-02 2.287250012159347534e-01 -2.671792805194854736e-01 -1.514271199703216553e-01 -9.085828065872192383e-02 -3.128994023427367210e-03 -4.488272219896316528e-02 -8.121962845325469971e-02 -6.544720381498336792e-02 -2.804915793240070343e-02 -9.496222436428070068e-02 -9.521399438381195068e-02 1.122401282191276550e-01 -8.007106930017471313e-02 4.334832727909088135e-02 -2.929071784019470215e-01 2.917299270629882812e-01 -2.723318040370941162e-01 3.732889294624328613e-01 1.323520839214324951e-01 1.990311592817306519e-01 -2.431849390268325806e-01 1.197762265801429749e-01
4.992993175983428955e-02 -1.322118043899536133e-01 2.424685657024383545e-01 2.250955104827880859e-01 8.872181177139282227e-02 7.162772119045257568e-02 -1.990145593881607056e-01 -7.525648176670074463e-02 3.243111819028854370e-02 -1.259639263153076172e-01 2.342286705970764160e-01 -8.995161950588226318e-02 1.027881801128387451e-01 9.079837799072265625e-02 6.469808984547853470e-03 7.572122663259506226e-02 1.238095462322235107e-01 -2.291945219039916992e-01 -1.512382924556732178e-01 -1.882261037826538086e-01 -4.408759772777557373e-01 1.344661414623260498e-01 -2.190109491348266602e-01 6.653732806444168091e-02 -2.358074784278869629e-01 -2.232300303876399994e-02 -2.006338536739349365e-01 4.342954754829406738e-01 1.489074975252151489e-01 9.252977371215820312e-02 -3.249564766883850098e-02 8.330834098160266876e-03
-5.533942207694053650e-02 -1.940765678882598877e-01 -3.326778113842010498e-02 4.364197084214538336e-04 -3.731706738471984863e-01 -6.299024075269699097e-02 -4.756044223904609680e-02 -2.727617919445037842e-01 2.264579832553863525e-01 -1.319250911474227905e-01 2.213208526372909546e-01 -2.850124835968017578e-01 -2.828695774078369141e-01 -4.551130533218383789e-02 2.156245410442352295e-01 -4.162664711475372314e-02 7.043008506298065186e-02 -2.780069410800933838e-01 -2.595615983009338379e-01 8.601695299148559570e-02 -2.149856835603713989e-01 6.982064247131347656e-02 -4.799014329910278320e-02 -1.168198883533477783e-02 7.929422706365585327e-02 -3.911977261304855347e-02 2.533815242350101471e-02 5.490291118621826172e-02 1.810390502214431763e-01 -1.066251657903194427e-02 2.790858447551727295e-01 2.761511206626892090e-01
-6.667698174715042114e-02 -8.848380297422409058e-02 1.438890844583511353e-01 -3.075991570949554443e-02 2.538097649812698364e-02 1.831106990575790405e-01 4.036877304315567017e-02 9.239713847637176514e-02 -8.903640508651733398e-02 -4.139009490609169006e-02 8.680332452058792114e-02 9.520641714334487915e-02 4.127499088644981384e-02 -1.464086174964904785e-01 1.414937674999237061e-01 1.638179719448089600e-01 2.136273533105850220e-01 -1.486831605434417725e-01 -1.211032271385192871e-01 -1.054161563515663147e-01 -2.178495228290557861e-01 2.214298844337463379e-01 -1.114887967705726624e-01 -2.065650522708892822e-01 2.037832289934158325e-01 2.165838032960891724e-01 -3.679708763957023621e-02 1.695288568735122681e-01 4.452212154865264893e-01 -1.392018049955368042e-01 2.096861153841018677e-01 4.475382864475250244e-01
-1.365712285041809082e-01 -3.484788835048675537e-01 -1.472537964582443237e-01 -3.271202370524406433e-02 1.499653756618499756e-01 -9.828101098537445068e-02 1.401955336332321167e-01 -7.727296650409698486e-02 5.481959134340286255e-02 4.951816797256469727e-01 9.785854816436767578e-02 1.932848393917083740e-01 -2.529284358024597168e-01 3.004074469208717346e-02 -1.645487099885940552e-01 -6.678644567728042603e-02 1.382298618555068970e-01 -2.799875736236572266e-01 -7.844670861959457397e-02 -3.118802309036254883e-01 -6.185672432184219360e-02 -1.918410956859588623e-01 -3.728913515806198120e-02 -6.427597254514694214e-02 -1.155665959231555462e-03 1.571459025144577026e-01 -9.474122524261474609e-02 1.443325132131576538e-01 1.865639090538024902e-01 2.243539132177829742e-02 4.429497197270393372e-02 2.213024049997329712e-01
4.742008447647094727e-02 7.665431499481201172e-02 4.207531362771987915e-02 -4.441798850893974304e-02 2.638694941997528076e-01 4.666067659854888916e-02 -1.597774922847747803e-01 -1.910811513662338257e-01 1.839260309934616089e-01 1.276221275329589844e-01 2.028992623090744019e-01 -1.438767611980438232e-01 -2.768017351627349854e-01 2.010299861431121826e-01 -5.888636782765388489e-02 1.185504645109176636e-01 2.800225913524627686e-01 -3.497691452503204346e-01 -2.757329046726226807e-01 -1.927032917737960815e-01 2.219736576080322266e-02 -1.021225601434707642e-01 -6.770870834589004517e-02 -2.353886663913726807e-01 -2.855385839939117432e-01 2.182345986366271973e-01 -9.356556832790374756e-02 1.552275419235229492e-01 1.211646422743797302e-01 -2.041171789169311523e-01 6.143620610237121582e-02 2.814110368490219116e-02
3.084963932633399963e-02 -6.616736203432083130e-02 -5.489250272512435913e-02 -4.610808100551366806e-03 -5.003765108995139599e-04 3.195481747388839722e-02 2.288170456886291504e-01 1.218340098857879639e-01 -3.537631034851074219e-02 1.421421617269515991e-01 8.078146725893020630e-02 -2.643666462972760201e-03 -1.798266619443893433e-01 9.272108227014541626e-02 -3.730953335762023926e-01 1.402151435613632202e-01 2.485232055187225342e-01 3.466313704848289490e-02 -1.659505367279052734e-01 -1.284058094024658203e-01 -4.954336583614349365e-02 -1.146432086825370789e-01 -6.110484525561332703e-02 -6.341511011123657227e-02 -2.671644389629364014e-01 8.124499022960662842e-02 -1.735715866088867188e-01 3.888553678989410400e-01 5.021055936813354492e-01 -1.897295378148555756e-02 1.351219713687896729e-01 1.877308040857315063e-01
-2.399567663669586182e-01 -9.619520604610443115e-02 -3.023532778024673462e-02 -5.963553115725517273e-02 3.999679163098335266e-02 3.046608865261077881e-01 2.371620535850524902e-01 -5.308780446648597717e-02 6.427607685327529907e-02 5.085838958621025085e-02 -2.603609859943389893e-01 7.507454603910446167e-02 -3.440313935279846191e-01 -3.245488507673144341e-03 4.268499091267585754e-02 3.822596371173858643e-01 -4.696068912744522095e-02 -2.875788807868957520e-01 -2.128494083881378174e-01 -2.779847197234630585e-02 -1.079367026686668396e-01 -4.259693622589111328e-02 -3.851066231727600098e-01 5.227212980389595032e-02 -5.326539650559425354e-02 1.124528348445892334e-01 5.397731810808181763e-02 1.704348474740982056e-01 9.567607194185256958e-02 -6.576441973447799683e-02 -9.890544414520263672e-02 2.501309514045715332e-01
-1.219561323523521423e-01 -3.022676706314086914e-01 1.544705927371978760e-01 1.568513810634613037e-01 6.470276974141597748e-03 9.638970345258712769e-02 -1.796706169843673706e-01 -6.093615666031837463e-02 6.161243095993995667e-02 3.368447422981262207e-01 8.023202419281005859e-02 -1.109543144702911377e-01 -1.306989043951034546e-01 -2.044555731117725372e-02 -1.235094740986824036e-01 7.887688279151916504e-02 3.236618936061859131e-01 -1.026707589626312256e-01 -5.837259814143180847e-02 -1.129557266831398010e-01 6.029305234551429749e-02 1.431384086608886719e-01 -3.980182111263275146e-02 -3.135248698526993394e-05 2.462007999420166016e-01 1.179576814174652100e-01 -3.941137790679931641e-01 1.166230291128158569e-01 -2.738004736602306366e-02 2.792631983757019043e-01 8.373146504163742065e-02 3.723012804985046387e-01
-2.734626531600952148e-01 -3.715720772743225098e-01 7.262447476387023926e-02 8.045101910829544067e-02 -9.180446714162826538e-02 2.217860147356987000e-02 3.275176882743835449e-02 -2.046501189470291138e-01 -7.985343039035797119e-02 8.612640202045440674e-02 3.760652840137481689e-01 1.966049075126647949e-01 -1.617324501276016235e-01 1.379325091838836670e-01 1.554239392280578613e-01 1.647561788558959961e-01 1.959695369005203247e-01 -3.194354772567749023e-01 -3.332581818103790283e-01 -5.982453469187021255e-03 1.015774607658386230e-01 1.819389313459396362e-01 -1.110569387674331665e-01 -1.930740922689437866e-01 -1.382608264684677124e-01 9.753949940204620361e-02 -8.614416420459747314e-02 -6.094620004296302795e-02 9.212845563888549805e-02 6.167287379503250122e-02 1.671473383903503418e-01 -9.278484433889389038e-02
1.059777569025754929e-02 -1.512451320886611938e-01 1.567600965499877930e-01 -1.163977831602096558e-01 1.024003401398658752e-01 -1.003601253032684326e-01 5.985091254115104675e-02 -3.085174858570098877e-01 1.291536837816238403e-01 5.817553400993347168e-01 -2.338528074324131012e-02 6.950786709785461426e-02 -1.365766525268554688e-01 -1.719259843230247498e-02 8.092268370091915131e-03 6.005311757326126099e-02 1.969414502382278442e-01 -7.859575748443603516e-02 -4.804835468530654907e-02 -2.814581990242004395e-01 -1.634742766618728638e-01 2.601087391376495361e-01 8.140612393617630005e-02 -1.947762817144393921e-01 -1.724463850259780884e-01 -5.047296360135078430e-02 -1.990377753973007202e-01 2.819685637950897217e-01 1.273991316556930542e-01 2.547917887568473816e-02 5.006714165210723877e-02 1.479112450033426285e-02
-2.124816551804542542e-02 -3.557694256305694580e-01 -9.825880080461502075e-02 6.221663951873779297e-02 3.726708143949508667e-02 1.311319172382354736e-01 -8.154894411563873291e-02 -2.259825766086578369e-01 -6.933668255805969238e-02 -1.053644642233848572e-01 1.203479096293449402e-01 -1.831174492835998535e-01 6.835789233446121216e-02 -4.720339924097061157e-02 1.207069680094718933e-01 -9.898065030574798584e-02 3.341592475771903992e-02 -1.241615861654281616e-01 -3.166106045246124268e-01 -6.364024430513381958e-02 -1.763410568237304688e-01 4.428075253963470459e-02 -4.027081131935119629e-01 -9.238821268081665039e-02 -1.387634426355361938e-01 1.368126124143600464e-01 -3.465359508991241455e-01 3.655415773391723633e-01 9.084819257259368896e-02 1.422151923179626465e-01 -5.135694146156311035e-02 2.014122158288955688e-01
-1.411065906286239624e-01 -9.214805066585540771e-02 -1.194392517209053040e-01 1.819137930870056152e-01 1.152065992355346680e-01 8.987335860729217529e-02 7.858961820602416992e-02 -9.426025301218032837e-02 1.508761495351791382e-01 4.852232635021209717e-01 -4.155575484037399292e-02 2.052569389343261719e-01 -1.293759196996688843e-01 -1.175415143370628357e-01 -2.715843319892883301e-01 -2.040452323853969574e-02 3.732263445854187012e-01 -9.102870523929595947e-02 -5.218245834112167358e-02 -3.124462664127349854e-01 -8.089596033096313477e-02 -1.917293369770050049e-01 1.116129569709300995e-03 7.716404646635055542e-02 8.409199118614196777e-02 3.253582119941711426e-02 -1.551953852176666260e-01 2.755429148674011230e-01 1.377829909324645996e-01 -5.053118243813514709e-02 -5.035854130983352661e-02 2.272320091724395752e-01
-9.080853313207626343e-02 -5.544366687536239624e-02 -9.710174798965454102e-02 3.141394257545471191e-02 9.520804136991500854e-02 1.089616641402244568e-01 1.903457939624786377e-01 6.076849251985549927e-02 -1.895725429058074951e-01 1.207867190241813660e-01 4.084192961454391479e-02 -1.047494262456893921e-01 -2.859159708023071289e-01 -1.825663298368453979e-01 2.628165185451507568e-01 -4.350665584206581116e-02 3.250753879547119141e-01 -1.734837591648101807e-01 -1.763812452554702759e-01 -2.432804256677627563e-01 -1.770985312759876251e-02 2.924505472183227539e-01 -1.071726158261299133e-01 -1.779724955558776855e-01 -8.859964087605476379e-03 7.721788436174392700e-02 -1.537001878023147583e-01 -9.881398081779479980e-02 3.323581516742706299e-01 -1.239086911082267761e-01 7.982482016086578369e-02 3.761747479438781738e-01
-5.368887260556221008e-02 -5.563251674175262451e-02 1.521065980195999146e-01 -1.811152994632720947e-01 3.118627704679965973e-02 1.469838321208953857e-01 1.414800286293029785e-01 -9.688649326562881470e-03 1.703509092330932617e-01 9.537992626428604126e-02 2.472277497872710228e-03 -2.818778157234191895e-02 9.357825666666030884e-02 -2.875923812389373779e-01 -8.191543072462081909e-02 1.908985227346420288e-01 5.066400393843650818e-02 -3.660836815834045410e-01 1.694999933242797852e-01 -2.877835929393768311e-02 -1.537270694971084595e-01 1.753307133913040161e-01 -1.773744970560073853e-01 -1.883991807699203491e-02 -9.182345867156982422e-02 1.129921004176139832e-01 1.186391934752464294e-01 3.237964808940887451e-01 3.033919632434844971e-01 -2.136252224445343018e-01 8.052226901054382324e-02 4.303990304470062256e-01
-6.000788137316703796e-02 -3.377952277660369873e-01 1.483952254056930542e-02 2.577193975448608398e-01 -2.361184060573577881e-01 -1.313418745994567871e-01 2.308447211980819702e-01 -1.689541935920715332e-01 9.353746473789215088e-02 -1.848979145288467407e-01 2.055318951606750488e-01 -6.302623450756072998e-02 -8.397344499826431274e-03 3.309538960456848145e-02 -2.617354691028594971e-01 1.548812985420227051e-01 2.844931781291961670e-01 -1.783978641033172607e-01 -1.699595451354980469e-01 -5.067620426416397095e-02 5.466735363006591797e-02 5.284345522522926331e-02 -3.713315725326538086e-01 -2.121090702712535858e-02 1.860060095787048340e-01 -2.566247433423995972e-02 9.321854263544082642e-02 1.374388933181762695e-01 1.226335540413856506e-01 1.391676366329193115e-01 -1.562549173831939697e-01 2.607913613319396973e-01
-6.113994121551513672e-02 -3.056721687316894531e-01 4.354687407612800598e-02 -9.808310121297836304e-02 5.931965261697769165e-02 -3.536492958664894104e-02 2.586351037025451660e-01 -2.070952057838439941e-01 -2.195132151246070862e-02 1.283721327781677246e-01 2.144180983304977417e-01 2.006209939718246460e-01 -3.327438533306121826e-01 6.281148642301559448e-02 1.512117832899093628e-01 3.512246012687683105e-01 5.174723640084266663e-02 1.111896857619285583e-01 1.018503680825233459e-01 -1.140502020716667175e-01 7.808814942836761475e-02 -1.771984398365020752e-01 -1.550106704235076904e-01 -7.368430029600858688e-03 -1.366050839424133301e-01 1.400567889213562012e-01 -6.934674829244613647e-02 1.184015423059463501e-01 3.442526459693908691e-01 1.845927834510803223e-01 -2.173615694046020508e-01 2.361150532960891724e-01
-2.886281013488769531e-01 -1.485118120908737183e-01 -1.230083219707012177e-02 2.601836025714874268e-01 4.537928104400634766e-02 6.672027707099914551e-02 6.532632559537887573e-02 -2.651665210723876953e-01 -1.199458613991737366e-01 2.278429083526134491e-02 2.299514412879943848e-01 1.293874680995941162e-01 1.150320097804069519e-01 1.767078191041946411e-01 3.500562906265258789e-01 1.274558454751968384e-01 1.218617781996726990e-01 -1.526018232107162476e-01 -2.035690397024154663e-01 -5.103111267089843750e-02 -3.341501578688621521e-02 1.652916222810745239e-01 5.510361399501562119e-03 -2.894291877746582031e-01 -1.836741715669631958e-01 1.162013188004493713e-01 -1.382097899913787842e-01 1.053401604294776917e-01 3.977069854736328125e-01 -2.123839966952800751e-02 1.396594345569610596e-01 -1.671787351369857788e-01
-3.200750648975372314e-01 4.409917071461677551e-02 2.666638195514678955e-01 -2.615888416767120361e-02 -5.396148189902305603e-02 2.174813114106655121e-02 8.906190842390060425e-02 -1.358109861612319946e-01 3.424208983778953552e-02 1.084867864847183228e-01 -1.944545209407806396e-01 -3.685450851917266846e-01 4.754239320755004883e-02 -1.791316419839859009e-01 1.287875473499298096e-01 1.942727714776992798e-01 5.544202402234077454e-02 3.659581393003463745e-02 -1.657242327928543091e-01 -1.412196159362792969e-01 2.810016274452209473e-01 2.436268925666809082e-01 -1.484871655702590942e-01 -6.609629839658737183e-02 -9.105596691370010376e-02 -1.476771477609872818e-02 -4.052728787064552307e-02 2.256273478269577026e-01 3.507140874862670898e-01 2.416563332080841064e-01 -9.013401344418525696e-03 2.443417012691497803e-01
-2.757738828659057617e-01 -3.147465363144874573e-02 -1.386249661445617676e-01 -5.434282496571540833e-02 -4.943637177348136902e-03 2.147055864334106445e-01 -5.845198407769203186e-02 -2.091540992259979248e-01 3.252041041851043701e-01 3.873537182807922363e-01 3.688113093376159668e-01 -2.398372739553451538e-01 -1.781689375638961792e-01 1.464843899011611938e-01 7.530239969491958618e-02 5.995259806513786316e-02 4.945883527398109436e-02 -7.702413946390151978e-02 -2.254701852798461914e-01 -1.093931272625923157e-01 7.740625739097595215e-02 -1.300897747278213501e-01 -1.118076518177986145e-01 -5.913550406694412231e-02 -1.070597320795059204e-01 -3.658621758222579956e-02 -1.867005228996276855e-01 2.232051342725753784e-01 -5.628563091158866882e-02 2.329504489898681641e-01 1.323000192642211914e-01 1.148093119263648987e-01
-1.241082139313220978e-02 -3.473098278045654297e-01 1.356966495513916016e-01 -1.314125210046768188e-02 1.781520545482635498e-01 -2.372271753847599030e-02 -1.713615059852600098e-01 -9.448947012424468994e-02 -8.407154120504856110e-03 2.841616570949554443e-01 1.789235770702362061e-01 -1.545282751321792603e-01 -2.425083890557289124e-02 -1.490242630243301392e-01 2.690641283988952637e-01 3.390308320522308350e-01 3.329683840274810791e-01 -3.274856880307197571e-02 -5.468886345624923706e-02 -9.724387526512145996e-02 -1.656597703695297241e-01 1.952331513166427612e-01 -1.780685633420944214e-01 -1.294358819723129272e-01 2.963476441800594330e-02 3.676825016736984253e-02 -1.752907931804656982e-01 1.495420783758163452e-01 -7.178957015275955200e-02 -2.670579031109809875e-02 4.871592856943607330e-03 3.789158761501312256e-01
-1.862102448940277100e-01 1.343810558319091797e-01 -2.366848438978195190e-01 2.419620454311370850e-01 6.191876530647277832e-02 -1.663666777312755585e-02 9.584256261587142944e-02 -4.887303709983825684e-02 -8.350678533315658569e-02 1.291104853153228760e-01 -3.313578665256500244e-02 7.974588125944137573e-02 5.972958356142044067e-02 1.962473616003990173e-02 1.855813264846801758e-01 4.857732951641082764e-01 1.220363080501556396e-01 -3.058525919914245605e-01 -1.954907923936843872e-01 -2.538651823997497559e-01 -1.405959576368331909e-01 1.772526092827320099e-02 -1.795806437730789185e-01 -1.148836910724639893e-01 -3.729133307933807373e-01 -1.600361615419387817e-02 -1.307377871125936508e-02 2.413896620273590088e-01 1.095343939960002899e-02 -7.002961635589599609e-02 6.796048581600189209e-02 1.658706068992614746e-01
-1.564258933067321777e-01 -1.947573274374008179e-01 8.664464205503463745e-02 -6.883591413497924805e-03 4.459985997527837753e-03 7.133868336677551270e-02 6.122206896543502808e-02 -1.145644485950469971e-01 -1.370572298765182495e-02 9.260718361474573612e-04 6.398461759090423584e-02 -2.346580177545547485e-01 -6.946288794279098511e-02 7.087354362010955811e-02 -1.294979602098464966e-01 4.264412820339202881e-02 2.581870257854461670e-01 -3.259754776954650879e-01 -2.609286904335021973e-01 -1.790275424718856812e-01 2.479556649923324585e-01 7.246718555688858032e-02 1.122090891003608704e-01 -2.116303145885467529e-02 -3.116582930088043213e-01 1.889484226703643799e-01 -3.262577950954437256e-01 1.359042972326278687e-01 5.192359164357185364e-02 -3.601643741130828857e-01 4.200407490134239197e-02 2.748224139213562012e-01
-3.056157939136028290e-02 3.010456264019012451e-01 -4.598494246602058411e-02 1.570858210325241089e-01 -1.618160456418991089e-01 -4.815814644098281860e-02 -3.703344985842704773e-02 3.505868371576070786e-04 -4.608695954084396362e-02 1.366624534130096436e-01 4.251350462436676025e-01 -1.185440495610237122e-01 -9.066116809844970703e-02 -2.845870889723300934e-02 1.429088860750198364e-01 3.036030232906341553e-01 2.081561535596847534e-01 -1.162544824182987213e-02 1.058450788259506226e-01 -1.652336418628692627e-01 8.610554039478302002e-02 -2.273902148008346558e-01 -3.166092038154602051e-01 9.008742123842239380e-02 -1.757721155881881714e-01 8.187912404537200928e-02 -4.699885100126266479e-02 2.372897714376449585e-01 3.930757045745849609e-01 1.179490238428115845e-01 -8.951335214078426361e-03 -2.210120484232902527e-02
-3.824469745159149170e-01 5.494065210223197937e-02 -3.303943201899528503e-02 1.224885955452919006e-01 4.873346537351608276e-03 1.358254626393318176e-02 4.613503441214561462e-02 -3.042564988136291504e-01 -7.935641705989837646e-02 1.240787580609321594e-01 3.500276431441307068e-02 1.115063503384590149e-01 -2.539266943931579590e-01 5.688848346471786499e-02 -1.454780250787734985e-01 3.741805255413055420e-01 1.018466129899024963e-01 -1.950138360261917114e-01 -5.642837285995483398e-02 -2.570064961910247803e-01 -4.048871621489524841e-02 -2.607612907886505127e-01 -1.936048716306686401e-01 -6.716091185808181763e-02 -8.079696446657180786e-02 6.699211895465850830e-02 1.367257386445999146e-01 5.109085142612457275e-02 3.313698768615722656e-01 1.790903359651565552e-01 2.030269205570220947e-01 1.754474639892578125e-01
-2.807257771492004395e-01 -1.957637220621109009e-01 2.373908311128616333e-01 9.718569368124008179e-02 -2.522001266479492188e-01 -1.734837442636489868e-01 2.265976071357727051e-01 -2.520875819027423859e-02 1.204758957028388977e-01 -1.751422286033630371e-01 2.914433777332305908e-01 2.013421151787042618e-03 4.805351421236991882e-02 -7.504697889089584351e-02 -1.507492959499359131e-01 5.331407114863395691e-02 1.540735661983489990e-01 -1.360889673233032227e-01 -9.565181285142898560e-02 -2.133740186691284180e-01 -1.299622207880020142e-01 -9.446160495281219482e-02 -3.561944663524627686e-01 -5.591339990496635437e-02 1.609242111444473267e-01 6.036686711013317108e-03 -9.148153662681579590e-02 9.497223049402236938e-02 1.192275062203407288e-01 -1.876187175512313843e-01 3.343578428030014038e-02 4.014212787151336670e-01
-3.436006009578704834e-01 5.508022755384445190e-02 1.365480273962020874e-01 1.252831369638442993e-01 -1.631949841976165771e-01 -1.285269111394882202e-01 -1.188480779528617859e-01 -7.511267811059951782e-02 -1.253347545862197876e-01 1.435319632291793823e-01 3.101746551692485809e-02 -2.406819909811019897e-01 -1.685776412487030029e-01 -1.597143560647964478e-01 -5.238608643412590027e-02 1.499009132385253906e-01 -9.582918137311935425e-02 -2.080614417791366577e-01 -6.892737001180648804e-02 1.239424720406532288e-01 -1.866257637739181519e-01 9.161584824323654175e-02 -5.702415481209754944e-02 1.530019938945770264e-01 7.223559916019439697e-02 3.843418657779693604e-01 -2.089153081178665161e-01 3.500370085239410400e-01 1.848194450139999390e-01 2.522093653678894043e-01 -1.654122471809387207e-01 1.435153186321258545e-01
-1.990485787391662598e-01 -4.369956627488136292e-02 -4.925591126084327698e-02 8.877995610237121582e-02 -1.460459530353546143e-01 1.445443034172058105e-01 4.655902460217475891e-02 -4.077226221561431885e-01 -1.758999079465866089e-01 2.531115664169192314e-03 2.349604964256286621e-01 8.234483189880847931e-03 -1.420721709728240967e-01 -1.262553185224533081e-01 1.996990106999874115e-02 1.788118630647659302e-01 1.763893365859985352e-01 -2.947738468647003174e-01 -3.295248746871948242e-01 -4.140373766422271729e-01 -1.171563193202018738e-01 -2.129520662128925323e-02 -1.163043919950723648e-02 -1.004184931516647339e-01 1.778741925954818726e-02 1.014702618122100830e-01 1.119036972522735596e-02 -1.322143673896789551e-01 1.126169264316558838e-01 1.961724758148193359e-01 -2.785063087940216064e-01 5.872079357504844666e-02
-3.041634261608123779e-01 -3.182601034641265869e-01 2.549984157085418701e-01 1.930312812328338623e-01 1.646466106176376343e-01 2.268162667751312256e-01 3.210861980915069580e-01 -1.845502108335494995e-01 -1.791556775569915771e-01 2.201055139303207397e-01 2.674098908901214600e-01 -1.350659579038619995e-01 -2.061726301908493042e-01 -1.186795383691787720e-01 -1.055553629994392395e-01 1.384194791316986084e-01 1.970375627279281616e-01 6.705647334456443787e-03 1.069472655653953552e-01 1.026535257697105408e-01 1.889753155410289764e-02 -8.849434554576873779e-03 -1.189700141549110413e-01 -4.035149514675140381e-02 -2.951698303222656250e-01 6.562413275241851807e-02 -8.641919493675231934e-02 5.255983769893646240e-02 1.327998042106628418e-01 9.105355292558670044e-02 -2.659810148179531097e-02 1.601701825857162476e-01
-1.405482441186904907e-01 1.302131861448287964e-01 3.828890854492783546e-03 -2.380035072565078735e-02 -4.376271739602088928e-02 -8.372443728148937225e-03 4.398311078548431396e-01 -7.881567813456058502e-03 -2.429396286606788635e-02 2.984224855899810791e-01 3.381711989641189575e-02 -6.228115409612655640e-03 -1.302172243595123291e-02 -3.254504874348640442e-02 -1.056697517633438110e-01 2.813835442066192627e-01 2.056981474161148071e-01 6.156956776976585388e-02 -1.802468299865722656e-01 -2.988094985485076904e-01 -1.404831409454345703e-01 1.906576566398143768e-02 1.165492013096809387e-01 -1.451899204403162003e-02 -2.169148921966552734e-01 1.187628949992358685e-03 -1.930487006902694702e-01 4.048197865486145020e-01 2.041095942258834839e-01 4.514585435390472412e-02 -9.193234145641326904e-02 2.875548303127288818e-01
-2.858099527657032013e-02 1.529610808938741684e-02 1.977485120296478271e-01 1.532712876796722412e-01 1.735682338476181030e-01 -1.858128756284713745e-01 9.860029071569442749e-02 -9.442065656185150146e-02 1.577965170145034790e-01 2.597481012344360352e-01 1.634497940540313721e-01 -1.329163834452629089e-02 6.111599132418632507e-02 1.592077761888504028e-01 2.349889129400253296e-01 5.880051106214523315e-02 6.147676333785057068e-02 -3.722915947437286377e-01 -2.343602925539016724e-01 -1.754689216613769531e-01 1.218872889876365662e-01 -7.350315898656845093e-02 -1.467318236827850342e-01 -1.486835330724716187e-01 -1.221471056342124939e-01 2.612667977809906006e-01 1.320196092128753662e-01 1.581454426050186157e-01 2.716320753097534180e-01 3.104171454906463623e-01 1.220433935523033142e-01 2.083136588335037231e-01
-2.185131460428237915e-01 -5.255360156297683716e-02 8.973670750856399536e-02 3.430016338825225830e-02 6.770953536033630371e-02 5.282401442527770996e-01 1.122352704405784607e-01 -6.959490478038787842e-02 -2.121445490047335625e-03 7.686951756477355957e-02 -1.194183975458145142e-01 -1.868809200823307037e-02 -9.722784161567687988e-02 -4.859534651041030884e-02 -1.916914135217666626e-01 2.662855386734008789e-01 -2.819439955055713654e-02 -2.955021560192108154e-01 -3.635333776473999023e-01 1.947474665939807892e-02 -9.828495234251022339e-02 1.382400393486022949e-01 -1.977530121803283691e-01 -1.126216202974319458e-01 -1.734004765748977661e-01 2.791875414550304413e-02 -1.748930662870407104e-01 2.764102220535278320e-01 1.318423300981521606e-01 -6.479321047663688660e-03 1.746143847703933716e-01 1.106462031602859497e-01
-1.750555038452148438e-01 1.436876058578491211e-01 3.809502720832824707e-02 -3.152149543166160583e-02 -2.346647530794143677e-01 9.468633681535720825e-02 1.283975839614868164e-01 7.167337089776992798e-02 -9.880536794662475586e-02 4.117427468299865723e-01 1.134216338396072388e-01 -1.970088481903076172e-01 -9.579363465309143066e-02 -1.325268149375915527e-01 -1.535557210445404053e-01 3.177364766597747803e-01 -4.330189153552055359e-02 -2.283632904291152954e-01 -2.399065643548965454e-01 -7.969041913747787476e-02 -1.614226549863815308e-01 2.796065807342529297e-01 7.293187826871871948e-02 -2.153726518154144287e-01 6.850542873144149780e-02 2.065431699156761169e-02 2.872083336114883423e-02 3.572805523872375488e-01 1.486522406339645386e-01 1.358015239238739014e-01 -3.365489467978477478e-02 1.709484010934829712e-01
-1.662734001874923706e-01 -2.172122746706008911e-01 9.312346577644348145e-02 1.605166196823120117e-01 5.207267403602600098e-02 1.579537391662597656e-01 1.061237677931785583e-01 -3.673769235610961914e-01 8.255612850189208984e-02 1.885474473237991333e-01 3.715933561325073242e-01 1.431012451648712158e-01 -1.429717093706130981e-01 1.427381336688995361e-01 1.328769773244857788e-01 1.586725264787673950e-01 2.000642120838165283e-01 -2.604606747627258301e-01 -2.903085649013519287e-01 4.905891045928001404e-02 1.510425657033920288e-02 1.621759682893753052e-01 -5.565644428133964539e-02 -3.058682382106781006e-01 -2.072727233171463013e-01 1.595780700445175171e-01 -6.173633411526679993e-02 -9.491055458784103394e-02 1.285761743783950806e-01 3.930339124053716660e-03 9.735926985740661621e-02 -8.523790538311004639e-02
-5.093964561820030212e-02 -3.520411625504493713e-02 -7.567079272121191025e-03 -1.386051774024963379e-01 -8.699391037225723267e-02 9.723413735628128052e-03 1.721515059471130371e-01 -4.117264971137046814e-02 -1.183826774358749390e-01 1.957874000072479248e-01 1.936800628900527954e-01 -3.526501357555389404e-01 -6.386315822601318359e-02 -1.077400371432304382e-01 -1.707786172628402710e-01 4.533464312553405762e-01 2.622633874416351318e-01 2.260945737361907959e-01 1.150826588273048401e-01 -1.783183962106704712e-01 -7.611867040395736694e-02 2.899466082453727722e-02 1.014240235090255737e-01 -4.602122306823730469e-02 -9.253177791833877563e-02 2.943449318408966064e-01 -1.651743240654468536e-02 2.348922342061996460e-01 2.857408821582794189e-01 1.018777340650558472e-01 -1.509956121444702148e-01 1.544362008571624756e-01
-2.779376804828643799e-01 4.875615239143371582e-02 1.755811646580696106e-02 5.559263005852699280e-02 -2.687721848487854004e-01 5.364269390702247620e-02 2.729673683643341064e-01 -2.542796432971954346e-01 1.059015169739723206e-01 3.263663649559020996e-01 -6.596089154481887817e-02 -1.774503849446773529e-03 1.265137195587158203e-01 -2.953040972352027893e-02 1.888809204101562500e-01 1.060716435313224792e-01 3.631496131420135498e-01 -4.594482481479644775e-02 -5.894897133111953735e-02 -1.954193860292434692e-01 1.819897741079330444e-01 -7.768831402063369751e-02 5.381603166460990906e-02 -2.298642396926879883e-01 -4.238178580999374390e-02 -1.632851064205169678e-01 -6.195425987243652344e-02 1.537157148122787476e-01 3.272673189640045166e-01 -1.796437054872512817e-02 -7.012395560741424561e-02 2.792656719684600830e-01
2.701038680970668793e-02 -6.210546474903821945e-03 -2.056137472391128540e-01 1.281297486275434494e-02 -2.628445327281951904e-01 1.127798110246658325e-01 1.270031630992889404e-01 9.124124050140380859e-02 -1.683156639337539673e-01 1.134970039129257202e-01 1.147889569401741028e-01 7.253489643335342407e-02 -1.810891181230545044e-01 6.757119297981262207e-02 -1.932332515716552734e-01 3.410885334014892578e-01 3.582331836223602295e-01 5.780351907014846802e-02 -1.331012398004531860e-01 -7.091073319315910339e-03 6.832258403301239014e-02 1.342776417732238770e-01 -1.812772303819656372e-01 -2.300073951482772827e-02 -1.538041830062866211e-01 2.991534173488616943e-01 -3.118298649787902832e-01 9.937986731529235840e-02 3.379567265510559082e-01 4.820863902568817139e-02 -1.393543034791946411e-01 1.951709240674972534e-01
-2.105805464088916779e-02 1.519155651330947876e-01 9.171128273010253906e-02 3.630802780389785767e-02 -2.536815106868743896e-01 8.692582696676254272e-02 4.577834531664848328e-02 2.641606144607067108e-02 -2.152477502822875977e-01 3.827157318592071533e-01 1.875928640365600586e-01 -2.101716697216033936e-01 2.613898925483226776e-02 2.822699397802352905e-02 -1.291980594396591187e-01 3.045719265937805176e-01 4.031615331768989563e-02 1.632684282958507538e-02 -3.158586919307708740e-01 -1.571712195873260498e-01 -2.877680957317352295e-01 1.048274189233779907e-01 -3.801117092370986938e-02 -4.128279536962509155e-02 3.347317129373550415e-02 3.736409544944763184e-02 -1.570234447717666626e-02 3.925032317638397217e-01 1.912652105093002319e-01 7.483127713203430176e-02 9.526074863970279694e-03 2.941737771034240723e-01
-1.575467437505722046e-01 5.468573793768882751e-02 -1.513973474502563477e-01 -6.880035251379013062e-02 -1.591173559427261353e-01 -6.070337444543838501e-02 8.672572672367095947e-02 -6.457097828388214111e-02 -1.504293531179428101e-01 1.804952509701251984e-02 -2.561168512329459190e-03 4.073899984359741211e-02 -1.240515783429145813e-01 1.410744339227676392e-01 -2.608312964439392090e-01 2.538540363311767578e-01 2.674002945423126221e-01 3.480473905801773071e-02 -1.149766072630882263e-01 -2.345255613327026367e-01 1.600776985287666321e-02 1.487218029797077179e-02 -1.064308267086744308e-02 -1.307692378759384155e-01 -2.407871633768081665e-01 2.722866535186767578e-01 -2.280322462320327759e-01 5.122873559594154358e-02 4.846576452255249023e-01 -3.024706989526748657e-02 -9.029921889305114746e-02 3.494602143764495850e-01
-3.821938931941986084e-01 -2.346699237823486328e-01 3.010603189468383789e-01 -6.509378552436828613e-03 4.524200037121772766e-02 2.671414427459239960e-02 1.503895521163940430e-01 -1.403156667947769165e-01 -1.671349443495273590e-02 6.698807328939437866e-02 -5.129349604249000549e-02 -4.910595417022705078e-01 1.018662527203559875e-01 6.445814669132232666e-02 5.380907282233238220e-02 1.519305109977722168e-01 1.412400156259536743e-01 -1.496714949607849121e-01 -1.777025610208511353e-01 -7.047954946756362915e-02 1.892958134412765503e-01 9.702273458242416382e-02 -2.003493160009384155e-01 -9.501623362302780151e-02 -1.436090916395187378e-01 -5.549246072769165039e-02 -8.431307226419448853e-02 2.713110446929931641e-01 1.759755313396453857e-01 2.031269818544387817e-01 1.125941649079322815e-01 1.069024205207824707e-01
-1.848120838403701782e-01 5.091113969683647156e-02 9.374444186687469482e-02 8.805258572101593018e-02 -8.668007701635360718e-02 1.671657562255859375e-01 3.527483344078063965e-02 -8.358556777238845825e-02 1.392266601324081421e-01 2.162699215114116669e-02 2.289073318243026733e-01 1.003701612353324890e-01 1.962693780660629272e-01 -1.724302172660827637e-01 2.057565897703170776e-01 3.917795419692993164e-01 2.114155702292919159e-02 -2.524187043309211731e-02 -2.973493337631225586e-01 -1.472218185663223267e-01 8.497364819049835205e-02 -1.181621402502059937e-01 -2.474591135978698730e-01 -9.228821843862533569e-03 2.481789439916610718e-01 -1.803412586450576782e-01 -2.850728668272495270e-02 3.030580878257751465e-01 3.646742701530456543e-01 1.806538105010986328e-01 1.765011064708232880e-02 1.011478379368782043e-01
-1.404020637273788452e-01 -2.107801139354705811e-01 -9.483409114181995392e-03 -3.237235546112060547e-02 -4.447853937745094299e-02 3.202110901474952698e-02 4.022218883037567139e-01 1.794544421136379242e-02 7.331364322453737259e-04 3.704877495765686035e-01 2.151076048612594604e-01 -2.020104527473449707e-01 -3.709428012371063232e-02 -2.888525128364562988e-01 -2.420662939548492432e-01 2.719332277774810791e-01 1.373200118541717529e-01 9.897808730602264404e-02 -1.247969418764114380e-01 -1.835369616746902466e-01 -1.176005154848098755e-01 4.520072788000106812e-02 -1.814680546522140503e-02 1.701749414205551147e-01 1.359966993331909180e-01 2.513546310365200043e-02 -4.330768063664436340e-02 1.997921466827392578e-01 3.630097210407257080e-01 -4.927463456988334656e-02 -5.816219747066497803e-02 7.958983629941940308e-02
-1.119666919112205505e-01 -3.618522584438323975e-01 -3.046042472124099731e-02 1.047274023294448853e-01 2.588725388050079346e-01 1.672757863998413086e-01 -2.379583120346069336e-01 -2.967945933341979980e-01 -6.686404347419738770e-02 -1.495778113603591919e-01 1.156045049428939819e-01 -7.424014061689376831e-02 -4.279313609004020691e-02 -7.382629066705703735e-02 5.859989672899246216e-02 1.021604463458061218e-01 2.343390285968780518e-01 -2.924881502985954285e-02 2.510502934455871582e-02 -1.592951714992523193e-01 7.455747574567794800e-02 1.382736712694168091e-01 -3.781694769859313965e-01 1.258028112351894379e-02 1.123141199350357056e-01 1.180407553911209106e-01 -1.738447844982147217e-01 3.663167357444763184e-01 1.386685669422149658e-01 1.554680466651916504e-01 4.415182396769523621e-02 2.282975465059280396e-01
-2.725422680377960205e-01 1.672144979238510132e-01 -9.911132603883743286e-02 7.497690618038177490e-02 -2.048360705375671387e-01 8.431860059499740601e-02 4.165950417518615723e-01 4.548082128167152405e-02 -1.062818244099617004e-02 2.406637221574783325e-01 3.299500048160552979e-01 -8.209221065044403076e-02 -1.576952636241912842e-01 5.235590040683746338e-02 -1.360155194997787476e-01 2.685063481330871582e-01 1.466423124074935913e-01 -8.876582980155944824e-02 -9.104313701391220093e-02 -1.835149526596069336e-02 -7.712901569902896881e-03 1.596581637859344482e-01 -1.177211478352546692e-01 -2.252730429172515869e-01 3.528667986392974854e-02 1.351170837879180908e-01 1.521007269620895386e-01 2.475459426641464233e-01 2.021442204713821411e-01 -7.194032520055770874e-02 1.853979080915451050e-01 2.308554947376251221e-01
-1.422571390867233276e-02 -2.458338439464569092e-01 3.932638838887214661e-02 -6.040855124592781067e-02 -3.021430075168609619e-01 3.037288784980773926e-01 5.959019437432289124e-02 -3.107380867004394531e-01 9.106393158435821533e-02 2.537530474364757538e-02 1.777152866125106812e-01 -5.267509818077087402e-02 -1.518935263156890869e-01 5.086400546133518219e-03 3.872355520725250244e-01 2.574590146541595459e-01 1.114872843027114868e-02 -7.743940502405166626e-02 -2.004989236593246460e-01 -8.844159543514251709e-02 -1.578108072280883789e-01 3.819572553038597107e-02 3.354544937610626221e-01 -3.097502887248992920e-02 8.683304488658905029e-02 -4.612996801733970642e-02 -1.112635880708694458e-01 1.675572395324707031e-01 2.801200151443481445e-01 1.051564961671829224e-01 1.741137057542800903e-01 6.269020587205886841e-02
-1.079795062541961670e-01 -3.947688341140747070e-01 6.866035982966423035e-03 1.368170976638793945e-01 4.138955473899841309e-02 1.079266294836997986e-01 -2.525418996810913086e-01 -1.372039020061492920e-01 2.145752497017383575e-02 1.996236592531204224e-01 2.431113086640834808e-02 -2.206941992044448853e-01 -2.159772217273712158e-01 2.845404669642448425e-02 1.346337497234344482e-01 5.679092556238174438e-02 3.374995291233062744e-01 -2.654632627964019775e-01 -2.162202633917331696e-02 -8.080081082880496979e-03 -3.739813268184661865e-01 2.279151231050491333e-01 -1.407982409000396729e-02 3.273393586277961731e-02 7.999303191900253296e-02 -1.479988098144531250e-01 -9.720533341169357300e-02 7.968527823686599731e-02 4.977178946137428284e-02 2.055795341730117798e-01 5.848091095685958862e-02 2.985067963600158691e-01
-1.643495410680770874e-01 -1.475914567708969116e-02 -2.385402768850326538e-01 1.522683650255203247e-01 -2.189613878726959229e-01 -7.173859328031539917e-02 2.236722409725189209e-01 -3.026605248451232910e-01 8.323749154806137085e-02 2.369707226753234863e-01 1.462547481060028076e-01 -1.379401534795761108e-01 3.241221606731414795e-02 -1.300588548183441162e-01 -7.879167795181274414e-03 -5.788392573595046997e-02 3.618890047073364258e-01 -3.267342969775199890e-02 3.433718346059322357e-03 -6.692198663949966431e-02 -3.802946954965591431e-02 -2.428075522184371948e-01 -2.118131071329116821e-01 -7.833454757928848267e-02 -2.876855134963989258e-01 1.598535031080245972e-01 1.743116527795791626e-01 3.216757476329803467e-01 2.769961655139923096e-01 5.783913284540176392e-02 -5.073215812444686890e-02 -1.830136217176914215e-02
1.627719551324844360e-01 -3.003166615962982178e-01 -1.608795374631881714e-01 1.936197280883789062e-02 2.068572938442230225e-01 2.191599309444427490e-01 -1.697043925523757935e-01 -3.157458901405334473e-01 -5.035670846700668335e-02 4.629442095756530762e-02 4.099906980991363525e-02 -1.598280817270278931e-01 -8.748801052570343018e-02 -2.727938592433929443e-01 1.239557787775993347e-01 2.399649322032928467e-01 2.970374524593353271e-01 -6.698894500732421875e-02 -1.513614803552627563e-01 -1.599550396203994751e-01 1.461123526096343994e-01 2.219180911779403687e-01 2.052562870085239410e-02 -1.871428824961185455e-02 1.121949553489685059e-01 2.444877922534942627e-01 1.152119934558868408e-01 2.262369394302368164e-01 2.983450293540954590e-01 -8.721338957548141479e-02 -2.064248360693454742e-02 6.614214181900024414e-02
-2.567436546087265015e-02 -2.434518001973628998e-02 1.339234262704849243e-01 2.806797623634338379e-02 -2.603713870048522949e-01 7.499200850725173950e-02 3.722849786281585693e-01 -1.576624512672424316e-01 5.437574535608291626e-02 -1.551961004734039307e-01 2.511433064937591553e-01 1.032959893345832825e-01 6.403731554746627808e-02 1.033198460936546326e-02 1.468306332826614380e-01 5.725732073187828064e-02 3.121777474880218506e-01 -2.542248070240020752e-01 9.508408606052398682e-02 -2.576323039829730988e-02 1.169578209519386292e-01 1.319970935583114624e-01 7.226251065731048584e-02 5.661888420581817627e-02 -1.717024482786655426e-03 3.271066546440124512e-01 -1.487709283828735352e-01 4.961144030094146729e-01 6.472093984484672546e-03 -1.642408594489097595e-02 -5.626816675066947937e-02 1.525183767080307007e-01
-5.588142573833465576e-02 -1.279145777225494385e-01 -1.282887905836105347e-02 8.691727183759212494e-03 6.749993562698364258e-02 -5.441247671842575073e-02 -2.992064058780670166e-01 -1.365248262882232666e-01 -2.831204831600189209e-01 -4.772458225488662720e-02 2.209904603660106659e-02 -1.008734032511711121e-01 8.137919753789901733e-02 -8.184200525283813477e-02 1.008914932608604431e-01 4.039192795753479004e-01 2.840168476104736328e-01 -2.959920167922973633e-01 -5.535412207245826721e-02 -2.127917110919952393e-01 -3.299322426319122314e-01 -5.415980704128742218e-03 -8.460245281457901001e-02 -5.096260830760002136e-02 -1.654767096042633057e-01 4.687550663948059082e-02 1.080389600247144699e-02 1.577406078577041626e-01 1.149445325136184692e-01 -1.381770521402359009e-01 3.578063249588012695e-01 1.862138509750366211e-01
-1.562906056642532349e-01 -2.995851337909698486e-01 1.710300520062446594e-02 -2.305086255073547363e-01 2.493412494659423828e-01 2.349582016468048096e-01 -1.318441033363342285e-01 -2.679769694805145264e-02 1.651538535952568054e-02 1.218247562646865845e-01 3.632117509841918945e-01 -4.176528379321098328e-02 4.007067903876304626e-02 1.178278354927897453e-03 2.413769364356994629e-01 2.416741997003555298e-01 2.960044145584106445e-01 -3.404018580913543701e-01 -4.632693529129028320e-02 1.272242814302444458e-01 -1.598563343286514282e-01 1.523865461349487305e-01 -1.540352404117584229e-02 -1.960925199091434479e-02 -8.359268307685852051e-02 1.693150699138641357e-01 -9.618055820465087891e-02 1.959235817193984985e-01 1.996406316757202148e-01 1.150824502110481262e-01 -2.475431747734546661e-02 -1.470830589532852173e-01
-1.404668092727661133e-01 -9.187205880880355835e-02 -1.349317729473114014e-01 -1.915695220232009888e-01 -2.109839618206024170e-01 -1.075915712863206863e-02 1.573950648307800293e-01 -6.750665605068206787e-02 -1.461827903985977173e-01 -6.794016063213348389e-02 2.593028247356414795e-01 -1.105340644717216492e-01 -1.310180872678756714e-01 -1.545011401176452637e-01 -8.053492754697799683e-02 4.800993800163269043e-01 1.454780399799346924e-01 -1.109297946095466614e-01 -1.205417588353157043e-01 -1.139948815107345581e-01 -1.028587743639945984e-01 1.931831240653991699e-02 -5.892207846045494080e-02 -4.497744888067245483e-02 1.745169460773468018e-01 -1.045630574226379395e-01 -2.251506000757217407e-01 3.146776556968688965e-01 2.720546126365661621e-01 -1.086881756782531738e-01 -2.865129709243774414e-01 1.517920494079589844e-01
-1.542254090309143066e-01 1.133848540484905243e-02 5.975491926074028015e-02 1.018627211451530457e-01 -1.111334338784217834e-01 -3.302964568138122559e-02 1.404154598712921143e-01 9.506427496671676636e-02 -5.923428107053041458e-03 1.641761511564254761e-02 9.962019324302673340e-02 2.781739085912704468e-02 -4.813784360885620117e-01 -1.597137302160263062e-01 -3.648714348673820496e-02 1.384414583444595337e-01 9.443741291761398315e-02 1.120222359895706177e-02 -1.919427961111068726e-01 -2.930496633052825928e-01 1.337750405073165894e-01 7.720293104648590088e-02 -1.725426763296127319e-01 -3.247713446617126465e-01 4.884443432092666626e-02 -2.123356796801090240e-03 -6.789162755012512207e-02 4.996106028556823730e-01 1.446419060230255127e-01 -1.431967616081237793e-01 -1.493905112147331238e-02 2.051410824060440063e-01
-4.252761229872703552e-02 -1.011549085378646851e-01 2.014224082231521606e-01 -8.967299014329910278e-02 -2.073805481195449829e-01 1.454413309693336487e-02 1.558918654918670654e-01 -1.453118473291397095e-01 -5.469762161374092102e-02 -1.846354156732559204e-01 1.574591249227523804e-01 -7.942283153533935547e-02 6.493106484413146973e-02 2.083181776106357574e-02 3.318798542022705078e-02 -1.261763274669647217e-01 2.416789382696151733e-01 -4.009555578231811523e-01 -2.875438518822193146e-02 -3.585114777088165283e-01 -4.860432446002960205e-02 9.859243407845497131e-03 -5.078784655779600143e-03 -1.893543004989624023e-01 -1.094514504075050354e-01 -1.209246069192886353e-01 -2.052008360624313354e-01 2.995133996009826660e-01 3.154414296150207520e-01 1.101829186081886292e-01 -2.601328790187835693e-01 -1.904023587703704834e-01
7.967867702245712280e-02 -1.853309869766235352e-01 8.880534768104553223e-02 -9.984756261110305786e-02 -2.147998809814453125e-01 1.874782294034957886e-01 2.762753069400787354e-01 -1.407396793365478516e-01 -3.834697976708412170e-02 6.077796220779418945e-02 1.505749672651290894e-01 9.429213590919971466e-03 6.291827559471130371e-02 -8.804760128259658813e-02 1.774505674839019775e-01 -3.339912369847297668e-02 2.569146752357482910e-01 -4.416683912277221680e-01 1.090739388018846512e-02 -1.235125809907913208e-01 -6.407252699136734009e-02 -3.734327852725982666e-03 3.009192049503326416e-01 -2.785275876522064209e-01 5.754246562719345093e-02 -1.290440261363983154e-01 -2.412752658128738403e-01 3.032480776309967041e-01 1.679782569408416748e-01 1.907935291528701782e-01 -8.933001756668090820e-02 -1.866893284022808075e-02
-1.420697271823883057e-01 1.181498840451240540e-01 2.780071645975112915e-02 -2.552202343940734863e-01 -1.495250612497329712e-01 1.294330693781375885e-02 2.446006685495376587e-01 6.631290912628173828e-02 -9.321576356887817383e-02 2.325854301452636719e-01 5.073711648583412170e-02 -2.549059092998504639e-01 -2.110348492860794067e-01 3.376340866088867188e-02 -7.982537150382995605e-02 1.633862406015396118e-01 2.138438373804092407e-01 9.746765345335006714e-02 -2.000579088926315308e-01 -1.282946318387985229e-01 -3.041987419128417969e-01 1.013792902231216431e-01 1.030509397387504578e-01 -6.755416095256805420e-02 2.329773455858230591e-02 2.957778573036193848e-01 -1.672030240297317505e-01 3.875657916069030762e-01 2.566578388214111328e-01 -4.812269285321235657e-02 -2.138050831854343414e-02 1.989172101020812988e-01
-1.738707870244979858e-01 -2.749667763710021973e-01 -1.496294736862182617e-01 1.819157153367996216e-01 -1.110820323228836060e-01 -2.902705594897270203e-02 -4.387774318456649780e-02 1.610839366912841797e-01 3.576526045799255371e-01 -1.906496882438659668e-01 2.693129777908325195e-01 -2.736032903194427490e-01 -1.293456926941871643e-02 -2.786377668380737305e-01 -4.723701998591423035e-02 1.261007189750671387e-01 1.227978393435478210e-01 -1.442543715238571167e-01 -1.545988172292709351e-01 -6.120958179235458374e-02 1.746571660041809082e-01 2.880393862724304199e-01 -1.419989317655563354e-01 2.665509097278118134e-02 -2.081399261951446533e-01 2.355671823024749756e-01 -1.109784394502639771e-01 2.412261217832565308e-01 -2.082267077639698982e-03 3.723276033997535706e-02 4.141068831086158752e-02 1.404528766870498657e-01
1.812453120946884155e-01 -2.828183397650718689e-02 7.334887981414794922e-02 2.155965417623519897e-01 -7.284746319055557251e-02 6.116427853703498840e-02 -4.624132998287677765e-03 -8.282513171434402466e-02 2.460511177778244019e-01 5.073456168174743652e-01 -5.665807984769344330e-03 3.868785873055458069e-02 -1.747024059295654297e-01 -2.659518271684646606e-03 6.790944188833236694e-02 3.309528529644012451e-01 3.286059498786926270e-01 1.562420278787612915e-02 -2.179564386606216431e-01 -3.455167710781097412e-01 -3.956163302063941956e-02 7.451466284692287445e-03 -1.224290672689676285e-02 -1.641585677862167358e-01 -8.714647591114044189e-02 -6.226691603660583496e-02 6.646775454282760620e-02 1.933820694684982300e-01 5.699471011757850647e-02 2.518122196197509766e-01 1.031544655561447144e-01 -1.944337855093181133e-03
-1.308123916387557983e-01 -2.428568154573440552e-02 1.748657822608947754e-01 2.213293127715587616e-02 -1.053184177726507187e-02 9.467775374650955200e-02 2.099749892950057983e-01 -2.555124089121818542e-02 -4.707485437393188477e-02 1.497317403554916382e-01 2.323377877473831177e-02 -3.876787424087524414e-02 -3.857096657156944275e-02 1.511939167976379395e-01 3.866094052791595459e-01 2.284905612468719482e-01 1.426132023334503174e-01 -1.893785744905471802e-01 -2.483696043491363525e-01 -8.999589830636978149e-02 -1.796710193157196045e-01 -1.186770573258399963e-01 6.997857242822647095e-02 2.950004637241363525e-01 -1.205048114061355591e-01 4.255073666572570801e-01 -1.920717395842075348e-02 2.689358592033386230e-01 2.319769375026226044e-02 2.894913852214813232e-01 -1.145315729081630707e-02 1.663948148488998413e-01
-2.367753684520721436e-01 1.693348884582519531e-01 9.232588112354278564e-02 1.629674732685089111e-01 -2.183163911104202271e-01 3.894700706005096436e-01 9.685870260000228882e-02 -2.714074850082397461e-01 -6.796520203351974487e-02 2.060387283563613892e-01 2.752771079540252686e-01 -2.583923935890197754e-02 2.241158336400985718e-01 1.012785658240318298e-01 -1.015020161867141724e-01 9.704608470201492310e-02 4.703951254487037659e-02 -5.711026862263679504e-02 -6.495995819568634033e-02 -6.232114136219024658e-02 -4.612391442060470581e-02 -1.693982779979705811e-01 -5.572120472788810730e-02 -1.270331889390945435e-01 -1.392764300107955933e-01 1.141429319977760315e-01 4.875734448432922363e-02 1.459647864103317261e-01 4.482191205024719238e-01 5.317404121160507202e-02 1.771499216556549072e-01 1.979973912239074707e-01
-3.257824480533599854e-01 2.341493517160415649e-01 -2.064229547977447510e-02 4.697434976696968079e-02 -2.115972936153411865e-01 -3.162821754813194275e-02 1.635020524263381958e-01 -5.931170657277107239e-02 -8.901255577802658081e-02 7.728252559900283813e-02 2.619395591318607330e-02 3.511968255043029785e-02 -5.123170092701911926e-02 -5.732356756925582886e-02 -1.543593853712081909e-01 3.447102606296539307e-01 1.150739043951034546e-01 -1.410112828016281128e-01 -1.249180436134338379e-01 -1.130135729908943176e-01 -2.463157624006271362e-01 -1.549045741558074951e-02 -7.030467689037322998e-02 -9.839835762977600098e-02 -2.866653501987457275e-01 -1.915395557880401611e-01 -1.310608536005020142e-02 4.249765872955322266e-01 1.683844029903411865e-01 1.900400072336196899e-01 -4.289245232939720154e-02 3.049848973751068115e-01
-1.186457574367523193e-01 -5.447749421000480652e-02 1.200352013111114502e-01 1.163329035043716431e-01 4.483287408947944641e-02 1.057816371321678162e-01 3.794981241226196289e-01 -1.129244789481163025e-01 -9.466752409934997559e-02 1.044720187783241272e-01 -3.530403226613998413e-02 -2.234315127134323120e-01 -3.085002005100250244e-01 -2.757155597209930420e-01 8.871147781610488892e-02 2.703500688076019287e-01 9.998787194490432739e-02 -2.185931652784347534e-01 -1.696147173643112183e-01 1.887752860784530640e-01 -7.650113105773925781e-02 1.768009364604949951e-01 -3.013719022274017334e-01 1.476231962442398071e-01 -3.393202722072601318e-01 -6.709519028663635254e-02 -1.482490450143814087e-01 1.089722961187362671e-01 1.257628053426742554e-01 1.442526560276746750e-02 8.196893334388732910e-02 1.170376539230346680e-01
-2.536523938179016113e-01 -9.960610419511795044e-03 1.442066729068756104e-01 8.328530937433242798e-02 -3.768889009952545166e-01 8.684817701578140259e-02 2.372124642133712769e-01 -2.939772605895996094e-01 1.013975590467453003e-01 2.548528611660003662e-01 5.047404766082763672e-02 1.919844374060630798e-02 -1.575921848416328430e-02 5.978404730558395386e-02 1.030783057212829590e-01 9.255063533782958984e-02 2.426610141992568970e-01 -5.136799439787864685e-02 -1.432371437549591064e-01 -2.914375662803649902e-01 2.703767120838165283e-01 -1.734735667705535889e-01 -8.193416148424148560e-02 -2.315631210803985596e-01 -8.860267698764801025e-02 -1.419163942337036133e-01 -1.365281045436859131e-01 9.284415841102600098e-02 2.195492684841156006e-01 -1.381234079599380493e-01 -9.145031124353408813e-02 2.301897853612899780e-01
-3.333359360694885254e-01 -6.848306953907012939e-02 1.449123919010162354e-01 2.580191381275653839e-02 -1.244256459176540375e-02 -3.840778395533561707e-02 3.194654583930969238e-01 -2.732650041580200195e-01 2.495386898517608643e-01 -5.741272121667861938e-03 2.368201762437820435e-01 -2.542315423488616943e-01 1.369334608316421509e-01 1.177633628249168396e-01 -5.224679037928581238e-02 1.245307400822639465e-01 1.110548973083496094e-01 2.838429249823093414e-02 -1.566642969846725464e-01 6.786929070949554443e-02 -1.770485043525695801e-01 2.529192566871643066e-01 -2.006984204053878784e-01 -2.625101506710052490e-01 6.487014144659042358e-02 -1.055687218904495239e-01 -1.435774415731430054e-01 1.829098910093307495e-01 2.251923978328704834e-01 -2.738688513636589050e-02 -2.381581664085388184e-01 1.609174013137817383e-01
-2.268470823764801025e-01 3.423197567462921143e-02 -9.812650829553604126e-02 1.359415203332901001e-01 -9.147270023822784424e-02 -4.763331636786460876e-02 1.441776007413864136e-02 -1.982589215040206909e-01 4.937941208481788635e-02 3.302866965532302856e-02 1.143484190106391907e-01 -2.286896854639053345e-01 -9.432407468557357788e-02 -2.843221724033355713e-01 -1.077312007546424866e-01 -4.832608252763748169e-02 3.544291555881500244e-01 -9.338235855102539062e-02 -1.973746567964553833e-01 1.735000498592853546e-02 4.553602263331413269e-02 6.167180836200714111e-02 -4.406297504901885986e-01 -2.080180346965789795e-01 -1.187931224703788757e-01 2.672500610351562500e-01 3.664019703865051270e-02 2.420517802238464355e-01 1.731175482273101807e-01 2.142293155193328857e-01 -2.243446111679077148e-01 -8.925350755453109741e-02
-2.580079436302185059e-01 -1.987167298793792725e-01 -1.641382090747356415e-02 -4.712585732340812683e-02 -4.991362616419792175e-02 9.388064593076705933e-02 2.175046652555465698e-01 -7.186183333396911621e-02 -8.503530919551849365e-02 2.371754050254821777e-01 1.314137578010559082e-01 1.192957535386085510e-01 -2.239038646221160889e-01 -1.368587166070938110e-01 2.140060067176818848e-01 -5.245858803391456604e-02 3.139257431030273438e-01 -9.504045359790325165e-03 -3.250081241130828857e-01 -1.131619662046432495e-01 -2.240512669086456299e-01 -2.030551731586456299e-01 -1.978488266468048096e-02 1.477066129446029663e-01 -2.135177403688430786e-01 1.843180209398269653e-01 2.339681833982467651e-01 1.071421504020690918e-01 2.827619910240173340e-01 1.924675405025482178e-01 -9.682411700487136841e-02 1.113855242729187012e-01
-2.544453740119934082e-01 -6.425321847200393677e-02 2.098424434661865234e-01 -6.784314662218093872e-02 8.470241446048021317e-04 5.586399137973785400e-02 6.125823035836219788e-02 1.079984940588474274e-02 -5.101482942700386047e-02 1.005801185965538025e-01 2.160771936178207397e-02 5.645762430503964424e-04 -3.129911720752716064e-01 -2.121575772762298584e-01 1.618097126483917236e-01 3.128830716013908386e-02 4.005087316036224365e-01 -3.612682223320007324e-01 -7.336635142564773560e-02 -2.135023027658462524e-01 -6.954047083854675293e-02 2.946143150329589844e-01 -5.421493574976921082e-02 -4.347155243158340454e-02 1.181874871253967285e-01 1.081431284546852112e-01 -1.247979700565338135e-01 -9.673634171485900879e-02 1.534221470355987549e-01 -9.629405289888381958e-02 1.434262096881866455e-01 3.871071934700012207e-01
-1.656489223241806030e-01 -3.334427997469902039e-02 -1.094332411885261536e-01 -6.584434956312179565e-02 -2.126176953315734863e-01 2.734598331153392792e-02 1.726641505956649780e-01 4.613197967410087585e-02 -3.845000267028808594e-02 2.266406081616878510e-02 2.053050547838211060e-01 -1.978851258754730225e-01 -2.262005507946014404e-01 -8.700443059206008911e-02 -1.122763380408287048e-01 6.014197468757629395e-01 1.111328974366188049e-01 3.253227099776268005e-02 -1.122587248682975769e-01 -1.521261781454086304e-01 -1.161266565322875977e-01 -9.605706483125686646e-02 7.008974254131317139e-02 -1.051620841026306152e-01 1.236160099506378174e-01 1.292052865028381348e-01 -2.024420946836471558e-01 3.277812302112579346e-01 1.710679233074188232e-01 -1.031277403235435486e-01 -1.477561742067337036e-01 1.758589297533035278e-01
-1.005139723420143127e-01 -4.053550362586975098e-01 3.932491689920425415e-02 -4.906694591045379639e-02 1.420905441045761108e-01 -1.750612817704677582e-02 1.606150716543197632e-01 -3.811762854456901550e-02 8.218621835112571716e-03 2.816474437713623047e-01 1.044339016079902649e-01 2.030098587274551392e-01 -2.376247048377990723e-01 -1.709166020154953003e-01 -1.970885396003723145e-01 -7.319956272840499878e-02 1.198525540530681610e-02 -2.426941692829132080e-01 -1.855028867721557617e-01 -3.586532771587371826e-01 -8.394119143486022949e-02 -1.673041582107543945e-01 4.632808268070220947e-02 7.840577512979507446e-02 -3.762686252593994141e-02 2.833262085914611816e-01 -2.539520561695098877e-01 1.830610036849975586e-01 2.672659605741500854e-02 4.964128881692886353e-02 -1.645209640264511108e-02 2.528472542762756348e-01
-1.533803790807723999e-01 1.347437053918838501e-01 2.294723540544509888e-01 6.309304386377334595e-02 -5.175353214144706726e-02 1.826205849647521973e-01 1.486688256263732910e-01 -5.886223912239074707e-02 5.259522050619125366e-02 6.450020521879196167e-02 1.184881292283535004e-02 1.180970948189496994e-02 6.969785690307617188e-02 1.558082252740859985e-01 2.758347392082214355e-01 2.287423163652420044e-01 2.762162089347839355e-01 -1.048619672656059265e-01 -2.428041398525238037e-01 -1.000176817178726196e-01 -2.839350402355194092e-01 5.240899045020341873e-04 1.199815794825553894e-01 3.978470340371131897e-02 3.410672023892402649e-02 3.205505013465881348e-01 -3.893705457448959351e-02 7.211066037416458130e-02 9.933629073202610016e-03 3.270041942596435547e-01 5.536992475390434265e-02 4.491786062717437744e-01
-1.011779978871345520e-01 3.191286697983741760e-02 9.230365604162216187e-02 -8.516555279493331909e-02 -1.903250813484191895e-01 1.469840109348297119e-01 3.472495675086975098e-01 -1.032384037971496582e-01 -5.554724857211112976e-02 1.970373243093490601e-01 2.843783199787139893e-01 -2.272103577852249146e-01 -3.220860287547111511e-02 5.277127027511596680e-02 -2.393204569816589355e-01 2.119067311286926270e-01 5.835016071796417236e-02 -5.427552759647369385e-02 -9.071964025497436523e-02 3.022532910108566284e-02 -3.456369340419769287e-01 1.433299332857131958e-01 -7.988003641366958618e-02 1.947771757841110229e-01 -1.867083087563514709e-02 -1.124310772866010666e-02 -3.996089398860931396e-01 1.793080270290374756e-01 2.865886688232421875e-01 3.809953108429908752e-02 -2.183398045599460602e-02 1.652294397354125977e-01
-6.707550026476383209e-03 1.119294166564941406e-01 1.265292465686798096e-01 1.210887730121612549e-01 -3.395003825426101685e-02 -1.162935327738523483e-02 1.355099212378263474e-02 -9.460949897766113281e-02 9.190503507852554321e-02 -2.309058904647827148e-01 1.564192175865173340e-01 -3.531069681048393250e-02 1.769176423549652100e-01 1.448471397161483765e-01 5.799933895468711853e-02 2.625114917755126953e-01 2.965458333492279053e-01 -2.794691622257232666e-01 -3.193734586238861084e-02 -2.320231348276138306e-01 -1.636849939823150635e-01 4.051803648471832275e-01 -1.465704143047332764e-01 -3.940392658114433289e-02 -2.612954080104827881e-01 2.764602601528167725e-01 -2.990023046731948853e-02 3.011279404163360596e-01 2.972592413425445557e-02 1.465098857879638672e-01 -1.990420669317245483e-01 3.401437029242515564e-02
-1.262923926115036011e-01 -2.752319872379302979e-01 2.154428511857986450e-01 6.679867208003997803e-02 1.323571503162384033e-01 -8.811698062345385551e-04 9.905643761157989502e-02 -2.898667454719543457e-01 -2.096778713166713715e-02 -1.346171945333480835e-01 -1.294718980789184570e-01 -4.148690700531005859e-01 2.358630672097206116e-02 1.007723882794380188e-01 1.027552969753742218e-02 1.133704185485839844e-01 1.516420692205429077e-01 -2.346768081188201904e-01 -1.382961124181747437e-01 -7.435572147369384766e-02 2.630631029605865479e-01 1.661353707313537598e-01 -1.214364077895879745e-03 -2.071282360702753067e-03 -2.415289282798767090e-01 -8.271659910678863525e-02 -7.728430628776550293e-02 2.804572582244873047e-01 2.238856106996536255e-01 -1.141533926129341125e-01 3.313010558485984802e-02 3.183749616146087646e-01
-1.299486905336380005e-01 -3.114665448665618896e-01 -3.602215647697448730e-02 -7.061514258384704590e-02 -2.619177289307117462e-02 1.627603918313980103e-01 1.067381277680397034e-01 -8.913058787584304810e-02 2.091034799814224243e-01 4.765166342258453369e-01 5.604930594563484192e-02 2.422031313180923462e-01 -9.822994470596313477e-02 7.192397862672805786e-02 5.333978682756423950e-02 4.778542369604110718e-02 2.130084335803985596e-01 -7.754918932914733887e-02 -2.430652678012847900e-01 -1.649068742990493774e-01 -1.689933389425277710e-01 -2.784102559089660645e-01 -4.421338066458702087e-02 4.153259098529815674e-02 -7.968732714653015137e-02 2.893368005752563477e-01 1.279825419187545776e-01 4.592485725879669189e-02 2.704923450946807861e-01 1.536173820495605469e-01 -9.130129218101501465e-02 1.403196156024932861e-01
-2.466365694999694824e-01 4.290326684713363647e-02 1.205994337797164917e-01 3.760887682437896729e-02 7.250256091356277466e-02 -1.235057599842548370e-02 8.651117980480194092e-02 -3.668472766876220703e-01 8.124744147062301636e-02 7.290828227996826172e-02 1.026630774140357971e-01 -4.306121915578842163e-02 -1.849090456962585449e-01 9.639010578393936157e-02 -2.104211747646331787e-01 4.254763126373291016e-01 1.243413090705871582e-01 -1.692070811986923218e-01 9.533513337373733521e-02 -1.006169617176055908e-01 -4.919493943452835083e-02 -1.693327426910400391e-01 -2.070689648389816284e-01 -6.716710329055786133e-02 -8.145693689584732056e-02 1.052622497081756592e-01 2.052411288022994995e-01 -2.433877065777778625e-02 1.912031024694442749e-01 2.390328943729400635e-01 2.681860923767089844e-01 3.360992372035980225e-01
1.013903133571147919e-02 3.101189993321895599e-02 -4.651589691638946533e-02 -5.215332657098770142e-02 -1.110975667834281921e-01 -1.351375281810760498e-01 -6.837975978851318359e-02 -7.909001410007476807e-02 4.755974933505058289e-02 3.204215466976165771e-01 -5.914201959967613220e-02 -5.955448001623153687e-02 -1.688951849937438965e-01 7.720064837485551834e-03 -8.150991797447204590e-02 3.531860113143920898e-01 3.079378306865692139e-01 -6.474085152149200439e-02 -1.252405941486358643e-01 -3.705470860004425049e-01 1.371652781963348389e-01 7.002344820648431778e-03 -4.543237388134002686e-02 -4.290518462657928467e-01 -2.460407614707946777e-01 1.110034584999084473e-01 9.138833731412887573e-02 7.670123130083084106e-02 1.648124903440475464e-01 9.284161031246185303e-02 1.925476193428039551e-01 2.521901428699493408e-01
-1.536642462015151978e-01 2.049439400434494019e-02 -9.281799942255020142e-02 -9.758632630109786987e-02 -1.229735761880874634e-01 -1.472087502479553223e-01 6.022365018725395203e-02 -3.403337299823760986e-02 -1.455932557582855225e-01 3.899946212768554688e-01 6.683214101940393448e-03 5.448605120182037354e-02 1.371516436338424683e-01 -1.368754357099533081e-01 -1.066570356488227844e-01 2.686566710472106934e-01 4.890281260013580322e-01 -1.754927337169647217e-01 -3.202677890658378601e-02 -2.396010011434555054e-01 7.281829416751861572e-02 -9.338174760341644287e-02 1.162968575954437256e-01 -6.299227476119995117e-02 -2.656519711017608643e-01 -3.746661543846130371e-02 4.181998595595359802e-02 1.931738555431365967e-01 2.652623355388641357e-01 3.376237303018569946e-02 -1.214529946446418762e-01 2.483063489198684692e-01
-2.369755208492279053e-01 -4.440885037183761597e-02 1.109122261404991150e-01 -1.515344232320785522e-01 -1.444016247987747192e-01 2.519561648368835449e-01 -1.995872892439365387e-02 1.020582467317581177e-01 -4.174276441335678101e-02 1.540545821189880371e-01 1.059132888913154602e-01 -6.114042177796363831e-02 -2.986414125189185143e-03 -5.886823683977127075e-02 7.626982778310775757e-02 1.200716122984886169e-01 2.527052760124206543e-01 -2.247220277786254883e-01 3.939014300704002380e-02 -1.944596618413925171e-01 -2.914802432060241699e-01 3.243828117847442627e-01 3.855758532881736755e-02 -1.143013164401054382e-01 1.065897420048713684e-01 7.056971639394760132e-02 -3.218759596347808838e-02 1.779166795313358307e-02 4.087402224540710449e-01 -7.738227397203445435e-02 1.358323842287063599e-01 4.238572418689727783e-01
1.455669198185205460e-02 -2.480404973030090332e-01 -9.143257141113281250e-02 -1.605298072099685669e-01 -1.199482753872871399e-02 3.662367165088653564e-01 8.821772783994674683e-02 4.200786724686622620e-02 1.264991890639066696e-02 1.062857508659362793e-01 2.394852787256240845e-01 -9.268500655889511108e-02 -3.106360696256160736e-02 -2.515481710433959961e-01 8.796609193086624146e-02 -2.302761748433113098e-02 2.080583423376083374e-01 -3.402573168277740479e-01 1.799864172935485840e-01 -1.253295503556728363e-02 -1.280297189950942993e-01 1.565331518650054932e-01 -1.220840290188789368e-01 2.257651686668395996e-01 -6.675856560468673706e-02 1.567794680595397949e-01 -7.350437343120574951e-02 1.668711006641387939e-01 2.424973696470260620e-01 -2.083211243152618408e-01 4.450315237045288086e-02 3.815116286277770996e-01
3.067364217713475227e-03 -3.199914842844009399e-02 1.643449217081069946e-01 2.283632308244705200e-01 1.459392905235290527e-01 1.984854787588119507e-01 9.479554742574691772e-02 -2.589776515960693359e-01 1.251426991075277328e-02 6.117782741785049438e-02 4.044544696807861328e-01 -8.215411007404327393e-02 1.583489477634429932e-01 -1.807938665151596069e-01 1.201611310243606567e-01 1.416939646005630493e-01 1.406792253255844116e-01 1.277464181184768677e-01 -1.987642794847488403e-01 -1.575470119714736938e-01 -6.488604843616485596e-02 -1.230457052588462830e-01 1.062623932957649231e-01 1.025561764836311340e-01 1.101578865200281143e-02 1.592501066625118256e-02 2.210587859153747559e-01 3.646755516529083252e-01 2.746113836765289307e-01 2.874320447444915771e-01 6.277152895927429199e-02 1.753610372543334961e-01
-5.394356846809387207e-01 5.373908206820487976e-02 1.012014895677566528e-01 8.540254831314086914e-02 2.202132344245910645e-02 3.683231770992279053e-02 1.728692799806594849e-01 -2.176832556724548340e-01 6.379844993352890015e-02 -5.625761672854423523e-02 3.356010094285011292e-02 -3.091228306293487549e-01 -3.743832558393478394e-02 1.119617074728012085e-01 8.125351369380950928e-02 7.139569520950317383e-02 3.971852958202362061e-01 4.954688251018524170e-02 -1.678816825151443481e-01 -6.417749077081680298e-02 9.619539231061935425e-02 2.789038717746734619e-01 -1.604362726211547852e-01 -1.417614668607711792e-01 1.322765089571475983e-02 -9.917276352643966675e-02 -2.038647383451461792e-01 1.894853562116622925e-01 9.407989680767059326e-02 1.514974795281887054e-02 -1.289634704589843750e-01 2.033247202634811401e-01
-1.669365912675857544e-01 2.415333837270736694e-01 -2.174763940274715424e-02 1.891558468341827393e-01 -1.810920387506484985e-01 4.005860686302185059e-01 -1.001874450594186783e-02 -1.541917920112609863e-01 4.310760647058486938e-02 1.334818750619888306e-01 2.197863906621932983e-01 3.523884341120719910e-02 -1.006154268980026245e-01 3.466548025608062744e-02 1.007108613848686218e-01 2.172406464815139771e-01 2.444272041320800781e-01 -3.718981519341468811e-02 7.829836755990982056e-02 -8.153779804706573486e-02 -2.957564406096935272e-02 8.781147748231887817e-02 -3.630725443363189697e-01 1.146940886974334717e-01 1.422034800052642822e-01 -1.116713210940361023e-01 8.669310063123703003e-02 2.880668938159942627e-01 3.110432922840118408e-01 1.245940625667572021e-01 2.269807606935501099e-01 8.980982750654220581e-02
-1.799136027693748474e-02 -3.190260231494903564e-01 1.637355536222457886e-01 1.851609647274017334e-01 2.764866054058074951e-01 -1.507870201021432877e-02 -1.477783471345901489e-01 -1.969557106494903564e-01 7.208465784788131714e-02 2.760100960731506348e-01 2.105220556259155273e-01 -1.671154797077178955e-01 3.146991506218910217e-02 -2.022240757942199707e-01 1.594928801059722900e-01 2.453717887401580811e-01 2.696956694126129150e-01 9.852316975593566895e-02 -7.612561341375112534e-03 1.108350008726119995e-01 -4.604239016771316528e-02 2.728061079978942871e-01 -1.438841074705123901e-01 -2.106981575489044189e-01 5.980626679956912994e-03 2.052303403615951538e-01 -1.242381259799003601e-01 -5.139261949807405472e-03 1.915797442197799683e-01 9.353956207633018494e-03 -1.807588338851928711e-02 2.952781915664672852e-01
1.407778263092041016e-01 -4.124493598937988281e-01 -8.671139180660247803e-02 7.461754977703094482e-02 1.765792369842529297e-01 2.528817355632781982e-01 -9.749761968851089478e-02 -2.176140248775482178e-01 6.818779557943344116e-02 -3.211681731045246124e-03 1.483592987060546875e-01 -1.448878347873687744e-01 -5.489312112331390381e-02 -3.573593199253082275e-01 2.730035781860351562e-01 2.060939818620681763e-01 2.586224377155303955e-01 -1.842296496033668518e-02 -1.418189704418182373e-01 -1.235756352543830872e-01 1.634404659271240234e-01 1.492068767547607422e-01 -7.720937579870223999e-02 1.338113844394683838e-01 -2.435271069407463074e-02 1.088374406099319458e-01 3.231545165181159973e-02 2.444921582937240601e-01 2.836806178092956543e-01 -1.141469851136207581e-01 3.815783932805061340e-02 -7.701721042394638062e-02
-1.706199496984481812e-01 2.454061508178710938e-01 6.825664639472961426e-02 5.357367545366287231e-02 -8.897858113050460815e-02 -2.020054161548614502e-01 2.221078127622604370e-01 -8.139373362064361572e-02 6.929700076580047607e-02 1.293212771415710449e-01 2.529973089694976807e-01 1.292700879275798798e-02 1.049705073237419128e-01 8.901049196720123291e-02 -8.818154782056808472e-02 3.702155649662017822e-01 2.942849993705749512e-01 -2.980405390262603760e-01 1.644216105341911316e-02 -1.313972473144531250e-01 -2.080125361680984497e-01 -1.181317269802093506e-01 -7.621090859174728394e-02 -1.008832827210426331e-01 -3.014091551303863525e-01 -6.754671782255172729e-02 1.013672500848770142e-01 1.081264168024063110e-01 2.917840778827667236e-01 4.986038058996200562e-02 -1.837677508592605591e-01 2.098298370838165283e-01
6.571539677679538727e-03 -1.538908332586288452e-01 1.632583588361740112e-01 1.647049188613891602e-01 2.697699069976806641e-01 1.950904577970504761e-01 5.040419474244117737e-02 -6.012817844748497009e-02 1.200815588235855103e-01 4.264651238918304443e-01 1.526597440242767334e-01 9.226828813552856445e-02 -6.332243978977203369e-02 1.725990176200866699e-01 -1.519365906715393066e-01 -4.890022799372673035e-02 -5.471981316804885864e-02 -2.662947177886962891e-01 -3.358489573001861572e-01 -2.847125828266143799e-01 -2.260872870683670044e-01 -1.019236817955970764e-01 6.558492779731750488e-02 -9.524875786155462265e-04 -4.960918053984642029e-02 1.255798637866973877e-01 -2.054398059844970703e-01 2.383505702018737793e-01 1.564261913299560547e-01 4.952647164463996887e-02 -7.475378923118114471e-03 2.007978707551956177e-01
-1.958439052104949951e-01 -2.048841118812561035e-01 -3.521921858191490173e-02 8.688860572874546051e-03 -2.758250012993812561e-02 -5.279614403843879700e-02 -8.583112061023712158e-02 -2.879832088947296143e-01 2.389512509107589722e-01 -2.402590028941631317e-02 1.941809207201004028e-01 -5.795476585626602173e-02 -2.939015626907348633e-01 6.435870192945003510e-03 -2.937868796288967133e-02 -1.478925347328186035e-03 6.452482938766479492e-02 -1.397149115800857544e-01 -2.073645442724227905e-01 -2.306860834360122681e-01 -1.073882877826690674e-01 -2.942675538361072540e-02 -3.026927113533020020e-01 -3.755428791046142578e-01 -2.043316960334777832e-01 -5.678776279091835022e-02 -3.065229654312133789e-01 1.316210627555847168e-01 9.571979939937591553e-02 2.494219839572906494e-01 -6.602831929922103882e-02 2.037989348173141479e-01
-3.340111970901489258e-01 -2.297098338603973389e-01 2.400783896446228027e-01 1.449135988950729370e-01 -7.857340574264526367e-02 6.694894284009933472e-02 3.897539079189300537e-01 -1.338226646184921265e-01 4.924676194787025452e-02 6.759107112884521484e-02 8.428972214460372925e-02 -1.126843765377998352e-01 -4.808244109153747559e-02 1.110769733786582947e-01 -1.265741437673568726e-01 2.954978644847869873e-01 2.079991847276687622e-01 -2.273549288511276245e-01 -1.768106818199157715e-01 8.771054446697235107e-03 -7.618473470211029053e-02 -1.300813257694244385e-01 -7.879336178302764893e-02 3.860534727573394775e-02 1.536144465208053589e-01 5.972013622522354126e-02 7.687125355005264282e-02 -6.911467015743255615e-02 3.141048252582550049e-01 -2.780172824859619141e-01 1.004992276430130005e-01 2.261657565832138062e-01
-6.969576328992843628e-02 -2.006813734769821167e-01 1.388561576604843140e-01 2.020820677280426025e-01 1.235978901386260986e-01 -7.770637981593608856e-03 -1.384314894676208496e-01 -1.689995080232620239e-01 -1.064431071281433105e-01 3.800991177558898926e-01 4.442729800939559937e-02 1.361766308546066284e-01 -1.491072028875350952e-01 -1.527265757322311401e-01 -2.411351501941680908e-01 1.842824220657348633e-01 -3.156812861561775208e-03 -6.490922719240188599e-02 -4.521376267075538635e-02 -2.644163668155670166e-01 5.916109308600425720e-02 -1.143848896026611328e-01 1.980607770383358002e-02 -2.113278061151504517e-01 2.140602096915245056e-02 4.049973562359809875e-02 -4.248028099536895752e-01 3.265251219272613525e-01 1.960437744855880737e-01 -9.766443073749542236e-02 -9.687225520610809326e-02 1.826279908418655396e-01
-2.498641759157180786e-01 -2.732681930065155029e-01 1.222140565514564514e-01 9.118705987930297852e-02 9.078288078308105469e-02 8.491893857717514038e-02 1.962627619504928589e-01 -1.931843310594558716e-01 -2.047043293714523315e-01 1.083210576325654984e-03 3.491903096437454224e-02 -2.848078608512878418e-01 -1.250726729631423950e-01 -1.171090304851531982e-01 -1.525511592626571655e-02 4.642408788204193115e-01 1.521934121847152710e-01 -2.418886572122573853e-01 1.116936355829238892e-01 -1.734391599893569946e-01 -6.454431265592575073e-02 1.258516460657119751e-01 -9.955469518899917603e-02 -2.423492670059204102e-01 -3.254157006740570068e-01 6.008243188261985779e-02 -1.914962381124496460e-02 1.300874948501586914e-01 -8.886146545410156250e-02 -8.460209518671035767e-02 -1.955116167664527893e-02 1.545632034540176392e-01
1.234374591149389744e-03 -9.247613698244094849e-02 3.010398708283901215e-02 -4.608774092048406601e-03 -3.584625720977783203e-01 2.960207462310791016e-01 -6.974622607231140137e-02 -3.364067077636718750e-01 1.425677835941314697e-01 6.743355095386505127e-02 6.732968240976333618e-02 -2.058829516172409058e-01 -1.787650138139724731e-01 -4.521972313523292542e-02 3.600825071334838867e-01 1.178913265466690063e-01 1.432002484798431396e-01 -2.538287341594696045e-01 -2.642519474029541016e-01 6.345623731613159180e-02 -1.841099262237548828e-01 -1.000217255204916000e-02 2.145468443632125854e-01 1.526909414678812027e-02 -1.097230389714241028e-01 -4.763572942465543747e-03 -9.485258162021636963e-02 1.525545716285705566e-01 1.788965910673141479e-01 1.035725101828575134e-01 2.455043345689773560e-01 1.436016708612442017e-01
-8.045390993356704712e-02 1.702841818332672119e-01 3.530145436525344849e-02 5.989439412951469421e-02 -3.307318091392517090e-01 1.744152605533599854e-01 1.836717277765274048e-01 1.533975750207901001e-01 -1.697261184453964233e-01 2.695441246032714844e-01 3.296367079019546509e-02 -1.207604259252548218e-01 -1.652321219444274902e-01 4.235026985406875610e-02 -3.240928053855895996e-02 2.662951648235321045e-01 7.414892315864562988e-02 6.197476014494895935e-02 -1.854269355535507202e-01 -1.984650939702987671e-01 -2.827639579772949219e-01 1.265929192304611206e-01 6.564845144748687744e-02 -1.788718253374099731e-01 -1.512966901063919067e-01 2.447978407144546509e-01 -6.001209467649459839e-02 3.642050325870513916e-01 2.277559190988540649e-01 -2.558024413883686066e-02 -1.187908351421356201e-01 2.081797719001770020e-01
-1.988585144281387329e-01 -2.271179407835006714e-01 -2.351114759221673012e-03 -1.586753758601844311e-03 -4.674842953681945801e-02 2.411546707153320312e-01 4.429732263088226318e-02 -1.486729085445404053e-01 2.312573641538619995e-01 2.910553514957427979e-01 3.493984937667846680e-01 -1.556514352560043335e-01 -9.501799941062927246e-02 7.568908855319023132e-03 -5.631852522492408752e-02 -2.480766735970973969e-02 2.632511220872402191e-02 -2.259675115346908569e-01 -6.599833816289901733e-02 -6.351511180400848389e-02 -6.871638447046279907e-02 -1.568510532379150391e-01 -1.967944353818893433e-01 -1.634206324815750122e-01 -2.181521207094192505e-01 -1.682203076779842377e-02 -4.298871159553527832e-01 1.568482965230941772e-01 6.205124408006668091e-02 2.368361502885818481e-01 1.368713527917861938e-01 1.903397589921951294e-01
-1.853929162025451660e-01 -5.733815580606460571e-02 1.314604654908180237e-02 9.071224182844161987e-02 -6.696599535644054413e-03 6.659075617790222168e-02 -9.289960563182830811e-02 9.726045280694961548e-02 1.274729669094085693e-01 1.011796519160270691e-01 2.460733950138092041e-01 9.247437119483947754e-02 3.276309370994567871e-01 5.343111604452133179e-02 3.899691104888916016e-01 2.286769896745681763e-01 1.899237483739852905e-01 -4.861864820122718811e-02 -2.742232382297515869e-01 -2.719642221927642822e-01 -2.238799817860126495e-02 -1.927567869424819946e-01 -1.876569353044033051e-02 1.850266158580780029e-01 -1.544182896614074707e-01 3.906892240047454834e-02 -2.891002297401428223e-01 3.137200176715850830e-01 1.923717409372329712e-01 -1.100452542304992676e-01 4.557492956519126892e-02 5.300123617053031921e-02
-7.720503956079483032e-02 -1.972948908805847168e-01 2.592197656631469727e-01 8.022664487361907959e-02 1.564277708530426025e-01 1.581288725137710571e-01 6.531672179698944092e-02 1.639489680528640747e-01 5.138781294226646423e-02 -2.600717544555664062e-02 1.272913068532943726e-02 -1.562167555093765259e-01 1.933375746011734009e-01 -2.358757853507995605e-01 1.225983574986457825e-01 3.764291405677795410e-01 2.563849985599517822e-01 -1.978014409542083740e-01 1.715361699461936951e-02 -2.157050222158432007e-01 -2.530924677848815918e-01 2.283069193363189697e-01 -3.017560951411724091e-02 -1.055078208446502686e-01 3.841575980186462402e-02 1.861007809638977051e-01 4.957073926925659180e-02 1.041654348373413086e-01 2.729161977767944336e-01 -5.277036130428314209e-02 2.308263909071683884e-03 3.415260910987854004e-01
-3.271172344684600830e-01 -2.423682212829589844e-01 -1.050282642245292664e-01 -9.163806680589914322e-04 -2.954378165304660797e-02 8.722860366106033325e-02 -7.275754213333129883e-02 -2.683725953102111816e-01 1.895337700843811035e-01 -2.036583125591278076e-01 3.279903233051300049e-01 -2.174019068479537964e-01 -6.065967679023742676e-02 -1.421219259500503540e-01 -3.622539713978767395e-02 3.052734732627868652e-01 1.607478260993957520e-01 -1.728450655937194824e-01 -2.622715234756469727e-01 -1.842127889394760132e-01 4.863854870200157166e-02 -5.572838708758354187e-02 1.160232126712799072e-01 1.206107530742883682e-02 1.102423742413520813e-01 9.317877888679504395e-02 1.690719574689865112e-01 -1.018310934305191040e-01 1.511125266551971436e-01 1.149526014924049377e-01 -1.614044606685638428e-01 2.956222891807556152e-01
-1.233483478426933289e-01 1.663056313991546631e-01 1.918857693672180176e-01 5.114383250474929810e-02 -4.003597497940063477e-01 1.169876679778099060e-01 2.069400846958160400e-01 1.451149862259626389e-02 -1.013192757964134216e-01 3.509244918823242188e-01 2.749363183975219727e-01 -2.400617599487304688e-01 4.267363809049129486e-03 -3.337112814188003540e-02 -4.649862274527549744e-02 3.210114836692810059e-01 7.386802136898040771e-02 -1.426889747381210327e-01 -1.347833871841430664e-01 -1.767489463090896606e-01 -1.879352778196334839e-01 2.347720414400100708e-01 1.340448972769081593e-03 -6.910777091979980469e-02 -3.712145239114761353e-02 -4.108975082635879517e-02 -1.182801872491836548e-01 2.307877242565155029e-01 4.922473803162574768e-02 8.485506474971771240e-02 -8.880372345447540283e-02 2.635140120983123779e-01
-1.588569581508636475e-01 1.031508371233940125e-01 -1.926112323999404907e-01 8.604340255260467529e-02 -1.528509706258773804e-01 5.003844574093818665e-02 3.832102119922637939e-01 9.571442753076553345e-02 3.392510488629341125e-02 2.280109673738479614e-01 2.900139689445495605e-01 -1.012797206640243530e-01 -1.434106379747390747e-01 5.085292831063270569e-02 -6.095017120242118835e-02 4.041010141372680664e-01 1.182535663247108459e-01 -8.931180089712142944e-02 -2.211812883615493774e-01 -4.551388695836067200e-02 -4.520988836884498596e-02 2.063186615705490112e-01 -2.063872665166854858e-01 -1.541553735733032227e-01 -6.559880077838897705e-02 1.351832002401351929e-01 1.818723678588867188e-01 2.653356194496154785e-01 1.334005147218704224e-01 -1.710011065006256104e-02 1.588840484619140625e-01 2.162357419729232788e-01
-3.432417511940002441e-01 -3.094199895858764648e-01 3.365767374634742737e-02 1.170296147465705872e-01 -4.440883547067642212e-02 6.434682756662368774e-02 1.813547611236572266e-01 -7.218488305807113647e-02 -1.128908917307853699e-01 1.128566190600395203e-01 6.332017481327056885e-02 -7.873532921075820923e-02 -2.281318753957748413e-01 -2.287794202566146851e-01 -6.241768971085548401e-02 1.172194406390190125e-01 3.636688590049743652e-01 6.519602611660957336e-03 -1.041373610496520996e-02 1.399712860584259033e-01 -1.119744256138801575e-01 -1.727609485387802124e-01 -3.738004565238952637e-01 1.648006141185760498e-01 -2.329867631196975708e-01 -4.864613711833953857e-02 -3.708246722817420959e-02 1.530400961637496948e-01 2.606882154941558838e-01 1.001287326216697693e-01 1.054961308836936951e-01 1.945882886648178101e-01
-2.618213295936584473e-01 2.087332308292388916e-02 2.514730989933013916e-01 -1.830943971872329712e-01 -1.615855842828750610e-01 -7.882917672395706177e-02 -2.792799472808837891e-01 -1.008945405483245850e-01 -1.355084776878356934e-01 4.654223918914794922e-01 5.838409811258316040e-02 7.805947214365005493e-02 -6.004382669925689697e-02 -2.530637979507446289e-01 1.088347807526588440e-01 1.173218432813882828e-02 3.281316533684730530e-02 -1.754220873117446899e-01 -2.252380549907684326e-01 -2.381597459316253662e-01 6.050336640328168869e-03 5.649508163332939148e-02 -4.349231347441673279e-02 -2.289660274982452393e-01 -1.423282921314239502e-01 -9.455997496843338013e-02 -1.320139318704605103e-01 2.685302197933197021e-01 8.272766321897506714e-02 -3.046832606196403503e-02 -2.789537049829959869e-02 2.559419870376586914e-01
-1.582482159137725830e-01 2.465897612273693085e-02 6.625632196664810181e-02 6.385026872158050537e-02 -9.463533759117126465e-02 -8.890830725431442261e-02 2.189467549324035645e-01 5.767635628581047058e-02 8.483359217643737793e-02 -1.172246132045984268e-02 1.576941162347793579e-01 -3.447789698839187622e-02 3.281937167048454285e-02 1.413131803274154663e-01 2.781369686126708984e-01 1.703219860792160034e-01 7.370447367429733276e-02 -1.565055400133132935e-01 -3.694802522659301758e-01 -1.676264107227325439e-01 -2.472842335700988770e-01 -9.071148931980133057e-02 1.516484320163726807e-01 1.083515584468841553e-01 5.752428248524665833e-02 3.363434374332427979e-01 5.544091109186410904e-03 1.759424060583114624e-01 1.574102640151977539e-01 3.263875544071197510e-01 2.329810857772827148e-01 3.244779109954833984e-01
-3.075298070907592773e-01 -2.915789783000946045e-01 2.085193991661071777e-01 9.703255444765090942e-02 -3.357452526688575745e-02 3.394852578639984131e-02 -1.653117239475250244e-01 -2.279743999242782593e-01 2.919817343354225159e-02 -7.469443976879119873e-02 3.035575151443481445e-01 -1.055901944637298584e-01 -1.983106881380081177e-01 -2.044012397527694702e-02 -2.431960590183734894e-02 1.564675569534301758e-01 1.202991455793380737e-01 -8.754575997591018677e-02 -8.960097283124923706e-02 -1.655117981135845184e-02 1.152921915054321289e-01 -1.101946085691452026e-01 -2.553324773907661438e-02 -4.607188999652862549e-01 -1.052802726626396179e-01 1.891248673200607300e-02 -3.740198314189910889e-01 8.762717247009277344e-02 2.125373929738998413e-01 8.812930434942245483e-02 -1.632873117923736572e-01 6.312384456396102905e-02
-6.553160399198532104e-02 -2.691973000764846802e-02 2.710548415780067444e-02 1.568854153156280518e-01 2.464225292205810547e-01 1.293977349996566772e-01 -4.024478048086166382e-02 -1.412623673677444458e-01 -2.869413932785391808e-03 2.287225127220153809e-01 8.511195331811904907e-02 -1.906953155994415283e-01 1.084706410765647888e-01 -2.352521866559982300e-01 1.040524393320083618e-01 2.116854935884475708e-01 2.575960457324981689e-01 -3.350097835063934326e-01 -1.831088513135910034e-01 -1.340801417827606201e-01 -4.625521004199981689e-01 1.066642850637435913e-01 7.019241154193878174e-02 2.084379456937313080e-02 -8.259535580873489380e-02 1.224227175116539001e-01 -4.306343942880630493e-02 3.610272407531738281e-01 7.211647182703018188e-02 -7.749684154987335205e-02 -4.071039613336324692e-03 -1.609295904636383057e-01
-2.510828077793121338e-01 -6.352417171001434326e-02 1.900868117809295654e-02 3.940366208553314209e-02 3.893405199050903320e-02 1.062004119157791138e-01 2.238062024116516113e-01 -4.581243917346000671e-02 -7.719337940216064453e-02 3.077277168631553650e-02 -1.681628674268722534e-01 -2.751599252223968506e-01 -2.460917234420776367e-01 -1.055192649364471436e-01 -2.293963432312011719e-01 3.398802876472473145e-01 3.846217989921569824e-01 -3.670498430728912354e-01 2.490373887121677399e-02 -8.292686194181442261e-02 1.268403977155685425e-01 -6.840997189283370972e-02 -3.132362291216850281e-02 -1.093942970037460327e-01 -3.024440109729766846e-01 -8.040681481361389160e-02 1.186219416558742523e-02 2.301119565963745117e-01 5.952232331037521362e-02 2.739826217293739319e-02 2.419071644544601440e-02 1.884397715330123901e-01
-6.643905490636825562e-02 -7.164855301380157471e-02 5.992214009165763855e-02 5.895731598138809204e-02 2.160461843013763428e-01 2.796455919742584229e-01 -2.167723327875137329e-01 -1.562894433736801147e-01 -3.501827642321586609e-02 3.109871447086334229e-01 2.234714031219482422e-01 -2.183034271001815796e-01 -7.025195658206939697e-02 -5.853421613574028015e-02 1.516734901815652847e-02 3.617428988218307495e-02 2.494790852069854736e-01 -1.121363192796707153e-01 -3.171114251017570496e-03 -2.064063698053359985e-01 -7.322484999895095825e-02 2.691516876220703125e-01 5.167879164218902588e-02 -2.022681385278701782e-01 1.381362378597259521e-01 3.797399252653121948e-02 -3.614653646945953369e-01 2.918594181537628174e-01 -7.006101310253143311e-02 1.640614271163940430e-01 -9.743994474411010742e-02 2.552616894245147705e-01
-1.192878410220146179e-01 -1.387249678373336792e-01 -2.360193058848381042e-02 2.372570037841796875e-01 1.202238276600837708e-01 1.040563806891441345e-01 -3.343299031257629395e-02 -3.156507015228271484e-02 1.187921240925788879e-01 7.294028252363204956e-02 2.356633096933364868e-01 -1.161802262067794800e-01 2.520616352558135986e-01 3.176408587023615837e-03 1.983806639909744263e-01 1.307425051927566528e-01 1.501987427473068237e-01 -1.704420894384384155e-01 -7.109016925096511841e-02 -2.488098293542861938e-01 -3.158402144908905029e-01 -6.610155850648880005e-02 1.034799888730049133e-01 2.780579216778278351e-02 -1.862639337778091431e-01 1.720122620463371277e-02 6.971052382141351700e-03 5.395992398262023926e-01 2.722331285476684570e-01 -1.598815321922302246e-01 -4.736881703138351440e-02 -1.073445230722427368e-01
-1.059968303889036179e-02 -1.885667145252227783e-01 -5.509680509567260742e-02 -1.066858321428298950e-01 -9.588409215211868286e-02 3.957394957542419434e-01 -3.059340417385101318e-01 -1.731955260038375854e-01 -1.636173874139785767e-01 2.084974050521850586e-01 2.067288756370544434e-02 -2.406107634305953979e-02 -1.377238333225250244e-01 -2.488088160753250122e-01 1.770914644002914429e-01 2.058391869068145752e-01 2.911506593227386475e-01 -9.281616657972335815e-02 9.856758266687393188e-02 -1.260292530059814453e-01 -1.259384900331497192e-01 2.742538154125213623e-01 3.844799241051077843e-03 -1.846638880670070648e-02 -4.341668635606765747e-02 2.252346873283386230e-01 -1.990378051996231079e-01 1.984638869762420654e-01 2.579728960990905762e-01 -1.367122051306068897e-03 1.459895074367523193e-02 1.608271449804306030e-01
-2.014352977275848389e-01 7.849056273698806763e-02 7.246582955121994019e-02 -1.387067735195159912e-01 -4.236452877521514893e-01 -8.436832576990127563e-02 1.738457083702087402e-01 9.436459839344024658e-02 -5.324215069413185120e-02 1.274180412292480469e-01 2.266444116830825806e-01 -2.337018251419067383e-01 -4.819594696164131165e-02 -1.249083504080772400e-01 -5.714646726846694946e-02 3.870968222618103027e-01 -2.004190348088741302e-02 -2.373893260955810547e-01 -1.880586147308349609e-01 -1.643990427255630493e-01 -3.016934730112552643e-02 1.212146580219268799e-01 -6.755716353654861450e-02 -1.278123259544372559e-01 2.213387191295623779e-01 -3.473863378167152405e-02 -6.257328391075134277e-02 2.553875148296356201e-01 1.412236243486404419e-01 1.515387147665023804e-01 -7.612480223178863525e-02 2.885696589946746826e-01
1.050209440290927887e-02 -1.491987705230712891e-01 -3.790998086333274841e-02 2.162926048040390015e-01 1.584796756505966187e-01 6.918900460004806519e-02 4.901500791311264038e-02 -9.204058349132537842e-02 2.292347401380538940e-01 9.852601587772369385e-02 3.626445233821868896e-01 -2.481169253587722778e-01 2.793347239494323730e-01 -4.697867855429649353e-02 1.635881885886192322e-02 1.598589867353439331e-01 2.819682471454143524e-02 -3.193787634372711182e-01 -7.401395589113235474e-02 -2.282390147447586060e-01 -2.296142429113388062e-01 3.694273903965950012e-02 9.575162082910537720e-02 1.461725234985351562e-01 -1.123607158660888672e-01 1.379400938749313354e-01 -2.710425108671188354e-02 4.467017650604248047e-01 1.472546905279159546e-01 2.260348200798034668e-02 7.917942106723785400e-02 -1.478562206029891968e-01
-1.053603813052177429e-01 -7.151097059249877930e-02 2.612257897853851318e-01 3.887059912085533142e-02 -4.499598219990730286e-02 1.204098947346210480e-02 1.236317157745361328e-01 -2.037496566772460938e-01 -7.652151584625244141e-02 4.972616583108901978e-02 5.714680626988410950e-02 -4.622494280338287354e-01 3.692845627665519714e-02 1.107976585626602173e-01 1.078988984227180481e-01 9.169244766235351562e-02 1.430928856134414673e-01 -3.258525580167770386e-02 -2.622495293617248535e-01 -2.788777649402618408e-01 1.816909760236740112e-01 3.196192383766174316e-01 -2.221849709749221802e-01 -8.081859350204467773e-02 -2.981461882591247559e-01 -7.352592051029205322e-02 -9.941616654396057129e-02 2.478288412094116211e-01 1.248062178492546082e-01 1.339933127164840698e-01 1.085339263081550598e-01 1.613938361406326294e-01
-1.936707645654678345e-01 -2.751520089805126190e-02 5.404220521450042725e-02 -3.874915465712547302e-02 -1.879140585660934448e-01 1.206761002540588379e-01 2.627343237400054932e-01 -2.482500076293945312e-01 3.958542644977569580e-02 1.510984748601913452e-01 8.956221491098403931e-02 -3.613370060920715332e-01 -1.169024854898452759e-01 3.127349540591239929e-02 6.843021512031555176e-02 2.934195995330810547e-01 3.356595635414123535e-01 1.488986015319824219e-01 -8.297514915466308594e-02 5.924250930547714233e-02 -1.976680941879749298e-02 -2.332606017589569092e-01 -3.581627011299133301e-01 1.366144865751266479e-01 -4.081863444298505783e-03 -1.145595218986272812e-02 4.150382429361343384e-02 2.446454465389251709e-01 9.993293136358261108e-02 2.830950170755386353e-02 2.778623402118682861e-01 1.080735251307487488e-01
-3.109466284513473511e-03 -9.933493286371231079e-02 1.049665287137031555e-01 -9.852315485477447510e-02 -2.157046347856521606e-01 1.941504180431365967e-01 -1.327105984091758728e-02 -1.951501667499542236e-01 1.752779334783554077e-01 -1.964190043509006500e-02 1.137176603078842163e-01 -1.521200388669967651e-01 -2.444729059934616089e-01 -1.541152447462081909e-01 2.833586335182189941e-01 2.360108792781829834e-01 -3.413400053977966309e-02 -1.622224897146224976e-01 -2.326163798570632935e-01 -1.186633184552192688e-01 -5.048592090606689453e-01 2.130990326404571533e-01 1.274967007339000702e-02 -1.781688183546066284e-01 -1.297660470008850098e-01 -3.585953265428543091e-02 -9.515447169542312622e-02 1.292160749435424805e-01 1.136514246463775635e-01 -9.534026682376861572e-02 2.060723602771759033e-01 1.549244374036788940e-01
-2.881984710693359375e-01 -2.766994535923004150e-01 -1.075997669249773026e-02 -4.648445639759302139e-03 1.235829517245292664e-01 2.906326055526733398e-01 -8.878611028194427490e-02 -2.670515775680541992e-01 1.289752572774887085e-01 1.659327149391174316e-01 1.399477869272232056e-01 -2.408112883567810059e-01 -2.196215987205505371e-01 -2.359096705913543701e-02 -4.634698107838630676e-02 6.509941071271896362e-02 9.268839657306671143e-02 -2.103994041681289673e-01 -2.370838075876235962e-01 -3.523495495319366455e-01 -1.628497242927551270e-02 -3.359632939100265503e-02 1.859502941370010376e-01 1.724824309349060059e-01 4.160026088356971741e-02 -2.888652496039867401e-02 1.065339893102645874e-01 1.934791952371597290e-01 4.596059024333953857e-02 3.629530370235443115e-01 -1.564802601933479309e-02 -1.306202611885964870e-03
-3.780278936028480530e-02 -4.549304023385047913e-02 1.315593272447586060e-01 -1.798445545136928558e-02 9.657646715641021729e-02 1.478205528110265732e-02 1.745940744876861572e-01 -1.930425316095352173e-01 -1.117660850286483765e-01 3.604513406753540039e-02 -1.829273700714111328e-01 -2.535114288330078125e-01 -3.675736254081130028e-03 2.624696679413318634e-02 3.615135326981544495e-02 7.871955633163452148e-03 3.861957192420959473e-01 -7.535459101200103760e-02 -2.073277086019515991e-01 -8.871120959520339966e-02 1.940373331308364868e-01 -1.460681855678558350e-01 -2.296679764986038208e-01 9.834075719118118286e-02 -3.214292526245117188e-01 -1.675019264221191406e-01 -1.777085214853286743e-01 1.301674991846084595e-01 2.311674952507019043e-01 1.862340420484542847e-02 -8.483565598726272583e-02 4.690617024898529053e-01
3.685077652335166931e-02 -1.196622028946876526e-01 -2.677926793694496155e-02 1.596094816923141479e-01 1.414960473775863647e-01 1.314658373594284058e-01 -2.139291260391473770e-03 -3.309013247489929199e-01 1.578036844730377197e-01 4.594997465610504150e-01 -6.432712823152542114e-02 -5.245144013315439224e-03 3.372288122773170471e-02 -1.805928051471710205e-01 3.156362473964691162e-02 1.766415089368820190e-01 1.410989463329315186e-01 1.119790971279144287e-01 3.301663789898157120e-03 -3.986489474773406982e-01 -3.479921072721481323e-02 1.769600063562393188e-01 3.814755752682685852e-02 3.851184248924255371e-02 -1.145012080669403076e-01 -1.143990606069564819e-01 -3.153178393840789795e-01 3.348574042320251465e-01 7.563523948192596436e-02 5.244832485914230347e-02 -5.001881718635559082e-02 1.720430552959442139e-01
-9.766641259193420410e-02 -1.323705632239580154e-02 -5.077641084790229797e-02 5.970866978168487549e-02 -1.108174249529838562e-01 -6.375200301408767700e-02 2.402725070714950562e-01 -1.947935074567794800e-01 2.358299195766448975e-01 3.608957305550575256e-02 5.271826982498168945e-01 -1.672271490097045898e-01 -9.855436533689498901e-02 -1.222707927227020264e-01 -4.541863873600959778e-02 2.848060727119445801e-01 1.656824648380279541e-01 -2.000538259744644165e-01 -2.264012396335601807e-01 -6.422900408506393433e-02 -1.596314162015914917e-01 -4.400184843689203262e-03 -1.165635511279106140e-01 -1.726303696632385254e-01 9.076490253210067749e-02 -8.736648410558700562e-02 3.557865321636199951e-02 2.337583452463150024e-01 1.173208095133304596e-02 -7.518476247787475586e-02 -3.407808840274810791e-01 1.266106814146041870e-01
-1.648491621017456055e-01 1.723527461290359497e-01 1.093065515160560608e-01 7.544650882482528687e-02 -3.267888128757476807e-01 9.577127546072006226e-02 1.766502857208251953e-01 1.010970100760459900e-01 -1.046238467097282410e-01 2.954251468181610107e-01 1.423214077949523926e-01 -2.007814198732376099e-01 5.840465426445007324e-02 1.259266585111618042e-02 -5.899982154369354248e-02 3.110180497169494629e-01 -3.293907269835472107e-02 -1.416106522083282471e-01 -2.066708207130432129e-01 -7.541555911302566528e-02 -7.529176026582717896e-02 1.779552847146987915e-01 -1.404072041623294353e-03 -7.199662178754806519e-02 2.818228676915168762e-02 5.988574121147394180e-04 -1.058226674795150757e-01 4.440824687480926514e-01 6.526815891265869141e-02 1.049014702439308167e-01 -9.024901688098907471e-02 4.010536670684814453e-01
-2.108263671398162842e-01 -9.627591818571090698e-02 -2.007836997509002686e-01 1.202076822519302368e-01 -3.640851676464080811e-01 -1.076008230447769165e-01 -9.975017607212066650e-02 2.578098177909851074e-01 6.488220393657684326e-02 6.971681863069534302e-02 1.355135738849639893e-01 -3.540543019771575928e-01 -2.137778103351593018e-01 -1.138269752264022827e-01 -1.069734692573547363e-01 -9.826509281992912292e-03 1.465112268924713135e-01 -2.565728127956390381e-01 1.120410040020942688e-01 2.010316215455532074e-02 -1.191629841923713684e-02 -1.713268831372261047e-02 -1.991986669600009918e-02 1.525662392377853394e-01 -6.815105676651000977e-02 1.528653800487518311e-01 -1.897552609443664551e-01 3.784042894840240479e-01 2.749926745891571045e-01 7.305477559566497803e-02 -7.557712495326995850e-02 1.724555492401123047e-01
-7.651925086975097656e-03 -9.114768356084823608e-02 -1.180750504136085510e-01 1.420886348932981491e-02 -1.897812038660049438e-01 4.382046312093734741e-02 -5.346455797553062439e-02 -3.309201598167419434e-01 3.461267948150634766e-01 -1.706535965204238892e-01 1.685942411422729492e-01 -2.189094722270965576e-01 -3.134805858135223389e-01 -1.074988245964050293e-01 1.607783883810043335e-01 -8.468408137559890747e-02 8.652065694332122803e-02 -3.647860586643218994e-01 -1.761937588453292847e-01 -1.244190856814384460e-01 -1.714090555906295776e-01 1.881820112466812134e-01 -2.347933314740657806e-02 4.152794554829597473e-02 -4.649253562092781067e-02 -1.316370517015457153e-01 -1.755317300558090210e-01 1.672971546649932861e-01 2.142868191003799438e-01 -5.080448463559150696e-02 1.308518648147583008e-01 2.469962537288665771e-01
4.673156421631574631e-03 -1.579845100641250610e-01 2.363160699605941772e-01 8.518903702497482300e-02 1.363561488687992096e-02 -6.665533035993576050e-02 -3.793068230152130127e-01 4.248061031103134155e-02 -1.357303112745285034e-01 1.220014411956071854e-02 2.159791588783264160e-01 2.676966600120067596e-02 -2.092489600181579590e-01 -1.234149932861328125e-01 7.655866444110870361e-02 6.170794740319252014e-02 2.268756181001663208e-01 -3.743693828582763672e-01 -3.199506103992462158e-01 -1.005256697535514832e-01 -1.109433472156524658e-01 2.125871628522872925e-01 -1.781988441944122314e-01 -4.003357142210006714e-02 -1.209639292210340500e-02 8.976860344409942627e-02 -1.322132498025894165e-01 3.565287888050079346e-01 7.239396870136260986e-02 -8.647672832012176514e-02 -1.903427541255950928e-01 1.740214675664901733e-01
-1.152870059013366699e-01 -7.040533423423767090e-02 3.425668925046920776e-02 -1.323827058076858521e-01 -9.445597976446151733e-02 1.363031715154647827e-01 2.330555319786071777e-01 -1.202684193849563599e-01 -9.590876847505569458e-02 -1.828195601701736450e-01 5.354003608226776123e-02 8.131522685289382935e-02 -2.051654458045959473e-01 7.311462610960006714e-02 1.582009345293045044e-01 7.088623940944671631e-03 5.074202269315719604e-02 -1.536050140857696533e-01 -3.104160726070404053e-01 -2.112429402768611908e-02 -4.740659613162279129e-03 1.967963874340057373e-01 -4.107111394405364990e-01 9.599290788173675537e-03 -4.210276529192924500e-02 1.557371020317077637e-02 -3.743415176868438721e-01 3.879978954792022705e-01 7.524014264345169067e-02 7.284292578697204590e-02 2.127777189016342163e-01 2.504508197307586670e-01
-2.165754884481430054e-01 -2.998028099536895752e-01 -8.130291104316711426e-02 1.277627944946289062e-01 7.949174195528030396e-02 -8.496444672346115112e-02 -1.708618924021720886e-02 8.406540006399154663e-02 3.595744073390960693e-01 -1.434933990240097046e-01 2.970931231975555420e-01 -2.468279749155044556e-01 1.639434844255447388e-01 -2.628917396068572998e-01 -1.540991198271512985e-02 -2.104303101077675819e-03 1.743108928203582764e-01 -2.030539959669113159e-01 1.573745347559452057e-02 9.802184253931045532e-02 3.839012607932090759e-02 2.095853537321090698e-01 -1.731238067150115967e-01 -2.543718926608562469e-02 -4.009035229682922363e-02 2.522363066673278809e-01 7.435730099678039551e-02 1.817489117383956909e-01 2.913190722465515137e-01 2.520675398409366608e-02 1.569878160953521729e-01 2.294555157423019409e-01
-1.255516558885574341e-01 -3.942012488842010498e-01 1.434259712696075439e-01 1.145818307995796204e-01 6.460667401552200317e-02 1.337625533342361450e-01 1.322038024663925171e-01 -3.764234483242034912e-01 9.211535751819610596e-02 -1.162674394436180592e-03 -7.371448725461959839e-02 -1.103764623403549194e-01 1.596630550920963287e-02 4.872976988554000854e-02 -1.645857542753219604e-01 4.192310944199562073e-02 1.216045916080474854e-01 -2.432654500007629395e-01 -8.031289279460906982e-02 -9.181977063417434692e-02 2.575193345546722412e-01 9.651013463735580444e-02 1.940941554494202137e-03 -8.351426571607589722e-02 -1.088007837533950806e-01 9.401100128889083862e-02 -3.212091922760009766e-01 2.658725678920745850e-01 1.274092644453048706e-01 -2.810957431793212891e-01 -1.336135417222976685e-01 2.779006659984588623e-01
-1.505176424980163574e-01 1.349256485700607300e-01 9.935298562049865723e-02 4.172197356820106506e-02 -1.444366276264190674e-01 9.370370954275131226e-02 -1.145923733711242676e-01 -1.686291210353374481e-02 -3.222702071070671082e-02 2.259662598371505737e-01 3.564293086528778076e-01 8.357597142457962036e-02 9.459999948740005493e-02 -2.377731502056121826e-01 9.522099792957305908e-02 1.936871707439422607e-01 3.049502670764923096e-01 -1.935159228742122650e-02 -2.793789803981781006e-01 -1.001347079873085022e-01 -8.663881570100784302e-03 -2.430370301008224487e-01 -8.576191216707229614e-02 1.183066964149475098e-01 1.483752429485321045e-01 -1.549988090991973877e-01 2.835221402347087860e-02 3.014222383499145508e-01 2.957233488559722900e-01 2.283651195466518402e-02 2.115624248981475830e-01 2.718501985073089600e-01
-2.203553169965744019e-01 -4.442876204848289490e-02 3.200158849358558655e-02 -3.356019733473658562e-03 -5.786302313208580017e-02 2.123150825500488281e-01 2.476828545331954956e-01 -3.049898147583007812e-01 -5.395643413066864014e-02 1.043659672141075134e-01 3.701231181621551514e-01 -1.094626784324645996e-01 -1.215544193983078003e-01 -1.359393000602722168e-01 -1.662860065698623657e-01 3.505921661853790283e-01 3.702454268932342529e-01 -2.640137374401092529e-01 -2.335108071565628052e-01 -2.246870398521423340e-01 -2.254392206668853760e-02 3.942684456706047058e-02 5.256573483347892761e-02 -2.747689187526702881e-02 8.469555526971817017e-02 -4.597340896725654602e-02 -1.511964499950408936e-01 -8.899630606174468994e-02 4.074233397841453552e-02 -8.244084566831588745e-02 -1.817514300346374512e-01 1.049873325973749161e-02
-2.997266054153442383e-01 -4.812865257263183594e-01 2.436548098921775818e-02 8.466385304927825928e-02 1.659512072801589966e-01 8.926279097795486450e-02 -2.321585640311241150e-02 -8.475105464458465576e-02 1.134238913655281067e-01 2.155114710330963135e-01 3.474596142768859863e-02 -1.435341387987136841e-01 -1.678822636604309082e-01 -6.166181340813636780e-02 2.289794832468032837e-01 3.584513962268829346e-01 1.458622366189956665e-01 -1.461640093475580215e-02 -4.763234779238700867e-02 -1.178719624876976013e-01 1.054910868406295776e-01 1.173173338174819946e-01 9.868335910141468048e-03 -3.073924481868743896e-01 1.170686036348342896e-01 -3.427337855100631714e-02 -1.293301582336425781e-01 -1.419502049684524536e-01 2.750295400619506836e-01 -1.355465352535247803e-01 -1.341481506824493408e-01 1.123129650950431824e-01
-2.216352224349975586e-01 -2.571849524974822998e-01 1.645121425390243530e-01 2.503581708879210055e-05 1.057752966880798340e-01 1.029172986745834351e-01 2.446489036083221436e-01 -2.144995033740997314e-01 1.012302818708121777e-03 -3.315483406186103821e-02 1.348453164100646973e-01 -9.945800900459289551e-02 -1.105457618832588196e-01 1.191202625632286072e-01 -5.828467011451721191e-02 -6.935480237007141113e-02 1.964516043663024902e-01 -2.454558312892913818e-01 -1.679364144802093506e-01 -3.198559163138270378e-03 1.814286410808563232e-01 -1.036252975463867188e-01 1.185976713895797729e-01 2.489782869815826416e-02 -2.128662765026092529e-01 7.434580475091934204e-02 -3.016801774501800537e-01 3.666163086891174316e-01 -1.978241652250289917e-02 -3.373367786407470703e-01 -8.958845399320125580e-03 3.005215823650360107e-01
-2.572937607765197754e-01 -2.861786782741546631e-01 -3.912239521741867065e-02 3.148419409990310669e-02 -5.819803103804588318e-02 4.450580105185508728e-02 1.031773313879966736e-01 2.779534319415688515e-03 1.668170541524887085e-01 4.125027358531951904e-01 -3.780566900968551636e-02 1.886712163686752319e-01 -7.007576525211334229e-02 -1.593486517667770386e-01 1.210978776216506958e-01 4.211644083261489868e-02 3.391978442668914795e-01 -6.981546431779861450e-02 -2.941202819347381592e-01 -3.236896395683288574e-01 -2.516707032918930054e-02 -1.634083688259124756e-01 -1.133914366364479065e-01 1.570623219013214111e-01 -5.014517530798912048e-02 2.179643809795379639e-01 1.417164504528045654e-01 8.483924716711044312e-02 8.209017664194107056e-02 2.698594331741333008e-01 1.121820360422134399e-01 7.797606289386749268e-02
-3.270874619483947754e-01 -2.012949585914611816e-01 -7.347805798053741455e-02 5.167167400941252708e-04 -2.141782790422439575e-01 1.320364922285079956e-01 1.851491928100585938e-01 -2.910535037517547607e-01 -4.196092858910560608e-02 1.472345739603042603e-01 2.563162744045257568e-01 -1.506883054971694946e-01 -9.822637587785720825e-02 -1.453117728233337402e-01 2.428800240159034729e-02 1.863849312067031860e-01 3.821629583835601807e-01 -2.422516942024230957e-01 -1.762967854738235474e-01 -1.549560278654098511e-01 -8.353955298662185669e-02 1.417009858414530754e-03 -4.932211339473724365e-02 2.936137653887271881e-02 4.905981570482254028e-02 -1.630714088678359985e-01 3.706681891344487667e-04 -1.424505859613418579e-01 1.381680518388748169e-01 -2.705760486423969269e-02 -3.310362398624420166e-01 1.950864195823669434e-01
7.367556542158126831e-02 9.904240816831588745e-02 1.157304793596267700e-01 -2.554885111749172211e-02 7.709177210927009583e-03 2.270360440015792847e-01 2.077781707048416138e-01 -9.381957352161407471e-02 -9.804126620292663574e-02 1.959926635026931763e-01 -1.049625780433416367e-02 -3.906969726085662842e-01 1.408111453056335449e-01 -9.015020728111267090e-02 -1.886593252420425415e-01 3.234332799911499023e-01 2.772353887557983398e-01 -9.300915151834487915e-02 -2.978233695030212402e-01 -5.171381682157516479e-02 -1.044906228780746460e-01 4.604234173893928528e-02 1.333920508623123169e-01 -2.037165760993957520e-01 -8.137901872396469116e-02 -1.200324371457099915e-01 -2.357539236545562744e-01 1.513530313968658447e-01 1.466958671808242798e-01 1.939310282468795776e-01 -2.616917714476585388e-02 2.994239926338195801e-01
2.592864446341991425e-02 -1.737900078296661377e-01 -5.795997381210327148e-02 3.085923194885253906e-02 -2.220195159316062927e-02 -1.330453716218471527e-02 -6.650146842002868652e-02 -3.627374023199081421e-02 -1.084661763161420822e-02 2.662967741489410400e-01 6.321240216493606567e-02 7.864364236593246460e-02 -1.050274297595024109e-01 -2.312705516815185547e-01 1.534727960824966431e-01 -5.284653045237064362e-03 4.507170915603637695e-01 -2.813088595867156982e-01 -1.335410624742507935e-01 -2.100258618593215942e-01 -6.143633648753166199e-02 3.406402766704559326e-01 -1.636704355478286743e-01 -1.468978226184844971e-01 2.093708217144012451e-01 1.070167124271392822e-01 -7.640632987022399902e-02 2.074659243226051331e-02 3.213265836238861084e-01 -1.873783767223358154e-01 9.871717542409896851e-02 2.588989436626434326e-01
-3.666584491729736328e-01 -3.670739242807030678e-03 1.199950426816940308e-01 8.717454969882965088e-02 -8.399648964405059814e-02 -2.883653901517391205e-02 1.126853600144386292e-01 -1.623597741127014160e-01 -1.706628799438476562e-01 1.168636083602905273e-01 -2.135360687971115112e-01 -3.979138731956481934e-01 5.260300636291503906e-02 -1.097803637385368347e-01 1.672145277261734009e-01 8.069964498281478882e-02 1.985374391078948975e-01 -4.284318163990974426e-02 -2.151723653078079224e-01 -1.072025224566459656e-01 2.026981711387634277e-01 1.212874129414558411e-01 -1.080917418003082275e-01 -1.046768501400947571e-01 -1.824140250682830811e-01 -7.282488048076629639e-02 -5.454463884234428406e-02 2.234084904193878174e-01 3.135032951831817627e-01 1.703285872936248779e-01 -9.199353307485580444e-02 3.096616268157958984e-01
-2.372247129678726196e-01 -2.724812626838684082e-01 1.118412464857101440e-01 1.686396747827529907e-01 1.486282050609588623e-01 5.334315448999404907e-02 -1.922917664051055908e-01 -2.601116895675659180e-01 6.877515465021133423e-02 1.505233049392700195e-01 1.433225870132446289e-01 -1.650789231061935425e-01 -3.259645998477935791e-01 -2.154965996742248535e-01 4.542268067598342896e-02 1.216113790869712830e-01 1.202261969447135925e-01 -2.319031953811645508e-01 -9.417028725147247314e-02 4.369143024086952209e-02 1.288794577121734619e-01 2.073935717344284058e-01 -1.941432505846023560e-01 -1.030749827623367310e-01 2.199118137359619141e-01 2.752059996128082275e-01 9.752292186021804810e-03 1.471270173788070679e-01 -1.221417188644409180e-01 1.376201063394546509e-01 -8.287274092435836792e-02 2.841148972511291504e-01
-3.124223947525024414e-01 -3.550830185413360596e-01 2.714756727218627930e-01 -3.304555416107177734e-01 5.569510906934738159e-02 8.474859595298767090e-02 -2.159187942743301392e-01 -2.352027446031570435e-01 -1.612160168588161469e-02 -4.558624699711799622e-03 8.467709273099899292e-02 -1.041303053498268127e-01 -1.425437480211257935e-01 -1.521002799272537231e-01 7.400277070701122284e-03 6.704309582710266113e-02 3.806045949459075928e-01 -2.427900135517120361e-01 -1.932576447725296021e-01 -2.678109705448150635e-01 -1.157174110412597656e-01 1.159811317920684814e-01 1.655131280422210693e-01 6.647808849811553955e-02 -7.302683312445878983e-03 -9.597782976925373077e-03 1.065036952495574951e-01 -1.819069683551788330e-02 1.115926057100296021e-01 7.270789891481399536e-02 2.811513468623161316e-02 1.140303835272789001e-01
[truncated: 3,268,538 more chars]
