# Supplementary material for: The Language of Innovation
Source: PLoS One. 2020 Apr 30;15(4):e0230107. doi: 10.1371/journal.pone.0230107 (PMC7194493; doi:10.1371/journal.pone.0230107)
Supplement: S23 File — (GZ) [file pone.0230107.s023.tar.gz › 2001-2005/V2Run_4_VS_4500_embeddings2001-2005ED32.txt]

-2.080878615379333496e-01 4.157310724258422852e-02 3.939654212445020676e-03 -1.711191385984420776e-01 3.051047213375568390e-02 5.349826067686080933e-02 -5.551140010356903076e-02 -2.691588103771209717e-01 2.388651482760906219e-02 -3.202750533819198608e-02 -2.508698105812072754e-01 -6.815182417631149292e-02 7.473920285701751709e-02 -2.066188901662826538e-01 8.609873801469802856e-02 8.788786828517913818e-02 -2.500098943710327148e-01 -1.165677011013031006e-01 -2.986059188842773438e-01 -2.739541828632354736e-01 1.459674984216690063e-01 -9.308553487062454224e-02 3.622455298900604248e-01 1.669684797525405884e-01 1.447427272796630859e-01 -9.428393095731735229e-02 -2.039297372102737427e-01 1.316123902797698975e-01 3.965204656124114990e-01 -2.674309723079204559e-02 -1.936888545751571655e-01 -1.313438639044761658e-02
1.187571557238698006e-03 1.525506973266601562e-01 3.176525533199310303e-01 -2.871081233024597168e-01 1.195817366242408752e-01 5.034846253693103790e-03 -2.187373787164688110e-01 -1.887312233448028564e-01 -1.483770608901977539e-01 -5.761321634054183960e-03 2.136745303869247437e-01 -1.669076681137084961e-01 7.507077604532241821e-02 -6.433375179767608643e-02 1.026743426918983459e-01 -2.261153794825077057e-02 -1.723481714725494385e-01 -3.253564611077308655e-02 -3.699035942554473877e-01 -1.328990012407302856e-01 8.036407828330993652e-02 5.685164360329508781e-04 3.947843015193939209e-01 -4.905375838279724121e-02 -1.035042554140090942e-01 -6.618829816579818726e-02 -2.386365085840225220e-01 2.268958687782287598e-01 7.055372744798660278e-02 -1.406753212213516235e-01 -1.099031269550323486e-01 -2.624276280403137207e-01
1.590966880321502686e-01 -2.139607071876525879e-01 1.651327311992645264e-01 -1.842983067035675049e-01 2.202012389898300171e-02 2.717586234211921692e-02 -1.156515777111053467e-01 4.724462702870368958e-02 -2.469035387039184570e-01 -3.229419589042663574e-01 -8.242514729499816895e-02 -2.638172209262847900e-01 9.972401708364486694e-02 -2.720155715942382812e-01 1.262535452842712402e-01 -1.853282600641250610e-01 5.604157969355583191e-02 -2.091116160154342651e-01 -3.168637156486511230e-01 -2.681003808975219727e-01 -7.167344540357589722e-02 -1.534924656152725220e-01 -2.475036494433879852e-02 1.328221261501312256e-01 -6.367211695760488510e-03 -7.129860669374465942e-02 -1.588258594274520874e-01 -2.459978908300399780e-01 1.350995153188705444e-01 2.315521091222763062e-01 -2.043995112180709839e-01 6.604117900133132935e-02
-3.256638646125793457e-01 9.433669596910476685e-02 3.041501902043819427e-02 -1.199483126401901245e-01 -1.773224174976348877e-01 7.920709997415542603e-02 -2.326080650091171265e-01 -2.294030418852344155e-04 1.434194445610046387e-01 2.694969996809959412e-02 -8.620477467775344849e-02 -6.633038073778152466e-02 7.006043940782546997e-02 -2.669918835163116455e-01 -6.170420348644256592e-02 -4.347229599952697754e-01 5.133209377527236938e-02 -1.286416202783584595e-01 -2.655381858348846436e-01 4.158363118767738342e-02 2.951594069600105286e-02 -5.586283281445503235e-02 2.032448351383209229e-01 1.984391212463378906e-01 -8.212046697735786438e-03 4.937584511935710907e-03 7.692687213420867920e-02 9.356576949357986450e-03 4.405145645141601562e-01 6.942110508680343628e-02 -2.812854945659637451e-01 -1.249138116836547852e-01
-3.943832591176033020e-03 -9.681747853755950928e-02 1.170135475695133209e-02 -1.112957000732421875e-01 -5.821884796023368835e-02 -1.529976129531860352e-01 -2.679865062236785889e-01 2.993622235953807831e-02 -2.272316664457321167e-01 -1.189785674214363098e-01 -1.589234322309494019e-01 -3.898369893431663513e-02 2.895002961158752441e-01 -2.466508746147155762e-01 -1.591655910015106201e-01 -2.411988526582717896e-01 -1.240571811795234680e-01 -1.667746901512145996e-01 -5.540941953659057617e-01 2.636118605732917786e-02 1.635110378265380859e-01 -1.641130149364471436e-01 7.886443287134170532e-02 -6.555283069610595703e-02 1.545736342668533325e-01 -6.575698405504226685e-02 -2.331164628267288208e-01 -4.486028477549552917e-02 8.011952787637710571e-02 1.155511825345456600e-03 1.774947792291641235e-01 1.423027962446212769e-01
1.235254108905792236e-01 -3.894193796440958977e-03 5.976432561874389648e-02 -2.583348378539085388e-02 -1.244955286383628845e-01 -2.327713668346405029e-01 -1.215534284710884094e-01 -1.113437563180923462e-01 -1.904607713222503662e-01 -4.311750084161758423e-02 -1.709276065230369568e-02 -1.817934662103652954e-01 -6.381773203611373901e-02 -2.837560176849365234e-01 -4.600763320922851562e-02 -1.110290437936782837e-01 -1.184213533997535706e-01 -3.002160191535949707e-01 -4.408786594867706299e-01 -1.773477643728256226e-01 -7.348000071942806244e-03 -1.527840197086334229e-01 2.142423242330551147e-01 4.332716763019561768e-02 2.034616768360137939e-01 -6.216466799378395081e-02 -3.725514560937881470e-02 -1.586547642946243286e-01 4.127882719039916992e-01 -1.406765729188919067e-02 -2.287053018808364868e-01 1.313427090644836426e-01
-1.239760071039199829e-01 1.186956763267517090e-01 2.724200785160064697e-01 -5.162467435002326965e-02 -9.297391027212142944e-02 -2.623479366302490234e-01 -5.983952060341835022e-02 -9.531968086957931519e-02 -1.859087198972702026e-01 -3.595665991306304932e-01 -1.717341095209121704e-01 -1.430886685848236084e-01 2.356633991003036499e-01 -1.887032240629196167e-01 -1.607964932918548584e-01 -9.454738348722457886e-03 3.014369681477546692e-02 -2.302260249853134155e-01 -4.308011233806610107e-01 -1.225605830550193787e-01 -1.669300794601440430e-01 1.381764113903045654e-01 1.483426988124847412e-01 1.510657370090484619e-01 1.359224468469619751e-01 7.163205742835998535e-02 -2.304391264915466309e-01 2.265200950205326080e-02 2.084056735038757324e-01 5.413239076733589172e-02 3.014361858367919922e-02 4.262476041913032532e-02
-4.866661503911018372e-02 -1.238295808434486389e-01 3.683319389820098877e-01 -1.017272248864173889e-01 -6.197941489517688751e-03 -1.540438532829284668e-01 -2.783792614936828613e-01 -1.628234833478927612e-01 -1.537653207778930664e-01 -8.728697896003723145e-02 9.353403747081756592e-02 -2.765572369098663330e-01 1.718562394380569458e-01 9.499301016330718994e-02 8.956719189882278442e-02 -1.100253984332084656e-01 -1.533408835530281067e-02 -3.568177819252014160e-01 -3.553367257118225098e-01 -5.003127083182334900e-02 1.201834529638290405e-01 -3.960276544094085693e-01 1.595239154994487762e-02 9.657643735408782959e-02 -1.780259013175964355e-01 2.957046777009963989e-02 7.292462140321731567e-02 1.858095228672027588e-01 9.920608997344970703e-02 -1.608392409980297089e-02 -9.139149449765682220e-03 1.163841709494590759e-01
-1.499111503362655640e-01 1.543399244546890259e-01 -2.098702639341354370e-01 -8.569993078708648682e-02 -1.130270063877105713e-01 -2.641952931880950928e-01 -2.472793757915496826e-01 -3.287898302078247070e-01 -2.612837553024291992e-01 -2.248377948999404907e-01 -1.582265496253967285e-01 -8.552306890487670898e-02 5.794204771518707275e-02 3.908510878682136536e-02 -1.194141134619712830e-01 -2.896527945995330811e-01 6.189574953168630600e-03 -1.288371682167053223e-01 -2.362791597843170166e-01 -1.652441769838333130e-01 2.307581901550292969e-02 -8.244551718235015869e-02 8.185551315546035767e-02 2.075385898351669312e-01 2.413411885499954224e-01 -3.451596200466156006e-02 -2.567258775234222412e-01 6.525686383247375488e-02 3.158458173274993896e-01 -3.818938881158828735e-02 4.901621118187904358e-02 7.861978560686111450e-02
7.433440536260604858e-02 -1.323328465223312378e-01 2.618142068386077881e-01 -2.537727952003479004e-01 -4.703475907444953918e-02 -8.048528432846069336e-02 -1.460694968700408936e-01 -1.054800599813461304e-01 -2.207673788070678711e-01 -1.804157495498657227e-01 9.181296825408935547e-02 -1.214773431420326233e-01 -9.588827937841415405e-02 -4.486550763249397278e-02 -2.351600490510463715e-02 -3.253618776798248291e-01 -1.304253935813903809e-01 -3.168632090091705322e-01 -3.817189633846282959e-01 8.731700479984283447e-02 -2.526086866855621338e-01 -1.333320047706365585e-02 6.788548827171325684e-02 1.243129000067710876e-01 -1.611781567335128784e-01 1.756881829351186752e-03 -1.909207254648208618e-01 -2.056960314512252808e-01 2.918123006820678711e-01 -1.178498193621635437e-01 -1.059920266270637512e-01 1.046384572982788086e-01
-6.024875864386558533e-02 5.721193179488182068e-02 3.593573570251464844e-01 -1.435820907354354858e-01 2.494659274816513062e-02 -9.804379940032958984e-02 -9.513131529092788696e-02 -1.678633093833923340e-01 -2.162174880504608154e-01 -1.339581161737442017e-01 -1.530880630016326904e-01 -1.748510301113128662e-01 3.397148251533508301e-01 -2.181873321533203125e-01 -9.761906228959560394e-03 -5.390714481472969055e-02 1.444180607795715332e-01 -1.975819915533065796e-01 -2.110849022865295410e-01 4.184729605913162231e-02 1.131252348423004150e-01 -2.425918430089950562e-01 9.310685098171234131e-02 -1.937561295926570892e-02 -7.986480742692947388e-02 -3.434275388717651367e-01 -4.480253532528877258e-02 -2.869979478418827057e-02 5.315164849162101746e-02 -2.589392662048339844e-01 -3.385133147239685059e-01 -1.124729514122009277e-01
3.923621028661727905e-02 -1.732475459575653076e-01 1.663112640380859375e-01 -3.266886174678802490e-01 -2.540088295936584473e-01 -1.909456998109817505e-01 -1.390728801488876343e-01 -9.121559560298919678e-02 -1.617746800184249878e-01 -3.787031173706054688e-01 -8.246452361345291138e-02 -1.777408570051193237e-01 2.216973453760147095e-01 -3.298158347606658936e-01 -1.523488312959671021e-01 -1.383561491966247559e-01 -2.179818600416183472e-02 -5.961111932992935181e-02 -2.135842144489288330e-01 -2.464941889047622681e-02 -2.379301190376281738e-01 -2.122323065996170044e-01 -1.770806871354579926e-02 5.214226990938186646e-02 2.476310133934020996e-01 -1.512589752674102783e-01 4.877531155943870544e-02 -9.958925098180770874e-02 1.912011802196502686e-01 -1.568560115993022919e-02 -9.194286167621612549e-02 2.153092995285987854e-02
-4.607040286064147949e-01 -3.885106369853019714e-02 -5.188703909516334534e-02 -2.293532043695449829e-01 1.194868907332420349e-01 1.120216473937034607e-01 -2.342336624860763550e-01 2.134006172418594360e-01 -2.645408213138580322e-01 -2.112395316362380981e-01 -7.661159336566925049e-02 -2.037004195153713226e-02 1.193432733416557312e-01 -1.172826439142227173e-01 1.155728027224540710e-01 -7.525296509265899658e-02 -3.866074234247207642e-02 -2.936481833457946777e-01 -2.291198521852493286e-01 -1.274003088474273682e-01 2.180478721857070923e-01 -1.658035367727279663e-01 3.473827838897705078e-01 1.809920221567153931e-01 8.325147628784179688e-02 -5.658242106437683105e-02 3.754702163860201836e-03 -8.460623770952224731e-02 8.057650178670883179e-02 6.365043669939041138e-02 1.869360730051994324e-02 -1.506393849849700928e-01
-3.915461003780364990e-01 -8.202292025089263916e-03 3.068942949175834656e-02 -3.662408292293548584e-01 1.233569905161857605e-01 -3.435256332159042358e-02 -2.287935316562652588e-01 7.658183574676513672e-02 -7.635557651519775391e-02 -1.315643936395645142e-01 -2.429321855306625366e-01 -3.138298168778419495e-02 2.143302708864212036e-01 -2.086257487535476685e-01 1.088950596749782562e-02 -2.247796654701232910e-01 -7.426405698060989380e-02 -1.543839573860168457e-01 -2.543563544750213623e-01 9.040652215480804443e-02 -1.508582979440689087e-01 -5.487729981541633606e-02 3.303868770599365234e-01 2.026828974485397339e-01 1.117417886853218079e-01 1.834492832422256470e-01 5.569778010249137878e-02 5.681451410055160522e-03 -2.019986324012279510e-02 2.500728666782379150e-01 -1.444047242403030396e-01 -4.896768927574157715e-02
-8.337511867284774780e-02 -1.383133083581924438e-01 8.731663972139358521e-02 -1.031674817204475403e-01 -8.635026216506958008e-02 -3.226371407508850098e-01 -1.494175046682357788e-01 -3.236078843474388123e-02 -3.073160946369171143e-01 -6.766704469919204712e-02 -2.867449522018432617e-01 -1.818283945322036743e-01 1.011854037642478943e-01 -1.622370034456253052e-01 -4.989494383335113525e-02 -2.810193002223968506e-01 -9.846059978008270264e-02 -3.227050900459289551e-01 -3.680244982242584229e-01 -2.344281524419784546e-01 -1.595251858234405518e-01 -4.224662855267524719e-02 2.570521533489227295e-01 4.332289472222328186e-02 1.034249365329742432e-01 -8.535220474004745483e-02 2.697249129414558411e-02 -6.578907370567321777e-02 1.985759437084197998e-01 -2.466440014541149139e-02 3.196165338158607483e-02 1.577416360378265381e-01
2.109530009329319000e-02 -3.686593472957611084e-02 -1.558033190667629242e-02 -1.057742238044738770e-01 -2.579990923404693604e-01 -2.511090934276580811e-01 7.661982625722885132e-02 -5.689993500709533691e-02 -2.596516907215118408e-01 -2.273625880479812622e-01 -1.038636863231658936e-01 -1.715954244136810303e-01 3.058299720287322998e-01 -1.332791894674301147e-01 2.813455415889620781e-03 -2.303157299757003784e-01 6.420834362506866455e-02 -3.799684941768646240e-01 -4.444030821323394775e-01 -1.100112870335578918e-01 -6.243126001209020615e-03 -1.042622998356819153e-01 2.397701293230056763e-01 1.290323436260223389e-01 2.896708436310291290e-02 -7.137620449066162109e-02 -1.306760907173156738e-01 -1.221538856625556946e-01 9.439943730831146240e-02 -1.712944805622100830e-01 -1.206069486215710640e-03 -7.080508768558502197e-02
1.258156597614288330e-01 2.296477556228637695e-02 3.571864962577819824e-01 -2.380125820636749268e-01 -2.182058990001678467e-02 -5.761794745922088623e-03 -4.436911940574645996e-01 1.441575959324836731e-02 4.137161746621131897e-02 1.038531884551048279e-01 6.214560568332672119e-02 5.179289355874061584e-02 2.577776312828063965e-01 -2.314159870147705078e-01 -9.400761127471923828e-02 -8.262847363948822021e-02 -4.997745901346206665e-02 -2.945770323276519775e-01 -4.336446821689605713e-01 -1.213323622941970825e-01 -1.707136034965515137e-01 9.962055832147598267e-02 3.193904086947441101e-02 -6.280289590358734131e-02 -2.033122479915618896e-01 -1.126272454857826233e-01 -2.881411835551261902e-02 7.044477760791778564e-02 -5.032375454902648926e-02 -5.665089935064315796e-02 -2.110484689474105835e-01 -3.084615059196949005e-02
-1.570772677659988403e-01 -1.867641657590866089e-01 6.530068069696426392e-02 -1.078508272767066956e-01 -1.103885993361473083e-01 -3.126168251037597656e-01 1.271218340843915939e-02 -7.340789586305618286e-02 -1.124942079186439514e-01 -3.341920971870422363e-01 -1.548323780298233032e-01 -2.399262189865112305e-01 1.383115202188491821e-01 -2.372732907533645630e-01 -8.991411328315734863e-02 -2.672801315784454346e-01 -1.994119733572006226e-01 -1.947654485702514648e-01 -3.058259487152099609e-01 -2.903642356395721436e-01 -3.542267717421054840e-03 2.088174968957901001e-02 1.494051218032836914e-01 1.734546869993209839e-01 8.946861326694488525e-02 2.837563864886760712e-02 -1.991094052791595459e-01 3.420108184218406677e-02 2.527121007442474365e-01 -1.537798196077346802e-01 5.011116340756416321e-02 -1.457179989665746689e-02
6.865203380584716797e-02 -7.356785982847213745e-02 2.931786179542541504e-01 -9.940946847200393677e-02 1.216664016246795654e-01 -2.436340227723121643e-02 -1.507059335708618164e-01 -5.127052962779998779e-02 -2.487116679549217224e-02 -1.198825240135192871e-01 4.621548578143119812e-02 -8.266934007406234741e-02 3.950006961822509766e-01 -1.101991981267929077e-01 -6.979646533727645874e-02 -2.520028650760650635e-01 1.943765133619308472e-01 -1.615786552429199219e-01 -3.640070259571075439e-01 -3.811891376972198486e-02 1.912916004657745361e-01 -3.817512840032577515e-02 2.879051864147186279e-01 -2.558918669819831848e-02 1.138154789805412292e-02 -6.759322434663772583e-02 1.867234520614147186e-02 -1.213672980666160583e-01 -3.298116847872734070e-02 3.742842702195048332e-03 -4.829311966896057129e-01 -1.387627124786376953e-01
-2.302518188953399658e-01 8.501959592103958130e-02 1.312603503465652466e-01 -1.536482870578765869e-01 2.326019853353500366e-01 -2.272726297378540039e-01 -2.169184535741806030e-01 6.176979094743728638e-02 9.528799355030059814e-02 -1.568712741136550903e-01 1.452484913170337677e-02 7.938222587108612061e-02 3.342814743518829346e-02 -2.138249278068542480e-01 2.279147058725357056e-01 -3.207117021083831787e-01 -4.654151946306228638e-02 -1.105721592903137207e-01 -1.156174689531326294e-01 6.514553725719451904e-02 2.346654981374740601e-01 1.166800316423177719e-02 2.645823955535888672e-01 2.323803305625915527e-01 7.826203852891921997e-02 4.571191594004631042e-02 -4.965878278017044067e-02 9.696044772863388062e-02 4.123567044734954834e-01 3.511904925107955933e-02 -2.824831195175647736e-02 -3.115912675857543945e-01
2.442517317831516266e-02 -2.120669633150100708e-01 2.404169738292694092e-01 6.845434010028839111e-02 -1.148651838302612305e-01 -1.595451980829238892e-01 9.923837147653102875e-03 4.649348929524421692e-02 -1.663126945495605469e-01 -4.062235951423645020e-01 -1.346925050020217896e-01 1.903794705867767334e-01 3.064296543598175049e-01 -1.440161019563674927e-01 -2.218493632972240448e-02 -2.504129409790039062e-01 9.842832386493682861e-02 -3.301959857344627380e-02 -3.967630565166473389e-01 -1.754263639450073242e-01 4.327962175011634827e-02 -1.265902221202850342e-01 9.805156290531158447e-02 -4.740600008517503738e-03 -1.001176163554191589e-01 2.661844901740550995e-02 -2.544986307621002197e-01 3.333391994237899780e-02 3.370414078235626221e-01 -4.898242652416229248e-02 -6.381753832101821899e-02 5.425139144062995911e-02
1.818029582500457764e-01 -2.379191815853118896e-01 2.879705652594566345e-02 -2.889649244025349617e-03 -8.432701975107192993e-02 -1.499662920832633972e-02 -1.462157666683197021e-01 -6.264064460992813110e-02 -8.932246267795562744e-02 -4.399552941322326660e-01 -3.584046661853790283e-02 -1.002423465251922607e-01 1.338237076997756958e-01 1.359778735786676407e-02 6.522814929485321045e-02 4.698652774095535278e-02 -8.275997638702392578e-02 -2.718757092952728271e-01 -4.391129910945892334e-01 -3.361915349960327148e-01 -2.441605627536773682e-01 3.152113407850265503e-02 6.142400577664375305e-02 7.710149884223937988e-02 1.020668447017669678e-01 6.787883490324020386e-02 -5.000016838312149048e-02 1.185562312602996826e-01 3.755058944225311279e-01 4.453186411410570145e-03 3.357315436005592346e-02 9.364277869462966919e-02
-7.693155109882354736e-02 -8.963740430772304535e-03 -3.367513120174407959e-01 -2.076422274112701416e-01 -6.540809571743011475e-02 -1.831081658601760864e-01 -3.925256803631782532e-02 -5.456293001770973206e-02 -2.573435902595520020e-01 -1.126098111271858215e-01 -1.370336562395095825e-01 4.222218319773674011e-02 1.443015038967132568e-01 -1.900957822799682617e-01 -2.827036567032337189e-02 -2.234297245740890503e-01 -9.198447316884994507e-02 -3.155080080032348633e-01 -4.054202139377593994e-01 -1.281167268753051758e-01 -1.776303648948669434e-01 -1.451648888178169727e-03 1.730011254549026489e-01 4.878722131252288818e-02 2.267808020114898682e-01 -5.816946551203727722e-02 -1.924613565206527710e-01 2.002356946468353271e-01 2.606937289237976074e-01 -9.773225337266921997e-02 -1.463880240917205811e-01 6.686857342720031738e-02
-5.803978070616722107e-02 1.166084110736846924e-01 -1.610542684793472290e-01 -7.302995771169662476e-02 -1.740028411149978638e-01 4.441784229129552841e-03 7.533973548561334610e-03 -2.489555329084396362e-01 -2.891366779804229736e-01 -7.378315180540084839e-02 -8.701819926500320435e-02 -1.065649166703224182e-01 2.005143165588378906e-01 -2.753044664859771729e-01 9.715444408357143402e-03 -1.911404430866241455e-01 -2.296275496482849121e-01 -2.497225850820541382e-01 -2.822142243385314941e-01 -1.853103637695312500e-01 -2.532037794589996338e-01 2.520255558192729950e-02 2.810429632663726807e-01 9.647733718156814575e-02 5.390508845448493958e-02 -1.890456378459930420e-01 -2.168100178241729736e-01 8.872489631175994873e-02 3.165236711502075195e-01 5.913059040904045105e-02 1.010964065790176392e-01 -9.637346863746643066e-02
-1.133574470877647400e-01 -1.427859514951705933e-01 2.033338248729705811e-01 7.529981434345245361e-02 -1.939696669578552246e-01 -3.563943207263946533e-01 1.497052907943725586e-01 4.404978826642036438e-02 -7.837872952222824097e-02 -3.838884830474853516e-01 -1.648966073989868164e-01 -8.104661107063293457e-02 2.645745277404785156e-01 -1.466567963361740112e-01 1.267114877700805664e-01 -1.431272029876708984e-01 -5.870890989899635315e-02 -9.775953739881515503e-02 -3.707288801670074463e-01 -1.417985707521438599e-01 -2.180765867233276367e-01 -1.373185515403747559e-01 1.132130995392799377e-01 5.576539784669876099e-02 1.466022282838821411e-01 -1.114825382828712463e-01 -1.304183751344680786e-01 1.764550209045410156e-01 2.409684211015701294e-01 3.621375188231468201e-02 -1.375660449266433716e-01 4.661967605352401733e-02
2.148646861314773560e-01 -8.642125874757766724e-02 4.063882306218147278e-02 -2.026710510253906250e-01 1.501583606004714966e-01 -5.795024335384368896e-02 -7.406604290008544922e-02 -1.916958242654800415e-01 -1.490005254745483398e-01 -1.300695985555648804e-01 -1.234073266386985779e-01 -7.914476841688156128e-02 -3.252345919609069824e-01 -1.152420341968536377e-01 1.734738647937774658e-01 5.312618613243103027e-02 -2.773840725421905518e-01 -5.371273159980773926e-01 -3.605566322803497314e-01 -6.518819183111190796e-02 -7.895809412002563477e-02 -1.417239606380462646e-01 1.785674840211868286e-01 -7.627934962511062622e-02 3.945390880107879639e-02 -3.129911422729492188e-02 -1.048456430435180664e-01 -2.226077392697334290e-02 2.688187174499034882e-02 1.890760213136672974e-01 3.730665519833564758e-02 -8.544272184371948242e-02
-3.309613764286041260e-01 -2.901560626924037933e-03 8.192738145589828491e-02 -1.419654339551925659e-01 7.280860841274261475e-02 2.113888859748840332e-01 -3.566497564315795898e-01 8.700456470251083374e-03 -9.239085018634796143e-02 -1.524529904127120972e-01 -2.004532665014266968e-01 5.842529609799385071e-02 1.224793568253517151e-01 -9.375489503145217896e-02 -6.191109865903854370e-02 -8.508341014385223389e-02 -1.878770440816879272e-01 -8.380028605461120605e-02 -3.324533104896545410e-01 -6.943285465240478516e-02 -1.641865260899066925e-02 -7.378240674734115601e-02 5.239875316619873047e-01 1.483225729316473007e-02 2.414155006408691406e-01 1.204627454280853271e-01 6.180430203676223755e-02 1.032591834664344788e-01 1.427795290946960449e-01 4.307226091623306274e-02 -7.485314458608627319e-02 -1.510321199893951416e-01
-3.346177339553833008e-01 -6.222322210669517517e-02 5.504417046904563904e-02 -3.020137250423431396e-01 5.817414447665214539e-02 -2.687957510352134705e-02 -2.230767309665679932e-01 -5.682788789272308350e-02 1.239646002650260925e-01 -3.870928287506103516e-02 -3.093839883804321289e-01 -9.760065376758575439e-02 -5.208764970302581787e-02 -1.185587793588638306e-02 -2.498574554920196533e-02 -4.422925710678100586e-01 -1.997868865728378296e-01 -1.649228781461715698e-01 -1.092863231897354126e-01 -9.284345060586929321e-02 8.584554493427276611e-02 -1.288125365972518921e-01 2.380834668874740601e-01 1.882084459066390991e-01 1.968435645103454590e-01 -6.949589401483535767e-02 1.210204586386680603e-01 8.353782445192337036e-02 2.338246405124664307e-01 1.800478249788284302e-01 -7.101045548915863037e-02 -2.247795015573501587e-01
-1.220804974436759949e-01 -3.948655351996421814e-02 -1.589946448802947998e-03 -2.904655635356903076e-01 7.892461866140365601e-02 -1.101718917489051819e-01 -9.363855421543121338e-02 -1.250422000885009766e-01 5.218023061752319336e-02 -1.139603182673454285e-01 1.458836644887924194e-01 -2.361597865819931030e-01 -5.945274606347084045e-02 -4.046217203140258789e-01 1.451506018638610840e-01 -3.624078817665576935e-03 8.583921194076538086e-02 -4.050273299217224121e-01 -4.155322313308715820e-01 5.803177505731582642e-02 -1.928297281265258789e-01 -2.843261957168579102e-01 1.494983434677124023e-01 -9.427527338266372681e-02 -1.104060932993888855e-01 5.787430331110954285e-03 -7.638932019472122192e-02 -1.944086104631423950e-01 -1.058818399906158447e-02 -7.037530094385147095e-02 -9.479989111423492432e-02 -9.315567463636398315e-02
2.457767874002456665e-01 -6.081855669617652893e-02 1.064388230443000793e-01 -1.937034130096435547e-01 3.419654816389083862e-02 -2.104589045047760010e-01 -1.309680640697479248e-01 -9.722802788019180298e-02 -3.783528506755828857e-01 -1.841723024845123291e-01 -2.517346739768981934e-01 -1.409585326910018921e-01 1.046494990587234497e-01 -3.035278916358947754e-01 -7.706364244222640991e-02 -2.108504176139831543e-01 9.003049694001674652e-03 -2.752068042755126953e-01 -3.266383707523345947e-01 -1.360972672700881958e-01 -1.185042932629585266e-01 -1.524241082370281219e-02 1.799695640802383423e-01 1.385445147752761841e-01 1.077315360307693481e-01 -6.678502541035413742e-03 -3.521965816617012024e-02 1.554950177669525146e-01 1.580495536327362061e-01 -1.735623329877853394e-01 6.786871701478958130e-02 -1.936885267496109009e-01
5.971973389387130737e-02 -1.968092285096645355e-02 4.704647511243820190e-02 -6.516835838556289673e-02 -1.325408220291137695e-01 -1.680263876914978027e-01 -2.862435281276702881e-01 -1.512195765972137451e-01 -1.642622053623199463e-01 -2.393130809068679810e-01 -2.273906320333480835e-01 -2.714805603027343750e-01 1.445747464895248413e-01 -1.680550128221511841e-01 -8.683649450540542603e-02 -2.498439848423004150e-01 -1.262197345495223999e-01 -2.179626822471618652e-01 -4.464161992073059082e-01 -7.188171893358230591e-02 -7.859656214714050293e-02 1.317904442548751831e-01 2.427956014871597290e-01 -2.483775280416011810e-02 2.116625159978866577e-01 -1.548402905464172363e-01 -6.452098488807678223e-02 -4.554642364382743835e-02 2.090525776147842407e-01 -1.863323599100112915e-01 -9.031368419528007507e-03 -7.543819397687911987e-02
3.628511428833007812e-01 -1.487438380718231201e-01 1.644029170274734497e-01 -6.361468881368637085e-02 -7.548849564045667648e-03 -3.632861971855163574e-01 -1.601765602827072144e-01 -1.115423068404197693e-01 -6.633482873439788818e-02 -2.427250742912292480e-01 -1.648134589195251465e-01 -1.491228938102722168e-01 1.893084868788719177e-02 -6.373483687639236450e-02 -1.942725293338298798e-02 -2.776484787464141846e-01 -8.295360952615737915e-03 -8.797673135995864868e-02 -5.698382854461669922e-01 -1.859424561262130737e-01 3.080349415540695190e-02 -1.122142523527145386e-01 9.418610483407974243e-02 1.533650048077106476e-02 1.188389733433723450e-01 -3.478154167532920837e-02 -1.966002732515335083e-01 -1.723150536417961121e-02 -2.545849233865737915e-02 3.678063675761222839e-02 -1.679601334035396576e-02 -6.398015469312667847e-02
-4.188463687896728516e-01 -1.089085917919874191e-02 3.817891702055931091e-02 3.599558770656585693e-02 2.879104763269424438e-02 9.444231167435646057e-03 -2.908924221992492676e-01 6.269340962171554565e-02 1.845087260007858276e-01 -1.367031335830688477e-01 -1.282512098550796509e-01 -5.542926117777824402e-02 2.228969484567642212e-01 -7.463812083005905151e-02 1.511582173407077789e-02 -2.006688266992568970e-01 -2.149681188166141510e-02 -1.060955375432968140e-01 -2.901673018932342529e-01 4.391062632203102112e-02 1.306640729308128357e-02 -1.428297609090805054e-01 4.353596270084381104e-01 2.143645584583282471e-01 2.147881090641021729e-01 -3.581413626670837402e-02 3.539650887250900269e-02 6.061338633298873901e-02 1.640155017375946045e-01 3.108516931533813477e-01 -1.049496307969093323e-01 -1.530815213918685913e-01
-9.536336362361907959e-02 -4.696903750300407410e-03 1.887722909450531006e-01 -4.439389407634735107e-01 4.047428071498870850e-02 -7.237868010997772217e-02 6.542248278856277466e-02 1.745730936527252197e-01 2.044785469770431519e-01 -1.269539445638656616e-01 -6.131232157349586487e-02 -1.530661582946777344e-01 9.361191838979721069e-02 -1.929186880588531494e-01 2.427434921264648438e-01 -3.201765418052673340e-01 7.650250196456909180e-02 -1.433813273906707764e-01 -2.754373252391815186e-01 2.969666719436645508e-01 7.745112478733062744e-02 -1.311261355876922607e-01 5.967260524630546570e-02 1.641873717308044434e-01 1.619895547628402710e-01 -2.369387447834014893e-01 -1.446438208222389221e-02 1.580426990985870361e-01 2.256194949150085449e-01 1.331785917282104492e-01 3.429332002997398376e-02 -4.937759041786193848e-02
-2.368188649415969849e-01 -8.484944701194763184e-03 8.513715118169784546e-02 -2.391028553247451782e-01 -2.832178957760334015e-02 4.875537008047103882e-02 -2.111880183219909668e-01 1.060002148151397705e-01 2.772011756896972656e-01 -7.998117804527282715e-02 -1.622714996337890625e-01 -1.620956510305404663e-02 1.949211359024047852e-01 -2.234072983264923096e-01 8.533990010619163513e-03 -3.958775997161865234e-01 -2.420767694711685181e-01 -1.068077012896537781e-01 -2.075447738170623779e-01 8.786310255527496338e-02 1.741601675748825073e-01 -1.751131266355514526e-01 2.808823585510253906e-01 1.355603188276290894e-01 7.808770984411239624e-02 8.652481436729431152e-02 -5.886503960937261581e-03 -3.142636641860008240e-02 4.057163298130035400e-01 3.246945887804031372e-02 -4.595530405640602112e-02 -6.656770408153533936e-02
-2.813855707645416260e-01 1.476771831512451172e-01 2.355295717716217041e-01 -1.521968543529510498e-01 -5.587898939847946167e-02 4.517983645200729370e-03 4.462764784693717957e-02 9.081711620092391968e-02 -8.408518880605697632e-02 3.519270941615104675e-02 -1.902370750904083252e-01 1.993471384048461914e-01 -1.689291372895240784e-02 -7.669202983379364014e-02 2.962230741977691650e-01 -3.328076899051666260e-01 -2.209032028913497925e-01 -2.287404835224151611e-01 -1.911956965923309326e-01 -1.530285645276308060e-02 -1.029256805777549744e-01 8.553478121757507324e-02 3.418841361999511719e-01 1.605739593505859375e-01 -1.181339845061302185e-01 -2.270761281251907349e-01 -2.432983219623565674e-01 1.681403070688247681e-01 1.944020539522171021e-01 1.324069947004318237e-01 -6.932525336742401123e-02 8.047081530094146729e-02
1.070134062319993973e-02 -1.627116948366165161e-01 8.179208636283874512e-02 -5.438041090965270996e-01 3.125578165054321289e-01 -1.248378232121467590e-01 -2.082297056913375854e-01 -8.238288760185241699e-02 -5.347684491425752640e-03 -3.938515111804008484e-02 5.123633146286010742e-02 -2.207770943641662598e-01 1.925833970308303833e-01 -6.992308795452117920e-02 4.280008375644683838e-02 -7.681808620691299438e-02 -9.669169783592224121e-02 -2.484353333711624146e-01 -3.446012139320373535e-01 6.140489131212234497e-03 -1.562006026506423950e-01 -6.158595532178878784e-02 1.438794657588005066e-02 3.206826746463775635e-02 1.441688984632492065e-01 5.629151593893766403e-03 2.097953259944915771e-01 1.158004626631736755e-01 -3.439035266637802124e-03 -1.347248554229736328e-01 -2.981343269348144531e-01 1.858619786798954010e-02
-7.711149752140045166e-02 -1.902082860469818115e-01 1.014443635940551758e-01 -2.035336345434188843e-01 1.551286131143569946e-02 -5.918178334832191467e-02 -5.060921981930732727e-02 -3.172440528869628906e-01 -3.939690589904785156e-01 -7.702872902154922485e-02 8.051776327192783356e-03 -1.245860233902931213e-01 1.671019792556762695e-01 -1.420411318540573120e-01 -5.786858871579170227e-02 -1.055658310651779175e-01 -4.498870670795440674e-02 -2.218373119831085205e-01 -3.182682991027832031e-01 7.511740922927856445e-02 -8.418362587690353394e-02 -2.172861397266387939e-01 9.992268681526184082e-02 1.545124351978302002e-01 3.069374561309814453e-01 -1.680477410554885864e-01 -1.345036327838897705e-01 -2.634143829345703125e-01 2.299500256776809692e-01 -2.695010509341955185e-03 -2.182586193084716797e-01 5.571517720818519592e-02
-1.669088900089263916e-01 -5.277539044618606567e-02 3.351884782314300537e-01 -2.481811046600341797e-01 9.731676429510116577e-02 2.321645766496658325e-01 -1.519152969121932983e-01 -3.822790086269378662e-01 -1.055043116211891174e-01 -1.674686223268508911e-01 6.609196215867996216e-02 -2.054780125617980957e-01 1.130317151546478271e-01 8.719222247600555420e-02 5.316057056188583374e-02 -2.923108823597431183e-02 1.631273627281188965e-01 -1.594151705503463745e-01 -3.953864872455596924e-01 -2.047186195850372314e-01 -2.042572572827339172e-02 -1.424543708562850952e-01 1.923775649629533291e-03 9.665724635124206543e-02 -5.888330936431884766e-02 -7.615664601325988770e-02 -1.010081693530082703e-01 4.240749776363372803e-02 2.926912903785705566e-01 1.781116724014282227e-01 -6.433881074190139771e-02 1.728546172380447388e-01
-5.053522810339927673e-02 -2.235220819711685181e-01 3.094241619110107422e-01 -1.033822894096374512e-01 1.235419288277626038e-01 -1.914536207914352417e-01 -3.135312795639038086e-01 -1.996987015008926392e-01 2.232811972498893738e-02 -1.361767202615737915e-01 3.780708312988281250e-01 9.057351201772689819e-02 9.670251607894897461e-02 -4.790043830871582031e-02 -9.942645579576492310e-02 -1.296327561140060425e-01 -4.929477348923683167e-02 -1.576663404703140259e-01 -4.176183640956878662e-01 -1.661435663700103760e-01 1.230410262942314148e-01 -5.222439020872116089e-02 1.259336769580841064e-01 1.635122857987880707e-02 -1.714172810316085815e-01 -2.676126360893249512e-01 -1.731979101896286011e-01 -1.798487454652786255e-02 -7.009907625615596771e-03 -1.778504997491836548e-02 4.623529687523841858e-02 -2.128832042217254639e-01
-2.115470468997955322e-01 -1.507118791341781616e-01 1.658570021390914917e-01 -1.719205677509307861e-01 2.294030226767063141e-02 5.356475338339805603e-02 -3.397289514541625977e-01 2.061520516872406006e-01 1.414307504892349243e-01 -1.093319524079561234e-02 -2.720663547515869141e-01 -6.589166074991226196e-02 1.511151641607284546e-01 -2.401313781738281250e-01 1.570947840809822083e-02 -3.187915384769439697e-01 -8.764027059078216553e-02 -1.644203066825866699e-01 -1.365765929222106934e-01 4.904801398515701294e-02 9.225516021251678467e-02 -3.293410688638687134e-02 3.130430579185485840e-01 2.441572397947311401e-01 1.652906537055969238e-01 -5.808456242084503174e-02 7.681364566087722778e-02 -7.768969237804412842e-02 3.566367626190185547e-01 -1.046300679445266724e-02 -1.779296845197677612e-01 -9.345383197069168091e-02
-3.342262804508209229e-01 1.908687055110931396e-01 1.267241388559341431e-01 -3.402821719646453857e-01 1.039871126413345337e-01 4.223180876579135656e-04 -3.417780697345733643e-01 -1.220702677965164185e-01 -1.902762055397033691e-01 -1.528701335191726685e-01 3.352874657139182091e-03 -5.799882113933563232e-02 1.643167287111282349e-01 4.441795870661735535e-02 -1.742455810308456421e-01 3.044457174837589264e-02 -1.652614921331405640e-01 -2.715663611888885498e-01 -2.146959006786346436e-01 -4.735478013753890991e-02 -1.193139143288135529e-02 -2.388829290866851807e-01 1.328746527433395386e-01 -1.831765174865722656e-01 1.809019148349761963e-01 -4.862077534198760986e-02 -7.680310308933258057e-02 -2.076603025197982788e-01 2.526919245719909668e-01 1.989749073982238770e-01 -7.712387293577194214e-02 5.437610298395156860e-02
-3.792770206928253174e-01 -4.192847386002540588e-02 2.043135464191436768e-03 -3.701469600200653076e-01 -1.580078452825546265e-01 -5.656952410936355591e-02 -1.181033924221992493e-01 5.453243851661682129e-02 2.047248035669326782e-01 -1.518066134303808212e-02 -2.353098243474960327e-01 7.837478071451187134e-03 1.026722937822341919e-01 -4.047091305255889893e-02 2.111660391092300415e-01 -3.415797948837280273e-01 4.047438502311706543e-02 -1.122450903058052063e-01 -2.266507223248481750e-02 1.732486784458160400e-01 1.004170328378677368e-01 3.352372348308563232e-02 1.351664662361145020e-01 7.138264179229736328e-02 5.795040354132652283e-02 4.252485185861587524e-02 -3.286253511905670166e-01 2.047679871320724487e-01 2.583646178245544434e-01 -4.963115975260734558e-02 -2.650249302387237549e-01 -1.654791533946990967e-01
1.047207787632942200e-01 -2.136306017637252808e-01 1.184592843055725098e-01 -6.839565187692642212e-02 2.272701263427734375e-01 -1.902028024196624756e-01 -1.188553199172019958e-01 -1.998966783285140991e-01 -5.979841575026512146e-02 -3.293929696083068848e-01 2.653690055012702942e-03 -7.433116436004638672e-02 -2.180703282356262207e-01 -1.024179682135581970e-01 2.446256428956985474e-01 -4.984891414642333984e-02 6.768771447241306305e-03 -4.419860839843750000e-01 -3.710487484931945801e-01 2.716538310050964355e-02 -4.112163558602333069e-02 -1.810869015753269196e-02 1.614159494638442993e-01 1.453333199024200439e-01 2.104386985301971436e-01 -4.506526142358779907e-02 -1.639410257339477539e-01 -2.593668103218078613e-01 3.148058056831359863e-02 2.649535983800888062e-02 4.250378534197807312e-02 -1.334957778453826904e-01
-5.444212257862091064e-02 -1.794787794351577759e-01 -9.802637994289398193e-02 -1.211210936307907104e-01 7.996152155101299286e-03 -1.828220188617706299e-01 -4.639674425125122070e-01 8.589064329862594604e-02 -3.661348521709442139e-01 -7.334700971841812134e-02 6.762297451496124268e-02 5.652517825365066528e-02 -2.153229527175426483e-02 -3.041933774948120117e-01 3.916854411363601685e-02 -1.652656495571136475e-01 -5.371257290244102478e-02 -1.040204539895057678e-01 -1.206518858671188354e-01 -9.826750308275222778e-02 -5.997129529714584351e-02 -5.699213594198226929e-02 1.571401953697204590e-01 -1.695130020380020142e-01 1.050295755267143250e-01 7.863806933164596558e-02 -8.520250767469406128e-02 -1.497088372707366943e-01 3.715945780277252197e-01 1.981949508190155029e-01 -2.702971398830413818e-01 -1.409388035535812378e-01
-1.962955147027969360e-01 -4.301874712109565735e-02 5.237123370170593262e-02 -2.111916542053222656e-01 -1.622583866119384766e-01 -7.684741169214248657e-02 -5.677869319915771484e-01 3.999323025345802307e-02 1.694661080837249756e-01 -2.708523571491241455e-01 -1.669271290302276611e-01 1.951944977045059204e-01 2.382882833480834961e-01 8.626949042081832886e-02 3.265433311462402344e-01 -1.816137880086898804e-01 -2.397847734391689301e-02 -4.834148660302162170e-02 -9.789853543043136597e-02 1.721462421119213104e-02 -1.504491716623306274e-01 6.812562793493270874e-02 7.072105258703231812e-02 -1.450386643409729004e-01 -1.833658516407012939e-01 -1.681575179100036621e-01 -1.380049623548984528e-02 -7.178536802530288696e-02 1.106663569808006287e-01 1.851758509874343872e-01 -2.744518592953681946e-02 -5.945498496294021606e-02
-2.536640129983425140e-02 -2.356806583702564240e-02 3.002181053161621094e-01 -1.318973749876022339e-01 1.093966588377952576e-01 1.615153402090072632e-01 -3.097088634967803955e-01 -5.746994167566299438e-02 1.227665394544601440e-01 -4.318251907825469971e-01 6.432799249887466431e-02 -1.115073636174201965e-01 5.763237550854682922e-02 1.237842515110969543e-01 -2.452939450740814209e-01 5.436436831951141357e-02 1.651281677186489105e-02 -2.284417152404785156e-01 -3.879817724227905273e-01 -2.619205713272094727e-01 -1.168996915221214294e-01 -1.736338138580322266e-01 2.618759572505950928e-01 2.708651497960090637e-02 -8.887746185064315796e-02 1.281948685646057129e-01 1.443343013525009155e-01 -2.291337959468364716e-02 1.225695107132196426e-02 9.724228642880916595e-03 -1.522489488124847412e-01 -1.668229140341281891e-02
5.529348179697990417e-02 -2.149000167846679688e-01 -5.961892008781433105e-02 -8.688476681709289551e-02 4.226130247116088867e-02 -1.764039844274520874e-01 -1.112245470285415649e-01 -4.087209999561309814e-01 -2.006982713937759399e-01 -1.003551557660102844e-01 -1.310304999351501465e-01 2.203213516622781754e-03 9.158073365688323975e-02 -1.685599088668823242e-01 3.138917684555053711e-02 -9.796744585037231445e-02 -2.673169597983360291e-02 -5.427905321121215820e-01 -3.777975440025329590e-01 3.864836320281028748e-02 -3.018561005592346191e-01 -1.195983495563268661e-02 -2.391199022531509399e-02 -6.566710025072097778e-02 -3.374096006155014038e-02 -2.015308104455471039e-02 -1.619416326284408569e-01 6.144742015749216080e-03 2.088801264762878418e-01 -4.513023421168327332e-02 1.426907815039157867e-02 5.511995777487754822e-02
1.074867099523544312e-01 -1.588351326063275337e-03 1.363175921142101288e-02 -3.073688745498657227e-01 1.082518994808197021e-01 1.034186705946922302e-01 -2.835838198661804199e-01 -2.268742620944976807e-01 1.684602051973342896e-01 -6.017447635531425476e-02 3.807573579251766205e-03 1.703220754861831665e-01 1.024942547082901001e-01 -2.512536942958831787e-01 -6.585878878831863403e-02 1.028425712138414383e-02 2.913452386856079102e-01 -1.298510879278182983e-01 -3.490730524063110352e-01 2.601106278598308563e-02 1.294173300266265869e-01 -2.289530187845230103e-01 2.316720038652420044e-01 8.743439614772796631e-02 -1.569020599126815796e-01 -1.535827219486236572e-01 -1.302329450845718384e-02 6.157538294792175293e-02 2.876564860343933105e-01 2.663830220699310303e-01 3.412320278584957123e-03 1.993352174758911133e-01
7.794479280710220337e-02 -8.423434942960739136e-02 -3.437984734773635864e-02 -1.039213761687278748e-01 -1.190245822072029114e-01 -8.523406088352203369e-02 -1.552730202674865723e-01 -1.333497017621994019e-01 -1.936610192060470581e-01 -2.966213822364807129e-01 -2.617583274841308594e-01 5.126537382602691650e-02 2.312552928924560547e-01 -3.955388069152832031e-01 -2.098569869995117188e-01 -1.733268946409225464e-01 -1.873791404068470001e-02 -3.122240006923675537e-01 -2.734525203704833984e-01 -1.619819402694702148e-01 -7.420109957456588745e-02 7.900676131248474121e-02 2.928411960601806641e-01 1.453652977943420410e-01 6.843695789575576782e-02 -2.065587975084781647e-02 -8.982740342617034912e-02 -1.968807429075241089e-01 1.175673976540565491e-01 -1.949201971292495728e-01 -7.819730043411254883e-02 5.934014171361923218e-02
-3.053834438323974609e-01 -1.038111895322799683e-01 2.140763252973556519e-01 -1.743076741695404053e-01 -1.893946975469589233e-01 2.269175834953784943e-02 -9.426472336053848267e-02 1.686146855354309082e-01 1.048775240778923035e-01 -2.358969300985336304e-02 -1.945066004991531372e-01 -2.492726221680641174e-02 1.098731681704521179e-01 -9.015742689371109009e-02 1.353993779048323631e-03 -2.658066451549530029e-01 -2.140248715877532959e-01 -1.776299029588699341e-01 -1.117996647953987122e-01 -3.693366423249244690e-03 2.137212306261062622e-01 -7.545444369316101074e-02 3.150333464145660400e-01 3.183680772781372070e-01 2.380166202783584595e-02 4.565828666090965271e-02 6.807801127433776855e-02 -7.265421561896800995e-03 4.451251029968261719e-01 1.034434661269187927e-01 -2.016818672418594360e-01 -8.054573088884353638e-02
-2.982479929924011230e-01 -2.507486939430236816e-02 1.231111213564872742e-01 -2.181520313024520874e-01 1.260461471974849701e-02 -1.101841777563095093e-01 -1.925840228796005249e-01 2.045396864414215088e-01 1.322317421436309814e-01 -5.348978936672210693e-02 -2.701448798179626465e-01 1.571945659816265106e-02 2.663471996784210205e-01 -9.066610783338546753e-02 2.472773939371109009e-02 -2.376104146242141724e-01 -9.387551248073577881e-02 -2.652587294578552246e-01 -2.006561458110809326e-01 4.880651831626892090e-03 9.497741609811782837e-02 -6.937427073717117310e-02 2.067720592021942139e-01 1.824415326118469238e-01 3.046094477176666260e-01 5.253811553120613098e-02 1.615107059478759766e-01 6.170711666345596313e-02 4.157116115093231201e-01 -8.361463434994220734e-03 -1.376859396696090698e-01 -5.141125991940498352e-03
1.135237663984298706e-01 -1.238651275634765625e-01 1.484849750995635986e-01 -4.812555387616157532e-03 -6.744484603404998779e-02 1.039457619190216064e-01 -2.248960286378860474e-01 -2.347862422466278076e-01 -2.037522345781326294e-01 -2.277492582798004150e-01 -6.017724797129631042e-02 -2.222148180007934570e-01 2.995525896549224854e-01 -9.755827486515045166e-02 2.913689613342285156e-01 -3.462894633412361145e-02 8.845818042755126953e-02 -1.999626457691192627e-01 -2.692501246929168701e-01 5.288257449865341187e-02 -4.610161855816841125e-02 -1.405331790447235107e-01 3.197474479675292969e-01 -7.296484895050525665e-03 -9.120028465986251831e-02 -1.477720290422439575e-01 -1.882961690425872803e-01 1.097986474633216858e-01 1.226336881518363953e-01 -1.729878485202789307e-01 -2.774512469768524170e-01 2.236866503953933716e-01
-2.755311429500579834e-01 -8.930221945047378540e-02 1.687807142734527588e-01 -2.261627018451690674e-01 -1.067624315619468689e-01 -3.763275966048240662e-02 -1.439941376447677612e-01 1.417530924081802368e-01 1.488417088985443115e-01 5.071935802698135376e-02 -2.175473421812057495e-01 -7.132301479578018188e-02 1.453032046556472778e-01 -2.307955622673034668e-01 4.233880341053009033e-02 -2.764326632022857666e-01 -2.023365348577499390e-01 -2.217382043600082397e-01 -1.116144433617591858e-01 7.889999449253082275e-02 1.159976944327354431e-01 -3.903552656993269920e-03 2.341348081827163696e-01 2.339708358049392700e-01 1.740135848522186279e-01 -4.909192025661468506e-02 5.813696980476379395e-02 -1.166951507329940796e-01 4.727404713630676270e-01 -6.649486254900693893e-03 -1.989668458700180054e-01 -9.205502271652221680e-02
1.196996569633483887e-01 -2.230840623378753662e-01 5.220202729105949402e-02 -2.654455602169036865e-01 3.028711862862110138e-02 -4.007470309734344482e-01 -2.879773378372192383e-01 2.558767981827259064e-02 -1.830528527498245239e-01 -3.277327716350555420e-01 -7.232040166854858398e-02 -1.480353325605392456e-01 2.779496610164642334e-01 -1.103360429406166077e-01 -7.677560299634933472e-02 -7.646148651838302612e-02 -5.444303527474403381e-02 -8.714326471090316772e-02 -2.293202877044677734e-01 -2.052282989025115967e-01 4.856249690055847168e-02 1.017884686589241028e-01 2.260489314794540405e-01 -1.883366554975509644e-01 7.541882246732711792e-02 2.999161183834075928e-02 1.331804096698760986e-01 -2.562926523387432098e-02 -4.147813469171524048e-02 -8.119111508131027222e-02 -3.165053725242614746e-01 -1.018009185791015625e-01
4.648744314908981323e-02 -1.270484030246734619e-01 1.214833632111549377e-01 -4.080600291490554810e-02 -3.067551255226135254e-01 -6.934725493192672729e-02 -2.271161042153835297e-02 -7.128348946571350098e-02 -1.765801757574081421e-01 -2.397559881210327148e-01 -1.952472478151321411e-01 -1.913741976022720337e-02 -2.434309944510459900e-02 -2.487329542636871338e-01 -1.171919628977775574e-01 -3.403160870075225830e-01 -1.140566840767860413e-01 -2.969583272933959961e-01 -3.344024717807769775e-01 -1.226538792252540588e-01 -1.100927367806434631e-01 -1.870228350162506104e-02 3.848942518234252930e-01 7.949011027812957764e-02 2.261495590209960938e-01 1.901336610317230225e-01 -2.884523943066596985e-03 -9.447221457958221436e-02 1.808027178049087524e-01 1.880426332354545593e-02 -3.016259707510471344e-02 -1.281916052103042603e-01
-1.764308847486972809e-02 -4.211515188217163086e-02 8.306825906038284302e-02 -1.984376311302185059e-01 -9.756485372781753540e-02 -4.409964978694915771e-01 -1.437311172485351562e-01 1.578618772327899933e-02 -1.028676703572273254e-01 -6.966920942068099976e-02 -2.107532173395156860e-01 -3.037200570106506348e-01 2.254138588905334473e-01 -3.593397736549377441e-01 -1.456521898508071899e-01 -1.587349176406860352e-01 -5.026222392916679382e-02 -2.327374517917633057e-01 -2.602421045303344727e-01 -1.657926589250564575e-01 -3.256756812334060669e-02 -8.496863767504692078e-03 2.448429465293884277e-01 -1.480280011892318726e-01 8.224105834960937500e-02 6.328732520341873169e-02 -2.697837352752685547e-01 -1.031392440199851990e-01 1.729230582714080811e-02 1.691052503883838654e-02 4.653494432568550110e-02 -1.282450854778289795e-01
-2.824696004390716553e-01 -1.105308383703231812e-01 2.144618518650531769e-02 8.194530010223388672e-02 -2.898445427417755127e-01 -2.438379079103469849e-01 -1.160883754491806030e-01 -1.897615641355514526e-01 -2.510375380516052246e-01 -2.203477323055267334e-01 -2.340768724679946899e-01 -1.608303189277648926e-02 1.225142851471900940e-01 -3.073957264423370361e-01 3.643227741122245789e-02 -3.266132622957229614e-02 -7.193530350923538208e-02 -1.915930658578872681e-01 -3.282271027565002441e-01 -2.394909560680389404e-01 -1.383225023746490479e-01 -1.001677662134170532e-01 -1.126535609364509583e-01 9.297178685665130615e-02 6.864868104457855225e-02 -5.382584407925605774e-02 -2.280512452125549316e-01 1.010813564062118530e-02 3.298113644123077393e-01 1.063146442174911499e-02 -4.409566521644592285e-02 3.634990006685256958e-02
2.350620552897453308e-02 -3.396450877189636230e-01 1.567698419094085693e-01 -2.323437333106994629e-01 -2.329989224672317505e-01 -7.369320839643478394e-02 -4.145691916346549988e-02 -1.322457641363143921e-01 -2.711279094219207764e-01 -1.287832558155059814e-01 -3.980673551559448242e-01 -7.844097167253494263e-02 6.464268267154693604e-02 -1.949094235897064209e-01 -5.455245077610015869e-02 -2.511022984981536865e-01 1.880997717380523682e-01 -1.450673788785934448e-01 -1.993972510099411011e-01 -4.831549897789955139e-02 1.744015961885452271e-01 -1.039265394210815430e-01 6.537920236587524414e-02 -1.278282850980758667e-01 7.721503078937530518e-02 3.004783764481544495e-03 -1.720450818538665771e-01 5.249490216374397278e-02 3.732614815235137939e-01 -1.385849714279174805e-01 5.433940514922142029e-02 -5.948657542467117310e-02
-4.105421006679534912e-01 -1.121050044894218445e-01 -7.229008525609970093e-02 -1.153616160154342651e-01 2.418438792228698730e-01 1.482562720775604248e-02 -2.503706514835357666e-01 5.066154897212982178e-02 5.418211221694946289e-02 -7.986828684806823730e-02 -1.682021766901016235e-01 1.455010622739791870e-01 3.488970920443534851e-02 -2.475412003695964813e-02 -2.849406190216541290e-02 -3.154902458190917969e-01 -1.402493268251419067e-01 -3.594956547021865845e-02 -4.009940028190612793e-01 -6.255733221769332886e-02 -5.928624421358108521e-02 1.766475848853588104e-02 2.475110888481140137e-01 3.705766201019287109e-01 1.691611260175704956e-01 -8.779978379607200623e-03 4.521419107913970947e-02 1.046556159853935242e-01 1.502727419137954712e-01 1.723663359880447388e-01 -1.633166819810867310e-01 -8.184399455785751343e-02
-8.067682385444641113e-02 2.429370582103729248e-02 2.637032270431518555e-01 -2.630883157253265381e-01 2.302887439727783203e-01 -1.804666519165039062e-01 -2.191951572895050049e-01 -4.826774820685386658e-03 1.959974467754364014e-01 -9.025225043296813965e-02 -8.442088216543197632e-02 -3.137522563338279724e-02 -5.820921435952186584e-02 -2.451165467500686646e-01 -1.165620312094688416e-01 -1.849162951111793518e-02 1.757315173745155334e-02 -3.042513728141784668e-01 -3.215487599372863770e-01 6.391499936580657959e-02 2.255352884531021118e-01 -4.522025957703590393e-02 1.394007802009582520e-01 1.560299694538116455e-01 -1.429517865180969238e-01 -1.785178035497665405e-01 -6.960533559322357178e-02 3.031529188156127930e-01 2.579856216907501221e-01 5.873037874698638916e-02 -8.999753743410110474e-02 2.533839046955108643e-01
-2.231280952692031860e-01 -1.243299618363380432e-02 -4.791741073131561279e-02 -5.969731509685516357e-02 5.925530195236206055e-02 -2.910315692424774170e-01 -2.913284599781036377e-01 -4.884337633848190308e-02 -3.116830289363861084e-01 4.123891890048980713e-02 -2.647374570369720459e-02 -1.255408227443695068e-01 3.056203424930572510e-01 -1.532679796218872070e-01 -4.080514609813690186e-02 -3.070485591888427734e-01 -1.760497391223907471e-01 -8.809100836515426636e-02 -3.307983577251434326e-01 -1.112552210688591003e-01 7.665619254112243652e-02 -2.043542452156543732e-02 2.395628392696380615e-01 8.814539015293121338e-02 3.160119652748107910e-01 -2.016140520572662354e-01 -1.486060768365859985e-01 -1.255365163087844849e-01 1.484561413526535034e-01 2.621773630380630493e-02 -2.663166262209415436e-02 -8.234345167875289917e-02
-7.456133514642715454e-02 -9.354294091463088989e-02 -2.655880153179168701e-01 -3.118981719017028809e-01 -6.228805333375930786e-02 -2.213284000754356384e-02 -1.991910189390182495e-01 -1.028971932828426361e-02 1.293070912361145020e-01 4.846242815256118774e-02 -3.881900012493133545e-01 1.164091899991035461e-01 2.006893604993820190e-01 -6.042722240090370178e-02 2.741748988628387451e-01 4.554377868771553040e-02 -4.178345948457717896e-02 -1.464518606662750244e-01 -3.380052745342254639e-01 -6.664337706752121449e-04 2.292431745445355773e-04 6.575591862201690674e-02 1.160744354128837585e-01 -1.247090026736259460e-01 -5.809561349451541901e-03 -3.067955672740936279e-01 2.622519433498382568e-01 -7.390980422496795654e-02 1.228215843439102173e-01 1.172823682427406311e-01 -3.151548802852630615e-01 -4.341153427958488464e-02
2.002044916152954102e-01 -1.169631034135818481e-01 1.243509948253631592e-01 -1.705213338136672974e-01 -1.511580646038055420e-01 1.580457575619220734e-02 -2.647593021392822266e-01 -1.589016765356063843e-01 1.647644303739070892e-02 -3.870663419365882874e-02 1.726933866739273071e-01 -1.676857173442840576e-01 3.142479956150054932e-01 -9.509884566068649292e-02 1.911162585020065308e-01 2.457641437649726868e-02 1.647828519344329834e-02 -3.947320282459259033e-01 -2.389700561761856079e-01 -1.903500258922576904e-01 6.943987309932708740e-02 -2.854715287685394287e-01 1.242368668317794800e-01 -3.511719778180122375e-02 -1.141228824853897095e-01 -5.079431086778640747e-02 -3.083406984806060791e-01 1.272793561220169067e-01 1.432714313268661499e-01 6.102330051362514496e-03 -1.102754548192024231e-01 2.580773234367370605e-01
-2.032924890518188477e-01 -1.691638827323913574e-01 1.022350639104843140e-01 -1.185363754630088806e-01 4.258595034480094910e-02 -3.358324244618415833e-02 -1.843240857124328613e-01 -1.709507405757904053e-01 -3.355735540390014648e-01 -1.616841703653335571e-01 -1.363906413316726685e-01 -1.238488480448722839e-01 3.407124057412147522e-02 -2.239745110273361206e-01 -6.182035058736801147e-02 -2.224805057048797607e-01 -3.113619610667228699e-02 -9.616079926490783691e-02 -2.314317077398300171e-01 -5.737169645726680756e-03 -1.281316876411437988e-01 -3.454431891441345215e-01 2.265941649675369263e-01 3.224093466997146606e-02 2.168680876493453979e-01 -2.234702557325363159e-01 -2.847607731819152832e-01 -2.158716470003128052e-01 1.800784319639205933e-01 -1.689205914735794067e-01 -1.565371900796890259e-01 2.386794192716479301e-03
-7.442156970500946045e-02 -1.368033736944198608e-01 1.937981545925140381e-01 -2.090990245342254639e-01 8.794010430574417114e-02 -9.340648353099822998e-02 -3.484182357788085938e-01 -9.934624284505844116e-02 5.826013907790184021e-02 1.257784944027662277e-02 -1.316290944814682007e-01 6.269703060388565063e-02 -2.497656047344207764e-01 -2.892184257507324219e-01 -4.522193223237991333e-02 6.807237118482589722e-02 1.650524586439132690e-01 -2.621360123157501221e-01 -3.920860886573791504e-01 -3.717468120157718658e-03 1.900212019681930542e-01 -6.135213375091552734e-02 5.727356672286987305e-02 2.306625396013259888e-01 -1.625037193298339844e-01 -1.673675626516342163e-01 5.285518988966941833e-02 3.239766359329223633e-01 1.957231014966964722e-01 -5.521820113062858582e-02 -1.392227709293365479e-01 1.582219265401363373e-02
3.595059365034103394e-02 2.194437570869922638e-02 2.880792617797851562e-01 -1.416673064231872559e-01 -1.520733535289764404e-02 -3.828987106680870056e-02 -9.008114784955978394e-02 -2.857582569122314453e-01 1.825300231575965881e-02 -1.239159144461154938e-02 2.509621381759643555e-01 -1.934518069028854370e-01 3.559431433677673340e-01 -1.707895398139953613e-01 9.713792055845260620e-02 -4.320667684078216553e-02 -2.222420722246170044e-01 -2.831809520721435547e-01 -3.658154308795928955e-01 7.007241249084472656e-03 1.930895149707794189e-01 -1.633662879467010498e-01 6.729362159967422485e-02 1.349125057458877563e-01 1.571956127882003784e-01 -1.117717549204826355e-01 1.491522192955017090e-01 9.738620370626449585e-02 7.654254883527755737e-02 5.671441927552223206e-02 -3.193133175373077393e-01 7.424635440111160278e-02
-2.878042683005332947e-02 -1.591557413339614868e-01 -1.275807619094848633e-01 -2.115391381084918976e-02 -4.827509820461273193e-01 -8.305353112518787384e-03 -1.075258180499076843e-01 -7.837874442338943481e-02 -2.217467427253723145e-01 -3.527657389640808105e-01 1.172610968351364136e-01 -1.129346713423728943e-01 -2.714103320613503456e-03 -2.781575918197631836e-01 -2.714423239231109619e-01 2.268323674798011780e-03 -1.535223238170146942e-02 -1.377333998680114746e-01 -2.526507079601287842e-01 -4.648269340395927429e-02 -2.739544957876205444e-03 -1.546942591667175293e-01 2.799432277679443359e-01 1.784554123878479004e-01 6.040827371180057526e-03 -1.984837502241134644e-01 -1.202238649129867554e-01 3.231607005000114441e-02 4.943281412124633789e-02 1.758608222007751465e-01 -2.135512381792068481e-01 -4.304408654570579529e-02
1.027488335967063904e-01 -4.413653910160064697e-02 1.045794785022735596e-01 8.386526256799697876e-02 -6.227030977606773376e-02 -7.154469937086105347e-02 -2.335263043642044067e-01 -6.486448645591735840e-02 -2.540823221206665039e-01 -2.874153554439544678e-01 6.846227496862411499e-02 -3.002049326896667480e-01 2.587841749191284180e-01 -1.440140455961227417e-01 -4.738034214824438095e-03 -8.473998308181762695e-02 5.707535892724990845e-02 -5.506512522697448730e-01 -1.094126403331756592e-01 -3.379790484905242920e-02 -5.435666441917419434e-02 -2.204397469758987427e-01 2.128445953130722046e-01 7.830844074487686157e-02 7.192432135343551636e-02 -5.959862098097801208e-02 -1.102313920855522156e-01 6.528164260089397430e-03 3.285618126392364502e-01 -7.723996788263320923e-02 -7.046522200107574463e-02 5.024147778749465942e-02
-3.066006898880004883e-01 -9.138228744268417358e-02 2.861601710319519043e-01 -2.104328721761703491e-01 -1.440645009279251099e-01 -1.894518360495567322e-02 -1.731094568967819214e-01 1.324307173490524292e-01 1.504136174917221069e-01 -8.674068003892898560e-02 -2.487969994544982910e-01 -1.815525442361831665e-02 1.496428102254867554e-01 -2.004280090332031250e-01 -8.168209344148635864e-02 -3.344285488128662109e-01 -5.615102872252464294e-02 -1.416150629520416260e-01 -1.062244083732366562e-02 1.375048458576202393e-01 2.127817869186401367e-01 -6.824555993080139160e-02 3.061827421188354492e-01 2.134088426828384399e-01 -3.638037666678428650e-02 -4.302017763257026672e-02 -2.695590816438198090e-02 9.518137085251510143e-04 3.631686866283416748e-01 -1.783572696149349213e-02 -1.433251500129699707e-01 -2.032108753919601440e-01
3.050243109464645386e-02 -1.539147943258285522e-01 1.509329974651336670e-01 -1.498909294605255127e-02 1.913535781204700470e-02 -2.670822441577911377e-01 -1.694989949464797974e-01 -4.045752063393592834e-02 2.145616337656974792e-03 -6.047107279300689697e-02 -3.758267685770988464e-02 -1.572969853878021240e-01 3.452680408954620361e-01 -1.680590659379959106e-01 8.125166594982147217e-02 1.237932071089744568e-01 -2.512070834636688232e-01 1.156676709651947021e-01 -2.259708195924758911e-01 -9.631229192018508911e-02 1.348116695880889893e-01 1.233711540699005127e-01 9.507711231708526611e-02 1.038940548896789551e-01 -2.868017852306365967e-01 -2.179169356822967529e-01 -4.945760592818260193e-02 5.389470979571342468e-02 5.140810012817382812e-01 -1.096523776650428772e-01 -1.674668192863464355e-01 1.470343321561813354e-01
-3.968890607357025146e-01 -9.307681024074554443e-02 7.400897145271301270e-02 -2.589933872222900391e-01 7.533185649663209915e-03 -1.155037432909011841e-01 -2.841754853725433350e-01 5.576880276203155518e-02 -2.089388109743595123e-02 7.359466701745986938e-02 -1.985960453748703003e-01 -7.743670046329498291e-02 1.192865744233131409e-01 -1.209699064493179321e-01 -1.715955697000026703e-02 -2.813068330287933350e-01 3.334874659776687622e-02 -1.859235912561416626e-01 -2.981152199208736420e-02 1.419234126806259155e-01 2.226164489984512329e-01 -2.036725431680679321e-01 2.191099226474761963e-01 1.813602596521377563e-01 4.550457000732421875e-02 -2.963388711214065552e-02 -1.638559065759181976e-02 2.978236973285675049e-01 4.120849370956420898e-01 9.196671843528747559e-02 -5.849996954202651978e-02 -4.641611501574516296e-02
1.047205999493598938e-01 -2.327471673488616943e-01 9.932697564363479614e-02 -5.144771933555603027e-01 4.372908174991607666e-02 6.614818423986434937e-02 1.062498539686203003e-01 -4.065370559692382812e-02 6.832403130829334259e-03 -1.213529407978057861e-01 3.955984860658645630e-02 -2.707275748252868652e-01 -4.721176810562610626e-03 -2.872524857521057129e-01 -1.248753592371940613e-01 -1.992315351963043213e-01 9.454826824367046356e-03 -1.007261425256729126e-01 -3.749604225158691406e-01 -2.254711687564849854e-01 4.997840523719787598e-02 -1.866268515586853027e-01 2.196105718612670898e-01 -9.094005823135375977e-02 -9.755938500165939331e-02 -1.696791946887969971e-01 9.816890954971313477e-02 -2.177390269935131073e-02 1.977580636739730835e-01 -3.788915649056434631e-02 -9.646721184253692627e-03 -1.705113798379898071e-01
-6.105032283812761307e-03 -6.420347839593887329e-02 3.006756007671356201e-01 -1.162804067134857178e-01 6.978921592235565186e-02 -1.376445889472961426e-01 -3.103818595409393311e-01 -3.024649620056152344e-01 -2.497132495045661926e-02 1.322797127068042755e-02 -8.222597837448120117e-02 1.400278694927692413e-02 2.107275128364562988e-01 -2.465768307447433472e-01 -7.573784887790679932e-02 3.017799695953726768e-03 -1.196583081036806107e-02 -4.198405146598815918e-02 -4.306751191616058350e-01 -4.598081111907958984e-01 -5.482186377048492432e-02 5.142183601856231689e-02 4.756877315230667591e-04 -1.280949115753173828e-01 -8.240162581205368042e-02 -2.107999771833419800e-01 -2.211812138557434082e-02 1.511724442243576050e-01 1.218655332922935486e-01 -3.464902564883232117e-02 -2.234460711479187012e-01 -1.225868426263332367e-02
-2.335713207721710205e-01 -1.167607828974723816e-01 -2.085588127374649048e-02 1.333655118942260742e-01 -1.077982261776924133e-01 -2.067226767539978027e-01 -1.625266820192337036e-01 7.744711637496948242e-02 -2.449417859315872192e-02 -3.155759572982788086e-01 -2.075252234935760498e-01 -1.780881732702255249e-01 1.183985695242881775e-01 -2.481166124343872070e-01 1.568302214145660400e-01 -1.474772840738296509e-01 -5.201317742466926575e-02 -1.369934678077697754e-01 -4.473542571067810059e-01 -1.696607172489166260e-01 -1.980044096708297729e-01 4.092277213931083679e-02 1.955703198909759521e-01 1.809937506914138794e-01 -4.786993563175201416e-02 -6.943222135305404663e-03 -2.965771555900573730e-01 -8.070162683725357056e-02 1.772303432226181030e-01 2.849261276423931122e-03 -4.090982675552368164e-02 1.943035423755645752e-01
-2.878597676753997803e-01 -1.105244681239128113e-01 1.237467452883720398e-01 -1.895042061805725098e-01 -1.422287821769714355e-01 -7.571104168891906738e-02 -2.810010015964508057e-01 8.498347550630569458e-02 1.711992174386978149e-01 1.159477084875106812e-01 -2.087965160608291626e-01 -1.078289747238159180e-02 1.447913348674774170e-01 -2.640436887741088867e-01 4.303487658035010099e-04 -3.484968841075897217e-01 -1.778306066989898682e-01 -1.848883777856826782e-01 -1.294292509555816650e-01 1.393422633409500122e-01 4.620780795812606812e-02 5.355542153120040894e-02 3.054420948028564453e-01 2.442652285099029541e-01 6.681193411350250244e-02 -3.496421128511428833e-02 -6.083048507571220398e-02 -4.939902946352958679e-02 4.060453176498413086e-01 -3.144076839089393616e-02 -6.023022532463073730e-02 -4.118980467319488525e-02
-5.766624212265014648e-01 -1.266585141420364380e-01 -2.348547987639904022e-02 -1.527982354164123535e-01 -1.356206834316253662e-01 2.027090871706604958e-03 -3.522294163703918457e-01 -3.028286062180995941e-02 1.253907233476638794e-01 -1.256118863821029663e-01 -3.278104960918426514e-01 9.897211566567420959e-03 -8.192587643861770630e-02 -1.926759630441665649e-01 1.222796812653541565e-01 -1.055798083543777466e-01 -9.281773120164871216e-02 -2.615111470222473145e-01 -1.608188450336456299e-01 -1.776547916233539581e-02 -1.855236440896987915e-01 -1.288671512156724930e-02 2.888918519020080566e-01 8.505785465240478516e-02 1.525282114744186401e-01 -8.084928244352340698e-02 2.262915298342704773e-02 2.199847809970378876e-02 6.378734856843948364e-02 1.076088920235633850e-01 -1.546637993305921555e-02 -5.722801433876156807e-04
2.397071421146392822e-01 -1.145559269934892654e-02 1.173173636198043823e-01 -2.033390849828720093e-02 -2.000550329685211182e-01 -1.683464050292968750e-01 -5.046511292457580566e-01 -1.073008403182029724e-01 3.446276299655437469e-03 -7.953321188688278198e-02 -2.180336713790893555e-01 -7.507633417844772339e-02 -1.430817693471908569e-01 -1.759096086025238037e-01 3.783452883362770081e-02 5.155062675476074219e-02 1.597319394350051880e-01 -1.667868942022323608e-01 -2.791813611984252930e-01 -4.000535011291503906e-01 2.018271572887897491e-02 -1.375454366207122803e-01 1.429134160280227661e-01 8.041094988584518433e-02 -1.655776798725128174e-01 -1.895416900515556335e-02 -2.107941061258316040e-01 -9.459462761878967285e-02 3.348219022154808044e-02 -1.311728358268737793e-01 -1.996918767690658569e-01 -4.207743704319000244e-02
1.081362552940845490e-02 -4.191628471016883850e-02 4.135026633739471436e-01 -1.932572573423385620e-01 -1.891710758209228516e-01 -1.960697025060653687e-01 -2.224372774362564087e-01 -1.422604322433471680e-01 -2.753824591636657715e-01 6.147623207652941346e-05 -9.133568406105041504e-02 1.314326226711273193e-01 1.349765956401824951e-01 -8.199552446603775024e-02 -1.190352216362953186e-01 -1.081323549151420593e-01 -2.911511063575744629e-02 -1.679516434669494629e-01 -2.450684756040573120e-01 -4.284938797354698181e-02 2.446871846914291382e-01 -1.893362253904342651e-01 -2.534570358693599701e-02 -5.446684360504150391e-02 -1.729025393724441528e-01 1.136884912848472595e-01 -2.114692702889442444e-02 6.594896316528320312e-02 1.468100994825363159e-01 -2.791405655443668365e-02 -4.807414710521697998e-01 4.744435474276542664e-02
-3.424420952796936035e-01 -5.329497531056404114e-02 2.085659205913543701e-01 -2.270586043596267700e-01 -1.990138087421655655e-03 4.050853662192821503e-03 -2.482865452766418457e-01 9.656114876270294189e-02 7.747089862823486328e-02 2.616250142455101013e-02 -7.266007363796234131e-02 1.667679660022258759e-02 1.245899051427841187e-01 -9.847824275493621826e-02 -8.203985635191202164e-04 -3.665334284305572510e-01 -1.472849398851394653e-01 -2.764449417591094971e-01 -1.496435850858688354e-01 1.321357637643814087e-01 1.027579680085182190e-01 -9.147383272647857666e-02 2.152690440416336060e-01 2.955558896064758301e-01 2.142414301633834839e-01 1.327992510050535202e-02 -3.771346062421798706e-03 8.367530070245265961e-03 3.421564400196075439e-01 1.735272109508514404e-01 -1.618867963552474976e-01 -1.785960197448730469e-01
-2.798537909984588623e-01 1.319960807450115681e-03 1.748130768537521362e-01 -1.783622503280639648e-01 -2.423374913632869720e-03 -2.834265679121017456e-02 -5.522280558943748474e-02 1.401921212673187256e-01 2.330769598484039307e-01 6.430526822805404663e-02 -2.038269340991973877e-01 -1.931584812700748444e-02 1.714589297771453857e-01 -1.770414263010025024e-01 -1.161712706089019775e-01 -3.473552465438842773e-01 -9.206564724445343018e-02 -2.105876058340072632e-01 -2.742000818252563477e-01 1.812956184148788452e-01 1.556501835584640503e-01 1.629817858338356018e-02 2.009444385766983032e-01 1.228053718805313110e-01 5.547782406210899353e-02 -2.472206950187683105e-02 -1.697035506367683411e-02 1.391870826482772827e-01 4.585621953010559082e-01 9.551775455474853516e-02 -1.211833953857421875e-02 -2.383145838975906372e-01
6.470498442649841309e-02 -1.270911395549774170e-01 1.196779496967792511e-02 5.331091582775115967e-02 -1.242241635918617249e-01 -1.793217211961746216e-01 -4.264160692691802979e-01 -3.047808408737182617e-01 1.389927864074707031e-01 -2.231582552194595337e-01 -6.256701052188873291e-02 1.056135296821594238e-01 1.480513960123062134e-01 -9.147350490093231201e-02 -7.880734652280807495e-02 -1.725865527987480164e-02 3.494341298937797546e-02 1.147395838052034378e-02 -2.723720669746398926e-01 -3.601972162723541260e-01 -1.527393311262130737e-01 -2.578126639127731323e-02 1.600870788097381592e-01 -2.945610284805297852e-01 -1.012996286153793335e-01 -4.911016672849655151e-02 -1.864060759544372559e-01 -1.077496409416198730e-01 1.747908145189285278e-01 -1.116967643611133099e-03 -2.176794111728668213e-01 -2.339786142110824585e-01
8.337828516960144043e-02 6.626677513122558594e-02 1.520972996950149536e-01 6.468000262975692749e-02 -7.010499387979507446e-02 6.490390747785568237e-02 -2.655823826789855957e-01 -2.906409800052642822e-01 -3.136645630002021790e-02 -8.017728477716445923e-02 1.862669289112091064e-01 -1.465999186038970947e-01 2.618713974952697754e-01 -1.479707062244415283e-01 2.498807162046432495e-01 -2.421795427799224854e-01 -2.790876291692256927e-02 -3.060660958290100098e-01 -3.039754331111907959e-01 7.076899707317352295e-02 3.663175702095031738e-01 -2.198455333709716797e-01 1.559281162917613983e-02 -8.846863056533038616e-04 -7.112844288349151611e-02 -1.327248848974704742e-02 -1.399073451757431030e-01 7.377756386995315552e-02 2.417023777961730957e-01 4.331081733107566833e-02 -2.381176352500915527e-01 -1.289838459342718124e-02
-9.053773432970046997e-02 -1.173677146434783936e-01 2.191346324980258942e-02 -2.141788974404335022e-02 -4.157743975520133972e-02 -2.235275655984878540e-01 -1.327695548534393311e-01 -3.943975269794464111e-02 -2.925330698490142822e-01 -1.977967768907546997e-01 -1.956083923578262329e-01 -2.433006167411804199e-01 5.633145570755004883e-02 -3.018929660320281982e-01 -2.016896754503250122e-01 -3.169597983360290527e-01 3.394575417041778564e-02 -3.007682263851165771e-01 -2.241130173206329346e-01 -2.015728652477264404e-01 -3.204775601625442505e-02 7.657097280025482178e-02 3.799554109573364258e-01 8.234607428312301636e-02 1.319307535886764526e-01 -1.493140757083892822e-01 -7.672198861837387085e-02 -9.635572880506515503e-02 9.815496206283569336e-02 -1.078121140599250793e-01 -1.727038025856018066e-01 -4.621116071939468384e-02
-2.331094145774841309e-01 -2.254575490951538086e-02 1.355138570070266724e-01 -2.541603744029998779e-01 -1.145475953817367554e-01 6.187031418085098267e-02 -2.415436953306198120e-01 1.830583214759826660e-01 1.975527256727218628e-01 7.245365530252456665e-02 -1.713693290948867798e-01 -5.861169099807739258e-02 1.635261476039886475e-01 -2.144693583250045776e-01 4.790930077433586121e-02 -3.068653345108032227e-01 -1.172338202595710754e-01 -2.759519517421722412e-01 -1.039222851395606995e-01 -9.240552783012390137e-02 1.083210185170173645e-01 -3.140805661678314209e-02 3.628892898559570312e-01 2.182872593402862549e-01 7.488936185836791992e-02 -1.344129629433155060e-02 1.175898835062980652e-01 2.286901697516441345e-02 3.473120033740997314e-01 6.785067915916442871e-02 -1.532378345727920532e-01 -1.922709643840789795e-01
-3.047548830509185791e-01 -1.081875190138816833e-01 1.719311997294425964e-02 -8.528796583414077759e-02 5.115684866905212402e-02 5.815524235367774963e-02 -2.875516712665557861e-01 8.478229492902755737e-02 1.214359048753976822e-02 -1.192228868603706360e-02 -4.519115090370178223e-01 6.775302439928054810e-02 2.104835063219070435e-01 -2.032227963209152222e-01 8.272764831781387329e-02 -3.348163366317749023e-01 1.576686091721057892e-02 -7.009150832891464233e-02 -2.393534630537033081e-01 -5.905437096953392029e-02 1.176904961466789246e-01 -1.471295859664678574e-02 2.669078111648559570e-01 1.646937578916549683e-01 1.336675584316253662e-01 1.031125560402870178e-01 7.400672882795333862e-02 -1.444937381893396378e-02 2.242219001054763794e-01 2.603206038475036621e-01 -1.616128534078598022e-01 -1.469971835613250732e-01
3.926315531134605408e-02 -9.244608134031295776e-02 1.324907094240188599e-01 -3.077910244464874268e-01 2.439874112606048584e-01 -1.827427148818969727e-01 -4.117124080657958984e-01 -6.647604703903198242e-02 1.419217586517333984e-01 -5.283849686384201050e-02 -8.055359870195388794e-02 -1.339272223412990570e-02 -6.707275658845901489e-02 -2.107320576906204224e-01 -2.442188933491706848e-02 5.114601925015449524e-02 8.494102209806442261e-02 -3.336088955402374268e-01 -1.336592584848403931e-01 -1.249885261058807373e-01 5.298538133502006531e-02 -8.691014349460601807e-02 2.862469255924224854e-01 6.422934681177139282e-02 -2.029544413089752197e-01 -1.792968958616256714e-01 2.143674790859222412e-01 1.627719998359680176e-01 2.459315359592437744e-01 1.508703380823135376e-01 -1.792374104261398315e-01 1.395513713359832764e-01
1.140982434153556824e-01 8.426397107541561127e-03 2.691667340695858002e-02 2.768367156386375427e-02 -1.676582992076873779e-01 -2.375497370958328247e-01 -2.157933413982391357e-01 -1.862637251615524292e-01 2.139178477227687836e-02 -1.380762085318565369e-02 6.305506825447082520e-02 3.300720825791358948e-02 1.061526462435722351e-01 -1.518009155988693237e-01 1.606506109237670898e-01 3.613554537296295166e-01 -1.970246583223342896e-01 -7.091157883405685425e-02 -3.126375377178192139e-01 -6.281209178268909454e-03 1.796275675296783447e-01 1.163495928049087524e-01 3.271005153656005859e-01 -6.736799329519271851e-02 -8.997299522161483765e-02 -1.622804552316665649e-01 1.308894455432891846e-01 6.056016311049461365e-02 4.288301169872283936e-01 1.009499430656433105e-01 -2.708505392074584961e-01 -3.958103060722351074e-02
-3.544693812727928162e-02 1.755698397755622864e-02 4.202975425869226456e-03 -3.274517059326171875e-01 -1.522495895624160767e-01 -2.868009209632873535e-01 -3.690166026353836060e-02 6.144898757338523865e-02 -5.321789905428886414e-02 -2.248194999992847443e-02 -1.738285422325134277e-01 2.486816793680191040e-01 1.767570823431015015e-01 -1.666485369205474854e-01 5.477236583828926086e-02 1.654331237077713013e-01 1.780001074075698853e-01 -2.516995370388031006e-01 -3.353101611137390137e-01 -1.952673047780990601e-01 1.013331413269042969e-01 -2.624974548816680908e-01 -8.393712341785430908e-02 2.437181174755096436e-01 1.064761802554130554e-01 9.275650978088378906e-02 -3.656138479709625244e-02 3.308749198913574219e-01 -4.071440547704696655e-02 2.603594958782196045e-01 -4.802259430289268494e-02 -4.602297767996788025e-02
-2.308790832757949829e-01 -1.072207838296890259e-01 4.712661728262901306e-02 -2.195623070001602173e-01 1.155310422182083130e-01 -8.385300636291503906e-02 -1.969638615846633911e-01 5.601240321993827820e-02 -1.340082585811614990e-01 -1.796233654022216797e-01 1.244129985570907593e-01 4.484327137470245361e-02 4.919757694005966187e-02 -7.112858444452285767e-02 -1.106660291552543640e-01 -2.163626253604888916e-02 2.542500793933868408e-01 -6.685211509466171265e-02 -4.552208259701728821e-02 -1.675868779420852661e-01 -3.270113840699195862e-02 -9.139065444469451904e-02 4.389794543385505676e-02 3.177137374877929688e-01 1.212823912501335144e-01 1.260840296745300293e-01 3.378139063715934753e-02 2.503607794642448425e-02 5.085071921348571777e-01 1.393977850675582886e-01 -2.411107867956161499e-01 -3.930283486843109131e-01
-3.813661634922027588e-01 3.516902029514312744e-02 1.134366095066070557e-01 -2.568019330501556396e-01 -1.401385217905044556e-01 -8.988209813833236694e-02 -2.674206793308258057e-01 4.944789782166481018e-02 7.523709535598754883e-02 1.073993667960166931e-01 -1.745513826608657837e-01 1.983015239238739014e-02 1.603251788765192032e-03 -1.640876829624176025e-01 1.107502877712249756e-01 -1.679642051458358765e-01 -2.822271734476089478e-02 -7.273092120885848999e-02 -2.026358544826507568e-01 8.417432755231857300e-02 -5.678695160895586014e-03 -1.581399738788604736e-01 1.739882826805114746e-01 3.616595268249511719e-01 1.345842033624649048e-01 1.839526593685150146e-01 -2.885488979518413544e-02 1.870019584894180298e-01 3.831758499145507812e-01 5.863913893699645996e-02 1.539919339120388031e-02 -2.806667089462280273e-01
-3.753708004951477051e-01 -9.776114672422409058e-02 1.667909771203994751e-01 -1.785486638545989990e-01 -1.061662808060646057e-01 -4.834295809268951416e-02 -2.923035323619842529e-01 1.311594843864440918e-01 2.261723130941390991e-01 -1.281760036945343018e-01 -1.811861097812652588e-01 3.392846882343292236e-02 1.975909769535064697e-01 -1.645856350660324097e-01 -5.103840306401252747e-02 -3.637260198593139648e-01 -8.595606684684753418e-02 -1.767139881849288940e-01 -1.562190651893615723e-01 4.518007859587669373e-02 1.696128100156784058e-01 -9.713311493396759033e-02 2.552747130393981934e-01 2.230071425437927246e-01 1.117206513881683350e-01 7.820000499486923218e-02 4.497182369232177734e-02 2.048857882618904114e-02 3.099586665630340576e-01 -2.684745378792285919e-02 -1.448763608932495117e-01 -1.183542162179946899e-01
5.416448414325714111e-02 -1.047239899635314941e-01 1.331786811351776123e-01 -1.296000033617019653e-01 3.889567404985427856e-02 -7.677534222602844238e-02 -1.672864556312561035e-01 -2.339942753314971924e-01 -1.813530325889587402e-01 -1.203349456191062927e-01 -4.358408972620964050e-02 2.086766362190246582e-01 1.305489689111709595e-01 -1.643664389848709106e-01 2.160447835922241211e-02 -2.842352092266082764e-01 7.338907569646835327e-02 -2.186005860567092896e-01 -4.204183518886566162e-01 -4.151111245155334473e-01 -5.914709344506263733e-02 -3.619296848773956299e-02 2.184635549783706665e-01 4.767385311424732208e-03 2.596521973609924316e-01 -2.048994153738021851e-01 -2.434308826923370361e-01 -2.532213367521762848e-02 4.477730020880699158e-02 -2.409029752016067505e-02 -4.333123192191123962e-02 1.213506609201431274e-01
-1.839809119701385498e-01 -5.670082941651344299e-02 6.307012587785720825e-02 5.203172937035560608e-02 -3.001686930656433105e-01 -2.490931898355484009e-01 -1.302990913391113281e-01 -3.708408679813146591e-03 -1.170551776885986328e-01 -3.818357884883880615e-01 -2.625000663101673126e-02 -9.673458337783813477e-02 2.255554199218750000e-01 -3.154459595680236816e-01 -5.467534810304641724e-02 -2.528639733791351318e-01 -6.940732896327972412e-02 -2.439164072275161743e-01 -2.305224537849426270e-01 -1.603813320398330688e-01 -1.900471746921539307e-01 -4.928406327962875366e-02 1.518158242106437683e-02 1.396067887544631958e-01 -3.296482190489768982e-02 -9.165728092193603516e-02 -2.685692012310028076e-01 1.967976540327072144e-01 2.115830332040786743e-01 1.558111459016799927e-01 8.965931832790374756e-02 -3.715118765830993652e-02
4.243994876742362976e-02 -1.196077913045883179e-01 -1.659726202487945557e-01 -6.155586615204811096e-02 -1.451180130243301392e-01 9.309088438749313354e-02 -1.759783923625946045e-02 1.024345159530639648e-01 -1.877236962318420410e-01 -2.075463831424713135e-01 -1.105879321694374084e-01 -1.607524007558822632e-01 2.776544690132141113e-01 -2.630850858986377716e-02 -5.367719382047653198e-02 7.066676765680313110e-02 2.841853071004152298e-03 -2.983684837818145752e-01 -3.691742718219757080e-01 2.505307197570800781e-01 1.282716691493988037e-01 1.679736822843551636e-01 9.686421602964401245e-02 -6.466680020093917847e-02 -3.160291165113449097e-02 -2.801183462142944336e-01 -1.084508895874023438e-01 1.421571820974349976e-01 1.464527398347854614e-01 1.016140654683113098e-01 -3.409107625484466553e-01 -3.228522241115570068e-01
-4.792100489139556885e-01 -8.396519720554351807e-02 2.423256635665893555e-01 -4.170545563101768494e-02 -4.606715217232704163e-02 -4.673702269792556763e-02 -3.030877709388732910e-01 2.500302530825138092e-02 3.719975426793098450e-02 2.530226018279790878e-03 -2.256200164556503296e-01 -4.446015506982803345e-02 2.093335539102554321e-01 -1.638539135456085205e-01 1.190819144248962402e-01 -2.701451182365417480e-01 -6.087374314665794373e-02 -1.402298659086227417e-01 -3.673441708087921143e-01 7.243827730417251587e-02 -3.171799704432487488e-02 -1.564941257238388062e-01 3.041853606700897217e-01 1.991960406303405762e-01 1.698939353227615356e-01 -6.133735924959182739e-02 -2.877497859299182892e-02 1.332909911870956421e-01 2.952508442103862762e-02 1.419640332460403442e-01 9.643900208175182343e-03 1.874124631285667419e-02
7.296839356422424316e-02 -1.876733601093292236e-01 7.677887566387653351e-03 -2.770816981792449951e-01 -2.010172232985496521e-02 -2.886632680892944336e-01 -2.095753550529479980e-01 1.127251684665679932e-01 2.594335190951824188e-02 -2.466365247964859009e-01 -3.601831942796707153e-02 -1.523098796606063843e-01 1.396467387676239014e-01 -2.480994910001754761e-01 2.440441548824310303e-01 4.254571627825498581e-03 -1.549918204545974731e-01 -2.644813358783721924e-01 -1.967292279005050659e-01 -1.977235637605190277e-02 3.644885122776031494e-01 5.226793885231018066e-02 -1.112129911780357361e-01 -6.745885126292705536e-03 -3.059336841106414795e-01 -1.297666504979133606e-02 5.795149132609367371e-02 -8.594058454036712646e-03 3.375503420829772949e-01 1.382569223642349243e-01 1.950213685631752014e-02 -6.275257468223571777e-02
2.118907570838928223e-01 -1.617522537708282471e-01 1.034105792641639709e-01 -2.365775406360626221e-01 9.360891580581665039e-02 -1.077706292271614075e-01 -2.364611327648162842e-01 -6.819006800651550293e-02 3.652415797114372253e-02 2.193698659539222717e-02 -2.685112357139587402e-01 3.290527760982513428e-01 2.388480901718139648e-01 4.915281664580106735e-03 -1.012142151594161987e-01 -3.985448777675628662e-01 2.283436805009841919e-01 -1.325492858886718750e-01 -1.778895407915115356e-01 7.460559904575347900e-02 -7.215288281440734863e-02 -1.588108092546463013e-01 2.644791305065155029e-01 7.565700262784957886e-02 -2.200652807950973511e-01 -2.155448943376541138e-01 2.098832279443740845e-02 -3.015308640897274017e-02 2.018467336893081665e-01 -3.237095847725868225e-02 1.443639099597930908e-01 3.318151459097862244e-02
-1.364045143127441406e-01 -1.004458367824554443e-01 1.573805510997772217e-01 1.285979989916086197e-03 -2.712127268314361572e-01 -2.752758264541625977e-01 1.968882046639919281e-02 -1.208272501826286316e-01 -7.825997471809387207e-02 -2.709024250507354736e-01 -2.148043178021907806e-02 -1.289653927087783813e-01 1.626860797405242920e-01 -1.888036876916885376e-01 -4.596017673611640930e-02 -1.891200691461563110e-01 -9.026436507701873779e-02 -3.603078797459602356e-02 -5.027129054069519043e-01 -2.384803593158721924e-01 -1.889117956161499023e-01 -3.392957150936126709e-02 1.364364475011825562e-01 2.448962479829788208e-01 -1.496827229857444763e-02 -1.326125562191009521e-01 -2.512627840042114258e-01 7.511445134878158569e-02 2.192281335592269897e-01 1.202296316623687744e-01 4.436697810888290405e-02 8.886161260306835175e-03
-8.478222787380218506e-02 -4.653659090399742126e-02 9.796819835901260376e-02 -3.492618501186370850e-01 -1.262695044279098511e-01 1.831940561532974243e-01 -8.596383035182952881e-02 1.547934673726558685e-02 1.002528294920921326e-01 -2.116800248622894287e-01 -8.879809081554412842e-02 6.277914345264434814e-02 9.120919741690158844e-03 -1.595918834209442139e-01 1.168904080986976624e-01 -1.725570857524871826e-01 1.530433744192123413e-01 -1.812395155429840088e-01 -2.222638279199600220e-01 2.768183946609497070e-01 6.664225459098815918e-02 3.857415169477462769e-02 2.787321805953979492e-01 9.240181744098663330e-02 2.584430277347564697e-01 1.524506229907274246e-02 -4.654303193092346191e-02 3.144585192203521729e-01 4.660667777061462402e-01 2.512661926448345184e-02 4.550478234887123108e-02 -6.164042279124259949e-02
-9.133604168891906738e-02 9.389106184244155884e-02 3.529040515422821045e-01 -2.896459996700286865e-01 8.438922464847564697e-02 -9.562673419713973999e-02 -3.435055315494537354e-01 -1.750438809394836426e-01 9.580625593662261963e-02 -1.119733229279518127e-01 -1.403197348117828369e-01 6.602016091346740723e-02 -1.560176312923431396e-01 -3.215665519237518311e-01 4.213118180632591248e-02 7.460653781890869141e-03 1.244951263070106506e-01 -3.054133653640747070e-01 -1.868787109851837158e-01 -2.915592305362224579e-02 1.184236481785774231e-01 -1.311982274055480957e-01 1.141422390937805176e-01 6.848239153623580933e-02 -1.266294121742248535e-01 -2.680694162845611572e-01 9.515848755836486816e-02 1.744819581508636475e-01 2.887539267539978027e-01 9.630877524614334106e-02 -9.883325546979904175e-02 1.041069924831390381e-01
-1.692187637090682983e-01 -2.608591616153717041e-01 1.066834777593612671e-01 -9.838649630546569824e-02 1.147598177194595337e-01 -7.942648977041244507e-02 -9.764302521944046021e-03 -4.038757383823394775e-01 2.396270036697387695e-01 3.027523308992385864e-02 -1.122414246201515198e-01 -1.949566975235939026e-02 -4.247104004025459290e-02 -2.186057716608047485e-01 1.904098391532897949e-01 -3.373070061206817627e-01 3.127519786357879639e-02 -2.429303079843521118e-01 -4.635189175605773926e-01 -1.573636978864669800e-01 1.220948398113250732e-01 -7.812740653753280640e-02 3.626791387796401978e-02 -9.569974243640899658e-02 1.201169267296791077e-01 5.056902393698692322e-02 2.488649263978004456e-02 -1.600029878318309784e-02 2.189476937055587769e-01 1.681342534720897675e-02 -5.878074467182159424e-02 1.673286855220794678e-01
8.346749469637870789e-03 -1.335878670215606689e-01 3.610784709453582764e-01 -5.788481235504150391e-01 1.445642858743667603e-02 -1.415632758289575577e-02 -3.844703733921051025e-02 -8.626197278499603271e-02 8.997046947479248047e-02 3.592508612200617790e-03 1.270793937146663666e-02 2.894948609173297882e-02 1.928991079330444336e-01 3.963912278413772583e-02 1.213012784719467163e-01 -1.949894428253173828e-02 -1.433199048042297363e-01 -1.815532594919204712e-01 -2.586064934730529785e-01 -7.391024846583604813e-03 3.470198512077331543e-01 -1.207841187715530396e-01 1.160533949732780457e-01 -2.760499529540538788e-02 -8.048088103532791138e-02 -2.890619933605194092e-01 -1.176154464483261108e-01 -1.669112145900726318e-01 -2.724365331232547760e-02 1.039713397622108459e-01 -1.594235897064208984e-01 -7.719787955284118652e-02
-4.551589787006378174e-01 3.372547682374715805e-03 1.079355850815773010e-01 -1.204430013895034790e-01 6.310883164405822754e-02 -3.140040114521980286e-02 -2.524665892124176025e-01 -1.052604615688323975e-01 1.096295714378356934e-01 -1.719137281179428101e-01 -2.263038903474807739e-01 -3.450236469507217407e-02 2.393613904714584351e-01 -2.440533638000488281e-01 -8.377478271722793579e-02 -1.622612178325653076e-01 -5.664398148655891418e-02 -8.690837025642395020e-02 -1.202016770839691162e-01 -5.793788656592369080e-02 -2.002184838056564331e-02 -1.512600928544998169e-01 4.181063175201416016e-01 2.303782254457473755e-01 2.440092861652374268e-01 -5.412123166024684906e-03 1.600057631731033325e-01 -7.586036622524261475e-02 1.952626258134841919e-01 1.098165884613990784e-01 -1.190494298934936523e-01 -8.760244399309158325e-02
-4.925412833690643311e-01 -1.648861765861511230e-01 1.006935238838195801e-01 -1.021337285637855530e-01 1.212564706802368164e-01 9.665326029062271118e-02 -1.784277707338333130e-01 4.482817649841308594e-02 -2.669005189090967178e-03 -9.670138359069824219e-02 -2.986755073070526123e-01 7.363950368016958237e-03 1.461944580078125000e-01 -1.648787707090377808e-01 -1.291842609643936157e-01 -2.186006605625152588e-01 -7.918413728475570679e-02 -2.619307041168212891e-01 -4.222829341888427734e-01 1.620702594518661499e-01 9.539227932691574097e-02 -7.915414124727249146e-02 2.455027103424072266e-01 1.213072314858436584e-01 1.523528993129730225e-01 7.094593346118927002e-02 5.670192092657089233e-02 -5.842874944210052490e-02 8.530939370393753052e-02 1.424428820610046387e-01 -8.716467767953872681e-02 1.559626031666994095e-02
-3.288472071290016174e-02 -2.048519998788833618e-01 9.626685827970504761e-02 -1.338092535734176636e-01 -1.198380514979362488e-01 -1.660150736570358276e-01 -1.419437527656555176e-01 7.944306731224060059e-02 -6.349286437034606934e-02 7.093594968318939209e-02 -2.912446558475494385e-01 -2.624155879020690918e-01 -1.080033779144287109e-01 -7.498101145029067993e-02 -2.638778090476989746e-01 4.359574522823095322e-03 -6.466034054756164551e-02 -2.019442915916442871e-01 -1.043460220098495483e-01 -1.164085045456886292e-01 4.402884095907211304e-02 -3.294274210929870605e-01 1.306446194648742676e-01 -2.584173157811164856e-02 1.769804768264293671e-02 -3.517087996006011963e-01 -2.574985027313232422e-01 -7.499001175165176392e-02 1.381698995828628540e-01 4.327777028083801270e-01 -6.315882503986358643e-02 8.830917626619338989e-02
-3.214826583862304688e-01 -1.632905453443527222e-01 -2.311797114089131355e-03 -6.880187988281250000e-02 1.138130351901054382e-01 -2.346487045288085938e-01 -4.286839962005615234e-01 -6.737932562828063965e-02 -2.265223115682601929e-01 -3.550034016370773315e-02 -1.799038499593734741e-01 -3.246817737817764282e-03 1.861122846603393555e-01 -8.131747692823410034e-02 1.521734446287155151e-01 1.217687651515007019e-01 -1.860572993755340576e-01 -1.040553823113441467e-01 -3.001336157321929932e-01 -1.034677326679229736e-01 2.067324519157409668e-01 -7.268752157688140869e-02 1.331652104854583740e-01 -1.935470700263977051e-01 2.359451949596405029e-01 5.627370625734329224e-02 -6.125893443822860718e-03 -1.615894883871078491e-01 1.119448617100715637e-01 2.808734178543090820e-01 -1.342206597328186035e-01 -2.951794862747192383e-02
-1.720141768455505371e-01 -3.338935077190399170e-01 3.039566567167639732e-03 -3.052344918251037598e-01 3.188924118876457214e-02 -6.621316075325012207e-02 -2.432269901037216187e-01 -1.028218567371368408e-01 -2.546686530113220215e-01 -2.016633599996566772e-01 8.575204759836196899e-02 3.606560453772544861e-02 1.003918722271919250e-01 1.773599907755851746e-02 -3.478407859802246094e-01 -1.239132285118103027e-01 -9.967428445816040039e-02 -1.050889566540718079e-01 -2.041640430688858032e-01 4.693369567394256592e-02 1.555022448301315308e-01 -3.924730122089385986e-01 1.746855825185775757e-01 -1.304822117090225220e-01 -6.711341440677642822e-02 -2.931221202015876770e-02 -2.757163345813751221e-01 -1.612418442964553833e-01 1.457664370536804199e-01 -2.132154442369937897e-02 -9.139166772365570068e-02 4.048474133014678955e-02
-4.186688959598541260e-01 -9.335768222808837891e-02 2.852987125515937805e-02 -2.059530764818191528e-01 -5.909002572298049927e-02 1.368172764778137207e-01 -3.495964407920837402e-01 2.127153798937797546e-02 5.579300597310066223e-02 2.244047354906797409e-03 -2.808224558830261230e-01 -8.010581135749816895e-02 2.973807454109191895e-01 -7.769334316253662109e-02 -2.934907190501689911e-02 -2.964034080505371094e-01 -1.276924014091491699e-01 -1.446224153041839600e-01 -2.492306381464004517e-01 -7.907148450613021851e-02 -5.851306021213531494e-02 -9.624396450817584991e-03 3.107008337974548340e-01 1.938535273075103760e-01 1.731663048267364502e-01 -1.569529436528682709e-02 4.656957834959030151e-02 3.547812998294830322e-02 8.665534108877182007e-02 2.016533166170120239e-01 8.762954920530319214e-02 -1.535349339246749878e-01
-1.610490828752517700e-01 -2.882928252220153809e-01 1.224591508507728577e-01 -1.949450969696044922e-01 5.492690950632095337e-02 -2.900398708879947662e-02 -2.427217811346054077e-01 -1.817107945680618286e-01 -3.733869791030883789e-01 -2.251813113689422607e-01 -1.851315423846244812e-02 -3.906153887510299683e-02 2.671220339834690094e-02 -1.919409632682800293e-01 -1.744542866945266724e-01 -6.232565641403198242e-02 -1.773581057786941528e-01 -1.683869063854217529e-01 -1.498990952968597412e-01 -4.853968694806098938e-02 -1.409189105033874512e-01 -2.879863679409027100e-01 1.443180441856384277e-01 1.129624098539352417e-01 2.374117970466613770e-01 -1.972593516111373901e-01 -2.189449667930603027e-01 -2.800183929502964020e-02 3.067234158515930176e-01 -1.172000914812088013e-02 -9.185265004634857178e-02 1.030757576227188110e-01
1.071508154273033142e-01 -1.025371924042701721e-01 1.243392154574394226e-01 -5.180440470576286316e-02 -1.627952009439468384e-01 -2.122906595468521118e-01 -1.252894103527069092e-01 -3.371827900409698486e-01 -7.124027609825134277e-02 -1.962404251098632812e-01 1.005508974194526672e-01 2.227130681276321411e-01 1.211132481694221497e-01 -2.808592915534973145e-01 -1.437127497047185898e-02 -1.148190721869468689e-01 -2.778863720595836639e-02 -2.629748284816741943e-01 -1.996550410985946655e-01 -2.554500401020050049e-01 -1.059966683387756348e-01 -7.703643292188644409e-02 1.570376306772232056e-01 1.537804156541824341e-01 3.471252918243408203e-01 -2.069544494152069092e-01 -2.988986968994140625e-01 6.049311906099319458e-02 1.635797470808029175e-01 -1.572255641222000122e-01 1.816188730299472809e-02 2.514433115720748901e-03
-3.920427262783050537e-01 -1.433440148830413818e-01 1.516053378582000732e-01 -1.086764037609100342e-01 -9.777406603097915649e-02 -1.344974935054779053e-01 -1.048774942755699158e-01 1.126404851675033569e-01 2.093482166528701782e-01 -7.223513722419738770e-02 -2.137975990772247314e-01 1.498307008296251297e-02 1.126574054360389709e-01 -2.519618570804595947e-01 -3.905986994504928589e-02 -2.972144186496734619e-01 -1.546478271484375000e-01 -1.091721504926681519e-01 -1.539059132337570190e-01 1.343853026628494263e-01 1.743663847446441650e-01 -1.337315589189529419e-01 2.401883900165557861e-01 2.207136005163192749e-01 1.061477139592170715e-01 -3.063253313302993774e-02 8.408156782388687134e-02 2.185295522212982178e-02 3.678520321846008301e-01 -4.879662767052650452e-02 -2.724140286445617676e-01 -1.211378872394561768e-01
-1.737475544214248657e-01 -1.650557518005371094e-01 1.439466327428817749e-01 -4.362809956073760986e-01 1.696949899196624756e-01 -5.179963633418083191e-02 -2.725265324115753174e-01 1.993334144353866577e-01 -1.639817208051681519e-01 1.163480803370475769e-01 -1.056202407926321030e-02 -2.909878082573413849e-02 1.220456883311271667e-01 -1.417321413755416870e-01 -1.449190229177474976e-01 -1.166273877024650574e-01 -1.542768627405166626e-01 -6.759525835514068604e-02 -1.376756578683853149e-01 -1.093892604112625122e-01 -5.944325774908065796e-02 -9.247712790966033936e-02 2.766311168670654297e-03 1.900884658098220825e-01 -1.402686238288879395e-01 4.318346455693244934e-02 1.334362942725419998e-02 1.259469687938690186e-01 4.237278997898101807e-01 1.815601736307144165e-01 7.448519766330718994e-02 -3.345064222812652588e-01
3.504079952836036682e-02 -1.593185365200042725e-01 1.631928086280822754e-01 -3.428786695003509521e-01 6.153288483619689941e-02 1.781117618083953857e-01 4.640852101147174835e-03 -1.818819791078567505e-01 -2.764566838741302490e-01 1.283672079443931580e-02 -1.960030645132064819e-01 -7.170981913805007935e-02 6.417945772409439087e-02 -3.143513798713684082e-01 5.723177921026945114e-03 -1.714301556348800659e-01 9.307323396205902100e-02 -1.618815213441848755e-01 -4.120087921619415283e-01 -2.708495259284973145e-01 2.800540253520011902e-02 6.871744245290756226e-02 2.006340585649013519e-02 -1.766115427017211914e-01 -9.586180746555328369e-02 -1.232715472579002380e-01 -5.479881539940834045e-02 -3.302715346217155457e-02 1.931482106447219849e-01 3.599530830979347229e-02 1.120628118515014648e-01 -3.366772830486297607e-01
-3.036872483789920807e-02 -2.272779941558837891e-01 -1.004511415958404541e-01 6.757962703704833984e-02 -1.180336326360702515e-01 -1.022188812494277954e-01 -1.353271752595901489e-01 -5.405261367559432983e-02 -2.560698986053466797e-01 -2.160343229770660400e-01 4.304859414696693420e-02 -9.737297147512435913e-02 1.024164855480194092e-01 -1.086591705679893494e-01 -2.285856306552886963e-01 -2.418793588876724243e-01 6.359969079494476318e-02 -7.346603274345397949e-02 -3.973694741725921631e-01 4.350593686103820801e-02 -8.936567604541778564e-02 -1.598163740709424019e-03 2.155535072088241577e-01 -1.914746244437992573e-03 -1.913523301482200623e-02 -3.868232071399688721e-01 -1.764127314090728760e-01 1.073522865772247314e-01 3.734616339206695557e-01 1.921810358762741089e-01 -1.597896665334701538e-01 1.106412112712860107e-01
2.333736866712570190e-01 -1.915680319070816040e-01 1.752572953701019287e-01 -2.793030738830566406e-01 -1.558372937142848969e-02 1.473582834005355835e-01 4.160389769822359085e-03 -2.739525958895683289e-02 -2.281650751829147339e-01 -4.183750152587890625e-01 -6.918189674615859985e-02 -7.871335744857788086e-02 1.446135342121124268e-01 -1.412612497806549072e-01 -1.528964191675186157e-02 -1.664027273654937744e-01 -7.071910053491592407e-02 -2.646807730197906494e-01 -2.647603750228881836e-01 -1.113055795431137085e-01 4.019793495535850525e-02 -3.602561652660369873e-01 6.476727873086929321e-02 1.695813089609146118e-01 3.430030494928359985e-02 -5.201940238475799561e-02 -1.929399743676185608e-02 -3.868063166737556458e-02 2.826358973979949951e-01 -3.440553694963455200e-02 -1.976470351219177246e-01 1.507919430732727051e-01
-2.524926364421844482e-01 -9.311696141958236694e-02 6.035815924406051636e-02 -1.241281256079673767e-01 -4.629866778850555420e-02 -4.198045283555984497e-02 -1.254079639911651611e-01 6.162229925394058228e-02 1.128885075449943542e-01 1.139474883675575256e-01 -2.394828796386718750e-01 -1.383843366056680679e-02 2.092106640338897705e-01 -2.127421498298645020e-01 6.352742016315460205e-02 -2.930162549018859863e-01 -1.277169585227966309e-01 -1.548711955547332764e-01 -1.032023355364799500e-01 7.554803788661956787e-02 1.611368954181671143e-01 -1.095175668597221375e-01 3.651496767997741699e-01 2.082461863756179810e-01 9.058692306280136108e-02 -2.526132576167583466e-02 1.516098976135253906e-01 6.875386089086532593e-02 4.317367374897003174e-01 -8.921369165182113647e-02 -2.583318054676055908e-01 -2.322474867105484009e-01
1.413205079734325409e-02 -1.929465085268020630e-01 1.538587063550949097e-01 -3.226958513259887695e-01 -2.349397391080856323e-01 1.582888960838317871e-01 4.552322439849376678e-03 -1.902059167623519897e-01 -2.158266454935073853e-01 1.785498461686074734e-03 -2.107496708631515503e-01 -2.145899236202239990e-01 1.553312391042709351e-01 -2.140333950519561768e-01 -1.346482187509536743e-01 -1.658598706126213074e-02 2.401459813117980957e-01 -1.751358658075332642e-01 -3.355922698974609375e-01 -9.452423453330993652e-02 8.870217017829418182e-03 -6.914307177066802979e-02 2.589650750160217285e-01 5.337793007493019104e-02 1.925606280565261841e-01 -6.606585532426834106e-02 -6.613836437463760376e-02 -7.539946585893630981e-02 3.684366345405578613e-01 -4.148022830486297607e-02 8.579691499471664429e-02 -1.091862544417381287e-01
-1.556873321533203125e-01 -8.251926302909851074e-02 1.742798089981079102e-01 3.025547601282596588e-02 -2.298104912042617798e-01 -2.549778521060943604e-01 -1.084384322166442871e-01 -2.490475401282310486e-02 -9.851985424757003784e-02 -3.245092630386352539e-01 7.812718860805034637e-03 -1.491338014602661133e-01 1.030750200152397156e-01 -2.984361350536346436e-01 3.453906252980232239e-02 -1.793515086174011230e-01 2.580756135284900665e-02 -9.050883352756500244e-02 -4.412751197814941406e-01 -3.082735836505889893e-01 -2.284798026084899902e-01 -3.423075377941131592e-02 1.256112903356552124e-01 -4.783632978796958923e-02 4.973839968442916870e-02 -1.081052348017692566e-01 -3.014601171016693115e-01 2.696006372570991516e-02 2.054750025272369385e-01 3.586988151073455811e-02 -1.300917714834213257e-01 -2.902936562895774841e-02
1.341137439012527466e-01 -4.394232761114835739e-03 -2.146983444690704346e-01 -3.111333847045898438e-01 -7.965983450412750244e-02 -3.546383678913116455e-01 -1.093435063958168030e-01 5.020708218216896057e-02 -1.588536947965621948e-01 -2.775549516081809998e-02 -7.518704980611801147e-02 -8.899740874767303467e-02 2.602429091930389404e-01 6.218556314706802368e-02 -1.620925664901733398e-01 -6.363562494516372681e-02 -3.866805434226989746e-01 -3.458697795867919922e-01 -2.335067093372344971e-01 -1.408205181360244751e-01 1.424443256109952927e-02 -1.221852302551269531e-01 1.215033978223800659e-01 -4.876383021473884583e-02 3.878402709960937500e-02 -1.343571394681930542e-01 -3.045530915260314941e-01 9.027510881423950195e-02 1.049626246094703674e-01 -1.839669197797775269e-01 -8.780585974454879761e-02 -4.693402722477912903e-02
-5.632106214761734009e-02 -2.451005578041076660e-01 8.030759543180465698e-02 -2.035431414842605591e-01 -5.877958610653877258e-02 8.374664932489395142e-02 -2.415909916162490845e-01 -1.851335763931274414e-01 -5.367716401815414429e-02 -1.656509041786193848e-01 -3.784620389342308044e-02 -3.525953292846679688e-01 1.326868385076522827e-01 9.484849125146865845e-02 2.270119450986385345e-02 -1.893905252218246460e-01 -3.000887110829353333e-02 -1.082530543208122253e-01 -3.506683111190795898e-01 -1.688892245292663574e-01 8.829446882009506226e-02 -4.901722371578216553e-01 1.019561812281608582e-01 -3.282530233263969421e-02 -5.953665450215339661e-02 -2.011510357260704041e-02 -4.923778399825096130e-02 -6.424598395824432373e-02 3.063573539257049561e-01 3.239869372919201851e-03 -1.335669904947280884e-01 1.443851739168167114e-01
-1.151581555604934692e-01 -1.387428194284439087e-01 2.576891183853149414e-01 -1.666798293590545654e-01 -2.122445702552795410e-01 -2.005952745676040649e-01 6.183331459760665894e-02 -4.697492346167564392e-02 -1.446326822042465210e-01 -4.758705198764801025e-01 -3.846174180507659912e-01 -8.430700004100799561e-02 1.509938091039657593e-01 -7.648893445730209351e-02 1.418486330658197403e-02 5.124137736856937408e-03 -1.070480942726135254e-01 -8.061777055263519287e-02 -2.670843303203582764e-01 -2.041937112808227539e-01 -3.003896586596965790e-02 2.707435190677642822e-02 2.866373062133789062e-01 -4.709470644593238831e-02 3.674431890249252319e-02 -7.643212378025054932e-02 -1.157402545213699341e-01 -7.617565244436264038e-02 1.980971544981002808e-01 3.078222647309303284e-02 2.063838690519332886e-01 -1.566000282764434814e-01
-4.781144857406616211e-02 -1.102738156914710999e-01 2.347664237022399902e-01 -1.297849416732788086e-01 -3.642150387167930603e-02 -1.854938566684722900e-01 -1.208265647292137146e-01 -6.568913161754608154e-02 1.515332907438278198e-01 1.383560299873352051e-01 -1.280889362096786499e-01 2.643581032752990723e-01 6.394492462277412415e-03 7.335958629846572876e-02 1.844395399093627930e-01 -1.982429623603820801e-01 1.832068711519241333e-01 -2.215295433998107910e-01 -2.616698443889617920e-01 -2.062033861875534058e-02 2.530596777796745300e-02 -3.306121826171875000e-01 3.596120178699493408e-01 6.023360416293144226e-03 -5.768822133541107178e-02 -3.043798506259918213e-01 -1.728766411542892456e-01 1.635532244108617306e-04 3.346279561519622803e-01 1.176298260688781738e-01 9.527401626110076904e-02 -1.479765772819519043e-02
-4.774750396609306335e-02 -8.890212327241897583e-02 1.714521199464797974e-01 -3.243184685707092285e-01 -1.018204912543296814e-01 -9.249948710203170776e-02 -2.986877560615539551e-01 -3.290288150310516357e-01 2.152813076972961426e-01 -1.763485670089721680e-01 1.229679491370916367e-02 1.764034330844879150e-01 -1.035159826278686523e-01 -2.562592923641204834e-01 -3.328677034005522728e-03 -7.504032552242279053e-02 7.151442766189575195e-02 -3.801494464278221130e-02 -3.777008056640625000e-01 1.000800728797912598e-01 2.865383923053741455e-01 -2.694235928356647491e-02 -5.348335951566696167e-02 -1.258252263069152832e-01 4.429650306701660156e-02 6.741917878389358521e-02 -4.032885283231735229e-02 1.362713128328323364e-01 2.196903228759765625e-01 2.836934924125671387e-01 -1.655782759189605713e-01 6.691663712263107300e-02
-3.191355615854263306e-02 1.349563002586364746e-01 3.168231844902038574e-01 -1.103758737444877625e-01 -9.223052859306335449e-02 5.614532902836799622e-02 -2.014481127262115479e-01 -2.694756984710693359e-01 -9.197409264743328094e-03 -2.651267647743225098e-01 7.525770459324121475e-03 -7.574167847633361816e-02 1.236868575215339661e-01 1.106440741568803787e-02 -1.176396459341049194e-01 -1.922537833452224731e-01 -9.149376302957534790e-02 -3.512876331806182861e-01 -4.055033028125762939e-01 -9.480492770671844482e-02 2.137420177459716797e-01 -2.806226909160614014e-01 7.039985153824090958e-03 -1.781380623579025269e-01 -5.448777601122856140e-02 -2.718865871429443359e-01 3.116087056696414948e-02 1.007103696465492249e-01 -3.193467855453491211e-02 4.529375582933425903e-02 -1.926667690277099609e-01 -1.065384969115257263e-01
-4.698610901832580566e-01 -3.841153159737586975e-02 1.619903743267059326e-02 -1.909415125846862793e-01 1.527985781431198120e-01 5.064743384718894958e-02 -2.824199795722961426e-01 1.038060262799263000e-01 1.524012833833694458e-01 -8.781091868877410889e-02 -2.120931148529052734e-01 2.941478043794631958e-02 2.193426191806793213e-01 -1.787302643060684204e-01 -4.807082563638687134e-02 -1.821242570877075195e-01 -9.916841238737106323e-02 -1.337598115205764771e-01 -1.950147598981857300e-01 -1.940976232290267944e-01 9.514847770333290100e-03 1.203660666942596436e-02 2.126149684190750122e-01 2.457076609134674072e-01 2.293927818536758423e-01 -2.223397046327590942e-02 -1.335374917834997177e-02 4.531912878155708313e-02 3.367415964603424072e-01 1.922573596239089966e-01 -1.297102123498916626e-01 -2.213321067392826080e-02
-7.413110136985778809e-02 -2.047660797834396362e-01 2.509970963001251221e-01 -5.005376338958740234e-01 -9.548038244247436523e-02 1.029943376779556274e-01 -1.333736628293991089e-01 -3.013035356998443604e-01 -5.702337622642517090e-02 8.095337450504302979e-02 4.801373183727264404e-02 1.262295842170715332e-01 1.559902280569076538e-01 -9.353730827569961548e-02 -1.627957075834274292e-02 7.215839624404907227e-02 9.943651407957077026e-02 -2.378878295421600342e-01 -1.171356290578842163e-01 -1.935921907424926758e-01 2.458277344703674316e-01 -4.325470887124538422e-03 1.367541402578353882e-01 4.201084747910499573e-02 -1.114616766571998596e-01 -1.699391603469848633e-01 3.971410170197486877e-02 -1.691465228796005249e-01 9.436401724815368652e-02 1.883737556636333466e-02 -3.937880396842956543e-01 -9.864126145839691162e-02
1.300582736730575562e-01 -2.528178691864013672e-01 3.476469591259956360e-02 -2.969327867031097412e-01 2.229101061820983887e-01 -8.093047142028808594e-02 -2.283704578876495361e-01 -2.339080423116683960e-01 4.282759130001068115e-02 4.266799241304397583e-02 -2.157909423112869263e-01 -1.374424546957015991e-01 -2.357713133096694946e-02 2.717045545578002930e-01 -7.596904784440994263e-02 9.110919386148452759e-02 9.861727058887481689e-02 -2.691919505596160889e-01 -1.948877573013305664e-01 -3.694618642330169678e-01 1.056249141693115234e-01 3.946288302540779114e-02 4.566617682576179504e-02 1.787806451320648193e-01 1.488178074359893799e-01 -2.732241451740264893e-01 1.161573361605405807e-02 3.831578046083450317e-02 2.975206077098846436e-01 1.163583546876907349e-01 4.034874215722084045e-02 -6.001246720552444458e-02
-2.139218747615814209e-01 4.711727425456047058e-02 1.083940342068672180e-01 -2.385398298501968384e-01 -4.168598446995019913e-03 -1.000885441899299622e-01 2.035585977137088776e-02 1.574733704328536987e-01 -7.616154849529266357e-02 -3.908573091030120850e-01 -1.359675228595733643e-01 -1.240535601973533630e-01 1.853741854429244995e-01 -2.987971995025873184e-03 4.158188123255968094e-03 -9.113553166389465332e-02 -5.533458292484283447e-02 -2.990176379680633545e-01 -2.268996834754943848e-01 -4.121336340904235840e-01 -6.417401134967803955e-02 -2.171989679336547852e-01 1.535314172506332397e-01 -1.961885243654251099e-01 -1.547757536172866821e-01 9.068366885185241699e-02 -8.261744678020477295e-02 -1.123887137509882450e-03 2.559732198715209961e-01 -1.270030587911605835e-01 -2.332248091697692871e-01 1.037265881896018982e-01
-7.269523292779922485e-02 -3.272133171558380127e-01 2.942767739295959473e-01 -7.710054516792297363e-02 9.943376481533050537e-02 2.294064760208129883e-01 -9.047199785709381104e-02 -2.536211013793945312e-01 -3.829383105039596558e-02 -1.348456591367721558e-01 -1.112709417939186096e-01 -1.946992278099060059e-01 1.899845600128173828e-01 4.504539817571640015e-02 -1.667589247226715088e-01 -1.314052492380142212e-01 -4.791155830025672913e-02 -1.671604514122009277e-01 -2.597904503345489502e-01 -1.697612553834915161e-01 -1.077605187892913818e-01 -4.731974005699157715e-01 2.468623407185077667e-02 9.005713462829589844e-02 -9.219469875097274780e-02 -5.439590290188789368e-02 -2.454849891364574432e-02 -1.189365983009338379e-01 1.884503960609436035e-01 -8.607121556997299194e-02 -1.790012419223785400e-01 -1.870185881853103638e-01
2.224214375019073486e-01 -1.899825930595397949e-01 1.603419035673141479e-01 -2.525972947478294373e-02 -2.421019598841667175e-02 9.124007821083068848e-02 -7.735537737607955933e-02 -1.998043507337570190e-01 -9.791382402181625366e-02 -2.868006527423858643e-01 -5.852174013853073120e-03 -1.403081268072128296e-01 2.522268891334533691e-01 -3.175844550132751465e-01 -6.023267656564712524e-02 -2.001257985830307007e-01 -9.165496379137039185e-02 -1.294057220220565796e-01 -3.609825372695922852e-01 1.255991309881210327e-01 -1.516313701868057251e-01 -2.544622123241424561e-01 1.287110149860382080e-01 -7.571303844451904297e-02 -8.916352689266204834e-02 1.507943272590637207e-01 -1.124261692166328430e-01 -1.859841048717498779e-01 3.184595108032226562e-01 1.816254556179046631e-01 -7.770156115293502808e-02 -1.179809048771858215e-01
-1.095644310116767883e-01 -1.159473434090614319e-01 -2.173314392566680908e-01 -9.315808117389678955e-02 -3.583513796329498291e-01 3.752207383513450623e-02 -1.528501808643341064e-01 2.921861410140991211e-02 5.241233110427856445e-02 -1.628243327140808105e-01 -1.825503110885620117e-01 1.961388625204563141e-02 2.268169671297073364e-01 -1.493495106697082520e-01 1.384059786796569824e-01 1.064745783805847168e-01 -3.589425981044769287e-02 -7.974169403314590454e-02 -3.736200332641601562e-01 3.635990247130393982e-02 3.934002220630645752e-01 7.316393405199050903e-02 1.708306074142456055e-01 -1.039035543799400330e-01 -1.399908810853958130e-01 -1.661657243967056274e-01 -2.095323652029037476e-01 1.497663930058479309e-02 9.111967682838439941e-02 3.572437465190887451e-01 -9.145335853099822998e-02 -1.144749298691749573e-01
-1.590912938117980957e-01 1.281317621469497681e-01 3.291742131114006042e-02 -3.395425081253051758e-01 4.550753906369209290e-02 6.372005678713321686e-03 -4.590290188789367676e-01 -2.263544946908950806e-01 -3.437805175781250000e-02 1.222941000014543533e-02 -2.134593129158020020e-01 -1.007507443428039551e-01 8.277947455644607544e-02 1.743647754192352295e-01 2.110018432140350342e-01 -5.521993711590766907e-02 -1.694083511829376221e-01 -2.076897621154785156e-01 -2.887797653675079346e-01 -2.021319232881069183e-03 1.614334285259246826e-01 -1.282527446746826172e-01 1.566499471664428711e-01 -1.901286654174327850e-02 -6.293498724699020386e-02 -1.861670315265655518e-01 2.622930109500885010e-01 -1.782390326261520386e-01 1.344881355762481689e-01 3.787615895271301270e-02 -1.443451195955276489e-01 -1.838081479072570801e-01
1.059472262859344482e-01 -1.683006584644317627e-01 2.474549114704132080e-01 3.206093236804008484e-02 -1.701716780662536621e-01 -1.527343094348907471e-01 -3.075338602066040039e-01 3.717344254255294800e-02 -4.177685081958770752e-02 -3.193448483943939209e-01 6.988206505775451660e-02 1.949027478694915771e-01 -4.062766954302787781e-02 -1.898680776357650757e-01 1.078437268733978271e-01 -6.877332925796508789e-02 -4.958621691912412643e-03 9.231370687484741211e-02 -2.652680277824401855e-01 -1.693441718816757202e-01 -1.636280566453933716e-01 -2.084866613149642944e-01 2.398808449506759644e-01 2.199916243553161621e-01 -3.997378796339035034e-02 -1.450576335191726685e-01 -3.468692600727081299e-01 2.235348969697952271e-01 9.167008846998214722e-02 -4.166355356574058533e-02 -2.464977055788040161e-01 -4.109085351228713989e-02
-3.974967822432518005e-02 -1.162459105253219604e-01 7.705111056566238403e-02 -1.506756693124771118e-01 -1.269308328628540039e-01 7.724968343973159790e-02 -3.473405838012695312e-01 -4.937567282468080521e-03 1.722355186939239502e-01 -1.198320612311363220e-01 -1.093001738190650940e-01 -1.589057445526123047e-01 6.016004830598831177e-02 -1.701239645481109619e-01 5.372595414519309998e-02 -1.928153634071350098e-01 -2.603233754634857178e-01 -2.333664000034332275e-01 -3.688654303550720215e-01 2.237915843725204468e-01 1.091277673840522766e-01 -4.147246072534471750e-04 3.959052860736846924e-01 8.217091113328933716e-02 -9.881790727376937866e-02 -6.469183415174484253e-02 3.423180580139160156e-01 3.825984662398695946e-03 9.105652570724487305e-02 1.183269917964935303e-01 -1.489574760198593140e-01 1.637363620102405548e-02
-1.744897365570068359e-01 -9.659463912248611450e-02 1.913024187088012695e-01 -1.547059267759323120e-01 -2.683658599853515625e-01 -2.883479893207550049e-01 1.116892471909523010e-01 5.882347375154495239e-02 -8.567042648792266846e-02 -3.501108884811401367e-01 -2.396142780780792236e-01 -2.206709831953048706e-01 1.263377964496612549e-01 -1.796933114528656006e-01 -8.247406035661697388e-02 1.572824269533157349e-02 -1.151989400386810303e-01 -9.510040283203125000e-02 -3.531281650066375732e-01 -2.026593983173370361e-01 -4.385790321975946426e-03 -6.757631152868270874e-02 3.483864963054656982e-01 -1.230301801115274429e-02 -1.829695403575897217e-01 -3.506168723106384277e-02 -1.228400841355323792e-01 7.250154390931129456e-03 2.364351898431777954e-01 -6.795921176671981812e-02 9.449436515569686890e-02 6.140532717108726501e-02
2.114082276821136475e-01 -7.254116982221603394e-02 1.154812276363372803e-01 -9.637667983770370483e-02 5.573307350277900696e-02 -2.136809192597866058e-02 -4.360398650169372559e-02 -1.828958839178085327e-01 9.606494754552841187e-02 -2.592205107212066650e-01 3.159261867403984070e-02 -2.083038836717605591e-01 3.522717952728271484e-01 -1.644207686185836792e-01 -1.148064061999320984e-01 -5.489603057503700256e-02 -1.182011589407920837e-01 -1.282946467399597168e-01 -2.373880296945571899e-01 2.322094887495040894e-02 -1.264200806617736816e-01 -3.303404748439788818e-01 -7.299061864614486694e-02 7.337576895952224731e-02 -1.028229370713233948e-01 8.625440299510955811e-02 -3.123365044593811035e-01 -2.438749819993972778e-01 4.394081830978393555e-01 8.212979137897491455e-02 -4.514786228537559509e-02 -1.795431040227413177e-02
-1.227489933371543884e-01 3.355192020535469055e-02 -1.900912821292877197e-01 -3.874761462211608887e-01 1.108712479472160339e-01 -3.404697403311729431e-02 -8.893233537673950195e-02 2.750200591981410980e-02 -7.085095345973968506e-02 -1.808566153049468994e-01 -1.060471162199974060e-01 1.204472184181213379e-01 5.227011069655418396e-02 -2.686598002910614014e-01 1.188028752803802490e-01 -3.834032267332077026e-02 -1.258552167564630508e-02 -3.163107857108116150e-02 -3.614607453346252441e-01 -3.120254278182983398e-01 2.118348777294158936e-01 1.139971800148487091e-02 -4.369121789932250977e-02 1.147115603089332581e-01 -2.791812717914581299e-01 -2.808158993721008301e-01 1.158488318324089050e-01 -1.822244003415107727e-02 -2.308511175215244293e-02 4.915031790733337402e-02 -3.690356016159057617e-01 -1.500258743762969971e-01
9.390752762556076050e-02 -2.803562879562377930e-01 5.139309912919998169e-02 -3.133366256952285767e-02 -1.317201554775238037e-01 -2.671861052513122559e-01 -2.900561988353729248e-01 -1.576195210218429565e-01 1.798500120639801025e-02 1.416736864484846592e-03 -6.364767998456954956e-02 -2.070456445217132568e-01 1.840323358774185181e-01 -4.005363881587982178e-01 1.201211586594581604e-01 1.983184665441513062e-01 1.641707122325897217e-02 -1.459590494632720947e-01 -7.379097491502761841e-02 -2.388973683118820190e-01 -9.657721221446990967e-02 1.774073392152786255e-02 1.401281654834747314e-01 -4.961733892560005188e-02 -3.799099922180175781e-01 -7.349001616239547729e-02 9.506375342607498169e-02 1.281843520700931549e-02 3.477208912372589111e-01 3.821771591901779175e-02 4.158806987106800079e-03 -1.370795220136642456e-01
1.035024151206016541e-01 -1.495496928691864014e-02 -1.815770417451858521e-01 1.141205206513404846e-01 -1.402316242456436157e-01 1.484120637178421021e-01 -1.491976827383041382e-01 1.501371562480926514e-01 -1.878493130207061768e-01 -9.456928819417953491e-02 -2.132005840539932251e-01 -8.900519460439682007e-02 2.871385216712951660e-01 -5.585785210132598877e-02 -1.166794747114181519e-01 1.336864680051803589e-01 -1.444230675697326660e-01 -3.386914432048797607e-01 -3.771993815898895264e-01 1.476819366216659546e-01 1.828383803367614746e-01 1.171322837471961975e-01 1.691484600305557251e-01 1.211016327142715454e-01 -4.330540448427200317e-02 -2.096553891897201538e-01 -2.620938718318939209e-01 1.538585871458053589e-02 1.896317452192306519e-01 9.763144701719284058e-02 -3.018152713775634766e-01 -2.201561629772186279e-02
-1.068662330508232117e-01 9.339427947998046875e-02 -8.395805954933166504e-02 -1.729812473058700562e-01 -7.757832854986190796e-02 -2.126130461692810059e-01 -4.456386566162109375e-01 -4.914895445108413696e-02 -8.671016991138458252e-02 -3.796389997005462646e-01 -1.079832091927528381e-01 2.276238352060317993e-01 -2.019422687590122223e-02 3.420375287532806396e-02 2.971441745758056641e-01 -8.255049586296081543e-02 -1.585314124822616577e-01 -5.372297018766403198e-02 -3.453566133975982666e-01 1.489658802747726440e-01 6.597342342138290405e-02 -5.942212790250778198e-02 9.483231604099273682e-02 3.544479608535766602e-01 -2.250625006854534149e-02 -2.252950221300125122e-01 7.802291214466094971e-02 6.459768116474151611e-02 -3.198357764631509781e-03 3.861987218260765076e-02 -1.789929717779159546e-02 5.926037579774856567e-02
-2.058148682117462158e-01 -1.713350713253021240e-01 2.686975002288818359e-01 -9.779611229896545410e-02 1.235175579786300659e-01 -1.324224770069122314e-01 -5.241230130195617676e-02 -3.279973268508911133e-01 -5.988502502441406250e-02 -1.405539065599441528e-01 -4.325353354215621948e-02 -2.933773398399353027e-01 -6.493040826171636581e-03 1.234565302729606628e-01 8.570765703916549683e-02 -3.719997406005859375e-02 -8.669085800647735596e-03 -2.051465213298797607e-01 -3.629881739616394043e-01 -1.654176115989685059e-01 -6.275723874568939209e-02 -3.257131576538085938e-01 9.067844599485397339e-03 -8.249741792678833008e-02 1.105115711688995361e-01 8.228859305381774902e-02 6.199579313397407532e-02 -2.063693255186080933e-01 2.332631945610046387e-01 1.735548488795757294e-02 -3.418518304824829102e-01 -1.136383786797523499e-01
1.998343318700790405e-01 1.647788099944591522e-02 1.162899732589721680e-01 -3.253924548625946045e-01 -1.753915399312973022e-01 4.211693629622459412e-02 -2.203860431909561157e-01 -2.239857167005538940e-01 -1.787466183304786682e-02 -2.484682947397232056e-01 -4.501154646277427673e-02 -4.017348587512969971e-01 1.494293063879013062e-01 -3.547812998294830322e-02 1.356050372123718262e-01 -6.188904866576194763e-02 8.468836545944213867e-02 -2.467032074928283691e-01 -2.211251556873321533e-01 -3.593793138861656189e-02 -2.437358349561691284e-01 -3.621711134910583496e-01 9.526503086090087891e-02 -8.253061026334762573e-02 -6.938918679952621460e-02 1.179086342453956604e-01 4.223775491118431091e-02 9.222123026847839355e-02 2.141005396842956543e-01 3.682571649551391602e-02 -1.875866949558258057e-01 4.197171702980995178e-02
2.449775785207748413e-01 3.913077712059020996e-02 2.341301292181015015e-01 -2.543171644210815430e-01 9.637005627155303955e-03 -8.314263075590133667e-02 -1.202147454023361206e-02 -1.921406760811805725e-02 -2.607624530792236328e-01 -6.204539164900779724e-02 -3.978604972362518311e-01 1.304246019572019577e-02 3.358114063739776611e-01 -3.536978065967559814e-01 -4.267970565706491470e-03 -1.340282708406448364e-01 2.826685458421707153e-02 -2.762545049190521240e-01 -2.450654059648513794e-01 8.959860354661941528e-02 2.098369896411895752e-01 5.321399867534637451e-02 2.198501676321029663e-01 -9.933748841285705566e-02 -3.517331182956695557e-02 6.460457574576139450e-03 -2.008806914091110229e-01 1.112307771109044552e-03 -7.038017362356185913e-02 -3.602245450019836426e-02 -1.642803996801376343e-01 -1.184752117842435837e-02
4.088309779763221741e-02 7.209181785583496094e-03 1.393095999956130981e-01 -1.287863999605178833e-01 1.112675592303276062e-01 -1.946408450603485107e-01 -1.334361732006072998e-01 -1.997201144695281982e-01 1.538780182600021362e-01 -9.273063391447067261e-02 -1.882409304380416870e-01 2.091662585735321045e-02 -1.613062173128128052e-01 -2.180465906858444214e-01 1.672692410647869110e-02 -7.086639851331710815e-02 2.655163109302520752e-01 -2.068357616662979126e-01 -2.192903161048889160e-01 -1.027873679995536804e-01 6.717088073492050171e-02 1.315809935331344604e-01 7.427325844764709473e-02 1.544434130191802979e-01 -8.425612002611160278e-02 -4.031556844711303711e-01 3.629067540168762207e-02 2.578109502792358398e-01 3.539322316646575928e-01 2.285164147615432739e-01 -2.436078339815139771e-01 9.965664893388748169e-02
-1.438235640525817871e-01 -2.606549263000488281e-01 2.020214051008224487e-01 -1.845842599868774414e-01 -2.112759202718734741e-01 1.104198992252349854e-01 4.901156295090913773e-03 -1.775819063186645508e-01 -1.692005544900894165e-01 4.283759370446205139e-02 -2.004965022206306458e-02 -6.685403734445571899e-02 -2.276835441589355469e-01 -3.369016572833061218e-02 -1.056969836354255676e-01 7.540541887283325195e-02 -6.388393789529800415e-02 -2.656881511211395264e-01 -2.787275612354278564e-01 -9.295263886451721191e-02 3.401531651616096497e-02 2.502343058586120605e-01 -7.371129840612411499e-02 2.938342094421386719e-01 -1.866303533315658569e-01 1.357467323541641235e-01 -2.084288746118545532e-01 1.638486087322235107e-01 2.669691443443298340e-01 7.400782406330108643e-02 -9.282674640417098999e-02 -3.427420556545257568e-01
1.637774854898452759e-01 -1.548881977796554565e-01 -1.081184372305870056e-01 -6.084541603922843933e-02 1.318902224302291870e-01 -1.240808814764022827e-01 -2.042350918054580688e-01 -2.635248601436614990e-01 -5.970149487257003784e-02 -2.367943525314331055e-01 9.960617125034332275e-02 1.709237694740295410e-01 -8.871328085660934448e-02 -3.430684208869934082e-01 1.350452750921249390e-01 -3.480801284313201904e-01 1.162621751427650452e-01 -1.312323510646820068e-01 -3.449754714965820312e-01 -2.293354868888854980e-01 1.742890290915966034e-02 -2.201123535633087158e-01 2.808037102222442627e-01 -7.639396190643310547e-02 9.382730722427368164e-02 -7.788727432489395142e-02 -5.496593564748764038e-02 1.771221160888671875e-01 1.968496292829513550e-01 -2.090815082192420959e-02 1.546785049140453339e-02 -4.049462452530860901e-02
1.292826887220144272e-02 -1.081159263849258423e-01 2.906213104724884033e-01 -8.589147776365280151e-02 -2.477268576622009277e-01 -1.423884183168411255e-01 9.920568019151687622e-02 2.048031389713287354e-01 5.405394732952117920e-02 -4.410255551338195801e-01 -2.403540462255477905e-01 -7.865727879106998444e-03 9.670760482549667358e-02 -2.527803480625152588e-01 -4.430286213755607605e-02 -8.314663544297218323e-03 2.931556664407253265e-02 -1.721454113721847534e-01 -1.587529778480529785e-01 -2.079354524612426758e-01 3.880418837070465088e-02 -1.287767589092254639e-01 4.072555005550384521e-01 -4.911674931645393372e-02 -9.239534847438335419e-03 -9.247843176126480103e-02 -2.516559064388275146e-01 -5.928916856646537781e-02 2.272251397371292114e-01 -6.097676232457160950e-02 -1.245473399758338928e-01 2.646502293646335602e-02
-1.415737718343734741e-01 -1.027910187840461731e-01 1.320793330669403076e-01 -5.225797295570373535e-01 -1.989421248435974121e-02 -1.414666920900344849e-01 -1.656943112611770630e-01 -4.182674884796142578e-01 1.866546720266342163e-01 -3.654394298791885376e-02 1.825271397829055786e-01 1.078011617064476013e-01 1.207533851265907288e-01 -1.522528678178787231e-01 -5.382328759878873825e-03 9.959404170513153076e-02 6.175163015723228455e-02 -1.696019321680068970e-01 -3.497992157936096191e-01 1.036643311381340027e-01 1.605638414621353149e-01 -1.301842182874679565e-01 -1.400884706526994705e-02 -5.248942412436008453e-03 3.020157292485237122e-02 9.466757066547870636e-03 3.185522276908159256e-03 8.605524897575378418e-02 2.232902944087982178e-01 2.427616715431213379e-01 -1.222953107208013535e-02 -3.503821045160293579e-02
-2.183915227651596069e-01 -4.503722302615642548e-03 4.475210905075073242e-01 -2.863813340663909912e-01 3.762672841548919678e-02 2.638717554509639740e-02 -8.129985630512237549e-02 -1.384038627147674561e-01 5.910735577344894409e-02 -2.779346704483032227e-01 -1.378027349710464478e-01 -1.349334716796875000e-01 6.997825950384140015e-02 7.159753143787384033e-02 -2.524365298449993134e-02 -3.863937780261039734e-02 2.795531414449214935e-02 -2.130956053733825684e-01 -3.585254549980163574e-01 -1.539338976144790649e-01 1.831672787666320801e-01 -1.913024932146072388e-01 -1.256078332662582397e-01 1.518281642347574234e-02 2.361205592751502991e-02 1.178363412618637085e-01 -2.232588678598403931e-01 -5.479631572961807251e-02 9.276004880666732788e-02 -1.665164381265640259e-01 -3.501745760440826416e-01 -3.464352339506149292e-02
1.564268320798873901e-01 -5.166910961270332336e-02 9.243320673704147339e-02 1.800871789455413818e-01 -1.667264699935913086e-01 -3.039306402206420898e-01 -2.273048460483551025e-01 -6.132470816373825073e-02 -1.484357118606567383e-01 -3.302345275878906250e-01 -1.281099766492843628e-01 -2.118366211652755737e-01 6.418909132480621338e-02 -2.853337824344635010e-01 3.361877799034118652e-02 2.175272256135940552e-01 -8.730671554803848267e-02 -1.076066121459007263e-01 -9.800330549478530884e-02 -8.174737542867660522e-02 5.013802647590637207e-02 -2.761902101337909698e-02 1.898734569549560547e-01 -3.504078369587659836e-03 -3.660755455493927002e-01 5.943147838115692139e-02 -1.732730567455291748e-01 -2.273783273994922638e-02 2.810320556163787842e-01 -2.446163259446620941e-02 -2.294600307941436768e-01 -2.340599745512008667e-01
-4.603049159049987793e-02 -1.192749477922916412e-02 2.019880414009094238e-01 -3.660810589790344238e-01 9.124541282653808594e-02 -2.214418724179267883e-02 -3.323854804039001465e-01 -1.591372340917587280e-01 2.575928866863250732e-01 1.371712703257799149e-02 -1.654653400182723999e-01 1.032406464219093323e-01 2.260056883096694946e-02 -2.211371064186096191e-01 -7.700254768133163452e-02 -3.803314408287405968e-03 1.371436119079589844e-01 -2.199453711509704590e-01 -2.604162693023681641e-01 2.987631857395172119e-01 1.744545400142669678e-01 -1.577591001987457275e-01 9.584670513868331909e-02 -1.194043233990669250e-01 -2.106991261243820190e-01 -1.624677330255508423e-01 6.385804153978824615e-03 2.687488198280334473e-01 1.124393045902252197e-01 -1.986176334321498871e-02 -2.186909615993499756e-01 -1.068716943264007568e-01
-6.829748302698135376e-02 -3.567362949252128601e-02 8.880364149808883667e-02 -1.762434095144271851e-01 6.042724847793579102e-02 -1.315674036741256714e-01 -3.025297820568084717e-01 -2.512351572513580322e-01 5.305160582065582275e-02 1.572407186031341553e-01 -1.221888586878776550e-01 2.039893716573715210e-01 1.218446120619773865e-01 -2.909977138042449951e-01 -8.367873728275299072e-03 1.338595300912857056e-01 2.098935544490814209e-01 -1.306459605693817139e-01 -2.425340265035629272e-01 -1.649952232837677002e-01 2.886126339435577393e-01 -2.374443858861923218e-01 1.003596112132072449e-01 6.173200160264968872e-02 -4.144196212291717529e-02 -1.101409196853637695e-01 -4.565130919218063354e-02 7.138033956289291382e-02 2.907018959522247314e-01 4.113130271434783936e-01 -4.766617342829704285e-02 -1.412804145365953445e-02
2.414473146200180054e-01 -3.447080552577972412e-01 -2.908277511596679688e-02 2.915303595364093781e-02 -1.789960861206054688e-01 -4.046724140644073486e-01 -3.399709165096282959e-01 -2.297318726778030396e-02 4.860638082027435303e-02 -2.338109910488128662e-01 -1.401766538619995117e-01 -1.681190878152847290e-01 7.055030018091201782e-02 -2.661682292819023132e-02 -2.448991090059280396e-01 5.334454029798507690e-02 -1.352443993091583252e-01 -1.752009242773056030e-01 -3.349777758121490479e-01 -8.877912908792495728e-02 6.365124136209487915e-02 -1.389094144105911255e-01 9.358999319374561310e-03 -2.329355850815773010e-02 1.022125035524368286e-01 -3.122777938842773438e-01 -9.509050846099853516e-02 2.170972991734743118e-03 4.359873384237289429e-02 1.444408893585205078e-01 -4.336171969771385193e-02 3.337391465902328491e-02
7.926498353481292725e-02 -6.249266117811203003e-02 1.426907479763031006e-01 -3.069418966770172119e-01 3.148771822452545166e-02 -9.619606286287307739e-02 -2.753416001796722412e-01 -1.695451587438583374e-01 1.457336992025375366e-01 2.518025599420070648e-02 1.377539187669754028e-01 2.386720180511474609e-01 1.312830448150634766e-01 -1.794595569372177124e-01 1.513979281298816204e-03 6.243871897459030151e-02 1.486584097146987915e-01 -1.574272960424423218e-01 -4.879228174686431885e-01 -2.238044440746307373e-01 2.580739855766296387e-01 -9.750865283422172070e-04 1.045023575425148010e-01 1.793128401041030884e-01 -1.971846371889114380e-01 3.186054900288581848e-02 -6.188961118459701538e-02 7.048709690570831299e-02 2.647420763969421387e-01 1.640529334545135498e-01 -1.243982277810573578e-02 1.367869228124618530e-01
-4.008593559265136719e-01 1.356766819953918457e-01 1.362340450286865234e-01 -1.178558543324470520e-01 2.058480866253376007e-02 -6.922575086355209351e-02 -5.912322402000427246e-01 1.725283265113830566e-02 -1.503661423921585083e-01 -5.467835068702697754e-02 -1.811603456735610962e-01 1.247666496783494949e-02 -1.110231503844261169e-02 5.158929154276847839e-02 -2.152062486857175827e-03 2.537255361676216125e-02 -1.179463267326354980e-01 -1.558575481176376343e-01 -3.150914609432220459e-01 5.017567798495292664e-02 -1.741064526140689850e-02 -2.096087038516998291e-01 2.969922721385955811e-01 1.492405682802200317e-01 -1.479633431881666183e-02 2.645990625023841858e-02 5.104721337556838989e-02 -1.352515965700149536e-01 1.550393998622894287e-01 1.747339069843292236e-01 3.319865791127085686e-03 1.612058281898498535e-02
-2.478204071521759033e-01 -5.913955625146627426e-03 1.462746262550354004e-01 -2.870200872421264648e-01 2.995637059211730957e-01 -1.269209235906600952e-01 -3.251918852329254150e-01 -3.022924065589904785e-01 1.072408631443977356e-01 -1.547500342130661011e-01 -1.473037898540496826e-01 -2.927247285842895508e-01 -9.147424250841140747e-03 -1.540760695934295654e-01 -1.360660046339035034e-02 -1.016376316547393799e-01 7.086142152547836304e-02 -1.950889080762863159e-02 -3.226624429225921631e-01 8.560384064912796021e-02 1.423512697219848633e-01 2.540887705981731415e-02 1.458661444485187531e-02 7.532494142651557922e-03 -6.281160563230514526e-02 -1.651017665863037109e-01 9.852011501789093018e-02 2.457633763551712036e-01 2.091524153947830200e-01 1.478391289710998535e-01 -2.197136133909225464e-01 3.765114396810531616e-02
-2.604823708534240723e-01 5.280084535479545593e-02 -4.520111903548240662e-02 -2.159339338541030884e-01 7.224935293197631836e-02 -4.743753746151924133e-02 -4.770709574222564697e-01 -1.267599314451217651e-01 -1.360252648591995239e-01 -1.664016842842102051e-01 -1.174980252981185913e-01 1.973694115877151489e-01 6.529162079095840454e-02 1.349734216928482056e-01 -6.684951484203338623e-02 -7.998364418745040894e-02 -5.694206804037094116e-02 -1.653199046850204468e-01 -2.244216352701187134e-01 7.143517956137657166e-03 1.078298315405845642e-01 -2.448957413434982300e-01 3.754030764102935791e-01 -4.694213345646858215e-02 1.257065534591674805e-01 2.440482564270496368e-02 4.775445535778999329e-02 -2.754027545452117920e-01 8.783387392759323120e-02 8.592832088470458984e-02 -2.114205509424209595e-01 -2.172837108373641968e-01
1.421109680086374283e-02 -1.663876511156558990e-02 -3.118192777037620544e-02 -1.513611227273941040e-01 -2.039519846439361572e-01 5.242770537734031677e-02 -2.617996335029602051e-01 -3.130157291889190674e-01 -5.055276304483413696e-02 -3.798675537109375000e-01 -4.181664064526557922e-02 -2.298776358366012573e-01 1.699757128953933716e-01 1.018648892641067505e-01 -8.751077577471733093e-03 -2.146698236465454102e-01 3.845721483230590820e-02 -1.159260496497154236e-01 -2.380039356648921967e-02 -2.595139443874359131e-01 7.468496263027191162e-02 -1.790470033884048462e-01 6.503685563802719116e-02 4.547696188092231750e-02 -2.443087697029113770e-01 -2.670060843229293823e-03 -2.022953927516937256e-01 2.546370625495910645e-01 1.570303291082382202e-01 1.051417142152786255e-01 -3.856860101222991943e-01 -3.479617089033126831e-02
-1.096971258521080017e-01 6.930469721555709839e-02 -1.118714660406112671e-01 -2.302192747592926025e-01 -2.245996594429016113e-01 -1.565352976322174072e-01 -1.909223198890686035e-01 -2.084070444107055664e-01 -2.285242825746536255e-02 -3.087448179721832275e-01 6.210626661777496338e-02 1.041563823819160461e-01 3.374155983328819275e-02 -3.143865168094635010e-01 -2.372378110885620117e-02 -3.176051378250122070e-01 -8.431377261877059937e-02 -3.058647215366363525e-01 -2.609931230545043945e-01 -1.693113297224044800e-01 -2.208149284124374390e-01 1.171534582972526550e-01 1.873202174901962280e-01 1.676123738288879395e-01 2.597642242908477783e-01 -5.600610375404357910e-02 -2.173206806182861328e-01 -1.185338106006383896e-02 1.686163246631622314e-02 1.128263957798480988e-02 8.702038973569869995e-02 -4.206979647278785706e-02
-3.941645920276641846e-01 -9.719058126211166382e-02 1.766087263822555542e-01 -1.379663199186325073e-01 4.486404731869697571e-02 -5.216983333230018616e-02 -2.211391031742095947e-01 1.221256330609321594e-01 1.192775741219520569e-01 2.583294175565242767e-02 -2.307747751474380493e-01 -3.032493405044078827e-02 1.848827600479125977e-01 -3.042465746402740479e-01 2.813020907342433929e-02 -2.718467712402343750e-01 -1.590391993522644043e-01 -1.120943874120712280e-01 -1.497465372085571289e-01 1.138745099306106567e-01 2.854588208720088005e-03 -7.744381576776504517e-02 2.660993039608001709e-01 1.436865329742431641e-01 2.259828150272369385e-02 -3.123723715543746948e-02 5.833267234265804291e-03 -7.387253642082214355e-02 4.550908207893371582e-01 -3.031973168253898621e-02 -2.306295037269592285e-01 -8.364201337099075317e-02
-1.299279332160949707e-01 -1.344495713710784912e-01 -3.306271135807037354e-02 -4.348857104778289795e-01 1.768096238374710083e-01 -1.341840177774429321e-01 -9.760990738868713379e-02 -4.974142611026763916e-01 1.196377798914909363e-01 -7.069890946149826050e-02 6.875175982713699341e-02 1.967104896903038025e-02 1.990829259157180786e-01 -1.307027041912078857e-01 3.579890355467796326e-02 1.626818031072616577e-01 4.317259788513183594e-02 -1.618868410587310791e-01 -3.067505359649658203e-01 1.337218284606933594e-01 2.166622281074523926e-01 -1.484499573707580566e-01 9.917064011096954346e-02 -1.447886079549789429e-01 9.107667952775955200e-03 6.507139652967453003e-02 -3.129710094071924686e-04 1.034890394657850266e-02 2.444388121366500854e-01 1.545242816209793091e-01 -1.287311911582946777e-01 -1.235597431659698486e-01
-2.234436124563217163e-01 -1.486371755599975586e-01 1.328647881746292114e-01 -8.559841662645339966e-02 -3.580120205879211426e-02 1.859136074781417847e-01 -2.505005896091461182e-02 -4.845611006021499634e-02 1.363354474306106567e-01 5.318215582519769669e-03 -1.227613463997840881e-01 5.292334035038948059e-02 1.422725021839141846e-01 -3.549655675888061523e-01 5.713559314608573914e-02 -2.829265892505645752e-01 -3.045145869255065918e-01 -3.988939821720123291e-01 -6.356097757816314697e-02 -1.531477868556976318e-01 2.145166695117950439e-01 -7.439724355936050415e-02 1.521691828966140747e-01 9.929606318473815918e-02 -3.390087932348251343e-02 8.235292136669158936e-02 2.708210051059722900e-02 8.418669551610946655e-02 3.559439480304718018e-01 5.204927548766136169e-02 -2.952298521995544434e-01 -4.373301193118095398e-02
-4.409829899668693542e-02 -1.786962151527404785e-01 1.698968410491943359e-01 -3.853614926338195801e-01 -1.863447576761245728e-01 4.837410151958465576e-02 -5.462806206196546555e-03 5.790595710277557373e-02 2.817124128341674805e-01 -1.651854664087295532e-01 -5.804769322276115417e-02 1.762106642127037048e-02 -6.115241721272468567e-02 -6.594137102365493774e-02 -1.350405253469944000e-02 -2.821250557899475098e-01 1.178731471300125122e-01 -3.577447533607482910e-01 -2.830227613449096680e-01 1.600971668958663940e-01 4.439502581954002380e-02 6.580875813961029053e-02 2.700532376766204834e-01 1.528179645538330078e-02 1.916918605566024780e-01 5.221462622284889221e-02 1.349049508571624756e-01 2.612828910350799561e-01 2.704709172248840332e-01 1.519688516855239868e-01 6.745513528585433960e-04 -2.919330075383186340e-02
-2.074763476848602295e-01 -6.084704399108886719e-02 4.812404513359069824e-02 7.042828202247619629e-02 -7.808604836463928223e-02 -1.317953020334243774e-01 2.990836743265390396e-03 1.160372197628021240e-01 8.859317749738693237e-02 9.908135980367660522e-02 -1.373389456421136856e-02 9.967520087957382202e-02 8.634010702371597290e-02 1.365629583597183228e-01 8.060868084430694580e-02 9.266863763332366943e-02 -1.756532490253448486e-01 -4.534856975078582764e-01 -3.505830764770507812e-01 8.865248411893844604e-02 -1.399584300816059113e-02 -7.513937354087829590e-02 9.169650822877883911e-02 2.348835580050945282e-03 2.747933566570281982e-02 -2.665230818092823029e-02 -3.669472932815551758e-01 -6.503193173557519913e-03 1.613101214170455933e-01 2.652733922004699707e-01 -2.096049040555953979e-01 -4.266678094863891602e-01
-2.723541259765625000e-01 -7.127363234758377075e-02 6.155613437294960022e-02 -2.341799587011337280e-01 -6.135006994009017944e-02 -2.392997592687606812e-02 -1.460906565189361572e-01 7.831553369760513306e-02 1.708429902791976929e-01 6.316079199314117432e-02 -1.609909385442733765e-01 2.736646868288516998e-02 1.373328119516372681e-01 -1.990418136119842529e-01 4.328591376543045044e-02 -2.774923145771026611e-01 -1.477985829114913940e-01 -1.429908275604248047e-01 -1.945727318525314331e-01 1.394600793719291687e-02 1.731700599193572998e-01 -2.714240737259387970e-02 3.358204066753387451e-01 3.583953380584716797e-01 1.913499534130096436e-01 7.667199522256851196e-02 9.193574637174606323e-02 -4.157745465636253357e-02 3.759836554527282715e-01 -4.044046800117939711e-04 -2.699815034866333008e-01 -1.178359910845756531e-01
1.293990761041641235e-01 2.236711084842681885e-01 1.036686748266220093e-01 -7.013245671987533569e-02 7.160927052609622478e-04 -2.316867709159851074e-01 -1.686616986989974976e-01 -1.151672601699829102e-01 1.501744892448186874e-02 -2.612789571285247803e-01 -4.044179618358612061e-01 -6.362107396125793457e-02 1.732973940670490265e-02 5.518379807472229004e-02 4.580247402191162109e-02 1.141081824898719788e-01 1.084245666861534119e-01 -4.059270769357681274e-02 -4.371353983879089355e-01 -1.471901871263980865e-02 1.112990304827690125e-01 9.311028569936752319e-02 4.734926391392946243e-03 2.538899481296539307e-01 -8.305690437555313110e-02 1.875643730163574219e-01 -2.854318618774414062e-01 1.728958636522293091e-01 1.029469221830368042e-01 1.120550278574228287e-02 9.710460901260375977e-02 -3.221346139907836914e-01
5.270052235573530197e-03 3.196300566196441650e-02 -2.343902830034494400e-03 -1.487761735916137695e-01 -1.404478996992111206e-01 6.707980483770370483e-02 -2.693136334419250488e-01 -1.326171308755874634e-01 1.901943981647491455e-02 -1.176340058445930481e-01 -2.769857048988342285e-01 -8.500074595212936401e-02 2.585025131702423096e-01 2.562130056321620941e-02 9.769105911254882812e-02 -5.189805105328559875e-02 -2.228012084960937500e-01 -5.667448788881301880e-02 -4.026280343532562256e-01 6.339388340711593628e-02 2.781987786293029785e-01 3.726712241768836975e-02 8.006105571985244751e-02 6.395900249481201172e-02 -3.107676804065704346e-01 -1.214247867465019226e-01 3.477156162261962891e-01 9.188796579837799072e-02 3.444945514202117920e-01 5.620623752474784851e-02 -9.144459664821624756e-02 -7.398187369108200073e-02
4.741014167666435242e-02 9.632682055234909058e-02 -7.490833848714828491e-02 -2.326212376356124878e-01 1.304222047328948975e-01 -1.291147172451019287e-01 -3.286676406860351562e-01 9.986898303031921387e-02 -2.383311837911605835e-01 -8.007971197366714478e-02 1.561270840466022491e-02 2.301736548542976379e-02 -3.941963613033294678e-02 -2.246262505650520325e-02 -8.761187642812728882e-02 -2.370394021272659302e-01 -1.297211199998855591e-01 -7.843445241451263428e-02 -2.421329170465469360e-01 -5.897326394915580750e-02 -1.428275257349014282e-01 -3.514409661293029785e-01 3.958160430192947388e-02 5.344039574265480042e-02 -3.389733284711837769e-02 6.141244992613792419e-02 -7.415375858545303345e-02 1.248628925532102585e-02 5.554894804954528809e-01 2.656556069850921631e-01 -8.814265578985214233e-02 -1.275079846382141113e-01
-1.263810992240905762e-01 -2.706563174724578857e-01 6.865822523832321167e-02 -2.589831352233886719e-01 -8.665082603693008423e-02 -7.370492070913314819e-02 -1.908612251281738281e-01 -2.894710302352905273e-01 2.487011849880218506e-01 -5.628991499543190002e-02 1.091731861233711243e-01 -3.697101399302482605e-02 -2.977472245693206787e-01 -1.421487629413604736e-01 1.583805233240127563e-01 -3.876930475234985352e-01 -1.710968166589736938e-01 -2.334644347429275513e-01 -2.836021482944488525e-01 -1.554767191410064697e-01 -8.952037245035171509e-02 -3.190276771783828735e-02 -1.051382720470428467e-02 -1.113497242331504822e-01 -8.907367289066314697e-02 -1.802021116018295288e-01 5.091325938701629639e-02 2.189107239246368408e-02 2.832571864128112793e-01 5.889388546347618103e-02 -7.542413473129272461e-02 2.176791802048683167e-02
-2.199549973011016846e-01 -1.106921397149562836e-02 3.794319555163383484e-02 -2.705635428428649902e-01 2.292032986879348755e-01 -2.820190489292144775e-01 -2.860979549586772919e-02 8.914147317409515381e-02 -4.788066074252128601e-02 9.997949004173278809e-02 -4.998352751135826111e-02 7.615558058023452759e-02 4.505730420351028442e-02 -3.082180321216583252e-01 1.222450956702232361e-01 -4.271862283349037170e-02 5.817745253443717957e-02 -6.889277696609497070e-02 1.777175627648830414e-02 -2.398086488246917725e-01 1.918755099177360535e-02 -2.336332648992538452e-01 2.705207169055938721e-01 -4.568729549646377563e-02 -4.302448127418756485e-03 -1.500959545373916626e-01 -9.740690141916275024e-02 1.934824585914611816e-01 4.530937969684600830e-01 3.229196667671203613e-01 -9.516983479261398315e-02 -1.317573636770248413e-01
-6.620286405086517334e-02 -3.909202665090560913e-02 2.219202220439910889e-01 -1.374008506536483765e-01 -3.513083606958389282e-02 4.249520227313041687e-02 -1.699172407388687134e-01 -1.761234402656555176e-01 -3.131051957607269287e-01 -1.768966913223266602e-01 -9.488175809383392334e-02 -1.037640571594238281e-01 -2.261934801936149597e-02 -6.013434007763862610e-02 -1.993866078555583954e-02 -1.876699477434158325e-01 -2.132639288902282715e-01 -4.077562987804412842e-01 -2.572109103202819824e-01 1.406170427799224854e-01 -8.306999504566192627e-02 -3.111997842788696289e-01 1.973970793187618256e-02 1.388650666922330856e-02 2.111784815788269043e-01 -1.878771185874938965e-01 -5.352282151579856873e-02 -2.540863752365112305e-01 3.119786083698272705e-01 8.177789859473705292e-03 -1.534826010465621948e-01 -6.252402812242507935e-02
-6.046403571963310242e-02 1.159146204590797424e-01 -7.670038938522338867e-02 -2.077197097241878510e-02 -1.181393861770629883e-01 -1.309164464473724365e-01 -2.598412930965423584e-01 -3.535009026527404785e-01 -3.446045517921447754e-02 -3.478445112705230713e-01 -1.311598271131515503e-01 -2.058089226484298706e-01 2.471131980419158936e-01 -7.196180522441864014e-02 -1.291750818490982056e-01 -1.862028092145919800e-01 5.154141783714294434e-02 -2.442852854728698730e-01 -8.966793119907379150e-02 -7.698536664247512817e-02 -1.856058835983276367e-02 -2.904234230518341064e-01 4.463905061129480600e-04 -2.947167726233601570e-03 -2.687808871269226074e-01 2.157013490796089172e-02 -4.522403329610824585e-02 4.583055526018142700e-02 -2.537081390619277954e-02 2.922044098377227783e-01 -3.551961779594421387e-01 6.024073064327239990e-02
1.819394528865814209e-02 -1.932509243488311768e-01 3.120671510696411133e-01 -3.616064786911010742e-01 1.176780685782432556e-01 1.427518129348754883e-01 -1.165479123592376709e-01 -2.187241762876510620e-01 -7.013644278049468994e-02 -8.200411498546600342e-02 7.185822725296020508e-02 -5.927956104278564453e-02 7.087919861078262329e-02 9.534255415201187134e-02 8.620418608188629150e-02 -2.066064178943634033e-01 1.445475518703460693e-01 -9.057568013668060303e-02 -3.899978101253509521e-01 -1.358447968959808350e-01 8.621548116207122803e-02 -1.705194562673568726e-01 3.682527691125869751e-02 1.060786396265029907e-01 -1.995985507965087891e-01 -6.287183496169745922e-04 1.225703507661819458e-01 2.029030025005340576e-01 3.144640028476715088e-01 1.230730190873146057e-01 -3.058802783489227295e-01 3.969765827059745789e-02
-2.962434291839599609e-01 -4.449774569366127253e-04 1.813423931598663330e-01 -2.157958596944808960e-01 -1.639136523008346558e-01 -1.398953795433044434e-01 -1.108844131231307983e-01 7.437289506196975708e-02 1.384716331958770752e-01 -3.982540220022201538e-04 -1.977206766605377197e-01 -5.293900519609451294e-02 2.225823253393173218e-01 -2.582171559333801270e-01 -3.376514185220003128e-03 -2.164429873228073120e-01 -1.337668895721435547e-01 -1.166905313730239868e-01 7.673468440771102905e-03 1.961435191333293915e-02 2.033294886350631714e-01 -4.959397017955780029e-02 3.452695310115814209e-01 1.993263065814971924e-01 1.390435695648193359e-01 -1.271318495273590088e-01 5.375906452536582947e-02 2.500765584409236908e-02 4.277362525463104248e-01 -6.189952045679092407e-02 -2.188018262386322021e-01 -1.897360682487487793e-01
-4.617311060428619385e-02 -6.067691370844841003e-03 6.225589290261268616e-02 -2.323004901409149170e-01 -1.660513579845428467e-01 -1.837124489247798920e-02 6.029538437724113464e-02 -2.210255414247512817e-01 4.665777087211608887e-02 -4.187911152839660645e-01 5.824882909655570984e-02 1.531209796667098999e-01 1.843249350786209106e-01 -1.742562353610992432e-01 -1.179724633693695068e-01 1.297685550525784492e-03 -6.052045151591300964e-02 -1.062674596905708313e-01 -1.259033083915710449e-01 -7.832803577184677124e-02 3.840312957763671875e-01 2.472240477800369263e-02 5.642913654446601868e-02 2.889471650123596191e-01 -1.578545421361923218e-01 -3.050906583666801453e-02 -1.478282921016216278e-02 -1.923706978559494019e-01 2.163335829973220825e-01 -7.770962268114089966e-02 -2.770099230110645294e-02 -4.342153370380401611e-01
-2.000412717461585999e-02 -1.172415912151336670e-02 1.495261192321777344e-01 -2.032196819782257080e-01 1.512900888919830322e-01 1.441644281148910522e-01 -3.148689568042755127e-01 -3.311488032341003418e-02 -4.850968122482299805e-01 -1.250862926244735718e-01 1.275056600570678711e-02 7.038180530071258545e-02 8.757094293832778931e-02 -2.869258821010589600e-01 1.791828498244285583e-02 -7.518939673900604248e-02 -1.424045562744140625e-01 -9.700854122638702393e-02 -2.233219146728515625e-01 9.604463726282119751e-02 -2.473753243684768677e-01 -2.629795074462890625e-01 7.264308631420135498e-02 2.023020237684249878e-01 1.076377630233764648e-01 -1.828071079216897488e-03 -1.441581100225448608e-01 7.759498804807662964e-02 2.732776105403900146e-01 -3.976813983172178268e-03 -9.108546376228332520e-02 -2.304689139127731323e-01
-4.321118444204330444e-02 5.027475953102111816e-02 1.260753720998764038e-01 -3.645111620426177979e-01 2.852154076099395752e-01 -1.019822806119918823e-01 -3.200380802154541016e-01 -1.596273630857467651e-01 8.265516906976699829e-02 -1.564408838748931885e-01 -1.635035127401351929e-01 5.959579721093177795e-02 -2.230886667966842651e-01 -2.177869230508804321e-01 -2.155709080398082733e-02 4.543993249535560608e-02 8.955753594636917114e-02 -2.483972758054733276e-01 -2.434332519769668579e-01 5.637715384364128113e-02 1.076384186744689941e-01 -1.749733835458755493e-02 2.328223735094070435e-01 9.412574768066406250e-02 4.498103633522987366e-02 -1.904850304126739502e-01 8.446245640516281128e-02 2.861763238906860352e-01 3.157479763031005859e-01 5.729754641652107239e-02 -1.373983025550842285e-01 9.774406999349594116e-02
-2.544473111629486084e-01 -2.729211747646331787e-02 1.907876878976821899e-01 -1.904419213533401489e-01 -4.373145848512649536e-02 -5.992627143859863281e-02 -2.727828919887542725e-01 1.820502132177352905e-01 2.230973243713378906e-01 -1.759313978254795074e-02 -1.239293739199638367e-01 -9.042682498693466187e-02 1.849965602159500122e-01 -1.497844010591506958e-01 3.461920842528343201e-02 -2.513942420482635498e-01 -9.322627633810043335e-02 -2.052144110202789307e-01 -1.044960692524909973e-01 5.678416788578033447e-02 6.645588576793670654e-02 -1.167679876089096069e-01 3.085858523845672607e-01 2.439108788967132568e-01 8.640713989734649658e-02 7.959029823541641235e-02 4.459043592214584351e-02 7.075637578964233398e-02 4.488309919834136963e-01 -2.182361111044883728e-02 -2.604041397571563721e-01 -1.608255356550216675e-01
3.637697398662567139e-01 -2.108597606420516968e-01 1.990256011486053467e-01 -6.822616606950759888e-02 -1.858844310045242310e-01 -2.221700996160507202e-01 -3.147600293159484863e-01 -1.394615024328231812e-01 -8.673900738358497620e-03 -6.205764785408973694e-02 -6.950820982456207275e-02 2.167122624814510345e-02 5.523489415645599365e-02 -1.115379184484481812e-01 -2.373046986758708954e-02 6.191689893603324890e-02 1.196779757738113403e-01 -2.024645209312438965e-01 -3.706982433795928955e-01 -3.765686750411987305e-01 -1.333575844764709473e-01 -1.036008000373840332e-01 7.261205464601516724e-02 1.700557619333267212e-01 -9.189115464687347412e-02 -4.479615308810025454e-04 -8.173155039548873901e-02 -1.353139430284500122e-01 2.023831754922866821e-01 -4.199013486504554749e-02 -2.707171440124511719e-01 2.651975490152835846e-02
-1.844766139984130859e-01 1.366532593965530396e-01 -1.360763311386108398e-01 -4.628168419003486633e-02 -6.972532719373703003e-02 -1.120219752192497253e-01 -1.652423143386840820e-01 -1.647897511720657349e-01 -2.441188395023345947e-01 -1.254993230104446411e-01 -7.065599411725997925e-02 9.430101513862609863e-02 2.158943563699722290e-01 -2.818970084190368652e-01 -9.080813825130462646e-02 -4.076883494853973389e-01 -1.096684336662292480e-01 -3.253745138645172119e-01 -2.518202066421508789e-01 -9.820998460054397583e-02 -1.943803131580352783e-01 -6.271580699831247330e-03 2.514185905456542969e-01 2.238042205572128296e-01 1.270119547843933105e-01 6.232471391558647156e-02 -2.049101293087005615e-01 1.464221924543380737e-01 1.020243763923645020e-01 -1.375327408313751221e-01 -9.299811720848083496e-02 -3.884708136320114136e-02
1.113611906766891479e-01 -1.308369934558868408e-01 1.062391698360443115e-01 -2.708393037319183350e-01 3.330418840050697327e-02 1.580871990881860256e-03 -2.929835021495819092e-01 -2.523085474967956543e-01 1.807048767805099487e-01 -1.399917714297771454e-02 8.164995163679122925e-02 6.981368642300367355e-03 1.732420772314071655e-01 -1.649025827646255493e-01 1.223193556070327759e-01 2.850397303700447083e-02 2.846483588218688965e-01 -9.778428822755813599e-02 -3.049810528755187988e-01 -1.996657401323318481e-01 2.173843383789062500e-01 -3.598369061946868896e-01 1.525628119707107544e-01 9.283810853958129883e-02 -1.117160320281982422e-01 -7.468634843826293945e-02 -7.653145492076873779e-02 1.546740811318159103e-02 2.679924070835113525e-01 2.359616607427597046e-01 -4.372725635766983032e-02 1.924039423465728760e-01
3.054775483906269073e-02 -3.507881164550781250e-01 -1.006709132343530655e-02 -1.523987855762243271e-02 -2.954959683120250702e-02 -5.105766654014587402e-02 -2.835749089717864990e-01 -2.774923443794250488e-01 6.872242689132690430e-02 1.126439794898033142e-01 -2.847129665315151215e-02 -6.503745913505554199e-02 -6.279888749122619629e-02 -8.189205080270767212e-02 -7.447670400142669678e-02 7.349810749292373657e-02 5.577699467539787292e-02 -1.508299410343170166e-01 -2.607401907444000244e-01 -2.125018090009689331e-02 -2.284943759441375732e-01 -1.049471795558929443e-01 1.196982264518737793e-01 2.117376327514648438e-01 4.105073511600494385e-01 2.042599953711032867e-03 -1.824910789728164673e-01 6.136238947510719299e-02 7.218924909830093384e-02 3.987082839012145996e-01 -2.512459754943847656e-01 -1.454607546329498291e-01
-2.877776622772216797e-01 1.114204153418540955e-01 -2.143524140119552612e-01 -2.008116394281387329e-01 1.087654456496238708e-01 -8.471575379371643066e-02 -3.405559360980987549e-01 -8.894804120063781738e-02 -6.981930881738662720e-02 -9.665533155202865601e-02 -3.150382041931152344e-01 1.812350936233997345e-02 1.679834574460983276e-01 -9.604824334383010864e-02 2.847371101379394531e-01 -1.420118613168597221e-03 -2.086292952299118042e-02 -1.600436270236968994e-01 -2.558317780494689941e-01 7.340628653764724731e-02 3.626253604888916016e-01 -1.345303803682327271e-01 1.997560262680053711e-01 -2.141631394624710083e-02 -1.416461914777755737e-01 -6.757949292659759521e-02 1.174558550119400024e-01 2.180031388998031616e-01 1.970195323228836060e-01 1.665634214878082275e-01 -4.679542407393455505e-02 4.169899970293045044e-02
5.683202669024467468e-02 -3.827448189258575439e-01 -2.128697484731674194e-01 -3.390132486820220947e-01 7.726679742336273193e-02 5.546773597598075867e-02 -3.537110611796379089e-02 3.631972894072532654e-02 8.721809834241867065e-02 6.863144040107727051e-02 -3.693551123142242432e-01 8.377809077501296997e-02 -8.358641713857650757e-02 -1.448092758655548096e-01 -1.711433678865432739e-01 2.267419099807739258e-01 6.567655503749847412e-02 -1.853339076042175293e-01 -3.872371017932891846e-01 -1.370930522680282593e-01 -1.456579100340604782e-02 -9.598769992589950562e-02 1.213028132915496826e-01 1.960357576608657837e-01 -1.006903350353240967e-01 -1.682923287153244019e-01 -2.148780524730682373e-01 9.063705801963806152e-02 -5.839563906192779541e-03 -3.779633436352014542e-03 -2.260437756776809692e-01 5.141804460436105728e-03
-1.497838497161865234e-01 1.676927804946899414e-01 -3.626952646300196648e-03 -3.791774436831474304e-02 -2.502141892910003662e-01 -7.983133196830749512e-02 -1.726188510656356812e-01 -1.998026818037033081e-01 -2.623280696570873260e-02 -5.347115918993949890e-02 -3.001786470413208008e-01 1.871871501207351685e-01 1.092346757650375366e-01 -3.572060167789459229e-02 3.452137410640716553e-01 -1.482587307691574097e-01 7.816842943429946899e-02 -1.007407754659652710e-01 -2.878859043121337891e-01 -2.292680554091930389e-02 2.634986639022827148e-01 -1.690352708101272583e-01 1.293336879462003708e-02 -2.299641072750091553e-01 6.783290207386016846e-02 -8.420556783676147461e-02 -3.440554440021514893e-02 1.962093710899353027e-01 3.332875072956085205e-01 3.209549188613891602e-01 -8.613952994346618652e-02 -5.133272334933280945e-02
1.344531178474426270e-01 -2.383714020252227783e-01 -1.050969213247299194e-01 -1.679031252861022949e-01 2.486422285437583923e-02 -7.783167064189910889e-02 -6.220462173223495483e-02 -1.883792579174041748e-01 1.487319264560937881e-02 -3.067235648632049561e-01 -4.140031933784484863e-01 -1.240321099758148193e-01 -1.196336001157760620e-02 -4.887837544083595276e-02 -1.970467418432235718e-01 2.786779031157493591e-02 -6.890052556991577148e-02 1.012486666440963745e-01 -4.070079326629638672e-01 7.913626730442047119e-02 -3.316029906272888184e-02 1.700387522578239441e-02 -6.676811724901199341e-03 2.421598136425018311e-01 -1.571659296751022339e-01 8.619370311498641968e-02 -2.105998694896697998e-01 -1.196831278502941132e-02 9.166254848241806030e-02 -1.058346629142761230e-01 -2.209072262048721313e-01 -3.529770672321319580e-01
-1.192472353577613831e-01 -8.255018293857574463e-02 -2.693198388442397118e-03 8.212445676326751709e-02 -2.573973238468170166e-01 -2.786509990692138672e-01 3.345210105180740356e-03 -5.605053529143333435e-02 -4.327172413468360901e-03 -4.280625581741333008e-01 -1.385659873485565186e-01 -5.765480175614356995e-02 2.352855205535888672e-01 -2.610891461372375488e-01 -3.226662799715995789e-02 -1.826488077640533447e-01 -6.814705580472946167e-02 -4.238556697964668274e-02 -3.905500173568725586e-01 -3.419705033302307129e-01 -1.000800132751464844e-01 2.064877562224864960e-02 1.687647253274917603e-01 1.184436976909637451e-01 -2.603803004603832960e-04 -5.479864776134490967e-02 -9.415625035762786865e-02 3.444623947143554688e-02 2.615045011043548584e-01 1.996786892414093018e-01 4.295122250914573669e-02 -9.710500389337539673e-02
-2.713840305805206299e-01 -9.324166178703308105e-02 -4.503705352544784546e-02 -2.084222435951232910e-01 6.988929584622383118e-03 2.587738074362277985e-02 -2.372882962226867676e-01 -4.050415754318237305e-02 -3.859579563140869141e-01 -1.755319386720657349e-01 -3.740987926721572876e-02 -1.373639404773712158e-01 1.941242963075637817e-01 -8.501734584569931030e-02 5.933032371103763580e-03 -1.685724705457687378e-01 4.557569976896047592e-03 -1.214169198647141457e-03 -2.710226736962795258e-02 -3.635095804929733276e-02 6.468052417039871216e-02 -3.746812343597412109e-01 -1.232869848608970642e-01 -4.665271379053592682e-03 -2.098032683134078979e-01 -2.804229594767093658e-02 -2.378810644149780273e-01 8.261361718177795410e-02 4.577548503875732422e-01 9.851091355085372925e-02 -1.529406872577965260e-03 -2.253545969724655151e-01
-1.224245131015777588e-01 -1.273156851530075073e-01 1.410561054944992065e-01 1.522635016590356827e-02 -2.651182236149907112e-03 5.109114199876785278e-02 -3.511651158332824707e-01 -7.438756525516510010e-02 1.697216778993606567e-01 -7.771223783493041992e-02 -2.528669238090515137e-01 1.790613234043121338e-01 2.330291122198104858e-01 -2.262247800827026367e-01 -1.348486286588013172e-03 -3.062500357627868652e-01 -8.796772360801696777e-02 -4.157944619655609131e-01 -5.404441431164741516e-02 3.369497507810592651e-02 6.761392951011657715e-02 -1.601248532533645630e-01 3.693570569157600403e-02 1.512380242347717285e-01 2.069710195064544678e-01 -1.786188804544508457e-03 2.490664720535278320e-01 1.406621783971786499e-01 3.031258583068847656e-01 1.274124830961227417e-01 -1.151599586009979248e-01 4.377958923578262329e-02
-4.130556806921958923e-02 3.370967879891395569e-02 1.909442245960235596e-01 -2.734320461750030518e-01 5.801720544695854187e-02 -3.501634299755096436e-02 -2.704123258590698242e-01 -1.356009095907211304e-01 1.982747316360473633e-01 -1.878607273101806641e-01 -2.614708542823791504e-01 -1.076472476124763489e-01 2.705009281635284424e-01 3.333959728479385376e-02 9.246684610843658447e-02 -2.846276462078094482e-01 -8.251293562352657318e-03 -1.655259579420089722e-01 -2.044433653354644775e-01 2.119303196668624878e-01 1.262691020965576172e-01 -1.191021502017974854e-01 2.046037465333938599e-01 -2.018561363220214844e-01 2.325732558965682983e-01 -1.053453609347343445e-02 1.158959120512008667e-01 2.948988080024719238e-01 1.700601577758789062e-01 1.491094231605529785e-01 1.834848672151565552e-01 -7.134285569190979004e-02
-7.739941030740737915e-02 -2.119274288415908813e-01 -2.619413137435913086e-01 5.399211123585700989e-02 2.204049527645111084e-01 -1.680881530046463013e-01 1.485693603754043579e-01 6.350240111351013184e-02 8.299320936203002930e-02 -2.150612771511077881e-01 -1.706929206848144531e-01 -1.816461384296417236e-01 1.758510172367095947e-01 -2.048994153738021851e-01 -3.437780737876892090e-01 4.817406181246042252e-03 -1.921301782131195068e-01 -1.449008285999298096e-01 -3.521388471126556396e-01 1.261081397533416748e-01 -2.777394279837608337e-02 -1.561184041202068329e-02 2.119266688823699951e-01 1.712910532951354980e-01 -3.310468280687928200e-03 -7.306920830160379410e-03 -1.230633556842803955e-01 4.060776531696319580e-02 1.440305113792419434e-01 1.598280966281890869e-01 -3.255783021450042725e-01 -1.612856090068817139e-01
-2.144559919834136963e-01 -9.855941683053970337e-02 2.542365491390228271e-01 -1.645622104406356812e-01 -1.881691664457321167e-01 1.499195396900177002e-01 -1.851005405187606812e-01 -2.813837230205535889e-01 -1.107512786984443665e-01 -1.442276686429977417e-01 1.198069527745246887e-01 7.781732082366943359e-02 -8.567288517951965332e-03 -4.126525521278381348e-01 1.554704308509826660e-01 -1.063820272684097290e-01 3.927396982908248901e-02 -2.585478425025939941e-01 -1.491912305355072021e-01 5.219493806362152100e-02 1.938899457454681396e-01 -6.648186594247817993e-02 1.379214972257614136e-01 1.558920890092849731e-01 -8.395504951477050781e-02 8.007030002772808075e-03 -2.505900338292121887e-02 4.262353852391242981e-02 -8.904353715479373932e-03 1.585264503955841064e-02 -4.512952268123626709e-01 1.722503155469894409e-01
2.316186763346195221e-02 -2.955612838268280029e-01 1.410401165485382080e-01 -3.759590983390808105e-01 -4.897165298461914062e-02 5.024954676628112793e-02 -3.141508996486663818e-01 -4.130743741989135742e-01 -2.058839797973632812e-01 -2.472796440124511719e-01 1.157405003905296326e-01 -2.019847184419631958e-02 2.418720275163650513e-01 -6.511709839105606079e-02 3.044597804546356201e-01 6.874165963381528854e-03 -4.924974590539932251e-02 -1.264858692884445190e-01 -1.673087775707244873e-01 -7.162008434534072876e-02 8.200716227293014526e-02 -1.298862099647521973e-01 8.874385803937911987e-02 1.708319932222366333e-01 -2.257331609725952148e-01 -3.291346877813339233e-02 -3.337485715746879578e-02 9.054695814847946167e-02 -6.525037437677383423e-02 -4.087577387690544128e-02 -4.574000835418701172e-02 -1.490908414125442505e-01
6.159136071801185608e-02 -1.633337736129760742e-01 6.292636692523956299e-02 -1.120947897434234619e-01 -8.308324962854385376e-02 -1.071536242961883545e-01 -2.511746287345886230e-01 -2.437201589345932007e-01 -1.740746349096298218e-01 -2.372238487005233765e-01 3.075134754180908203e-02 1.780109405517578125e-01 -7.003200054168701172e-02 -2.498840391635894775e-01 2.849097549915313721e-02 -1.825731694698333740e-01 -2.028593048453330994e-02 -1.954689174890518188e-01 -3.250852227210998535e-01 -2.869024574756622314e-01 -2.094831615686416626e-01 -2.413844466209411621e-01 3.484044969081878662e-01 -1.146121844649314880e-01 2.177230119705200195e-01 -6.598685868084430695e-03 -1.849517077207565308e-01 7.196933776140213013e-02 8.436117321252822876e-02 -1.338896602392196655e-01 -1.185052171349525452e-01 4.716107621788978577e-02
-2.151978202164173126e-02 -1.653239876031875610e-01 4.810288548469543457e-02 -1.468239426612854004e-01 -4.707197844982147217e-02 -2.022899538278579712e-01 -2.203298546373844147e-02 -2.713767588138580322e-01 8.040359616279602051e-02 6.684842705726623535e-02 6.347215920686721802e-02 3.752912580966949463e-01 1.127643510699272156e-01 -1.187399849295616150e-01 1.732724010944366455e-01 -1.793409585952758789e-01 1.597690582275390625e-01 -2.839553058147430420e-01 -1.440321356058120728e-01 2.149555981159210205e-01 -2.422321587800979614e-01 -6.670155376195907593e-02 1.786512434482574463e-01 6.650894135236740112e-02 -2.505614981055259705e-02 -3.458139672875404358e-02 -1.235380098223686218e-01 -9.380043298006057739e-02 4.430051743984222412e-01 1.545236557722091675e-01 -8.996155858039855957e-02 -2.440854310989379883e-01
1.124976202845573425e-01 -7.410225272178649902e-02 5.817580595612525940e-02 -1.555345356464385986e-01 -4.411765635013580322e-01 -2.550318241119384766e-01 -1.606466919183731079e-01 -1.462675929069519043e-01 -1.433493196964263916e-01 -1.813697218894958496e-01 -2.125409096479415894e-01 -1.166512444615364075e-01 1.622094064950942993e-01 1.335460394620895386e-01 -2.030819450737908483e-04 -8.167552947998046875e-02 -2.282960861921310425e-01 -7.719089090824127197e-02 -3.250389695167541504e-01 -4.874963685870170593e-02 -1.625326871871948242e-01 -1.272345483303070068e-01 -1.735815219581127167e-02 -8.408441394567489624e-02 1.016996204853057861e-01 -1.971390657126903534e-02 -3.898493647575378418e-01 4.300466924905776978e-02 3.187270164489746094e-01 -4.288234934210777283e-02 -1.670901477336883545e-02 -2.409362932667136192e-03
-1.541767865419387817e-01 9.594963863492012024e-03 -9.385700523853302002e-02 -6.618013139814138412e-03 -2.239297628402709961e-01 -5.724916700273752213e-03 -7.465347647666931152e-02 5.556399002671241760e-03 -1.535827964544296265e-01 -1.741520762443542480e-01 1.384059935808181763e-01 -1.173690184950828552e-01 1.341288983821868896e-01 -1.670765578746795654e-01 -1.370257884263992310e-01 -8.604433387517929077e-02 9.015405178070068359e-02 -4.246119856834411621e-01 -2.408248484134674072e-01 -1.059051826596260071e-01 -1.008286774158477783e-01 -9.809984266757965088e-02 6.871978938579559326e-02 1.317584216594696045e-01 7.894859462976455688e-02 -5.432673096656799316e-01 -7.768546789884567261e-02 9.474011510610580444e-02 3.021307587623596191e-01 1.133232414722442627e-01 -1.281604766845703125e-01 1.269979476928710938e-01
-1.367900967597961426e-01 -1.318432688713073730e-01 3.915973356924951077e-04 -5.633082389831542969e-01 1.095908284187316895e-01 -1.665073335170745850e-01 -1.396410912275314331e-01 -4.385139644145965576e-01 -3.830030793324112892e-03 1.336586754769086838e-02 1.450756192207336426e-01 6.742481142282485962e-02 1.365692466497421265e-01 -9.857755154371261597e-02 8.073429018259048462e-02 9.117850661277770996e-02 -1.399155892431735992e-02 -7.473555207252502441e-02 -3.687643110752105713e-01 9.972160309553146362e-02 2.224236875772476196e-01 -1.324081569910049438e-01 6.376643478870391846e-02 -6.106374040246009827e-02 5.301111191511154175e-02 1.652459613978862762e-02 1.038905931636691093e-03 8.756345510482788086e-02 2.085447162389755249e-01 1.351172924041748047e-01 -1.396970301866531372e-01 -8.687736839056015015e-02
1.003624405711889267e-03 -1.410690322518348694e-02 2.153218835592269897e-01 -1.376155465841293335e-01 2.180187962949275970e-03 -1.922703832387924194e-01 -1.879884004592895508e-01 -2.123171240091323853e-01 -1.373506188392639160e-01 -1.336931437253952026e-01 -1.587821394205093384e-01 -4.261767864227294922e-02 2.282870262861251831e-01 -2.225828021764755249e-01 -1.108963936567306519e-01 -7.099270820617675781e-02 3.773365542292594910e-02 -2.303625792264938354e-01 -3.654160499572753906e-01 -2.573196887969970703e-01 1.819431036710739136e-01 -2.103501409292221069e-01 4.026890546083450317e-02 -4.865033552050590515e-02 -1.971234083175659180e-01 -1.219146922230720520e-01 -1.886305063962936401e-01 8.332269638776779175e-02 -2.136202752590179443e-01 -5.018808320164680481e-02 -3.887697756290435791e-01 -5.685943365097045898e-02
-5.389806032180786133e-01 3.167150542140007019e-02 1.785399019718170166e-01 -1.733873039484024048e-01 -9.681481122970581055e-02 1.160419881343841553e-01 -2.861190438270568848e-01 -4.751466959714889526e-02 1.688098013401031494e-01 -1.683446168899536133e-01 -3.681974709033966064e-01 -3.245618939399719238e-02 1.447968780994415283e-01 -8.701864629983901978e-02 -3.642986714839935303e-02 -7.666312158107757568e-02 5.390665493905544281e-03 -1.775164604187011719e-01 -2.038126587867736816e-01 7.663479447364807129e-02 -1.145953312516212463e-01 -1.388349104672670364e-02 2.487105578184127808e-01 2.682328224182128906e-01 1.541345417499542236e-01 -8.975309133529663086e-02 3.013628162443637848e-02 2.075730077922344208e-02 7.094971090555191040e-02 1.461103260517120361e-01 -8.547431975603103638e-02 1.321747004985809326e-01
2.678509056568145752e-02 -6.109521910548210144e-02 1.545356810092926025e-01 -5.798596739768981934e-01 1.316725015640258789e-01 -2.223399877548217773e-01 -3.386702835559844971e-01 7.118686102330684662e-03 1.514934003353118896e-01 -6.033845245838165283e-02 -9.531500935554504395e-02 -1.310794800519943237e-01 -2.008465826511383057e-01 -2.605818808078765869e-01 -4.206943884491920471e-02 -1.074850466102361679e-02 1.499715596437454224e-01 -1.453083604574203491e-01 -3.398885130882263184e-01 1.224457621574401855e-01 1.365846116095781326e-02 -8.387193083763122559e-02 2.906669490039348602e-02 1.340050697326660156e-01 -2.714931778609752655e-02 6.462049484252929688e-02 1.006959825754165649e-01 9.286031126976013184e-02 8.290497213602066040e-02 2.394715696573257446e-01 -1.236136071383953094e-02 -5.225323885679244995e-02
1.339935362339019775e-01 2.102013975381851196e-01 -2.148012369871139526e-01 -1.387618929147720337e-01 -2.254887819290161133e-01 -2.201483696699142456e-01 -1.892326325178146362e-01 -4.468342813197523355e-04 2.749105095863342285e-01 -3.783967718482017517e-02 -2.649323940277099609e-01 3.945477306842803955e-02 9.535019285976886749e-03 -2.982891723513603210e-02 9.108743071556091309e-02 8.639336377382278442e-02 7.765953242778778076e-02 -1.502154320478439331e-01 -3.921342194080352783e-01 -1.388394506648182869e-03 1.464104056358337402e-01 -3.066592514514923096e-01 -8.342479169368743896e-02 -4.656906053423881531e-02 2.733402699232101440e-02 -8.600006997585296631e-02 -2.992442846298217773e-01 1.197775602340698242e-01 2.508233487606048584e-01 3.103274293243885040e-02 -9.228748828172683716e-02 -2.836399674415588379e-01
2.897371053695678711e-01 -4.731223732233047485e-02 3.583846688270568848e-01 -2.238693684339523315e-01 -9.363233298063278198e-02 -2.007675319910049438e-01 -8.054783195257186890e-02 -1.428488790988922119e-01 -2.381279766559600830e-01 -1.259423941373825073e-01 -2.856892645359039307e-01 -1.370576918125152588e-01 3.057202696800231934e-01 -2.253222018480300903e-01 -3.153019398450851440e-02 -2.778263688087463379e-01 1.191105246543884277e-01 -2.270282357931137085e-01 -1.373314112424850464e-01 -1.074974164366722107e-01 6.202385574579238892e-02 1.528469175100326538e-01 2.061790674924850464e-01 -7.383482158184051514e-02 7.031482458114624023e-02 -1.697729080915451050e-01 -1.270301491022109985e-01 6.885033100843429565e-02 1.765646785497665405e-02 2.720675989985466003e-02 -1.420013308525085449e-01 -1.293314546346664429e-01
-1.546085532754659653e-02 -2.635112404823303223e-01 9.383156150579452515e-02 -8.781167864799499512e-02 -1.936729550361633301e-01 -2.419123351573944092e-01 -1.261805146932601929e-01 -1.775828152894973755e-01 1.309784948825836182e-01 1.627517342567443848e-01 -1.729810796678066254e-02 -5.738275870680809021e-02 2.273986041545867920e-01 -1.251888871192932129e-01 -2.345522046089172363e-01 2.095445841550827026e-01 -3.576092794537544250e-02 -1.755428165197372437e-01 -2.449623495340347290e-01 4.726252704858779907e-02 9.957706928253173828e-02 1.513293106108903885e-02 -8.307534456253051758e-02 2.891629636287689209e-01 1.045245081186294556e-01 -8.052759617567062378e-02 -2.718012034893035889e-01 7.004071027040481567e-02 1.390257924795150757e-01 4.246155321598052979e-01 -2.181370109319686890e-01 1.355740129947662354e-01
1.103876605629920959e-01 -2.915304005146026611e-01 -8.553075045347213745e-02 2.013136297464370728e-01 1.164244860410690308e-02 -2.829808592796325684e-01 -3.657179651781916618e-03 5.753469094634056091e-02 6.029304116964340210e-02 -2.246839702129364014e-01 -1.825526505708694458e-01 -1.882909238338470459e-01 1.185000613331794739e-01 -2.428421676158905029e-01 -8.380480855703353882e-02 -2.514106594026088715e-02 -9.294884651899337769e-02 -1.049504652619361877e-01 -2.710634469985961914e-01 1.942158937454223633e-01 2.253969609737396240e-01 -6.317641586065292358e-02 2.167660892009735107e-01 1.261010468006134033e-01 1.194708496332168579e-01 -2.797207236289978027e-01 -1.697178333997726440e-01 1.444798111915588379e-01 2.393825650215148926e-01 1.114337667822837830e-01 -2.414333820343017578e-01 -2.216687202453613281e-01
6.120394170284271240e-02 -1.642693728208541870e-01 -4.043890908360481262e-02 5.267432704567909241e-02 -1.092382371425628662e-01 -2.335266172885894775e-01 -2.723849713802337646e-01 -2.090601921081542969e-01 2.243450433015823364e-01 -1.209655255079269409e-01 -3.341371892020106316e-03 1.715894788503646851e-02 1.289673000574111938e-01 -9.876500815153121948e-02 -1.232450306415557861e-01 1.987158358097076416e-01 6.798147410154342651e-02 -3.373928070068359375e-01 -1.530974507331848145e-01 -4.237413108348846436e-01 -1.740486174821853638e-01 -2.266899794340133667e-01 -1.387000232934951782e-01 6.805621832609176636e-02 -3.569950535893440247e-02 -1.938524097204208374e-01 -1.213482860475778580e-02 1.693360805511474609e-01 1.670784950256347656e-01 -6.226608157157897949e-02 -2.362364083528518677e-01 -2.277773022651672363e-01
-7.045814394950866699e-02 9.341014921665191650e-02 -8.861728757619857788e-02 -2.514354586601257324e-01 -1.469044834375381470e-01 6.830636411905288696e-02 -2.032194137573242188e-01 -1.966667026281356812e-01 7.885520160198211670e-02 -3.628525137901306152e-02 -2.202368974685668945e-01 4.393636807799339294e-02 2.600665986537933350e-01 -1.154417023062705994e-01 9.137591719627380371e-02 4.615743830800056458e-02 -1.904293298721313477e-01 -1.459143608808517456e-01 -4.465918540954589844e-01 1.945992559194564819e-01 1.592525541782379150e-01 -1.480219215154647827e-01 -1.856785267591476440e-02 -2.884026430547237396e-02 -3.132350146770477295e-01 -1.390214711427688599e-01 2.389587014913558960e-01 5.814882367849349976e-02 1.756742149591445923e-01 2.698121070861816406e-01 -1.798401623964309692e-01 -4.857781156897544861e-02
-2.707260549068450928e-01 -7.007099688053131104e-02 -9.880064986646175385e-03 -3.201229572296142578e-01 -2.320620231330394745e-02 -1.084964275360107422e-01 -1.922001987695693970e-01 7.619039714336395264e-02 6.297054141759872437e-02 -1.109217107295989990e-01 -1.766537278890609741e-01 1.668399423360824585e-01 1.269064098596572876e-01 -1.787952482700347900e-01 2.668410837650299072e-01 -3.437029421329498291e-01 -9.065318852663040161e-02 2.103527635335922241e-02 -6.540618836879730225e-02 -1.892039366066455841e-02 1.921867132186889648e-01 -3.557946160435676575e-02 1.038809940218925476e-01 1.624733954668045044e-01 1.627580448985099792e-02 -4.921723529696464539e-02 -8.269637823104858398e-03 2.013304531574249268e-01 5.332215428352355957e-01 1.125788018107414246e-01 -6.660648435354232788e-02 -1.342886537313461304e-01
1.158597469329833984e-01 -3.628243133425712585e-02 -2.268319576978683472e-01 -8.244263380765914917e-02 2.578937448561191559e-03 -4.315393418073654175e-02 -4.237660765647888184e-01 6.724715977907180786e-02 -6.275215744972229004e-02 -2.241887748241424561e-01 -6.360061466693878174e-02 -2.908194363117218018e-01 2.984005510807037354e-01 -3.108637034893035889e-01 9.146945551037788391e-03 -4.492708016186952591e-03 4.014861956238746643e-02 -1.895545274019241333e-01 -2.134109139442443848e-01 -1.039700880646705627e-01 -2.607481181621551514e-01 -1.794311106204986572e-01 2.859078645706176758e-01 1.561918407678604126e-01 2.306202650070190430e-01 2.959016896784305573e-02 -9.160084277391433716e-02 2.031312324106693268e-02 1.993949711322784424e-01 1.683659851551055908e-02 4.638820514082908630e-02 8.461593091487884521e-02
-5.534002557396888733e-02 -1.943306252360343933e-02 1.113322824239730835e-01 -4.288938641548156738e-01 1.412696391344070435e-01 -1.202007979154586792e-01 -3.501650393009185791e-01 -2.472195327281951904e-01 4.018701612949371338e-02 -1.793806254863739014e-01 -1.061002239584922791e-01 6.712932139635086060e-02 4.025093019008636475e-01 2.459946870803833008e-01 1.825213134288787842e-01 -4.740941897034645081e-02 2.403518259525299072e-01 -1.489451080560684204e-01 -9.917655587196350098e-02 1.782836467027664185e-01 -4.871490597724914551e-02 2.590101212263107300e-02 1.007582247257232666e-01 -1.175000220537185669e-01 1.809754371643066406e-01 8.415681077167391777e-04 -1.715034693479537964e-01 9.986797720193862915e-02 1.541345864534378052e-01 -1.136826425790786743e-01 -5.343594774603843689e-02 -1.190714985132217407e-01
-2.048547007143497467e-02 -2.610853500664234161e-02 -1.820928603410720825e-01 -1.156990751624107361e-01 2.611225545406341553e-01 -1.317377574741840363e-02 -3.641168177127838135e-01 -3.631576523184776306e-02 -4.989404603838920593e-02 1.127445474267005920e-01 -1.397923678159713745e-01 3.278721868991851807e-02 1.178550496697425842e-01 -3.356475830078125000e-01 8.714330196380615234e-02 -4.165298864245414734e-02 2.034068107604980469e-01 7.786127179861068726e-02 -1.333009451627731323e-01 -2.934285439550876617e-02 -1.462537199258804321e-01 -1.533440053462982178e-01 7.980305701494216919e-02 1.025897637009620667e-01 -1.284760981798171997e-02 2.108542539644986391e-04 -2.017245441675186157e-01 2.709738314151763916e-01 4.916685819625854492e-01 2.005535662174224854e-01 -1.229887679219245911e-01 -1.979019194841384888e-01
2.071766182780265808e-03 -1.923307077959179878e-03 2.087711840867996216e-01 -2.261834442615509033e-01 -5.199628416448831558e-03 5.228586960583925247e-03 -2.992022633552551270e-01 -1.092365905642509460e-01 -2.325401641428470612e-02 -4.567775875329971313e-02 1.049486100673675537e-01 -4.949187859892845154e-02 -1.982228457927703857e-01 -3.344331085681915283e-01 5.268102884292602539e-02 4.680060595273971558e-02 9.513964504003524780e-02 -3.286149203777313232e-01 -2.352824360132217407e-01 -4.045149311423301697e-02 7.569171488285064697e-02 -2.508284524083137512e-02 2.784950137138366699e-01 2.504087388515472412e-01 -1.225004121661186218e-01 -2.940118014812469482e-01 5.433892086148262024e-02 1.601938009262084961e-01 2.348548918962478638e-01 3.273868560791015625e-01 6.193916499614715576e-02 1.210325285792350769e-01
4.700399003922939301e-03 -1.084829447790980339e-03 2.130646854639053345e-01 -1.904290765523910522e-01 -2.310035377740859985e-02 -8.377657830715179443e-02 -1.911279559135437012e-01 2.460558563470840454e-01 -3.126152455806732178e-01 -1.640193462371826172e-01 -6.039131060242652893e-02 9.358046203851699829e-02 -1.179364230483770370e-02 -3.201435133814811707e-02 -1.480584889650344849e-01 -1.868989765644073486e-01 -1.429013758897781372e-01 -1.789163202047348022e-01 -2.179305553436279297e-01 -1.407739520072937012e-01 3.262439072132110596e-01 -2.892335355281829834e-01 2.860889770090579987e-02 2.366254664957523346e-02 1.770089864730834961e-01 -1.780286431312561035e-01 8.767065592110157013e-03 -6.245486810803413391e-02 5.959312617778778076e-02 7.392241060733795166e-02 -6.694629043340682983e-02 -4.763674736022949219e-01
4.819674789905548096e-02 -1.131074056029319763e-01 1.665298193693161011e-01 -4.499120414257049561e-01 2.912290394306182861e-01 2.070917189121246338e-01 -3.374544084072113037e-01 -1.639612317085266113e-01 -1.883842498064041138e-01 -8.545801788568496704e-02 -1.815988123416900635e-01 8.681066334247589111e-02 3.115774691104888916e-01 5.230444367043673992e-04 1.420846283435821533e-01 3.484310954809188843e-02 -2.691279053688049316e-01 -9.163517504930496216e-03 -2.391066253185272217e-01 7.136592268943786621e-02 1.077539697289466858e-01 -1.012187376618385315e-01 8.421050757169723511e-02 9.486895799636840820e-02 -1.524122245609760284e-02 -6.214743480086326599e-03 -2.035981863737106323e-01 -1.484689414501190186e-01 3.156053647398948669e-02 -5.792083218693733215e-02 -1.353560835123062134e-01 -1.591131538152694702e-01
-1.237272173166275024e-01 5.296932999044656754e-03 -2.937320433557033539e-02 -4.184218049049377441e-01 1.112886294722557068e-01 1.116483733057975769e-01 -1.643904894590377808e-01 -4.651409760117530823e-02 7.364425063133239746e-02 -6.372234225273132324e-02 1.811409741640090942e-01 -1.547359488904476166e-02 2.526099979877471924e-01 1.466217786073684692e-01 -1.544742137193679810e-01 1.419941429048776627e-02 1.550778094679117203e-02 -1.963295787572860718e-01 -4.175902605056762695e-01 -2.603820562362670898e-01 5.601485446095466614e-02 -2.439789324998855591e-01 8.121893554925918579e-02 1.513344198465347290e-01 -1.907041817903518677e-01 1.669445447623729706e-02 -1.489680260419845581e-01 -2.154449522495269775e-01 2.427082955837249756e-01 -2.118340283632278442e-01 -1.418220102787017822e-01 2.233920432627201080e-02
1.896244585514068604e-01 -1.380775868892669678e-01 -1.694521903991699219e-01 -5.975143285468220711e-04 4.653837531805038452e-02 1.021792963147163391e-01 -1.912551969289779663e-01 -1.667632758617401123e-01 -4.543995484709739685e-02 -1.709658652544021606e-01 -4.087856709957122803e-01 -5.563062429428100586e-02 1.076399832963943481e-01 -2.281438745558261871e-02 -5.145465210080146790e-02 -1.619540899991989136e-01 -5.742615461349487305e-02 3.206872940063476562e-02 -4.130025506019592285e-01 7.675813138484954834e-02 1.087841242551803589e-01 2.833459898829460144e-02 4.964340478181838989e-02 1.536610871553421021e-01 -3.613407015800476074e-01 1.037578750401735306e-02 -1.987025737762451172e-01 -1.288145929574966431e-01 2.129179835319519043e-01 -1.201375499367713928e-01 4.671606421470642090e-02 -3.585904836654663086e-01
5.106970667839050293e-02 -2.145684808492660522e-01 3.404661417007446289e-01 8.505442738533020020e-02 -1.131893098354339600e-01 -1.497521102428436279e-01 -2.052569836378097534e-01 -4.797533527016639709e-02 -1.559098362922668457e-01 -1.724699288606643677e-01 -2.593600153923034668e-01 -1.313604861497879028e-01 7.191748917102813721e-02 -4.035935550928115845e-02 8.666222542524337769e-02 -1.486715376377105713e-01 -6.847301870584487915e-02 -4.531317651271820068e-01 -2.013801336288452148e-01 -1.737447530031204224e-01 3.454061225056648254e-02 -1.070527210831642151e-01 1.372440606355667114e-01 -1.997865438461303711e-01 1.270308345556259155e-01 -6.944189220666885376e-02 -2.434002906084060669e-01 3.337156772613525391e-02 -3.848716616630554199e-02 -3.621354326605796814e-02 -3.606548905372619629e-01 -8.483380079269409180e-02
-7.988508790731430054e-02 -8.153370767831802368e-02 2.727619111537933350e-01 -1.385864317417144775e-01 5.649773776531219482e-02 -1.123334392905235291e-01 -1.216889768838882446e-01 -2.386447638273239136e-01 5.553502216935157776e-02 1.429754048585891724e-01 -8.490945398807525635e-02 2.046704292297363281e-01 3.705845773220062256e-02 -8.983780443668365479e-02 1.255711019039154053e-01 -1.493185758590698242e-01 1.940044015645980835e-01 -1.406879425048828125e-01 -2.912171185016632080e-01 -6.125636398792266846e-02 4.285611212253570557e-02 -1.682277470827102661e-01 3.177387416362762451e-01 8.355198055505752563e-02 -2.250739037990570068e-01 -2.951147258281707764e-01 3.249724954366683960e-02 8.191520720720291138e-02 4.190869331359863281e-01 1.977727711200714111e-01 8.705748617649078369e-02 1.837125420570373535e-01
1.911416649818420410e-01 -1.211024075746536255e-01 7.316824793815612793e-02 -3.534580469131469727e-01 -1.014594733715057373e-01 -2.033659815788269043e-01 -1.292870193719863892e-01 -2.079028934240341187e-01 7.102334499359130859e-02 2.434131503105163574e-02 1.822580397129058838e-02 2.614428102970123291e-01 1.190642192959785461e-01 1.023815125226974487e-01 1.199374943971633911e-01 -2.534338235855102539e-01 1.280602812767028809e-01 -1.762623339891433716e-01 -2.610666155815124512e-01 1.435499754734337330e-03 -1.196662336587905884e-01 -1.757254749536514282e-01 3.991234600543975830e-01 9.191737510263919830e-03 9.744174894876778126e-04 -1.765975952148437500e-01 -1.615008106455206871e-03 3.367407992482185364e-02 3.612665534019470215e-01 1.744994670152664185e-01 1.223802641034126282e-01 -2.924720942974090576e-02
-2.101558260619640350e-02 -3.768115639686584473e-01 1.165214329957962036e-01 -1.730553507804870605e-01 8.072117716073989868e-02 1.022951304912567139e-01 5.069125443696975708e-02 2.715843543410301208e-02 -7.121348381042480469e-02 2.915308997035026550e-02 5.635535344481468201e-02 1.453924328088760376e-01 1.944452673196792603e-01 -2.954262681305408478e-02 8.609578758478164673e-02 7.580424845218658447e-02 -2.014164030551910400e-01 -2.000078856945037842e-01 -6.358276009559631348e-01 -1.057694554328918457e-01 -1.142035871744155884e-01 6.708013266324996948e-02 4.831178113818168640e-03 -1.233188211917877197e-01 -2.633365243673324585e-02 -1.018504649400711060e-01 -1.539906859397888184e-02 -7.495907694101333618e-02 1.051401942968368530e-01 6.158463656902313232e-02 -3.823187351226806641e-01 -7.025285065174102783e-02
9.387388080358505249e-02 5.964584648609161377e-02 8.278907835483551025e-02 -9.193902462720870972e-02 2.045778557658195496e-02 -3.480609953403472900e-01 -2.959233522415161133e-01 -3.680917620658874512e-01 -1.438234746456146240e-01 9.964973479509353638e-02 -1.192604899406433105e-01 1.728861778974533081e-01 1.038353070616722107e-01 -4.311564937233924866e-02 2.221353501081466675e-01 1.826010993681848049e-03 1.277808751910924911e-02 -1.017918437719345093e-01 -1.419711261987686157e-01 4.309838265180587769e-02 1.976915597915649414e-01 -1.017345339059829712e-01 -8.132280409336090088e-02 6.390630453824996948e-02 -5.185921862721443176e-02 -5.199994891881942749e-02 -3.929810225963592529e-01 -1.936195045709609985e-01 1.226264983415603638e-01 2.335586994886398315e-01 -3.611278533935546875e-01 3.156610578298568726e-02
-2.710092961788177490e-01 -1.185614913702011108e-01 4.820970594882965088e-01 -2.133701145648956299e-01 -6.390689313411712646e-02 5.132950097322463989e-02 -1.727262586355209351e-01 -8.486384153366088867e-02 1.162864081561565399e-02 -2.037622183561325073e-01 3.926029056310653687e-02 -1.446213722229003906e-01 1.285605430603027344e-01 1.823211610317230225e-01 -8.309093117713928223e-02 -1.892349720001220703e-01 3.953927010297775269e-02 -1.604259461164474487e-01 -1.997683346271514893e-01 -3.329474925994873047e-01 -3.318056836724281311e-02 -1.210737600922584534e-01 2.105497419834136963e-01 -1.203443184494972229e-01 -1.509239524602890015e-01 7.107192277908325195e-02 2.088701911270618439e-02 -1.302849799394607544e-01 2.451857924461364746e-01 -4.502202197909355164e-02 -2.675151824951171875e-01 -5.120306834578514099e-02
-1.511923074722290039e-01 -1.127849612385034561e-02 1.182419359683990479e-01 -1.256506592035293579e-01 -5.664951168000698090e-03 1.781453937292098999e-01 -2.484855502843856812e-01 -2.479762211441993713e-02 3.949568048119544983e-02 -1.722248047590255737e-01 -2.294871658086776733e-01 2.681619524955749512e-01 1.318411976099014282e-01 -2.437625080347061157e-01 1.449912637472152710e-01 -2.949598133563995361e-01 1.187891364097595215e-01 -3.539308309555053711e-01 -1.975502371788024902e-01 1.109737232327461243e-01 -1.049023959785699844e-02 -2.301187254488468170e-02 -1.197217851877212524e-01 1.770383417606353760e-01 1.010311022400856018e-01 -8.049556612968444824e-02 1.804258972406387329e-01 1.976635903120040894e-01 2.723447382450103760e-01 3.199868500232696533e-01 -8.054316788911819458e-02 -6.401364505290985107e-02
-1.035508792847394943e-02 1.000042632222175598e-01 1.153884381055831909e-01 -1.406752616167068481e-01 2.376780956983566284e-01 -2.429002076387405396e-01 -2.634255588054656982e-01 -2.837978601455688477e-01 1.351242326200008392e-02 -1.176029220223426819e-01 -8.010356873273849487e-02 6.020904704928398132e-02 -2.919215708971023560e-02 1.340743452310562134e-01 -1.306799147278070450e-02 1.582276076078414917e-01 -1.671479083597660065e-02 -3.016346395015716553e-01 -1.634802967309951782e-01 -1.667538136243820190e-01 1.738627851009368896e-01 -1.944512724876403809e-01 1.494653820991516113e-01 3.221909105777740479e-01 -8.456839621067047119e-02 -1.530239731073379517e-01 5.713665485382080078e-02 1.922173500061035156e-01 4.238906502723693848e-01 1.738845109939575195e-01 2.442115917801856995e-02 4.466331750154495239e-02
3.641993924975395203e-02 -8.081515319645404816e-03 4.230229929089546204e-02 1.109792813658714294e-01 -3.201785683631896973e-01 -1.932815015316009521e-01 -1.312644183635711670e-01 -2.729079425334930420e-01 9.421216696500778198e-02 2.273666113615036011e-01 -3.332403004169464111e-01 -1.398640275001525879e-01 9.029271081089973450e-03 -6.315549463033676147e-02 1.905395463109016418e-02 1.137559115886688232e-01 8.039595186710357666e-02 -1.617397218942642212e-01 -3.324603140354156494e-01 5.134405940771102905e-02 -3.050958178937435150e-02 -6.683622300624847412e-02 8.362905681133270264e-02 5.463875364512205124e-03 -2.356563694775104523e-02 -9.334604442119598389e-02 -1.449371129274368286e-01 -1.223809048533439636e-01 1.470001339912414551e-01 2.516772449016571045e-01 -4.220117926597595215e-01 -2.790287435054779053e-01
4.671534523367881775e-02 -2.320175766944885254e-01 -1.148007661104202271e-01 1.052997559309005737e-01 -5.838205665349960327e-02 -1.477646529674530029e-01 7.855082862079143524e-03 4.325888305902481079e-02 -6.856807041913270950e-03 -1.744034290313720703e-01 -2.010183334350585938e-01 -1.509083211421966553e-01 1.482534408569335938e-01 -1.425751149654388428e-01 -5.251748487353324890e-02 2.585618197917938232e-02 -1.406404823064804077e-01 -1.517809033393859863e-01 -3.834191560745239258e-01 1.840951889753341675e-01 1.398264765739440918e-01 9.966871887445449829e-02 6.997202336788177490e-02 7.096058875322341919e-02 1.211132556200027466e-01 -3.692400455474853516e-01 -1.670329272747039795e-01 2.073562145233154297e-01 1.997018009424209595e-01 2.142974883317947388e-01 -4.021266400814056396e-01 -1.435799151659011841e-01
-2.523986697196960449e-01 4.538986831903457642e-02 -1.670454591512680054e-01 -3.144432604312896729e-01 2.429430186748504639e-02 -1.136530265212059021e-01 -4.367924928665161133e-01 4.759141302201896906e-04 1.294761151075363159e-01 -4.044135212898254395e-01 -2.895614802837371826e-01 6.932966411113739014e-02 1.798348128795623779e-02 1.109699532389640808e-01 2.438646852970123291e-01 9.450066089630126953e-02 -2.320039570331573486e-01 -1.453322321176528931e-01 -2.281740605831146240e-01 1.462324559688568115e-01 -6.452140957117080688e-02 -1.570395529270172119e-01 -1.463074609637260437e-02 2.170337438583374023e-01 -5.436007864773273468e-03 -1.296862512826919556e-01 1.296042185276746750e-02 8.216495066881179810e-02 6.616455502808094025e-03 2.156516350805759430e-02 4.157067276537418365e-03 -6.577154248952865601e-02
2.160266637802124023e-01 -2.090923637151718140e-01 1.386565864086151123e-01 -3.129309788346290588e-02 -1.320316921919584274e-02 -2.344370037317276001e-01 -1.887555569410324097e-01 -1.547279208898544312e-01 -1.603149622678756714e-02 -1.021180003881454468e-01 -2.568228840827941895e-01 -2.321605533361434937e-01 1.048354282975196838e-01 -1.372275054454803467e-01 2.164051234722137451e-01 -4.690729081630706787e-02 -3.373494446277618408e-01 -5.120643973350524902e-02 -1.813929080963134766e-01 -1.203468143939971924e-01 1.651347242295742035e-02 -1.558370143175125122e-01 1.215480733662843704e-02 -8.113693445920944214e-02 -7.858744263648986816e-02 -2.195352464914321899e-01 -8.557509630918502808e-02 1.451607793569564819e-01 7.233627140522003174e-02 -2.467653900384902954e-01 -3.062048256397247314e-01 -3.571452498435974121e-01
-1.653446443378925323e-02 -2.891198396682739258e-01 1.985321938991546631e-02 -3.335519134998321533e-01 5.828659608960151672e-02 -1.801714599132537842e-01 -2.142778187990188599e-01 3.896423056721687317e-02 2.028098851442337036e-01 5.464831367135047913e-02 -1.238651052117347717e-01 7.111966609954833984e-03 -2.277505211532115936e-02 1.375141739845275879e-01 2.680741483345627785e-03 3.417485356330871582e-01 6.153025850653648376e-02 -3.938519060611724854e-01 -3.166087269783020020e-01 -1.132592707872390747e-01 -1.244119182229042053e-01 1.937307715415954590e-01 2.284136973321437836e-02 2.302094101905822754e-01 -1.027173101902008057e-01 -7.927252352237701416e-02 -2.704096212983131409e-02 2.097461670637130737e-01 6.882440298795700073e-02 9.459251165390014648e-02 -1.236411854624748230e-01 -2.375290989875793457e-01
9.283208101987838745e-02 -9.465324878692626953e-02 3.459515050053596497e-02 -5.046553611755371094e-01 2.311226213350892067e-03 -1.485145688056945801e-01 -1.250676810741424561e-01 -4.007370769977569580e-01 6.606955081224441528e-02 -6.854096800088882446e-02 9.984921663999557495e-02 6.854807585477828979e-02 1.316243857145309448e-01 -2.475216537714004517e-01 1.360271573066711426e-01 9.634499251842498779e-02 -7.538001984357833862e-03 -9.712510555982589722e-02 -3.971292972564697266e-01 5.996073409914970398e-02 2.052244991064071655e-01 -1.628223061561584473e-01 1.134747564792633057e-01 -1.443699747323989868e-01 -1.663419604301452637e-01 3.366401046514511108e-02 4.274015873670578003e-02 4.149022698402404785e-02 2.690911293029785156e-01 9.556230902671813965e-02 -9.391446411609649658e-02 -4.783515259623527527e-02
5.469149351119995117e-02 -1.851194351911544800e-01 1.108464896678924561e-01 -1.584004312753677368e-01 -6.020619347691535950e-02 3.406853228807449341e-02 -1.650525629520416260e-01 -1.972489058971405029e-01 -3.069466352462768555e-01 -1.949614882469177246e-01 -7.633505854755640030e-03 -1.441049277782440186e-01 3.122655116021633148e-02 -1.217949390411376953e-01 -9.465554356575012207e-02 -4.417594522237777710e-02 -1.754104495048522949e-01 -3.346023857593536377e-01 -3.226815462112426758e-01 5.022602155804634094e-02 -1.158223599195480347e-01 -3.548917472362518311e-01 1.608525961637496948e-02 2.473214566707611084e-01 1.800091415643692017e-01 -2.083733230829238892e-01 -1.168426424264907837e-01 -2.073826193809509277e-01 2.835370898246765137e-01 3.729169815778732300e-02 -6.656746566295623779e-02 7.612537592649459839e-02
9.012015163898468018e-02 -2.181013673543930054e-01 2.685617804527282715e-01 -2.456276267766952515e-01 -4.770888015627861023e-03 -1.517271548509597778e-01 -2.189895957708358765e-01 -2.088501304388046265e-01 9.633488208055496216e-02 7.811361551284790039e-02 7.210233062505722046e-02 1.872149705886840820e-01 9.365838766098022461e-02 2.764002047479152679e-02 1.688835620880126953e-01 1.879089628346264362e-03 2.173766307532787323e-02 -2.617987394332885742e-01 -1.730965673923492432e-01 -1.354822330176830292e-02 -7.299552857875823975e-02 -1.393964141607284546e-01 4.094305336475372314e-01 2.801753878593444824e-01 -9.252958744764328003e-02 -2.197420001029968262e-01 1.257933825254440308e-01 2.062462270259857178e-02 2.939940989017486572e-01 1.953592598438262939e-01 1.832098364830017090e-01 -4.724759981036186218e-02
3.693081438541412354e-02 -9.062109887599945068e-02 4.347472488880157471e-01 -1.292151659727096558e-01 -1.284872442483901978e-01 -1.782438606023788452e-01 -3.638797998428344727e-02 1.190980225801467896e-01 3.063254989683628082e-03 -4.285765290260314941e-01 -2.758342027664184570e-01 -8.092442899942398071e-02 6.179568544030189514e-02 -1.217129752039909363e-01 5.030252411961555481e-02 -1.530967950820922852e-01 -1.519764494150876999e-02 -2.044700682163238525e-01 -2.753877639770507812e-01 -1.461233496665954590e-01 -1.279860921204090118e-02 4.409281536936759949e-02 2.312239259481430054e-01 -2.377251833677291870e-01 1.123101450502872467e-02 -1.600929796695709229e-01 -2.239093780517578125e-01 1.184699870645999908e-02 2.758297324180603027e-01 -7.756095379590988159e-02 -2.348384447395801544e-02 -3.967865370213985443e-03
3.749549686908721924e-01 -3.654615581035614014e-01 1.504602283239364624e-01 -1.069273352622985840e-01 -2.186230868101119995e-01 1.745045185089111328e-02 -6.006174534559249878e-02 -8.585960417985916138e-02 -3.960868716239929199e-02 1.276580989360809326e-01 -2.030592560768127441e-01 9.883559495210647583e-02 -4.699977871496230364e-04 -2.274637073278427124e-01 -1.144097279757261276e-02 -4.888240620493888855e-02 1.901462823152542114e-01 -3.586941361427307129e-01 -3.643238544464111328e-01 -2.082078903913497925e-01 7.061453908681869507e-02 -1.302793025970458984e-01 1.876340061426162720e-01 7.988081872463226318e-02 2.298384159803390503e-02 1.813988760113716125e-02 -5.165840312838554382e-02 -2.110531553626060486e-02 2.547401487827301025e-01 -1.597889512777328491e-01 -4.589670151472091675e-02 -9.283737093210220337e-02
-1.580399274826049805e-01 -4.221387580037117004e-02 -9.509538300335407257e-03 -2.861727774143218994e-01 6.539376825094223022e-02 5.550464242696762085e-02 -3.600660264492034912e-01 -1.214500144124031067e-01 -1.517284363508224487e-01 3.001179778948426247e-03 -1.659733355045318604e-01 1.856984049081802368e-01 2.729949951171875000e-01 1.434124410152435303e-01 3.330415487289428711e-01 -2.671848833560943604e-01 1.058163195848464966e-01 -1.346086710691452026e-01 -5.616401508450508118e-02 -1.856447011232376099e-02 -1.394729763269424438e-01 -2.097551673650741577e-01 9.587842039763927460e-03 2.917162328958511353e-02 1.129637807607650757e-01 -1.841252595186233521e-01 1.442822366952896118e-01 1.330121755599975586e-01 3.689574301242828369e-01 1.244419142603874207e-01 -1.512558460235595703e-01 -1.420112252235412598e-01
1.872224174439907074e-02 -1.046469956636428833e-01 8.234020322561264038e-02 -1.120333001017570496e-01 -8.472760021686553955e-02 -1.767545193433761597e-01 -1.187019720673561096e-01 -1.555868983268737793e-01 1.084426566958427429e-01 1.472045630216598511e-01 -1.308919116854667664e-02 2.839026451110839844e-01 1.501694172620773315e-01 -5.874311178922653198e-02 1.413168758153915405e-01 -1.839844882488250732e-01 1.812433451414108276e-01 -2.734962403774261475e-01 -1.471609622240066528e-01 1.239596307277679443e-01 -1.663523763418197632e-01 -3.112767934799194336e-01 3.860925137996673584e-01 9.219504892826080322e-02 -1.917537003755569458e-01 -2.616566121578216553e-01 -6.944264471530914307e-02 1.827409304678440094e-02 3.865522742271423340e-01 2.720030583441257477e-02 1.061488986015319824e-01 -3.290835957159288228e-05
2.726054489612579346e-01 -1.839033365249633789e-01 2.298250794410705566e-01 3.652384504675865173e-02 -6.468146294355392456e-02 -2.487319856882095337e-01 5.281242541968822479e-03 -4.975363984704017639e-02 -9.548310190439224243e-02 -2.977053821086883545e-02 -1.649856120347976685e-01 -4.731445014476776123e-02 1.749419867992401123e-01 -2.061083614826202393e-01 8.666078001260757446e-02 -7.456841319799423218e-02 -3.296759128570556641e-01 -3.934098780155181885e-01 -1.571305245161056519e-01 -1.290445625782012939e-01 1.078793480992317200e-01 -1.408947706222534180e-01 1.056438013911247253e-01 -9.772016108036041260e-02 -2.405997365713119507e-01 -1.396955549716949463e-01 -2.797032939270138741e-03 -4.723606258630752563e-02 1.574705541133880615e-01 -1.207412034273147583e-01 -3.545807301998138428e-01 -2.044389545917510986e-01
1.343578398227691650e-01 -2.077644914388656616e-01 -7.723182439804077148e-02 -4.381411522626876831e-02 -4.961792845278978348e-03 -1.449034065008163452e-01 -1.274496465921401978e-01 -3.259426057338714600e-01 -1.157834008336067200e-01 -2.455265969038009644e-01 -7.433694601058959961e-02 -9.645704180002212524e-02 -5.281123891472816467e-02 -1.403923630714416504e-01 -2.979680523276329041e-02 -2.453179061412811279e-01 -9.795868396759033203e-02 -5.081065893173217773e-01 -2.400958389043807983e-01 -1.598629914224147797e-02 -1.334387511014938354e-01 -1.860042512416839600e-01 1.362998187541961670e-01 -1.369094941765069962e-02 4.457311332225799561e-02 -1.195819750428199768e-01 -1.278225034475326538e-01 -2.029237151145935059e-01 3.765625953674316406e-01 -2.439274638891220093e-02 4.342185705900192261e-02 -1.963627710938453674e-02
4.386238008737564087e-02 -3.001108467578887939e-01 4.171741753816604614e-02 -9.993238002061843872e-02 -2.944485843181610107e-01 -4.253637045621871948e-02 -1.105652749538421631e-01 -1.636910885572433472e-01 -2.222342640161514282e-01 -2.304970026016235352e-01 -1.371837258338928223e-01 2.399878650903701782e-01 2.174966484308242798e-01 6.304335780441761017e-03 -1.274542361497879028e-01 -1.739318966865539551e-01 -4.561069980263710022e-02 -2.277323752641677856e-01 -5.612008273601531982e-02 -2.769986689090728760e-01 -1.131074056029319763e-01 -2.096646875143051147e-01 1.710719168186187744e-01 6.830305606126785278e-02 1.112374588847160339e-01 4.478677175939083099e-03 -2.722358703613281250e-01 -5.299017205834388733e-02 2.522034049034118652e-01 -3.134259209036827087e-02 -3.039717078208923340e-01 1.586721837520599365e-01
-2.204764932394027710e-01 1.763706207275390625e-01 -5.385543219745159149e-03 -1.929846704006195068e-01 -1.304174866527318954e-02 -4.157185927033424377e-02 -4.254460632801055908e-01 -1.366583555936813354e-01 7.691582292318344116e-02 -4.344607293605804443e-01 -3.353195488452911377e-01 5.578517541289329529e-02 1.211973056197166443e-01 3.036559745669364929e-02 1.797066330909729004e-01 -1.923000440001487732e-02 -4.950705915689468384e-02 6.559094041585922241e-02 -2.427648752927780151e-01 8.683691918849945068e-02 -1.634396165609359741e-01 -8.305746316909790039e-02 2.096843123435974121e-01 1.520206481218338013e-01 -2.329628914594650269e-02 -1.546114683151245117e-01 7.674504071474075317e-02 1.140787228941917419e-01 -4.014909639954566956e-02 9.932402521371841431e-02 1.827333867549896240e-01 -2.465714365243911743e-01
-7.602557539939880371e-02 -9.128592163324356079e-02 -2.128173224627971649e-02 -2.989185750484466553e-01 1.831243336200714111e-01 -2.515806257724761963e-01 -3.422838747501373291e-01 -1.070101931691169739e-01 3.190423846244812012e-01 8.393061906099319458e-02 4.822455812245607376e-03 -1.166997104883193970e-01 1.155782938003540039e-01 -1.446781456470489502e-01 5.403289943933486938e-02 -2.804551720619201660e-01 2.695529758930206299e-01 -1.038659214973449707e-01 -2.923760712146759033e-01 -1.840831041336059570e-01 -1.322165131568908691e-02 -1.937453895807266235e-01 5.525264889001846313e-02 -3.850233554840087891e-02 -1.123151928186416626e-01 -3.227763772010803223e-01 -1.363524198532104492e-01 6.413406878709793091e-02 1.707761734724044800e-01 7.535689324140548706e-02 -2.847001142799854279e-02 1.099227517843246460e-01
-1.278169006109237671e-01 -1.094963550567626953e-01 6.823114305734634399e-02 -2.969496883451938629e-02 -3.561355769634246826e-01 -7.807444036006927490e-02 -1.705914288759231567e-01 -1.501547098159790039e-01 -2.342168241739273071e-01 -3.684513568878173828e-01 -5.318161845207214355e-02 1.889849454164505005e-02 2.675158679485321045e-01 7.497143745422363281e-02 -7.144880294799804688e-02 -1.701740175485610962e-01 -1.767837703227996826e-01 -1.767925173044204712e-01 -1.641749590635299683e-01 -5.412435531616210938e-02 -2.174982130527496338e-01 -5.603760853409767151e-02 -5.546248704195022583e-02 2.274485528469085693e-01 1.661746352910995483e-01 -9.088027477264404297e-02 -4.003863632678985596e-01 -1.306165754795074463e-01 2.142390310764312744e-01 7.101327925920486450e-02 -1.165878251194953918e-01 -3.298970684409141541e-02
-1.288686543703079224e-01 -1.363562047481536865e-01 7.275626063346862793e-02 1.039377227425575256e-01 -2.734295725822448730e-01 -3.207803666591644287e-01 -1.086406558752059937e-01 -3.256409615278244019e-02 -1.436449214816093445e-02 -3.654766678810119629e-01 -4.370766505599021912e-02 -2.720756456255912781e-02 1.817087382078170776e-01 -1.831835210323333740e-01 -9.677564352750778198e-02 -1.615866124629974365e-01 -2.405263483524322510e-02 -1.909593939781188965e-01 -3.384477496147155762e-01 -2.183924615383148193e-01 -1.798387914896011353e-01 5.313266813755035400e-02 2.308722287416458130e-01 3.356522619724273682e-01 -5.067544407211244106e-04 -4.939063265919685364e-02 -3.681825101375579834e-02 1.390875428915023804e-01 2.881498038768768311e-01 5.247405171394348145e-02 4.571342840790748596e-02 9.091935306787490845e-02
2.609615623950958252e-01 -2.444045990705490112e-01 -4.205087199807167053e-02 -2.465273141860961914e-01 -2.983734905719757080e-01 -1.553626358509063721e-01 -1.434160321950912476e-01 -1.459125131368637085e-01 1.827461421489715576e-01 -1.821309328079223633e-01 -2.548357546329498291e-01 1.016044542193412781e-01 2.248935848474502563e-01 1.118064671754837036e-02 -2.466564029455184937e-01 -1.921044886112213135e-01 -2.431120872497558594e-01 -2.647531926631927490e-01 -1.114684715867042542e-01 9.810990095138549805e-02 -2.058549374341964722e-01 -1.512769162654876709e-01 -9.509789198637008667e-02 1.659264862537384033e-01 1.594913750886917114e-01 6.998591870069503784e-02 -2.251226156949996948e-01 3.567630052566528320e-02 1.475942581892013550e-01 6.787759810686111450e-02 2.588061243295669556e-02 4.342858493328094482e-02
-1.298217028379440308e-01 -7.372925430536270142e-02 2.287193387746810913e-01 -2.366299331188201904e-01 9.266729652881622314e-02 -1.475210040807723999e-01 -3.633456528186798096e-01 -5.731949210166931152e-02 1.057356223464012146e-01 -2.197487205266952515e-01 1.051193401217460632e-01 -1.316016316413879395e-01 4.171464964747428894e-02 -4.395644068717956543e-01 8.271048218011856079e-02 2.837529182434082031e-01 -5.174624547362327576e-02 -2.680088579654693604e-01 -2.763394713401794434e-01 -8.666398376226425171e-02 1.673863083124160767e-01 -4.176052659749984741e-02 -5.335492640733718872e-02 -3.566746367141604424e-03 -2.094396799802780151e-01 -2.437159568071365356e-01 3.085403144359588623e-02 -1.754846051335334778e-02 1.760526597499847412e-01 -3.668972849845886230e-02 -1.768939080648124218e-03 -7.568600773811340332e-02
-9.593316167593002319e-02 -7.488422095775604248e-02 7.985846698284149170e-02 -2.579677999019622803e-01 2.821257710456848145e-01 -1.401065140962600708e-01 -1.843560934066772461e-01 -3.300938308238983154e-01 -1.955377608537673950e-01 -1.300363540649414062e-01 -1.216780915856361389e-01 -1.026276797056198120e-01 6.320723891258239746e-02 -2.404608577489852905e-01 -4.071255773305892944e-02 -1.782642900943756104e-01 -1.084508523344993591e-01 -2.982507646083831787e-01 -2.538701593875885010e-01 1.148842200636863708e-01 -2.937608025968074799e-02 -4.154878556728363037e-01 -7.225821167230606079e-02 -4.419317469000816345e-03 -9.494826197624206543e-03 7.212264835834503174e-02 -3.260579705238342285e-01 -1.400032192468643188e-01 -4.162012599408626556e-03 -6.224529352039098740e-03 -4.313822463154792786e-02 -6.430359184741973877e-02
-5.192320421338081360e-02 -1.658800393342971802e-01 4.350438341498374939e-02 -2.185600548982620239e-01 -2.218632102012634277e-01 -1.462044864892959595e-01 -2.324471920728683472e-01 -2.987203188240528107e-02 3.171418607234954834e-02 -8.887632936239242554e-02 -2.548973560333251953e-01 -8.883041143417358398e-02 3.618552908301353455e-02 -2.033448368310928345e-01 2.606338858604431152e-01 1.179439276456832886e-01 -1.627203971147537231e-01 -5.312878265976905823e-02 -2.609895765781402588e-01 3.478837013244628906e-02 2.167316079139709473e-01 3.541781008243560791e-02 1.402328014373779297e-01 8.705734508112072945e-04 -1.672494858503341675e-01 -3.806545734405517578e-01 2.089756727218627930e-01 -3.127784430980682373e-01 2.110977917909622192e-01 1.781310439109802246e-01 1.763744861818850040e-03 -1.764913648366928101e-01
5.675910785794258118e-02 3.957251086831092834e-02 -8.646017871797084808e-03 -1.094966158270835876e-01 2.396774590015411377e-01 -1.245132088661193848e-01 -3.627002537250518799e-01 -2.683973610401153564e-01 1.423652842640876770e-02 7.025435566902160645e-02 -6.728234142065048218e-02 1.769519969820976257e-02 1.217043399810791016e-01 1.036999598145484924e-01 -1.993407607078552246e-01 9.895186126232147217e-02 7.286404818296432495e-02 -1.818683594465255737e-01 -2.939645648002624512e-01 -2.012492418289184570e-01 2.934445627033710480e-02 -2.773693203926086426e-01 2.334090173244476318e-01 1.926311403512954712e-01 -2.557369172573089600e-01 -9.101658314466476440e-02 -4.305976629257202148e-02 -1.794150471687316895e-01 3.511835336685180664e-01 2.322916090488433838e-01 1.842666231095790863e-02 3.869653120636940002e-02
2.379240031586959958e-04 -2.984699904918670654e-01 4.214634001255035400e-01 -6.304732523858547211e-03 -1.857806742191314697e-01 8.378759771585464478e-02 -2.271593213081359863e-01 1.658567339181900024e-01 1.155651640146970749e-02 -2.525729238986968994e-01 -2.005176097154617310e-01 -1.168894916772842407e-01 2.220213711261749268e-01 -1.156651079654693604e-01 2.027162313461303711e-01 -7.027127593755722046e-02 8.551663160324096680e-02 -1.770696789026260376e-01 -2.209692299365997314e-01 -2.229321449995040894e-01 2.023411244153976440e-01 -1.410158574581146240e-01 1.552498489618301392e-01 -1.708033494651317596e-02 1.256453543901443481e-01 -5.137121304869651794e-02 -2.173538506031036377e-01 4.239763319492340088e-02 1.055761724710464478e-01 -2.011936008930206299e-01 -1.721995174884796143e-01 -1.222311183810234070e-01
-2.857011277228593826e-04 1.247425675392150879e-01 8.168578147888183594e-02 -9.668934345245361328e-02 -3.205547034740447998e-01 -1.152751445770263672e-01 -2.503311634063720703e-01 -4.647211357951164246e-02 7.435417920351028442e-02 2.055500745773315430e-01 -4.162879884243011475e-01 2.248685341328382492e-03 -1.573710143566131592e-02 1.023580431938171387e-01 1.306871771812438965e-01 -7.313373498618602753e-03 1.354282647371292114e-01 -1.740866452455520630e-01 -4.923177361488342285e-01 -2.416034974157810211e-02 -2.423790469765663147e-02 -1.574567109346389771e-01 5.052279680967330933e-03 1.224681362509727478e-02 -9.837494790554046631e-02 -1.177277266979217529e-01 -4.754708334803581238e-02 2.087657600641250610e-01 1.810116618871688843e-01 4.374141246080398560e-02 -7.397851347923278809e-02 -3.345378637313842773e-01
4.932750761508941650e-02 -2.919569052755832672e-02 6.395316123962402344e-02 -2.726614773273468018e-01 2.335898876190185547e-01 -2.231422513723373413e-01 -1.924815326929092407e-01 -3.529145121574401855e-01 2.738949656486511230e-02 -3.930989652872085571e-02 -8.668284118175506592e-02 -2.261377424001693726e-01 2.523402497172355652e-02 2.427591979503631592e-01 -1.889424175024032593e-01 -5.050260946154594421e-02 1.110548991709947586e-02 -2.192581444978713989e-01 -6.966125220060348511e-02 -2.601982653141021729e-01 3.073222339153289795e-01 -1.342299580574035645e-01 5.026518180966377258e-02 2.402871847152709961e-01 1.367911547422409058e-01 -1.849207580089569092e-01 6.616391241550445557e-02 1.367882490158081055e-01 2.257560342550277710e-01 9.717094898223876953e-02 1.014660000801086426e-01 -2.310355454683303833e-01
-1.794795393943786621e-01 -2.576977200806140900e-02 1.537778824567794800e-01 -4.192876517772674561e-01 -1.191236004233360291e-01 -8.081323653459548950e-02 -1.828936934471130371e-01 -3.179906308650970459e-01 2.780269384384155273e-01 -1.789993047714233398e-01 3.927492722868919373e-02 1.041128560900688171e-01 -3.819311410188674927e-02 -3.010193109512329102e-01 2.344397082924842834e-02 -3.007333353161811829e-02 4.183546081185340881e-02 -9.519929438829421997e-02 -4.503443241119384766e-01 5.917665734887123108e-02 1.107570007443428040e-01 -1.134626716375350952e-01 -6.621132045984268188e-02 -6.023091077804565430e-02 -1.640760898590087891e-02 -7.174923270940780640e-02 3.430152311921119690e-02 1.691909283399581909e-01 2.222874313592910767e-01 1.794478893280029297e-01 -1.699095517396926880e-01 3.402061760425567627e-02
-1.087427511811256409e-01 2.754030190408229828e-02 1.770186820067465305e-03 -6.353556364774703979e-02 -3.445159196853637695e-01 -1.161467805504798889e-01 -2.532889842987060547e-01 -1.555073112249374390e-01 1.457981318235397339e-01 -3.197076022624969482e-01 1.438602339476346970e-02 9.258802980184555054e-02 1.055884584784507751e-01 2.034154534339904785e-01 1.910278648138046265e-01 1.704200357198715210e-01 2.088604271411895752e-01 -2.016513347625732422e-01 3.805346786975860596e-02 2.296919748187065125e-02 6.479429453611373901e-02 -3.651403188705444336e-01 1.032213270664215088e-01 2.387032061815261841e-01 -7.349856942892074585e-02 2.141492255032062531e-02 -1.352251172065734863e-01 -4.040531069040298462e-02 1.697827577590942383e-01 1.411418467760086060e-01 -3.212080895900726318e-02 -3.815327882766723633e-01
-6.541502475738525391e-02 -1.044403910636901855e-01 2.805688977241516113e-01 -1.379416733980178833e-01 -1.329516470432281494e-01 -1.256062090396881104e-01 6.760346144437789917e-02 1.650284230709075928e-01 -2.387045621871948242e-01 -1.343692243099212646e-01 -3.835811316967010498e-01 -8.940859138965606689e-02 -3.111552447080612183e-02 -2.608156800270080566e-01 1.759340241551399231e-02 -5.719758570194244385e-02 3.556583076715469360e-02 -3.491588532924652100e-01 -1.722325235605239868e-01 -3.444634377956390381e-02 6.248464435338973999e-02 -3.430963158607482910e-01 2.603929936885833740e-01 6.781022250652313232e-02 1.493756026029586792e-01 -9.785407036542892456e-02 -1.745648533105850220e-01 -1.818248480558395386e-01 2.687117457389831543e-01 -3.783667460083961487e-02 2.913196571171283722e-02 3.337115049362182617e-02
4.647636786103248596e-03 -3.376762866973876953e-01 -1.620165407657623291e-01 9.814398735761642456e-02 -9.104924649000167847e-02 -3.586755394935607910e-01 -2.203697115182876587e-01 -1.046738922595977783e-01 6.658439338207244873e-02 -1.219007894396781921e-01 -2.377804666757583618e-01 -3.506213426589965820e-01 5.750285834074020386e-02 -1.932716667652130127e-01 8.905904740095138550e-02 9.276105463504791260e-02 -1.762786805629730225e-01 -9.692702442407608032e-02 -2.066917270421981812e-01 7.517145574092864990e-02 2.093429565429687500e-01 7.142184674739837646e-02 8.077818900346755981e-02 1.016355678439140320e-01 -1.591065824031829834e-01 -2.664852738380432129e-01 -1.511446833610534668e-01 -8.878983557224273682e-02 2.539959847927093506e-01 3.163204714655876160e-02 -2.172087430953979492e-01 -5.723460763692855835e-02
-2.720620334148406982e-01 4.178358986973762512e-02 -4.469468817114830017e-02 -2.288230508565902710e-01 6.013421807438135147e-03 -2.961880862712860107e-01 -2.232773303985595703e-01 1.533355116844177246e-01 -1.407148241996765137e-01 -4.217927902936935425e-02 1.101607382297515869e-01 1.023758873343467712e-01 6.918656080961227417e-02 9.994653053581714630e-03 2.025081403553485870e-02 -8.640999905765056610e-03 -8.901710063219070435e-02 -2.419388480484485626e-02 -9.735415875911712646e-02 3.999000042676925659e-02 -1.447778642177581787e-01 -1.822855174541473389e-01 1.902635842561721802e-01 2.333272844552993774e-01 -9.474621713161468506e-02 -3.878254070878028870e-02 -1.865203976631164551e-01 -1.310506314039230347e-01 5.805546045303344727e-01 1.609446704387664795e-01 -1.411369293928146362e-01 -2.223841845989227295e-01
2.155126631259918213e-01 2.931579761207103729e-02 1.524948030710220337e-01 -1.586935818195343018e-01 1.739437729120254517e-01 -1.723531037569046021e-01 -2.780461907386779785e-01 -3.302819430828094482e-01 -7.268037647008895874e-02 -7.529315352439880371e-02 -1.928761303424835205e-01 -4.129395820200443268e-03 -9.425702691078186035e-02 5.663857981562614441e-02 -2.130108922719955444e-01 7.827439159154891968e-02 6.122706457972526550e-02 -2.241473644971847534e-01 -2.195660024881362915e-01 -1.239691376686096191e-01 1.531323492527008057e-01 -1.278358399868011475e-01 1.268080770969390869e-01 2.935056984424591064e-01 5.726317688822746277e-02 -2.556732296943664551e-01 9.999583661556243896e-02 1.193138733506202698e-01 2.869643270969390869e-01 3.110409379005432129e-01 -6.212338805198669434e-03 -1.205570921301841736e-01
7.537123281508684158e-03 -6.904764473438262939e-02 -1.479998528957366943e-01 -2.074665576219558716e-01 -1.826050430536270142e-01 -2.181173115968704224e-01 -2.398103177547454834e-01 -7.441927492618560791e-02 2.055444717407226562e-01 -1.783193051815032959e-01 -2.747205197811126709e-01 1.823816001415252686e-01 2.353722155094146729e-01 -2.272513508796691895e-01 6.783938407897949219e-02 1.448411773890256882e-02 -9.258019924163818359e-02 -3.488450869917869568e-02 -2.208402752876281738e-01 -2.464911043643951416e-01 1.595065444707870483e-01 -4.475672543048858643e-01 -6.686656177043914795e-02 2.722046375274658203e-01 1.373394671827554703e-02 1.059177368879318237e-01 -3.542207181453704834e-02 1.564691513776779175e-01 4.167679324746131897e-02 1.494135260581970215e-01 -2.170550450682640076e-02 7.942120730876922607e-02
-3.398949205875396729e-01 -1.557242572307586670e-01 4.872379824519157410e-02 -3.764718472957611084e-01 1.919057667255401611e-01 -1.403743475675582886e-01 -2.437189221382141113e-01 2.378698140382766724e-01 1.208029314875602722e-01 -5.225358065217733383e-03 -7.304067909717559814e-02 -3.429304808378219604e-02 6.223297119140625000e-02 -9.737384319305419922e-02 -1.441826671361923218e-01 -7.641911506652832031e-02 -2.703603357076644897e-02 2.200192026793956757e-02 -3.091476559638977051e-01 -1.064957752823829651e-01 1.155163496732711792e-01 -9.853459894657135010e-02 -1.181898489594459534e-01 1.610618233680725098e-01 4.185264185070991516e-02 -5.248293280601501465e-02 2.060129344463348389e-01 8.064347505569458008e-02 4.062271118164062500e-01 2.311170101165771484e-01 -8.142557740211486816e-02 -1.813280880451202393e-01
1.151688471436500549e-01 1.491394191980361938e-01 -2.264726348221302032e-02 -2.614130675792694092e-01 3.511976450681686401e-02 2.309607341885566711e-02 -1.984165161848068237e-01 -2.702534794807434082e-01 1.693020612001419067e-01 3.864004835486412048e-02 -1.588319242000579834e-01 1.110510453581809998e-01 2.557980120182037354e-01 1.037551742047071457e-02 -4.255417734384536743e-03 1.201411858201026917e-01 -1.848341077566146851e-01 -1.901624947786331177e-01 -2.376671433448791504e-01 -2.322451770305633545e-01 -8.832527697086334229e-02 -2.335302531719207764e-01 -6.905102729797363281e-02 2.082167416810989380e-01 1.477306187152862549e-01 1.915436536073684692e-01 -1.917742937803268433e-01 3.245779573917388916e-01 1.687144041061401367e-01 1.927888393402099609e-01 -2.493264228105545044e-01 1.188128590583801270e-01
5.005855485796928406e-02 -2.542874515056610107e-01 2.044146507978439331e-01 1.301918625831604004e-01 -1.831679791212081909e-01 1.292992196977138519e-02 -3.369065523147583008e-01 5.544122541323304176e-04 -7.175945490598678589e-02 -1.111953184008598328e-01 -4.743956401944160461e-02 2.355930022895336151e-02 1.870114505290985107e-01 -2.052984684705734253e-01 1.336382329463958740e-01 1.241935491561889648e-01 1.996910423040390015e-01 -8.542843908071517944e-02 -4.772630631923675537e-01 -1.161607354879379272e-01 -2.731140553951263428e-01 -1.929890513420104980e-01 -2.602669037878513336e-02 2.289798110723495483e-02 7.941345870494842529e-02 1.330775767564773560e-02 -6.002325564622879028e-02 -8.546823263168334961e-02 3.492167592048645020e-01 1.394332498311996460e-01 -3.169471397995948792e-02 -1.867458373308181763e-01
1.394199728965759277e-01 -6.259495764970779419e-02 1.428901702165603638e-01 -7.683248817920684814e-02 2.552144229412078857e-02 -1.999259591102600098e-01 1.865427009761333466e-02 -1.502403169870376587e-01 4.436085466295480728e-03 -8.483839035034179688e-02 -9.293904155492782593e-02 3.075744807720184326e-01 2.568527162075042725e-01 -4.523101449012756348e-02 1.192606166005134583e-01 -2.046477198600769043e-01 2.290267050266265869e-01 -2.326213270425796509e-01 -2.482835501432418823e-01 4.400705546140670776e-02 -7.772332429885864258e-02 -2.326549142599105835e-01 5.036580562591552734e-01 9.764692187309265137e-02 -1.310002058744430542e-01 -2.002689056098461151e-02 3.116647480055689812e-03 7.759474217891693115e-02 3.485177159309387207e-01 4.404627159237861633e-02 1.076551601290702820e-01 -9.561765007674694061e-03
1.498973369598388672e-01 -2.275395244359970093e-01 2.596296370029449463e-02 -2.184350043535232544e-01 -7.349391281604766846e-02 -2.029256150126457214e-02 -2.281042039394378662e-01 -2.505483329296112061e-01 7.759699225425720215e-02 1.548147797584533691e-01 -9.583054482936859131e-02 -1.134263202548027039e-01 -1.684959512203931808e-03 -2.407919466495513916e-01 1.576910614967346191e-01 -7.390837371349334717e-02 1.230635419487953186e-01 -1.323446747846901417e-03 -2.240954339504241943e-02 -1.116003096103668213e-01 -2.422816157341003418e-01 -2.043774276971817017e-01 2.751102671027183533e-02 3.507577478885650635e-01 1.184599101543426514e-01 -2.186505496501922607e-01 -1.077723056077957153e-01 -9.414162486791610718e-02 2.126386016607284546e-02 2.924873530864715576e-01 -2.951935827732086182e-01 -3.295131623744964600e-01
-4.059025272727012634e-02 -1.912532746791839600e-01 2.057415992021560669e-02 -1.765260845422744751e-02 -2.402290552854537964e-01 -1.431969553232192993e-01 -2.238375246524810791e-01 1.889934390783309937e-01 -2.024233937263488770e-01 -6.407266855239868164e-02 -3.561346977949142456e-02 -1.106279492378234863e-01 9.869286417961120605e-02 -1.299373358488082886e-01 -7.987451553344726562e-02 -7.554460316896438599e-02 2.236557751893997192e-01 -3.750877082347869873e-01 -2.879253029823303223e-01 -7.563912123441696167e-02 -1.149487718939781189e-01 -7.864682376384735107e-02 1.088432744145393372e-01 2.305396497249603271e-01 1.934460103511810303e-01 -1.871831417083740234e-01 -1.566278636455535889e-01 2.462545968592166901e-02 4.507496058940887451e-01 -1.829134970903396606e-01 -3.804934024810791016e-02 -1.725398004055023193e-02
-7.058817148208618164e-02 -1.036237180233001709e-02 -1.168904006481170654e-01 -1.969406455755233765e-01 -1.444967836141586304e-01 4.869837686419487000e-02 -1.288201361894607544e-01 -2.722976505756378174e-01 -2.344503067433834076e-02 -8.400785923004150391e-02 -1.767455786466598511e-01 -6.174373254179954529e-02 2.326957881450653076e-01 -1.203057020902633667e-01 9.608610719442367554e-02 -9.187038987874984741e-02 -1.599463522434234619e-01 -1.397147327661514282e-01 -4.254180192947387695e-01 1.071976721286773682e-01 2.165560126304626465e-01 8.023525029420852661e-02 9.374703466892242432e-02 -1.861677691340446472e-02 -3.780210614204406738e-01 -1.745846569538116455e-01 2.988288998603820801e-01 4.433943703770637512e-02 2.680870592594146729e-01 1.998481601476669312e-01 -1.376761645078659058e-01 -6.375273317098617554e-02
4.983050376176834106e-02 -1.323139369487762451e-01 -1.294938102364540100e-02 -2.084631174802780151e-01 6.335680931806564331e-02 -1.853445172309875488e-02 -2.725614905357360840e-01 -3.314461112022399902e-01 6.326781120151281357e-03 1.563775390386581421e-01 -1.856331676244735718e-01 2.072739303112030029e-01 1.801671385765075684e-01 -2.192013114690780640e-01 1.134108565747737885e-02 3.659314289689064026e-02 2.242306321859359741e-01 -1.168557330965995789e-01 -3.004935979843139648e-01 -2.864454686641693115e-01 2.249355316162109375e-01 -2.916420698165893555e-01 1.084667593240737915e-01 7.218502461910247803e-02 -3.569437935948371887e-02 -1.119834259152412415e-01 1.097554527223110199e-02 -3.611300140619277954e-02 2.383839040994644165e-01 3.094039559364318848e-01 -3.570812940597534180e-02 7.750840485095977783e-02
-5.127939581871032715e-02 -9.153242409229278564e-02 -1.020649820566177368e-01 -2.382978349924087524e-01 -1.152590662240982056e-02 -1.429292708635330200e-01 -1.899223178625106812e-01 -3.098224997520446777e-01 1.515773385763168335e-01 2.508726343512535095e-02 -8.075056225061416626e-02 1.495594978332519531e-01 9.576742351055145264e-02 -1.295031458139419556e-01 7.947725802659988403e-02 -4.899507015943527222e-02 -3.748138621449470520e-02 -1.229648366570472717e-01 -2.862635552883148193e-01 -2.473786473274230957e-01 2.475105077028274536e-01 -3.965221941471099854e-01 4.449874907732009888e-02 1.919933855533599854e-01 -1.568964570760726929e-01 8.204025030136108398e-02 -9.497828781604766846e-02 3.408300280570983887e-01 -5.813090130686759949e-03 3.044379353523254395e-01 -6.227149814367294312e-02 -1.090206056833267212e-01
1.524976491928100586e-01 -2.654589116573333740e-01 -5.522659793496131897e-02 -1.916652172803878784e-01 -3.644628450274467468e-02 -2.860734425485134125e-02 -7.776816934347152710e-02 -4.581716284155845642e-02 -3.247520420700311661e-03 -2.260457277297973633e-01 -4.260080456733703613e-01 3.739615529775619507e-02 -4.973022639751434326e-02 -4.062268882989883423e-03 -1.145062968134880066e-01 6.001058220863342285e-02 5.121486634016036987e-02 -9.312052279710769653e-02 -4.466280043125152588e-01 -6.395298987627029419e-02 -1.392962187528610229e-01 1.371769979596138000e-02 -1.625434495508670807e-02 1.120134666562080383e-01 -3.041566014289855957e-01 -1.320451591163873672e-02 -2.524344325065612793e-01 4.318493977189064026e-02 3.811290860176086426e-02 -2.292344719171524048e-01 -1.616927683353424072e-01 -3.425236344337463379e-01
-2.677516043186187744e-01 -3.423816338181495667e-02 -1.044454202055931091e-01 -1.267263889312744141e-01 2.362266629934310913e-01 -1.468258202075958252e-01 -3.624250888824462891e-01 2.301307916641235352e-01 -1.199001446366310120e-02 -1.125943288207054138e-01 -8.502690494060516357e-02 -1.462749391794204712e-02 2.347050420939922333e-02 -9.616229683160781860e-03 2.407718449831008911e-01 -1.213885564357042313e-02 4.330963827669620514e-03 1.236134581267833710e-02 -1.131619289517402649e-01 -7.049078494310379028e-02 -1.795085817575454712e-01 -2.000758051872253418e-02 1.956033259630203247e-01 -1.328619383275508881e-02 -5.784858763217926025e-02 -5.481688305735588074e-02 -9.448292851448059082e-02 -9.723217226564884186e-03 5.165448784828186035e-01 1.199457198381423950e-01 -9.745372086763381958e-02 -4.054455459117889404e-01
1.139649227261543274e-01 4.447507113218307495e-02 6.654193997383117676e-02 3.574057715013623238e-03 1.781296730041503906e-02 -1.168948262929916382e-01 -4.833409488201141357e-01 -2.279562950134277344e-01 8.811141550540924072e-02 -2.666507661342620850e-01 7.190505973994731903e-03 2.096174061298370361e-01 2.387607246637344360e-01 -1.527983993291854858e-01 -3.585872799158096313e-02 1.486794799566268921e-01 7.048319093883037567e-03 -2.672055065631866455e-01 -2.467359602451324463e-01 -3.759337663650512695e-01 -1.120634302496910095e-01 -5.533524602651596069e-02 1.019875556230545044e-01 -4.108356684446334839e-02 6.671766191720962524e-02 -1.510255038738250732e-03 -2.887719571590423584e-01 4.277000203728675842e-02 1.607862673699855804e-02 -9.871243685483932495e-02 -1.297884881496429443e-01 -1.911639273166656494e-01
-4.202215746045112610e-02 2.017637193202972412e-01 -1.259489655494689941e-01 -4.033785685896873474e-02 -3.959612250328063965e-01 -2.537784278392791748e-01 7.658671587705612183e-03 8.283779025077819824e-02 -1.345924139022827148e-01 3.022204339504241943e-02 -3.404425084590911865e-01 1.053250655531883240e-01 4.975182935595512390e-02 -3.294591605663299561e-02 1.077930107712745667e-01 -1.589251682162284851e-02 4.388095438480377197e-02 -3.127357959747314453e-01 -3.699066340923309326e-01 -9.080953896045684814e-02 1.112212464213371277e-01 -2.062592506408691406e-01 9.385471045970916748e-02 -8.383039385080337524e-02 2.248664945363998413e-02 -5.400763079524040222e-02 -2.098566442728042603e-01 1.019565984606742859e-01 1.481561511754989624e-01 -1.314048469066619873e-01 -3.039201796054840088e-01 -2.132417559623718262e-01
-7.070802152156829834e-02 3.354236483573913574e-02 -8.216388523578643799e-03 -1.661589890718460083e-01 2.213533520698547363e-01 -1.461836397647857666e-01 -2.378154732286930084e-02 -4.324824213981628418e-01 -6.459768861532211304e-02 -1.259954571723937988e-01 -6.167895346879959106e-02 1.283563673496246338e-01 -1.323831379413604736e-01 -1.975429505109786987e-01 -1.925148218870162964e-01 -4.981594160199165344e-02 -6.819882895797491074e-03 -5.761526823043823242e-01 -2.794150114059448242e-01 2.754309028387069702e-02 -1.981640458106994629e-01 -7.419768720865249634e-02 1.272433102130889893e-01 9.013921767473220825e-02 7.036674022674560547e-02 -4.676189273595809937e-02 -7.163040339946746826e-02 -8.192526549100875854e-02 1.377273350954055786e-01 -7.000234723091125488e-02 -1.738917976617813110e-01 -1.371048390865325928e-01
-4.040727317333221436e-01 -2.941579744219779968e-02 2.346327006816864014e-01 -6.037519499659538269e-02 -1.244371831417083740e-01 -3.143552318215370178e-02 -1.304301470518112183e-01 -1.781343817710876465e-01 2.867191433906555176e-01 -1.544770896434783936e-01 -4.132943451404571533e-01 -1.319328881800174713e-02 1.493186503648757935e-01 2.361329644918441772e-02 7.130897045135498047e-02 -1.656451970338821411e-01 1.856018453836441040e-01 -3.068012595176696777e-01 -6.369499862194061279e-02 -1.301088370382785797e-02 -1.143260374665260315e-01 1.483951658010482788e-01 2.488357722759246826e-01 2.781490683555603027e-01 4.246873036026954651e-02 -1.408893018960952759e-01 -1.609158515930175781e-02 -3.420435637235641479e-02 5.050241574645042419e-02 -7.018769532442092896e-02 -1.751231215894222260e-02 2.036334574222564697e-01
-2.811075188219547272e-02 -3.804517090320587158e-01 1.052717939019203186e-01 -2.118252366781234741e-01 8.465764671564102173e-02 -8.512852340936660767e-02 -4.828941449522972107e-02 -7.878870517015457153e-02 -3.163432180881500244e-01 -2.554143965244293213e-01 -1.467634141445159912e-01 -1.124791428446769714e-01 4.114092793315649033e-03 1.377139836549758911e-01 -1.600276827812194824e-01 1.556720733642578125e-01 1.141831874847412109e-01 -2.797925472259521484e-01 -2.406799644231796265e-01 -9.669142961502075195e-02 -3.824322670698165894e-02 -7.000473141670227051e-02 2.260404974222183228e-01 -1.569537818431854248e-01 1.176408231258392334e-01 -3.301722556352615356e-02 -1.426263451576232910e-01 2.909308113157749176e-02 8.843086659908294678e-02 -3.167860954999923706e-02 -3.422926068305969238e-01 -3.231714069843292236e-01
-4.262270033359527588e-02 -9.748863428831100464e-02 2.089099436998367310e-01 -4.031477272510528564e-01 1.827713698148727417e-01 -1.685631112195551395e-03 -3.084121346473693848e-01 -2.365506291389465332e-01 5.612873286008834839e-02 2.961027994751930237e-02 -1.121399551630020142e-02 6.224666163325309753e-02 -7.088907063007354736e-02 -1.093432754278182983e-01 1.309975832700729370e-01 6.879607588052749634e-02 1.081943139433860779e-01 -1.758247315883636475e-01 -3.649454116821289062e-01 -1.005503162741661072e-01 1.926050931215286255e-01 -9.387186914682388306e-02 1.982300281524658203e-01 -5.803848803043365479e-02 -8.280886709690093994e-02 -8.294028788805007935e-02 1.231656447052955627e-01 1.491427570581436157e-01 4.107676446437835693e-01 1.767898797988891602e-01 -1.496733725070953369e-01 5.566520988941192627e-02
1.540620625019073486e-02 -1.402107030153274536e-01 7.659622281789779663e-02 -5.028646439313888550e-02 -2.955494225025177002e-01 -2.541024796664714813e-02 -1.707883626222610474e-01 -1.530675143003463745e-01 -1.112014353275299072e-01 -1.769149899482727051e-01 -1.900670230388641357e-01 -3.665542304515838623e-01 1.428965181112289429e-01 2.477036044001579285e-02 -2.822973430156707764e-01 -2.556255646049976349e-02 -1.202117465436458588e-02 -2.559903562068939209e-01 -6.881613284349441528e-02 -1.642674505710601807e-01 -1.532481312751770020e-01 -2.055986821651458740e-01 7.539077848196029663e-02 1.173196639865636826e-02 -6.877005100250244141e-02 -2.785344421863555908e-01 -1.254571676254272461e-01 2.101411223411560059e-01 4.006047546863555908e-02 2.532512247562408447e-01 -3.723512887954711914e-01 3.983667120337486267e-03
-9.389673918485641479e-02 6.008519604802131653e-02 2.136199548840522766e-02 -3.036068938672542572e-02 -1.134272813796997070e-01 -1.268439143896102905e-01 -2.947495281696319580e-01 -3.880659341812133789e-01 6.928648054599761963e-02 -3.181008398532867432e-01 -2.955370582640171051e-02 -2.157983779907226562e-01 8.497624099254608154e-02 7.956950366497039795e-02 4.925750195980072021e-02 -6.515476852655410767e-02 2.125911116600036621e-01 -2.954179346561431885e-01 -1.258586794137954712e-01 -2.064977288246154785e-01 -3.264522412791848183e-03 -3.083468973636627197e-01 7.798992097377777100e-02 -1.138179823756217957e-01 -7.949697226285934448e-02 -1.283666584640741348e-02 4.577478021383285522e-02 1.120379343628883362e-01 2.723857760429382324e-01 1.408332884311676025e-01 -3.539186716079711914e-01 2.490116469562053680e-02
-1.410889774560928345e-01 -1.542295813560485840e-01 -9.398787468671798706e-02 -3.057592213153839111e-01 -1.234859749674797058e-01 -3.737478554248809814e-01 -2.860046625137329102e-01 -8.697957545518875122e-02 5.907465144991874695e-02 -1.382439285516738892e-01 -1.063429713249206543e-01 2.951298952102661133e-01 -7.231727987527847290e-02 -1.440689116716384888e-01 -5.872374773025512695e-02 -1.885229051113128662e-01 -1.034364625811576843e-01 -1.951266974210739136e-01 -1.558689177036285400e-01 -6.056889146566390991e-02 1.264178305864334106e-01 -8.827603608369827271e-02 -1.093699559569358826e-01 8.631856739521026611e-02 -1.175093427300453186e-01 -2.555278837680816650e-01 1.506241410970687866e-01 2.667199671268463135e-01 -5.881136283278465271e-02 2.575260996818542480e-01 -2.236949503421783447e-01 -1.050028726458549500e-01
-1.097918152809143066e-01 2.329989336431026459e-02 2.042585760354995728e-01 -1.721320301294326782e-01 1.312558352947235107e-01 -1.261391341686248779e-01 -3.286488950252532959e-01 1.942060738801956177e-01 -1.995544284582138062e-01 -2.121335454285144806e-02 -8.551272749900817871e-02 5.321601033210754395e-02 3.645829856395721436e-02 -1.383711546659469604e-01 2.077977061271667480e-01 -1.899854987859725952e-01 -7.016200572252273560e-02 1.465350389480590820e-01 -2.097614258527755737e-01 -2.584678530693054199e-01 9.028761088848114014e-02 -1.149778291583061218e-01 1.939725130796432495e-02 5.655582249164581299e-02 1.585567593574523926e-01 -3.224070742726325989e-02 -1.919953376054763794e-01 1.179863214492797852e-01 4.914815127849578857e-01 1.039560884237289429e-02 -9.479141980409622192e-02 -3.118693232536315918e-01
-1.573946177959442139e-01 -8.783581107854843140e-02 1.450444906949996948e-01 -1.312708556652069092e-01 -1.757926121354103088e-02 1.328716725111007690e-01 -1.661211550235748291e-01 -6.613759696483612061e-02 2.108871936798095703e-01 -2.400587685406208038e-02 -1.104333922266960144e-01 -1.507330387830734253e-01 2.566650509834289551e-01 -2.147048115730285645e-01 8.394869416952133179e-02 -4.048098623752593994e-01 -3.116184473037719727e-01 -3.005299866199493408e-01 -3.756733238697052002e-02 -8.943652361631393433e-02 1.705781221389770508e-01 -7.902716286480426788e-03 1.328265219926834106e-01 2.980751991271972656e-01 8.748061954975128174e-02 -2.709111571311950684e-02 3.794147446751594543e-02 8.975755423307418823e-02 3.316550850868225098e-01 -7.054452784359455109e-03 -2.362677454948425293e-01 -1.459385640919208527e-02
-1.074373424053192139e-01 -2.750003039836883545e-01 8.580845594406127930e-02 -6.358600407838821411e-02 -1.872682012617588043e-02 5.758198443800210953e-03 -1.453665923327207565e-02 -6.803926825523376465e-02 1.755037158727645874e-01 -1.649633049964904785e-01 -1.638022363185882568e-01 -2.729425728321075439e-01 4.056014865636825562e-02 4.472037777304649353e-02 -3.595017492771148682e-01 1.024535670876502991e-01 1.840026974678039551e-01 -2.503601014614105225e-01 -1.676288545131683350e-01 4.776989296078681946e-02 -1.056982949376106262e-01 -2.621552534401416779e-02 3.099256753921508789e-01 2.412665784358978271e-01 1.112956553697586060e-01 -2.054816782474517822e-01 -1.219619736075401306e-01 6.688787788152694702e-02 -1.281998958438634872e-02 -2.093565464019775391e-01 -2.257057726383209229e-01 -3.626812100410461426e-01
-1.738510280847549438e-01 -7.063121348619461060e-02 -5.723557993769645691e-02 -1.228085756301879883e-01 2.338768839836120605e-01 -2.138446122407913208e-01 -1.878837943077087402e-01 9.341151267290115356e-02 -1.851788908243179321e-01 -1.707682460546493530e-01 -9.673863649368286133e-03 7.451017946004867554e-02 -4.486413672566413879e-02 3.885096311569213867e-02 -9.842694550752639771e-02 -1.994881629943847656e-01 8.302189409732818604e-02 -7.756392657756805420e-02 -2.127014100551605225e-01 -6.823613494634628296e-02 9.738017618656158447e-02 -1.578886061906814575e-01 -1.303092390298843384e-01 1.045796647667884827e-01 -4.671708494424819946e-02 -1.163544878363609314e-01 -6.813315302133560181e-02 -9.373906254768371582e-02 5.573962926864624023e-01 2.559903264045715332e-01 -9.086839854717254639e-02 -3.756415545940399170e-01
4.849626496434211731e-02 -1.307600438594818115e-01 3.265007436275482178e-01 -2.750504612922668457e-01 1.292688101530075073e-01 1.136045530438423157e-01 -6.776161491870880127e-02 -3.187481164932250977e-01 -1.524367779493331909e-01 -2.387808263301849365e-01 -7.079765945672988892e-02 -2.128886133432388306e-01 8.893958479166030884e-02 2.084652930498123169e-01 -1.403855532407760620e-01 -1.854054927825927734e-01 3.687655180692672729e-02 -1.219944804906845093e-01 -2.938792109489440918e-01 -1.354853212833404541e-01 1.768111139535903931e-01 -3.150382041931152344e-01 1.110680103302001953e-01 4.653792083263397217e-02 -8.554656803607940674e-02 5.550418421626091003e-02 -4.202141426503658295e-03 8.953657746315002441e-02 3.052273094654083252e-01 1.521318852901458740e-01 -1.504329591989517212e-01 -5.567007884383201599e-02
-1.012587919831275940e-01 1.424803435802459717e-01 -3.105477392673492432e-01 -1.691799163818359375e-01 -4.999957606196403503e-02 -1.116472780704498291e-01 -2.639982402324676514e-01 -4.310652241110801697e-02 7.006674259901046753e-02 -2.831643633544445038e-02 -4.601046144962310791e-01 1.098864153027534485e-02 2.699929177761077881e-01 1.095039695501327515e-01 1.080313995480537415e-01 7.132922857999801636e-02 -1.608975976705551147e-02 -2.182784825563430786e-01 -2.612962424755096436e-01 -1.373268812894821167e-01 1.301680505275726318e-01 -4.623346030712127686e-02 1.203660815954208374e-01 -1.207155138254165649e-01 -2.064250111579895020e-01 -2.452191114425659180e-01 5.508831515908241272e-02 8.670201897621154785e-02 1.974770277738571167e-01 2.076065689325332642e-01 -1.366064548492431641e-01 -2.036102563142776489e-01
-2.693988680839538574e-01 1.208776012063026428e-01 3.015735745429992676e-01 -1.759558320045471191e-01 -1.499485671520233154e-01 -3.128849342465400696e-02 -2.024914175271987915e-01 -1.547649502754211426e-01 5.094737187027931213e-02 1.521398723125457764e-01 -3.291252851486206055e-01 2.100245207548141479e-01 6.401727348566055298e-02 2.822411432862281799e-02 3.410177826881408691e-01 -2.168423533439636230e-01 8.760911971330642700e-02 -3.809543550014495850e-01 -1.713737547397613525e-01 5.802468955516815186e-02 -7.357752323150634766e-02 -6.174241378903388977e-02 1.014231937006115913e-03 2.199055850505828857e-01 -1.304582133889198303e-02 -3.806801140308380127e-02 -1.071399301290512085e-01 -1.963569037616252899e-02 3.126560449600219727e-01 4.104991257190704346e-02 -4.975884221494197845e-03 -5.707500968128442764e-03
6.408193148672580719e-03 7.111598551273345947e-02 3.886801302433013916e-01 -1.402998417615890503e-01 -3.232521116733551025e-01 -8.685664832592010498e-02 7.446893490850925446e-03 6.875878572463989258e-02 -2.505373582243919373e-02 -3.651564419269561768e-01 -3.745612800121307373e-01 -1.504493206739425659e-01 5.000804364681243896e-02 -2.720502316951751709e-01 -1.230607777833938599e-01 -1.123751476407051086e-01 -2.270526140928268433e-01 -9.069020301103591919e-02 -2.548351585865020752e-01 -2.707969248294830322e-01 9.602202475070953369e-02 -3.764495253562927246e-02 1.728987842798233032e-01 -4.488874599337577820e-02 9.838896803557872772e-03 -3.205860778689384460e-02 -1.036868691444396973e-01 -2.258426137268543243e-02 2.245507836341857910e-01 4.048190265893936157e-02 -3.234621137380599976e-02 7.347038481384515762e-03
-3.059577662497758865e-03 -5.368482321500778198e-02 -3.826992586255073547e-02 -7.668767357245087624e-04 5.980605259537696838e-03 -9.008865803480148315e-02 -2.873809039592742920e-01 -1.710886806249618530e-01 -3.598185479640960693e-01 -1.560788303613662720e-01 -5.234170705080032349e-02 -2.377018481492996216e-01 1.399098709225654602e-02 -2.544036805629730225e-01 -6.560195237398147583e-02 -2.549260258674621582e-01 -3.298882627859711647e-03 -2.935152947902679443e-01 -3.221123516559600830e-01 8.524373173713684082e-02 -4.600217193365097046e-02 -3.079732656478881836e-01 8.864747732877731323e-02 2.006027400493621826e-01 1.626588553190231323e-01 -2.727399170398712158e-01 -1.022745743393898010e-01 -5.719476938247680664e-02 2.017909586429595947e-01 -4.532060027122497559e-02 -1.669053733348846436e-01 -2.995358780026435852e-02
-1.843338310718536377e-01 -1.157888099551200867e-01 4.409933835268020630e-02 -5.788160488009452820e-02 1.418224573135375977e-01 2.688634693622589111e-01 -1.329133063554763794e-01 -1.175023242831230164e-01 1.854764521121978760e-01 -1.040450632572174072e-01 -6.110724434256553650e-02 -9.576204419136047363e-02 1.566989123821258545e-01 -1.971011608839035034e-01 -3.806726634502410889e-02 -2.732144594192504883e-01 -1.797643005847930908e-01 -4.435561597347259521e-01 -6.681855022907257080e-02 -8.493462577462196350e-03 2.105038315057754517e-01 -1.321062743663787842e-01 8.554118871688842773e-02 2.958349883556365967e-01 6.498256325721740723e-02 7.443103939294815063e-02 3.281142562627792358e-02 1.321126371622085571e-01 3.429657518863677979e-01 -1.344635784626007080e-01 -2.001514732837677002e-01 -1.776563376188278198e-01
8.635608851909637451e-02 -2.537194490432739258e-01 -4.445318132638931274e-02 -1.574207544326782227e-01 8.056268841028213501e-02 -2.759584188461303711e-01 -1.629827916622161865e-01 -1.935658454895019531e-01 5.809390172362327576e-02 -1.904230266809463501e-01 1.841647773981094360e-01 2.060445398092269897e-01 3.704996407032012939e-02 -7.553228735923767090e-02 8.850648999214172363e-02 -2.821249961853027344e-01 1.752733886241912842e-01 -1.536887884140014648e-01 -3.056809604167938232e-01 -2.227083295583724976e-01 -3.137969970703125000e-02 -3.302016258239746094e-01 2.407790869474411011e-01 8.814831823110580444e-02 4.078017175197601318e-02 -8.984191715717315674e-02 -1.354395002126693726e-01 7.884122431278228760e-02 2.621394395828247070e-01 8.517333865165710449e-02 1.258905977010726929e-01 2.120536714792251587e-01
-1.100656092166900635e-01 -1.858725547790527344e-01 8.852145820856094360e-02 -1.276697777211666107e-02 1.062281206250190735e-01 8.874358981847763062e-02 -9.620144963264465332e-02 -5.933760106563568115e-02 1.286436468362808228e-01 7.306159287691116333e-02 -1.084124743938446045e-01 -3.493525460362434387e-02 2.223032563924789429e-01 -2.418211847543716431e-01 1.481484323740005493e-01 -4.456316530704498291e-01 -2.617938816547393799e-01 -4.292438626289367676e-01 -7.592615485191345215e-02 -1.175162047147750854e-01 1.284840852022171021e-01 -6.052068620920181274e-02 1.806139498949050903e-01 2.295396029949188232e-01 1.077359821647405624e-02 5.421943590044975281e-02 8.291145414113998413e-02 1.516696810722351074e-01 2.520675361156463623e-01 2.206575684249401093e-02 -2.736999988555908203e-01 -1.993216201663017273e-02
-1.684917509555816650e-01 -1.807986944913864136e-01 8.092401921749114990e-02 -4.495574235916137695e-01 3.662611842155456543e-01 -8.356466889381408691e-02 -1.510775238275527954e-01 -2.156575769186019897e-01 -2.291004508733749390e-01 3.712373599410057068e-02 -1.489429175853729248e-02 -2.263861447572708130e-01 1.252447962760925293e-01 -9.922540932893753052e-02 -7.513916585594415665e-03 -2.154749482870101929e-01 -1.466602981090545654e-01 -2.014769613742828369e-01 -1.883558332920074463e-01 -1.514394134283065796e-01 1.308557093143463135e-01 -1.767601370811462402e-01 1.888681352138519287e-01 3.673125058412551880e-02 3.188241645693778992e-02 -2.567118704319000244e-01 -1.345483213663101196e-01 2.096704766154289246e-02 1.853260584175586700e-02 -1.149263158440589905e-01 -1.928256005048751831e-01 -1.891953311860561371e-02
-1.115735098719596863e-01 -1.157277524471282959e-01 1.158658936619758606e-01 -3.886003792285919189e-01 7.544453442096710205e-02 -1.004760861396789551e-01 -3.115590810775756836e-01 -2.675974965095520020e-01 5.797379836440086365e-02 -6.416793446987867355e-03 -2.699992153793573380e-03 1.340389717370271683e-02 -2.676424384117126465e-01 -3.115325570106506348e-01 1.671377122402191162e-01 6.136823445558547974e-02 -2.974679507315158844e-02 -3.459196090698242188e-01 -1.636571884155273438e-01 2.026944458484649658e-01 -1.142312958836555481e-01 1.710547357797622681e-01 2.138370275497436523e-01 6.049674376845359802e-02 -1.330001279711723328e-02 5.262082070112228394e-02 -7.249874621629714966e-02 -1.646125465631484985e-01 2.554297447204589844e-01 1.012798293231753632e-05 -1.596116274595260620e-01 1.231071874499320984e-01
1.062851026654243469e-01 -9.389672428369522095e-02 1.363159716129302979e-01 2.281426265835762024e-02 9.099870175123214722e-02 -1.250917613506317139e-01 -4.571937322616577148e-01 -2.669049501419067383e-01 1.802650988101959229e-01 -2.904773354530334473e-01 1.504515390843153000e-02 1.496298015117645264e-01 1.969756186008453369e-01 -9.837068617343902588e-02 -1.368921399116516113e-01 2.155054658651351929e-01 -8.126112818717956543e-02 -6.278020888566970825e-02 -2.336048930883407593e-01 -3.452393114566802979e-01 -1.704063415527343750e-01 -2.428250387310981750e-02 1.213486865162849426e-01 4.212575778365135193e-02 -4.546712711453437805e-02 -3.322777524590492249e-02 -8.746718615293502808e-02 2.065827883780002594e-02 9.088616073131561279e-02 -9.921884536743164062e-02 -2.697984278202056885e-01 -2.662073671817779541e-01
9.137953817844390869e-02 9.575168788433074951e-02 1.212000548839569092e-01 -1.575802713632583618e-01 -3.423891961574554443e-01 -2.942803800106048584e-01 -1.216537281870841980e-01 7.655521482229232788e-02 -8.849589526653289795e-02 -1.259866058826446533e-01 -2.849988937377929688e-01 -6.427319347858428955e-02 -7.622868567705154419e-02 -5.780841037631034851e-02 4.124704897403717041e-01 9.830137342214584351e-02 -6.449799239635467529e-02 -2.994375228881835938e-01 -1.708222478628158569e-01 -1.627402305603027344e-01 -1.235411167144775391e-01 -6.120182201266288757e-02 1.291634291410446167e-01 1.363629549741744995e-01 1.570412144064903259e-02 -6.717954576015472412e-02 6.544607877731323242e-02 -2.444248050451278687e-01 -4.002388194203376770e-02 2.455467283725738525e-01 -1.928230524063110352e-01 -2.209653109312057495e-01
-3.743174970149993896e-01 3.328443318605422974e-02 1.313962936401367188e-01 -1.887758225202560425e-01 -7.952237874269485474e-02 1.270894147455692291e-02 -4.063088297843933105e-01 3.036017715930938721e-02 1.497896909713745117e-01 -1.306519806385040283e-01 -2.305842339992523193e-01 -1.025691553950309753e-01 -7.633905857801437378e-02 -5.116167664527893066e-02 6.870820373296737671e-02 -2.236509621143341064e-01 -8.915024250745773315e-02 -1.802309602499008179e-01 -3.353908658027648926e-01 -3.931132704019546509e-02 9.401059150695800781e-02 4.034965112805366516e-02 2.991713881492614746e-01 2.278043031692504883e-01 1.750326454639434814e-01 1.185441836714744568e-01 -9.373328089714050293e-02 -1.187092717736959457e-02 1.061835046857595444e-02 2.664180994033813477e-01 2.165532438084483147e-03 1.896347850561141968e-01
-1.303594112396240234e-01 -4.573276340961456299e-01 -1.337402611970901489e-01 4.305147379636764526e-02 6.816761195659637451e-02 -2.561904788017272949e-01 1.391375064849853516e-01 -1.693038195371627808e-01 1.127532497048377991e-01 -1.524740159511566162e-01 -2.652031779289245605e-01 -1.351825743913650513e-01 7.428792864084243774e-02 -2.799171805381774902e-01 -6.744520366191864014e-02 1.361930668354034424e-01 -7.480139285326004028e-02 -2.016591578722000122e-01 -2.129237055778503418e-01 1.312531679868698120e-01 -2.587687410414218903e-02 1.119847521185874939e-01 2.833420336246490479e-01 1.666339188814163208e-01 -2.497639320790767670e-02 3.049342520534992218e-02 -1.543691605329513550e-01 2.157908082008361816e-01 9.595824033021926880e-02 9.502822905778884888e-02 -2.770562767982482910e-01 -8.510755747556686401e-02
-3.227388486266136169e-02 1.744740903377532959e-01 1.486248075962066650e-01 -4.256356358528137207e-01 -3.364562988281250000e-02 -2.309359908103942871e-01 -2.484325766563415527e-01 -7.997168600559234619e-02 -1.060655936598777771e-01 -1.236676052212715149e-01 -6.819456815719604492e-02 1.775040775537490845e-01 1.430822163820266724e-01 -2.862201333045959473e-01 2.778329849243164062e-01 1.006363853812217712e-01 -8.532379567623138428e-02 -2.303996533155441284e-01 -2.094749808311462402e-01 5.078611895442008972e-02 2.566874325275421143e-01 1.125733703374862671e-01 2.468371689319610596e-01 -1.751348935067653656e-02 -3.264903128147125244e-01 -7.475764490664005280e-03 8.287922292947769165e-02 1.371155027300119400e-03 1.653211889788508415e-03 6.019981950521469116e-02 -1.411083489656448364e-01 -8.117037266492843628e-02
-2.178359180688858032e-01 -1.891296803951263428e-01 2.348538935184478760e-01 -1.245433613657951355e-01 -5.234890617430210114e-03 2.426467537879943848e-01 -8.530029654502868652e-02 -2.743142098188400269e-02 1.906363070011138916e-01 -9.334575384855270386e-02 -1.568891108036041260e-01 -1.924147009849548340e-01 3.045660853385925293e-01 -1.782071590423583984e-01 4.015811160206794739e-02 -3.179343640804290771e-01 -1.541495770215988159e-01 -2.982942759990692139e-01 -8.143333718180656433e-03 -1.223806813359260559e-01 2.579128444194793701e-01 -1.057093292474746704e-01 1.232738569378852844e-01 1.937460899353027344e-01 4.276339709758758545e-02 9.942296147346496582e-02 -2.588276006281375885e-02 1.125356405973434448e-01 3.126003146171569824e-01 -1.186806010082364082e-03 -2.283714562654495239e-01 -1.101638525724411011e-01
1.486501395702362061e-01 -9.282478690147399902e-02 2.744709849357604980e-01 -5.673443898558616638e-02 3.953269124031066895e-02 -7.824602723121643066e-02 -1.533291935920715332e-01 1.505681276321411133e-01 -6.369175016880035400e-02 -2.006146907806396484e-01 -2.414988428354263306e-01 -1.914617270231246948e-01 3.503507375717163086e-01 -1.798708438873291016e-01 -1.327524632215499878e-01 -2.238031774759292603e-01 -7.487741112709045410e-02 -3.750963807106018066e-01 -1.809001415967941284e-01 -1.914710849523544312e-01 1.092446073889732361e-01 -9.476262144744396210e-03 1.882753223180770874e-01 -7.925555855035781860e-02 1.373425424098968506e-01 -8.548068255186080933e-02 -2.488587051630020142e-01 1.675727367401123047e-01 1.293261162936687469e-02 -1.924504041671752930e-01 -2.138752490282058716e-01 -7.876453548669815063e-02
-2.225198298692703247e-01 -1.230852007865905762e-01 1.905441433191299438e-01 -3.750646412372589111e-01 2.236353466287255287e-04 2.139481715857982635e-02 -2.774202823638916016e-01 -8.528710342943668365e-03 4.103149846196174622e-02 -6.365241855382919312e-02 -7.778362184762954712e-02 -4.275065362453460693e-01 9.403204172849655151e-02 -8.737875521183013916e-02 1.705959737300872803e-01 -1.424800753593444824e-01 -1.704149693250656128e-01 -2.710722088813781738e-01 -2.778811752796173096e-01 3.127827346324920654e-01 1.906594820320606232e-02 2.085190825164318085e-02 -9.199344553053379059e-03 1.430593430995941162e-01 -1.294688880443572998e-01 9.412984549999237061e-02 1.613745391368865967e-01 1.333708167076110840e-01 1.742978394031524658e-01 1.137515455484390259e-01 -7.815485447645187378e-02 5.131465196609497070e-02
6.139096990227699280e-02 1.068391874432563782e-01 1.478147506713867188e-01 -2.591873146593570709e-02 9.657943993806838989e-02 -2.454854398965835571e-01 -1.980459839105606079e-01 -3.453737795352935791e-01 -1.761533915996551514e-01 6.164326798170804977e-03 -2.408514767885208130e-01 2.158395498991012573e-01 1.192683279514312744e-01 1.578189432621002197e-01 3.185167014598846436e-01 6.124979816377162933e-03 -3.322511166334152222e-02 -2.669390141963958740e-01 -2.524358332157135010e-01 -9.780503064393997192e-02 2.133278101682662964e-01 4.774982109665870667e-02 -7.314848899841308594e-02 2.750355303287506104e-01 -1.088901683688163757e-01 -2.084141224622726440e-02 -2.504213750362396240e-01 -1.906515210866928101e-01 1.981795430183410645e-01 2.570806816220283508e-02 -1.704810857772827148e-01 5.593930184841156006e-02
3.206390142440795898e-02 5.129160732030868530e-02 -3.754243254661560059e-03 -1.610050052404403687e-01 -2.206955254077911377e-01 -9.429374337196350098e-02 -3.315234482288360596e-01 -2.721699178218841553e-01 1.642388664186000824e-02 -3.325852453708648682e-01 -3.126224130392074585e-02 -2.155448496341705322e-01 3.432987630367279053e-02 -2.778335241600871086e-03 1.152798086404800415e-01 -2.709962725639343262e-01 -8.414907008409500122e-02 -1.910464316606521606e-01 -8.695444092154502869e-03 -2.831201255321502686e-01 8.072842657566070557e-02 -3.195672333240509033e-01 1.304364353418350220e-01 1.550017297267913818e-02 -2.343191057443618774e-01 -2.201773785054683685e-02 -7.849248498678207397e-02 1.095257792621850967e-02 5.223801359534263611e-02 2.052365839481353760e-01 -3.317179381847381592e-01 1.277592182159423828e-01
2.540983259677886963e-02 3.412039875984191895e-01 3.475875779986381531e-02 -1.980818361043930054e-01 -2.001752257347106934e-01 -2.438547462224960327e-01 6.257115304470062256e-02 -8.035842329263687134e-02 2.322520613670349121e-01 6.486260890960693359e-02 -2.108075469732284546e-01 -1.602691859006881714e-01 -3.495064377784729004e-02 7.855562865734100342e-02 4.598692804574966431e-02 -8.597730845212936401e-02 -2.242452353239059448e-01 -1.802990436553955078e-01 -3.839803040027618408e-01 1.144640371203422546e-01 -1.025376617908477783e-01 -1.197634041309356689e-01 5.339160189032554626e-02 1.318319290876388550e-01 -2.109904959797859192e-02 -1.904747188091278076e-01 -7.917186617851257324e-02 9.098280221223831177e-02 1.197603121399879456e-01 -1.456214785575866699e-01 -3.972423672676086426e-01 -2.331577688455581665e-01
-3.576941415667533875e-02 -3.109411150217056274e-02 -7.415320724248886108e-02 -1.077764034271240234e-01 -8.928989619016647339e-02 -9.314823895692825317e-02 -8.661891520023345947e-02 -1.695404499769210815e-01 -9.344547055661678314e-03 -1.779409945011138916e-01 -2.528308704495429993e-02 7.832321524620056152e-02 1.467124670743942261e-01 -3.041931092739105225e-01 -8.968153595924377441e-02 -3.967234492301940918e-01 4.769484698772430420e-02 -2.634408473968505859e-01 -2.424931079149246216e-01 -2.295903116464614868e-01 -2.426200658082962036e-01 -1.370337605476379395e-01 3.966992795467376709e-01 1.247910112142562866e-01 2.010096907615661621e-01 1.121658086776733398e-01 -3.125597834587097168e-01 -1.068522930145263672e-01 1.764719374477863312e-02 -6.379158049821853638e-02 -6.974707543849945068e-02 -6.789646297693252563e-02
-2.239270359277725220e-01 -2.226019650697708130e-01 -1.999037526547908783e-02 -3.839338719844818115e-01 -8.631691336631774902e-02 -8.444019407033920288e-02 5.785350129008293152e-02 -1.248157322406768799e-01 -1.872043460607528687e-01 -1.265711039304733276e-01 -1.705383062362670898e-01 -1.899139136075973511e-01 -1.512927412986755371e-01 -1.573833227157592773e-01 -2.059838771820068359e-01 2.609575092792510986e-01 -9.982901066541671753e-02 -2.851127386093139648e-01 -1.220415756106376648e-01 -1.054041236639022827e-01 3.686811774969100952e-02 1.165521517395973206e-01 4.465862736105918884e-02 2.009836435317993164e-01 -5.854920670390129089e-02 8.165770024061203003e-02 -1.709254533052444458e-01 1.630769968032836914e-01 1.314620822668075562e-01 -1.292908284813165665e-02 -6.359239667654037476e-02 -4.273161888122558594e-01
1.877405792474746704e-01 -1.016203686594963074e-01 2.608622014522552490e-01 -3.011309802532196045e-01 -1.271574795246124268e-01 -2.418250143527984619e-01 -9.976726956665515900e-03 -7.012138515710830688e-02 -1.301166415214538574e-01 2.657408826053142548e-02 -1.877244263887405396e-01 -1.430151164531707764e-01 4.345907568931579590e-01 -2.475185692310333252e-01 1.401373594999313354e-01 -2.498965710401535034e-01 4.630212113261222839e-02 -2.503450810909271240e-01 -2.760804593563079834e-01 4.282459616661071777e-02 1.125184595584869385e-01 1.553726643323898315e-01 1.198577284812927246e-01 -8.425438404083251953e-02 1.101350709795951843e-01 3.606124594807624817e-02 -1.708853244781494141e-01 6.795080006122589111e-02 -4.112763702869415283e-02 -1.001498922705650330e-01 -1.872499734163284302e-01 -1.237383484840393066e-01
2.053785324096679688e-01 2.092305272817611694e-01 1.000078245997428894e-01 -9.343410283327102661e-02 -2.166105061769485474e-01 4.705490171909332275e-02 -2.441958189010620117e-01 -5.192746594548225403e-02 8.473018556833267212e-02 6.202688440680503845e-02 -3.573399484157562256e-01 1.999327540397644043e-01 5.288132652640342712e-02 1.243877559900283813e-01 2.417150326073169708e-02 -1.404039710760116577e-01 6.539364904165267944e-02 -3.540191352367401123e-01 -3.530507981777191162e-01 -3.294397890567779541e-02 -5.767047777771949768e-02 -3.342950642108917236e-01 -9.769506007432937622e-02 2.313968390226364136e-01 6.318224966526031494e-02 -1.981419175863265991e-01 -1.374105513095855713e-01 -1.020640879869461060e-01 2.104689627885818481e-01 1.644645445048809052e-02 -1.263626962900161743e-01 -8.372589363716542721e-04
1.708326786756515503e-01 -2.986041903495788574e-01 1.173715889453887939e-01 4.853347688913345337e-02 -3.142067492008209229e-01 -4.375187307596206665e-02 -6.844958662986755371e-02 -1.948883682489395142e-01 -1.246024295687675476e-01 -1.056016832590103149e-01 -1.120414286851882935e-01 -1.395857781171798706e-01 1.627458631992340088e-01 6.211996451020240784e-02 -1.995004713535308838e-01 -4.084157198667526245e-02 2.663218080997467041e-01 -8.386253565549850464e-02 -3.528242111206054688e-01 -2.241988480091094971e-01 -6.484764814376831055e-02 -1.954237222671508789e-01 8.917242288589477539e-02 2.293134480714797974e-01 1.001311764121055603e-01 -1.822788268327713013e-01 -1.303111165761947632e-01 -5.560996383428573608e-02 2.160821110010147095e-01 2.939726412296295166e-01 -1.940656751394271851e-01 -4.409664496779441833e-02
-7.180166244506835938e-02 -2.434601932764053345e-01 1.893063932657241821e-01 3.287991136312484741e-02 -1.344391554594039917e-01 7.072958350181579590e-02 6.343024224042892456e-02 1.128637492656707764e-01 -2.570554614067077637e-01 -2.524867355823516846e-01 1.009277403354644775e-01 1.144181638956069946e-01 8.260456472635269165e-02 -2.737974561750888824e-02 -6.069785915315151215e-03 -2.392940409481525421e-02 -9.568906575441360474e-02 -5.624329671263694763e-02 -3.460991978645324707e-01 -1.045629009604454041e-01 -1.715503484010696411e-01 -3.424257934093475342e-01 2.677337527275085449e-01 1.725933887064456940e-02 2.167728729546070099e-02 -2.150387018918991089e-01 3.323351219296455383e-02 7.264320552349090576e-02 1.764605939388275146e-01 1.975082904100418091e-01 -4.142726361751556396e-01 -2.023937255144119263e-01
-2.619080543518066406e-01 -1.537343859672546387e-01 1.432127803564071655e-01 -2.765208482742309570e-01 -1.178895402699708939e-02 2.284086346626281738e-01 -1.904754191637039185e-01 3.774997312575578690e-03 1.008928567171096802e-01 -1.681087315082550049e-01 -2.570230700075626373e-02 -1.526518613100051880e-01 2.592602372169494629e-01 -2.610142827033996582e-01 1.058385744690895081e-01 -2.476478219032287598e-01 -2.091535180807113647e-01 -3.981292247772216797e-01 -2.885613776743412018e-02 4.151472449302673340e-02 1.063301637768745422e-01 2.216736972332000732e-02 1.424841284751892090e-01 1.326905488967895508e-01 -1.136184111237525940e-01 -7.294397056102752686e-02 1.549303382635116577e-01 1.007916778326034546e-01 3.060679733753204346e-01 -9.105427563190460205e-02 -1.994096040725708008e-01 -5.721656233072280884e-02
-2.961960434913635254e-01 4.895018413662910461e-03 6.113313138484954834e-02 -2.198258191347122192e-01 4.057738184928894043e-02 3.756404388695955276e-03 -3.372126221656799316e-01 -6.551970541477203369e-02 -1.940895169973373413e-01 -2.691680379211902618e-02 3.328059241175651550e-02 6.836886703968048096e-02 4.926574602723121643e-02 1.314238011837005615e-01 1.538858655840158463e-02 -7.614714093506336212e-03 -5.462951213121414185e-02 -1.678622514009475708e-01 -3.830451369285583496e-01 -9.253232181072235107e-02 -4.475961998105049133e-02 1.240602787584066391e-02 5.404756069183349609e-01 -8.758071810007095337e-03 9.066557884216308594e-02 8.104888722300529480e-03 -4.893086478114128113e-02 -2.895458936691284180e-01 1.223779916763305664e-01 2.471918016672134399e-01 2.439504489302635193e-02 -1.560712903738021851e-01
-6.128365918993949890e-02 -3.664758428931236267e-02 -2.056191861629486084e-01 -1.846680641174316406e-01 -1.463802903890609741e-01 2.596145868301391602e-02 -2.317864596843719482e-01 1.401910036802291870e-01 3.902094811201095581e-02 -1.049088165163993835e-01 -1.649306863546371460e-01 -2.559117376804351807e-01 3.725540041923522949e-01 5.042547360062599182e-02 1.216669157147407532e-01 1.932595819234848022e-01 6.910235434770584106e-02 -3.515914976596832275e-01 -2.425335347652435303e-01 1.037564426660537720e-01 1.436534672975540161e-01 3.224002942442893982e-02 1.054777428507804871e-01 2.468864470720291138e-01 -2.137232013046741486e-02 -3.545592427253723145e-01 -1.815658360719680786e-01 -3.772823512554168701e-02 -1.005041785538196564e-02 9.465149790048599243e-02 -1.356714963912963867e-01 -2.111120223999023438e-01
-1.282751858234405518e-01 -1.775513887405395508e-01 -3.566828370094299316e-02 9.458681195974349976e-02 -3.216203153133392334e-01 -2.116887271404266357e-01 -3.710859715938568115e-01 -1.107120588421821594e-01 -2.483687549829483032e-01 -2.147625982761383057e-01 -1.494643837213516235e-01 4.038581997156143188e-02 1.146000251173973083e-01 7.136601954698562622e-02 3.081771777942776680e-03 -2.023814618587493896e-02 -8.746016025543212891e-02 -4.611979797482490540e-02 -8.021967858076095581e-02 -1.322319358587265015e-01 -5.513045191764831543e-02 -1.633161902427673340e-01 1.267355978488922119e-01 -5.293298885226249695e-02 1.674849241971969604e-01 -1.918883323669433594e-01 -3.312885761260986328e-01 -1.582532972097396851e-01 3.846612274646759033e-01 1.785576194524765015e-01 -1.698331832885742188e-01 -5.031291395425796509e-02
-1.148459911346435547e-01 -2.659085579216480255e-02 3.214305341243743896e-01 -3.533336222171783447e-01 4.186686873435974121e-02 -1.492760032415390015e-01 -3.206796348094940186e-01 -6.544510833919048309e-03 -2.616771161556243896e-01 -4.334611073136329651e-02 -7.364696264266967773e-02 -8.818843960762023926e-02 -2.155997045338153839e-02 -1.214131489396095276e-01 2.580980360507965088e-01 -2.285196185111999512e-01 -1.334218233823776245e-01 7.382525503635406494e-02 5.766331031918525696e-02 -1.203801035881042480e-01 5.258255824446678162e-02 -2.285572737455368042e-01 -1.516312956809997559e-01 8.848073333501815796e-02 8.953242003917694092e-02 8.947330713272094727e-02 -1.845150887966156006e-01 4.838872328400611877e-02 2.899170219898223877e-01 1.824405640363693237e-01 -2.152629196643829346e-01 -2.654322981834411621e-01
3.517802804708480835e-02 7.608480006456375122e-02 2.420415729284286499e-01 -3.578459620475769043e-01 9.451141953468322754e-02 -1.049204915761947632e-02 -1.878095567226409912e-01 3.884927835315465927e-03 1.830759942531585693e-01 -1.439763903617858887e-01 4.584591835737228394e-02 1.476574316620826721e-02 9.587918757461011410e-04 -2.076230049133300781e-01 -1.649734973907470703e-01 -1.275712102651596069e-01 1.425277590751647949e-01 -3.410165309906005859e-01 -3.134276270866394043e-01 1.759701371192932129e-01 1.527487933635711670e-01 7.744769752025604248e-02 6.376001983880996704e-02 -6.160974502563476562e-02 -1.549694780260324478e-02 -2.691311836242675781e-01 -2.869969233870506287e-02 2.609711289405822754e-01 3.967395424842834473e-01 1.207666769623756409e-01 -4.082172736525535583e-02 -2.420910447835922241e-02
-1.302018761634826660e-01 -1.465967744588851929e-01 7.105264812707901001e-02 3.627173602581024170e-02 -1.344154328107833862e-01 -1.278865486383438110e-01 -1.415390670299530029e-01 -7.730824407190084457e-03 -2.265056818723678589e-01 -3.158084154129028320e-01 3.531885892152786255e-02 7.200186699628829956e-02 1.702937483787536621e-01 -1.890695691108703613e-01 -1.043232157826423645e-01 -3.005163371562957764e-02 -3.011951223015785217e-02 -4.573568329215049744e-02 -2.467735856771469116e-01 6.638070195913314819e-02 -2.366062700748443604e-01 -2.451609522104263306e-01 2.549914419651031494e-01 -1.559205949306488037e-01 1.593621522188186646e-01 -1.374742537736892700e-01 -2.015719860792160034e-01 2.942897975444793701e-01 1.056060940027236938e-01 2.415809929370880127e-01 -3.894338607788085938e-01 1.566100306808948517e-02
1.217363029718399048e-01 1.120142564177513123e-01 -1.537783294916152954e-01 -1.523966044187545776e-01 -2.130232602357864380e-01 -1.500954926013946533e-01 -3.839009404182434082e-01 -8.582050353288650513e-02 -7.251644134521484375e-02 1.639469414949417114e-01 -4.359705448150634766e-01 1.811074018478393555e-01 1.255968660116195679e-01 1.262619346380233765e-01 8.049701899290084839e-02 -8.324892818927764893e-02 -1.386838406324386597e-02 -5.983982607722282410e-02 -4.041384756565093994e-01 -3.838962316513061523e-02 1.109331250190734863e-01 -2.165163159370422363e-01 -2.280176803469657898e-02 -1.194581538438796997e-01 -1.888090968132019043e-01 4.001317080110311508e-03 -1.468665599822998047e-01 1.611614078283309937e-01 1.175078302621841431e-01 1.012323573231697083e-01 -1.290936917066574097e-01 -1.910350024700164795e-01
-3.762742877006530762e-01 -6.170941516757011414e-02 1.997967213392257690e-01 -1.056210398674011230e-01 1.894106417894363403e-01 7.374599575996398926e-02 -3.926126956939697266e-01 -7.427210360765457153e-02 -1.047346815466880798e-01 -1.707930266857147217e-01 -3.883216530084609985e-02 9.069403633475303650e-03 7.151029258966445923e-02 -4.236740246415138245e-02 -3.588533401489257812e-02 -7.090015709400177002e-02 -2.624097093939781189e-02 -7.078346610069274902e-02 -3.748946189880371094e-01 -5.166332796216011047e-02 1.054469048976898193e-01 6.268350407481193542e-03 4.384125471115112305e-01 5.608051083981990814e-03 1.340860128402709961e-01 -8.910712599754333496e-02 -3.433297947049140930e-02 -3.055645227432250977e-01 1.029620394110679626e-01 2.039103358983993530e-01 -7.669675350189208984e-02 -1.294840127229690552e-01
6.916493177413940430e-02 -1.841153949499130249e-01 8.888626098632812500e-02 -4.841917455196380615e-01 1.428539007902145386e-01 7.855915278196334839e-02 -2.538864016532897949e-01 -2.432133629918098450e-02 6.835585087537765503e-02 -7.235535886138677597e-03 -1.020941287279129028e-01 -4.956091940402984619e-02 4.213264957070350647e-02 -2.300636842846870422e-02 3.193999081850051880e-02 -1.754024177789688110e-01 9.220384061336517334e-02 -3.666442632675170898e-01 1.183985359966754913e-02 -8.925354480743408203e-02 2.219501435756683350e-01 2.681452594697475433e-02 -2.440023794770240784e-02 -1.666188240051269531e-01 -2.737164869904518127e-02 -3.100581467151641846e-01 -3.316969275474548340e-01 1.553982049226760864e-01 5.990407615900039673e-02 7.891001179814338684e-03 -2.476265467703342438e-02 -3.331019878387451172e-01
-3.354557454586029053e-01 -1.809717416763305664e-01 1.907359659671783447e-01 -8.057690411806106567e-02 -2.362325489521026611e-01 -3.263745307922363281e-01 -1.871916800737380981e-01 2.782610431313514709e-02 4.477534070611000061e-02 -2.286687791347503662e-01 -2.470061182975769043e-02 -1.255769282579421997e-01 1.590680778026580811e-01 -1.295303106307983398e-01 -6.155923008918762207e-03 -5.192612484097480774e-02 -3.282114118337631226e-02 -2.179812937974929810e-01 -5.076534152030944824e-01 -1.857306063175201416e-01 -2.461812049150466919e-01 1.277804002165794373e-02 1.427251845598220825e-01 6.730401515960693359e-02 -3.322810633108019829e-03 5.225095897912979126e-02 1.066743303090333939e-02 7.024578005075454712e-02 1.631353795528411865e-01 -1.345343589782714844e-01 -2.041506953537464142e-02 1.372124105691909790e-01
1.042386442422866821e-01 -2.630551159381866455e-01 -2.543676197528839111e-01 6.792086362838745117e-02 4.259293898940086365e-02 -2.329902797937393188e-01 -6.154244020581245422e-02 -1.336655020713806152e-01 7.359495013952255249e-02 -1.506673395633697510e-01 -2.516212165355682373e-01 -3.045134842395782471e-01 1.359216421842575073e-01 -2.284438610076904297e-01 2.251472882926464081e-02 1.222114264965057373e-01 -7.921257615089416504e-02 -1.669162064790725708e-01 -2.021976560354232788e-01 7.142798602581024170e-02 1.724103242158889771e-01 6.518609821796417236e-02 1.551618427038192749e-01 2.490139007568359375e-01 3.754283487796783447e-02 -2.302175611257553101e-01 1.290131174027919769e-02 1.011016890406608582e-01 1.805930882692337036e-01 -5.775793455541133881e-03 -4.012687802314758301e-01 -2.096773236989974976e-01
-4.758279621601104736e-01 -1.990432590246200562e-01 1.142272949218750000e-01 -1.640493571758270264e-01 3.944649547338485718e-02 5.088051781058311462e-02 -3.137501478195190430e-01 -2.972743101418018341e-02 -3.972662240266799927e-02 -2.351021617650985718e-01 -2.400448918342590332e-01 3.615686669945716858e-02 2.402108460664749146e-01 -5.329348519444465637e-02 -6.332641094923019409e-02 -2.774806022644042969e-01 5.981396138668060303e-02 -8.625946938991546631e-02 -1.136643812060356140e-01 -9.185861796140670776e-02 9.529356658458709717e-02 4.890812933444976807e-02 4.234360456466674805e-01 6.659366190433502197e-02 -6.221730634570121765e-02 1.706287823617458344e-02 1.937234997749328613e-01 2.580234967172145844e-02 1.745622903108596802e-01 1.503487378358840942e-01 8.156558126211166382e-02 -5.955357477068901062e-02
2.490135282278060913e-02 -2.016218453645706177e-01 1.535217612981796265e-01 -1.557319313287734985e-01 3.094730079174041748e-01 4.976715892553329468e-02 -2.640110850334167480e-01 -1.748075485229492188e-01 1.272715777158737183e-01 -1.840654909610748291e-01 -3.154465556144714355e-01 -1.837394535541534424e-01 9.192731231451034546e-02 -2.784672975540161133e-01 8.365678042173385620e-02 -1.112676188349723816e-01 -2.194889821112155914e-02 7.814688235521316528e-02 -3.508004248142242432e-01 9.637279063463211060e-02 6.616917997598648071e-02 1.589318066835403442e-01 -7.394017186015844345e-03 1.699006259441375732e-01 4.809225723147392273e-02 -1.652513593435287476e-01 1.563343703746795654e-01 1.701670736074447632e-01 1.673347651958465576e-01 1.644296348094940186e-01 -2.780308127403259277e-01 1.040472835302352905e-01
1.136539056897163391e-01 -7.589753717184066772e-02 -2.124453186988830566e-01 -1.227622032165527344e-01 -8.882707357406616211e-02 8.516421169042587280e-02 -1.790417134761810303e-01 -1.368264108896255493e-01 -4.276155307888984680e-02 -1.005799472332000732e-01 -3.335101529955863953e-02 -1.543441116809844971e-01 1.145600751042366028e-01 -2.825294733047485352e-01 -6.449516862630844116e-02 -2.191609144210815430e-01 -2.338630110025405884e-01 -1.419139653444290161e-01 -3.713129758834838867e-01 -2.849609851837158203e-01 -2.353849560022354126e-01 -2.337185591459274292e-01 2.402964979410171509e-01 3.614538609981536865e-01 2.093514651060104370e-01 1.040146350860595703e-01 -8.805967122316360474e-02 4.226249456405639648e-02 1.007945686578750610e-01 -2.051549963653087616e-02 -6.407318264245986938e-02 4.447340965270996094e-02
1.202974915504455566e-01 -8.073993772268295288e-02 1.904752571135759354e-03 -3.104867935180664062e-01 2.940303683280944824e-01 -2.330887615680694580e-01 -4.868091940879821777e-01 -1.300787627696990967e-01 6.938253343105316162e-02 -3.323842957615852356e-02 -1.530596166849136353e-01 1.408560723066329956e-01 -1.825453341007232666e-02 -1.657675057649612427e-01 -5.287639051675796509e-02 1.526604443788528442e-01 -8.047446608543395996e-03 -1.956239640712738037e-01 -1.202315986156463623e-01 8.389992266893386841e-02 1.117183566093444824e-01 -5.859253183007240295e-02 1.014172434806823730e-01 1.158701255917549133e-01 -8.230059593915939331e-02 -1.255832016468048096e-01 8.674811571836471558e-02 1.713518500328063965e-01 3.326493799686431885e-01 3.136392831802368164e-01 -4.636696726083755493e-02 1.214750111103057861e-01
4.477233812212944031e-02 -2.723544836044311523e-01 -2.944778883829712868e-03 -2.804150879383087158e-01 -1.562993526458740234e-01 6.738993804901838303e-03 -4.624235257506370544e-02 -1.219962760806083679e-01 -1.283139735460281372e-01 -4.982521384954452515e-02 -4.144246876239776611e-01 -2.841512262821197510e-01 1.661610230803489685e-02 -1.179658919572830200e-01 -1.380891054868698120e-01 -3.369781002402305603e-02 1.414352655410766602e-01 -2.032984197139739990e-01 -3.262721598148345947e-01 -2.005437165498733521e-01 1.346621811389923096e-01 -1.694197356700897217e-01 8.470608852803707123e-03 1.798515021800994873e-01 5.083505436778068542e-02 6.382208317518234253e-02 3.952033445239067078e-02 -1.002262309193611145e-01 1.517254859209060669e-01 -2.421564161777496338e-01 1.058729365468025208e-01 -3.153619766235351562e-01
7.855514436960220337e-02 -2.666935324668884277e-01 -6.237987801432609558e-02 -7.683505117893218994e-02 -3.014147877693176270e-01 -9.149851649999618530e-02 -1.415006667375564575e-01 -5.171874910593032837e-02 -1.028425619006156921e-02 -3.549141883850097656e-01 -2.240016758441925049e-01 -2.314830571413040161e-02 1.344885826110839844e-01 -3.469463437795639038e-02 -2.776191532611846924e-01 -8.952056616544723511e-02 -3.292066231369972229e-02 -1.279333978891372681e-01 -2.181122601032257080e-01 -1.597301363945007324e-01 -1.346818506717681885e-01 8.528394252061843872e-02 3.884876891970634460e-02 8.340060710906982422e-02 2.907032370567321777e-01 -2.122595906257629395e-01 -3.454785645008087158e-01 -5.527875572443008423e-02 1.285959128290414810e-02 1.112300157546997070e-01 -3.468494713306427002e-01 2.445900440216064453e-02
-8.752740919589996338e-02 -1.322069298475980759e-02 2.858988940715789795e-01 -2.585055828094482422e-01 9.480001032352447510e-02 -1.408789157867431641e-01 -4.457411170005798340e-01 -1.830258220434188843e-01 2.638866305351257324e-01 4.523345269262790680e-03 7.451267540454864502e-02 -9.412470459938049316e-02 -1.873906105756759644e-01 -3.162887096405029297e-01 -1.490024290978908539e-02 -4.733454808592796326e-02 -1.135902702808380127e-01 -5.387677997350692749e-02 -2.552361786365509033e-01 -1.067908108234405518e-01 2.720675468444824219e-01 -5.406064540147781372e-02 1.680111885070800781e-01 9.095600992441177368e-02 4.641329869627952576e-03 -1.674164235591888428e-01 -1.071890816092491150e-01 2.341689765453338623e-01 5.476612597703933716e-02 -2.797265537083148956e-02 -2.373506426811218262e-01 -2.465671300888061523e-02
1.155471056699752808e-02 1.830412596464157104e-01 4.222758114337921143e-01 -1.022795662283897400e-01 1.473684459924697876e-01 -6.889026612043380737e-02 -1.438635140657424927e-01 -9.296067059040069580e-02 -2.868930697441101074e-01 -2.355387210845947266e-01 3.817937150597572327e-02 1.644879132509231567e-01 1.670237034559249878e-01 -2.125138491392135620e-01 -8.620639145374298096e-02 -7.184984534978866577e-02 -3.135168850421905518e-01 -4.908655956387519836e-02 -2.449909597635269165e-01 2.289156019687652588e-01 1.104934662580490112e-01 -3.477001488208770752e-01 4.392008855938911438e-02 1.131093204021453857e-01 8.401541411876678467e-02 -4.770477116107940674e-02 -8.161881566047668457e-02 -5.989452451467514038e-02 2.070824354887008667e-01 7.157579064369201660e-02 -1.972737312316894531e-01 -4.869371652603149414e-02
-1.508052200078964233e-01 -3.933764398097991943e-01 -3.941427916288375854e-02 1.172289475798606873e-01 -7.594648748636245728e-02 -1.795436441898345947e-01 -2.592000663280487061e-01 3.187780827283859253e-02 -5.969150736927986145e-02 3.274687007069587708e-02 -5.254686623811721802e-02 -1.694109886884689331e-01 1.830931454896926880e-01 -7.959820330142974854e-02 -1.675496697425842285e-01 3.222768753767013550e-02 -1.200339421629905701e-01 -3.476209193468093872e-02 -2.181164324283599854e-01 7.468208670616149902e-02 -1.113005205988883972e-01 -8.819338679313659668e-02 2.807348370552062988e-01 2.533881366252899170e-01 -1.510504633188247681e-01 -3.229407072067260742e-01 -2.284131199121475220e-01 1.842049956321716309e-01 -6.381212174892425537e-02 -1.043151877820491791e-02 -2.353995740413665771e-01 -3.019733428955078125e-01
7.039344310760498047e-02 -7.168164104223251343e-02 1.813088953495025635e-01 -4.259828329086303711e-01 -7.572025060653686523e-02 1.291730999946594238e-01 -1.405609250068664551e-01 -2.550650835037231445e-01 1.061099246144294739e-01 7.565023750066757202e-02 7.141561806201934814e-02 1.720868945121765137e-01 2.338068932294845581e-01 -1.425710469484329224e-01 1.106061115860939026e-01 -6.909942626953125000e-02 2.009011805057525635e-01 -5.921394377946853638e-02 -3.508099317550659180e-01 -1.413795948028564453e-01 2.756759226322174072e-01 -1.251166313886642456e-01 1.612857133150100708e-01 7.813661545515060425e-02 -2.022411823272705078e-01 -1.536252796649932861e-01 3.070335648953914642e-02 1.407821942120790482e-02 2.019466608762741089e-01 2.136303037405014038e-01 -2.388777881860733032e-01 6.943336129188537598e-02
-1.466469019651412964e-01 -7.677268236875534058e-02 1.415056586265563965e-01 -6.986955553293228149e-02 -2.371917963027954102e-01 -3.620323538780212402e-01 1.083067953586578369e-01 -6.312394887208938599e-02 2.725611906498670578e-03 -3.827489912509918213e-01 -1.079683303833007812e-01 -2.229579351842403412e-02 8.389198780059814453e-02 -2.479568570852279663e-01 5.449390783905982971e-02 -9.407868608832359314e-03 -1.548262387514114380e-01 -8.378250151872634888e-02 -3.808507323265075684e-01 -2.349594682455062866e-01 -1.270724236965179443e-01 6.815028935670852661e-02 2.771791219711303711e-01 4.687915369868278503e-02 -5.883527453988790512e-03 1.102670282125473022e-01 -5.547340959310531616e-02 8.885095268487930298e-02 2.881599068641662598e-01 2.431322336196899414e-01 1.226209551095962524e-01 -5.480277165770530701e-02
-2.054021805524826050e-01 -1.052680164575576782e-01 1.444588005542755127e-01 -1.378313750028610229e-01 6.209424510598182678e-02 2.541349232196807861e-01 -1.390444785356521606e-01 -3.184001520276069641e-02 1.363717615604400635e-01 6.918127648532390594e-03 -3.220340609550476074e-02 -8.941193670034408569e-02 2.803546786308288574e-01 -2.979188859462738037e-01 2.119070440530776978e-01 -2.340303659439086914e-01 -1.463796049356460571e-01 -3.705655336380004883e-01 -5.848347768187522888e-02 5.322464555501937866e-02 2.360638678073883057e-01 -1.662508696317672729e-01 1.942299753427505493e-01 1.876352578401565552e-01 1.071829125285148621e-01 1.719109900295734406e-02 -8.116716146469116211e-02 -4.381893575191497803e-02 2.042456418275833130e-01 6.492580473423004150e-02 -3.643540143966674805e-01 -5.563557893037796021e-02
-2.562163770198822021e-01 6.516801193356513977e-03 1.591463088989257812e-01 -1.816217452287673950e-01 1.916231215000152588e-01 8.096545934677124023e-03 -3.899899721145629883e-01 -6.759317219257354736e-02 -7.472383975982666016e-02 -1.591762453317642212e-01 -4.287659749388694763e-02 9.176068007946014404e-02 1.988543570041656494e-02 1.215885207056999207e-01 2.359538711607456207e-02 -6.491425447165966034e-04 5.749101284891366959e-03 -9.970045834779739380e-02 -3.081282377243041992e-01 -1.122710481286048889e-02 6.061974912881851196e-02 -8.787038177251815796e-02 3.879229128360748291e-01 -1.729136705398559570e-02 5.050766281783580780e-03 -2.923304773867130280e-02 -5.231835879385471344e-03 -3.858442902565002441e-01 2.381069660186767578e-01 3.365547060966491699e-01 6.037560105323791504e-02 -1.871398091316223145e-01
1.856799796223640442e-02 -4.366314783692359924e-02 9.862607717514038086e-02 1.749898493289947510e-02 -2.139463573694229126e-01 -1.570549607276916504e-01 -1.072159335017204285e-01 -2.285322695970535278e-01 -4.266732931137084961e-02 -3.475997745990753174e-01 -3.848387673497200012e-02 -2.417666763067245483e-01 2.458283901214599609e-01 -1.457666903734207153e-01 1.865385025739669800e-01 -9.512030333280563354e-02 -2.141649276018142700e-01 -4.112061262130737305e-01 -5.902123078703880310e-02 -1.717206984758377075e-01 -1.342560444027185440e-02 -1.824897080659866333e-01 -2.554482221603393555e-02 -6.886740028858184814e-02 -4.620496928691864014e-02 -4.300364851951599121e-02 -1.990998238325119019e-01 4.283897578716278076e-02 2.436674199998378754e-02 5.362433940172195435e-02 -4.524366259574890137e-01 7.082943618297576904e-02
1.165804564952850342e-01 6.780382990837097168e-02 -5.320148542523384094e-02 -3.048100769519805908e-01 -9.203971177339553833e-02 -1.840820610523223877e-01 -1.712432503700256348e-01 -6.785764545202255249e-02 1.080314069986343384e-01 -1.388828456401824951e-02 -1.153072044253349304e-01 9.873840957880020142e-02 5.420091375708580017e-02 -1.747835278511047363e-01 6.680350005626678467e-02 9.180761873722076416e-03 -1.012326553463935852e-01 -1.078417748212814331e-01 -3.130579888820648193e-01 -9.691992402076721191e-02 1.408239603042602539e-01 -4.399021565914154053e-01 2.696937918663024902e-01 6.852748245000839233e-02 -1.880544722080230713e-01 6.829618662595748901e-02 -1.101355254650115967e-01 2.757476866245269775e-01 -7.927275449037551880e-02 4.176099598407745361e-01 -1.140416879206895828e-02 -8.821788430213928223e-02
1.615619808435440063e-01 -1.311687380075454712e-01 2.765457332134246826e-01 8.767879009246826172e-02 3.002295270562171936e-02 -1.962431818246841431e-01 -9.350307285785675049e-03 -2.150690853595733643e-01 -8.938273042440414429e-02 -1.076276302337646484e-01 -3.048627078533172607e-01 -2.130912840366363525e-01 2.530385553836822510e-01 -1.121293529868125916e-01 2.308097779750823975e-01 -8.233650028705596924e-02 -2.775768041610717773e-01 -3.130805790424346924e-01 -2.246093302965164185e-01 -1.714418232440948486e-01 1.209663599729537964e-01 -2.937061525881290436e-02 2.037133648991584778e-02 -1.633051335811614990e-01 4.712305590510368347e-02 -5.485042929649353027e-02 -5.714045464992523193e-02 1.180316507816314697e-01 1.536464244127273560e-01 -1.238512396812438965e-01 -2.917424738407135010e-01 -2.195947021245956421e-01
-3.008905053138732910e-01 -2.265114933252334595e-01 2.304762303829193115e-01 -3.006409406661987305e-01 -1.047413647174835205e-01 -2.335295677185058594e-01 -7.113059610128402710e-02 1.344608366489410400e-01 6.390462070703506470e-02 -4.250999987125396729e-01 -6.847168505191802979e-02 -2.265394628047943115e-01 1.793474145233631134e-02 -6.876072287559509277e-02 5.488203093409538269e-02 -8.261327445507049561e-02 5.174044147133827209e-02 -1.341622769832611084e-01 -2.354644834995269775e-01 -2.406783998012542725e-01 -1.044272556900978088e-01 -1.120370253920555115e-01 1.792018711566925049e-01 -1.720818281173706055e-01 -1.268758922815322876e-01 2.095463126897811890e-01 -8.808548003435134888e-02 2.325195819139480591e-02 9.574418514966964722e-02 -2.903787791728973389e-02 -2.531371414661407471e-01 9.324064105749130249e-02
-3.399503827095031738e-01 1.875844299793243408e-01 1.256512552499771118e-01 -1.955484449863433838e-01 -1.371907144784927368e-01 -4.358825460076332092e-02 -1.398375481367111206e-01 -1.928444765508174896e-02 2.051878124475479126e-01 2.135379984974861145e-02 -1.734467297792434692e-01 1.608163714408874512e-01 1.158222556114196777e-01 -8.328661322593688965e-02 2.020153999328613281e-01 -1.619165986776351929e-01 -5.481733754277229309e-02 -2.997803390026092529e-01 -1.107260212302207947e-01 2.385099381208419800e-01 -1.074048653244972229e-01 5.101323500275611877e-02 3.729543089866638184e-01 2.709814608097076416e-01 -1.847339570522308350e-01 -1.014343500137329102e-01 -2.108401507139205933e-01 7.345691323280334473e-02 2.110169082880020142e-01 -9.621776640415191650e-02 1.206700727343559265e-01 -1.318769603967666626e-01
-1.371855288743972778e-01 -1.337199956178665161e-01 8.508086204528808594e-02 -3.926463425159454346e-01 -1.350111961364746094e-01 -1.099127437919378281e-02 -2.110360711812973022e-01 -2.840994596481323242e-01 2.235846370458602905e-01 -2.434370964765548706e-01 7.601478695869445801e-02 1.166579946875572205e-01 -5.834296718239784241e-02 -2.798308730125427246e-01 1.384999305009841919e-01 -7.395385950803756714e-02 3.055985551327466965e-03 -6.229455024003982544e-02 -4.087449014186859131e-01 1.781972125172615051e-02 1.538686454296112061e-01 -6.197616830468177795e-02 -1.058214604854583740e-01 -4.809555783867835999e-02 -1.199074760079383850e-01 3.301778808236122131e-03 -1.219210103154182434e-01 2.441051900386810303e-01 2.917195260524749756e-01 1.903727352619171143e-01 -2.591927535831928253e-02 1.138355396687984467e-02
-1.441149413585662842e-01 -2.105850540101528168e-02 2.901014983654022217e-01 -4.221582114696502686e-01 1.247633025050163269e-01 -8.335240185260772705e-02 -3.308112323284149170e-01 -3.601260110735893250e-02 -5.203431248664855957e-01 -9.255533665418624878e-02 -1.335414201021194458e-01 3.741743415594100952e-02 1.205996274948120117e-01 -1.397713124752044678e-01 -1.612361669540405273e-01 -3.139870613813400269e-02 -1.953514516353607178e-01 -1.512390822172164917e-01 -9.095346182584762573e-02 1.374939233064651489e-01 -1.198526918888092041e-01 -8.985810726881027222e-02 1.340393126010894775e-01 1.349386870861053467e-01 2.162539027631282806e-02 -1.257488876581192017e-01 9.373260661959648132e-03 -1.046367362141609192e-01 1.894208416342735291e-02 3.136971965432167053e-02 -2.153141051530838013e-01 -4.120185598731040955e-02
-5.949792638421058655e-02 -1.451738774776458740e-01 3.837630152702331543e-02 -2.734095752239227295e-01 -9.534530341625213623e-02 6.458164006471633911e-02 -1.119803413748741150e-01 3.114347346127033234e-02 3.466774821281433105e-01 -1.262149661779403687e-01 -1.043031215667724609e-01 6.948056817054748535e-02 -8.680929988622665405e-02 -2.304743230342864990e-01 5.109781399369239807e-02 -2.743383347988128662e-01 1.856059730052947998e-01 -2.507953643798828125e-01 -3.878847062587738037e-01 2.449544966220855713e-01 1.681355237960815430e-01 2.511125057935714722e-02 2.344861179590225220e-01 2.614134550094604492e-02 8.263649791479110718e-02 -5.196500197052955627e-02 9.485762566328048706e-02 2.277508527040481567e-01 3.160578012466430664e-01 7.119390368461608887e-02 1.868625357747077942e-02 -1.181477606296539307e-01
-1.666449308395385742e-01 -3.181874752044677734e-02 -1.591533720493316650e-01 5.033185705542564392e-02 2.389804869890213013e-01 -1.579293310642242432e-01 -3.658169209957122803e-01 -9.062904864549636841e-02 5.458907783031463623e-02 -2.486434578895568848e-01 -1.709732413291931152e-01 1.173007935285568237e-01 3.059418499469757080e-01 2.691088616847991943e-01 -1.315986067056655884e-01 -1.578101217746734619e-01 -9.559360146522521973e-02 -1.404948234558105469e-01 -3.383217155933380127e-01 1.670889407396316528e-01 -1.593299657106399536e-01 2.701548337936401367e-01 -2.397536486387252808e-02 1.598703861236572266e-01 -1.292428076267242432e-01 -3.691685199737548828e-02 -6.370993703603744507e-02 1.168833076953887939e-01 2.109538316726684570e-01 5.737269297242164612e-02 -1.198896393179893494e-01 -9.753921627998352051e-02
1.579118520021438599e-02 -1.674520969390869141e-01 1.422448307275772095e-01 -1.214023977518081665e-01 -3.068895079195499420e-02 6.912138313055038452e-02 -7.104443758726119995e-02 -2.800987064838409424e-01 -1.838137209415435791e-01 -1.475993990898132324e-01 -1.996602490544319153e-02 -1.667743027210235596e-01 3.413489460945129395e-01 -1.968908011913299561e-01 -1.674845814704895020e-01 -1.971823424100875854e-01 -2.508470118045806885e-01 -2.222645133733749390e-01 -1.673543751239776611e-01 -1.080615073442459106e-01 -3.298955559730529785e-01 -3.253849148750305176e-01 2.070194855332374573e-02 2.848514914512634277e-02 -1.818428337574005127e-01 -2.980309538543224335e-03 -1.232961267232894897e-01 -3.834025934338569641e-02 2.612632513046264648e-01 1.397571265697479248e-01 -1.859576106071472168e-01 3.792859986424446106e-02
3.902276977896690369e-02 -5.340423062443733215e-02 8.816543966531753540e-02 -7.053451240062713623e-02 2.156570702791213989e-01 -1.145679205656051636e-01 -2.261610329151153564e-01 -2.909245491027832031e-01 -2.467471212148666382e-01 8.815021067857742310e-02 -1.038237214088439941e-01 2.852104306221008301e-01 2.173032760620117188e-01 5.807996168732643127e-02 -3.622410073876380920e-02 -1.164216026663780212e-01 -2.497222572565078735e-01 -4.942967891693115234e-01 -4.207446426153182983e-02 -9.956073947250843048e-03 4.827003926038742065e-03 -4.818645864725112915e-02 3.751183450222015381e-01 1.561553329229354858e-01 3.459206223487854004e-02 2.577321603894233704e-02 -2.171335071325302124e-01 8.836431801319122314e-02 3.848592564463615417e-02 -2.208885177969932556e-02 8.945797383785247803e-02 -1.357448250055313110e-01
-2.418174594640731812e-01 -6.305109243839979172e-03 1.113785430788993835e-01 -4.302644431591033936e-01 -1.463555991649627686e-01 2.816493809223175049e-01 -9.774980694055557251e-02 -5.290154367685317993e-02 5.948977544903755188e-02 -9.263792634010314941e-02 -1.286373436450958252e-01 4.684529732912778854e-03 3.358528017997741699e-01 5.132534354925155640e-02 2.354741562157869339e-03 -1.256670616567134857e-02 -9.345021098852157593e-02 -2.162256091833114624e-01 -3.336805999279022217e-01 -1.440283656120300293e-01 3.114310801029205322e-01 2.174559049308300018e-02 1.611926555633544922e-01 2.665529400110244751e-02 -1.494354754686355591e-01 -6.053983792662620544e-02 6.528529920615255833e-04 6.825903803110122681e-02 -8.344016224145889282e-02 -2.485388964414596558e-01 -2.718708515167236328e-01 -3.916867077350616455e-02
6.828859448432922363e-02 -2.343397438526153564e-01 -2.816573716700077057e-02 -7.241078466176986694e-02 -3.633296489715576172e-02 -1.413631439208984375e-01 -1.427390426397323608e-01 -3.024750053882598877e-01 -5.647735297679901123e-02 1.287193503230810165e-02 -1.170415952801704407e-01 -5.199452117085456848e-02 2.062616944313049316e-01 -3.557378053665161133e-02 -2.418704777956008911e-01 1.706378608942031860e-01 2.557142078876495361e-01 -2.541021406650543213e-01 -3.154106438159942627e-01 -1.095399186015129089e-01 2.229440398514270782e-02 -1.863019019365310669e-01 -2.274507284164428711e-02 1.400833725929260254e-01 3.835147945210337639e-03 -7.308376580476760864e-02 -1.204571649432182312e-01 2.447156012058258057e-01 1.528719663619995117e-01 4.895213246345520020e-01 4.426973313093185425e-02 9.236551821231842041e-02
7.645313441753387451e-02 -1.128648370504379272e-01 1.198773682117462158e-01 -2.595443427562713623e-01 -2.506503760814666748e-01 -8.763682097196578979e-02 9.372632205486297607e-02 4.929357767105102539e-02 -1.919603794813156128e-01 -2.825611233711242676e-01 -1.715033054351806641e-01 -2.071511596441268921e-01 3.846254050731658936e-01 -2.069355249404907227e-01 8.013491332530975342e-02 -7.380677759647369385e-02 6.818845402449369431e-03 -7.107557356357574463e-02 -2.991788387298583984e-01 -7.586845010519027710e-02 -1.217960193753242493e-01 -1.359209418296813965e-01 1.874341964721679688e-01 2.027939260005950928e-01 6.111856177449226379e-02 -3.217555209994316101e-02 -2.357848584651947021e-01 1.251983940601348877e-01 3.461351692676544189e-01 5.531952902674674988e-02 2.526461519300937653e-02 1.297836005687713623e-01
-7.619359344244003296e-02 -6.950937211513519287e-02 1.489004045724868774e-01 -3.076353371143341064e-01 -7.057005912065505981e-02 4.831856489181518555e-02 5.352937802672386169e-02 -2.914776206016540527e-01 2.470198273658752441e-02 -1.505383104085922241e-01 -1.224017050117254257e-02 2.026586979627609253e-01 1.567219495773315430e-01 -2.866818606853485107e-01 -6.295126862823963165e-03 1.701375395059585571e-01 -2.637761831283569336e-01 -1.784114241600036621e-01 -2.576715648174285889e-01 -4.937610030174255371e-02 1.337385922670364380e-01 1.555761545896530151e-01 8.141876757144927979e-02 3.798642158508300781e-01 -3.105628676712512970e-02 4.167453944683074951e-02 -1.723978668451309204e-01 -2.590170800685882568e-01 6.221309676766395569e-02 -9.330801665782928467e-02 1.488582044839859009e-02 -3.187761902809143066e-01
2.047504931688308716e-01 -1.851914674043655396e-01 3.035557270050048828e-01 -3.398233652114868164e-01 6.584751605987548828e-02 -3.098025918006896973e-01 -2.249610237777233124e-02 -8.753900974988937378e-02 -1.707630008459091187e-01 -8.576679974794387817e-02 -2.720102965831756592e-01 -1.618530750274658203e-01 3.284883499145507812e-01 -1.374836862087249756e-01 5.378923565149307251e-02 -5.420454591512680054e-02 -1.976317167282104492e-02 -9.135212004184722900e-02 -1.304218918085098267e-01 -8.764665573835372925e-02 1.734784096479415894e-01 1.175959333777427673e-01 3.763601779937744141e-01 4.809911176562309265e-02 1.032327115535736084e-01 1.789761520922183990e-02 -2.068183124065399170e-01 -1.513950526714324951e-01 4.799859970808029175e-02 -1.184174418449401855e-01 -5.980239063501358032e-02 -1.429924368858337402e-01
-2.148125171661376953e-01 -1.194208934903144836e-01 2.262869477272033691e-01 -3.010061085224151611e-01 2.092096954584121704e-01 -1.498315483331680298e-01 -2.529394030570983887e-01 -1.436379849910736084e-01 3.613144904375076294e-02 -1.252115517854690552e-01 -1.242040935903787613e-02 -1.390163600444793701e-01 -1.064825430512428284e-01 -1.863500177860260010e-01 -3.781931300181895494e-04 -8.049301058053970337e-02 1.692705005407333374e-01 -1.724649667739868164e-01 -2.404106408357620239e-01 -4.060053266584873199e-03 8.339710533618927002e-02 -3.090296685695648193e-02 5.803197622299194336e-02 8.170960098505020142e-02 -1.491795033216476440e-01 -2.201687693595886230e-01 -9.035290777683258057e-02 4.558136165142059326e-01 2.158670276403427124e-01 2.511660158634185791e-01 -1.185955256223678589e-01 1.156591996550559998e-01
1.794809848070144653e-01 -9.250831604003906250e-02 2.507220208644866943e-01 -6.077113002538681030e-02 -9.306307882070541382e-02 -3.512424230575561523e-02 -2.964072525501251221e-01 -1.663608551025390625e-01 -2.359022386372089386e-02 -8.089306950569152832e-02 1.836994290351867676e-02 1.709143966436386108e-01 8.034962415695190430e-02 -2.797731757164001465e-01 1.505587548017501831e-01 5.709314718842506409e-02 5.066528916358947754e-02 -1.641313582658767700e-01 -3.803807795047760010e-01 -4.422842264175415039e-01 7.320131361484527588e-02 -2.634252607822418213e-01 -1.342113018035888672e-01 1.374814957380294800e-01 -1.434515714645385742e-01 -1.218756288290023804e-01 -6.892748922109603882e-02 1.970520317554473877e-01 2.000654786825180054e-01 -1.048054248094558716e-01 -2.344725281000137329e-02 -8.883600682020187378e-02
-5.022468417882919312e-02 -2.632119953632354736e-01 3.474605977535247803e-01 -3.905453532934188843e-02 -1.650125086307525635e-01 -2.359521687030792236e-01 -8.974822238087654114e-03 1.479753702878952026e-01 -1.358467489480972290e-01 -4.181860983371734619e-01 1.151187904179096222e-02 5.664675310254096985e-02 1.112857535481452942e-01 -6.772978603839874268e-02 -9.774467907845973969e-03 9.738297760486602783e-02 -1.482110619544982910e-01 -1.182001978158950806e-01 -3.756383955478668213e-01 -2.481645792722702026e-01 -5.246235057711601257e-02 -1.429953873157501221e-01 3.453323245048522949e-01 1.545388530939817429e-02 -1.565106026828289032e-02 2.601943723857402802e-02 -1.675252914428710938e-01 8.821134269237518311e-02 2.313718050718307495e-01 7.256024330854415894e-02 8.715300937183201313e-04 3.081525303423404694e-02
7.814269512891769409e-02 -2.612184882164001465e-01 1.722882390022277832e-01 -6.698418408632278442e-02 -8.433745056390762329e-02 -1.243861392140388489e-01 -1.961963772773742676e-01 -1.354372948408126831e-01 1.558497548103332520e-01 1.006555408239364624e-01 -2.961641252040863037e-01 4.496690630912780762e-02 5.468264222145080566e-02 -7.318548113107681274e-02 -3.587842285633087158e-01 1.121787503361701965e-01 -4.773057624697685242e-02 -2.551377415657043457e-01 -3.055147528648376465e-01 -5.022989958524703979e-02 -9.989054873585700989e-03 -1.175033673644065857e-01 -7.467237114906311035e-02 1.124569773674011230e-01 2.274454981088638306e-01 5.232625827193260193e-02 -2.351332306861877441e-01 8.716000616550445557e-02 1.272690445184707642e-01 3.621850311756134033e-01 -2.492761909961700439e-01 1.265776753425598145e-01
-2.785872220993041992e-01 -1.742678582668304443e-01 2.292267382144927979e-01 -2.118650972843170166e-01 7.569587230682373047e-02 1.943146437406539917e-01 -1.989971101284027100e-01 -1.439495831727981567e-01 1.386632621288299561e-01 -7.047207653522491455e-02 1.440934929996728897e-02 1.700657047331333160e-02 1.894823014736175537e-01 -4.657519161701202393e-01 1.024166122078895569e-01 -2.449501007795333862e-01 -2.003081887960433960e-01 -2.515851855278015137e-01 -1.018595770001411438e-01 -5.117475613951683044e-02 2.260627001523971558e-01 -2.145728841423988342e-02 1.173303574323654175e-01 6.215103343129158020e-02 1.062081605195999146e-01 9.661307185888290405e-02 -7.109040766954421997e-02 -3.175439685583114624e-02 2.699558734893798828e-01 4.316971451044082642e-02 -2.302893400192260742e-01 -5.209576338529586792e-02
-5.974452942609786987e-02 -2.462820336222648621e-02 3.957028500735759735e-03 -2.914661169052124023e-01 -1.330830603837966919e-01 -1.303180456161499023e-01 -1.545584648847579956e-01 -7.245921343564987183e-02 1.633628457784652710e-01 7.757994532585144043e-02 -1.131925359368324280e-01 2.214827686548233032e-01 1.121312975883483887e-01 -1.466527879238128662e-01 -5.501128360629081726e-02 6.004775408655405045e-03 -2.482660487294197083e-02 -1.776284426450729370e-01 -2.576822042465209961e-01 -3.111516237258911133e-01 1.550731807947158813e-01 -4.302816987037658691e-01 6.554948538541793823e-02 2.674462199211120605e-01 -8.529507368803024292e-02 -1.092856377363204956e-01 7.198422402143478394e-02 3.327648937702178955e-01 3.482538834214210510e-02 2.657333314418792725e-01 -9.094098210334777832e-02 -1.402835994958877563e-01
-1.550418734550476074e-01 1.166898682713508606e-01 -1.433414369821548462e-01 -1.736235320568084717e-01 1.688961312174797058e-02 -2.238706126809120178e-02 -2.815278768539428711e-01 -1.209037750959396362e-01 1.702879671938717365e-03 3.805070742964744568e-02 -3.580910563468933105e-01 7.404688745737075806e-02 1.692280322313308716e-01 -2.393635548651218414e-02 6.888405233621597290e-02 1.853409856557846069e-01 8.615026017650961876e-04 -1.463851928710937500e-01 -1.967603564262390137e-01 -2.068444192409515381e-01 3.653466701507568359e-02 -7.985741831362247467e-03 8.510205894708633423e-02 -1.393333375453948975e-01 -3.098533451557159424e-01 -1.553560793399810791e-01 1.583298146724700928e-01 1.064350605010986328e-01 2.335450351238250732e-01 4.501888453960418701e-01 -1.367579847574234009e-01 -2.237867712974548340e-01
-9.698536247014999390e-03 -4.785379022359848022e-02 2.514778450131416321e-02 -5.706803500652313232e-02 3.402760997414588928e-02 -2.015954405069351196e-01 -7.694752514362335205e-02 -6.848044693470001221e-02 5.677092820405960083e-03 -6.538522243499755859e-02 -1.883998960256576538e-01 1.352317482233047485e-01 1.138378903269767761e-01 -9.144476056098937988e-02 8.374603092670440674e-02 -9.345898777246475220e-02 2.860075235366821289e-01 1.467661204515025020e-04 -1.884150952100753784e-01 1.340165734291076660e-01 -2.050704360008239746e-01 -2.618759274482727051e-01 5.222680568695068359e-01 1.119544133543968201e-01 -2.649962902069091797e-01 -1.545586735010147095e-01 -1.126733124256134033e-01 -1.605512108653783798e-03 4.149986207485198975e-01 1.223002970218658447e-01 -4.634892940521240234e-02 1.372178047895431519e-01
-3.213203847408294678e-01 -9.898027777671813965e-02 1.949714124202728271e-01 -1.882767677307128906e-01 -6.309922784566879272e-02 1.926624588668346405e-02 -8.084131777286529541e-02 1.305601745843887329e-01 1.249784529209136963e-01 5.804746225476264954e-02 -6.539754569530487061e-02 -1.103168651461601257e-01 2.467066198587417603e-01 -2.152532339096069336e-02 -2.081714570522308350e-02 -3.178688883781433105e-01 -1.669001579284667969e-01 -2.088016420602798462e-01 -2.584339380264282227e-01 2.048262953758239746e-02 4.297421779483556747e-03 2.691722288727760315e-02 2.252235263586044312e-01 3.686614334583282471e-01 6.036460027098655701e-02 1.419126242399215698e-01 -9.137943852692842484e-04 7.208286225795745850e-02 4.145509302616119385e-01 1.354955136775970459e-01 -2.035723477602005005e-01 -2.546890266239643097e-02
1.129077225923538208e-01 -1.275738030672073364e-01 9.619482606649398804e-02 -1.249646916985511780e-01 1.039681136608123779e-01 4.110649228096008301e-02 -1.164906769990921021e-01 -1.400884687900543213e-01 -2.448653131723403931e-01 -8.348594605922698975e-02 -9.886498004198074341e-02 2.924997508525848389e-01 1.451521366834640503e-01 -1.651243120431900024e-01 -1.492076367139816284e-01 -1.133444234728813171e-01 1.180086657404899597e-02 -2.080114632844924927e-01 -1.930280625820159912e-01 -3.221650421619415283e-01 2.748905718326568604e-01 1.444373726844787598e-01 -8.845116943120956421e-02 5.997680127620697021e-02 -1.720326691865921021e-01 -2.665325403213500977e-01 -1.230108272284269333e-02 -8.677490055561065674e-02 2.675008475780487061e-01 -3.363377973437309265e-02 -2.489584684371948242e-01 -3.455697596073150635e-01
8.559449017047882080e-02 -1.105283349752426147e-01 1.778035461902618408e-01 -4.826008677482604980e-01 4.917358979582786560e-02 1.886077038943767548e-02 -3.238350152969360352e-01 -1.105273813009262085e-01 -3.208121052011847496e-03 -2.650462836027145386e-02 -2.096151113510131836e-01 2.165764570236206055e-01 1.670250743627548218e-01 1.076079308986663818e-01 2.037854492664337158e-01 -7.654175907373428345e-02 -1.764997094869613647e-01 -2.292475476861000061e-02 -2.842676043510437012e-01 -9.446199983358383179e-03 1.299015581607818604e-01 1.159084262326359749e-03 1.972036659717559814e-01 -1.319720596075057983e-01 -1.118366941809654236e-01 -1.555633991956710815e-01 -3.434031456708908081e-02 -2.281014174222946167e-01 6.213473901152610779e-02 -6.815333664417266846e-02 -3.334515094757080078e-01 -1.492992043495178223e-01
-1.170950010418891907e-02 -1.230053082108497620e-01 4.569198787212371826e-01 1.081797294318675995e-03 -8.444088511168956757e-03 -2.782099647447466850e-03 -7.154560089111328125e-02 1.880092769861221313e-01 1.814705133438110352e-02 -2.285801470279693604e-01 -1.799008697271347046e-01 -8.072058111429214478e-02 1.809780597686767578e-01 -4.250586405396461487e-02 1.757074892520904541e-01 -1.048495918512344360e-01 -1.104393601417541504e-01 -3.580791950225830078e-01 -2.359115332365036011e-01 -2.000080794095993042e-01 -1.134698279201984406e-02 -2.011695355176925659e-01 1.439917832612991333e-01 -1.693430840969085693e-01 1.122948750853538513e-01 -1.065486744046211243e-01 -2.792946696281433105e-01 1.780846565961837769e-01 2.459037303924560547e-01 -1.139384284615516663e-01 -1.038828771561384201e-02 -1.849351078271865845e-01
-1.380154341459274292e-01 -1.065696179866790771e-01 -3.310326253995299339e-03 -1.514199376106262207e-01 9.310939908027648926e-02 -7.466730661690235138e-03 -1.515509486198425293e-01 2.959513366222381592e-01 -4.753310680389404297e-01 -2.004211023449897766e-02 -3.586863726377487183e-02 6.629846245050430298e-02 9.595386683940887451e-02 -1.869091540575027466e-01 -4.049373790621757507e-02 -1.113520339131355286e-01 2.073471806943416595e-02 -2.184034585952758789e-01 -3.824965059757232666e-01 3.390802815556526184e-02 -1.824306398630142212e-01 -2.936875522136688232e-01 1.632084138691425323e-03 7.082041352987289429e-02 1.016831956803798676e-02 7.929535955190658569e-02 2.224194351583719254e-03 1.410399843007326126e-02 3.018977940082550049e-01 1.993751525878906250e-01 -2.233981639146804810e-01 -1.721681654453277588e-01
-9.991024434566497803e-02 -6.094907596707344055e-02 3.355496823787689209e-01 -2.503977715969085693e-01 4.099344834685325623e-02 -2.120488882064819336e-01 -3.794557750225067139e-01 -1.082572191953659058e-01 1.792229413986206055e-01 -1.438599266111850739e-02 -7.812462747097015381e-02 -4.416643828153610229e-02 -1.742227226495742798e-01 -2.344924807548522949e-01 -5.400038138031959534e-02 -5.603295564651489258e-02 1.405968796461820602e-02 -1.868775337934494019e-01 -3.401609957218170166e-01 -3.110689520835876465e-01 1.992544084787368774e-01 8.942756801843643188e-02 1.566386967897415161e-01 -2.060876227915287018e-02 -5.220927670598030090e-02 -2.398470193147659302e-01 -4.577716067433357239e-02 2.604014575481414795e-01 8.815882727503776550e-03 1.165060028433799744e-01 -1.125787049531936646e-01 1.201107539236545563e-02
-1.110084280371665955e-01 -1.399920731782913208e-01 -1.078291460871696472e-01 -3.121515512466430664e-01 1.882324218750000000e-01 -8.604441583156585693e-02 -5.825576863571768627e-06 -5.253068208694458008e-01 7.643975783139467239e-03 2.184732630848884583e-02 1.258976757526397705e-01 1.173519156873226166e-02 3.294927179813385010e-01 2.928319573402404785e-02 1.667765378952026367e-01 1.283253282308578491e-01 -4.910835251212120056e-02 -2.363517880439758301e-01 -2.415959239006042480e-01 1.266262829303741455e-01 2.804248407483100891e-02 -1.633460223674774170e-01 1.215859800577163696e-01 -2.462092489004135132e-01 -1.313658710569143295e-02 -8.338583633303642273e-03 -1.203179955482482910e-01 3.413875028491020203e-02 2.575839161872863770e-01 5.898866802453994751e-02 -2.011834084987640381e-01 -9.092879295349121094e-02
-8.050587773323059082e-02 -1.339770108461380005e-01 2.392900735139846802e-01 -1.559556573629379272e-01 4.223474115133285522e-02 -2.470402717590332031e-01 -3.186066746711730957e-01 -2.960019111633300781e-01 1.508765220642089844e-01 -2.362368106842041016e-01 9.360624849796295166e-02 1.553393434733152390e-02 9.624468535184860229e-02 -2.056934833526611328e-01 -7.841901388019323349e-04 2.476081699132919312e-01 1.094795987010002136e-01 -1.217463314533233643e-01 -2.866112589836120605e-01 -1.149707213044166565e-01 1.650617718696594238e-01 -5.293047428131103516e-02 -1.004457175731658936e-01 -1.271435804665088654e-02 5.410016328096389771e-02 -1.929148733615875244e-01 1.858508288860321045e-01 8.882033824920654297e-02 2.759182155132293701e-01 -1.563636213541030884e-01 -2.547012567520141602e-01 -1.763317137956619263e-01
-4.684682190418243408e-02 1.045614108443260193e-01 -8.600002527236938477e-02 -1.262911260128021240e-01 1.412234753370285034e-01 -4.373621940612792969e-02 -2.132306396961212158e-01 -1.050577834248542786e-01 1.465247124433517456e-01 1.516758184880018234e-02 -2.245996147394180298e-01 4.132984951138496399e-02 3.184667229652404785e-01 -2.735987901687622070e-01 9.923708438873291016e-02 8.473035693168640137e-02 1.423298567533493042e-01 -1.775302588939666748e-01 -2.311535924673080444e-01 -9.117279946804046631e-02 1.483909636735916138e-01 -1.438232660293579102e-01 1.940103024244308472e-01 7.691113650798797607e-02 -2.001156508922576904e-01 7.167365401983261108e-02 -1.953700743615627289e-02 1.597138941287994385e-01 3.243456482887268066e-01 4.571054577827453613e-01 1.527169197797775269e-01 -9.842281788587570190e-02
1.631667464971542358e-01 -7.858460396528244019e-02 1.628787666559219360e-01 4.837882891297340393e-02 1.457692235708236694e-01 -6.402001716196537018e-03 -3.540807962417602539e-01 -1.466546207666397095e-02 -2.038151770830154419e-01 -3.203686177730560303e-01 -1.956873536109924316e-01 2.073598355054855347e-01 2.302234470844268799e-01 -1.926156282424926758e-01 9.276002645492553711e-02 -2.831346355378627777e-02 -5.516633763909339905e-02 -2.143633663654327393e-01 -2.431364357471466064e-01 -2.935165762901306152e-01 1.580164302140474319e-03 1.853964179754257202e-01 -1.004483029246330261e-01 1.238624826073646545e-01 -1.842555105686187744e-01 -1.981623172760009766e-01 7.691011298447847366e-03 -8.626826852560043335e-02 9.818352758884429932e-02 -4.804656282067298889e-02 -2.290834337472915649e-01 -2.593438029289245605e-01
-1.758435964584350586e-01 -1.121881231665611267e-01 1.320371925830841064e-01 -1.033764332532882690e-01 -5.654683709144592285e-02 1.830364018678665161e-01 -2.245483994483947754e-01 -4.375992715358734131e-02 1.137119829654693604e-01 -8.544727414846420288e-02 1.880117342807352543e-03 -2.034215033054351807e-01 1.887409836053848267e-01 -3.095122277736663818e-01 -2.136274240911006927e-02 -3.488016128540039062e-01 -2.333858460187911987e-01 -3.971638977527618408e-01 -1.030666474252939224e-02 -5.669081211090087891e-02 2.506950497627258301e-01 -6.994550675153732300e-02 9.086775034666061401e-02 1.585376262664794922e-01 1.434095576405525208e-02 2.674819342792034149e-02 -4.423348605632781982e-02 1.719355732202529907e-01 2.742298543453216553e-01 -9.695764631032943726e-02 -2.848688662052154541e-01 -9.658021479845046997e-02
-3.741195499897003174e-01 -2.669871971011161804e-02 8.083151280879974365e-02 -1.742902845144271851e-01 5.432114005088806152e-02 7.567387819290161133e-02 -2.280505597591400146e-01 -7.559078745543956757e-03 1.111224666237831116e-02 -2.409235388040542603e-02 -4.176911115646362305e-01 1.128804311156272888e-01 8.372821658849716187e-02 -2.958776056766510010e-01 9.939890354871749878e-03 -2.625582218170166016e-01 -1.468718945980072021e-01 1.049203798174858093e-02 -1.770681738853454590e-01 -6.216616183519363403e-02 -1.107100993394851685e-01 -1.268824785947799683e-01 1.713639348745346069e-01 4.368927329778671265e-02 3.532307446002960205e-01 -1.567604392766952515e-01 -1.540481448173522949e-01 -6.612554937601089478e-02 1.615776717662811279e-01 2.671733796596527100e-01 -1.210770830512046814e-01 -6.356745213270187378e-02
1.306389868259429932e-01 -1.380804274231195450e-02 -1.844970881938934326e-02 -1.290804445743560791e-01 -1.719047874212265015e-01 1.084078401327133179e-01 -2.991966903209686279e-01 -2.177907079458236694e-01 -2.193188853561878204e-02 -2.077515237033367157e-02 1.451351344585418701e-01 -6.766834110021591187e-02 2.002616785466670990e-02 -2.713896334171295166e-01 1.346632186323404312e-02 -1.324114855378866196e-02 -1.848021447658538818e-01 -2.374393045902252197e-01 -4.050777852535247803e-01 -1.584583520889282227e-01 -1.140610501170158386e-01 -2.307491898536682129e-01 2.121188789606094360e-01 3.260503709316253662e-01 1.858108192682266235e-01 9.432815760374069214e-02 -2.924969196319580078e-01 1.818651705980300903e-01 -8.093453361652791500e-04 -5.356294661760330200e-02 1.487257480621337891e-01 -4.683197289705276489e-02
1.705083847045898438e-01 -2.799619138240814209e-01 6.291544437408447266e-02 -3.983040452003479004e-01 -4.558550193905830383e-02 1.308842301368713379e-01 -1.368562430143356323e-01 -5.149900913238525391e-02 -7.719815522432327271e-02 1.047303527593612671e-02 -2.338669598102569580e-01 -4.093987122178077698e-02 -5.206975340843200684e-02 -1.354904770851135254e-01 -7.707986235618591309e-02 -4.106536507606506348e-02 8.104867488145828247e-02 -3.323507308959960938e-01 -3.910205066204071045e-01 -2.699713408946990967e-01 1.570241153240203857e-01 -1.782105565071105957e-01 3.056791983544826508e-02 1.650690287351608276e-02 1.589332967996597290e-01 7.410624623298645020e-02 -2.360886428505182266e-03 -2.941512502729892731e-02 1.333062648773193359e-01 -1.561675965785980225e-01 -1.000545453280210495e-03 -3.521438837051391602e-01
-8.881403505802154541e-02 -6.041694059967994690e-02 -1.638659387826919556e-01 -4.115619659423828125e-01 1.104103997349739075e-01 8.418583124876022339e-02 6.387564819306135178e-03 -2.670835554599761963e-01 1.214108690619468689e-01 -1.509142667055130005e-01 -2.852717787027359009e-02 2.055417001247406006e-01 2.084492892026901245e-01 1.295533627271652222e-01 2.829627990722656250e-01 3.772411122918128967e-02 6.987414509057998657e-02 -3.265869915485382080e-01 -1.935686171054840088e-01 1.094297394156455994e-01 -8.859769254922866821e-02 -2.700286917388439178e-02 2.686425484716892242e-02 -1.432365477085113525e-01 1.880701482295989990e-01 -1.319319568574428558e-02 -2.476122379302978516e-01 -6.427952647209167480e-02 1.580810993909835815e-01 2.494470030069351196e-01 -2.307091355323791504e-01 -2.168889641761779785e-01
1.252281665802001953e-01 8.692501485347747803e-02 -2.431051991879940033e-02 -4.006015881896018982e-02 -1.938141435384750366e-01 -1.754902452230453491e-01 -2.250346243381500244e-01 -3.828770816326141357e-01 5.499329417943954468e-02 -4.448022246360778809e-01 -1.906534582376480103e-01 -1.299897879362106323e-01 9.881955385208129883e-02 -6.959898769855499268e-02 -1.621582806110382080e-01 -1.473433673381805420e-01 3.930698707699775696e-02 -2.504330575466156006e-01 4.595476388931274414e-02 -2.870990931987762451e-01 3.097500652074813843e-02 -2.179266065359115601e-01 4.878046922385692596e-03 -2.653683722019195557e-02 -1.540188193321228027e-01 6.820066273212432861e-02 -1.694068610668182373e-01 1.692391186952590942e-01 1.036283820867538452e-01 2.380975931882858276e-01 -1.361303180456161499e-01 -1.502739936113357544e-01
2.768523693084716797e-01 3.580881049856543541e-03 -9.269933216273784637e-03 -2.809932529926300049e-01 2.781654000282287598e-01 -2.944062948226928711e-01 -3.244841098785400391e-01 -3.213469386100769043e-01 1.379930786788463593e-02 -4.198106005787849426e-02 -1.923266500234603882e-01 -3.860056772828102112e-02 2.471147291362285614e-02 1.129032671451568604e-02 -2.682009637355804443e-01 9.737259149551391602e-02 1.149182468652725220e-01 -2.035018354654312134e-01 -1.808910220861434937e-01 -9.706403315067291260e-02 7.270186394453048706e-02 -1.275293976068496704e-01 1.112101823091506958e-01 1.758984327316284180e-01 1.546746212989091873e-02 -2.010405659675598145e-01 5.643220990896224976e-02 1.020735944621264935e-03 1.784155070781707764e-01 3.129836618900299072e-01 -5.049978569149971008e-02 -1.063288450241088867e-01
-2.406347543001174927e-01 -6.997782737016677856e-02 2.315879911184310913e-01 -1.983483284711837769e-01 2.741124629974365234e-01 -1.614852845668792725e-01 -3.373637199401855469e-01 -2.452964484691619873e-01 6.566786766052246094e-02 -1.142507791519165039e-01 -1.671848148107528687e-01 -1.980414837598800659e-01 -2.880366891622543335e-02 -2.341267019510269165e-01 1.238432526588439941e-01 -3.621515631675720215e-02 9.203904122114181519e-02 -8.693550527095794678e-02 -3.032946586608886719e-01 1.237171515822410583e-01 1.434139460325241089e-01 1.202979236841201782e-01 5.378286540508270264e-02 -7.433560676872730255e-03 -9.623464196920394897e-02 -8.305591344833374023e-02 8.910434693098068237e-02 3.144254684448242188e-01 2.292665690183639526e-01 1.488166898488998413e-01 -2.270935624837875366e-01 4.049705713987350464e-02
-2.484496682882308960e-01 -1.482248455286026001e-01 -1.084639653563499451e-01 -1.320404112339019775e-01 -1.020574420690536499e-01 -1.026659458875656128e-01 -1.554146260023117065e-01 2.026614248752593994e-01 -1.612238883972167969e-01 -1.496154069900512695e-01 -3.095937334001064301e-02 1.961463093757629395e-01 2.673000991344451904e-01 2.344794273376464844e-01 -3.906563855707645416e-03 -4.414577409625053406e-02 5.589126050472259521e-02 -2.804777622222900391e-01 -4.405482709407806396e-01 -8.917505294084548950e-02 -3.371209651231765747e-02 8.618544042110443115e-02 1.891162991523742676e-01 -1.310202926397323608e-01 4.474903270602226257e-02 -1.158559545874595642e-01 -7.857514172792434692e-02 -2.884126305580139160e-01 1.401794552803039551e-01 1.766640543937683105e-01 -2.000172734260559082e-01 -2.091581076383590698e-01
-3.759377636015415192e-03 -1.354973167181015015e-01 4.076934754848480225e-01 -1.037373542785644531e-01 -6.992235034704208374e-02 -4.734825342893600464e-02 -2.194003611803054810e-01 -3.659979403018951416e-01 -1.134489327669143677e-01 -2.159196287393569946e-01 1.180207878351211548e-01 -5.856674164533615112e-03 2.508932352066040039e-01 -1.380464434623718262e-01 3.558801114559173584e-01 -8.344633877277374268e-02 -1.749272644519805908e-02 -1.648348569869995117e-01 -1.768648624420166016e-02 3.354345262050628662e-02 1.967989504337310791e-01 -1.746661216020584106e-01 2.206983715295791626e-01 1.118967309594154358e-01 -1.254312694072723389e-01 -1.188551075756549835e-02 1.524984487332403660e-03 1.787438057363033295e-02 -6.847140192985534668e-02 9.243804216384887695e-02 -3.239311575889587402e-01 -1.805929392576217651e-01
-2.686020433902740479e-01 -1.096521094441413879e-01 -1.483752131462097168e-01 3.624076023697853088e-02 -2.632602453231811523e-01 -1.504974216222763062e-01 3.496605902910232544e-02 -2.400647997856140137e-01 -2.156966179609298706e-02 -5.417787469923496246e-04 -3.752978444099426270e-01 -1.254525333642959595e-01 3.129841387271881104e-01 -1.582795679569244385e-01 -1.511154919862747192e-01 2.883039414882659912e-01 -1.050237566232681274e-01 -1.281717419624328613e-01 -1.660218685865402222e-01 -3.865072503685951233e-02 -4.079653695225715637e-02 1.063096430152654648e-02 -1.538700453238561749e-04 1.658604145050048828e-01 1.590765714645385742e-01 -1.531514246016740799e-02 -3.403072357177734375e-01 8.463814109563827515e-02 1.247946247458457947e-01 1.955074369907379150e-01 -2.053809762001037598e-01 -1.593103408813476562e-01
5.568732321262359619e-02 -3.310637176036834717e-01 9.959547221660614014e-02 -1.956153362989425659e-01 2.085559256374835968e-02 2.658204920589923859e-02 -2.369166463613510132e-01 -5.859071388840675354e-04 -3.396902978420257568e-01 -1.662307977676391602e-01 -1.216448023915290833e-01 3.298925608396530151e-02 6.341392546892166138e-02 1.016598790884017944e-01 -3.438465595245361328e-01 1.220296323299407959e-01 -1.400747895240783691e-01 -2.596194446086883545e-01 -2.894454896450042725e-01 -7.511927932500839233e-02 8.374010026454925537e-02 -1.043565571308135986e-01 2.127156108617782593e-01 -7.993357628583908081e-02 7.549685984849929810e-02 -1.255441457033157349e-01 -2.316399663686752319e-01 -2.108217775821685791e-02 1.786078214645385742e-01 3.444746136665344238e-02 -1.765737384557723999e-01 -2.994004786014556885e-01
3.054177388548851013e-02 -1.480251899920403957e-03 -2.351747602224349976e-01 -2.464880794286727905e-01 -6.513564288616180420e-02 -2.990891039371490479e-02 -1.881685405969619751e-01 -8.395289629697799683e-02 7.924162596464157104e-02 -2.205253764986991882e-02 -1.557620707899332047e-02 -3.963815271854400635e-01 1.799270212650299072e-01 -2.798140347003936768e-01 -3.945736680179834366e-04 -7.827606797218322754e-02 -1.937910914421081543e-01 -4.944284260272979736e-02 -2.341187298297882080e-01 -2.112121731042861938e-01 -2.288146913051605225e-01 -1.765200346708297729e-01 3.628511428833007812e-01 2.093752175569534302e-01 1.836662590503692627e-01 3.639315068721771240e-02 -1.399779021739959717e-01 1.403112262487411499e-01 2.409822791814804077e-01 -6.604028493165969849e-02 1.276429891586303711e-01 -5.462474748492240906e-02
-6.728628277778625488e-02 1.890782080590724945e-02 -3.813811019062995911e-02 -3.265394568443298340e-01 -2.062466144561767578e-01 -1.807114183902740479e-01 -7.641685754060745239e-02 2.367582917213439941e-02 2.256712764501571655e-01 -1.585843563079833984e-01 -1.990451365709304810e-01 1.384856998920440674e-01 8.303206413984298706e-02 -1.895661801099777222e-01 1.387256234884262085e-01 1.910038478672504425e-02 9.355918504297733307e-03 -1.762038320302963257e-01 -2.176577448844909668e-01 -2.672863900661468506e-01 1.449876278638839722e-01 -4.420984685420989990e-01 1.521718967705965042e-02 4.492308199405670166e-01 -2.981422282755374908e-02 -4.693961888551712036e-02 -9.094149619340896606e-02 2.654632180929183960e-02 -1.555293649435043335e-01 4.326472431421279907e-02 -2.196055464446544647e-02 -3.239936381578445435e-02
-4.418323189020156860e-02 -1.675824970006942749e-01 -1.195071712136268616e-01 -1.931514441967010498e-01 2.177842855453491211e-01 -2.682495713233947754e-01 8.662129193544387817e-02 -2.216266691684722900e-01 7.280658930540084839e-02 -1.188846006989479065e-01 -1.259376406669616699e-01 -1.104645337909460068e-02 -1.777915805578231812e-01 -9.234667569398880005e-02 -1.219840049743652344e-01 -2.531324625015258789e-01 -1.498341113328933716e-01 -3.473604321479797363e-01 -4.106021523475646973e-01 1.932103745639324188e-02 -1.147982776165008545e-01 -2.801052331924438477e-01 4.566375538706779480e-02 -5.629210919141769409e-02 -1.353874057531356812e-01 -1.386696249246597290e-01 -2.018212080001831055e-01 -1.536455601453781128e-01 2.440402060747146606e-01 -8.731868118047714233e-02 5.755200609564781189e-02 -8.059760928153991699e-02
-5.098000168800354004e-02 -1.458279639482498169e-01 3.193268477916717529e-01 -1.848453134298324585e-01 2.038963586091995239e-01 1.450282335281372070e-01 -1.044363602995872498e-01 -2.152884453535079956e-01 -1.149649471044540405e-01 -8.492825180292129517e-02 -3.084005117416381836e-01 -2.587383389472961426e-01 5.643274262547492981e-02 6.980871409177780151e-02 -3.976519033312797546e-02 -9.061688184738159180e-02 -7.047040015459060669e-02 -2.605988085269927979e-01 -1.510560661554336548e-01 -2.327012270689010620e-02 3.591226786375045776e-02 -4.536876976490020752e-01 -6.081285327672958374e-02 -6.225804984569549561e-02 -1.118732765316963196e-01 3.728706017136573792e-02 -1.044541820883750916e-01 -1.467289626598358154e-01 3.565248548984527588e-01 1.331719309091567993e-01 -1.325855404138565063e-01 -9.727989323437213898e-03
-1.157846450805664062e-01 -1.152137964963912964e-01 2.359271198511123657e-01 2.496547810733318329e-02 -2.331827729940414429e-01 -1.668114066123962402e-01 -1.596126556396484375e-01 1.067625433206558228e-01 -2.711703442037105560e-02 -3.551133871078491211e-01 -2.545261979103088379e-01 -9.124328941106796265e-02 3.084338903427124023e-01 -1.810033321380615234e-01 4.317777696996927261e-03 -4.099952057003974915e-02 1.480677979998290539e-03 -1.312740892171859741e-01 -3.158918619155883789e-01 -2.818151712417602539e-01 -1.084219515323638916e-01 -5.975417047739028931e-02 -6.210312992334365845e-02 -1.884214282035827637e-01 -2.752670273184776306e-02 -1.079984828829765320e-01 -2.804145812988281250e-01 -9.970612078905105591e-02 2.429140806198120117e-01 -1.242752149701118469e-01 -7.094722986221313477e-02 -1.918569803237915039e-01
9.655235707759857178e-02 3.923009708523750305e-02 8.718845993280410767e-02 -3.241147398948669434e-01 -2.365904003381729126e-01 -1.322299689054489136e-01 -1.169689968228340149e-01 5.698698014020919800e-02 6.958240270614624023e-02 -1.300262063741683960e-01 -1.168054789304733276e-01 -1.274202913045883179e-01 -9.732451289892196655e-03 2.391978204250335693e-01 -5.429116636514663696e-02 1.631996482610702515e-01 -6.895834207534790039e-02 -1.014118790626525879e-01 -4.333458244800567627e-01 -1.240779161453247070e-01 3.302583396434783936e-01 1.824094206094741821e-01 2.461026906967163086e-01 3.150997757911682129e-01 2.043779473751783371e-03 1.185419335961341858e-01 2.796185947954654694e-02 -3.600312024354934692e-02 1.348353773355484009e-01 1.306839138269424438e-01 -1.837731301784515381e-01 -2.049150764942169189e-01
-8.525888621807098389e-02 -1.971841752529144287e-01 -4.062006995081901550e-02 -2.790109217166900635e-01 1.481554955244064331e-01 -1.869583688676357269e-02 -2.293115854263305664e-01 2.180214077234268188e-01 -1.410765945911407471e-01 1.109324581921100616e-02 -2.185893245041370392e-02 1.071373894810676575e-01 1.831468194723129272e-01 -4.833735292777419090e-04 1.190218701958656311e-01 -3.033196330070495605e-01 -1.319726705551147461e-01 -2.111065015196800232e-02 -1.479280143976211548e-01 -2.246009707450866699e-01 -9.700903296470642090e-02 -2.573205530643463135e-01 -1.477708220481872559e-01 1.007400602102279663e-01 -7.565938681364059448e-02 2.026115171611309052e-02 -5.180477350950241089e-02 -3.193652257323265076e-02 3.926061987876892090e-01 1.179618015885353088e-01 -3.764602839946746826e-01 -2.506509721279144287e-01
-6.717799603939056396e-02 -9.649752080440521240e-02 1.353883743286132812e-01 -5.179593339562416077e-02 -2.427416592836380005e-01 -2.911326587200164795e-01 3.300667274743318558e-03 5.405277013778686523e-02 1.887465640902519226e-02 -4.553585350513458252e-01 -6.351321935653686523e-02 -3.255397453904151917e-02 1.310220360755920410e-01 -1.554442793130874634e-01 -6.394463032484054565e-02 -1.951975226402282715e-01 -1.218551173806190491e-01 -4.977048560976982117e-02 -4.169588685035705566e-01 -2.880568206310272217e-01 -3.624441102147102356e-02 -2.443454973399639130e-02 1.855160742998123169e-01 1.880179792642593384e-01 -7.182837277650833130e-02 -1.749113202095031738e-02 -1.306415069848299026e-02 1.588287651538848877e-01 2.084334492683410645e-01 2.527289092540740967e-01 1.888821572065353394e-01 -5.035750195384025574e-02
-1.467788219451904297e-01 -1.470760554075241089e-01 -3.967914730310440063e-02 -3.406405150890350342e-01 1.793879568576812744e-01 -1.228539422154426575e-01 -2.403437159955501556e-02 -5.647505521774291992e-01 3.699829801917076111e-02 -6.175781413912773132e-02 1.115192323923110962e-01 1.505401637405157089e-02 2.680355906486511230e-01 9.597340971231460571e-02 5.376266315579414368e-02 5.356197431683540344e-02 3.820652142167091370e-02 -1.884710341691970825e-01 -2.502943277359008789e-01 1.973460167646408081e-01 1.214204356074333191e-01 -2.113785147666931152e-01 1.740478724241256714e-01 -1.897998601198196411e-01 1.721922494471073151e-02 -9.872221946716308594e-02 -6.872335821390151978e-02 1.367245917208492756e-03 2.057075053453445435e-01 3.732275962829589844e-02 -1.129960343241691589e-01 -1.794508844614028931e-01
6.464619189500808716e-02 -1.578329503536224365e-02 3.341492712497711182e-01 -2.248296141624450684e-01 -1.178418472409248352e-01 -2.588146030902862549e-01 8.522710204124450684e-02 1.010461598634719849e-01 -1.835828274488449097e-01 -3.066936731338500977e-01 -2.553004026412963867e-01 -3.178930142894387245e-03 1.110317334532737732e-01 -2.507638335227966309e-01 3.545869886875152588e-02 -2.252748468890786171e-03 -3.061872906982898712e-02 -1.672598719596862793e-01 -2.042474746704101562e-01 -1.142173260450363159e-01 1.878601610660552979e-01 -1.524620223790407181e-02 3.221003711223602295e-01 -5.830636620521545410e-02 2.615940868854522705e-01 2.733661048114299774e-02 -6.203489378094673157e-03 -8.103612810373306274e-02 3.875391185283660889e-01 3.234812617301940918e-02 9.617090970277786255e-02 -5.461464449763298035e-02
1.398328244686126709e-01 -9.767419844865798950e-02 6.145763024687767029e-02 1.835146844387054443e-01 1.370386928319931030e-01 -2.813353538513183594e-01 -4.457415938377380371e-01 -1.105052381753921509e-01 4.273079335689544678e-02 -1.909508109092712402e-01 -2.810285389423370361e-01 -1.584096252918243408e-01 4.964514076709747314e-02 1.013419479131698608e-01 -8.510868251323699951e-02 -8.423725515604019165e-02 -9.890505671501159668e-02 -3.806331753730773926e-01 -1.655982881784439087e-01 -2.642889022827148438e-01 -2.322080284357070923e-01 -1.394828557968139648e-01 -4.043758660554885864e-02 -1.050903424620628357e-01 6.150960177183151245e-02 -6.251610815525054932e-02 -1.527808755636215210e-01 -1.464262325316667557e-02 1.628052592277526855e-01 8.279637247323989868e-02 -1.935565471649169922e-01 -1.230012476444244385e-01
2.312776893377304077e-01 -1.708580181002616882e-02 3.534634709358215332e-01 -1.629661321640014648e-01 -1.119914799928665161e-01 5.045006051659584045e-02 -1.249144300818443298e-01 1.344398707151412964e-01 -1.959378831088542938e-02 -2.773168981075286865e-01 -4.776603281497955322e-01 -2.136945277452468872e-01 2.238379269838333130e-01 -3.913986310362815857e-02 -7.077679783105850220e-02 -6.230906769633293152e-02 -3.030331619083881378e-02 -1.983672678470611572e-01 -2.329381257295608521e-01 -2.140056341886520386e-01 2.696036919951438904e-02 -9.105358272790908813e-02 2.552087306976318359e-01 -4.983504116535186768e-02 -7.907825708389282227e-02 -2.593771219253540039e-01 -1.758272387087345123e-02 9.675363451242446899e-02 1.396156102418899536e-01 -1.161627620458602905e-01 1.075147837400436401e-02 3.252111002802848816e-02
-9.413665533065795898e-02 4.257261380553245544e-02 1.306127458810806274e-01 -1.438197642564773560e-01 -1.950426101684570312e-01 -3.080219626426696777e-01 1.484087705612182617e-01 1.680157780647277832e-01 4.362324997782707214e-02 -4.227740764617919922e-01 -1.577494889497756958e-01 5.753778852522373199e-03 2.120460569858551025e-01 -1.638769805431365967e-01 -3.972620517015457153e-02 -8.052216470241546631e-02 -1.736207157373428345e-01 -8.887161966413259506e-04 -4.138612449169158936e-01 -2.976694405078887939e-01 -1.386286169290542603e-01 -7.573837041854858398e-02 1.015990599989891052e-01 2.498201280832290649e-01 -1.045341119170188904e-01 -1.414479911327362061e-01 -3.627882525324821472e-02 3.566358610987663269e-02 2.020625025033950806e-01 1.211967542767524719e-01 6.643489003181457520e-02 -4.235645011067390442e-02
1.155741885304450989e-01 -7.710152119398117065e-02 4.232857227325439453e-01 6.902833702042698860e-04 -1.987884193658828735e-01 -1.640640385448932648e-02 -1.342877298593521118e-01 8.712068200111389160e-02 -8.373929560184478760e-02 -1.374660283327102661e-01 -4.182793498039245605e-01 -1.247476935386657715e-01 2.277514785528182983e-01 -9.844677150249481201e-02 -7.782580703496932983e-02 -2.254914641380310059e-01 3.087440133094787598e-02 -2.405095994472503662e-01 -1.922226101160049438e-01 -2.315287739038467407e-01 7.402258366346359253e-02 -5.976631073281168938e-04 3.088498413562774658e-01 -1.935322135686874390e-01 -3.657558560371398926e-02 -1.429399698972702026e-01 -1.749604493379592896e-01 3.266096115112304688e-02 1.314144581556320190e-01 -1.052499189972877502e-01 -1.308411955833435059e-01 -1.209654808044433594e-01
3.218740597367286682e-02 6.494437158107757568e-02 2.706408314406871796e-02 -2.058882862329483032e-01 -1.256685405969619751e-01 5.776853486895561218e-02 -2.656311392784118652e-01 -3.549523651599884033e-01 -3.076840750873088837e-02 -3.984708786010742188e-01 -7.132301479578018188e-02 -2.189533114433288574e-01 6.818448007106781006e-02 1.161582097411155701e-01 -8.826539665460586548e-02 -1.899889707565307617e-01 -5.157498270273208618e-02 -2.411755472421646118e-01 -1.663410514593124390e-01 -1.502313762903213501e-01 9.140513092279434204e-02 -2.822784483432769775e-01 4.970855265855789185e-02 -5.945262685418128967e-02 -1.618418395519256592e-01 7.556951604783535004e-03 -1.704074144363403320e-01 1.482860296964645386e-01 6.995734572410583496e-02 2.593632042407989502e-01 -3.101186752319335938e-01 1.021808981895446777e-01
-9.275145083665847778e-02 -4.057742357254028320e-01 -5.256338417530059814e-02 9.116505831480026245e-02 1.422882974147796631e-01 -1.479414701461791992e-01 1.749093085527420044e-01 -4.508116841316223145e-02 -1.145588383078575134e-01 -8.033961802721023560e-02 -1.321294754743576050e-01 -3.941017016768455505e-02 2.371767759323120117e-01 -1.638751029968261719e-01 -1.484594047069549561e-01 -6.971202045679092407e-02 -1.450582891702651978e-01 -2.243699878454208374e-01 -1.743629425764083862e-01 1.033909469842910767e-01 8.596917986869812012e-02 8.511603623628616333e-02 2.068100124597549438e-01 1.629376262426376343e-01 7.206462323665618896e-02 -2.459394633769989014e-01 -2.276641875505447388e-01 -1.896512322127819061e-02 2.788554728031158447e-01 1.289902329444885254e-01 -4.051146209239959717e-01 -1.396334320306777954e-01
-2.016766555607318878e-02 -2.858196496963500977e-01 2.466884255409240723e-01 -1.699949949979782104e-01 -1.553900390863418579e-01 -8.474981039762496948e-02 -1.446889787912368774e-01 2.297640740871429443e-01 -1.002334356307983398e-01 -1.738213151693344116e-01 -1.403922438621520996e-01 -9.670076519250869751e-02 1.042648181319236755e-01 -3.289284408092498779e-01 8.365266025066375732e-02 -1.246241107583045959e-01 8.646949380636215210e-02 -1.647356450557708740e-01 -3.596718311309814453e-01 -7.287064194679260254e-02 -1.582114398479461670e-02 -1.160372048616409302e-02 1.902216076850891113e-01 9.328216314315795898e-02 1.377409398555755615e-01 -5.679206922650337219e-02 -2.245622724294662476e-01 -1.739562749862670898e-01 3.914946019649505615e-01 -1.195810139179229736e-01 1.647470593452453613e-01 -4.565226379781961441e-03
-4.429135844111442566e-02 4.743684455752372742e-02 1.837037950754165649e-01 -2.776113748550415039e-01 1.998428106307983398e-01 1.496466398239135742e-01 -1.380731761455535889e-01 2.724826708436012268e-02 2.165742367506027222e-01 -4.506613686680793762e-02 -2.016359269618988037e-01 2.320627914741635323e-03 2.863121628761291504e-01 -2.320261597633361816e-01 3.850832208991050720e-02 1.217171251773834229e-01 1.917219012975692749e-01 -2.362813055515289307e-01 -4.208119213581085205e-01 -1.146782934665679932e-02 -4.954503476619720459e-02 -2.591679990291595459e-02 4.772748053073883057e-02 -2.086218819022178650e-02 2.541829273104667664e-02 9.133289009332656860e-02 4.203099384903907776e-02 2.968067526817321777e-01 2.221720367670059204e-01 3.378899991512298584e-01 1.475399285554885864e-01 -3.663054108619689941e-02
-1.590968817472457886e-01 -7.659411430358886719e-02 9.270139783620834351e-02 1.657782196998596191e-01 -3.681801557540893555e-01 -2.485367283225059509e-02 -5.908882617950439453e-02 1.856187917292118073e-02 -2.121026664972305298e-01 -3.900086581707000732e-01 -2.586501277983188629e-02 -6.759865675121545792e-03 -8.794241584837436676e-03 -1.692879796028137207e-01 -1.270340681076049805e-01 -1.535660028457641602e-01 -8.119771629571914673e-02 -1.127913519740104675e-01 -3.051739633083343506e-01 -1.732143461704254150e-01 -5.567096546292304993e-02 -1.324881762266159058e-01 1.920413076877593994e-01 -7.290502544492483139e-03 5.777841061353683472e-02 -3.385720849037170410e-01 -1.106692254543304443e-01 2.483557313680648804e-01 2.499396204948425293e-01 2.222889363765716553e-01 -1.402944475412368774e-01 -5.452914535999298096e-02
5.407775565981864929e-02 -2.595165371894836426e-01 3.354620639584027231e-05 -3.188521564006805420e-01 5.918382108211517334e-02 -3.019655048847198486e-01 2.175294607877731323e-02 -1.571459136903285980e-02 2.138580232858657837e-01 6.515640765428543091e-02 -1.325002610683441162e-01 1.348361670970916748e-01 1.675827652215957642e-01 1.589503288269042969e-01 1.312304437160491943e-01 -1.585846692323684692e-01 8.208198845386505127e-02 -2.306036055088043213e-01 -1.615942716598510742e-01 1.368458718061447144e-01 -2.786185741424560547e-01 -3.737382218241691589e-02 3.031226098537445068e-01 1.195311993360519409e-01 -1.115286946296691895e-01 -5.454979091882705688e-02 -6.345657259225845337e-02 -1.466814777813851833e-03 3.405028581619262695e-01 1.365221738815307617e-01 1.498499959707260132e-01 -2.911815047264099121e-01
-1.168092414736747742e-01 -7.541340589523315430e-02 2.688093483448028564e-01 -3.507922589778900146e-01 1.401216238737106323e-01 6.169153749942779541e-02 -3.931353986263275146e-01 6.613145582377910614e-03 8.680827915668487549e-02 -8.480880409479141235e-02 -1.113499701023101807e-02 -1.627209186553955078e-01 -2.213537693023681641e-01 -2.539172470569610596e-01 2.191066890954971313e-01 6.685381755232810974e-03 -1.501276940107345581e-01 -2.102709859609603882e-01 -2.065218836069107056e-01 -7.600838690996170044e-02 -1.003479491919279099e-02 -1.903725229203701019e-02 2.274300307035446167e-01 1.362337470054626465e-01 2.684081532061100006e-02 -1.319430470466613770e-01 1.607416272163391113e-01 1.360038295388221741e-02 2.672591209411621094e-01 2.937382161617279053e-01 4.768498986959457397e-02 1.199913546442985535e-01
-3.268928267061710358e-04 -2.273041307926177979e-01 9.859775751829147339e-02 -7.292407751083374023e-02 -1.390862315893173218e-01 -4.884605295956134796e-03 -2.194521725177764893e-01 -1.906634271144866943e-01 2.245577611029148102e-02 -8.756653219461441040e-02 -3.750461339950561523e-01 -2.384852617979049683e-02 1.726445108652114868e-01 3.242419660091400146e-02 -2.917367815971374512e-01 6.142936274409294128e-02 -1.949440538883209229e-01 -8.596143871545791626e-02 -2.452299892902374268e-01 1.971001550555229187e-02 -1.922595649957656860e-01 -1.673086881637573242e-01 -1.341150701045989990e-01 -8.763334713876247406e-03 1.294842511415481567e-01 1.963352710008621216e-01 -3.270355165004730225e-01 1.894755661487579346e-01 1.510125696659088135e-01 2.545285038650035858e-02 -3.660544455051422119e-01 -1.253669112920761108e-01
-6.710264831781387329e-02 -1.026351824402809143e-01 1.066475883126258850e-01 -2.484242618083953857e-01 9.379998594522476196e-02 5.496796965599060059e-02 -6.611869484186172485e-02 -1.111617386341094971e-01 2.829406559467315674e-01 -1.460194736719131470e-01 -1.300977617502212524e-01 7.424707710742950439e-02 4.048251807689666748e-01 3.767522051930427551e-02 1.841944642364978790e-02 -2.609145343303680420e-01 -1.081940010190010071e-01 -9.619300812482833862e-02 -3.282511234283447266e-01 1.924383044242858887e-01 -5.983552336692810059e-02 -2.121981605887413025e-02 1.662265956401824951e-01 -2.364657074213027954e-01 1.245592609047889709e-01 -1.985818445682525635e-01 1.314324736595153809e-01 3.800392150878906250e-01 1.966144740581512451e-01 6.124894320964813232e-02 1.352304406464099884e-02 -1.150167509913444519e-01
-1.625178568065166473e-02 2.250279188156127930e-01 -3.375846892595291138e-02 -5.823008343577384949e-02 -2.256685346364974976e-01 -2.036657184362411499e-01 -1.589465886354446411e-01 -1.052394956350326538e-01 7.782027870416641235e-02 -2.082669734954833984e-02 -3.659891784191131592e-01 3.658275678753852844e-02 1.426901072263717651e-01 1.090589836239814758e-01 -2.281221747398376465e-02 -2.596223354339599609e-01 2.792372107505798340e-01 -2.773258984088897705e-01 -3.543253242969512939e-01 8.388292789459228516e-02 -1.966222673654556274e-01 -1.915294677019119263e-01 -4.391943663358688354e-02 2.108661532402038574e-01 1.965503394603729248e-01 -1.153422445058822632e-01 -3.035879321396350861e-02 -2.470770329236984253e-01 7.395822554826736450e-02 1.629475317895412445e-02 -1.900439113378524780e-01 -9.438373893499374390e-02
-3.982148766517639160e-01 -3.121276013553142548e-02 2.865410968661308289e-02 -1.307125985622406006e-01 8.093731105327606201e-02 -2.440062910318374634e-01 -2.960005402565002441e-01 -5.829513818025588989e-02 -3.339523375034332275e-01 -3.951012715697288513e-02 -1.927420645952224731e-01 7.225016504526138306e-02 2.295334078371524811e-02 -1.602596193552017212e-01 8.549889922142028809e-02 4.340016469359397888e-02 -1.283039804548025131e-02 -2.477542012929916382e-01 -1.513406485319137573e-01 7.064022123813629150e-02 2.538537681102752686e-01 9.514057636260986328e-02 4.356428682804107666e-01 -6.110081076622009277e-02 8.434447646141052246e-02 4.318796470761299133e-02 1.615154594182968140e-01 1.524061243981122971e-02 1.488834768533706665e-01 1.167029738426208496e-01 -1.384215801954269409e-01 -1.669839620590209961e-01
-2.400078922510147095e-01 2.299650460481643677e-01 -2.495947852730751038e-02 -3.505215048789978027e-01 -5.965317413210868835e-02 -8.412202447652816772e-02 -4.210021793842315674e-01 -3.122401833534240723e-01 1.360025107860565186e-01 -1.860082000494003296e-01 -3.902391716837882996e-02 9.491043537855148315e-02 -6.976931542158126831e-02 1.512614339590072632e-01 -1.552726980298757553e-02 -5.603080615401268005e-02 3.796723857522010803e-02 -1.763103753328323364e-01 -1.510137766599655151e-01 2.031913101673126221e-01 -1.065168436616659164e-02 -3.887461731210350990e-03 2.796278893947601318e-01 5.485668405890464783e-02 -9.642685949802398682e-02 -2.614654004573822021e-01 8.874416351318359375e-02 2.302753506228327751e-03 1.712915450334548950e-01 3.971861302852630615e-02 -8.108019083738327026e-02 -2.913992404937744141e-01
2.658730745315551758e-02 -2.502286136150360107e-01 3.655207902193069458e-02 -1.245576590299606323e-01 -1.132165268063545227e-01 -1.266975849866867065e-01 4.506007209420204163e-02 -2.266936749219894409e-01 -1.408836990594863892e-01 -1.973419338464736938e-01 -2.984471619129180908e-01 7.027978450059890747e-02 1.761968731880187988e-01 -3.668460249900817871e-01 -2.112099230289459229e-01 -2.508840262889862061e-01 -1.663492172956466675e-01 -1.908942312002182007e-01 -2.534558475017547607e-01 -2.117073684930801392e-01 -1.910800188779830933e-01 1.394678745418787003e-02 2.619418203830718994e-01 1.850552707910537720e-01 1.902699023485183716e-01 -1.036601588129997253e-01 -8.489510416984558105e-02 -1.201751157641410828e-01 1.518557518720626831e-01 -7.273560762405395508e-02 4.324226081371307373e-02 -2.497079083696007729e-03
4.713968839496374130e-03 -2.017610371112823486e-01 2.801202237606048584e-01 4.250555858016014099e-02 -5.064065009355545044e-02 -2.073287963867187500e-01 -1.745694875717163086e-01 7.529667019844055176e-02 5.160297825932502747e-02 -3.599360287189483643e-01 3.593504056334495544e-02 2.859461903572082520e-01 1.446819491684436798e-02 -2.330749109387397766e-02 2.895011380314826965e-02 -1.301628053188323975e-01 2.006956338882446289e-01 -3.590648248791694641e-02 -4.341601729393005371e-01 -1.855023205280303955e-02 -1.505934596061706543e-01 -1.583482474088668823e-01 1.209001094102859497e-01 1.407543122768402100e-01 1.724012494087219238e-01 -7.814143598079681396e-02 -2.066083103418350220e-01 1.767791062593460083e-01 1.097292900085449219e-01 -3.685099259018898010e-02 -3.429834246635437012e-01 -1.005267351865768433e-01
-2.861789055168628693e-02 1.505876481533050537e-01 -9.052656590938568115e-02 -1.370449513196945190e-01 -1.019273400306701660e-01 -1.478191316127777100e-01 -1.178634315729141235e-01 -6.685762107372283936e-02 -6.082128733396530151e-02 -3.040066920220851898e-02 -4.037238359451293945e-01 -6.603208929300308228e-02 3.620204329490661621e-02 1.552573293447494507e-01 2.645395398139953613e-01 4.753547906875610352e-02 -2.125905454158782959e-02 -3.373489677906036377e-01 -3.158860206604003906e-01 -6.101118400692939758e-02 2.271362543106079102e-01 -1.968632340431213379e-01 -7.916678488254547119e-02 2.284521609544754028e-01 -1.994353383779525757e-01 9.329979121685028076e-02 -2.694112956523895264e-01 -1.355846077203750610e-01 1.012246236205101013e-01 1.724183410406112671e-01 -1.324659436941146851e-01 2.564387321472167969e-01
-9.581473568687215447e-05 -3.277773410081863403e-02 1.807401478290557861e-01 -3.452869504690170288e-02 -1.984887570142745972e-01 -1.104029417037963867e-01 -2.180593162775039673e-01 -1.337493658065795898e-01 -4.328013584017753601e-02 1.086225211620330811e-01 -3.291274905204772949e-01 1.070197895169258118e-01 -8.963120169937610626e-03 2.763520479202270508e-01 2.368419915437698364e-01 -3.231819719076156616e-02 -1.323751658201217651e-01 -3.344130218029022217e-01 -1.804054081439971924e-01 -1.617099046707153320e-01 1.961273103952407837e-01 -1.102407872676849365e-01 2.202578037977218628e-01 3.087354898452758789e-01 -6.912122666835784912e-02 -6.076081469655036926e-02 -2.305145412683486938e-01 -2.325794398784637451e-01 2.425999641418457031e-01 7.710727304220199585e-02 5.351109802722930908e-02 1.230309009552001953e-01
-6.279394030570983887e-02 -1.243997290730476379e-01 2.434061169624328613e-01 -1.853487193584442139e-01 -2.029740661382675171e-01 -1.490069180727005005e-01 1.583612412214279175e-01 9.867690503597259521e-02 2.686224691569805145e-02 -4.104412794113159180e-01 -3.313372135162353516e-01 6.784688681364059448e-02 2.376943975687026978e-01 -5.132621154189109802e-02 4.364903084933757782e-03 -5.284138396382331848e-02 9.193781763315200806e-03 -1.266238372772932053e-02 -2.360622286796569824e-01 -2.452140450477600098e-01 -1.588458269834518433e-01 1.216162182390689850e-02 2.400900274515151978e-01 -5.903479456901550293e-02 -2.322426624596118927e-02 -8.081728965044021606e-02 -3.022463917732238770e-01 4.175016656517982483e-02 3.720259666442871094e-01 -2.741283178329467773e-02 -2.217620611190795898e-02 2.875657565891742706e-02
-8.399390429258346558e-02 6.690485775470733643e-02 2.190023362636566162e-01 3.967033326625823975e-02 1.185765638947486877e-01 7.712507992982864380e-02 -9.510290622711181641e-02 -2.008980214595794678e-01 1.072776224464178085e-02 -9.063188731670379639e-02 -3.625116944313049316e-01 2.090465277433395386e-01 6.938403099775314331e-02 -1.916286796331405640e-01 3.974524512887001038e-02 -7.685785740613937378e-02 -7.288306485861539841e-03 -1.486719548702239990e-01 -2.436728030443191528e-01 4.490685090422630310e-02 -1.368965804576873779e-01 -4.186198115348815918e-01 8.430121093988418579e-02 1.840853095054626465e-01 -1.847358644008636475e-01 -2.916694879531860352e-01 -1.623002141714096069e-01 3.188607692718505859e-01 -1.359527111053466797e-01 1.792750954627990723e-01 2.824185602366924286e-02 -1.410452127456665039e-01
2.483877912163734436e-02 -1.148486658930778503e-01 1.390635073184967041e-01 -1.587357372045516968e-01 5.517897754907608032e-02 -1.438546031713485718e-01 -4.166697263717651367e-01 -2.313363999128341675e-01 2.205506265163421631e-01 -2.261446416378021240e-01 2.410784363746643066e-02 1.310675889253616333e-01 2.229671478271484375e-01 -1.045986562967300415e-01 -2.592762708663940430e-01 2.274344265460968018e-01 -1.377846300601959229e-01 -1.140970587730407715e-01 -2.359121888875961304e-01 -2.788956165313720703e-01 -6.698029488325119019e-02 -7.452026009559631348e-02 1.353698521852493286e-01 -4.307967424392700195e-02 -2.817579731345176697e-02 -1.125347390770912170e-01 -1.295982003211975098e-01 3.025598125532269478e-03 6.157515197992324829e-02 -2.109498381614685059e-01 -2.504946850240230560e-02 -3.446682989597320557e-01
5.237803608179092407e-02 -1.320614665746688843e-02 -1.076592877507209778e-01 -1.338952183723449707e-01 -2.155954539775848389e-01 2.502135001122951508e-03 -1.560322791337966919e-01 -1.735053807497024536e-01 1.079342588782310486e-01 -1.423507630825042725e-01 -3.575985878705978394e-02 1.054466888308525085e-01 -1.249553337693214417e-01 6.578198820352554321e-02 5.364838615059852600e-02 5.915497615933418274e-02 -9.783001244068145752e-02 -9.048958867788314819e-02 -2.945816516876220703e-01 9.227665513753890991e-02 -1.024181582033634186e-02 2.685265243053436279e-02 -5.621515586972236633e-02 3.011479675769805908e-01 -1.924048960208892822e-01 -1.074242815375328064e-01 -2.632840871810913086e-01 7.793825864791870117e-02 2.146098911762237549e-01 -5.471548438072204590e-02 -3.656452000141143799e-01 -5.306290388107299805e-01
1.353840623050928116e-02 -1.652817577123641968e-01 1.638945639133453369e-01 -1.231852844357490540e-01 -1.620530933141708374e-01 -8.755093812942504883e-02 -1.681366711854934692e-01 9.547727555036544800e-02 9.860038012266159058e-02 -2.044292241334915161e-01 -9.206733852624893188e-02 -3.033241033554077148e-01 3.045963821932673454e-03 7.526920735836029053e-02 -4.231892228126525879e-01 2.652012184262275696e-02 -1.887237876653671265e-01 -2.791871726512908936e-01 -1.036145314574241638e-01 2.069565206766128540e-01 -1.492271721363067627e-01 -2.076820284128189087e-02 3.492131531238555908e-01 1.146133840084075928e-01 -5.547244101762771606e-03 -2.945512533187866211e-01 -1.207035407423973083e-01 1.317293643951416016e-01 1.130480244755744934e-01 -3.427667543292045593e-02 -2.327831089496612549e-01 -9.958371520042419434e-02
-1.172876134514808655e-01 -2.697218656539916992e-01 1.242340803146362305e-01 -1.047344282269477844e-01 -3.064919412136077881e-01 -2.843865752220153809e-01 -1.769205629825592041e-01 -7.408263534307479858e-02 -3.642581403255462646e-01 -2.271070182323455811e-01 -1.427136510610580444e-01 -1.586723327636718750e-02 1.924339383840560913e-01 1.626449674367904663e-01 -1.695906743407249451e-02 -3.355361521244049072e-02 -1.433298140764236450e-01 -1.276948899030685425e-01 -2.520447075366973877e-01 -2.729550004005432129e-01 -1.889269649982452393e-01 -1.563226617872714996e-02 -3.060020506381988525e-03 6.177418981678783894e-04 1.354777663946151733e-01 -1.564536690711975098e-01 -2.826004028320312500e-01 9.672498703002929688e-02 1.221182644367218018e-01 -2.289826050400733948e-02 -1.305442005395889282e-01 -1.742199212312698364e-01
-6.932231783866882324e-02 -2.095071226358413696e-01 4.631366580724716187e-02 -3.390365839004516602e-01 -1.138508506119251251e-02 5.267678946256637573e-02 -6.044269353151321411e-02 2.576562575995922089e-02 -2.164551764726638794e-01 -3.490670025348663330e-01 -4.348234087228775024e-02 -1.653417348861694336e-01 1.937531083822250366e-01 1.446908712387084961e-01 -1.883831471204757690e-01 -2.137156575918197632e-01 5.937109142541885376e-02 2.185694174841046333e-03 -2.849792242050170898e-01 -6.067102402448654175e-02 -8.965194225311279297e-02 -2.832283079624176025e-01 -2.076124399900436401e-02 1.697033047676086426e-01 -4.019528254866600037e-02 1.362933516502380371e-01 5.210079997777938843e-02 -1.243969947099685669e-01 3.932794928550720215e-01 9.764685481786727905e-02 -2.842742800712585449e-01 -1.073327567428350449e-02
8.878317475318908691e-02 -2.375738769769668579e-01 5.546320229768753052e-02 1.986594945192337036e-01 8.266718685626983643e-02 -1.416135132312774658e-01 -3.841493725776672363e-01 -1.721041202545166016e-01 -1.757911033928394318e-02 -1.552269160747528076e-01 -1.666451990604400635e-01 -1.711036115884780884e-01 7.818387448787689209e-02 7.043715566396713257e-02 -3.303039073944091797e-02 -1.186298877000808716e-01 1.272296160459518433e-01 -4.554735720157623291e-01 -1.647782027721405029e-01 -2.382316887378692627e-01 -3.046717345714569092e-01 -8.258993178606033325e-02 -2.035269886255264282e-02 1.074557751417160034e-01 8.869601786136627197e-02 -1.717492341995239258e-01 -1.981628090143203735e-01 -1.414448469877243042e-01 7.331039011478424072e-02 6.856071949005126953e-02 -2.322386652231216431e-01 -3.949270769953727722e-02
2.065925598144531250e-01 6.843217462301254272e-02 -2.245690077543258667e-01 -2.244169414043426514e-01 -1.306365281343460083e-01 -1.065277680754661560e-01 -2.036556228995323181e-02 -2.919316887855529785e-01 -2.691951990127563477e-01 -1.330004185438156128e-01 1.114160269498825073e-01 -1.006469950079917908e-01 1.729392260313034058e-01 -1.650714427232742310e-01 1.308877468109130859e-01 -1.418089270591735840e-01 -2.169518545269966125e-02 -1.916185915470123291e-01 -2.919520139694213867e-01 -2.445358783006668091e-01 3.260469809174537659e-02 -1.981482058763504028e-01 1.422466486692428589e-01 2.078204751014709473e-01 -2.224730700254440308e-02 -4.733918979763984680e-02 -2.048313766717910767e-01 2.654457688331604004e-01 1.767287850379943848e-01 1.723931580781936646e-01 -9.029970318078994751e-02 2.458897233009338379e-01
3.075272776186466217e-02 -3.684012917801737785e-03 1.653925478458404541e-01 -1.155549734830856323e-01 2.120729908347129822e-02 1.554123908281326294e-01 2.306691557168960571e-02 -3.355125784873962402e-01 1.830647587776184082e-01 -1.107068285346031189e-01 -3.749125897884368896e-01 1.210027560591697693e-01 1.593082994222640991e-01 5.344118457287549973e-03 -1.498851180076599121e-01 4.238887131214141846e-02 -8.849254995584487915e-02 -1.077829822897911072e-01 -1.616425663232803345e-01 -2.581472396850585938e-01 3.026852151378989220e-03 -4.248305559158325195e-01 1.216411590576171875e-02 7.929946482181549072e-02 1.556759327650070190e-01 -5.020891502499580383e-02 -2.633486688137054443e-01 1.648394167423248291e-01 1.780723929405212402e-01 9.202462434768676758e-02 -3.271716833114624023e-01 -1.861673407256603241e-02
7.215048372745513916e-02 -2.800668179988861084e-01 -1.393411904573440552e-01 -1.614548265933990479e-01 -2.259282954037189484e-02 -3.871394693851470947e-02 -9.801467508077621460e-02 -1.118141040205955505e-01 -9.038579463958740234e-02 -1.371686160564422607e-01 -5.072525739669799805e-01 -4.984029754996299744e-02 -8.558847010135650635e-02 -5.396533757448196411e-02 -3.490881249308586121e-02 -1.979176253080368042e-01 4.650289192795753479e-02 9.256553836166858673e-03 -4.603088498115539551e-01 -2.824299968779087067e-02 9.420303255319595337e-02 -4.402634873986244202e-02 1.871235202997922897e-03 2.226075530052185059e-01 -1.300395727157592773e-01 -4.017952457070350647e-02 -8.141855895519256592e-02 -1.029112860560417175e-01 -2.358079887926578522e-02 -2.257654964923858643e-01 -1.913919597864151001e-01 -3.318906724452972412e-01
-2.311107367277145386e-01 -1.779627948999404907e-01 1.565290689468383789e-01 -1.496070623397827148e-01 2.681644819676876068e-02 2.198693007230758667e-01 -1.291909813880920410e-01 -1.091005951166152954e-01 5.277332663536071777e-02 -8.858183026313781738e-02 3.213558346033096313e-02 -1.785793304443359375e-01 2.487848550081253052e-01 -3.767490983009338379e-01 1.810138672590255737e-01 -2.789793014526367188e-01 -2.611318826675415039e-01 -2.947339713573455811e-01 -9.703210741281509399e-02 4.445140250027179718e-03 2.480320483446121216e-01 -6.068340688943862915e-02 2.263179868459701538e-01 1.056933403015136719e-01 4.725701361894607544e-02 -4.383237659931182861e-02 -2.327631972730159760e-02 7.609323412179946899e-02 2.953548431396484375e-01 5.442786961793899536e-02 -1.960398554801940918e-01 -3.454140946269035339e-02
-1.518086194992065430e-01 -1.103817075490951538e-01 2.911445796489715576e-01 -1.242092698812484741e-01 -6.542454939335584641e-03 -2.659767307341098785e-02 3.554208949208259583e-02 -1.399585753679275513e-01 -1.410457640886306763e-01 -3.201372325420379639e-01 -2.664364278316497803e-01 1.527229137718677521e-02 1.715164929628372192e-01 -2.824298441410064697e-01 -1.115250661969184875e-01 -2.856616079807281494e-01 -1.216206997632980347e-01 -1.348251998424530029e-01 -2.426463514566421509e-01 -2.369641810655593872e-01 -1.764569878578186035e-01 3.885151073336601257e-02 3.458545506000518799e-01 2.502243407070636749e-02 2.619765996932983398e-01 -9.785242378711700439e-02 -1.946298927068710327e-01 -2.033745311200618744e-02 1.500921249389648438e-01 -6.288200616836547852e-02 2.621384104713797569e-03 -4.764703661203384399e-02
4.527820274233818054e-02 -8.780395239591598511e-02 1.948541700839996338e-01 -1.929290294647216797e-01 -7.756814360618591309e-02 8.040131069719791412e-03 -1.925973594188690186e-01 -8.193620294332504272e-02 -2.583975195884704590e-01 -1.505019068717956543e-01 -5.181159824132919312e-02 3.934234678745269775e-01 3.016315028071403503e-02 -2.336942702531814575e-01 2.104052901268005371e-02 -1.376756280660629272e-01 3.836593404412269592e-02 -2.387970387935638428e-01 -2.819653749465942383e-01 -1.792257130146026611e-01 2.671452760696411133e-01 2.102849334478378296e-01 -2.289363890886306763e-01 4.965918511152267456e-02 -1.038051396608352661e-01 -6.115422025322914124e-02 -5.805334448814392090e-02 -1.318745464086532593e-01 2.641737163066864014e-01 1.476071774959564209e-01 1.269285660237073898e-02 -2.752373516559600830e-01
6.762844044715166092e-03 -4.515865445137023926e-02 8.785628015175461769e-04 -1.418516039848327637e-01 -2.147293835878372192e-01 8.138328045606613159e-02 -1.062695235013961792e-01 -1.863653063774108887e-01 9.776909649372100830e-02 -1.089216396212577820e-01 4.278785362839698792e-02 -6.691995263099670410e-02 -1.908210963010787964e-01 1.421807392034679651e-04 7.891921699047088623e-02 -4.373443499207496643e-02 -2.959742248058319092e-01 -2.224612534046173096e-01 -3.314295113086700439e-01 -1.057308260351419449e-02 -1.687508523464202881e-01 1.155581418424844742e-02 6.255896389484405518e-02 3.385915458202362061e-01 -2.727765589952468872e-02 -1.915507465600967407e-01 2.810348942875862122e-02 5.654635839164257050e-03 -4.387797787785530090e-02 4.245976358652114868e-02 -2.462754994630813599e-01 -5.566840767860412598e-01
2.555698715150356293e-02 -2.272374629974365234e-01 1.308910399675369263e-01 -2.463911026716232300e-01 -2.477915138006210327e-01 -1.673845760524272919e-02 8.116739243268966675e-02 6.863134447485208511e-03 -2.143192291259765625e-01 -2.540315091609954834e-01 -1.647655814886093140e-01 -1.657437086105346680e-01 3.669112920761108398e-01 -2.797455787658691406e-01 3.928335756063461304e-02 -3.385225543752312660e-03 7.146330922842025757e-02 -4.867369681596755981e-02 -2.913771867752075195e-01 -6.940250843763351440e-02 -1.807086318731307983e-01 -3.826182335615158081e-02 1.829493045806884766e-01 2.759013175964355469e-01 1.654199212789535522e-01 9.450290352106094360e-03 -1.033948361873626709e-01 7.242985069751739502e-02 2.950499057769775391e-01 6.391842663288116455e-02 -9.232693910598754883e-02 1.951265782117843628e-01
3.785379230976104736e-02 1.874252706766128540e-01 5.458087194710969925e-03 -8.334124088287353516e-02 -2.075168490409851074e-01 -1.311461329460144043e-01 -2.851977944374084473e-01 -9.278982877731323242e-02 5.526499077677726746e-02 1.037763357162475586e-01 -4.771362245082855225e-01 1.033933833241462708e-01 -1.046240981668233871e-02 2.037424035370349884e-02 9.403790533542633057e-02 -4.246811196208000183e-02 -2.510087098926305771e-03 -1.887584030628204346e-01 -4.442711174488067627e-01 1.679728776216506958e-01 1.637346446514129639e-01 -2.731468677520751953e-01 4.772139340639114380e-02 -1.449402421712875366e-01 -1.069650202989578247e-01 -1.538212411105632782e-02 -3.199906647205352783e-02 3.036407195031642914e-02 1.314886063337326050e-01 1.188968643546104431e-01 -1.737940162420272827e-01 -2.858735024929046631e-01
-9.999158792197704315e-03 -9.235692769289016724e-02 7.849619537591934204e-02 -2.493513375520706177e-01 -2.205539867281913757e-02 3.654760867357254028e-02 -2.985575795173645020e-01 -3.491320908069610596e-01 8.436987176537513733e-03 -3.884128034114837646e-01 4.481074213981628418e-02 1.330541260540485382e-02 3.820333480834960938e-01 4.703605920076370239e-02 2.884579896926879883e-01 -2.485109865665435791e-01 -2.170596718788146973e-01 -1.258309483528137207e-01 -9.779994934797286987e-02 -7.125904411077499390e-02 -5.443770065903663635e-02 -2.779941558837890625e-01 4.663491249084472656e-02 2.478805603459477425e-03 -1.794994473457336426e-01 -8.284334838390350342e-02 -4.145742859691381454e-03 1.094685420393943787e-01 -6.724910438060760498e-02 1.458043456077575684e-01 -1.603996008634567261e-01 3.637270256876945496e-02
2.892209962010383606e-02 -1.889425516128540039e-01 -5.446251109242439270e-02 -7.953021675348281860e-02 -6.364926695823669434e-02 7.429433614015579224e-02 -2.008300125598907471e-01 -1.785104423761367798e-01 -1.106500327587127686e-01 -1.432502567768096924e-01 -2.269391268491744995e-01 1.548196673393249512e-01 3.107711486518383026e-02 -1.177060604095458984e-01 -9.529927372932434082e-02 -8.529777824878692627e-02 4.378597065806388855e-02 6.073181051760911942e-03 -4.533183872699737549e-01 -8.259461075067520142e-02 1.345388740301132202e-01 -2.941432222723960876e-02 1.258212029933929443e-01 2.444874346256256104e-01 -2.732233703136444092e-01 -5.697928741574287415e-02 -2.400429546833038330e-01 -1.707565486431121826e-01 3.263834863901138306e-02 -2.574394345283508301e-01 -3.332167118787765503e-02 -4.370578229427337646e-01
-1.056754738092422485e-01 -2.087024599313735962e-01 -8.249406702816486359e-03 -4.108252823352813721e-01 6.972537934780120850e-02 -1.268494129180908203e-01 -1.044528633356094360e-01 -1.195317804813385010e-01 -2.443822920322418213e-01 -1.440078467130661011e-01 1.496810745447874069e-02 -1.233286857604980469e-01 3.969094157218933105e-02 2.934363484382629395e-02 -4.452224075794219971e-01 1.342080384492874146e-01 -1.245236918330192566e-01 -2.497641146183013916e-01 -2.247146219015121460e-01 -3.731257468461990356e-02 1.409443765878677368e-01 -2.129030227661132812e-01 2.711808681488037109e-01 5.643262714147567749e-02 1.459442079067230225e-01 -6.881925463676452637e-02 -1.482541263103485107e-01 -8.977494388818740845e-02 1.044928207993507385e-01 -4.164288938045501709e-02 -1.953857839107513428e-01 -1.926570534706115723e-01
7.322437316179275513e-02 -4.544604942202568054e-02 3.040335476398468018e-01 -2.136336266994476318e-01 3.266310319304466248e-02 -2.988510727882385254e-01 -3.670149743556976318e-01 -4.911593347787857056e-02 7.651258260011672974e-02 -1.464989036321640015e-01 -2.881081216037273407e-02 -2.612547762691974640e-02 4.034188091754913330e-01 -1.812593340873718262e-01 -2.077879607677459717e-01 1.180710941553115845e-01 -1.667272895574569702e-01 -1.760260201990604401e-02 -1.046020612120628357e-01 -9.974034130573272705e-02 1.784737408161163330e-02 4.277280718088150024e-02 2.813094258308410645e-01 -2.248638868331909180e-01 5.402351915836334229e-02 -1.015156283974647522e-01 -2.455323487520217896e-01 -1.049207597970962524e-01 6.989969313144683838e-02 -4.889694228768348694e-02 -2.144642770290374756e-01 -1.637815088033676147e-01
5.748165398836135864e-02 3.214899450540542603e-02 2.096212357282638550e-01 1.007027179002761841e-01 7.019558548927307129e-02 -4.154058694839477539e-01 -1.727381348609924316e-01 -6.302373111248016357e-02 -1.185056567192077637e-01 -9.710910171270370483e-02 -2.219172418117523193e-01 -1.560858041048049927e-01 2.351776361465454102e-01 -1.644404381513595581e-01 1.502449903637170792e-02 6.795313209295272827e-02 -3.152486383914947510e-01 -2.985844612121582031e-01 -1.285261660814285278e-01 -1.885155886411666870e-01 -6.875246763229370117e-02 1.022802963852882385e-01 2.311085015535354614e-01 -1.812355369329452515e-01 4.662519320845603943e-02 4.879412427544593811e-02 -1.583035886287689209e-01 5.773352831602096558e-02 1.981889307498931885e-01 -6.679672002792358398e-02 -3.229472041130065918e-01 -1.516022533178329468e-01
-2.294730544090270996e-01 -1.164305806159973145e-01 2.343498617410659790e-01 -1.058781892061233521e-01 -6.451718509197235107e-02 -2.247453480958938599e-02 -1.550859659910202026e-01 1.047552376985549927e-01 2.119559347629547119e-01 -7.788339629769325256e-03 -2.040989249944686890e-01 -1.105686500668525696e-01 1.844278424978256226e-01 -1.628498584032058716e-01 1.530620753765106201e-01 -4.288330078125000000e-01 -1.324557512998580933e-01 -1.380255967378616333e-01 -9.869465231895446777e-02 -6.429707258939743042e-02 7.067833095788955688e-02 -1.058337762951850891e-01 3.578009903430938721e-01 1.670073270797729492e-01 1.109403148293495178e-01 4.706152155995368958e-02 8.909489959478378296e-02 6.976885348558425903e-02 3.008243441581726074e-01 9.224547445774078369e-02 -3.218698203563690186e-01 -9.339963644742965698e-02
-4.201885461807250977e-01 -4.090333729982376099e-02 9.896433353424072266e-02 -1.929196417331695557e-01 -7.306779175996780396e-02 5.912318080663681030e-02 -1.566061824560165405e-01 -1.484494507312774658e-01 -5.892570596188306808e-03 -1.302924901247024536e-01 -3.390271067619323730e-01 1.692761927843093872e-01 -7.462765555828809738e-03 -1.666361838579177856e-01 2.194643914699554443e-01 -1.636893451213836670e-01 -3.253860399127006531e-03 -6.200126558542251587e-02 -5.586082860827445984e-02 1.644156426191329956e-01 -3.588903928175568581e-03 4.308926686644554138e-02 3.375230133533477783e-01 3.335205316543579102e-01 1.445537507534027100e-01 -1.066744104027748108e-01 -1.767878383398056030e-01 2.990058958530426025e-01 2.037225812673568726e-01 5.570087232626974583e-04 -2.128848992288112640e-02 -6.893443875014781952e-03
-1.066631823778152466e-01 -3.375173509120941162e-01 -8.050484210252761841e-02 -3.793812543153762817e-02 1.866547167301177979e-01 -1.056937649846076965e-01 1.595135033130645752e-01 -2.172289639711380005e-01 1.338088065385818481e-01 -1.846255660057067871e-01 -2.555104494094848633e-01 -1.850614845752716064e-01 1.193727366626262665e-02 -2.933955192565917969e-02 -1.470719277858734131e-01 1.908988952636718750e-01 -2.244420498609542847e-01 -2.443767935037612915e-01 -2.012093663215637207e-01 7.456971704959869385e-02 2.572063170373439789e-02 1.354210674762725830e-01 2.326896786689758301e-01 2.594064176082611084e-01 -7.317303866147994995e-02 1.018541231751441956e-01 -1.972806006669998169e-01 3.761835396289825439e-02 2.206434309482574463e-01 8.765141665935516357e-02 -1.716860383749008179e-01 -3.147339522838592529e-01
6.057244911789894104e-02 9.155866503715515137e-02 -6.122043356299400330e-02 -1.267204433679580688e-02 -2.379517108201980591e-01 6.557671725749969482e-02 -8.540273457765579224e-02 -4.143596589565277100e-01 -1.236219238489866257e-02 -1.332398205995559692e-01 1.034369543194770813e-01 -1.511622965335845947e-01 2.122380286455154419e-01 -6.787591148167848587e-03 3.308467194437980652e-02 -3.972419723868370056e-02 7.487031817436218262e-02 -4.189080893993377686e-01 -2.350345849990844727e-01 -3.124400973320007324e-01 2.614982426166534424e-02 -2.751028835773468018e-01 9.785890579223632812e-02 1.180751174688339233e-01 -7.959429919719696045e-02 -1.138992980122566223e-01 -9.459474682807922363e-02 2.292984127998352051e-01 1.571158021688461304e-01 1.552086472511291504e-01 -2.469127178192138672e-01 1.431913077831268311e-01
3.815520182251930237e-02 -2.485520392656326294e-01 -1.142723206430673599e-02 1.399985253810882568e-01 -7.617087662220001221e-02 -2.969087958335876465e-01 -2.192972749471664429e-01 1.051299422979354858e-01 -9.761849790811538696e-02 -3.245804086327552795e-02 -2.427465021610260010e-01 -2.184236943721771240e-01 1.512210667133331299e-01 -9.974481165409088135e-02 -2.161189466714859009e-01 -1.790537498891353607e-02 -1.716525554656982422e-01 -2.011167258024215698e-01 -7.689800113439559937e-02 1.562744379043579102e-01 1.203450653702020645e-02 -2.431221604347229004e-01 1.824803501367568970e-01 2.951415181159973145e-01 6.682832539081573486e-02 -2.475614547729492188e-01 -7.580021768808364868e-02 1.999414116144180298e-01 1.852328889071941376e-02 3.301805853843688965e-01 -1.416294127702713013e-01 -2.146355956792831421e-01
-2.508639991283416748e-01 -2.592356875538825989e-02 1.445813383907079697e-02 -3.031371533870697021e-01 4.020244479179382324e-01 -6.569982320070266724e-02 -3.299982845783233643e-01 -1.180210039019584656e-01 1.320786625146865845e-01 -2.938974797725677490e-01 -8.337354660034179688e-02 -1.844765990972518921e-01 4.683546721935272217e-03 -1.689601242542266846e-01 -2.236973494291305542e-03 -1.834839433431625366e-01 1.089027002453804016e-01 -1.895091831684112549e-01 -2.550661861896514893e-01 1.541412919759750366e-01 1.651613414287567139e-01 -4.254756122827529907e-02 -1.010835636407136917e-02 -9.122576564550399780e-02 -5.561592429876327515e-02 2.242697868496179581e-03 -1.704582758247852325e-02 2.585276067256927490e-01 1.404629200696945190e-01 2.413398623466491699e-01 -1.584150195121765137e-01 3.289341926574707031e-02
5.001892801374197006e-03 -1.179523169994354248e-01 2.317234724760055542e-01 -2.144772857427597046e-01 1.074205264449119568e-01 -8.947853930294513702e-03 -7.922460883855819702e-02 -6.314247846603393555e-02 2.264226526021957397e-01 -1.680507063865661621e-01 -9.238103032112121582e-02 8.533666282892227173e-02 3.376852869987487793e-01 2.182039767503738403e-01 1.652884483337402344e-01 -2.014999687671661377e-01 9.869968146085739136e-02 -1.954459249973297119e-01 -2.546931207180023193e-01 1.700254827737808228e-01 9.067132323980331421e-02 -3.817699477076530457e-02 2.011556327342987061e-01 -1.015635356307029724e-01 1.964096128940582275e-01 -1.356206834316253662e-01 7.683470100164413452e-02 4.130917191505432129e-01 2.275082916021347046e-01 2.080902606248855591e-01 7.638145238161087036e-02 -5.479376018047332764e-02
-6.941770762205123901e-02 -2.723052538931369781e-02 -1.450425684452056885e-01 -1.020191386342048645e-01 -2.452910840511322021e-01 -4.095915555953979492e-01 -2.342979162931442261e-01 -6.231759488582611084e-02 -2.920204401016235352e-01 -9.351883828639984131e-02 -1.295819282531738281e-01 -2.118249088525772095e-01 2.839256227016448975e-01 6.712545454502105713e-02 -5.777352023869752884e-03 -5.381495878100395203e-02 -1.784223616123199463e-01 -2.977715134620666504e-01 -2.914280295372009277e-01 -6.780128926038742065e-02 1.522627286612987518e-02 8.720360696315765381e-02 1.043133363127708435e-01 -1.564561277627944946e-01 2.231093347072601318e-01 2.500150166451931000e-02 -2.786513864994049072e-01 1.286067254841327667e-02 1.513490527868270874e-01 8.099343627691268921e-03 -1.226997226476669312e-01 -1.143786907196044922e-01
9.262878447771072388e-03 1.652412861585617065e-01 -8.728719316422939301e-03 -2.802409827709197998e-01 -4.057860001921653748e-02 -1.346531361341476440e-01 -1.634258329868316650e-01 -1.209541261196136475e-01 -2.195528894662857056e-01 -6.755592674016952515e-02 1.290315482765436172e-02 1.282251030206680298e-01 -1.274956483393907547e-02 -1.657093167304992676e-01 -6.273185461759567261e-02 3.209592774510383606e-02 -1.534412056207656860e-01 -3.291422426700592041e-01 -1.069343462586402893e-01 -2.949313223361968994e-01 3.195318281650543213e-01 1.557457894086837769e-01 -2.436209097504615784e-02 2.923891246318817139e-01 -2.324765026569366455e-01 -1.618305593729019165e-01 6.399878114461898804e-02 -1.565081924200057983e-01 2.062790542840957642e-01 1.664657294750213623e-01 -2.288851737976074219e-01 -2.381245344877243042e-01
-3.195425868034362793e-02 2.730948477983474731e-02 -4.194793477654457092e-02 -2.945695817470550537e-01 2.760243415832519531e-01 -1.214629784226417542e-01 -1.710458397865295410e-01 -3.229022026062011719e-01 8.009484410285949707e-02 6.086402758955955505e-02 -8.750236034393310547e-02 6.649937480688095093e-02 2.310407459735870361e-01 -2.344116270542144775e-01 -5.350561812520027161e-03 9.750106185674667358e-02 2.225154191255569458e-01 -1.851802915334701538e-01 -2.383578419685363770e-01 -2.958053648471832275e-01 1.162031143903732300e-01 -3.042904138565063477e-01 1.410913914442062378e-01 1.806283593177795410e-01 -1.501108705997467041e-01 -1.832492798566818237e-01 -1.394089870154857635e-02 -8.781460672616958618e-02 2.465916723012924194e-01 1.487012505531311035e-01 -7.966071367263793945e-02 7.170023769140243530e-02
6.592474877834320068e-02 -1.153065785765647888e-01 -1.375454943627119064e-02 -1.152834817767143250e-01 -5.360662192106246948e-02 1.129997819662094116e-01 -3.595439493656158447e-01 4.246564581990242004e-02 -2.607141733169555664e-01 -2.147969752550125122e-01 -2.778055705130100250e-02 -3.098325729370117188e-01 -9.116829931735992432e-02 -1.475385874509811401e-01 -1.006338521838188171e-01 -1.808814108371734619e-01 -2.349483668804168701e-01 -2.862475514411926270e-01 -2.930892109870910645e-01 9.351802989840507507e-03 -3.967163711786270142e-02 -3.147308528423309326e-01 3.403715789318084717e-02 2.977589964866638184e-01 1.899863183498382568e-01 -1.869219541549682617e-01 4.835070297122001648e-02 7.582198362797498703e-03 2.047568857669830322e-01 -5.407671630382537842e-02 -6.183632463216781616e-02 -5.177034065127372742e-02
1.750304549932479858e-02 -4.037984088063240051e-02 1.440957039594650269e-01 -1.538417637348175049e-01 1.287782490253448486e-01 -3.094322681427001953e-01 -1.665094196796417236e-01 1.717128232121467590e-02 -1.629912853240966797e-01 -5.847018957138061523e-02 1.237357929348945618e-01 9.496611356735229492e-02 3.484287858009338379e-01 -2.962541282176971436e-01 5.736847966909408569e-02 -9.467078000307083130e-02 -4.501493275165557861e-02 -1.592787057161331177e-01 -2.557192444801330566e-01 -2.878981232643127441e-01 3.363369777798652649e-02 1.694058626890182495e-01 -6.562675535678863525e-02 -1.364156138151884079e-02 -2.833311855792999268e-01 -3.276173174381256104e-01 -4.272776097059249878e-02 1.237497925758361816e-01 1.020416244864463806e-01 1.482726782560348511e-01 -2.892705500125885010e-01 -8.199343830347061157e-02
-2.841968238353729248e-01 -6.707781553268432617e-02 9.005349874496459961e-02 -3.654070794582366943e-01 -8.198969811201095581e-02 -1.215611547231674194e-01 -2.346446812152862549e-01 -2.350515574216842651e-01 -2.565981149673461914e-01 -2.501453459262847900e-01 3.961687162518501282e-02 -6.565159559249877930e-02 -8.862684667110443115e-02 -4.754132591187953949e-03 4.101683571934700012e-02 -4.064215347170829773e-02 -1.281144618988037109e-01 -5.937207117676734924e-02 -3.132610023021697998e-01 5.466279014945030212e-02 1.199895963072776794e-01 -3.262262642383575439e-01 2.156627476215362549e-01 -1.830421984195709229e-01 4.904561489820480347e-02 2.459878325462341309e-01 -9.237059950828552246e-02 -5.848292261362075806e-02 1.974357813596725464e-01 1.162974312901496887e-01 -1.246796771883964539e-01 1.759935915470123291e-01
1.514618247747421265e-01 -1.622002124786376953e-01 8.290730416774749756e-02 -3.368469774723052979e-01 -1.117902025580406189e-01 -2.708840370178222656e-01 -4.660399258136749268e-02 -2.972268499433994293e-02 4.663754254579544067e-02 5.841765180230140686e-02 -7.175336778163909912e-02 1.527844518423080444e-01 2.838847339153289795e-01 4.923363775014877319e-02 1.125762164592742920e-01 -7.994672050699591637e-04 1.030424088239669800e-01 -2.528093457221984863e-01 -9.556207805871963501e-02 2.258369028568267822e-01 -1.694393455982208252e-01 -2.149562537670135498e-01 3.156700432300567627e-01 1.695933192968368530e-01 -2.005486786365509033e-01 -1.154099181294441223e-01 -4.680840671062469482e-02 -8.747444301843643188e-02 4.074154496192932129e-01 1.387939155101776123e-01 1.572903990745544434e-01 -1.868439279496669769e-02
-1.449310332536697388e-01 -1.101290658116340637e-01 3.069742023944854736e-01 -2.995937131345272064e-02 -2.210911810398101807e-01 -2.680813670158386230e-01 1.728322952985763550e-01 6.116183102130889893e-02 2.679234370589256287e-02 -4.505763947963714600e-01 -2.261018007993698120e-01 1.990345306694507599e-02 2.303946204483509064e-02 -1.638850271701812744e-01 -7.381216622889041901e-03 -4.352639988064765930e-02 4.187285900115966797e-02 -1.080984324216842651e-01 -3.845735788345336914e-01 -2.868137657642364502e-01 -5.320912599563598633e-02 -6.638318300247192383e-02 1.978346705436706543e-01 4.941389709711074829e-02 3.935671597719192505e-02 -1.489386856555938721e-01 -2.132977992296218872e-01 4.362991079688072205e-02 1.706804633140563965e-01 1.469010710716247559e-01 8.828184753656387329e-02 -1.035828441381454468e-01
8.050325512886047363e-02 -1.313281804323196411e-01 8.238393068313598633e-02 -3.644331693649291992e-01 2.267004698514938354e-01 -1.293663829565048218e-01 -2.101941555738449097e-01 -3.208607733249664307e-01 -1.023857444524765015e-01 -2.407684549689292908e-02 -1.823424696922302246e-01 -8.231436461210250854e-02 5.618646740913391113e-02 3.416224569082260132e-02 -6.812815368175506592e-02 6.912374496459960938e-02 3.528037294745445251e-02 -2.049313336610794067e-01 -7.508683484047651291e-04 -3.376377820968627930e-01 2.009045928716659546e-01 -1.810058951377868652e-01 7.664752751588821411e-02 2.581479549407958984e-01 -6.298417598009109497e-02 -2.988722026348114014e-01 1.335251033306121826e-01 1.372919231653213501e-01 2.573513388633728027e-01 2.286140620708465576e-01 6.423217058181762695e-02 -3.330237418413162231e-02
-2.383958548307418823e-02 -3.072498738765716553e-01 -2.017032653093338013e-01 9.165110439062118530e-02 1.746568270027637482e-02 1.071406304836273193e-01 -1.461138278245925903e-01 -6.468054652214050293e-02 2.032436877489089966e-01 -2.367683053016662598e-01 -1.672573536634445190e-01 9.017486870288848877e-02 2.207495123147964478e-01 -3.362582065165042877e-03 2.633630931377410889e-01 3.386343121528625488e-01 1.303833443671464920e-02 -1.847220063209533691e-01 -4.456245303153991699e-01 1.205397173762321472e-01 -7.211327552795410156e-02 3.871576860547065735e-02 1.528928726911544800e-01 6.471976637840270996e-02 -4.370300099253654480e-02 -1.234485730528831482e-01 -1.746496260166168213e-01 -8.831579983234405518e-02 1.345211863517761230e-01 2.189655303955078125e-01 -3.923686221241950989e-02 -2.183549255132675171e-01
-4.208042621612548828e-01 -1.911700665950775146e-01 -1.624363474547863007e-02 -1.740393787622451782e-01 -7.827968895435333252e-02 5.947756394743919373e-02 -2.146622389554977417e-01 -1.504968404769897461e-01 -3.393681347370147705e-02 -1.202687323093414307e-01 -1.634794473648071289e-01 -1.038191542029380798e-01 3.258959054946899414e-01 -2.458076626062393188e-01 1.163947675377130508e-02 -3.409429192543029785e-01 2.356127649545669556e-02 -1.090942416340112686e-02 -1.174967214465141296e-01 5.897035077214241028e-02 8.176159113645553589e-02 -5.415920540690422058e-02 3.203085064888000488e-01 9.936314821243286133e-02 2.086979150772094727e-01 -1.028756126761436462e-01 1.008197590708732605e-01 -2.676944248378276825e-02 1.931278556585311890e-01 2.292466908693313599e-01 -2.005296014249324799e-02 -2.144353985786437988e-01
-1.916518062353134155e-01 -8.195522241294384003e-03 1.087446585297584534e-01 -1.179185137152671814e-01 1.255173087120056152e-01 -1.194604188203811646e-01 -4.247948154807090759e-02 -4.255353510379791260e-01 -5.842696502804756165e-02 -6.766723841428756714e-02 -9.314832836389541626e-02 1.832370012998580933e-01 -2.137373536825180054e-01 -2.094667553901672363e-01 -2.176070809364318848e-01 -1.078561246395111084e-01 -2.246310934424400330e-02 -4.873194694519042969e-01 -1.776256412267684937e-01 -5.654229968786239624e-02 -1.733119785785675049e-01 -7.585576921701431274e-02 1.927756220102310181e-01 1.944082975387573242e-01 -5.629684031009674072e-02 -1.631228253245353699e-02 -2.034461647272109985e-01 -2.792680561542510986e-01 4.508884623646736145e-02 -3.721916873473674059e-04 -1.276921033859252930e-01 -3.369660302996635437e-02
-8.149164915084838867e-02 -4.170614480972290039e-02 2.726697549223899841e-02 2.815437875688076019e-02 -2.322116941213607788e-01 -2.767675518989562988e-01 -5.667717754840850830e-02 -5.378394946455955505e-02 4.328851774334907532e-02 -4.956463575363159180e-01 -4.920380562543869019e-02 -1.269408166408538818e-01 1.716714054346084595e-01 -2.215300500392913818e-01 -3.731404244899749756e-02 -2.080089449882507324e-01 2.802914939820766449e-02 -1.434638537466526031e-02 -4.103492796421051025e-01 -1.529009342193603516e-01 -2.167920619249343872e-01 -1.173797845840454102e-01 1.833284497261047363e-01 2.463829517364501953e-01 -8.534885942935943604e-03 -8.453503996133804321e-02 -1.527949422597885132e-01 7.677841186523437500e-02 2.154740840196609497e-01 9.001118689775466919e-02 1.445365399122238159e-01 -6.667520850896835327e-02
-2.806461453437805176e-01 -1.761512905359268188e-01 -9.167873300611972809e-03 3.972143679857254028e-02 -2.916807234287261963e-01 -2.215973436832427979e-01 -5.536611191928386688e-03 2.627195604145526886e-02 -1.881662607192993164e-01 -4.556927680969238281e-01 9.782499074935913086e-02 -2.725405991077423096e-02 6.263720244169235229e-02 -1.329528093338012695e-01 -4.559133946895599365e-02 -1.473988592624664307e-01 1.065110564231872559e-01 -1.704376488924026489e-01 -2.294898033142089844e-01 -1.470458507537841797e-01 -5.273086205124855042e-02 -2.288379222154617310e-01 2.401707917451858521e-01 -4.197610169649124146e-02 6.073376536369323730e-02 -2.388264238834381104e-01 -1.849506795406341553e-01 1.215521842241287231e-01 2.056750655174255371e-01 2.098353803157806396e-01 -8.858012408018112183e-02 -1.473161578178405762e-01
3.650813177227973938e-02 -1.463656425476074219e-01 1.187938824295997620e-01 -1.426342874765396118e-01 8.212385326623916626e-02 2.076227664947509766e-01 4.631011746823787689e-03 -2.672047317028045654e-01 -9.544766694307327271e-02 -1.539747416973114014e-01 -1.791330128908157349e-01 -1.074931696057319641e-01 3.560599088668823242e-01 -1.746942475438117981e-02 -7.082588970661163330e-02 -1.528616100549697876e-01 -1.018835306167602539e-01 1.975707523524761200e-02 -2.846693992614746094e-01 -1.155652385205030441e-02 -2.186564803123474121e-01 -3.106936216354370117e-01 3.633895143866539001e-02 -4.445516690611839294e-02 -1.381109207868576050e-01 5.040594190359115601e-02 -2.036708742380142212e-01 -2.077283412218093872e-01 3.737459480762481689e-01 1.614332348108291626e-01 -2.758333683013916016e-01 -4.393018782138824463e-02
4.809026792645454407e-02 -9.641812741756439209e-02 2.358752489089965820e-02 -1.322680860757827759e-01 1.031965985894203186e-01 -3.408528864383697510e-01 -1.989658325910568237e-01 2.372598508372902870e-03 -1.261212863028049469e-02 -2.599212229251861572e-01 -5.079062283039093018e-02 -5.205663666129112244e-02 1.786903291940689087e-01 -2.395624369382858276e-01 -3.115417994558811188e-02 8.423677831888198853e-02 -2.016797065734863281e-01 -2.373474985361099243e-01 -1.777128428220748901e-01 -5.435101687908172607e-02 1.048560142517089844e-01 2.032549381256103516e-01 3.597227111458778381e-02 1.264573726803064346e-02 -3.655951619148254395e-01 7.037754356861114502e-02 1.290943622589111328e-01 -4.831122700124979019e-03 4.847998619079589844e-01 1.341758575290441513e-02 -2.099824845790863037e-01 1.166668459773063660e-01
-5.167359486222267151e-03 -2.751694433391094208e-02 1.163646299391984940e-02 -5.377016589045524597e-02 -1.823017001152038574e-01 -6.350813060998916626e-02 9.274612367153167725e-02 -2.077855318784713745e-01 1.462170332670211792e-01 -1.912544667720794678e-01 -1.358049809932708740e-01 -2.741224318742752075e-02 -1.475990861654281616e-01 -3.609573096036911011e-02 1.822577118873596191e-01 -3.699105232954025269e-02 -2.881928980350494385e-01 -5.265803262591362000e-02 -4.169233143329620361e-01 6.979361921548843384e-02 -1.105399876832962036e-01 -4.195827245712280273e-02 2.229058295488357544e-01 1.753269433975219727e-01 -3.088477849960327148e-01 -3.595057502388954163e-02 -1.633179187774658203e-01 4.628806561231613159e-02 7.996371388435363770e-02 -4.579396173357963562e-02 -1.333366036415100098e-01 -5.114917755126953125e-01
9.597141295671463013e-03 -2.622717991471290588e-02 -5.649497359991073608e-02 -3.871883749961853027e-01 1.190173998475074768e-01 5.391582474112510681e-02 -6.728246808052062988e-02 -3.100683987140655518e-01 1.900049895048141479e-01 1.431952267885208130e-01 -1.249386835843324661e-02 -2.255147509276866913e-02 1.826901435852050781e-01 -1.160390451550483704e-01 -4.785089194774627686e-02 -2.560192346572875977e-01 -5.896690115332603455e-02 -2.123270928859710693e-01 -4.223041236400604248e-01 -3.113788664340972900e-01 5.566854029893875122e-02 -3.304310441017150879e-01 2.403196990489959717e-01 -1.359575241804122925e-01 -8.563476800918579102e-02 -1.064395532011985779e-01 -1.392895914614200592e-02 3.032096847891807556e-02 -6.853868812322616577e-02 1.271141767501831055e-01 1.098649390041828156e-02 -5.738319829106330872e-02
-3.929988145828247070e-01 2.037467248737812042e-02 -1.717685759067535400e-01 -1.607935726642608643e-01 1.031606942415237427e-01 8.579295873641967773e-02 -2.692521512508392334e-01 -1.188349500298500061e-01 -1.243289560079574585e-02 -2.815798223018646240e-01 -2.666535675525665283e-01 -2.268557623028755188e-02 2.063041031360626221e-01 -2.207548171281814575e-02 2.422636896371841431e-01 1.584207564592361450e-01 -6.788140535354614258e-02 -3.231027349829673767e-02 -9.074470400810241699e-02 -6.455574929714202881e-02 -9.014427661895751953e-02 -4.401623830199241638e-02 2.916379868984222412e-01 -1.136214807629585266e-01 -9.668704867362976074e-02 -8.787977695465087891e-02 1.244904547929763794e-01 1.417534500360488892e-01 4.145566523075103760e-01 -1.136213727295398712e-02 3.270024433732032776e-02 -2.354998886585235596e-01
-1.493209451436996460e-01 4.820977523922920227e-02 3.159334659576416016e-01 -7.856538891792297363e-02 -1.202995851635932922e-01 7.612376660108566284e-02 -1.658749133348464966e-01 -1.738197952508926392e-01 -2.103276848793029785e-01 -2.613917589187622070e-01 -2.474958077073097229e-02 5.728949606418609619e-02 1.458471417427062988e-01 -1.167020760476589203e-03 -1.649756543338298798e-02 1.762410625815391541e-02 -1.706700921058654785e-01 -2.125921845436096191e-01 -2.628667354583740234e-01 -1.480035833083093166e-03 1.144674643874168396e-01 -3.798025846481323242e-01 1.824098229408264160e-01 -1.262000948190689087e-01 3.087356127798557281e-02 1.120029911398887634e-01 -2.545214593410491943e-01 -1.719736754894256592e-01 1.575891673564910889e-01 4.830379784107208252e-02 -4.096426665782928467e-01 1.668961532413959503e-02
-9.932017326354980469e-02 -8.419454097747802734e-03 1.754968613386154175e-01 -1.946893334388732910e-01 9.065029770135879517e-02 -5.528512969613075256e-02 -3.086453378200531006e-01 -6.973605602979660034e-02 1.464651674032211304e-01 -2.421240881085395813e-02 -9.850091487169265747e-02 1.018007919192314148e-01 -1.837759912014007568e-01 -4.027087390422821045e-01 2.982131578028202057e-02 3.045095875859260559e-02 1.226499006152153015e-01 -3.280178010463714600e-01 -4.231039881706237793e-01 -5.125851603224873543e-04 2.158118486404418945e-01 -1.710401661694049835e-02 1.822805032134056091e-02 6.098929047584533691e-02 -1.578446626663208008e-01 -3.056837618350982666e-01 -2.104681357741355896e-02 2.111528366804122925e-01 2.177343219518661499e-01 -7.037024013698101044e-03 -4.097537603229284286e-03 8.159834891557693481e-02
-2.018712908029556274e-01 8.283440768718719482e-02 -1.061013489961624146e-01 -7.018420100212097168e-02 3.666206821799278259e-02 -9.945097845047712326e-04 -2.706166505813598633e-01 -1.245430782437324524e-01 6.140664219856262207e-02 -2.271825820207595825e-01 -3.056156635284423828e-01 5.337228626012802124e-02 2.649608850479125977e-01 1.742331981658935547e-01 2.429776042699813843e-01 2.668633460998535156e-01 -5.049673840403556824e-02 -1.928010135889053345e-01 -2.075050771236419678e-01 7.195768505334854126e-02 -2.569666802883148193e-01 -2.531309053301811218e-02 1.752289384603500366e-01 -3.177850693464279175e-02 -2.232706248760223389e-01 1.828454993665218353e-02 -6.245199963450431824e-02 9.609954059123992920e-02 2.968297600746154785e-01 2.578911781311035156e-01 -4.096606001257896423e-02 -2.402209192514419556e-01
-1.648674309253692627e-01 -3.570206090807914734e-02 7.705654203891754150e-02 -3.429260551929473877e-01 -1.496439129114151001e-01 -5.305300280451774597e-02 -7.598473131656646729e-02 2.227303758263587952e-02 2.880924046039581299e-01 -2.232058197259902954e-01 -4.610702767968177795e-02 1.192403435707092285e-01 -6.270667072385549545e-03 -2.609438598155975342e-01 5.793976411223411560e-02 -2.378757447004318237e-01 1.994576863944530487e-02 -2.750813066959381104e-01 -2.435225099325180054e-01 2.913701534271240234e-01 2.219171524047851562e-01 -8.667667955160140991e-02 2.167996317148208618e-01 5.115963518619537354e-03 7.735321670770645142e-02 -3.550605475902557373e-02 5.368511192500591278e-03 2.814878821372985840e-01 3.089298903942108154e-01 1.774083822965621948e-01 8.606828749179840088e-03 4.178234934806823730e-02
-9.745591878890991211e-02 -1.862319260835647583e-01 2.586859092116355896e-02 -2.554178237915039062e-02 -1.036347970366477966e-01 -2.368677854537963867e-01 -3.168882057070732117e-02 -8.957230299711227417e-02 -5.049756914377212524e-02 -3.983590006828308105e-01 -1.503022909164428711e-01 4.129260405898094177e-02 1.956979036331176758e-01 -2.283640354871749878e-01 -1.886656880378723145e-01 -3.001042306423187256e-01 -4.575936868786811829e-02 -5.651656165719032288e-02 -3.139229416847229004e-01 -2.216996848583221436e-01 -4.114140272140502930e-01 7.989665120840072632e-02 1.508399099111557007e-01 2.181898057460784912e-01 4.055535886436700821e-03 -1.669547334313392639e-02 -8.243788033723831177e-02 1.576058752834796906e-02 2.647733092308044434e-01 1.927962340414524078e-02 8.055805228650569916e-04 1.327380537986755371e-02
-1.366295069456100464e-01 -1.945961825549602509e-02 -1.170473843812942505e-01 -2.415151298046112061e-01 4.671857878565788269e-02 2.392963692545890808e-02 -1.876166313886642456e-01 2.867865748703479767e-02 7.984868437051773071e-02 -3.416552543640136719e-01 -3.984905183315277100e-01 4.911904782056808472e-02 1.337047219276428223e-01 2.931035459041595459e-01 1.496732085943222046e-01 1.535464078187942505e-01 -9.728410840034484863e-02 -1.080074757337570190e-01 -1.675508767366409302e-01 -1.168488059192895889e-03 -1.820518225431442261e-01 -7.981120049953460693e-02 1.152977645397186279e-01 5.660570785403251648e-02 -3.553416132926940918e-01 -1.062106415629386902e-01 -1.442879904061555862e-02 2.524147927761077881e-02 2.803312838077545166e-01 3.235736489295959473e-01 8.582799136638641357e-02 -4.253489151597023010e-02
3.618576377630233765e-02 1.026621982455253601e-01 -9.103455394506454468e-02 -1.534542441368103027e-01 -6.723403465002775192e-03 -5.417982861399650574e-02 -2.530428767204284668e-01 -2.794975340366363525e-01 9.029449895024299622e-03 -3.830960988998413086e-01 4.531561210751533508e-02 -2.270443588495254517e-01 3.021765649318695068e-01 5.485465005040168762e-02 5.687236320227384567e-03 -1.621691137552261353e-01 -7.103825360536575317e-02 -1.661077290773391724e-01 -1.747726276516914368e-02 -2.735433578491210938e-01 -5.987069010734558105e-02 -2.018242180347442627e-01 1.066154837608337402e-01 1.478139217942953110e-02 -2.692844867706298828e-01 1.867058500647544861e-02 6.498535722494125366e-02 3.547508716583251953e-01 1.745671778917312622e-01 1.127661317586898804e-01 -2.803464233875274658e-01 -4.119597375392913818e-02
-9.064445272088050842e-03 -2.065291553735733032e-01 2.086769640445709229e-01 -4.830241948366165161e-02 -1.165524274110794067e-01 7.832178473472595215e-02 -1.487767696380615234e-01 -1.663868874311447144e-01 -2.609398365020751953e-01 -1.175168380141258240e-01 -6.394497305154800415e-02 -2.702736556529998779e-01 4.043356329202651978e-02 -1.537304967641830444e-01 -2.489914894104003906e-01 7.610095292329788208e-02 1.079159453511238098e-01 -1.919006258249282837e-01 -1.502648741006851196e-01 5.876231472939252853e-03 -7.683295011520385742e-02 -2.600911557674407959e-01 1.104749515652656555e-01 8.354263752698898315e-02 -7.245232909917831421e-02 -9.012950956821441650e-02 -3.749139010906219482e-01 1.130681559443473816e-01 1.931416839361190796e-01 3.678960800170898438e-01 -2.509105205535888672e-01 1.536498516798019409e-01
-1.380676180124282837e-01 -1.713525801897048950e-01 6.088108196854591370e-02 -1.064801216125488281e-01 1.719065308570861816e-01 -2.659337520599365234e-01 -1.087295860052108765e-01 2.167839184403419495e-02 -1.300458610057830811e-01 8.949204534292221069e-02 -1.167711168527603149e-01 2.229074388742446899e-01 5.677079036831855774e-02 3.596530482172966003e-02 6.791646778583526611e-02 -2.187059223651885986e-01 7.420727610588073730e-02 -1.656833142042160034e-01 -1.247953251004219055e-01 1.214530244469642639e-01 -9.612858295440673828e-02 -1.973099261522293091e-01 3.412961065769195557e-01 5.965996161103248596e-02 -3.980686515569686890e-02 -7.648216187953948975e-02 4.214526340365409851e-02 -2.013017795979976654e-02 6.075143218040466309e-01 2.379955798387527466e-01 -4.760265350341796875e-02 -9.832242131233215332e-02
4.037838056683540344e-02 -1.042515113949775696e-01 2.301844060420989990e-01 -2.016238719224929810e-01 1.158025264739990234e-01 -1.390486508607864380e-01 -7.442787289619445801e-02 -4.163701534271240234e-01 -1.809849590063095093e-01 8.042912930250167847e-02 -1.444941610097885132e-01 7.789738476276397705e-02 -1.864449381828308105e-01 -1.753228604793548584e-01 8.616214990615844727e-02 2.839636802673339844e-01 1.775759160518646240e-01 -4.011510014533996582e-01 -1.889060884714126587e-01 -3.329706564545631409e-02 1.934404112398624420e-02 1.293246001005172729e-01 1.070136725902557373e-01 2.951025366783142090e-01 -2.584966085851192474e-02 1.043408960103988647e-01 -9.630764275789260864e-02 4.558419808745384216e-03 2.022133320569992065e-01 1.155929714441299438e-01 -7.837124168872833252e-02 -1.906688064336776733e-01
4.780293256044387817e-02 -1.774928122758865356e-01 6.220019236207008362e-02 2.544593214988708496e-01 -2.212943974882364273e-03 1.313796788454055786e-01 -2.817591130733489990e-01 -3.356417119503021240e-01 -4.325854033231735229e-02 -4.104084074497222900e-01 -1.125461459159851074e-01 -1.188662424683570862e-01 2.716101706027984619e-01 3.643110394477844238e-03 1.163800284266471863e-01 -1.001867204904556274e-01 -3.002319633960723877e-01 -2.595882117748260498e-01 -1.796252429485321045e-01 -2.134213894605636597e-01 4.478417336940765381e-02 -1.528142541646957397e-01 1.384190022945404053e-01 -1.050929352641105652e-01 -1.816052645444869995e-01 7.343029230833053589e-02 3.606166457757353783e-03 -1.747651584446430206e-02 7.454247027635574341e-02 2.076229080557823181e-02 -2.171936184167861938e-01 -1.051734462380409241e-01
-6.475808471441268921e-02 -1.709799021482467651e-01 2.178684622049331665e-01 -8.374872058629989624e-02 -3.561425209045410156e-02 -1.629347652196884155e-01 -4.202230572700500488e-01 -7.719107717275619507e-02 8.800809830427169800e-02 -2.738285362720489502e-01 -3.376924246549606323e-02 1.034075692296028137e-01 -1.014794781804084778e-01 -1.596737504005432129e-01 -2.077920436859130859e-01 2.814892232418060303e-01 7.019916176795959473e-02 -1.071049347519874573e-01 -3.364654183387756348e-01 -2.018048167228698730e-01 -7.049512118101119995e-02 -1.101453304290771484e-01 -1.583642512559890747e-01 7.117126882076263428e-02 -1.324896663427352905e-01 -2.682335376739501953e-01 7.957918941974639893e-02 1.409242451190948486e-01 2.823401093482971191e-01 -1.111496388912200928e-01 -1.454160958528518677e-01 -4.970321059226989746e-02
-5.937701463699340820e-02 4.387209191918373108e-02 -2.259302735328674316e-01 -1.153404861688613892e-01 -1.530341506004333496e-01 -4.674159362912178040e-02 -5.677931755781173706e-02 -2.153520584106445312e-01 -1.525798439979553223e-01 -2.112429589033126831e-01 6.984996050596237183e-02 5.502834171056747437e-02 2.036035060882568359e-01 -1.122912988066673279e-01 1.301606744527816772e-01 -2.478760629892349243e-01 -1.040111016482114792e-02 -3.570455610752105713e-01 -3.404943048954010010e-01 -1.279546022415161133e-01 -2.009663283824920654e-01 -2.829876355826854706e-02 3.818350434303283691e-01 2.496464848518371582e-01 1.736974120140075684e-01 5.906175076961517334e-02 -2.793396711349487305e-01 5.675037857145071030e-03 1.105141825973987579e-02 -1.107656881213188171e-01 -1.123463585972785950e-01 2.819229289889335632e-02
-1.266628503799438477e-01 -1.651157885789871216e-01 8.837951719760894775e-02 -2.845411933958530426e-02 -2.303348034620285034e-01 -2.216835916042327881e-01 7.855457812547683716e-02 -6.423336267471313477e-02 -4.952991753816604614e-02 -3.935710191726684570e-01 -5.155479535460472107e-02 -5.788471922278404236e-02 1.677994430065155029e-01 -2.276229411363601685e-01 -5.060203373432159424e-03 -1.940677613019943237e-01 -1.854425412602722645e-03 -2.390921860933303833e-02 -4.462231099605560303e-01 -2.600485980510711670e-01 -2.426900863647460938e-01 5.768915172666311264e-03 1.299478560686111450e-01 2.288841605186462402e-01 -1.314860880374908447e-01 -1.947903190739452839e-03 -8.737167716026306152e-02 1.905819177627563477e-01 2.031896114349365234e-01 1.628840565681457520e-01 6.779677420854568481e-02 -1.593068391084671021e-01
-1.176503300666809082e-01 9.242074191570281982e-02 -2.298948122188448906e-03 -3.381557762622833252e-02 -2.212784737348556519e-01 -2.261513657867908478e-02 -1.995948106050491333e-01 -8.203885704278945923e-02 1.882684677839279175e-01 -1.910668015480041504e-01 -2.086510360240936279e-01 3.524301946163177490e-01 1.229283586144447327e-01 -5.694485455751419067e-02 -2.710818350315093994e-01 -1.282350718975067139e-01 -1.472953986376523972e-02 -2.754867672920227051e-01 -4.028465226292610168e-02 -2.968558073043823242e-01 -1.016055718064308167e-01 -1.138221248984336853e-01 1.049183607101440430e-01 3.419547080993652344e-01 -1.092418134212493896e-01 -1.669027954339981079e-01 -2.076015621423721313e-01 9.724249690771102905e-02 -1.176285967230796814e-01 2.553083598613739014e-01 -4.755927994847297668e-02 -2.043150216341018677e-01
-5.638374015688896179e-02 2.461808547377586365e-02 1.132574528455734253e-01 -2.980433218181133270e-02 -1.336459442973136902e-02 -1.493662297725677490e-01 -9.648932516574859619e-02 -1.681198924779891968e-01 1.579870283603668213e-01 1.249960809946060181e-01 2.244336158037185669e-02 1.199364215135574341e-01 6.042557954788208008e-02 -4.667463712394237518e-03 1.736299842596054077e-01 -1.361391991376876831e-01 1.143076568841934204e-01 -9.291332215070724487e-02 -1.257438361644744873e-01 -1.750614121556282043e-02 -1.565118134021759033e-01 -1.541411727666854858e-01 4.852449297904968262e-01 2.013791799545288086e-01 -3.031439781188964844e-01 -2.753445804119110107e-01 -1.543529424816370010e-02 1.120700985193252563e-01 4.426151514053344727e-01 1.703359037637710571e-01 -2.019822895526885986e-01 7.932415604591369629e-02
-1.244674846529960632e-01 -5.903748050332069397e-02 1.107710376381874084e-01 -2.970682978630065918e-01 -1.714813560247421265e-01 7.599264848977327347e-03 -7.779524475336074829e-02 -1.073564961552619934e-01 -8.039916306734085083e-02 -1.176414191722869873e-01 -3.012990057468414307e-01 -1.325246691703796387e-02 1.848063021898269653e-01 -1.259954869747161865e-01 1.614339500665664673e-01 -4.253835882991552353e-03 -1.652645617723464966e-01 -1.351656019687652588e-01 -4.375461339950561523e-01 6.858061999082565308e-02 1.829333901405334473e-01 3.119293972849845886e-02 5.658201873302459717e-02 -7.249844074249267578e-02 -2.910309135913848877e-01 -9.836707264184951782e-02 3.504786193370819092e-01 8.357353508472442627e-02 2.551845014095306396e-01 2.257636338472366333e-01 -1.310727447271347046e-01 -6.327284127473831177e-02
1.055487841367721558e-01 1.613969355821609497e-01 1.233641654253005981e-01 -2.584397196769714355e-01 2.629608102142810822e-02 -6.595623679459095001e-03 -3.289889544248580933e-02 3.311495482921600342e-02 6.034430116415023804e-03 1.171386167407035828e-01 -2.563319802284240723e-01 -1.945380493998527527e-02 3.470396697521209717e-01 -2.341514676809310913e-01 1.134511828422546387e-01 4.493625089526176453e-02 1.814922839403152466e-01 -3.411842137575149536e-02 -8.230024017393589020e-03 -2.871039807796478271e-01 -1.115809530019760132e-01 -2.849901467561721802e-02 8.516499400138854980e-02 1.557624340057373047e-01 2.192704230546951294e-01 -2.389612048864364624e-01 -1.212408244609832764e-01 2.887634746730327606e-02 3.943839669227600098e-01 3.011245131492614746e-01 -2.737181484699249268e-01 -6.827551126480102539e-02
-2.509859502315521240e-01 9.872183203697204590e-02 1.586914807558059692e-01 -1.847380399703979492e-02 1.110220402479171753e-01 1.019625738263130188e-01 -1.911397129297256470e-01 -1.367766559123992920e-01 4.629120975732803345e-02 -3.117742836475372314e-01 -3.522623181343078613e-01 2.849220037460327148e-01 -5.591659620404243469e-02 -1.598983407020568848e-01 -1.366108208894729614e-01 -6.222310289740562439e-02 -3.631760925054550171e-02 -2.019817978143692017e-01 -1.168849840760231018e-01 1.542454808950424194e-01 -5.855474248528480530e-02 -3.808881342411041260e-01 1.385447829961776733e-01 2.870458662509918213e-01 -9.143760055303573608e-02 -2.014647573232650757e-01 -7.416259497404098511e-02 2.052684426307678223e-01 -3.916981816291809082e-02 1.434752941131591797e-01 -1.817681943066418171e-03 -1.398461610078811646e-01
-6.691643595695495605e-02 -1.669862121343612671e-01 2.511270642280578613e-01 -1.362953931093215942e-01 8.344228565692901611e-02 -3.847402334213256836e-02 -1.487929224967956543e-01 -3.916533589363098145e-01 -1.807490140199661255e-01 -1.697731167078018188e-01 1.171270534396171570e-01 4.687235504388809204e-02 3.705761432647705078e-01 -1.275753229856491089e-01 3.466839790344238281e-01 -1.211943849921226501e-01 -6.527958065271377563e-02 -2.882287502288818359e-01 -1.895916461944580078e-01 -1.936100125312805176e-01 1.841194182634353638e-02 -2.554966211318969727e-01 -3.918496519327163696e-02 2.114716172218322754e-01 -1.235105469822883606e-01 -5.012799520045518875e-03 9.407544136047363281e-02 1.712907403707504272e-01 -1.000223960727453232e-02 5.127416923642158508e-02 -1.942090317606925964e-02 -8.316231518983840942e-02
1.328955590724945068e-01 -2.852586507797241211e-01 -1.864828467369079590e-01 8.837036043405532837e-02 -6.484850775450468063e-03 -3.424592316150665283e-01 -9.027285873889923096e-02 -2.421393245458602905e-02 1.374809890985488892e-01 -2.356964051723480225e-01 -9.304273128509521484e-02 -2.504635453224182129e-01 1.302643567323684692e-01 -7.219361513853073120e-02 -5.745152011513710022e-03 -1.033772975206375122e-01 -2.031528353691101074e-01 -8.849713206291198730e-02 -3.228991031646728516e-01 2.795175909996032715e-01 1.493320912122726440e-01 1.163124963641166687e-01 2.593766748905181885e-01 1.500690430402755737e-01 -3.832243755459785461e-02 -1.188357844948768616e-01 -1.026628986001014709e-01 6.698074936866760254e-02 1.082449182868003845e-01 1.393846236169338226e-02 -3.859280347824096680e-01 -7.064685970544815063e-02
-7.625485956668853760e-02 -1.798932999372482300e-01 -8.874773979187011719e-03 -5.344970151782035828e-02 7.010385394096374512e-02 -6.894428282976150513e-02 -1.678375154733657837e-01 -2.689374387264251709e-01 -1.119489222764968872e-01 -2.259188592433929443e-01 2.756723389029502869e-02 -1.181515082716941833e-01 -2.701853029429912567e-02 -2.278104573488235474e-01 -7.062072306871414185e-02 -2.272133529186248779e-01 -5.702334642410278320e-02 -4.789191186428070068e-01 -4.142364859580993652e-01 -8.585778414271771908e-04 -2.313822209835052490e-01 -6.779077649116516113e-02 1.570189148187637329e-01 1.459191646426916122e-02 1.543722450733184814e-01 -5.095210298895835876e-02 -9.856863319873809814e-02 -1.877689212560653687e-01 2.080538570880889893e-01 -2.110950350761413574e-01 -1.142450645565986633e-01 4.101990535855293274e-02
-2.394153773784637451e-01 -1.029853299260139465e-01 2.559704184532165527e-01 -2.183838635683059692e-01 3.119942247867584229e-01 1.192560046911239624e-02 -1.533489972352981567e-01 -4.756961762905120850e-01 7.142227143049240112e-02 -3.649419546127319336e-02 1.831333339214324951e-02 -9.118809551000595093e-02 1.667998433113098145e-01 -3.378807604312896729e-01 -1.141647100448608398e-01 -3.038148880004882812e-01 7.407031208276748657e-02 -1.437888741493225098e-01 -1.671657413244247437e-01 3.264276310801506042e-02 -1.556911319494247437e-02 -2.548668384552001953e-01 5.873204022645950317e-02 1.047131866216659546e-01 3.849259763956069946e-02 -1.206439957022666931e-01 7.036948204040527344e-02 2.031562663614749908e-02 2.033483684062957764e-01 -5.567079037427902222e-02 -6.701449304819107056e-02 -6.358577311038970947e-02
9.781714528799057007e-02 -1.124826446175575256e-01 2.264842540025711060e-01 -3.236051201820373535e-01 -1.042382642626762390e-01 -3.903166949748992920e-02 -2.490185201168060303e-01 -2.784400284290313721e-01 -1.504750996828079224e-01 -2.412532567977905273e-01 1.250900477170944214e-01 2.466104924678802490e-02 3.845092654228210449e-01 -2.941659688949584961e-01 3.515851497650146484e-01 -6.803574413061141968e-02 -2.126491069793701172e-02 -3.380281850695610046e-02 -5.472647771239280701e-02 -8.612471818923950195e-02 1.085508149117231369e-02 -3.099329173564910889e-01 1.049465984106063843e-01 1.704719662666320801e-01 -1.685890108346939087e-01 -4.351363703608512878e-02 6.620762497186660767e-02 -3.182320296764373779e-02 5.364479124546051025e-02 2.281096763908863068e-02 -5.014461651444435120e-02 -1.422323137521743774e-01
1.048831120133399963e-01 -2.387178540229797363e-01 -1.794641017913818359e-01 -9.920637309551239014e-02 1.167636364698410034e-01 -5.593609064817428589e-02 -2.794843316078186035e-01 -1.124023497104644775e-01 7.384388148784637451e-02 -2.034158408641815186e-01 -2.687647342681884766e-01 -6.540824472904205322e-02 1.684698015451431274e-01 -8.230989426374435425e-02 -7.647413015365600586e-02 -1.541111171245574951e-01 1.178667247295379639e-01 5.347389355301856995e-02 -4.248779416084289551e-01 -3.073505312204360962e-02 -3.554560709744691849e-03 -1.392280869185924530e-02 1.175894029438495636e-02 1.682415455579757690e-01 -2.248700857162475586e-01 -1.314513683319091797e-01 -6.325509399175643921e-02 2.508871257305145264e-03 2.301529981195926666e-02 -2.714011371135711670e-01 -7.611040025949478149e-02 -4.643855392932891846e-01
6.106004863977432251e-02 -1.267573237419128418e-01 -2.037634402513504028e-01 -1.143272668123245239e-01 1.696676388382911682e-02 -1.181790083646774292e-01 -1.202845573425292969e-01 -3.958393037319183350e-01 -1.015255078673362732e-01 -2.609742581844329834e-01 -1.017333716154098511e-01 -1.604271680116653442e-01 -2.111515961587429047e-02 -9.667474776506423950e-02 -7.823141664266586304e-02 -1.614133864641189575e-01 2.395782619714736938e-02 -3.410953879356384277e-01 -2.166907340288162231e-01 7.755789905786514282e-02 -3.379224836826324463e-01 -1.570253521203994751e-01 1.957700401544570923e-01 1.729763485491275787e-02 5.120613053441047668e-02 -1.789131611585617065e-01 -2.657451666891574860e-02 -1.571359187364578247e-01 3.805176317691802979e-01 -1.645198911428451538e-01 -6.327969580888748169e-02 -2.182892337441444397e-02
-2.363966107368469238e-01 -5.582888051867485046e-02 1.604328155517578125e-01 -2.280397862195968628e-01 -7.847636193037033081e-02 -3.094868659973144531e-01 -3.424623236060142517e-02 6.437362730503082275e-02 -7.130782119929790497e-03 -3.838315606117248535e-01 -1.773582696914672852e-01 -2.061250060796737671e-01 2.112010121345520020e-01 1.017396431416273117e-02 -8.655112236738204956e-02 -1.366569250822067261e-01 -6.986285001039505005e-02 -2.477445155382156372e-01 -4.524979591369628906e-01 -3.139392733573913574e-01 -5.486492440104484558e-02 -8.249519765377044678e-02 7.827105000615119934e-03 -1.420793235301971436e-01 -6.172921508550643921e-02 1.426223069429397583e-01 -2.816588617861270905e-02 -2.104134857654571533e-02 1.303815990686416626e-01 3.675903007388114929e-02 -1.236292123794555664e-01 7.175342738628387451e-02
-2.763556540012359619e-01 -1.865484714508056641e-01 1.343888938426971436e-01 -1.567445695400238037e-01 -8.710479736328125000e-02 2.662797830998897552e-02 -3.128830790519714355e-01 -2.717242576181888580e-02 2.223845571279525757e-01 -5.942475050687789917e-02 -3.568079322576522827e-02 -1.423213779926300049e-01 1.705645769834518433e-01 -2.802548110485076904e-01 2.107734084129333496e-01 -3.048568964004516602e-01 -2.936677336692810059e-01 -2.738219201564788818e-01 -1.180185899138450623e-01 1.517736762762069702e-01 5.788834020495414734e-02 1.034283265471458435e-01 2.034769058227539062e-01 1.046535447239875793e-01 -1.157383844256401062e-01 -3.950218111276626587e-02 1.239408254623413086e-01 1.263199597597122192e-01 2.074257731437683105e-01 9.487962722778320312e-02 -2.372553944587707520e-01 2.401242777705192566e-02
1.261261701583862305e-01 5.757828429341316223e-02 6.570125371217727661e-02 -1.351607730612158775e-03 -2.320261746644973755e-01 -9.418454021215438843e-02 -2.320962846279144287e-01 -3.539239466190338135e-01 9.237841516733169556e-02 -5.009764432907104492e-01 -1.032178178429603577e-01 -1.253949403762817383e-01 2.698689103126525879e-01 -3.275547549128532410e-02 -5.650780722498893738e-02 -1.938494890928268433e-01 -3.508203849196434021e-02 -3.568441271781921387e-01 3.248695982620120049e-03 -1.836743354797363281e-01 -8.365581184625625610e-02 -1.340195834636688232e-01 3.289782255887985229e-02 -1.192551404237747192e-01 -2.162727564573287964e-01 -6.177860125899314880e-02 -1.038306728005409241e-01 9.001634269952774048e-02 4.368787631392478943e-02 1.210544332861900330e-01 -1.589497625827789307e-01 -1.420491486787796021e-01
[truncated: 3,284,831 more chars]
