# Supplementary material for: The Language of Innovation
Source: PLoS One. 2020 Apr 30;15(4):e0230107. doi: 10.1371/journal.pone.0230107 (PMC7194493; doi:10.1371/journal.pone.0230107)
Supplement: S23 File — (GZ) [file pone.0230107.s023.tar.gz › 2001-2005/V2Run_12_VS_4500_embeddings2001-2005ED32.txt]

-1.074438467621803284e-01 2.160218805074691772e-01 4.163271486759185791e-01 -4.170496016740798950e-02 -7.298982888460159302e-02 1.432716995477676392e-01 -1.160241216421127319e-01 2.096258848905563354e-01 -1.839322270825505257e-03 1.966865658760070801e-01 -1.449454724788665771e-01 -3.133472800254821777e-02 2.584533989429473877e-01 2.308035790920257568e-01 -1.129939407110214233e-01 2.547971606254577637e-01 -1.454321891069412231e-01 1.513995528221130371e-01 -1.431133002042770386e-01 5.448861420154571533e-02 8.107108622789382935e-02 -2.092727720737457275e-01 -2.161360085010528564e-01 -2.088409364223480225e-01 9.137620031833648682e-02 1.031626388430595398e-01 -2.545730471611022949e-01 -2.545166313648223877e-01 -1.259407550096511841e-01 -3.685887157917022705e-02 1.925539374351501465e-01 1.180313155055046082e-01
3.738575428724288940e-02 -4.274032637476921082e-02 3.616309762001037598e-01 6.802920252084732056e-02 -1.034389212727546692e-01 3.699430227279663086e-01 1.172917149960994720e-02 5.419371649622917175e-02 3.472541272640228271e-02 3.432821482419967651e-02 -5.001510977745056152e-01 5.498805642127990723e-02 4.255402460694313049e-02 5.005382746458053589e-02 -1.155816540122032166e-01 2.399413734674453735e-01 5.226838216185569763e-02 6.500674784183502197e-02 -1.417464613914489746e-01 7.227517664432525635e-02 -1.924074441194534302e-02 -1.117272451519966125e-01 1.764145344495773315e-01 1.271232515573501587e-01 1.375837922096252441e-01 1.062486916780471802e-01 -3.177291154861450195e-01 -1.933934241533279419e-01 -8.580312877893447876e-02 2.869837880134582520e-01 -1.228503733873367310e-01 1.189037561416625977e-01
1.345595866441726685e-01 1.482934057712554932e-01 2.801986932754516602e-01 2.874052524566650391e-01 -2.146027423441410065e-02 9.879335016012191772e-02 1.793489232659339905e-02 1.545663774013519287e-01 1.107071787118911743e-01 3.748421072959899902e-01 -1.310439407825469971e-01 -1.241274699568748474e-01 -1.302462816238403320e-01 3.376630321145057678e-02 1.203471273183822632e-01 4.365020394325256348e-01 4.282847791910171509e-02 1.070911735296249390e-01 -2.787044644355773926e-01 2.936610206961631775e-02 1.166392266750335693e-01 -1.408368051052093506e-01 -2.534214854240417480e-01 -2.223695814609527588e-01 -1.884692162275314331e-02 -2.296638488769531250e-01 -7.126499712467193604e-02 -1.881439685821533203e-01 -6.250098347663879395e-02 1.334204226732254028e-01 1.189204771071672440e-02 3.890866041183471680e-02
-1.129652839154005051e-02 1.844660378992557526e-03 1.830458492040634155e-01 -1.534495353698730469e-01 -4.825178533792495728e-02 -7.980219274759292603e-02 -1.448796242475509644e-01 -1.965604722499847412e-01 4.807038232684135437e-02 3.684397041797637939e-01 -1.044964268803596497e-01 -2.150947228074073792e-02 3.358840346336364746e-01 9.730710089206695557e-02 1.281221657991409302e-01 4.904813766479492188e-01 -3.559373915195465088e-01 -7.724577188491821289e-02 -2.358944118022918701e-01 -9.737398475408554077e-02 -1.193615794181823730e-01 1.428250521421432495e-01 -1.202622875571250916e-01 2.303977124392986298e-02 -8.321826159954071045e-02 7.911352813243865967e-02 -1.406482607126235962e-01 1.571636646986007690e-01 1.723294854164123535e-01 2.579581178724765778e-02 -2.956281043589115143e-02 9.720724821090698242e-02
-2.014595866203308105e-01 -4.468030855059623718e-02 1.649812757968902588e-01 1.473889201879501343e-01 -4.824700579047203064e-02 3.050759434700012207e-01 -4.391158372163772583e-02 2.291021049022674561e-01 -2.466444484889507294e-02 1.101859807968139648e-01 -8.552733808755874634e-02 3.367817401885986328e-01 -1.509074307978153229e-02 8.597212284803390503e-02 3.557920828461647034e-02 2.118856310844421387e-01 -2.026671618223190308e-01 9.368653409183025360e-03 -4.459127485752105713e-01 -2.552683651447296143e-01 7.990472018718719482e-02 9.120027720928192139e-02 -1.211699247360229492e-01 -1.180594339966773987e-01 -3.283538389950990677e-03 -2.327251136302947998e-01 -1.011710539460182190e-01 -1.549371480941772461e-01 3.057721555233001709e-01 7.519288361072540283e-02 5.993363633751869202e-02 1.781971156597137451e-01
-1.638094186782836914e-01 8.656333386898040771e-02 1.190045475959777832e-01 1.341093480587005615e-01 -6.561506539583206177e-02 2.695727348327636719e-01 -2.279066592454910278e-01 1.110984757542610168e-01 5.770389456301927567e-03 3.828241229057312012e-01 -1.268796324729919434e-01 -1.223798189312219620e-02 4.748580604791641235e-02 -4.984678328037261963e-02 -1.094741560518741608e-02 2.700685858726501465e-01 6.871089339256286621e-02 3.236288204789161682e-02 -3.157571852207183838e-01 -1.050387844443321228e-01 5.868354812264442444e-03 -9.627498686313629150e-02 1.758206784725189209e-01 -3.197779357433319092e-01 6.226318329572677612e-02 -9.750060737133026123e-02 -3.004969656467437744e-01 -3.968129754066467285e-01 1.292871385812759399e-01 5.202193558216094971e-02 -9.025768190622329712e-02 6.281752884387969971e-02
-1.616116613149642944e-01 8.945216983556747437e-02 9.338005632162094116e-02 -3.410483524203300476e-02 -4.882214963436126709e-02 2.872134149074554443e-01 -2.618814259767532349e-02 1.480395346879959106e-01 7.216661423444747925e-02 5.898242592811584473e-01 -4.410230368375778198e-02 6.254350394010543823e-02 1.325818300247192383e-01 -7.633390277624130249e-02 -3.614011779427528381e-02 1.785528361797332764e-01 -1.030992045998573303e-01 8.595084398984909058e-02 -3.411408960819244385e-01 -1.703000813722610474e-01 -8.346414566040039062e-02 -1.737295985221862793e-01 -1.949306428432464600e-01 -1.454457640647888184e-01 2.520885169506072998e-01 -6.193942576646804810e-02 -6.160363182425498962e-02 3.400709852576255798e-02 3.126283288002014160e-01 -3.516615182161331177e-02 -3.651831299066543579e-02 2.511931210756301880e-02
-2.083833888173103333e-02 2.810854911804199219e-01 8.068267256021499634e-02 -7.266821712255477905e-02 -1.910392343997955322e-01 1.846141815185546875e-01 2.203417569398880005e-02 4.581331089138984680e-02 2.660142779350280762e-01 1.445937305688858032e-01 -3.302874267101287842e-01 1.275695953518152237e-02 -1.364975869655609131e-01 -3.457273915410041809e-02 1.801294982433319092e-01 2.743488848209381104e-01 -3.170804977416992188e-01 7.422123849391937256e-02 -3.111515641212463379e-01 -1.275674253702163696e-01 -1.287671178579330444e-01 -2.416680306196212769e-01 1.905409991741180420e-01 3.657352551817893982e-02 6.543789058923721313e-02 -7.262922078371047974e-02 -5.530408397316932678e-02 -1.475472599267959595e-01 -3.488571941852569580e-02 1.160536482930183411e-01 -1.007991507649421692e-01 3.407960832118988037e-01
-1.765536963939666748e-01 -1.193064451217651367e-01 1.293557584285736084e-01 -2.746707387268543243e-02 4.301539808511734009e-02 1.380356103181838989e-01 -1.329423636198043823e-01 2.798862159252166748e-01 1.316665560007095337e-01 3.946925103664398193e-01 -9.253822267055511475e-02 2.369028478860855103e-01 7.279717177152633667e-02 2.985207736492156982e-01 -2.561886608600616455e-01 2.764630876481533051e-02 -1.417712271213531494e-01 -8.139465004205703735e-02 -4.069424867630004883e-01 -4.858459159731864929e-02 -1.323426067829132080e-01 -1.572656482458114624e-01 -1.653527468442916870e-01 -1.592329293489456177e-01 -5.014647170901298523e-02 -1.327764093875885010e-01 -1.118876338005065918e-01 -1.478428989648818970e-01 4.367836937308311462e-02 -2.125143855810165405e-01 -1.394096463918685913e-01 1.045046523213386536e-01
7.286661118268966675e-02 6.983754038810729980e-02 2.247446328401565552e-01 2.626695632934570312e-01 -1.246019974350929260e-01 1.096288636326789856e-01 -2.070044726133346558e-01 8.964591473340988159e-02 -1.977125741541385651e-02 3.547893762588500977e-01 -3.678771257400512695e-01 1.585380285978317261e-01 -1.665535420179367065e-01 8.257764577865600586e-02 7.232197374105453491e-02 1.221426129341125488e-01 5.012500286102294922e-02 8.008086681365966797e-02 -3.987269699573516846e-01 -3.267960548400878906e-01 -2.314998358488082886e-01 -1.465338021516799927e-01 -9.303436428308486938e-02 -1.758076250553131104e-01 -2.586762607097625732e-02 -3.833540529012680054e-02 -2.144473642110824585e-01 -5.786743387579917908e-02 -1.576512865722179413e-02 3.043307177722454071e-02 9.012350440025329590e-02 -1.814277656376361847e-02
4.275467619299888611e-02 1.115541979670524597e-01 1.594957262277603149e-01 1.726561635732650757e-01 -4.921352565288543701e-01 3.241124153137207031e-01 1.929442957043647766e-02 5.862551555037498474e-02 1.341629922389984131e-01 1.280137449502944946e-01 -2.183376103639602661e-01 3.922755271196365356e-02 1.770391911268234253e-01 1.273192614316940308e-01 1.814199537038803101e-01 3.800467848777770996e-01 -1.417756229639053345e-01 -3.088328987360000610e-02 -9.894160181283950806e-02 8.430083096027374268e-02 -7.378812134265899658e-02 -1.154364645481109619e-01 -8.275461941957473755e-02 5.375960841774940491e-02 1.228999067097902298e-02 -7.238672673702239990e-02 -3.253803029656410217e-02 -2.543654441833496094e-01 1.210674643516540527e-01 -2.067754976451396942e-02 2.454605400562286377e-01 2.407868951559066772e-01
-9.031468071043491364e-03 -3.128981217741966248e-02 2.136328816413879395e-01 1.572998613119125366e-01 -5.241788178682327271e-02 2.210248559713363647e-01 -1.606319993734359741e-01 1.919284909963607788e-01 1.805265806615352631e-02 3.240350186824798584e-01 -2.539385557174682617e-01 2.917763218283653259e-02 8.129146695137023926e-02 -1.837387122213840485e-02 2.067322731018066406e-01 4.769390523433685303e-01 4.056177288293838501e-02 -8.790953457355499268e-02 -2.325163930654525757e-01 -3.406520485877990723e-01 8.202063292264938354e-02 -1.386115849018096924e-01 -1.690876930952072144e-01 -2.423795126378536224e-02 -1.483087837696075439e-01 -8.415132015943527222e-02 3.014079481363296509e-02 -8.849661052227020264e-02 1.038901284337043762e-01 -2.751435041427612305e-01 -8.554332703351974487e-02 -1.646740362048149109e-02
-3.211905658245086670e-01 9.204523265361785889e-02 2.323393076658248901e-01 -4.592703655362129211e-02 -1.172342598438262939e-01 -1.694891951046884060e-03 1.902085915207862854e-02 8.911731094121932983e-02 1.966261304914951324e-02 2.721429765224456787e-01 -1.885926872491836548e-01 2.566488683223724365e-01 1.018957272171974182e-01 3.892856836318969727e-02 4.650582000613212585e-02 3.435980379581451416e-01 -2.128760069608688354e-01 1.125434860587120056e-01 -4.047842323780059814e-01 8.406299352645874023e-02 1.150199174880981445e-01 2.126199305057525635e-01 -1.641764640808105469e-01 1.949530690908432007e-01 1.515134423971176147e-01 1.270365864038467407e-01 -9.602016210556030273e-02 8.698735386133193970e-02 -1.405314058065414429e-01 2.257306277751922607e-01 -1.060081273317337036e-01 1.099962070584297180e-01
1.368444319814443588e-02 4.869627207517623901e-02 3.431157469749450684e-01 -6.251839548349380493e-02 7.396958768367767334e-02 7.044772803783416748e-02 -1.561425160616636276e-02 -2.447841502726078033e-02 -2.298246510326862335e-02 3.757803738117218018e-01 -2.263462990522384644e-01 -2.273347973823547363e-02 7.889892905950546265e-02 1.766511499881744385e-01 -7.665517926216125488e-02 2.289394736289978027e-01 -2.140145748853683472e-01 -1.334178298711776733e-01 -3.528709709644317627e-01 -1.995898187160491943e-01 1.895907521247863770e-01 3.165785595774650574e-02 -1.294516921043395996e-01 1.502953469753265381e-01 2.213862687349319458e-01 1.939773410558700562e-01 -2.800208032131195068e-01 1.531572490930557251e-01 -7.205355912446975708e-02 2.561650872230529785e-01 2.674690820276737213e-02 1.050387695431709290e-01
-1.950636208057403564e-01 8.199681527912616730e-03 2.556844949722290039e-01 2.134927362203598022e-01 -7.274501770734786987e-02 1.804806292057037354e-01 -1.116031184792518616e-01 1.750781834125518799e-01 -9.858678281307220459e-02 3.592019975185394287e-01 -1.070180386304855347e-01 9.118741750717163086e-02 3.079607486724853516e-01 7.103908807039260864e-02 3.808209672570228577e-02 1.218537315726280212e-01 -1.460969299077987671e-01 5.956599861383438110e-02 -2.986987531185150146e-01 -2.037819623947143555e-01 -7.400342822074890137e-02 -1.756096929311752319e-01 -2.319209128618240356e-01 -2.407707124948501587e-01 6.766742467880249023e-02 -2.068418711423873901e-01 -1.167375743389129639e-01 -2.964330911636352539e-01 1.465138792991638184e-01 1.118051335215568542e-01 8.259943127632141113e-02 4.350462183356285095e-02
3.266568109393119812e-02 -2.734533324837684631e-02 2.568192780017852783e-01 4.744649678468704224e-02 -1.448785364627838135e-01 2.753366529941558838e-01 -1.103250309824943542e-01 1.705686450004577637e-01 6.424229592084884644e-02 3.341287970542907715e-01 -1.409349888563156128e-01 6.476068496704101562e-02 2.596003413200378418e-01 -2.711266465485095978e-02 -2.975273318588733673e-02 1.348164230585098267e-01 1.038604825735092163e-01 2.647015154361724854e-01 -4.071535766124725342e-01 -9.725076705217361450e-02 4.698190838098526001e-02 -2.210309952497482300e-01 -5.947599932551383972e-02 -1.554938852787017822e-01 5.918205156922340393e-02 -1.772536784410476685e-01 -9.166292846202850342e-02 -1.795717179775238037e-01 2.094764411449432373e-01 -6.483141332864761353e-02 6.217345595359802246e-02 3.201823532581329346e-01
6.206934154033660889e-02 1.136408001184463501e-01 2.400750964879989624e-01 -7.611069083213806152e-02 -3.162409663200378418e-01 4.211538732051849365e-01 -3.265932947397232056e-02 1.588086783885955811e-01 2.540662884712219238e-01 2.212418168783187866e-01 -1.208417490124702454e-01 4.338196292519569397e-02 1.022711992263793945e-01 1.352265030145645142e-01 8.446162194013595581e-02 -3.069374710321426392e-02 -2.773997485637664795e-01 -5.954039469361305237e-02 -4.933209717273712158e-02 4.579029232263565063e-02 -1.591383516788482666e-01 -9.831345826387405396e-02 -7.435709983110427856e-02 2.343142181634902954e-01 1.216326560825109482e-02 -1.257356405258178711e-01 -3.567938804626464844e-01 -2.761045694351196289e-01 6.552294641733169556e-02 1.862091720104217529e-01 -7.449147850275039673e-02 -6.983425468206405640e-02
-1.721266657114028931e-01 3.561275452375411987e-02 1.925346702337265015e-01 8.999913185834884644e-02 -1.506024319678544998e-02 2.825191617012023926e-01 -9.543563425540924072e-02 2.747542560100555420e-01 1.067504435777664185e-01 2.787646651268005371e-01 -3.532862365245819092e-01 5.947270989418029785e-02 2.864543795585632324e-01 -5.334420874714851379e-02 9.552116505801677704e-03 8.609126508235931396e-02 -1.195513382554054260e-01 7.988751679658889771e-02 -3.251253962516784668e-01 -5.446739494800567627e-02 7.589966058731079102e-02 -2.010303139686584473e-01 -1.495666056871414185e-01 -1.851545870304107666e-01 2.814707756042480469e-01 -1.765712797641754150e-01 -9.011720865964889526e-02 -9.729397483170032501e-03 2.016911357641220093e-01 -8.935540169477462769e-02 -1.795419752597808838e-01 1.332017481327056885e-01
5.524036660790443420e-02 -4.382746666669845581e-02 1.741628050804138184e-01 9.009142220020294189e-02 -3.859081566333770752e-01 3.353587687015533447e-01 3.834313154220581055e-02 1.313056796789169312e-01 1.460546255111694336e-01 5.484435334801673889e-02 -2.218782715499401093e-02 7.041621720418334007e-04 1.182854548096656799e-01 1.299680769443511963e-01 1.961357146501541138e-01 3.769477307796478271e-01 -1.513421684503555298e-01 1.436809450387954712e-01 -1.956294029951095581e-01 -2.914130687713623047e-02 2.748978137969970703e-01 1.061183959245681763e-01 -2.851188648492097855e-03 2.216673642396926880e-01 5.007218569517135620e-04 -2.093369662761688232e-01 -2.741083502769470215e-01 -1.895235329866409302e-01 9.150847047567367554e-02 1.171682700514793396e-01 9.052375331521034241e-03 2.109455168247222900e-01
1.648220233619213104e-02 1.771972477436065674e-01 2.541912794113159180e-01 -1.456800848245620728e-01 1.374600529670715332e-01 -1.986193954944610596e-01 -2.471113055944442749e-01 1.013984084129333496e-01 -1.329322811216115952e-02 4.762494266033172607e-01 5.928898602724075317e-02 8.498732931911945343e-03 2.942277491092681885e-01 -7.581003755331039429e-02 -4.850618168711662292e-02 2.749664187431335449e-01 -3.351035416126251221e-01 3.039859235286712646e-01 -1.924693733453750610e-01 -5.124768614768981934e-02 2.647210471332073212e-02 1.006544977426528931e-01 -4.283373057842254639e-02 -6.204096600413322449e-03 1.017622947692871094e-01 -4.161069169640541077e-02 -1.426249444484710693e-01 2.103903330862522125e-02 -7.519778609275817871e-02 6.231850385665893555e-02 -1.053009741008281708e-02 2.288021892309188843e-01
-1.656755805015563965e-01 2.688413262367248535e-01 1.918402612209320068e-01 1.845487952232360840e-01 -2.355956733226776123e-01 3.197641372680664062e-01 -2.352073341608047485e-01 2.430453300476074219e-01 1.821098625659942627e-01 2.589409947395324707e-01 -1.079886481165885925e-01 -9.313087910413742065e-02 3.590435907244682312e-02 -1.682501286268234253e-01 1.019605714827775955e-02 1.666394174098968506e-01 -7.914578169584274292e-02 1.860868036746978760e-01 -2.601170241832733154e-01 6.858825683593750000e-02 4.769884794950485229e-02 -2.158842980861663818e-02 -2.788604497909545898e-01 1.102822273969650269e-01 -4.286589473485946655e-02 -9.080436080694198608e-02 1.313586998730897903e-02 -1.119324471801519394e-02 3.578373789787292480e-01 -1.150375977158546448e-01 -1.328579336404800415e-01 6.332896649837493896e-02
-6.385741382837295532e-02 1.830095797777175903e-01 2.286861985921859741e-01 -4.950555041432380676e-02 2.287338078022003174e-01 2.477395236492156982e-01 -2.459392249584197998e-01 2.213506698608398438e-01 -2.337993681430816650e-02 4.249740839004516602e-01 -1.529720872640609741e-01 -9.974573552608489990e-02 3.463415056467056274e-02 9.121180325746536255e-02 1.127621084451675415e-01 6.800201535224914551e-02 -1.981500089168548584e-01 -3.529806062579154968e-02 -1.966484189033508301e-01 1.139437034726142883e-01 -8.500775322318077087e-03 -2.977818250656127930e-01 -2.951546311378479004e-01 1.652538403868675232e-02 8.939121849834918976e-03 -2.171079218387603760e-01 -4.684291034936904907e-02 -1.778489053249359131e-01 2.907268702983856201e-01 -8.400072902441024780e-02 -4.719220474362373352e-02 1.702476758509874344e-03
-3.108612895011901855e-01 -4.346407577395439148e-02 1.981978416442871094e-01 1.574443876743316650e-01 3.594868630170822144e-02 1.075206324458122253e-01 -6.991280615329742432e-02 2.797200679779052734e-01 1.745544224977493286e-01 2.072892636060714722e-01 2.461061999201774597e-02 2.093509137630462646e-01 1.917840540409088135e-01 8.859016001224517822e-02 -1.927080750465393066e-01 1.905433684587478638e-01 8.843979239463806152e-02 1.822518408298492432e-01 -4.718060195446014404e-01 -1.596278250217437744e-01 -3.360504657030105591e-02 -3.420699760317802429e-02 -2.121850103139877319e-01 -6.738309562206268311e-02 7.212067395448684692e-02 -1.080083400011062622e-01 -2.376148849725723267e-01 -1.289110481739044189e-01 9.453088976442813873e-03 2.637533843517303467e-02 -2.089011818170547485e-01 1.735637634992599487e-01
-2.479914128780364990e-01 9.244096279144287109e-02 1.001566722989082336e-01 1.074108779430389404e-01 -5.565850809216499329e-02 8.539644628763198853e-02 -1.950845420360565186e-01 9.892766922712326050e-02 7.196551561355590820e-02 2.536364793777465820e-01 -2.235186286270618439e-02 1.795517057180404663e-01 2.322153002023696899e-01 -3.213649243116378784e-02 -2.949358522891998291e-01 2.500864267349243164e-01 -1.004447564482688904e-01 3.276547789573669434e-02 -4.497999250888824463e-01 -1.944805979728698730e-01 -1.869484186172485352e-01 -1.375364512205123901e-01 -7.999333739280700684e-02 -2.932015657424926758e-01 3.650596737861633301e-02 -9.993404150009155273e-02 9.697113931179046631e-02 -1.360078006982803345e-01 9.229945391416549683e-02 -1.647919714450836182e-01 -3.853298351168632507e-02 2.636217474937438965e-01
-7.262478768825531006e-02 -3.374593332409858704e-02 2.771616354584693909e-02 1.113606840372085571e-01 -1.738214045763015747e-01 1.479227393865585327e-01 -1.893634200096130371e-01 3.399822711944580078e-01 7.658626139163970947e-02 1.725306510925292969e-01 -8.264011889696121216e-02 -6.274131685495376587e-02 1.840827316045761108e-01 4.117023572325706482e-02 1.082502678036689758e-01 2.291761934757232666e-01 -2.117922157049179077e-01 8.780829608440399170e-02 -4.830417931079864502e-01 -1.503900885581970215e-01 -1.181134209036827087e-01 -2.752791047096252441e-01 -3.705770373344421387e-01 -3.924038261175155640e-02 1.111002042889595032e-01 2.670977450907230377e-02 4.009158350527286530e-03 1.798355369828641415e-03 2.351184487342834473e-01 -1.363696306943893433e-01 -6.420840974897146225e-03 -8.094857633113861084e-02
2.553964555263519287e-01 2.093778252601623535e-01 1.506530493497848511e-01 -4.277616366744041443e-02 -3.086865693330764771e-02 3.027096986770629883e-01 -3.350249305367469788e-02 3.710379824042320251e-02 2.958806157112121582e-01 3.198240697383880615e-01 -2.644575536251068115e-01 2.209335714578628540e-01 1.157122775912284851e-01 9.609027951955795288e-02 9.113772958517074585e-02 1.212465539574623108e-01 -4.950156807899475098e-02 3.418426811695098877e-01 -1.919695734977722168e-01 -1.118107466027140617e-03 -1.339931041002273560e-01 2.212341725826263428e-01 1.005009263753890991e-01 -2.664226293563842773e-01 1.028440985828638077e-02 4.027828201651573181e-02 -2.657614946365356445e-01 -4.732965305447578430e-02 -2.800619788467884064e-02 -1.038633137941360474e-01 8.049992471933364868e-02 -1.425491869449615479e-01
-7.228909432888031006e-02 -7.334668934345245361e-02 2.097947001457214355e-01 -5.347309634089469910e-02 7.084035128355026245e-02 -9.646093100309371948e-02 1.358754634857177734e-01 8.687447756528854370e-02 -1.298989653587341309e-01 2.756065428256988525e-01 -1.414632797241210938e-01 2.517040669918060303e-01 8.524699509143829346e-02 1.395617276430130005e-01 -1.336280554533004761e-01 4.615860581398010254e-01 -1.868709921836853027e-01 1.369175612926483154e-01 -4.209150969982147217e-01 -7.105793920345604420e-04 1.577290147542953491e-01 1.200983971357345581e-01 2.699187211692333221e-02 -9.402176365256309509e-03 2.021655887365341187e-01 1.694141626358032227e-01 -2.203827500343322754e-01 -9.535770118236541748e-02 2.022002264857292175e-02 2.527039945125579834e-01 5.806857347488403320e-02 4.996791109442710876e-02
6.726668775081634521e-02 6.957167387008666992e-02 1.370606720447540283e-01 -1.254216283559799194e-01 -3.157653287053108215e-02 -1.245668455958366394e-01 -1.029963269829750061e-01 6.736220419406890869e-02 -6.213547661900520325e-02 3.008671700954437256e-01 -1.697490364313125610e-01 6.831480562686920166e-02 4.561555981636047363e-01 1.532465219497680664e-01 4.005556181073188782e-02 3.448067307472229004e-01 -2.808272242546081543e-01 -1.977909589186310768e-03 -3.542948961257934570e-01 -3.038410097360610962e-02 2.068942934274673462e-01 9.026492014527320862e-03 -9.309888631105422974e-02 3.212083280086517334e-01 1.194934025406837463e-01 1.172624342143535614e-02 -1.835118532180786133e-01 1.360153406858444214e-01 8.740954101085662842e-02 -7.975567132234573364e-02 2.489778399467468262e-02 5.725045129656791687e-02
-5.583222210407257080e-02 1.833067238330841064e-01 3.327678442001342773e-01 -9.735799580812454224e-02 -7.056574523448944092e-02 1.429878026247024536e-01 7.474952936172485352e-02 1.909214258193969727e-01 1.909059705212712288e-03 2.733151018619537354e-01 -1.628639549016952515e-01 1.059970930218696594e-01 -7.853389531373977661e-02 -3.766503930091857910e-02 4.271136596798896790e-02 2.341368496417999268e-01 -5.391432344913482666e-02 2.515484392642974854e-01 -2.742558419704437256e-01 7.653687894344329834e-02 -2.464914321899414062e-01 1.279164105653762817e-01 1.806214749813079834e-01 -1.271453946828842163e-01 -3.207629621028900146e-01 -1.028924435377120972e-01 -3.967033326625823975e-01 -7.194618880748748779e-02 1.225907504558563232e-01 2.829756587743759155e-02 1.839795261621475220e-01 6.183099467307329178e-03
-6.760854274034500122e-02 1.497919559478759766e-01 3.358087837696075439e-01 2.638282775878906250e-01 -1.199126616120338440e-01 2.650130689144134521e-01 5.972487106919288635e-02 1.418862938880920410e-01 1.267699599266052246e-01 2.594236731529235840e-01 -9.729306399822235107e-02 2.267054468393325806e-01 3.066823780536651611e-01 1.038522347807884216e-01 2.836907282471656799e-02 2.775533497333526611e-01 8.319512754678726196e-02 -1.032738983631134033e-01 -1.327438950538635254e-01 -1.478511244058609009e-01 -5.997352302074432373e-02 -1.504434943199157715e-01 -7.738409191370010376e-02 -2.806515395641326904e-01 1.260278970003128052e-01 -1.087202355265617371e-01 -1.563103646039962769e-01 -1.145523563027381897e-01 2.522071301937103271e-01 -1.729642413556575775e-02 -5.533104762434959412e-03 2.411396205425262451e-01
-5.149744451045989990e-02 1.566860526800155640e-01 1.642197817564010620e-01 5.137268826365470886e-02 1.423954404890537262e-02 2.489839345216751099e-01 -6.175408512353897095e-02 1.590100973844528198e-01 1.002572104334831238e-01 3.004868626594543457e-01 -1.551234871149063110e-01 2.029820680618286133e-01 2.364950329065322876e-01 1.018719077110290527e-01 -9.032586961984634399e-02 1.433746814727783203e-01 -4.894065111875534058e-02 -2.965622348710894585e-03 -3.353978991508483887e-01 -3.989415466785430908e-01 9.308510273694992065e-02 -1.510462462902069092e-01 -1.005735397338867188e-01 -2.007406353950500488e-01 1.184088513255119324e-01 -5.450697243213653564e-02 -4.632110521197319031e-02 -2.556728422641754150e-01 2.463271766901016235e-01 1.850974261760711670e-01 -1.390214413404464722e-01 1.911865323781967163e-01
1.115333847701549530e-02 1.103560477495193481e-01 2.452318817377090454e-01 1.760189831256866455e-01 9.282470494508743286e-02 3.161908686161041260e-01 -1.311970353126525879e-01 1.116061061620712280e-01 3.819354474544525146e-01 3.084621727466583252e-01 -1.381682008504867554e-01 1.974603533744812012e-01 3.574236482381820679e-02 -2.097002230584621429e-02 1.448998749256134033e-01 1.906991153955459595e-01 -1.842273632064461708e-03 2.417346388101577759e-01 -6.773903965950012207e-02 6.681592017412185669e-02 -4.776655696332454681e-03 -8.141624857671558857e-04 -2.598626017570495605e-01 -5.758667364716529846e-02 2.088639885187149048e-01 -2.211094796657562256e-01 -6.257963180541992188e-02 -2.477303743362426758e-01 2.678681612014770508e-01 6.692419946193695068e-02 2.871463366318494081e-04 1.665461957454681396e-01
-5.205611512064933777e-02 1.468368619680404663e-01 8.052301406860351562e-02 -8.846150012686848640e-04 4.072224348783493042e-02 -1.303740888833999634e-01 3.817642107605934143e-02 -7.464911788702011108e-02 -9.529277682304382324e-02 3.665181100368499756e-01 -3.464701771736145020e-02 1.336259394884109497e-01 6.551682204008102417e-02 4.882298409938812256e-02 -7.715371996164321899e-02 4.201264083385467529e-01 -3.735356926918029785e-01 -5.063890293240547180e-02 -3.912470936775207520e-01 -2.445810735225677490e-01 3.001190125942230225e-01 7.146115601062774658e-02 -1.270982325077056885e-01 1.019019782543182373e-01 1.120213419198989868e-01 -2.434460073709487915e-02 -1.781686544418334961e-01 1.131681203842163086e-01 1.460824459791183472e-01 -3.507882822304964066e-03 -3.486269339919090271e-02 1.870490014553070068e-01
7.541402429342269897e-02 -1.719409227371215820e-01 3.745691478252410889e-01 -2.199385762214660645e-01 2.651036977767944336e-01 6.755151785910129547e-03 -2.555699348449707031e-01 3.610236197710037231e-02 1.354333013296127319e-01 2.842437028884887695e-01 -6.776456534862518311e-02 -6.955650448799133301e-02 1.826515197753906250e-01 -2.895726636052131653e-02 3.970416635274887085e-02 2.400854527950286865e-01 -2.327006757259368896e-01 -2.546496130526065826e-02 -1.945417523384094238e-01 -1.206353753805160522e-01 -6.576649844646453857e-02 -7.118152081966400146e-02 8.159810304641723633e-02 1.396924853324890137e-01 -3.287555649876594543e-02 7.922527194023132324e-02 -5.032975077629089355e-01 5.521121993660926819e-02 1.711586304008960724e-02 8.539343625307083130e-02 -1.437692940235137939e-01 4.913313686847686768e-02
5.352250486612319946e-02 -4.648723453283309937e-02 2.834859192371368408e-01 -1.573839783668518066e-02 4.165937379002571106e-02 -8.663377165794372559e-02 -2.523179054260253906e-01 -1.675569713115692139e-01 -2.275899797677993774e-02 3.442360460758209229e-01 -1.156937181949615479e-01 6.855776160955429077e-02 3.447710275650024414e-01 2.581265866756439209e-01 -9.118809364736080170e-03 3.214975297451019287e-01 -3.145177662372589111e-01 1.933126747608184814e-01 -2.958634197711944580e-01 -1.244211122393608093e-01 6.163196265697479248e-02 5.619144812226295471e-02 -4.976133629679679871e-02 1.338365375995635986e-01 -1.331316214054822922e-02 2.134956233203411102e-02 -1.357892751693725586e-01 3.877985104918479919e-02 1.645409762859344482e-01 8.616822212934494019e-02 -1.286651641130447388e-01 2.214938700199127197e-01
-9.299364686012268066e-02 -1.779239438474178314e-02 2.275671511888504028e-01 1.040610074996948242e-01 -6.540013104677200317e-02 -2.058467268943786621e-01 -1.732859760522842407e-01 -8.647862821817398071e-02 2.312338650226593018e-01 3.847150504589080811e-01 -5.615772306919097900e-02 -1.940662115812301636e-01 2.742270231246948242e-01 -4.426369816064834595e-02 -2.109020203351974487e-01 3.158041536808013916e-01 -1.491038054227828979e-01 -1.360414624214172363e-01 -1.392794549465179443e-01 2.568380162119865417e-02 9.286205470561981201e-02 -1.773357689380645752e-01 1.976919025182723999e-01 2.847326360642910004e-02 2.831060290336608887e-01 4.605227708816528320e-02 -1.759718507528305054e-01 1.011010073125362396e-02 -1.056758686900138855e-01 -1.258285641670227051e-01 5.293253064155578613e-02 3.109657764434814453e-01
6.615549325942993164e-02 2.216920405626296997e-01 2.197071611881256104e-01 1.160950735211372375e-01 -8.902677148580551147e-02 2.098994404077529907e-01 -1.843575686216354370e-01 8.291430771350860596e-02 1.382910311222076416e-01 1.441316306591033936e-01 -5.410954952239990234e-01 -2.832358889281749725e-02 6.536676734685897827e-02 1.983700394630432129e-01 4.098531603813171387e-02 1.818532198667526245e-01 -2.553601861000061035e-01 -1.163629293441772461e-01 -1.275528669357299805e-01 -1.350024640560150146e-01 1.047957688570022583e-01 -4.416407551616430283e-03 2.128148823976516724e-01 7.826068438589572906e-03 -2.011484801769256592e-01 -1.814128011465072632e-01 -1.084678918123245239e-01 -1.606946438550949097e-02 -1.105895787477493286e-01 3.343550562858581543e-01 -3.075795620679855347e-02 -7.754835765808820724e-03
-1.441702842712402344e-01 8.004603534936904907e-02 1.356761455535888672e-01 1.960292458534240723e-01 -1.967850625514984131e-01 2.399086058139801025e-01 -1.503469347953796387e-01 1.666048020124435425e-01 2.051381580531597137e-02 2.603992819786071777e-01 -2.427483052015304565e-01 1.520465407520532608e-02 7.247474044561386108e-02 7.537196576595306396e-02 3.158884868025779724e-02 2.614110410213470459e-01 -9.845965355634689331e-02 -6.090387701988220215e-02 -4.478671848773956299e-01 -1.905151158571243286e-01 5.937601998448371887e-02 6.686057150363922119e-02 -1.277067661285400391e-01 -1.484190970659255981e-01 -1.686895042657852173e-01 -2.078486084938049316e-01 -1.022548153996467590e-01 -3.065506219863891602e-01 -2.574286162853240967e-01 -1.452593803405761719e-01 3.067770414054393768e-02 -2.572275139391422272e-02
-3.766104206442832947e-02 4.149777591228485107e-01 2.811064757406711578e-02 8.404192514717578888e-03 -2.052675783634185791e-01 1.907195150852203369e-01 -9.810497984290122986e-03 2.333511114120483398e-01 -4.345054551959037781e-02 5.985810235142707825e-02 -3.371460437774658203e-01 -1.828094758093357086e-02 -1.643577814102172852e-01 1.407372206449508667e-01 1.498952955007553101e-01 4.308494329452514648e-01 -1.037278547883033752e-01 6.640132516622543335e-02 -1.169692054390907288e-01 -9.093170613050460815e-02 4.324112087488174438e-02 -1.026615202426910400e-01 2.083552777767181396e-01 -7.596213370561599731e-02 4.393436759710311890e-02 6.405052542686462402e-02 -3.432519733905792236e-01 -1.379197742789983749e-02 -4.246655385941267014e-03 -1.367373913526535034e-01 -1.348663121461868286e-01 2.416704446077346802e-01
1.818252727389335632e-02 3.671193420886993408e-01 1.933004260063171387e-01 2.261147648096084595e-02 -1.137017607688903809e-01 3.586591184139251709e-01 -1.199165917932987213e-02 1.374663859605789185e-01 3.345059156417846680e-01 7.192462682723999023e-02 -2.133553773164749146e-01 6.947074551135301590e-03 8.076417446136474609e-02 -2.566173486411571503e-02 -4.352587461471557617e-02 2.822391092777252197e-01 -1.060812454670667648e-02 6.550051271915435791e-02 -1.924830377101898193e-01 -8.168236911296844482e-02 -3.607737123966217041e-01 5.046989768743515015e-02 -1.023924164474010468e-02 3.408056497573852539e-01 3.794355690479278564e-02 5.854426324367523193e-02 -1.850777864456176758e-01 -1.263801157474517822e-01 -1.492134481668472290e-01 1.728226542472839355e-01 -9.090676903724670410e-02 4.968395456671714783e-02
4.821784328669309616e-03 1.889780722558498383e-02 1.867807358503341675e-01 -6.850317865610122681e-02 8.999728411436080933e-02 -1.934817293658852577e-03 -1.425619274377822876e-01 -7.025081664323806763e-02 7.037005387246608734e-03 3.684043288230895996e-01 -2.495220750570297241e-01 8.484299480915069580e-02 2.943804860115051270e-01 9.671948850154876709e-02 1.219006255269050598e-01 4.060888886451721191e-01 -3.335219025611877441e-01 9.884446859359741211e-02 -1.710178554058074951e-01 1.440384425222873688e-02 2.291198819875717163e-01 5.941175855696201324e-03 -1.661745756864547729e-01 1.230800822377204895e-01 1.425722148269414902e-02 1.482333093881607056e-01 -2.821234464645385742e-01 2.000509947538375854e-02 2.160526514053344727e-01 -3.597507998347282410e-02 -1.640888303518295288e-01 1.511302590370178223e-01
-1.230844780802726746e-01 7.670514285564422607e-03 1.091682016849517822e-01 -4.281931370496749878e-02 -9.135752916336059570e-02 2.710191160440444946e-02 -9.756031632423400879e-02 2.592726051807403564e-01 -3.073167800903320312e-01 3.146674335002899170e-01 -4.503905773162841797e-01 4.073413610458374023e-01 1.084008440375328064e-02 1.386419236660003662e-01 1.384070068597793579e-01 2.365463525056838989e-01 -2.388881742954254150e-01 -1.156213060021400452e-01 -1.592385321855545044e-01 -5.130474641919136047e-02 7.881420850753784180e-02 -1.655542291700839996e-02 -7.049213349819183350e-02 1.159522160887718201e-01 1.130302622914314270e-01 -2.131569385528564453e-01 -1.162524223327636719e-01 -9.684792160987854004e-02 -3.058501519262790680e-02 8.191660046577453613e-02 1.171043068170547485e-01 -5.236354842782020569e-02
1.473882347345352173e-01 9.682532399892807007e-02 2.608977556228637695e-01 -8.377033472061157227e-02 1.664428263902664185e-01 -7.540688663721084595e-02 -2.795337140560150146e-01 -2.364902496337890625e-01 -3.531434386968612671e-02 2.381749898195266724e-01 2.714760042726993561e-02 -8.837597817182540894e-02 3.382886946201324463e-01 1.640326231718063354e-01 -1.006065458059310913e-01 4.901520013809204102e-01 -1.008934006094932556e-01 -7.058585435152053833e-02 -1.271396279335021973e-01 -2.211543321609497070e-01 6.987146288156509399e-02 -8.554947562515735626e-03 -1.394002586603164673e-01 1.391637325286865234e-01 1.457282900810241699e-01 -1.481354385614395142e-01 -1.428103744983673096e-01 1.918441653251647949e-01 -1.304526776075363159e-01 1.008823961019515991e-01 -3.707292675971984863e-02 1.232182011008262634e-01
1.123590953648090363e-02 1.283558905124664307e-01 6.986477226018905640e-02 2.580489963293075562e-02 -1.397998183965682983e-01 4.951289389282464981e-03 -7.011907547712326050e-02 1.539419144392013550e-01 2.434090524911880493e-01 4.044788479804992676e-01 -1.436357647180557251e-01 1.137253940105438232e-01 2.440199404954910278e-01 6.190105923451483250e-04 1.608874090015888214e-02 1.164448633790016174e-01 1.173994876444339752e-02 4.602933526039123535e-01 -3.409397602081298828e-01 -1.024680361151695251e-01 -2.357601672410964966e-01 -2.022967115044593811e-02 7.002425193786621094e-02 -1.413704454898834229e-01 -3.268576413393020630e-02 -1.246716156601905823e-01 -1.391480714082717896e-01 -2.060364186763763428e-01 -8.364933729171752930e-02 -3.408982232213020325e-02 3.060645759105682373e-01 -1.834632712416350842e-04
1.318452060222625732e-01 -4.996481537818908691e-02 1.957723200321197510e-01 1.279350370168685913e-01 -7.309521734714508057e-02 1.709023565053939819e-01 -1.705966740846633911e-01 -1.894904300570487976e-02 -2.246872931718826294e-01 4.169432818889617920e-01 5.674665793776512146e-02 2.228509783744812012e-01 1.184714362025260925e-01 -5.569528043270111084e-02 1.489032991230487823e-03 5.034257173538208008e-01 8.541657030582427979e-02 -8.853174000978469849e-02 -3.532559871673583984e-01 6.926862895488739014e-02 -9.539601206779479980e-02 9.213669598102569580e-02 -1.707301288843154907e-01 4.123438894748687744e-02 1.211433857679367065e-01 -1.898501440882682800e-02 1.675996370613574982e-02 -1.904444247484207153e-01 -1.429876238107681274e-01 -7.320936024188995361e-02 1.587942987680435181e-01 1.336423605680465698e-01
1.917220503091812134e-01 -8.589420467615127563e-02 -2.284180000424385071e-02 1.132185757160186768e-01 -1.951299458742141724e-01 -1.006888672709465027e-01 -1.767203509807586670e-01 1.633196622133255005e-01 6.085178628563880920e-02 2.791492044925689697e-01 2.530614845454692841e-02 3.171449303627014160e-01 5.230996757745742798e-03 -3.313397616147994995e-02 -1.778664290904998779e-01 4.758431911468505859e-01 -6.812345981597900391e-02 -1.177968159317970276e-01 7.969196140766143799e-02 -1.976284831762313843e-01 -1.742951273918151855e-01 -1.125586852431297302e-01 -3.206657245755195618e-02 1.342514604330062866e-01 1.397304981946945190e-01 9.023210406303405762e-02 -2.655317783355712891e-01 1.881553828716278076e-01 1.555585861206054688e-01 2.627991735935211182e-01 9.694845974445343018e-02 1.791889667510986328e-01
2.204171121120452881e-01 3.772069215774536133e-01 1.244980562478303909e-02 -2.339363247156143188e-01 -6.945082545280456543e-02 2.183890342712402344e-01 3.328222408890724182e-02 1.663951873779296875e-01 -8.350744098424911499e-02 2.031837701797485352e-01 -3.035499751567840576e-01 1.710217744112014771e-01 8.149268687702715397e-04 4.277420043945312500e-02 1.512897014617919922e-01 2.568704485893249512e-01 -1.101930253207683563e-02 4.092433452606201172e-01 -2.053937613964080811e-01 2.467046491801738739e-02 1.541848629713058472e-01 -1.016136957332491875e-03 -9.737382829189300537e-02 4.627105593681335449e-02 1.455564200878143311e-01 -1.718091517686843872e-01 -1.589348316192626953e-01 -7.313227653503417969e-02 2.486085519194602966e-02 1.769111901521682739e-01 -2.063234597444534302e-01 1.048628464341163635e-01
1.042906120419502258e-01 1.076870337128639221e-01 1.865300983190536499e-01 8.954862505197525024e-02 -1.472768280655145645e-02 1.359551995992660522e-01 -1.754851639270782471e-01 6.600292772054672241e-02 1.140548884868621826e-01 2.442452907562255859e-01 -1.433593034744262695e-01 -3.910358250141143799e-02 1.624754071235656738e-01 1.846493035554885864e-01 6.335768848657608032e-02 1.488248407840728760e-01 7.636547088623046875e-02 1.671992838382720947e-01 -3.885417878627777100e-01 -3.665470778942108154e-01 -1.702728271484375000e-01 1.734161078929901123e-01 -1.058929190039634705e-01 -1.792912483215332031e-01 -6.176505610346794128e-02 -2.769874930381774902e-01 -2.710855007171630859e-01 -2.190026044845581055e-01 1.424105763435363770e-01 -2.138347923755645752e-01 9.550905227661132812e-02 2.850589342415332794e-02
2.112482935190200806e-01 2.968439161777496338e-01 3.036506175994873047e-01 -5.000737495720386505e-03 -5.539994314312934875e-02 -1.031129714101552963e-02 -3.095372617244720459e-01 2.977383732795715332e-01 1.165371686220169067e-01 -2.525484934449195862e-02 -2.129850536584854126e-01 7.096698880195617676e-02 9.469559788703918457e-02 -1.154488623142242432e-01 -7.593677937984466553e-02 2.670193612575531006e-01 -3.154189884662628174e-01 -4.978161677718162537e-02 1.799746789038181305e-02 1.452109366655349731e-01 -8.238891139626502991e-03 -3.524411469697952271e-02 8.717228658497333527e-03 -2.572569996118545532e-02 2.191603183746337891e-02 -2.110147178173065186e-01 -3.765908479690551758e-01 -2.103185355663299561e-01 4.695547744631767273e-02 -9.327854216098785400e-02 1.169999763369560242e-01 2.057452648878097534e-01
7.298029959201812744e-03 6.315480172634124756e-02 3.027505874633789062e-01 5.511520430445671082e-02 -3.583123534917831421e-02 4.037647545337677002e-01 2.274235943332314491e-03 1.955113559961318970e-01 1.173505093902349472e-02 1.855888068675994873e-01 -1.018919050693511963e-01 1.993292421102523804e-01 1.294108778238296509e-01 -1.355146914720535278e-01 -1.934516131877899170e-01 2.011861354112625122e-01 1.147465109825134277e-01 8.077522367238998413e-02 -2.540802955627441406e-01 -2.786461114883422852e-01 9.887916967272758484e-03 -9.353518486022949219e-02 -3.172191679477691650e-01 -2.942611277103424072e-01 -6.757314503192901611e-02 -1.375612169504165649e-01 -1.970183253288269043e-01 -1.669842004776000977e-01 1.796824336051940918e-01 -1.011017486453056335e-01 -5.749574676156044006e-02 8.401761949062347412e-02
-8.551454171538352966e-03 -1.014480143785476685e-01 1.967732459306716919e-01 -9.323722869157791138e-02 4.751772619783878326e-03 -2.303956821560859680e-02 -2.401278614997863770e-01 -1.582765877246856689e-01 3.911253064870834351e-02 3.907874226570129395e-01 -1.072645187377929688e-01 5.015969276428222656e-02 4.123395383358001709e-01 2.446896880865097046e-01 5.209322273731231689e-02 3.828361928462982178e-01 -2.728275358676910400e-01 7.163873314857482910e-02 -1.269694268703460693e-01 -5.824240390211343765e-03 2.079046666622161865e-01 6.721977889537811279e-02 -8.200789242982864380e-02 2.466995967552065849e-03 -5.633104126900434494e-03 -4.576113075017929077e-02 -2.468667775392532349e-01 -3.621399030089378357e-02 1.572054475545883179e-01 5.329654086381196976e-03 -1.944181621074676514e-01 1.854679733514785767e-01
-2.750490978360176086e-02 -1.280116615816950798e-03 3.027332425117492676e-01 -8.167999982833862305e-02 5.610004812479019165e-02 -7.345829159021377563e-02 -2.814020514488220215e-01 -1.557497382164001465e-01 6.041762232780456543e-02 2.853218615055084229e-01 -9.845708310604095459e-02 6.882105767726898193e-02 1.898611634969711304e-01 2.846536040306091309e-01 1.270728260278701782e-01 3.526465892791748047e-01 -3.971661627292633057e-01 1.206411570310592651e-01 -1.778618842363357544e-01 2.557212300598621368e-02 2.181825637817382812e-01 5.936774984002113342e-02 -1.057849898934364319e-01 1.196777001023292542e-01 1.860033273696899414e-01 9.155628085136413574e-02 -2.188807427883148193e-01 8.319780975580215454e-02 1.496868282556533813e-01 -8.193972706794738770e-02 -5.381828546524047852e-02 1.442594379186630249e-01
-1.131498739123344421e-01 3.098235428333282471e-01 2.559409737586975098e-01 4.448437318205833435e-02 -2.308170050382614136e-01 2.349915057420730591e-01 -1.647655218839645386e-01 2.390872985124588013e-01 7.918069511651992798e-02 3.021503984928131104e-01 -9.117857366800308228e-02 -7.200689613819122314e-02 -7.242358475923538208e-02 7.860560715198516846e-02 2.468949556350708008e-01 1.761473119258880615e-01 6.015306711196899414e-02 4.509384930133819580e-02 -1.465606093406677246e-01 2.530691027641296387e-02 9.523817896842956543e-02 -1.303056031465530396e-01 -1.377977058291435242e-02 2.703070826828479767e-02 -3.151937574148178101e-02 3.678377345204353333e-02 -2.405954152345657349e-01 -1.655478775501251221e-01 2.865492999553680420e-01 7.157254219055175781e-02 1.939106732606887817e-01 3.862979412078857422e-01
1.136028394103050232e-02 6.443529576063156128e-02 3.418075442314147949e-01 -3.598462790250778198e-02 1.095839962363243103e-01 7.296029478311538696e-03 -2.009336948394775391e-01 -1.491781920194625854e-01 4.433398321270942688e-02 3.522284626960754395e-01 -2.092919200658798218e-01 2.932785637676715851e-02 3.652998507022857666e-01 2.225416004657745361e-01 9.667334705591201782e-02 3.712891340255737305e-01 -3.117747902870178223e-01 3.601809218525886536e-02 -1.212795674800872803e-01 -9.175823070108890533e-03 1.835425198078155518e-01 -1.550954475533217192e-04 -1.066828295588493347e-01 -5.763891339302062988e-02 4.021212831139564514e-02 9.924943745136260986e-02 -1.303633749485015869e-01 -5.939408671110868454e-03 2.378978878259658813e-01 1.244112383574247360e-03 -1.117122098803520203e-01 2.068299800157546997e-01
-4.698376357555389404e-02 -7.984041236340999603e-03 1.123817786574363708e-01 2.205075696110725403e-02 -7.596861571073532104e-03 1.563919484615325928e-01 -1.617326959967613220e-02 2.971692979335784912e-01 -5.766355246305465698e-02 2.086699008941650391e-01 -1.707319915294647217e-01 -1.641919487155973911e-03 2.389530688524246216e-01 1.508061438798904419e-01 2.053496800363063812e-02 4.544551372528076172e-01 5.772330798208713531e-03 1.330994814634323120e-01 -7.156841456890106201e-02 -2.533650994300842285e-01 1.407725512981414795e-01 -7.609634660184383392e-03 -1.206471472978591919e-01 1.601227968931198120e-01 1.930681616067886353e-01 -2.263579219579696655e-01 1.218965053558349609e-01 -3.819567859172821045e-01 1.739796102046966553e-01 2.722440659999847412e-01 1.910282112658023834e-02 -8.697571605443954468e-02
2.166856080293655396e-02 8.222380280494689941e-02 9.233941137790679932e-02 1.416845917701721191e-01 -1.428329646587371826e-01 1.536469012498855591e-01 -1.328322738409042358e-01 1.915484219789505005e-01 -3.902077674865722656e-02 2.762391865253448486e-01 -1.205430775880813599e-01 4.195287525653839111e-01 2.861686646938323975e-01 -7.475340366363525391e-02 -1.680307276546955109e-02 1.947558820247650146e-01 -6.463617552071809769e-03 1.473698914051055908e-01 -2.742538154125213623e-01 -1.420346647500991821e-01 9.659995883703231812e-02 -2.399943917989730835e-01 -1.855061352252960205e-01 -2.196042686700820923e-01 -4.553199931979179382e-02 -1.205087155103683472e-01 -2.015124261379241943e-01 -1.646587848663330078e-01 2.992451786994934082e-01 -7.880313694477081299e-02 -1.370441466569900513e-01 7.871562242507934570e-02
-1.274188905954360962e-01 -1.261825859546661377e-01 2.410797327756881714e-01 8.060338348150253296e-02 -1.150275394320487976e-01 3.803679943084716797e-01 -3.133628983050584793e-03 1.356624364852905273e-01 1.453244984149932861e-01 1.833173185586929321e-01 -2.059808820486068726e-01 1.914353221654891968e-01 3.326469659805297852e-01 -1.088909283280372620e-01 6.600451469421386719e-02 1.781127899885177612e-01 -1.327863037586212158e-01 9.796120971441268921e-02 -3.791684806346893311e-01 -1.838183701038360596e-01 -1.329293102025985718e-01 -1.366283148527145386e-01 1.097591873258352280e-02 -1.760612130165100098e-01 1.715731918811798096e-01 -2.211989909410476685e-01 -2.320688590407371521e-02 -1.109440773725509644e-01 2.434658706188201904e-01 1.028092280030250549e-01 2.088629826903343201e-02 -2.777379564940929413e-02
-2.100132852792739868e-01 1.484470516443252563e-01 -8.819913864135742188e-02 1.848643273115158081e-01 4.289607703685760498e-02 2.702492773532867432e-01 -2.241012305021286011e-01 3.088482022285461426e-01 -1.142408419400453568e-02 3.646944463253021240e-01 -2.872413769364356995e-02 -6.779846549034118652e-02 1.991223990917205811e-01 4.521275684237480164e-02 -7.634297013282775879e-02 3.498339056968688965e-01 -1.572956331074237823e-02 1.160331591963768005e-01 -2.749492824077606201e-01 -9.670631960034370422e-03 1.526262909173965454e-01 -7.602468132972717285e-02 -2.011786401271820068e-01 -1.693750321865081787e-01 4.623081907629966736e-02 -2.700929045677185059e-01 -1.146370079368352890e-02 -8.780695497989654541e-03 1.954637467861175537e-01 -2.164359986782073975e-01 -8.477837778627872467e-03 1.220861673355102539e-01
6.042043212801218033e-03 2.267474234104156494e-01 3.838747441768646240e-01 1.889611780643463135e-01 -1.813667863607406616e-01 1.198538318276405334e-01 1.162095516920089722e-01 4.557945206761360168e-02 7.914843410253524780e-02 2.319864928722381592e-01 2.052443800494074821e-03 2.903250232338905334e-02 9.997728466987609863e-02 -1.583897024393081665e-01 -1.847385615110397339e-01 2.559695839881896973e-01 -2.577799856662750244e-01 -1.001076325774192810e-01 -1.984912455081939697e-01 -2.577809095382690430e-01 1.449797004461288452e-01 -2.700382173061370850e-01 -2.844627574086189270e-02 -7.352973520755767822e-02 -1.050586067140102386e-02 -1.924220323562622070e-01 1.162603870034217834e-01 -1.457165032625198364e-01 3.316051661968231201e-01 -1.028269156813621521e-01 1.938518509268760681e-02 1.780632883310317993e-01
-7.180367410182952881e-02 8.514849096536636353e-02 1.897699832916259766e-01 -1.478631887584924698e-02 -1.073516011238098145e-01 -4.671413823962211609e-02 -2.316360920667648315e-02 5.552112683653831482e-02 -1.786317378282546997e-01 3.489902019500732422e-01 -2.987973392009735107e-02 5.858743563294410706e-02 1.466860622167587280e-01 2.207650542259216309e-01 -1.612291485071182251e-02 4.550003707408905029e-01 -1.181632950901985168e-01 -2.221051417291164398e-02 -3.103652000427246094e-01 -1.191914677619934082e-01 2.232409715652465820e-01 3.343298286199569702e-02 5.176671594381332397e-02 1.939839273691177368e-01 2.588842511177062988e-01 1.709926724433898926e-01 -2.326517254114151001e-01 2.312705367803573608e-01 5.656299740076065063e-02 -5.625208374112844467e-03 1.131889298558235168e-01 2.496017068624496460e-01
2.897300720214843750e-01 2.754782438278198242e-01 2.400728166103363037e-01 3.084803745150566101e-02 -9.198177605867385864e-02 -8.797395974397659302e-02 -2.388400956988334656e-02 2.546454071998596191e-01 3.029279597103595734e-02 6.550182122737169266e-03 -7.852561026811599731e-02 1.329767405986785889e-01 2.801646590232849121e-01 5.439794436097145081e-02 1.781179606914520264e-01 3.616604506969451904e-01 -2.893281877040863037e-01 3.831389592960476875e-03 -8.974534273147583008e-02 -7.996115833520889282e-02 -1.580686718225479126e-01 -2.387490868568420410e-01 -3.580208867788314819e-02 9.013026952743530273e-02 2.148090004920959473e-01 -1.356519013643264771e-01 -4.175370335578918457e-01 -4.321387410163879395e-02 -1.337235607206821442e-02 2.027969621121883392e-02 1.176029630005359650e-02 1.176960766315460205e-02
-2.746195197105407715e-01 -3.802188113331794739e-02 6.175127997994422913e-02 1.511341035366058350e-01 1.905594021081924438e-02 2.864374220371246338e-01 3.230546414852142334e-02 1.312390118837356567e-01 -5.891033634543418884e-02 2.345404326915740967e-01 -9.263341873884201050e-02 2.109145671129226685e-01 2.930374145507812500e-01 1.381489336490631104e-01 -9.204185009002685547e-02 2.362918704748153687e-01 -1.374173164367675781e-01 -1.930818408727645874e-01 -4.135713577270507812e-01 -1.498196274042129517e-01 1.307944059371948242e-01 -4.885996505618095398e-02 -1.610707193613052368e-01 8.425990492105484009e-02 2.563812397420406342e-02 3.644938580691814423e-03 -3.799130395054817200e-02 -2.929748594760894775e-01 4.474893584847450256e-02 4.621634632349014282e-02 1.022581905126571655e-01 3.320650458335876465e-01
-2.509099245071411133e-01 -8.661828190088272095e-02 -1.104284301400184631e-01 7.372514903545379639e-02 -1.703622788190841675e-01 1.742938011884689331e-01 -2.646136879920959473e-01 9.392433613538742065e-02 -1.566448481753468513e-03 -3.040842153131961823e-02 -6.914641242474317551e-03 1.431725770235061646e-01 1.350696980953216553e-01 6.652736663818359375e-02 -2.019604146480560303e-01 5.516093969345092773e-01 -3.184263706207275391e-01 -1.649457067251205444e-01 2.521622925996780396e-02 -1.530906856060028076e-01 -1.964713633060455322e-01 -1.374431848526000977e-01 6.305949389934539795e-02 -2.220434099435806274e-01 1.575714796781539917e-01 1.039113923907279968e-01 -9.111415594816207886e-02 1.462155487388372421e-02 -9.371730685234069824e-02 2.415788471698760986e-01 -5.067396536469459534e-02 8.464375138282775879e-02
-1.532487869262695312e-01 2.451638281345367432e-01 2.763114273548126221e-01 -5.849945917725563049e-02 8.181921206414699554e-03 2.162677049636840820e-01 -1.068435609340667725e-01 3.982914984226226807e-01 4.597271606326103210e-02 4.898315668106079102e-02 -1.907506883144378662e-01 -8.602697402238845825e-02 -2.896030545234680176e-01 1.501267254352569580e-01 1.658626645803451538e-01 1.779803782701492310e-01 -2.060537785291671753e-01 5.162489041686058044e-02 -1.854360848665237427e-01 -8.787702023983001709e-02 -8.246594667434692383e-02 -2.093022912740707397e-01 -7.930615544319152832e-02 2.609863178804516792e-03 4.002764821052551270e-02 -1.860720366239547729e-01 -2.663556039333343506e-01 -2.069594413042068481e-01 1.245199367403984070e-01 1.477376818656921387e-01 1.629595011472702026e-01 2.186958491802215576e-01
-2.270046472549438477e-01 2.338140308856964111e-01 2.245585620403289795e-01 1.380350887775421143e-01 -1.872469335794448853e-01 2.371079176664352417e-01 -7.415691018104553223e-02 2.030286341905593872e-01 -6.786243617534637451e-02 3.779802620410919189e-01 -2.068518698215484619e-01 2.669580876827239990e-01 6.645502895116806030e-02 7.437689602375030518e-02 6.053034588694572449e-02 2.057513594627380371e-01 -9.626007080078125000e-02 -1.831128448247909546e-01 -2.937411367893218994e-01 -1.225834712386131287e-01 -3.541862219572067261e-02 -4.178266599774360657e-02 -2.401578873395919800e-01 -1.148616373538970947e-01 -1.730901598930358887e-01 -1.040045693516731262e-01 -8.249565958976745605e-02 -2.874561548233032227e-01 -1.229588389396667480e-01 -5.160683766007423401e-02 -5.772169213742017746e-03 5.327942222356796265e-02
2.666637897491455078e-01 2.444252073764801025e-01 1.906600296497344971e-01 1.205104067921638489e-01 1.086219325661659241e-01 2.197625674307346344e-02 -1.001043841242790222e-01 3.461838364601135254e-01 9.676546603441238403e-02 2.633074484765529633e-02 2.358649298548698425e-02 1.376027017831802368e-01 1.977432072162628174e-01 -4.289525374770164490e-02 2.678866870701313019e-02 2.842282056808471680e-01 -3.314506709575653076e-01 1.916187405586242676e-01 -1.753098964691162109e-01 -2.786940522491931915e-02 -7.985761761665344238e-02 -1.331086605787277222e-01 -4.520641267299652100e-02 8.286586403846740723e-02 1.848528981208801270e-01 -7.023815810680389404e-02 -5.023251771926879883e-01 -4.720593988895416260e-02 -8.068047463893890381e-02 7.750011235475540161e-02 5.111890658736228943e-02 -6.518300622701644897e-02
-9.927818924188613892e-02 -8.098822087049484253e-02 2.685218751430511475e-01 -1.165893301367759705e-01 -2.656045556068420410e-01 1.191620826721191406e-01 -1.304920613765716553e-01 2.355016767978668213e-02 1.882124990224838257e-01 1.078701168298721313e-01 -2.515110373497009277e-01 -2.110587507486343384e-01 1.347998250275850296e-02 1.625352501869201660e-01 2.406755089759826660e-01 4.138914644718170166e-01 -3.077074587345123291e-01 -7.582597900182008743e-03 -1.141669377684593201e-01 6.026799231767654419e-02 -2.835632301867008209e-02 -3.255481133237481117e-03 1.919072121381759644e-01 -2.505685947835445404e-02 -1.411878503859043121e-02 -1.267918851226568222e-02 -2.246871590614318848e-01 -4.039376378059387207e-01 1.541982055641710758e-03 9.592611342668533325e-03 3.453308716416358948e-02 1.410324424505233765e-01
-2.807161211967468262e-01 5.560586974024772644e-02 1.895450204610824585e-01 -1.815543510019779205e-02 2.336040511727333069e-02 -1.200627069920301437e-02 -1.927731782197952271e-01 1.548974364995956421e-01 -8.961147069931030273e-02 6.098213791847229004e-02 -1.558765619993209839e-01 3.456684201955795288e-02 -2.276003733277320862e-02 1.005211621522903442e-01 2.666274784132838249e-03 4.307247102260589600e-01 1.936216652393341064e-01 -2.618166431784629822e-02 -5.516454577445983887e-01 4.306445643305778503e-02 -6.747858226299285889e-02 -2.702685594558715820e-01 -1.046440601348876953e-01 -4.375722259283065796e-02 -1.392557173967361450e-01 -5.432856827974319458e-02 2.529659494757652283e-02 -5.904023721814155579e-02 2.852419912815093994e-01 -1.055820472538471222e-02 2.078732848167419434e-01 2.548477426171302795e-02
-1.398800462484359741e-01 1.292451322078704834e-01 2.779467701911926270e-01 1.669863760471343994e-01 -7.846779376268386841e-02 1.753012984991073608e-01 -6.854782998561859131e-02 3.216524720191955566e-01 1.456739902496337891e-01 2.679148912429809570e-01 -1.765270382165908813e-01 -7.678152620792388916e-02 -1.492746733129024506e-02 7.482970505952835083e-02 2.132737189531326294e-01 1.327696442604064941e-01 -6.645252928137779236e-03 -5.042679607868194580e-02 -4.480269849300384521e-01 -2.056689709424972534e-01 1.394092291593551636e-01 -2.523536682128906250e-01 6.075871735811233521e-02 -4.465277493000030518e-02 1.029901131987571716e-01 -1.576886326074600220e-01 -1.810797750949859619e-01 -1.277964562177658081e-01 5.587844923138618469e-02 8.535481989383697510e-03 2.742630839347839355e-01 1.308570951223373413e-01
-2.772013656795024872e-02 1.154275760054588318e-01 2.210225015878677368e-01 -9.022571146488189697e-02 5.994749814271926880e-02 -8.221229165792465210e-02 -1.185721606016159058e-01 -8.079041540622711182e-02 -4.174222797155380249e-02 4.337585568428039551e-01 -4.082685336470603943e-02 1.043880507349967957e-01 4.563558697700500488e-01 2.587293684482574463e-01 9.450675919651985168e-03 3.413975536823272705e-01 -2.408357411623001099e-01 4.664687812328338623e-02 -1.069834083318710327e-01 1.028899103403091431e-02 -3.872192651033401489e-02 -3.921579942107200623e-02 -8.652044087648391724e-02 6.644400954246520996e-02 4.985934123396873474e-02 -3.811600059270858765e-02 -2.651266157627105713e-01 5.072311684489250183e-02 1.343492567539215088e-01 6.514444947242736816e-02 -2.336625605821609497e-01 2.516333460807800293e-01
1.097995489835739136e-01 -4.518796131014823914e-02 -3.020680509507656097e-02 2.117276377975940704e-02 -1.129968613386154175e-01 2.027304470539093018e-01 -3.425315320491790771e-01 -3.282024711370468140e-02 2.163350880146026611e-01 1.669673621654510498e-01 -1.182938218116760254e-01 5.940034240484237671e-02 1.238621100783348083e-01 -1.700974553823471069e-01 6.758639961481094360e-02 2.527589797973632812e-01 -1.745140552520751953e-01 8.148500323295593262e-02 -1.311924010515213013e-01 7.569745182991027832e-02 5.148561671376228333e-02 -3.097152411937713623e-01 1.808511167764663696e-01 8.990385383367538452e-02 3.041442036628723145e-01 2.388210445642471313e-01 -1.153865233063697815e-01 -2.831384241580963135e-01 3.086097538471221924e-01 3.864657506346702576e-02 2.605292499065399170e-01 -1.752969063818454742e-02
-3.996347635984420776e-02 6.177769228816032410e-02 2.116483002901077271e-01 -4.494113475084304810e-02 6.720359623432159424e-02 -2.655775286257266998e-02 -3.285150229930877686e-01 -6.764664314687252045e-03 -6.043773889541625977e-02 1.276222467422485352e-01 -3.486986458301544189e-02 -4.788739234209060669e-02 3.558874428272247314e-01 1.007510423660278320e-01 -2.457686699926853180e-02 3.458419740200042725e-01 -4.356422126293182373e-01 -1.695485040545463562e-02 -2.529371380805969238e-01 -1.343110650777816772e-01 4.676048457622528076e-02 1.557183712720870972e-01 -5.948509275913238525e-02 1.851530224084854126e-01 1.258968412876129150e-01 7.749495655298233032e-02 -3.298393785953521729e-01 -9.853177703917026520e-03 -5.041887238621711731e-02 -1.432226300239562988e-01 -2.397076785564422607e-01 8.069248497486114502e-02
1.734229922294616699e-01 1.264667958021163940e-01 3.880189657211303711e-01 3.356704488396644592e-02 -2.245673090219497681e-01 1.269181072711944580e-01 -1.980960555374622345e-02 -8.799514919519424438e-02 1.843495108187198639e-02 1.362753361463546753e-01 -3.169412910938262939e-01 1.608916074037551880e-01 -4.504236858338117599e-03 -8.256695419549942017e-02 9.122420847415924072e-02 3.842742443084716797e-01 -1.663736552000045776e-01 3.757844865322113037e-02 -1.126251369714736938e-01 1.317586451768875122e-01 -3.283352777361869812e-02 -5.847334396094083786e-03 2.182155996561050415e-01 -2.078105509281158447e-01 3.206991124898195267e-03 -3.336715400218963623e-01 -8.497605472803115845e-02 -5.964086204767227173e-02 1.680757403373718262e-01 2.492540329694747925e-02 -3.426649272441864014e-01 5.341703537851572037e-03
2.509812116622924805e-01 1.206439360976219177e-01 8.884857594966888428e-02 5.400729551911354065e-02 -1.880982667207717896e-01 4.288794398307800293e-01 -2.560899257659912109e-01 9.893116354942321777e-02 1.387252956628799438e-01 1.197029370814561844e-02 -2.379469275474548340e-01 -1.051853317767381668e-02 1.030974984169006348e-01 9.156610816717147827e-03 1.563117206096649170e-01 2.778598368167877197e-01 -1.461873352527618408e-01 8.201081305742263794e-02 -1.450999379158020020e-01 -3.652341663837432861e-02 -2.015339136123657227e-01 -3.847046941518783569e-02 7.870941609144210815e-02 2.404354363679885864e-01 1.021207347512245178e-01 -2.109868973493576050e-01 -2.587863802909851074e-01 -2.524531483650207520e-01 2.511205375194549561e-01 -2.615371532738208771e-02 -1.250854879617691040e-01 -8.283341675996780396e-02
-1.150221005082130432e-01 1.981994695961475372e-02 -1.327335718087852001e-03 1.061552688479423523e-01 6.943121552467346191e-02 3.260363638401031494e-01 -1.943219453096389771e-01 8.045312762260437012e-02 -6.579139083623886108e-02 3.353660404682159424e-01 -1.752602458000183105e-01 -9.066355973482131958e-02 1.672123074531555176e-01 -2.369783222675323486e-01 1.385222673416137695e-01 2.586127519607543945e-01 -1.019798144698143005e-01 1.612238585948944092e-02 -3.231639266014099121e-01 1.927893050014972687e-02 5.768967047333717346e-02 -2.172024995088577271e-01 -3.046635091304779053e-01 -2.086094319820404053e-01 1.240358278155326843e-01 -1.232412159442901611e-01 -2.329505831003189087e-01 7.082183659076690674e-02 2.295581549406051636e-01 -1.533080637454986572e-02 -4.272994771599769592e-02 2.165824174880981445e-01
-4.102459177374839783e-02 1.170751750469207764e-01 2.678918838500976562e-01 1.421780418604612350e-02 1.438815891742706299e-01 -1.020586024969816208e-02 -1.926313489675521851e-01 -2.035095840692520142e-01 1.591988056898117065e-01 2.917699515819549561e-01 -1.313752830028533936e-01 1.327147632837295532e-01 4.342389106750488281e-01 2.186570912599563599e-01 -7.373259961605072021e-02 3.844309151172637939e-01 -2.682123184204101562e-01 1.226071566343307495e-01 -1.804258376359939575e-01 -6.459715962409973145e-02 7.556008547544479370e-02 -3.317908197641372681e-02 -9.281557798385620117e-02 5.988355726003646851e-02 4.913961887359619141e-02 2.038145065307617188e-01 -9.881348907947540283e-02 5.791936069726943970e-02 1.161241829395294189e-01 2.346030436456203461e-02 -2.199241667985916138e-01 1.272217780351638794e-01
-2.531878650188446045e-01 1.169984266161918640e-01 2.249622344970703125e-01 -7.215026021003723145e-02 7.140105217695236206e-02 -2.184722572565078735e-01 -1.527885496616363525e-01 4.324465524405241013e-03 -1.511181443929672241e-01 3.346691429615020752e-01 -1.345226764678955078e-01 8.632046729326248169e-02 1.440346390008926392e-01 1.863368749618530273e-01 -3.137153983116149902e-01 2.710039913654327393e-01 -2.662259340286254883e-01 -9.985533356666564941e-02 -2.724102437496185303e-01 -7.738356292247772217e-02 -5.769440531730651855e-02 -2.183973193168640137e-01 -1.060820519924163818e-01 2.038907259702682495e-01 9.627132117748260498e-02 1.783796250820159912e-01 -2.078807502985000610e-01 1.259096115827560425e-01 1.270596534013748169e-01 1.354293674230575562e-01 -3.930368274450302124e-02 3.752458840608596802e-02
5.539545416831970215e-02 7.996418327093124390e-02 -1.624109745025634766e-01 5.118884518742561340e-02 1.513137817382812500e-01 4.936517179012298584e-01 -4.968983680009841919e-02 2.411473542451858521e-01 3.103972375392913818e-01 1.379531621932983398e-01 -2.050069570541381836e-01 -1.294381637126207352e-02 3.533884882926940918e-02 1.793100498616695404e-02 4.922703653573989868e-02 2.865591049194335938e-01 -6.607421487569808960e-02 7.029856741428375244e-02 2.619036287069320679e-02 -2.018433511257171631e-01 -9.102136641740798950e-02 -3.437973260879516602e-01 -1.317688077688217163e-01 4.604474827647209167e-02 1.453006416559219360e-01 -2.090144455432891846e-01 -3.010990917682647705e-01 -1.312944740056991577e-01 7.012510299682617188e-02 1.254443973302841187e-01 8.713666349649429321e-03 2.282398007810115814e-02
1.537822633981704712e-01 1.598670333623886108e-02 -4.705189540982246399e-02 1.879277527332305908e-01 -3.709420263767242432e-01 2.283608615398406982e-01 4.043204337358474731e-02 1.585222482681274414e-01 1.318424046039581299e-01 2.770584821701049805e-01 -1.415004879236221313e-01 1.301770806312561035e-01 -2.691533863544464111e-01 1.819792836904525757e-01 -4.135608300566673279e-02 2.671769559383392334e-01 -3.291132152080535889e-01 8.344776928424835205e-02 -1.715901792049407959e-01 -8.179453760385513306e-02 -1.654726564884185791e-01 -8.764163404703140259e-02 -1.344100534915924072e-01 1.598765850067138672e-01 5.708790570497512817e-02 1.068608718924224377e-03 -1.963253468275070190e-01 -2.552032172679901123e-01 7.969456166028976440e-02 8.134195208549499512e-02 7.700571417808532715e-02 2.373950928449630737e-01
-4.933018237352371216e-02 7.458806037902832031e-02 3.035759031772613525e-01 -1.404434740543365479e-01 1.180324032902717590e-01 -1.027095392346382141e-01 -1.746299266815185547e-01 -3.948944434523582458e-02 -3.094370104372501373e-02 3.397222161293029785e-01 -1.073813736438751221e-01 1.747470796108245850e-01 3.550395965576171875e-01 2.112341523170471191e-01 1.256446912884712219e-02 3.947024345397949219e-01 -3.204432129859924316e-01 -1.496570650488138199e-02 -2.456238716840744019e-01 -1.561578959226608276e-01 1.575088649988174438e-01 1.591705903410911560e-02 -8.615154772996902466e-02 8.363335579633712769e-02 2.038321457803249359e-03 3.980135917663574219e-02 -1.988279968500137329e-01 3.386522457003593445e-02 -2.286740764975547791e-02 -8.497643470764160156e-02 -1.244615539908409119e-01 2.142941951751708984e-01
-7.507052272558212280e-02 5.106402561068534851e-02 2.773176431655883789e-01 -1.291123181581497192e-01 9.722761064767837524e-02 3.146284073591232300e-02 -1.983258426189422607e-01 -8.575560152530670166e-02 4.002406448125839233e-02 3.118152022361755371e-01 4.842904582619667053e-02 4.939481616020202637e-02 4.892739355564117432e-01 5.520250275731086731e-02 8.246856182813644409e-02 2.747800648212432861e-01 -3.200203180313110352e-01 8.161279559135437012e-02 -1.243167221546173096e-01 -2.731383740901947021e-01 6.739051640033721924e-02 -6.685277819633483887e-02 -3.166188299655914307e-02 1.967820227146148682e-01 2.186183352023363113e-03 2.641521953046321869e-02 -2.427040189504623413e-01 8.489041030406951904e-02 1.851304471492767334e-01 -3.249116614460945129e-02 -4.608745500445365906e-02 2.460849732160568237e-01
1.211191117763519287e-01 2.152096629142761230e-01 -1.019262000918388367e-01 -1.221350952982902527e-01 -6.098600476980209351e-02 3.206039369106292725e-01 -1.579918116331100464e-01 -2.342878840863704681e-02 1.684032231569290161e-01 1.915433257818222046e-01 -4.380297288298606873e-02 -7.569105178117752075e-02 8.497440814971923828e-02 -1.318698935210704803e-02 1.325610745698213577e-02 4.626692831516265869e-01 -3.542191907763481140e-02 -1.194511651992797852e-01 -1.376893520355224609e-01 -1.930425614118576050e-01 -3.937991261482238770e-01 -1.798152178525924683e-02 -2.246711105108261108e-01 2.625153213739395142e-02 8.398088067770004272e-02 -7.618122547864913940e-02 -3.212768211960792542e-02 -2.795652449131011963e-01 2.333870977163314819e-01 9.260278940200805664e-02 -1.881680488586425781e-01 -1.362029463052749634e-01
-1.188482940196990967e-01 5.085584893822669983e-02 2.313112765550613403e-01 -1.921834051609039307e-02 -2.680993676185607910e-01 5.166820809245109558e-02 -1.245493665337562561e-01 -5.177878960967063904e-02 1.675407439470291138e-01 6.232903897762298584e-02 -2.840755879878997803e-01 -2.356878668069839478e-02 -2.007810175418853760e-01 5.027513578534126282e-02 3.634801208972930908e-01 3.681527972221374512e-01 -1.290161609649658203e-01 2.685495316982269287e-01 -2.164672464132308960e-01 -1.132289171218872070e-01 -6.203208863735198975e-02 2.138043753802776337e-02 -6.437075883150100708e-02 1.306910663843154907e-01 1.153265405446290970e-02 1.066183112561702728e-02 -2.693555355072021484e-01 -2.663042545318603516e-01 2.116168290376663208e-01 6.580323725938796997e-02 -5.742469429969787598e-02 2.070553898811340332e-01
-1.927907466888427734e-01 4.660039767622947693e-02 3.331226408481597900e-01 7.927395403385162354e-02 -4.045813810080289841e-03 3.061182796955108643e-01 -1.498960703611373901e-02 1.072819456458091736e-01 1.040648818016052246e-01 2.999927997589111328e-01 -2.198394834995269775e-01 2.141439914703369141e-01 3.689527809619903564e-01 -4.013522714376449585e-02 -9.329563379287719727e-02 1.476858705282211304e-01 -1.155277062207460403e-02 -4.645259678363800049e-02 -2.636031508445739746e-01 -1.659628450870513916e-01 1.297082155942916870e-01 -2.769596576690673828e-01 -1.653994768857955933e-01 -1.152787432074546814e-01 -9.046735614538192749e-02 2.171200141310691833e-02 -1.226025749929249287e-03 -2.925393283367156982e-01 2.079758942127227783e-01 3.917215764522552490e-02 1.537527423352003098e-02 4.383858293294906616e-02
-1.528507750481367111e-02 9.191829711198806763e-02 7.915738970041275024e-02 -1.544105410575866699e-01 1.420005112886428833e-01 2.789455931633710861e-03 -1.177222058176994324e-01 -1.881093978881835938e-01 1.192474886775016785e-01 3.403248786926269531e-01 -1.542896032333374023e-01 3.857135027647018433e-02 4.243430197238922119e-01 2.487806379795074463e-01 1.786384731531143188e-02 4.158300161361694336e-01 -3.023662865161895752e-01 1.143642514944076538e-01 -2.069401890039443970e-01 1.387085299938917160e-02 1.085018888115882874e-01 1.902234740555286407e-02 -1.276792678982019424e-02 7.228191941976547241e-02 -2.488541183993220329e-03 2.975439419969916344e-03 -1.917722374200820923e-01 4.149638861417770386e-02 1.061574444174766541e-01 1.128392294049263000e-01 -5.592970550060272217e-02 3.009642958641052246e-01
5.546837300062179565e-02 6.484965980052947998e-02 1.031322106719017029e-01 -1.460368335247039795e-01 8.445961028337478638e-02 -5.837116762995719910e-02 -1.986038684844970703e-02 1.751812994480133057e-01 -1.176492944359779358e-01 3.689673244953155518e-01 -7.053617388010025024e-02 -1.013414934277534485e-01 2.162562906742095947e-01 2.549393475055694580e-01 -6.094716116786003113e-02 4.405746459960937500e-01 -3.850531876087188721e-01 -6.413362920284271240e-02 -2.772025167942047119e-01 -8.444003015756607056e-02 1.624026596546173096e-01 5.586405284702777863e-03 -2.062378972768783569e-01 1.553351581096649170e-01 1.417327374219894409e-01 4.495828598737716675e-02 -1.080300807952880859e-01 5.295962840318679810e-02 1.386085003614425659e-01 1.106621772050857544e-01 -7.667575031518936157e-02 2.024469375610351562e-01
2.315662056207656860e-01 4.533828496932983398e-01 1.831934154033660889e-01 9.271189570426940918e-02 1.263746246695518494e-02 -3.036043606698513031e-02 -7.707605510950088501e-02 2.155483216047286987e-01 1.014665439724922180e-01 1.302207261323928833e-01 -7.059818506240844727e-02 7.187631726264953613e-02 9.783182293176651001e-02 -2.559858374297618866e-02 2.511451765894889832e-02 3.710362017154693604e-01 -3.976843655109405518e-01 9.680252522230148315e-03 -2.788566052913665771e-02 1.762911081314086914e-01 -1.553366780281066895e-01 -1.298698484897613525e-01 -5.538200587034225464e-02 -9.672906994819641113e-02 1.476192474365234375e-01 -8.856568485498428345e-02 -3.627451956272125244e-01 -1.611799299716949463e-01 -3.678007051348686218e-03 1.492955982685089111e-01 6.458791345357894897e-02 4.538370668888092041e-02
-3.599786385893821716e-02 1.903487741947174072e-02 -4.969581589102745056e-02 -8.728866465389728546e-03 -2.325315214693546295e-02 2.676159739494323730e-01 -3.200634121894836426e-01 6.068063154816627502e-02 2.046745568513870239e-01 3.670268505811691284e-02 -1.231561303138732910e-01 -3.802796080708503723e-02 1.635497435927391052e-02 6.980160623788833618e-02 1.334262662567198277e-03 3.501474261283874512e-01 -1.934018284082412720e-01 -7.899284362792968750e-02 -6.966587901115417480e-02 1.124036237597465515e-01 9.467005729675292969e-02 -2.713289260864257812e-01 1.702825576066970825e-01 7.822879590094089508e-03 3.265486061573028564e-01 2.696262896060943604e-01 -3.106535077095031738e-01 -1.582180410623550415e-01 -5.890839919447898865e-02 2.100369930267333984e-01 2.616329193115234375e-01 -2.005936354398727417e-01
1.270310431718826294e-01 2.181223183870315552e-01 -3.083282709121704102e-02 -8.357083424925804138e-03 -4.109856858849525452e-02 2.363429963588714600e-01 -3.046227097511291504e-01 1.569197773933410645e-01 3.415935039520263672e-01 -2.668507397174835205e-01 -1.770054996013641357e-01 -1.349233686923980713e-01 -3.099027834832668304e-02 4.008375108242034912e-02 -2.790509760379791260e-01 1.928258687257766724e-01 -1.558926552534103394e-01 2.567734755575656891e-02 -3.535944223403930664e-01 -1.990363597869873047e-01 -1.189400777220726013e-01 -5.162825807929039001e-02 -1.918754726648330688e-01 -2.110154479742050171e-01 -3.122452832758426666e-02 6.551711261272430420e-02 -2.060265988111495972e-01 7.667243480682373047e-02 -1.235006898641586304e-01 2.199324369430541992e-01 1.300163753330707550e-02 1.016454212367534637e-02
1.462251543998718262e-01 5.840930715203285217e-02 8.687857538461685181e-02 -2.563353776931762695e-01 -7.212024927139282227e-02 1.310502886772155762e-01 -3.070127367973327637e-01 2.523490972816944122e-02 -3.102128207683563232e-02 3.614395260810852051e-01 5.334066227078437805e-02 2.861427366733551025e-01 6.546648591756820679e-02 6.515078712254762650e-05 -3.031851537525653839e-02 3.486758768558502197e-01 1.859217695891857147e-02 1.425090730190277100e-01 -2.115189135074615479e-01 7.645909208804368973e-03 2.622849047183990479e-01 3.382618725299835205e-01 2.107775770127773285e-02 1.179811134934425354e-01 -3.329602628946304321e-02 -1.068154722452163696e-01 -2.606656253337860107e-01 -7.746741920709609985e-02 -3.040646575391292572e-02 -1.999141871929168701e-01 -1.891121417284011841e-01 1.242053955793380737e-01
3.852726146578788757e-02 1.106714233756065369e-01 2.986416220664978027e-01 -1.905554085969924927e-01 7.119588553905487061e-02 -3.947169054299592972e-03 -7.013455033302307129e-02 -1.446445137262344360e-01 3.856353461742401123e-02 3.336288332939147949e-01 1.467735618352890015e-01 9.364613145589828491e-02 2.953964471817016602e-01 1.310114860534667969e-01 -1.917074173688888550e-01 3.558914959430694580e-01 -2.818816602230072021e-01 -5.334190092980861664e-03 -3.485470414161682129e-01 8.447557687759399414e-02 4.135281220078468323e-02 1.730979532003402710e-01 -1.431775540113449097e-01 1.815935820341110229e-01 8.941313251852989197e-03 -6.385269016027450562e-02 -1.984803378582000732e-01 1.497746109962463379e-01 -9.060969203710556030e-02 -3.756269067525863647e-02 -8.043584227561950684e-02 2.087389975786209106e-01
-5.477423220872879028e-02 8.322282880544662476e-02 2.812188565731048584e-01 -1.432475000619888306e-01 6.587007641792297363e-02 -1.317991465330123901e-01 -1.717245131731033325e-01 -1.580505073070526123e-01 -8.821940422058105469e-02 3.899173438549041748e-01 -9.942679107189178467e-02 1.154122501611709595e-01 2.779079377651214600e-01 2.496081739664077759e-01 7.123874872922897339e-02 3.192162811756134033e-01 -3.390958905220031738e-01 1.157821267843246460e-01 -2.993342578411102295e-01 -3.563824295997619629e-02 7.890152186155319214e-02 5.660487711429595947e-02 -1.088320836424827576e-01 1.439217757433652878e-02 7.778104394674301147e-02 -1.968601718544960022e-02 -2.489208281040191650e-01 1.488448381423950195e-01 1.784544438123703003e-01 -4.539418965578079224e-03 -1.377017199993133545e-01 5.128353834152221680e-02
1.362683176994323730e-01 1.073696091771125793e-01 1.642541885375976562e-01 2.567112743854522705e-01 3.324726596474647522e-03 1.904127448797225952e-01 6.308871507644653320e-02 1.998912990093231201e-01 -5.753832869231700897e-03 6.786248832941055298e-02 -1.577320694923400879e-01 1.313852667808532715e-01 1.360480673611164093e-02 5.749976634979248047e-02 -1.329523772001266479e-01 3.148100078105926514e-01 -1.399422287940979004e-01 -5.255730077624320984e-02 -4.664565026760101318e-01 3.460567817091941833e-02 -2.528334558010101318e-01 1.446454692631959915e-02 -2.821065187454223633e-01 -1.494720391929149628e-02 6.040864437818527222e-02 -2.086287438869476318e-01 -1.561826318502426147e-01 -3.085673749446868896e-01 1.755501180887222290e-01 -6.817916780710220337e-02 -1.726538091897964478e-01 1.124298647046089172e-01
-2.071339190006256104e-01 -8.611132390797138214e-03 1.297842264175415039e-01 1.122567895799875259e-02 -1.188893914222717285e-01 1.664773076772689819e-01 -3.370654284954071045e-01 3.093056082725524902e-01 -7.761667016893625259e-03 2.578066885471343994e-01 -1.980661973357200623e-02 -1.843777834437787533e-03 1.699944138526916504e-01 -3.687126561999320984e-03 2.283078804612159729e-02 2.707536816596984863e-01 2.092358656227588654e-02 1.366557832807302475e-02 -3.286482393741607666e-01 -6.790813058614730835e-02 -6.563438475131988525e-02 -9.775142371654510498e-02 -2.711995542049407959e-01 -2.397692948579788208e-01 1.038113534450531006e-01 -3.451976180076599121e-02 -1.265045255422592163e-01 8.526559919118881226e-02 3.313279151916503906e-01 -2.764043509960174561e-01 -1.827491223812103271e-01 7.933473587036132812e-02
-2.979872524738311768e-01 3.065922111272811890e-02 8.473235368728637695e-02 -3.032358884811401367e-01 -1.738784015178680420e-01 3.854786753654479980e-01 -2.073901593685150146e-01 -1.327660232782363892e-01 -2.052257806062698364e-01 2.011015266180038452e-01 5.669643636792898178e-03 6.544061005115509033e-02 -8.646294474601745605e-02 1.603074371814727783e-01 -1.024180906824767590e-03 2.966173589229583740e-01 -1.238596662878990173e-01 -1.803238876163959503e-02 -3.371385112404823303e-02 -1.205997243523597717e-01 1.409581005573272705e-01 -7.626172900199890137e-02 -1.513313353061676025e-01 -1.295334696769714355e-01 -9.726613759994506836e-02 -8.306328207254409790e-03 -2.441856563091278076e-01 -4.608903452754020691e-02 2.553215324878692627e-01 3.254897296428680420e-01 -5.238554999232292175e-02 -1.475329101085662842e-01
-1.658091992139816284e-01 9.022381156682968140e-02 4.042276740074157715e-01 4.140780493617057800e-02 1.235017832368612289e-02 -3.005633130669593811e-02 8.733875304460525513e-02 -5.712965875864028931e-02 -1.218091323971748352e-01 2.662817239761352539e-01 -4.740716889500617981e-03 8.770903199911117554e-02 9.950846433639526367e-02 1.836788095533847809e-02 -1.363954395055770874e-01 3.618768155574798584e-01 -4.241480529308319092e-01 -8.702915161848068237e-02 -3.040540814399719238e-01 -5.243766680359840393e-02 8.055843412876129150e-02 -1.021495983004570007e-01 -1.174898892641067505e-01 4.864415898919105530e-02 1.816766709089279175e-01 1.773805469274520874e-01 -1.514175385236740112e-01 1.858395934104919434e-01 1.593281328678131104e-01 1.562583297491073608e-01 6.239303853362798691e-03 2.156490087509155273e-01
5.247243493795394897e-02 4.998680949211120605e-02 2.041265368461608887e-01 -5.305386707186698914e-02 -5.987144634127616882e-02 2.813041768968105316e-02 -2.488569617271423340e-01 -2.711381018161773682e-02 1.733503639698028564e-01 2.283614426851272583e-01 6.353145092725753784e-02 1.962399333715438843e-01 -4.160119593143463135e-02 -1.626266390085220337e-01 -9.610608965158462524e-02 4.320394396781921387e-01 -3.631337583065032959e-01 2.425984293222427368e-01 1.836119964718818665e-02 -8.342882245779037476e-02 -2.026618868112564087e-01 -1.160640716552734375e-01 -8.536611497402191162e-02 -4.230123013257980347e-04 1.538895517587661743e-01 1.322511434555053711e-01 1.229513343423604965e-02 -3.531952202320098877e-01 5.297071486711502075e-02 1.210576221346855164e-01 2.425327748060226440e-01 -1.794585734605789185e-01
6.448121368885040283e-02 8.328449726104736328e-02 2.269172966480255127e-01 1.372558623552322388e-01 2.047855406999588013e-01 -8.645306527614593506e-02 -8.981140702962875366e-02 2.036773562431335449e-01 2.683739066123962402e-01 1.334646046161651611e-01 -3.085219264030456543e-01 -3.790841624140739441e-02 2.913782931864261627e-02 -6.383379548788070679e-02 -2.156149297952651978e-01 4.767619073390960693e-01 -2.583423554897308350e-01 -9.584216028451919556e-02 -4.424987826496362686e-03 -1.462306547909975052e-02 -8.260305970907211304e-02 2.257499247789382935e-01 -1.422641724348068237e-01 -3.488935157656669617e-02 8.165515959262847900e-02 -2.990868389606475830e-01 6.797995418310165405e-02 -1.113916039466857910e-01 2.397294044494628906e-01 -3.242365270853042603e-02 4.610400274395942688e-02 1.588647216558456421e-01
-1.554977446794509888e-01 6.002885475754737854e-02 9.333915263414382935e-02 2.055432945489883423e-01 2.847755514085292816e-02 2.067357152700424194e-01 -1.802860647439956665e-01 2.322716861963272095e-01 -4.997844994068145752e-02 2.263807356357574463e-01 -1.092234700918197632e-01 -3.239999711513519287e-02 1.202905476093292236e-01 -3.735463693737983704e-02 2.900883927941322327e-02 2.169609367847442627e-01 -8.612275123596191406e-02 6.153465062379837036e-02 -5.125199556350708008e-01 -8.054156601428985596e-02 -6.448663026094436646e-02 -1.426333189010620117e-01 -1.990409493446350098e-01 -1.477018445730209351e-01 2.687427401542663574e-01 -5.253674834966659546e-02 -1.930273324251174927e-01 1.236069425940513611e-01 3.143856823444366455e-01 -2.545079588890075684e-01 -2.106379531323909760e-02 5.355422571301460266e-02
-1.623862236738204956e-01 5.096308887004852295e-02 3.159163594245910645e-01 -7.851651869714260101e-03 1.252640634775161743e-01 -2.393035776913166046e-02 -3.499731719493865967e-01 9.423157200217247009e-03 7.995164394378662109e-02 9.838703274726867676e-02 -4.150910302996635437e-02 -4.634781181812286377e-02 2.697924375534057617e-01 -1.818788349628448486e-01 8.871365338563919067e-02 4.133788049221038818e-01 -1.874763667583465576e-01 -2.281331457197666168e-02 -2.776372730731964111e-01 2.209874615073204041e-02 7.259669899940490723e-02 -7.579154521226882935e-02 1.709188371896743774e-01 1.431531906127929688e-01 1.626629568636417389e-02 -3.203371167182922363e-02 -2.921124100685119629e-01 3.283527195453643799e-01 8.621934801340103149e-02 2.244839631021022797e-02 -2.160124778747558594e-01 6.911694258451461792e-02
2.917263209819793701e-01 3.330669701099395752e-01 2.192770987749099731e-01 9.560366161167621613e-03 -7.518415153026580811e-02 -1.565835922956466675e-01 -5.101369693875312805e-02 2.600107789039611816e-01 1.406187862157821655e-01 7.975473254919052124e-02 1.453737728297710419e-02 1.543415039777755737e-01 7.867255806922912598e-02 1.707063615322113037e-02 -1.227956917136907578e-02 3.846400678157806396e-01 -3.902859985828399658e-01 8.013602346181869507e-03 -1.328377574682235718e-01 9.570762515068054199e-02 -1.462652683258056641e-01 -1.338734775781631470e-01 9.045644104480743408e-02 1.988193765282630920e-02 6.310500204563140869e-02 -2.959599904716014862e-02 -4.195041954517364502e-01 -9.136820584535598755e-02 1.619277894496917725e-02 1.715786606073379517e-01 1.045805215835571289e-02 6.763982027769088745e-02
1.833477988839149475e-02 2.256991416215896606e-01 9.662616252899169922e-02 1.455655246973037720e-01 -7.103557884693145752e-02 -3.357803076505661011e-02 -9.305011481046676636e-02 1.698224805295467377e-04 -5.898164957761764526e-02 -1.261971797794103622e-02 -1.077126115560531616e-01 8.779003471136093140e-02 -5.380808562040328979e-02 1.648055016994476318e-01 -1.552679836750030518e-01 3.457491397857666016e-01 -2.506761252880096436e-01 2.321728467941284180e-01 -2.731508016586303711e-01 -3.157727718353271484e-01 -7.965622097253799438e-02 -1.047186106443405151e-01 2.947055101394653320e-01 -7.796327024698257446e-02 -1.876294314861297607e-01 8.468414843082427979e-02 -3.259634673595428467e-01 -2.808163166046142578e-01 1.084917411208152771e-01 -1.590934246778488159e-01 -1.356750428676605225e-01 1.497651189565658569e-01
-1.342165768146514893e-01 1.748436540365219116e-01 3.267200887203216553e-01 1.188669875264167786e-01 -3.573421835899353027e-01 1.167276427149772644e-01 3.585511585697531700e-03 3.934976086020469666e-02 3.118782937526702881e-01 7.695301622152328491e-02 -2.800402939319610596e-01 9.091352671384811401e-02 -2.322336286306381226e-02 2.347546368837356567e-01 -3.943880647420883179e-02 3.860850632190704346e-01 -3.292584121227264404e-01 1.105545982718467712e-01 1.580431163311004639e-01 1.076309606432914734e-01 -9.000496938824653625e-03 1.294498145580291748e-01 -1.228894572705030441e-02 1.010803803801536560e-01 3.875856846570968628e-02 -7.848376780748367310e-02 -1.351998001337051392e-01 -1.344213932752609253e-01 6.854344159364700317e-03 1.554521173238754272e-01 3.142621368169784546e-03 1.971854567527770996e-01
-8.988926559686660767e-02 -1.111090090125799179e-02 2.274644970893859863e-01 -2.219286710023880005e-01 -1.260201632976531982e-01 -7.925700396299362183e-02 7.005520747043192387e-04 -8.515373617410659790e-02 -1.275002807378768921e-01 4.119069278240203857e-01 -1.469511389732360840e-01 9.893874824047088623e-02 1.855268776416778564e-01 5.453515052795410156e-02 -3.455179184675216675e-02 3.130123913288116455e-01 -3.369860053062438965e-01 -5.493800155818462372e-03 -2.933470010757446289e-01 -1.363026350736618042e-01 2.354451566934585571e-01 3.124126791954040527e-02 -2.160389721393585205e-01 1.557920128107070923e-01 2.184304147958755493e-01 9.210223704576492310e-02 -2.949521541595458984e-01 1.294397097080945969e-02 4.214867949485778809e-02 -4.696299135684967041e-02 1.675583794713020325e-02 1.196702569723129272e-01
-1.732454001903533936e-01 -5.843338742852210999e-02 4.173991680145263672e-01 -7.130469381809234619e-02 -6.476281676441431046e-03 -2.107109129428863525e-02 1.156931277364492416e-02 2.572908252477645874e-02 -1.221046447753906250e-01 1.753317564725875854e-01 -9.265985339879989624e-02 9.502452611923217773e-02 -1.230456214398145676e-02 2.573111355304718018e-01 3.450271859765052795e-02 3.766285181045532227e-01 -3.482170104980468750e-01 -1.298717111349105835e-01 -2.937975823879241943e-01 -6.562355905771255493e-02 3.079085648059844971e-01 -7.479556836187839508e-03 -9.195786714553833008e-02 2.023162543773651123e-01 1.347032189369201660e-01 4.104790836572647095e-02 -2.795010209083557129e-01 5.242996662855148315e-02 1.061446666717529297e-01 1.426313519477844238e-01 -8.718117326498031616e-02 2.024029009044170380e-02
-7.677207887172698975e-02 2.844353914260864258e-01 2.903567850589752197e-01 -2.943813502788543701e-01 -3.188002407550811768e-01 1.090717092156410217e-01 -2.269360572099685669e-01 2.882076054811477661e-02 5.792745575308799744e-02 6.204182282090187073e-02 2.476253733038902283e-02 2.690885663032531738e-01 3.939746692776679993e-02 -6.155263260006904602e-02 5.314181372523307800e-02 3.043326735496520996e-01 4.692812636494636536e-02 -2.172488272190093994e-01 -2.694287896156311035e-01 2.543308436870574951e-01 1.116442754864692688e-01 -1.760178059339523315e-01 -7.369103282690048218e-02 -1.822338104248046875e-01 9.809769690036773682e-02 -1.610131561756134033e-01 6.396708637475967407e-02 -2.113836258649826050e-01 7.161081582307815552e-02 -7.750800251960754395e-02 -1.241071522235870361e-01 -1.254639029502868652e-01
-8.185881376266479492e-02 1.017674356698989868e-01 -3.501437138766050339e-03 7.755681872367858887e-02 -6.619884073734283447e-02 3.351136445999145508e-01 -4.954564198851585388e-02 6.955759972333908081e-02 -1.317291706800460815e-01 1.819499582052230835e-01 -1.824072152376174927e-01 3.412860929965972900e-01 1.355538368225097656e-01 6.579473614692687988e-02 -1.837446354329586029e-02 4.323011040687561035e-01 -2.280800342559814453e-01 -1.834543198347091675e-01 -1.238825991749763489e-01 -6.197726726531982422e-02 1.647061407566070557e-01 -4.415791109204292297e-02 -1.237328648567199707e-01 1.434841752052307129e-01 3.359738886356353760e-01 1.205725446343421936e-01 4.322462773416191339e-04 -2.034312337636947632e-01 -8.413497358560562134e-02 2.376487553119659424e-01 1.792005598545074463e-01 9.218161553144454956e-02
-9.449505060911178589e-02 2.996508181095123291e-01 8.878125250339508057e-02 -9.894645959138870239e-02 -2.173787951469421387e-01 2.060586512088775635e-01 5.793206021189689636e-02 1.948348879814147949e-01 -1.896934658288955688e-01 8.385264128446578979e-02 -2.606077790260314941e-01 2.856622040271759033e-01 1.345248427242040634e-03 -6.910328287631273270e-03 -6.589543819427490234e-02 4.908807277679443359e-01 1.040609255433082581e-01 -8.539890497922897339e-02 -3.047960698604583740e-01 -3.257245421409606934e-01 -2.999910339713096619e-02 2.886228822171688080e-02 -3.033536672592163086e-02 5.269911512732505798e-02 -1.550881117582321167e-01 -1.841695010662078857e-01 2.290996909141540527e-02 -8.651501685380935669e-02 -9.056412428617477417e-02 2.070370875298976898e-02 1.305543631315231323e-01 2.197746932506561279e-02
-1.385914683341979980e-01 1.845664530992507935e-01 1.466585844755172729e-01 -2.041571214795112610e-02 -1.064411830157041550e-02 1.582128740847110748e-02 1.125455088913440704e-02 -2.368943393230438232e-02 -4.747043177485466003e-02 2.436248064041137695e-01 -1.518877595663070679e-01 4.155871272087097168e-02 2.226688712835311890e-01 1.997023522853851318e-01 -1.694754660129547119e-01 2.982513308525085449e-01 -4.522238969802856445e-01 -6.753145717084407806e-03 -4.459801018238067627e-01 -2.008845657110214233e-02 2.606886923313140869e-01 1.002654433250427246e-01 -6.847571581602096558e-02 9.037829935550689697e-02 1.939305812120437622e-01 1.017817035317420959e-01 -1.110835149884223938e-01 1.899345219135284424e-01 1.473265141248703003e-01 1.196575686335563660e-01 -1.363874762319028378e-03 5.547871068120002747e-02
-1.365260481834411621e-01 1.646446734666824341e-01 1.681198775768280029e-01 5.960320308804512024e-02 -1.755330413579940796e-01 1.007111892104148865e-01 -4.123905673623085022e-02 2.270185351371765137e-01 9.869153052568435669e-02 4.057363271713256836e-01 -1.978546977043151855e-01 3.171612918376922607e-01 3.310596942901611328e-02 -1.124324277043342590e-01 2.694809809327125549e-02 2.768111228942871094e-01 -6.306734867393970490e-03 -1.682061254978179932e-01 -4.565787017345428467e-01 -1.523779034614562988e-01 8.736940473318099976e-02 -7.469762116670608521e-02 -1.479802876710891724e-01 7.144419103860855103e-02 -1.129719018936157227e-01 -1.279928684234619141e-01 -8.799209445714950562e-02 -2.513487637042999268e-01 -7.489507645368576050e-02 -1.102809235453605652e-01 5.393891781568527222e-02 -4.560646414756774902e-02
1.848758757114410400e-01 5.029022693634033203e-02 1.690475828945636749e-02 2.188814580440521240e-01 8.415477722883224487e-02 2.341742217540740967e-01 5.122922360897064209e-02 1.755173057317733765e-01 5.288174375891685486e-03 1.621385365724563599e-01 -1.582217961549758911e-01 2.020038217306137085e-01 2.175628095865249634e-01 -6.279475241899490356e-02 -2.854091525077819824e-01 2.277451306581497192e-01 3.464302048087120056e-02 -2.480265870690345764e-02 -4.630253911018371582e-01 -7.163939625024795532e-02 -1.559394448995590210e-01 -1.738440245389938354e-01 -1.928901970386505127e-01 1.041134446859359741e-01 -9.630928933620452881e-02 -1.964412480592727661e-01 -1.786610782146453857e-01 -1.873874068260192871e-01 2.502673566341400146e-01 -1.764804720878601074e-01 5.868536606431007385e-02 8.330959081649780273e-02
5.091530084609985352e-02 4.999139904975891113e-02 3.700435757637023926e-01 -1.206705644726753235e-01 -1.913321390748023987e-02 -1.406094711273908615e-02 -2.012844234704971313e-01 -2.342734783887863159e-01 -8.012198656797409058e-02 3.178417980670928955e-01 -1.457965373992919922e-01 8.323895186185836792e-02 4.007069766521453857e-01 1.963304281234741211e-01 2.362423948943614960e-02 3.601744771003723145e-01 -2.783450484275817871e-01 6.793434172868728638e-02 -7.971187680959701538e-02 3.404841572046279907e-02 1.265147477388381958e-01 6.502795498818159103e-03 -8.138462156057357788e-02 1.523231901228427887e-02 1.115280911326408386e-01 -6.463082879781723022e-02 -1.227621212601661682e-01 1.172252520918846130e-01 2.159658670425415039e-01 -1.940408907830715179e-02 -2.169348597526550293e-01 1.743943095207214355e-01
-3.698697313666343689e-02 3.745845556259155273e-01 2.004365921020507812e-01 -3.108389377593994141e-01 -1.915598213672637939e-01 8.530535548925399780e-02 -2.857782244682312012e-01 7.745460607111454010e-03 -2.283909544348716736e-02 3.984162807464599609e-01 4.409509152173995972e-02 1.475138813257217407e-01 2.338606268167495728e-01 6.957460427656769753e-04 -4.761296138167381287e-02 1.918881833553314209e-01 -1.139158532023429871e-01 -5.389055609703063965e-02 -1.904362440109252930e-01 1.485906541347503662e-01 6.484181433916091919e-02 1.624433994293212891e-01 -1.198029727675020695e-03 1.493038386106491089e-01 1.194792166352272034e-01 1.516066044569015503e-01 -1.092464774847030640e-01 -1.457843780517578125e-01 -1.394929736852645874e-01 -1.248372048139572144e-01 -7.305171340703964233e-02 2.848537266254425049e-01
-6.577661260962486267e-03 8.769718557596206665e-02 4.726794064044952393e-01 1.806491166353225708e-01 -3.066531121730804443e-01 2.760038375854492188e-01 4.523769393563270569e-02 -1.081691384315490723e-01 2.238584123551845551e-02 1.921016722917556763e-01 -2.364891394972801208e-02 7.676017284393310547e-02 7.363031804561614990e-02 -2.372046858072280884e-01 -2.295503020286560059e-02 3.602308034896850586e-01 -1.837621033191680908e-01 5.583592131733894348e-02 -2.367639169096946716e-02 -1.418218612670898438e-01 -1.877285242080688477e-01 8.052477240562438965e-02 1.376785337924957275e-01 -1.630785018205642700e-01 1.197053790092468262e-01 -2.081329822540283203e-01 -8.750399947166442871e-02 -2.242267429828643799e-01 -7.812765985727310181e-02 -3.877114038914442062e-03 -2.232351154088973999e-01 5.990320816636085510e-03
-1.985032409429550171e-01 6.076078861951828003e-02 3.573241643607616425e-03 -1.767729781568050385e-02 -8.419077843427658081e-03 6.954906880855560303e-02 -1.050696596503257751e-01 1.771957427263259888e-01 1.081803292036056519e-01 2.785756289958953857e-01 7.638830225914716721e-03 2.695875801146030426e-02 1.524529159069061279e-01 1.712123304605484009e-02 1.163740530610084534e-01 3.898744285106658936e-01 7.048689574003219604e-02 -2.065007239580154419e-01 -6.134577393531799316e-01 -8.037219941616058350e-02 1.613598316907882690e-01 -2.229291796684265137e-01 -2.244033478200435638e-02 -3.558658063411712646e-02 -1.191688552498817444e-01 -7.597008347511291504e-02 -1.333965212106704712e-01 -5.948643200099468231e-03 2.747136950492858887e-01 -4.992600530385971069e-02 -4.250510036945343018e-02 6.771963834762573242e-02
6.093026325106620789e-02 1.237102150917053223e-01 3.646633028984069824e-01 1.104260608553886414e-01 -1.587832719087600708e-01 1.854447722434997559e-01 -5.794275552034378052e-02 3.087726533412933350e-01 9.863342344760894775e-02 4.541976153850555420e-01 -8.027400076389312744e-02 5.659173801541328430e-02 -2.129088491201400757e-01 -5.399440601468086243e-02 1.277195066213607788e-01 4.621750414371490479e-01 -1.267860457301139832e-02 8.836594969034194946e-02 -1.434899270534515381e-01 -1.600741297006607056e-01 1.381974071264266968e-01 -1.082134246826171875e-01 8.634255826473236084e-02 -1.553787887096405029e-01 7.288035750389099121e-02 -1.688687354326248169e-01 -2.146118693053722382e-02 -9.728641808032989502e-02 -1.591932214796543121e-02 -5.094749107956886292e-02 9.588989615440368652e-02 3.591682016849517822e-02
-6.427849829196929932e-02 1.136106476187705994e-01 2.645861208438873291e-01 -6.989017874002456665e-02 6.399083137512207031e-02 -1.801609061658382416e-02 -1.885239630937576294e-01 -1.949640661478042603e-01 5.380734428763389587e-02 2.957030236721038818e-01 -1.576957404613494873e-01 -1.836317824199795723e-03 4.023418128490447998e-01 1.382923871278762817e-01 6.595897674560546875e-02 3.757107853889465332e-01 -3.337558507919311523e-01 5.644387751817703247e-02 -1.354161500930786133e-01 1.257641613483428955e-01 1.022816598415374756e-01 1.286480128765106201e-01 -6.899950653314590454e-02 1.702414639294147491e-02 9.240219742059707642e-02 -1.068460792303085327e-01 -2.381945699453353882e-01 -4.754235036671161652e-03 1.824558526277542114e-01 1.093330606818199158e-01 -1.191842257976531982e-01 2.672474682331085205e-01
1.016595810651779175e-01 4.820943251252174377e-02 5.278015136718750000e-01 2.582649588584899902e-01 -1.957244724035263062e-01 2.293847799301147461e-01 -5.841229856014251709e-02 2.892175316810607910e-02 1.381654143333435059e-01 3.052615523338317871e-01 -1.068373396992683411e-01 5.726186186075210571e-02 1.004966720938682556e-01 -3.425788134336471558e-02 -1.902104169130325317e-01 1.558746993541717529e-01 2.762774005532264709e-02 -7.284151762723922729e-02 -2.034169882535934448e-01 -1.557735800743103027e-01 2.154336571693420410e-01 -2.833922505378723145e-01 7.594765722751617432e-02 -5.235246196389198303e-02 -5.344859138131141663e-02 -2.415003329515457153e-01 -9.116164594888687134e-02 -1.974831894040107727e-02 1.397973746061325073e-01 -1.585985422134399414e-01 -4.516531154513359070e-02 1.568863540887832642e-01
-1.469932347536087036e-01 1.253018230199813843e-01 2.066632062196731567e-01 1.223718151450157166e-01 -1.308189705014228821e-03 3.009020090103149414e-01 -1.489246934652328491e-01 2.952839434146881104e-01 -3.163873031735420227e-02 2.784531414508819580e-01 -6.515578925609588623e-02 -2.253379486501216888e-02 1.563342511653900146e-01 -3.945604711771011353e-02 1.071756705641746521e-01 3.606367111206054688e-01 2.111836336553096771e-02 1.826298534870147705e-01 -4.075337946414947510e-01 5.426190420985221863e-02 -7.923605293035507202e-02 -1.981720328330993652e-01 -2.716744244098663330e-01 -1.043974608182907104e-01 1.665030568838119507e-01 -7.578735798597335815e-02 -5.913842841982841492e-02 -4.762262105941772461e-02 2.308117896318435669e-01 -1.422003358602523804e-01 -8.220004290342330933e-02 -4.113428294658660889e-02
-2.635231614112854004e-01 -6.312544643878936768e-02 2.199365347623825073e-01 1.113729551434516907e-01 -5.362002179026603699e-02 3.183710277080535889e-01 -2.515289485454559326e-01 4.775812849402427673e-02 -5.946341902017593384e-03 1.941155046224594116e-01 -1.763298362493515015e-01 1.077425777912139893e-01 1.431451588869094849e-01 1.441233754158020020e-01 -2.476974278688430786e-01 3.145317137241363525e-01 1.926200240850448608e-01 1.817162036895751953e-01 -2.175900191068649292e-01 -2.216278314590454102e-01 -4.847414791584014893e-02 8.783839643001556396e-02 -8.850900083780288696e-02 5.025231838226318359e-02 -2.162065729498863220e-02 -3.165872395038604736e-01 1.142657622694969177e-01 -2.367201298475265503e-01 9.384636580944061279e-02 6.073157489299774170e-02 3.883344680070877075e-02 2.079547941684722900e-01
-6.167382374405860901e-02 3.621607720851898193e-01 1.189365386962890625e-01 -4.256561025977134705e-02 -2.527544200420379639e-01 1.998226940631866455e-01 -6.414792034775018692e-03 1.813585609197616577e-01 -7.660447061061859131e-02 3.076297342777252197e-01 -1.902487576007843018e-01 -1.355464905500411987e-01 -2.346585690975189209e-01 1.320464760065078735e-01 6.874401122331619263e-02 2.849588096141815186e-01 -1.169484108686447144e-01 -1.005660295486450195e-01 -3.006831705570220947e-01 -2.226207405328750610e-01 8.401563763618469238e-02 -1.114852204918861389e-01 -2.722108922898769379e-02 5.474293604493141174e-02 -2.542267739772796631e-02 -1.797910332679748535e-01 -2.350514382123947144e-01 -7.023975253105163574e-02 -1.394185274839401245e-01 -1.023404300212860107e-01 -9.366073459386825562e-02 2.828580141067504883e-01
-3.078174218535423279e-02 -4.826681315898895264e-02 1.869506239891052246e-01 1.765971332788467407e-01 -2.531095743179321289e-01 2.301253825426101685e-01 -1.276499927043914795e-01 1.579426974058151245e-01 -1.707169264554977417e-01 3.724730014801025391e-01 -3.329697847366333008e-01 -7.398167252540588379e-02 6.432007253170013428e-02 -3.310782089829444885e-02 -1.524108499288558960e-01 1.599572300910949707e-01 -1.352118700742721558e-01 7.010636478662490845e-02 -2.343404293060302734e-01 -1.561685055494308472e-01 -4.766006022691726685e-02 -2.006788849830627441e-01 -1.883090883493423462e-01 -9.251130372285842896e-02 1.403395533561706543e-01 -3.139360621571540833e-02 -1.074421405792236328e-02 6.440412253141403198e-02 4.230138063430786133e-01 1.639643162488937378e-01 -1.119068562984466553e-01 -4.118750616908073425e-02
1.859141141176223755e-01 2.186890132725238800e-02 2.824162244796752930e-01 1.026361137628555298e-01 1.893832981586456299e-01 7.378157228231430054e-02 -2.899781465530395508e-01 1.517695039510726929e-01 9.444081038236618042e-02 8.718705922365188599e-02 -3.263475894927978516e-01 -3.764028474688529968e-02 6.157733127474784851e-02 6.128707434982061386e-03 -2.010041177272796631e-01 4.023906588554382324e-01 -1.093446016311645508e-01 -2.657411396503448486e-01 -1.334917992353439331e-01 5.895220115780830383e-02 -1.700538545846939087e-01 1.904097199440002441e-01 -6.360342353582382202e-02 5.842630192637443542e-02 2.801445126533508301e-01 -2.169395424425601959e-02 -2.852663397789001465e-01 6.002972647547721863e-02 3.286905959248542786e-02 -2.200332880020141602e-01 2.394373156130313873e-02 -7.169178873300552368e-02
-4.113562777638435364e-02 3.682019710540771484e-01 2.152468413114547729e-01 -3.978081047534942627e-02 -1.518954783678054810e-01 -1.551579684019088745e-01 -3.138301074504852295e-01 1.563195288181304932e-01 2.854208089411258698e-02 -2.044538110494613647e-01 -5.496551468968391418e-02 1.543368250131607056e-01 4.957957938313484192e-02 -3.536298871040344238e-02 7.038820534944534302e-02 3.018235266208648682e-01 -1.975605338811874390e-01 -2.527012489736080170e-02 -1.974342912435531616e-01 -2.922136187553405762e-01 -7.576284557580947876e-02 -7.260644435882568359e-02 4.566100984811782837e-02 1.835573166608810425e-01 5.930285155773162842e-02 6.373146921396255493e-02 -4.331451356410980225e-01 -5.161611363291740417e-02 1.353297084569931030e-01 9.646895527839660645e-02 1.979695856571197510e-01 -5.916583817452192307e-03
1.517422050237655640e-01 8.993209153413772583e-02 -1.219553221017122269e-02 -7.739998400211334229e-02 -2.319270819425582886e-01 1.585118472576141357e-01 -6.914023309946060181e-02 -4.300782829523086548e-02 1.290357559919357300e-01 1.349877417087554932e-01 -1.614530235528945923e-01 -4.737895505968481302e-04 -1.272249370813369751e-01 4.081147909164428711e-01 1.305726617574691772e-01 4.832058846950531006e-01 -2.239329814910888672e-01 2.001838982105255127e-01 -1.872223764657974243e-01 5.489204078912734985e-02 -1.565893739461898804e-01 -1.381587889045476913e-02 -7.775626331567764282e-02 1.156914308667182922e-01 -3.656211495399475098e-02 -2.110058963298797607e-01 -1.077363714575767517e-01 -2.763413190841674805e-01 -8.505516685545444489e-03 1.028944924473762512e-01 -1.193625107407569885e-01 2.276297062635421753e-01
-7.098091393709182739e-02 1.904010474681854248e-01 1.669590920209884644e-01 -1.029596552252769470e-01 -1.458890885114669800e-01 -1.544277220964431763e-01 -1.031852811574935913e-01 1.186256296932697296e-02 -4.177135974168777466e-02 4.004273712635040283e-01 -3.699678927659988403e-02 1.138974949717521667e-01 2.531906664371490479e-01 1.802520453929901123e-01 -3.819231316447257996e-02 3.662001788616180420e-01 -2.729029655456542969e-01 -5.179730802774429321e-02 -2.771227061748504639e-01 -1.106766462326049805e-01 2.067970037460327148e-01 9.259715676307678223e-02 -2.164099812507629395e-01 8.408123999834060669e-02 1.990164965391159058e-01 1.489369422197341919e-01 -2.331285178661346436e-01 6.808891193941235542e-04 1.382538676261901855e-01 1.336285173892974854e-01 -3.710163384675979614e-02 1.726089268922805786e-01
-7.836527377367019653e-02 2.898629009723663330e-01 3.384912312030792236e-01 3.306095302104949951e-01 -3.637376129627227783e-01 1.148974969983100891e-01 -1.380875110626220703e-01 7.399289309978485107e-02 -2.313644997775554657e-02 -2.754887798801064491e-03 -9.250584244728088379e-02 -3.402345627546310425e-02 -1.470039878040552139e-02 1.788273453712463379e-01 -1.994693875312805176e-01 2.049619406461715698e-01 -2.989469170570373535e-01 9.349481016397476196e-02 6.320440769195556641e-02 9.373969584703445435e-02 6.073618680238723755e-02 2.315215952694416046e-02 -3.096070513129234314e-02 2.114473134279251099e-01 1.284450292587280273e-01 -7.512703537940979004e-02 -1.731131672859191895e-01 -2.776309251785278320e-01 -3.975128382444381714e-02 2.874490991234779358e-02 2.228175401687622070e-01 2.227783799171447754e-01
1.619656383991241455e-02 5.496572256088256836e-01 -2.770434506237506866e-02 9.495304897427558899e-03 1.113246157765388489e-01 1.568506062030792236e-01 -1.826978027820587158e-01 9.797775186598300934e-03 7.097379770129919052e-03 1.150732785463333130e-01 -8.923439681529998779e-02 1.210346668958663940e-01 2.465482056140899658e-01 8.318166434764862061e-02 -2.102397531270980835e-01 3.141485154628753662e-01 -1.869187355041503906e-01 -1.247267276048660278e-01 3.206712752580642700e-02 1.230417490005493164e-01 -5.682143568992614746e-02 -1.758981645107269287e-01 1.999748796224594116e-01 -5.790247023105621338e-02 9.927088767290115356e-02 -3.774476349353790283e-01 -1.175579056143760681e-01 -1.314550489187240601e-01 -7.034947164356708527e-03 -2.908406406641006470e-02 1.202404722571372986e-01 1.919332444667816162e-01
2.463933080434799194e-01 6.516359001398086548e-02 1.059806123375892639e-01 -6.331136077642440796e-02 -2.294448614120483398e-01 2.383489310741424561e-01 1.787955500185489655e-02 3.095425367355346680e-01 -1.869440525770187378e-01 3.361678421497344971e-01 -3.466146886348724365e-01 -2.261252552270889282e-01 1.509804278612136841e-01 -6.450452655553817749e-02 -1.100844144821166992e-02 1.774579733610153198e-01 -3.072426840662956238e-02 2.126386761665344238e-01 -2.823789417743682861e-01 3.086136654019355774e-02 7.788973301649093628e-02 -1.619962453842163086e-01 -2.279552072286605835e-01 2.816849015653133392e-02 1.873712427914142609e-02 -1.633102893829345703e-01 -4.742817953228950500e-03 1.342697292566299438e-01 1.117010638117790222e-01 1.430412083864212036e-01 4.847631976008415222e-02 2.100869417190551758e-01
2.161672413349151611e-01 3.019909858703613281e-01 3.219675645232200623e-02 1.714328229427337646e-01 -2.075754851102828979e-01 1.899852454662322998e-01 1.878127269446849823e-02 1.238243058323860168e-01 -5.632561817765235901e-02 3.350715637207031250e-01 -1.258727610111236572e-01 -2.602678909897804260e-02 -2.070908099412918091e-01 1.482830941677093506e-01 -3.692245110869407654e-02 4.597454369068145752e-01 -1.017761901021003723e-01 -1.346737891435623169e-01 -2.422070503234863281e-01 -1.246691048145294189e-01 1.382301151752471924e-01 -7.808059453964233398e-02 5.373980477452278137e-02 1.983859837055206299e-01 -5.715915188193321228e-02 -2.014535367488861084e-01 -1.890361160039901733e-01 -4.880687966942787170e-02 -7.456512749195098877e-02 -2.441899627447128296e-01 9.839078783988952637e-02 -1.488058082759380341e-02
3.683044388890266418e-02 2.476916462182998657e-01 3.130013346672058105e-01 7.302186638116836548e-02 -7.674149423837661743e-02 3.142217099666595459e-01 -7.553197443485260010e-02 -5.625410005450248718e-02 2.307987213134765625e-02 2.955370247364044189e-01 -2.024566829204559326e-01 -1.721412986516952515e-01 -3.024174273014068604e-01 -1.076688319444656372e-01 3.449011594057083130e-02 3.040335476398468018e-01 -3.978294506669044495e-02 -7.775231450796127319e-02 -2.850752770900726318e-01 -1.265163272619247437e-01 -1.044930890202522278e-02 -9.546097368001937866e-02 -2.061659544706344604e-01 -1.084812730550765991e-01 -9.681768715381622314e-02 -8.222541771829128265e-03 -2.222204655408859253e-01 -2.230101972818374634e-01 1.769228577613830566e-01 -1.886042356491088867e-01 1.044395342469215393e-01 -1.029107123613357544e-01
3.142700716853141785e-02 -2.509023062884807587e-02 1.299953274428844452e-02 -9.478855878114700317e-02 -3.224553763866424561e-01 3.640888631343841553e-01 -4.304614365100860596e-01 -4.956166446208953857e-02 -7.737595587968826294e-02 5.185337737202644348e-02 -6.978640798479318619e-03 1.539768557995557785e-02 1.124352663755416870e-01 -1.173994839191436768e-01 -1.770241707563400269e-01 3.195358514785766602e-01 -9.766373783349990845e-02 -4.145616292953491211e-02 1.404683887958526611e-01 -2.038796693086624146e-01 2.793334722518920898e-01 -1.906193494796752930e-01 1.976512558758258820e-02 -2.013551592826843262e-01 1.521059423685073853e-01 3.046604245901107788e-02 -1.916860044002532959e-01 1.467830385081470013e-03 -1.094746123999357224e-02 3.083053231239318848e-01 8.974944800138473511e-02 6.496887654066085815e-02
-1.598959267139434814e-01 -6.374846678227186203e-03 1.170357167720794678e-01 6.560606509447097778e-02 -6.782054901123046875e-02 6.086633726954460144e-02 -2.283418327569961548e-01 1.230444833636283875e-01 -2.116405218839645386e-02 3.140002787113189697e-01 -2.830657660961151123e-01 1.422009915113449097e-01 -7.210687547922134399e-02 3.538029789924621582e-01 -1.039175316691398621e-01 3.458919227123260498e-01 -4.138295650482177734e-01 -8.518108725547790527e-02 1.376724392175674438e-01 -1.008260101079940796e-01 -2.093790099024772644e-02 1.738552562892436981e-02 -3.602542355656623840e-02 1.184816882014274597e-01 1.400393396615982056e-01 -5.583887454122304916e-03 -2.843620777130126953e-01 -8.094067126512527466e-02 -2.129842489957809448e-01 2.073254287242889404e-01 3.673698380589485168e-02 -1.189290080219507217e-02
1.518035680055618286e-01 1.944988667964935303e-01 1.299463212490081787e-01 -1.365602947771549225e-02 -1.954881846904754639e-01 2.220136970281600952e-01 -1.789903193712234497e-01 3.023539185523986816e-01 -6.740546226501464844e-02 -6.054367125034332275e-02 -4.400533437728881836e-02 1.224264428019523621e-01 -9.562446922063827515e-02 -1.107691004872322083e-01 -5.237711220979690552e-02 3.418693840503692627e-01 4.875675588846206665e-02 1.055730208754539490e-01 -3.502924442291259766e-01 7.271709293127059937e-02 -2.786973416805267334e-01 -2.075438350439071655e-01 -2.631975114345550537e-01 1.272198855876922607e-01 -3.573368117213249207e-02 -1.616769731044769287e-01 -1.064069643616676331e-01 5.751867964863777161e-02 3.398981392383575439e-01 -6.502269208431243896e-02 -7.559436559677124023e-02 -1.722971051931381226e-01
-1.052654385566711426e-01 -2.211260795593261719e-01 1.446465551853179932e-01 1.035133376717567444e-01 -1.286902725696563721e-01 -7.284289598464965820e-02 -2.570378482341766357e-01 -1.729260683059692383e-01 -8.256409317255020142e-02 9.103244543075561523e-02 -3.823519349098205566e-01 9.936607629060745239e-02 1.815104931592941284e-01 -1.677497662603855133e-02 1.184713393449783325e-01 3.494685888290405273e-01 -3.434975445270538330e-01 9.181726723909378052e-02 -1.415781974792480469e-01 -1.914207339286804199e-01 4.054216295480728149e-02 -1.359297037124633789e-01 -2.480264902114868164e-01 3.706987574696540833e-02 8.349370211362838745e-02 1.036706864833831787e-01 -3.573429286479949951e-01 -7.130018621683120728e-02 1.062598377466201782e-01 1.328193396329879761e-01 -3.095631673932075500e-02 5.897422879934310913e-02
-1.024745628237724304e-01 8.702807873487472534e-02 1.358165144920349121e-01 1.374894082546234131e-01 -1.872410327196121216e-01 2.378341257572174072e-01 -7.392800599336624146e-02 1.550776362419128418e-01 -9.173465520143508911e-02 2.569476068019866943e-01 -3.008523583412170410e-01 2.503835782408714294e-02 1.107356622815132141e-01 -1.021016687154769897e-01 -1.027772575616836548e-01 1.810365170240402222e-01 -1.095680594444274902e-01 2.464987337589263916e-01 -3.070933818817138672e-01 -9.787219762802124023e-02 9.390241652727127075e-02 -2.994652986526489258e-01 -8.606223762035369873e-02 -1.036451235413551331e-01 2.706522345542907715e-01 -8.473522216081619263e-02 3.848995640873908997e-02 1.471087634563446045e-01 4.127110540866851807e-01 3.736001625657081604e-02 -5.303371325135231018e-02 1.429820209741592407e-01
1.176202744245529175e-01 3.031175434589385986e-01 2.039847820997238159e-01 1.780437380075454712e-01 2.941152080893516541e-02 3.755543231964111328e-01 -2.114574909210205078e-01 6.512348353862762451e-02 5.115735530853271484e-02 2.025232464075088501e-01 -1.951699703931808472e-01 -1.081633940339088440e-01 -3.613352775573730469e-01 -5.029004532843828201e-03 -7.971177250146865845e-02 3.097007274627685547e-01 7.486240472644567490e-03 1.483451016247272491e-02 -1.831365227699279785e-01 -2.467090338468551636e-01 1.002935022115707397e-01 4.755828902125358582e-02 -1.974597424268722534e-01 -7.261869311332702637e-02 1.606263220310211182e-02 -1.147403046488761902e-01 -4.951333627104759216e-02 -1.430386006832122803e-01 3.543744608759880066e-02 -1.579442173242568970e-01 2.976519763469696045e-01 -3.788898512721061707e-02
-1.386023163795471191e-01 1.784277856349945068e-01 5.174221843481063843e-02 -6.208133324980735779e-02 -3.227829933166503906e-01 3.155553936958312988e-01 -3.431883826851844788e-02 2.946974039077758789e-01 6.095368042588233948e-02 7.831534743309020996e-02 1.190581247210502625e-01 1.443196088075637817e-01 2.619935199618339539e-02 -2.082478851079940796e-01 -1.223173961043357849e-01 5.022381544113159180e-01 -3.550641834735870361e-01 1.881238818168640137e-01 5.197089910507202148e-02 8.881453424692153931e-02 -1.641862094402313232e-01 2.683356404304504395e-02 1.514554619789123535e-01 1.277606934309005737e-01 -8.630273491144180298e-02 3.157496394123882055e-04 -1.856978088617324829e-01 7.960504852235317230e-03 6.925166398286819458e-02 6.086986046284437180e-03 1.617840677499771118e-02 9.189287573099136353e-02
2.031985074281692505e-01 1.798911839723587036e-01 -2.285290323197841644e-02 -1.111512444913387299e-02 5.027865990996360779e-02 2.257495820522308350e-01 -3.612341880798339844e-01 7.195153832435607910e-02 2.832167148590087891e-01 4.278884455561637878e-02 -1.115505844354629517e-01 2.275828868150711060e-01 2.720780111849308014e-02 8.188436925411224365e-02 -6.302023679018020630e-02 3.617178797721862793e-01 -1.347145885229110718e-01 1.821439117193222046e-01 -8.246386051177978516e-02 2.662115544080734253e-02 -3.782171756029129028e-02 -1.990783810615539551e-01 -4.387737065553665161e-02 7.521687448024749756e-02 2.144238799810409546e-01 1.929558813571929932e-01 -4.060324281454086304e-02 -4.116395115852355957e-01 6.754793226718902588e-02 -6.238694116473197937e-02 6.288786232471466064e-02 -2.716896235942840576e-01
-2.268859595060348511e-01 -1.326315551996231079e-01 1.408287137746810913e-01 5.053361877799034119e-02 -1.621356308460235596e-01 4.370257854461669922e-01 -2.906782925128936768e-01 -1.240840181708335876e-01 -1.475274115800857544e-01 1.682754755020141602e-01 1.138499081134796143e-01 -3.064755117520689964e-03 -6.251733750104904175e-02 1.133980043232440948e-02 -1.037493497133255005e-01 3.829192519187927246e-01 5.255394149571657181e-03 -6.879951059818267822e-02 -1.319755017757415771e-01 -2.191642522811889648e-01 2.100326567888259888e-01 -1.811659336090087891e-02 -2.316980510950088501e-01 -6.458127498626708984e-02 -6.077897176146507263e-02 -1.005393937230110168e-01 -2.346596568822860718e-01 -1.654568165540695190e-01 1.490014195442199707e-01 2.039192318916320801e-01 1.223070919513702393e-01 -1.392830014228820801e-01
-7.287449389696121216e-02 9.680400788784027100e-02 1.977815479040145874e-01 1.003124192357063293e-01 8.701981976628303528e-03 1.162141561508178711e-01 -1.418073624372482300e-01 3.358423113822937012e-01 9.863874316215515137e-02 3.442284166812896729e-01 -8.498781919479370117e-02 8.476503193378448486e-02 -1.363681554794311523e-01 1.622868925333023071e-01 -3.003906011581420898e-01 1.313472092151641846e-01 -2.902813851833343506e-01 1.738612800836563110e-01 -1.442909240722656250e-02 -1.949388682842254639e-01 -1.542132254689931870e-02 -2.415624856948852539e-01 -9.913859516382217407e-02 -6.645060330629348755e-02 -4.659362882375717163e-02 2.281762659549713135e-01 -2.760698497295379639e-01 2.113350629806518555e-01 -1.105635389685630798e-01 2.267545610666275024e-01 -1.696620285511016846e-01 -3.914316371083259583e-02
-1.455926597118377686e-01 2.172969728708267212e-01 -1.190951764583587646e-01 7.408704608678817749e-02 -2.059604227542877197e-01 2.282869368791580200e-01 9.735774248838424683e-02 3.359864279627799988e-02 -2.076244354248046875e-01 1.874083876609802246e-01 -1.993311643600463867e-01 -1.012354940176010132e-01 -1.043278574943542480e-01 1.579021513462066650e-01 5.702888965606689453e-02 4.729658663272857666e-01 -1.441724449396133423e-01 2.071453481912612915e-01 -3.308380544185638428e-01 -1.387768238782882690e-01 5.432130303233861923e-03 3.808621689677238464e-02 1.343744099140167236e-01 -1.190342605113983154e-01 6.897654384374618530e-02 -2.257485091686248779e-01 -2.331366837024688721e-01 -2.035036236047744751e-01 -1.156066954135894775e-01 -1.427193284034729004e-01 2.625482901930809021e-02 6.139561906456947327e-02
-4.553589969873428345e-03 1.659869551658630371e-01 2.336554378271102905e-01 3.644238039851188660e-02 -9.984657913446426392e-02 2.311887592077255249e-01 -1.369320899248123169e-01 3.214139863848686218e-02 1.637709513306617737e-02 3.054786622524261475e-01 -2.880894541740417480e-01 -1.127885580062866211e-01 -3.223018050193786621e-01 8.992628008127212524e-02 2.091847658157348633e-01 2.204501181840896606e-01 -1.256211549043655396e-01 8.982816338539123535e-02 -2.454892098903656006e-01 -1.705353260040283203e-01 1.419996172189712524e-01 -1.073072478175163269e-01 -4.157270491123199463e-02 -1.328798476606607437e-02 6.738857179880142212e-02 -3.483490943908691406e-01 -1.650479286909103394e-01 4.343265295028686523e-02 8.466797322034835815e-02 -1.801347732543945312e-01 1.321423202753067017e-01 2.842619121074676514e-01
1.432911902666091919e-01 -1.376135647296905518e-01 4.103792011737823486e-01 2.295106416568160057e-03 -3.501210212707519531e-01 3.140501081943511963e-01 7.527206838130950928e-02 4.029595479369163513e-02 1.979871392250061035e-01 1.251757740974426270e-01 -1.236461251974105835e-01 -3.011437878012657166e-02 1.339323967695236206e-01 4.150361940264701843e-02 -1.596209220588207245e-02 2.806826531887054443e-01 -1.299497783184051514e-01 4.713109880685806274e-02 -1.546165645122528076e-01 -3.061283193528652191e-02 -4.224541038274765015e-02 7.732766866683959961e-02 -7.396747916936874390e-02 -9.837377071380615234e-02 -6.071903184056282043e-02 -1.275612413883209229e-01 -1.257925480604171753e-01 -2.042632550001144409e-01 3.528120219707489014e-01 3.329288363456726074e-01 3.576874732971191406e-02 1.135031655430793762e-01
1.606460511684417725e-01 4.477480947971343994e-01 2.245201729238033295e-02 1.800556108355522156e-02 -1.004682928323745728e-01 -9.219554811716079712e-02 -1.531798541545867920e-01 1.337686926126480103e-01 1.625845879316329956e-01 4.834643378853797913e-02 -9.293303638696670532e-02 9.673673659563064575e-02 2.524283230304718018e-01 -2.197651267051696777e-01 1.020049583166837692e-02 3.366945087909698486e-01 -3.260178864002227783e-01 -3.424547985196113586e-02 -1.521107256412506104e-01 3.340855985879898071e-02 -1.139654144644737244e-01 -1.823706179857254028e-01 -1.595671623945236206e-01 1.760957948863506317e-02 7.198351621627807617e-02 -2.828277274966239929e-02 -4.207610189914703369e-01 -4.988167434930801392e-02 -6.692155729979276657e-03 -1.848779916763305664e-01 8.213304914534091949e-03 -1.309569180011749268e-01
-5.831797793507575989e-02 2.015239149332046509e-01 2.859851121902465820e-01 -1.125954687595367432e-01 -1.367713809013366699e-01 1.426181495189666748e-01 -3.897029533982276917e-02 -1.844623535871505737e-01 1.664359122514724731e-01 1.254441440105438232e-01 4.817800968885421753e-02 1.883530169725418091e-01 6.412725150585174561e-02 -5.892585217952728271e-02 3.268410265445709229e-02 3.139684498310089111e-01 -2.096151933073997498e-02 4.239092767238616943e-01 -1.110672876238822937e-01 -1.263616830110549927e-01 8.535381406545639038e-02 1.076379418373107910e-02 1.883839070796966553e-02 5.577680096030235291e-02 1.777092516422271729e-01 -3.099559247493743896e-01 -1.980939656496047974e-01 1.734039634466171265e-01 -7.014348357915878296e-02 -3.142882511019706726e-02 2.587964199483394623e-02 -4.190661013126373291e-01
1.549606174230575562e-01 1.612244099378585815e-01 3.684439063072204590e-01 1.474867314100265503e-01 -1.277664303779602051e-01 1.002125665545463562e-01 -7.971289753913879395e-02 2.007528841495513916e-01 8.358596265316009521e-02 1.128042861819267273e-01 -6.356439739465713501e-02 1.493345052003860474e-01 1.065257564187049866e-01 -7.130837440490722656e-02 -5.976459011435508728e-02 2.950333654880523682e-01 3.304338082671165466e-02 1.211212202906608582e-02 -3.229536712169647217e-01 3.730692341923713684e-02 -3.589972853660583496e-01 6.352400034666061401e-02 -1.161639094352722168e-01 5.686018243432044983e-02 -1.096870452165603638e-01 -9.402436763048171997e-02 -2.767812013626098633e-01 -2.627514004707336426e-01 1.351674497127532959e-01 -2.460500001907348633e-01 -1.225483492016792297e-01 2.223695367574691772e-01
4.354570060968399048e-02 1.468659788370132446e-01 2.755710184574127197e-01 5.874488502740859985e-02 -2.719345986843109131e-01 1.227852106094360352e-01 -1.280710846185684204e-01 2.638915777206420898e-01 5.903372541069984436e-02 3.185017704963684082e-01 -2.020031213760375977e-01 8.016433566808700562e-02 1.290956437587738037e-01 7.510436326265335083e-02 -2.527578920125961304e-02 2.749974429607391357e-01 -1.279414296150207520e-01 1.838265508413314819e-01 -2.208935469388961792e-01 3.016235120594501495e-02 -9.862520545721054077e-02 -2.599740028381347656e-01 -4.000990837812423706e-02 -1.303951442241668701e-01 3.504648432135581970e-02 7.723066955804824829e-02 2.295318543910980225e-01 1.112625896930694580e-01 3.998142778873443604e-01 9.721488691866397858e-03 -1.521263867616653442e-01 -1.422041505575180054e-01
3.354218602180480957e-02 2.900254726409912109e-01 3.680765032768249512e-01 5.861027911305427551e-02 -1.314373165369033813e-01 7.132462691515684128e-03 -3.745644092559814453e-01 6.908629834651947021e-02 6.677754968404769897e-02 -6.271566450595855713e-02 -1.072637811303138733e-01 5.464954301714897156e-02 -1.284174323081970215e-01 5.749638378620147705e-02 1.065529324114322662e-02 2.215237468481063843e-01 -2.690759003162384033e-01 4.677528515458106995e-02 -6.734935194253921509e-02 -1.215843334794044495e-01 -1.383228451013565063e-01 1.271473318338394165e-01 6.853632628917694092e-02 1.190320849418640137e-01 -5.458573345094919205e-03 -7.632625102996826172e-02 -4.662413001060485840e-01 -1.158456429839134216e-01 -1.553414613008499146e-01 4.772821441292762756e-02 3.309002816677093506e-01 3.072742372751235962e-02
2.217106968164443970e-01 1.590494662523269653e-01 3.552786633372306824e-02 3.247049450874328613e-02 -2.786754369735717773e-01 4.632796943187713623e-01 6.265640258789062500e-02 1.308527290821075439e-01 -1.510707885026931763e-01 1.545661985874176025e-01 -1.803097724914550781e-01 -6.519783288240432739e-02 1.011216118931770325e-01 2.022387236356735229e-01 6.460543721914291382e-02 3.437244594097137451e-01 -2.252599745988845825e-01 3.390597999095916748e-01 -1.499021053314208984e-01 -2.157929390668869019e-01 -6.714722514152526855e-02 -1.472352296113967896e-01 -9.574886411428451538e-02 -1.301936712116003036e-02 -2.053993521258234978e-03 -5.100148543715476990e-02 -2.506897412240505219e-02 -6.138478219509124756e-02 -1.994376331567764282e-01 -1.175266597419977188e-02 1.107266079634428024e-02 1.888638436794281006e-01
-1.571952947415411472e-03 -1.822470128536224365e-02 -1.824165112338960171e-03 -1.582182496786117554e-01 2.506435476243495941e-02 4.418650567531585693e-01 -2.432038784027099609e-01 7.306691259145736694e-02 6.030528619885444641e-02 1.943628489971160889e-01 7.359290868043899536e-02 1.537207700312137604e-02 -4.146718606352806091e-02 5.858392268419265747e-02 1.483168732374906540e-02 3.209472596645355225e-01 -1.356640178710222244e-02 3.259147405624389648e-01 -2.318073511123657227e-01 3.320157527923583984e-02 -1.604451537132263184e-01 -2.700590789318084717e-01 -2.236716598272323608e-01 -7.655915617942810059e-02 1.472025513648986816e-01 1.715690940618515015e-01 -7.284542173147201538e-02 -3.282410800457000732e-01 1.142461672425270081e-01 -7.371142506599426270e-03 2.182162255048751831e-01 -1.346857696771621704e-01
4.162916913628578186e-02 2.026762962341308594e-01 3.227099180221557617e-01 1.099001392722129822e-01 -8.378913998603820801e-02 -1.010453477501869202e-01 -1.148200407624244690e-01 2.662340700626373291e-01 1.023950874805450439e-01 -2.314674407243728638e-01 6.480782479047775269e-02 1.113137006759643555e-01 2.625955343246459961e-01 6.544219795614480972e-03 -9.322740137577056885e-02 3.406903743743896484e-01 -3.162465691566467285e-01 -1.433391775935888290e-02 -1.740643829107284546e-01 -1.456097420305013657e-02 -3.343739360570907593e-02 -7.250323425978422165e-03 -1.533492002636194229e-02 1.264159679412841797e-01 -9.709296375513076782e-02 -1.864862442016601562e-01 -3.582980930805206299e-01 -3.956975415349006653e-02 -1.718675345182418823e-01 3.112134337425231934e-01 5.550276860594749451e-02 1.163027957081794739e-01
2.021794021129608154e-01 2.016395330429077148e-01 2.025838792324066162e-01 -1.106395497918128967e-01 -1.209123507142066956e-01 1.270314306020736694e-01 -3.047652542591094971e-01 1.892816871404647827e-01 1.275709718465805054e-01 -1.738280355930328369e-01 2.415301837027072906e-02 2.106276750564575195e-01 -9.895896911621093750e-02 -3.596184030175209045e-02 -1.855235993862152100e-01 4.186063408851623535e-01 -4.525355398654937744e-01 -5.900659784674644470e-02 -2.142311334609985352e-01 6.078910082578659058e-02 -9.169449657201766968e-02 9.184712916612625122e-02 -5.858997628092765808e-02 -1.141182109713554382e-01 1.109929010272026062e-01 -1.172198653221130371e-01 -1.416250467300415039e-01 -8.718658238649368286e-02 -1.689503192901611328e-01 -3.819338232278823853e-02 -1.560213416814804077e-02 1.357123106718063354e-01
-1.531924754381179810e-01 1.625393033027648926e-01 7.522906363010406494e-02 -1.390719264745712280e-01 2.014027535915374756e-02 2.218227386474609375e-01 -2.522272467613220215e-01 5.601903796195983887e-02 1.139887794852256775e-02 -6.662298738956451416e-02 -1.308074221014976501e-02 -6.360915303230285645e-02 2.084311842918395996e-01 2.148048579692840576e-02 1.828347146511077881e-01 3.162768185138702393e-01 -6.868054717779159546e-02 -6.006103008985519409e-02 -3.061944246292114258e-01 -7.286400999873876572e-03 1.307986676692962646e-01 -1.584047675132751465e-01 -2.910462021827697754e-01 -3.300694748759269714e-02 1.501602977514266968e-01 -3.272467553615570068e-01 5.719584599137306213e-02 -3.595081567764282227e-01 2.960669100284576416e-01 1.323418468236923218e-01 1.549646258354187012e-01 -3.353335708379745483e-02
1.326854377985000610e-01 2.927174270153045654e-01 3.197695016860961914e-01 -2.782906033098697662e-02 -1.116826236248016357e-01 2.554968297481536865e-01 -2.544330954551696777e-01 2.098164558410644531e-01 1.901828050613403320e-01 -1.010388955473899841e-01 -1.218079924583435059e-01 9.218508005142211914e-02 2.979837730526924133e-02 -1.973267197608947754e-01 -1.498677134513854980e-01 2.018392980098724365e-01 -2.716742455959320068e-01 1.031276807188987732e-01 -3.467160090804100037e-02 3.006943874061107635e-02 2.967888303101062775e-02 1.324871927499771118e-01 1.694658026099205017e-02 9.507770091295242310e-02 2.713313400745391846e-01 -1.555220186710357666e-01 -3.810567855834960938e-01 -2.373441606760025024e-01 3.234324278309941292e-03 -6.457405537366867065e-02 1.195054128766059875e-01 4.815950244665145874e-02
-1.746644228696823120e-01 8.099595457315444946e-02 2.594316303730010986e-01 3.797949478030204773e-02 -1.710182614624500275e-02 3.285010531544685364e-02 9.607518091797828674e-03 6.565080583095550537e-02 -1.847785525023937225e-02 4.148148894309997559e-01 -1.541176289319992065e-01 3.024615347385406494e-01 -1.084218770265579224e-01 1.617725044488906860e-01 -1.748496741056442261e-01 4.551306068897247314e-01 -3.318355381488800049e-01 -5.551613122224807739e-02 -1.674070954322814941e-01 9.005437791347503662e-02 8.411786705255508423e-02 -5.984566360712051392e-02 -3.339282795786857605e-02 9.177453815937042236e-02 1.831339299678802490e-01 1.474419832229614258e-01 -1.217077672481536865e-02 4.904610663652420044e-02 -1.738806664943695068e-01 1.071946322917938232e-01 2.162290662527084351e-01 9.634937345981597900e-02
1.544832438230514526e-01 2.397366017103195190e-01 1.394209265708923340e-01 1.492629479616880417e-02 -7.523126900196075439e-02 -1.040316000580787659e-02 -1.531682610511779785e-01 2.385324835777282715e-01 -6.234361976385116577e-02 8.420238643884658813e-02 -4.219023585319519043e-01 -2.659550309181213379e-02 1.634255349636077881e-01 1.849005557596683502e-02 1.143363639712333679e-01 4.125458300113677979e-01 -2.666200399398803711e-01 3.661451116204261780e-02 5.460542161017656326e-03 -3.289709389209747314e-01 -6.363447755575180054e-02 -1.393654644489288330e-01 -3.323987126350402832e-02 1.697663515806198120e-01 -9.416934847831726074e-02 6.998544186353683472e-02 -3.565390110015869141e-01 5.857909470796585083e-02 -1.666795760393142700e-01 -5.118166282773017883e-02 -6.348776817321777344e-02 -6.769800558686256409e-03
-1.732229888439178467e-01 1.783814281225204468e-01 -3.189392387866973877e-02 3.505561128258705139e-02 1.491154078394174576e-02 6.291864812374114990e-02 -1.169125810265541077e-01 1.114360094070434570e-01 -5.958112329244613647e-02 2.689583897590637207e-01 -3.044289350509643555e-01 3.996579945087432861e-01 3.681796044111251831e-02 1.746080517768859863e-01 -2.061621695756912231e-01 3.125748038291931152e-01 -2.148393094539642334e-01 -8.970610052347183228e-02 -1.094131246209144592e-01 -2.784045636653900146e-01 4.294500395189970732e-04 1.195783615112304688e-01 -1.142741367220878601e-01 -1.305510569363832474e-02 3.189856112003326416e-01 3.072689101099967957e-02 -5.661113187670707703e-02 -7.165837287902832031e-02 -2.681396603584289551e-01 2.092802971601486206e-01 6.748621910810470581e-02 -5.310332402586936951e-02
2.528786063194274902e-01 1.915495693683624268e-01 1.425590664148330688e-01 -2.039500325918197632e-01 -2.914385795593261719e-01 6.506570428609848022e-02 -1.163312271237373352e-01 1.188239902257919312e-01 -4.593759402632713318e-02 3.193707764148712158e-01 1.071834266185760498e-01 -2.703647613525390625e-01 -2.273185998201370239e-01 1.482163667678833008e-01 1.112378239631652832e-01 2.881968319416046143e-01 2.322288788855075836e-02 2.347532473504543304e-02 -3.085083961486816406e-01 -1.266866177320480347e-01 -1.056115776300430298e-01 -1.647955030202865601e-01 -1.121852174401283264e-01 1.019408851861953735e-01 2.343471944332122803e-01 -7.988015562295913696e-02 -2.798515856266021729e-01 -3.799190372228622437e-02 7.571478933095932007e-02 -1.042015198618173599e-02 1.201739441603422165e-02 2.054315358400344849e-01
-2.602615356445312500e-01 3.876606747508049011e-02 1.438311040401458740e-01 1.040536016225814819e-01 -2.965871943160891533e-03 1.916639208793640137e-01 -1.421433128416538239e-02 -3.546898066997528076e-02 -5.221810936927795410e-02 2.068691402673721313e-01 -1.047576218843460083e-01 2.453148216009140015e-01 1.858121454715728760e-01 -1.002613678574562073e-01 -2.065256834030151367e-01 1.275703310966491699e-01 -1.179332882165908813e-01 3.019525110721588135e-02 -3.433788120746612549e-01 -1.433866769075393677e-01 -1.064324751496315002e-01 -1.310183107852935791e-01 -3.490988314151763916e-01 -5.106629058718681335e-02 -1.431685537099838257e-01 -9.280160069465637207e-02 -3.482019603252410889e-01 -8.171538263559341431e-02 2.235412150621414185e-01 -2.443384826183319092e-01 -2.390526793897151947e-02 2.594746947288513184e-01
3.720918670296669006e-02 1.527818441390991211e-01 2.608027160167694092e-01 -5.638134479522705078e-02 7.069900631904602051e-02 -4.137635976076126099e-02 -1.285025477409362793e-01 -1.611392199993133545e-01 1.168831996619701385e-02 3.322720527648925781e-01 -1.640699207782745361e-01 1.540888398885726929e-01 4.147392809391021729e-01 2.188188880681991577e-01 8.626943081617355347e-02 3.704889416694641113e-01 -3.437136709690093994e-01 5.449642986059188843e-02 -1.873487532138824463e-01 -5.057307332754135132e-02 4.524600505828857422e-02 4.453592002391815186e-02 -1.220704019069671631e-01 6.465491838753223419e-03 1.441019624471664429e-01 1.112011969089508057e-01 -1.494261920452117920e-01 7.322420366108417511e-03 1.083112433552742004e-01 3.230953216552734375e-02 -1.602682620286941528e-01 2.395302206277847290e-01
-6.137430667877197266e-02 3.346414864063262939e-01 2.333166897296905518e-01 4.369233548641204834e-02 -9.663506597280502319e-02 5.728002265095710754e-02 -3.022484779357910156e-01 1.281203627586364746e-01 1.376141160726547241e-01 -8.184204809367656708e-03 -1.995199173688888550e-01 2.916666269302368164e-01 -1.066758260130882263e-01 -6.552308332175016403e-03 -2.649497985839843750e-02 3.015002012252807617e-01 -1.945998668670654297e-01 2.431480139493942261e-01 -5.274556949734687805e-02 -1.454802453517913818e-01 -1.225319728255271912e-01 1.819056272506713867e-01 1.252690553665161133e-01 1.061604171991348267e-01 -4.601511731743812561e-02 -6.756037473678588867e-02 -2.997793853282928467e-01 -7.406292110681533813e-02 -9.844363480806350708e-02 -1.961042173206806183e-02 2.693526446819305420e-01 2.827384173870086670e-01
-3.482661396265029907e-02 1.326307058334350586e-01 3.020711541175842285e-01 -2.134482711553573608e-01 3.557623922824859619e-02 -1.204918473958969116e-01 -1.889887899160385132e-01 -7.851091027259826660e-02 -9.613438695669174194e-02 8.732955902814865112e-02 -2.588415443897247314e-01 -7.975269109010696411e-02 3.135507702827453613e-01 2.328150123357772827e-01 4.029683768749237061e-02 4.683751165866851807e-01 -1.723340004682540894e-01 1.961845159530639648e-01 -1.741126775741577148e-01 -9.067535400390625000e-02 1.630716472864151001e-01 2.277477085590362549e-02 -1.452711969614028931e-01 -9.677574038505554199e-02 -1.887721568346023560e-01 4.027646034955978394e-02 -5.295715481042861938e-02 -1.363583803176879883e-01 1.631483733654022217e-01 1.587698459625244141e-01 -2.105276286602020264e-02 2.185224294662475586e-01
-9.044589102268218994e-02 4.963617399334907532e-02 3.113114237785339355e-01 -7.262417115271091461e-03 1.627751588821411133e-01 -2.178809419274330139e-02 -1.780774295330047607e-01 -6.680969893932342529e-02 1.332108676433563232e-01 2.972343005239963531e-02 -5.235459282994270325e-02 1.095541641116142273e-01 3.170546889305114746e-01 -5.981251597404479980e-02 9.344185143709182739e-02 3.448027670383453369e-01 -1.552009433507919312e-01 8.489613234996795654e-02 -3.151874244213104248e-01 -9.102089703083038330e-02 -2.053295969963073730e-01 -2.514581084251403809e-01 1.886983364820480347e-01 2.867011725902557373e-01 1.364755909889936447e-03 9.059514850378036499e-02 -3.028857707977294922e-01 1.780780851840972900e-01 1.463900059461593628e-01 7.251630537211894989e-03 -1.194180846214294434e-01 1.860817819833755493e-01
-1.518362462520599365e-01 1.503761410713195801e-01 2.053959667682647705e-01 1.100384443998336792e-01 -1.708105653524398804e-01 2.558801174163818359e-01 -3.338107466697692871e-01 -1.975084841251373291e-01 4.572863876819610596e-02 1.671895086765289307e-01 -8.809311315417289734e-03 1.619474440813064575e-01 -7.578469812870025635e-02 3.688130676746368408e-01 -1.319338828325271606e-01 7.924355566501617432e-02 2.397408895194530487e-02 -2.586083710193634033e-01 -1.624547988176345825e-01 -1.556471642106771469e-02 -1.250198483467102051e-01 1.881958842277526855e-01 -1.536171287298202515e-01 -2.924085967242717743e-02 1.823377609252929688e-01 1.299659349024295807e-02 -3.395774662494659424e-01 9.936440736055374146e-02 1.972814947366714478e-01 2.819528989493846893e-02 1.957371830940246582e-01 -1.640990376472473145e-01
-6.377513706684112549e-02 6.226464360952377319e-02 2.773571908473968506e-01 -3.345653787255287170e-02 9.786237776279449463e-02 6.075762584805488586e-02 -1.996583342552185059e-01 -1.758054941892623901e-01 -3.095393255352973938e-02 3.649861514568328857e-01 -1.597605198621749878e-01 -2.928866015281528234e-04 4.165154099464416504e-01 2.658408880233764648e-01 2.359831333160400391e-02 3.483727574348449707e-01 -2.721442282199859619e-01 9.335137903690338135e-02 -1.902688294649124146e-01 5.808329209685325623e-02 4.373314231634140015e-02 5.756455659866333008e-02 -2.424039319157600403e-02 -2.112026559188961983e-03 -2.247145958244800568e-02 3.132392838597297668e-02 -2.182141393423080444e-01 1.264344900846481323e-01 6.733783334493637085e-02 9.487572312355041504e-02 -3.757089748978614807e-02 3.098203539848327637e-01
-2.277582436800003052e-01 2.139129340648651123e-01 8.059321343898773193e-02 2.364771813154220581e-02 -1.261821687221527100e-01 1.870753765106201172e-01 3.579635173082351685e-02 2.302089333534240723e-01 8.536981046199798584e-02 1.289258599281311035e-01 2.404830977320671082e-02 9.439463168382644653e-02 1.348530948162078857e-01 1.454334259033203125e-01 -1.285016685724258423e-01 1.543078720569610596e-01 1.354960650205612183e-01 9.252049773931503296e-02 -2.166620455682277679e-02 6.343849748373031616e-02 -1.657798886299133301e-02 -2.314220815896987915e-01 -8.073507249355316162e-02 -2.282356321811676025e-01 3.148733675479888916e-01 -3.759441375732421875e-01 -5.092265605926513672e-01 6.450819969177246094e-02 -6.280171871185302734e-02 1.538964807987213135e-01 -4.015426337718963623e-02 -3.403791226446628571e-03
-2.371146976947784424e-01 -1.198825147002935410e-02 7.338581234216690063e-02 1.600331813097000122e-01 -8.918772637844085693e-02 1.324823871254920959e-02 -4.698396027088165283e-01 -3.619148209691047668e-02 -1.287785619497299194e-01 3.007673285901546478e-02 -2.299257218837738037e-01 5.751036480069160461e-02 6.284732371568679810e-02 -7.590299099683761597e-02 -1.161738187074661255e-01 4.228613376617431641e-01 -2.979512512683868408e-01 1.663886159658432007e-01 1.171815618872642517e-01 -2.409168332815170288e-02 2.763828448951244354e-02 -2.801938951015472412e-01 -1.447114348411560059e-01 5.789560265839099884e-03 -3.625867888331413269e-02 5.656231939792633057e-02 -2.396580129861831665e-01 -2.098078429698944092e-01 -1.141348704695701599e-01 2.129830718040466309e-01 -8.516160398721694946e-02 6.431838124990463257e-02
2.400022447109222412e-01 1.697906404733657837e-01 7.791169732809066772e-02 9.456415660679340363e-03 -1.878228597342967987e-02 1.548936665058135986e-01 -4.225562214851379395e-01 8.920311927795410156e-02 -8.369460701942443848e-02 3.683289885520935059e-01 -2.707437276840209961e-01 1.892824918031692505e-01 1.959217041730880737e-01 -1.276938617229461670e-01 1.938902959227561951e-02 3.222450613975524902e-01 1.436527222394943237e-01 -6.474877148866653442e-02 -3.094282448291778564e-01 4.388359561562538147e-02 8.917915821075439453e-02 2.384912818670272827e-01 -5.561389401555061340e-02 6.180213764309883118e-02 9.488613903522491455e-02 1.669576764106750488e-02 -2.860899083316326141e-02 -9.953610599040985107e-03 -1.629475057125091553e-01 -7.550024986267089844e-02 1.101344674825668335e-01 1.924047023057937622e-01
-1.278072744607925415e-01 1.273790746927261353e-01 3.189158141613006592e-01 -7.704011350870132446e-02 1.214318424463272095e-01 -1.252075582742691040e-01 -1.868517249822616577e-01 1.890510916709899902e-01 -5.949772149324417114e-02 -1.055513694882392883e-01 -2.764159142971038818e-01 7.819182425737380981e-02 4.200150072574615479e-02 2.547840476036071777e-01 1.432039141654968262e-01 2.431949973106384277e-01 -2.543103992938995361e-01 2.341653853654861450e-01 -3.104180395603179932e-01 -2.017262727022171021e-01 -1.163432449102401733e-01 -1.288105100393295288e-01 2.758191823959350586e-01 -6.729272753000259399e-02 4.806295782327651978e-02 1.258275005966424942e-02 -2.375953644514083862e-01 -1.765427291393280029e-01 9.712199121713638306e-02 -8.138267695903778076e-02 -1.006013453006744385e-01 -1.778586059808731079e-01
1.994286179542541504e-01 1.971091032028198242e-01 1.520177125930786133e-01 -1.904825270175933838e-01 8.254046738147735596e-02 4.544710740447044373e-02 -3.447338342666625977e-01 -2.586914226412773132e-02 -2.610447444021701813e-02 -3.110344335436820984e-02 -9.750299900770187378e-02 3.323162794113159180e-01 2.329809963703155518e-01 -2.861845772713422775e-03 -2.602516114711761475e-01 4.766408205032348633e-01 -1.681180894374847412e-01 -1.684261709451675415e-01 -2.045229971408843994e-01 2.597913844510912895e-04 -4.535001143813133240e-02 4.759988188743591309e-02 8.645097166299819946e-02 -6.358849257230758667e-02 7.522030919790267944e-02 1.355956792831420898e-01 -3.825178742408752441e-02 -8.358842134475708008e-02 -3.376963362097740173e-02 -1.460740417242050171e-01 -1.283233910799026489e-01 2.775948345661163330e-01
-7.028651237487792969e-02 6.862390786409378052e-02 1.243549436330795288e-01 2.337357252836227417e-01 -1.747950464487075806e-01 1.269158720970153809e-01 -1.829537302255630493e-01 1.444216817617416382e-01 -9.436758607625961304e-02 3.137369155883789062e-01 -3.144100606441497803e-01 1.402114629745483398e-01 -3.296558931469917297e-02 9.423018991947174072e-02 1.846609823405742645e-02 3.438402414321899414e-01 -1.326839476823806763e-01 6.105971056967973709e-03 -4.117089509963989258e-01 -1.681011617183685303e-01 1.613636314868927002e-01 4.851232469081878662e-02 -9.737574495375156403e-03 -1.572290062904357910e-01 -2.046302407979965210e-01 -4.482433944940567017e-02 -1.263405531644821167e-01 -2.707920074462890625e-01 -1.295194476842880249e-01 -1.161149591207504272e-01 1.802475005388259888e-01 1.868011429905891418e-02
2.642336189746856689e-01 1.459777951240539551e-01 6.522976607084274292e-02 -2.836371362209320068e-01 -1.334936171770095825e-01 8.973847329616546631e-02 -1.341412514448165894e-01 1.281241476535797119e-01 1.839838922023773193e-01 1.226807236671447754e-01 -1.492088437080383301e-01 -1.656314879655838013e-01 -1.420282870531082153e-01 2.300070524215698242e-01 1.272372901439666748e-01 4.628393054008483887e-01 -2.587296068668365479e-02 5.477667227387428284e-02 -3.915220797061920166e-01 -1.510768532752990723e-01 -7.562341541051864624e-02 -1.769287586212158203e-01 -9.225266985595226288e-03 1.451578736305236816e-01 2.222900092601776123e-01 -1.074116900563240051e-01 -7.245765626430511475e-02 1.039579287171363831e-01 9.638088196516036987e-02 -5.404280871152877808e-02 1.571920216083526611e-01 9.955567121505737305e-02
-3.471744805574417114e-02 4.133517742156982422e-01 1.666651964187622070e-01 -1.096688807010650635e-01 -2.553763389587402344e-01 1.724924445152282715e-01 -8.070394396781921387e-02 6.829545646905899048e-02 -1.235943734645843506e-01 8.124791085720062256e-02 -2.630795538425445557e-01 -1.013369020074605942e-02 -1.870749443769454956e-01 -5.106702074408531189e-02 1.558094322681427002e-01 4.047728180885314941e-01 -3.240895569324493408e-01 6.230848282575607300e-02 -7.182422280311584473e-02 -1.037552952766418457e-01 9.015434980392456055e-02 -6.191811710596084595e-02 1.388374567031860352e-01 4.273850936442613602e-03 7.831835746765136719e-02 -5.814078822731971741e-02 -3.246945738792419434e-01 -1.072180345654487610e-01 -8.948806673288345337e-02 -5.251813307404518127e-02 -2.171477228403091431e-01 1.569003313779830933e-01
-4.450421780347824097e-02 9.030221402645111084e-02 2.434387058019638062e-01 -1.770442873239517212e-01 -2.805084735155105591e-02 -7.420489937067031860e-02 -2.150254249572753906e-01 -1.847505718469619751e-01 4.149712994694709778e-02 4.135293364524841309e-01 -6.057753041386604309e-02 9.021851420402526855e-02 4.006341397762298584e-01 2.227001637220382690e-01 2.221437543630599976e-02 3.698018491268157959e-01 -2.707977890968322754e-01 1.005769595503807068e-01 -1.563593149185180664e-01 1.101098582148551941e-01 6.142373010516166687e-02 2.279186807572841644e-02 -6.503395736217498779e-02 3.508121892809867859e-02 1.647678613662719727e-01 -1.987052615731954575e-03 -1.699191778898239136e-01 -7.243441045284271240e-02 8.850802481174468994e-02 1.092012003064155579e-01 -2.035921663045883179e-01 1.686901301145553589e-01
-2.119850665330886841e-01 3.007618486881256104e-01 2.299229949712753296e-01 -1.756443381309509277e-01 -3.517439067363739014e-01 1.754473894834518433e-01 1.671862788498401642e-03 4.882824420928955078e-02 7.990901172161102295e-02 1.030841842293739319e-01 2.132957428693771362e-01 2.653859369456768036e-02 1.381984651088714600e-01 -1.101303994655609131e-01 -3.108621537685394287e-01 2.980058789253234863e-01 -1.725353747606277466e-01 1.074500307440757751e-01 -5.653728544712066650e-02 -1.151350736618041992e-01 -1.497623920440673828e-01 -7.739259302616119385e-02 8.985774591565132141e-03 1.473771035671234131e-01 2.359644472599029541e-01 4.604849219322204590e-02 -4.336862638592720032e-02 -1.352736502885818481e-01 -1.032173782587051392e-01 3.416619729250669479e-03 3.839928805828094482e-01 5.826292093843221664e-03
5.752657353878021240e-02 4.609375447034835815e-02 4.335095882415771484e-01 -8.635714184492826462e-04 -3.807812035083770752e-01 9.372530877590179443e-02 -2.465680092573165894e-01 2.739074230194091797e-01 -1.056918054819107056e-01 3.020178675651550293e-01 -8.031371235847473145e-02 1.585861444473266602e-01 -3.693111985921859741e-02 2.499578893184661865e-01 -4.828555509448051453e-02 1.786777079105377197e-01 1.066486001946032047e-03 -4.951808974146842957e-02 -2.602978050708770752e-01 -4.643081047106534243e-04 7.644318789243698120e-02 2.601480484008789062e-01 -1.075664088129997253e-01 -5.189154297113418579e-02 8.490490168333053589e-02 1.130166202783584595e-01 -6.037663668394088745e-03 -1.800187975168228149e-01 -1.063258051872253418e-01 -1.937963366508483887e-01 1.335761249065399170e-01 8.847495913505554199e-02
1.693104803562164307e-01 3.262709677219390869e-01 1.863647997379302979e-01 -7.550516631454229355e-03 5.199513211846351624e-02 -1.416862756013870239e-02 -1.240600645542144775e-01 3.325738906860351562e-01 7.764825224876403809e-02 1.506393104791641235e-01 -1.076743528246879578e-01 1.965736746788024902e-01 2.528173923492431641e-01 2.260496467351913452e-02 6.978157162666320801e-02 2.322962731122970581e-01 -4.683106839656829834e-01 7.619063556194305420e-02 -5.990318953990936279e-02 -1.457556337118148804e-01 -3.422213718295097351e-02 -2.173170149326324463e-01 9.564464539289474487e-02 5.456840246915817261e-02 8.888896554708480835e-02 -6.986422836780548096e-02 -4.089847505092620850e-01 -1.493582967668771744e-02 -5.017756670713424683e-02 -2.772405743598937988e-03 5.047662649303674698e-03 -7.533652335405349731e-02
3.207033127546310425e-02 7.871111482381820679e-02 2.637138962745666504e-01 -1.022095680236816406e-01 1.521928608417510986e-01 -4.270260408520698547e-02 -2.129714936017990112e-01 -1.033727973699569702e-01 -4.592921957373619080e-02 3.653258085250854492e-01 -2.123483568429946899e-01 4.726553708314895630e-02 3.083178102970123291e-01 1.917041540145874023e-01 7.617919147014617920e-02 4.556964933872222900e-01 -2.152717262506484985e-01 8.169373124837875366e-02 -1.883304715156555176e-01 -4.051592200994491577e-02 3.359081968665122986e-02 4.898364469408988953e-02 -9.504462033510208130e-02 8.497561514377593994e-02 1.929991319775581360e-02 5.961613357067108154e-02 -2.392730265855789185e-01 5.738619714975357056e-02 6.729886680841445923e-02 4.810940846800804138e-02 -1.116696819663047791e-01 3.314985334873199463e-01
9.199611097574234009e-02 3.259562551975250244e-01 -9.898796677589416504e-02 1.123534962534904480e-01 1.979451254010200500e-02 3.309741318225860596e-01 -2.139828354120254517e-01 2.339085638523101807e-01 3.007497787475585938e-01 2.551786899566650391e-01 -8.808738738298416138e-02 -6.334654241800308228e-02 8.940049447119235992e-03 -5.711900070309638977e-02 -6.279616802930831909e-02 2.497103810310363770e-01 -1.707646436989307404e-02 1.271378397941589355e-01 -1.040819808840751648e-01 -3.350374475121498108e-02 -9.143822640180587769e-02 -2.618297636508941650e-01 -1.167655661702156067e-01 -4.616985470056533813e-02 7.466718554496765137e-02 -3.789271414279937744e-01 -2.044326364994049072e-01 -2.443135082721710205e-01 1.992460042238235474e-01 5.288669839501380920e-02 -3.395292535424232483e-02 -8.098821155726909637e-03
-1.814966946840286255e-01 -9.936444461345672607e-02 1.032642871141433716e-01 -5.567519366741180420e-02 1.130194962024688721e-01 2.129263430833816528e-01 -1.168257892131805420e-01 1.430536955595016479e-01 1.599734723567962646e-01 1.691054701805114746e-01 -1.610915809869766235e-01 3.574178218841552734e-01 2.397496849298477173e-01 -1.388935148715972900e-01 -2.519840933382511139e-02 3.100925087928771973e-01 -9.424881637096405029e-02 4.867756739258766174e-02 -2.667572498321533203e-01 -2.775736749172210693e-01 -9.678456932306289673e-02 -1.271578818559646606e-01 -3.148837983608245850e-01 -7.554155588150024414e-02 -1.596972346305847168e-01 4.498890787363052368e-02 -9.266442060470581055e-02 -2.117844969034194946e-01 8.961842209100723267e-02 -1.659405380487442017e-01 -1.355624198913574219e-01 2.120942473411560059e-01
2.202420681715011597e-01 2.920680642127990723e-01 3.240844011306762695e-01 1.734764501452445984e-02 -1.346579641103744507e-01 6.645428389310836792e-02 -3.141317069530487061e-01 2.611976861953735352e-01 8.170664310455322266e-02 -8.615285903215408325e-02 -1.375756710767745972e-01 -1.220916304737329483e-02 -5.247818678617477417e-02 -1.472390741109848022e-01 -4.406828433275222778e-02 2.984022498130798340e-01 -2.341425269842147827e-01 -2.575637772679328918e-02 -1.564697027206420898e-01 6.563317775726318359e-02 -6.676344573497772217e-02 1.243388727307319641e-01 -1.160308495163917542e-01 -2.685113437473773956e-02 7.525265961885452271e-02 -1.912362426519393921e-01 -2.851170003414154053e-01 -2.596324682235717773e-01 -3.154977411031723022e-02 -8.970265835523605347e-02 5.467594787478446960e-02 3.185401558876037598e-01
4.150877520442008972e-02 1.581688970327377319e-02 2.485995590686798096e-01 -2.028614580631256104e-01 -1.117286388762295246e-03 2.799637429416179657e-02 -2.805151045322418213e-01 1.362663805484771729e-01 1.932255923748016357e-01 -2.209672704339027405e-03 1.675940006971359253e-01 7.579008489847183228e-02 2.137873619794845581e-01 -3.687511757016181946e-02 -8.126645535230636597e-02 4.745672047138214111e-01 1.139463111758232117e-01 8.311156183481216431e-02 -2.722211480140686035e-01 2.390397042036056519e-01 1.229756511747837067e-02 -1.073113083839416504e-01 -1.219450756907463074e-01 -7.750102132558822632e-02 9.827384725213050842e-03 -4.299132525920867920e-01 8.202470839023590088e-02 -7.111651450395584106e-02 -9.808227419853210449e-02 -2.968919090926647186e-02 1.371778696775436401e-01 -1.930478960275650024e-01
-8.883219212293624878e-02 1.159516200423240662e-01 2.417652308940887451e-01 -2.890460565686225891e-02 -1.473029553890228271e-01 2.834744751453399658e-02 -3.410162627696990967e-01 1.640981137752532959e-01 -2.013472020626068115e-01 1.474076062440872192e-01 -3.107819333672523499e-02 2.029966562986373901e-01 7.227058708667755127e-02 -9.957273304462432861e-02 -4.617512971162796021e-02 2.716562449932098389e-01 -4.869479835033416748e-01 -1.311276666820049286e-02 8.942381292581558228e-02 7.692009210586547852e-02 -1.174664497375488281e-01 -1.175532713532447815e-01 -2.811034917831420898e-01 8.079457283020019531e-02 1.990523189306259155e-01 1.474536061286926270e-01 -2.755319774150848389e-01 5.134965479373931885e-02 -1.890188753604888916e-01 6.252413243055343628e-02 6.273350119590759277e-02 1.014224961400032043e-01
8.583343774080276489e-02 2.600891888141632080e-01 1.901675164699554443e-01 -1.646953374147415161e-01 -3.830140829086303711e-01 2.087674140930175781e-01 1.419520676136016846e-01 -7.898894697427749634e-02 2.199486047029495239e-01 1.823761872947216034e-02 1.384079903364181519e-01 2.038948982954025269e-01 4.874822869896888733e-02 1.256339251995086670e-01 -1.550769954919815063e-01 1.249833628535270691e-01 -7.788895070552825928e-02 5.163609515875577927e-03 -1.488167047500610352e-01 -1.071327328681945801e-01 -1.077626086771488190e-02 -1.929623931646347046e-01 -2.242193967103958130e-01 -2.342800796031951904e-01 -8.255203813314437866e-02 -2.967432737350463867e-01 -3.867429494857788086e-01 -1.247097924351692200e-01 3.855186328291893005e-02 6.441444158554077148e-02 -1.260959208011627197e-01 -1.183040291070938110e-01
-7.666015625000000000e-02 -2.362331934273242950e-02 1.685677468776702881e-01 -1.924253553152084351e-01 6.161567196249961853e-02 -3.882330283522605896e-02 -4.146046638488769531e-01 1.970672458410263062e-01 2.215957939624786377e-01 8.483451604843139648e-02 2.382426708936691284e-02 1.930105313658714294e-02 -3.044591285288333893e-02 4.409457743167877197e-02 -6.265304982662200928e-02 4.500930905342102051e-01 3.437422215938568115e-02 6.279505044221878052e-02 2.137231640517711639e-02 -1.819737069308757782e-02 -1.704535931348800659e-01 6.791033782064914703e-03 -1.065647378563880920e-01 7.932828366756439209e-02 1.658872514963150024e-01 1.003302633762359619e-01 -3.023422360420227051e-01 9.365749359130859375e-02 -1.505877375602722168e-01 2.835716307163238525e-01 -2.571623027324676514e-01 2.929375469684600830e-01
-4.808234982192516327e-03 2.913499474525451660e-01 8.976580947637557983e-02 -3.779289545491337776e-03 -9.845010004937648773e-03 2.349783927202224731e-01 6.236501410603523254e-02 -2.177654653787612915e-01 2.160672657191753387e-02 2.304756045341491699e-01 1.465645059943199158e-02 9.494643658399581909e-02 1.299898177385330200e-01 1.576963067054748535e-01 -3.030625917017459869e-02 3.753013610839843750e-01 1.150988563895225525e-01 2.312854677438735962e-01 -9.596512466669082642e-02 1.413046866655349731e-01 1.102806851267814636e-01 -3.062915205955505371e-01 7.393297553062438965e-02 -1.396789588034152985e-02 2.324683964252471924e-01 -2.571575343608856201e-01 -3.376014828681945801e-01 -3.744810819625854492e-02 1.776846349239349365e-01 -1.539414525032043457e-01 2.359359413385391235e-01 -2.756387228146195412e-03
-3.365264087915420532e-02 5.843847617506980896e-02 5.580708011984825134e-02 5.509770661592483521e-02 -2.040097862482070923e-02 1.627044379711151123e-01 -2.260048836469650269e-01 2.460673302412033081e-01 -2.392748929560184479e-02 2.349734902381896973e-01 -2.104517519474029541e-01 -9.629471600055694580e-02 2.914827167987823486e-01 -5.447746440768241882e-02 -1.459415555000305176e-01 2.647780179977416992e-01 9.707315824925899506e-03 7.380697876214981079e-02 -4.715623259544372559e-01 -1.874560564756393433e-01 -8.525832556188106537e-03 -1.369464099407196045e-01 -2.715176939964294434e-01 -1.405469328165054321e-01 1.082116216421127319e-01 -1.126797869801521301e-02 -4.383000731468200684e-02 1.020567715167999268e-01 3.312176167964935303e-01 -2.182317525148391724e-01 -7.121443748474121094e-02 1.311096269637346268e-02
-4.929911810904741287e-03 1.658169329166412354e-01 6.256551295518875122e-02 -1.658595651388168335e-01 -2.133621126413345337e-01 1.415868848562240601e-01 -4.024567604064941406e-01 2.481864839792251587e-01 -1.627790033817291260e-01 5.797943472862243652e-01 -4.825821891427040100e-02 4.657810553908348083e-02 -6.684063374996185303e-02 -1.227010637521743774e-01 -6.867922842502593994e-02 2.330750375986099243e-01 -7.154528051614761353e-02 -1.316689252853393555e-01 -1.647462397813796997e-01 -1.907094568014144897e-01 5.709468573331832886e-02 1.454572826623916626e-01 -1.217727586627006531e-01 3.077180311083793640e-02 -3.407513955608010292e-03 -1.176848113536834717e-01 5.742207169532775879e-02 -1.198646798729896545e-02 -1.820230334997177124e-01 -8.897424489259719849e-02 1.125706955790519714e-01 9.494404494762420654e-02
8.357374370098114014e-02 8.989533782005310059e-02 4.285170435905456543e-01 -1.236177608370780945e-01 -1.112384870648384094e-01 -1.951796114444732666e-01 -2.179318815469741821e-01 7.643707841634750366e-02 2.346217781305313110e-01 3.983350470662117004e-02 -1.816279292106628418e-01 8.799386024475097656e-02 2.756727039813995361e-01 1.916936337947845459e-01 1.565691381692886353e-01 2.589766383171081543e-01 -1.903909891843795776e-01 -1.456618867814540863e-02 -2.073080539703369141e-01 -1.146624535322189331e-01 1.877227425575256348e-01 5.127426236867904663e-02 -6.200791522860527039e-02 -7.699820213019847870e-03 -6.479196716099977493e-03 2.685336172580718994e-01 -2.009763568639755249e-01 1.957701146602630615e-01 2.068968415260314941e-01 4.976286366581916809e-02 1.555301100015640259e-01 1.607154160737991333e-01
1.879917085170745850e-01 -1.686498969793319702e-01 4.129278957843780518e-01 5.406156554818153381e-02 -1.836237311363220215e-01 3.392058424651622772e-03 -2.340785712003707886e-01 8.896924555301666260e-02 3.812478482723236084e-02 7.112969458103179932e-02 -1.506383270025253296e-01 5.489111691713333130e-02 1.792668700218200684e-01 -1.356595009565353394e-01 -6.675585359334945679e-02 2.534162700176239014e-01 -2.171123325824737549e-01 -1.380822211503982544e-01 -1.718514412641525269e-01 -9.826198220252990723e-03 -8.525530993938446045e-02 -1.956936903297901154e-02 9.865193814039230347e-02 2.708443701267242432e-01 -1.425411105155944824e-01 -1.564271450042724609e-01 -3.003072142601013184e-01 2.842004299163818359e-01 2.014975100755691528e-01 9.282696247100830078e-02 3.682658821344375610e-02 2.490431368350982666e-01
-1.477084704674780369e-03 7.715380936861038208e-02 2.737431824207305908e-01 2.467484027147293091e-02 -1.253115236759185791e-01 1.176878511905670166e-01 -3.684259653091430664e-01 -2.262910902500152588e-01 8.622053265571594238e-02 1.712563186883926392e-01 9.861744940280914307e-02 1.300492137670516968e-01 1.429146230220794678e-01 3.000310361385345459e-01 -7.178691774606704712e-02 1.029409840703010559e-01 2.585290186107158661e-02 7.235853374004364014e-02 -2.514886260032653809e-01 -2.372104376554489136e-01 3.024305701255798340e-01 -5.825875326991081238e-02 -1.479622870683670044e-01 -1.575723588466644287e-01 -9.096542000770568848e-02 -1.305335760116577148e-01 -9.114082157611846924e-02 -1.393505036830902100e-01 1.359573006629943848e-01 2.452249526977539062e-01 3.088817596435546875e-01 -1.354311704635620117e-01
1.272780150175094604e-01 -1.661149412393569946e-02 3.006197810173034668e-01 8.566357195377349854e-03 -2.937406897544860840e-01 -5.829024687409400940e-02 -6.170435994863510132e-02 1.463225930929183960e-01 2.534549683332443237e-02 2.197930067777633667e-01 -9.339110553264617920e-02 1.309114545583724976e-01 2.389265224337577820e-02 2.212275713682174683e-01 2.014173120260238647e-01 4.123500883579254150e-01 -1.300713121891021729e-01 1.371301710605621338e-01 2.218051999807357788e-02 -1.775884069502353668e-02 6.811434030532836914e-02 -3.410805761814117432e-01 9.590475261211395264e-02 1.997359544038772583e-01 -1.047750264406204224e-01 1.901874989271163940e-01 -1.905195564031600952e-01 -2.460862696170806885e-01 2.701652422547340393e-02 1.495249476283788681e-02 1.743580251932144165e-01 2.475824505090713501e-01
-4.402686282992362976e-02 1.678420305252075195e-01 2.836145162582397461e-01 -4.363726451992988586e-02 -3.376674056053161621e-01 -6.299231946468353271e-02 -1.409619897603988647e-01 1.562657058238983154e-01 8.114609122276306152e-02 2.453579455614089966e-01 -2.423675507307052612e-01 -2.163977734744548798e-02 -1.781884729862213135e-01 -1.472731679677963257e-01 -4.601410776376724243e-02 4.495672881603240967e-01 1.043136138468980789e-02 6.767386198043823242e-02 4.854102805256843567e-02 -1.678763888776302338e-02 -4.260473698377609253e-02 -2.048171907663345337e-01 1.483309864997863770e-01 2.261867225170135498e-01 5.536513030529022217e-02 -8.253924548625946045e-02 -1.047117114067077637e-01 -2.324530333280563354e-01 9.410430490970611572e-02 2.324095070362091064e-01 1.916908323764801025e-01 2.070314735174179077e-01
1.015636697411537170e-01 1.924288719892501831e-01 1.930433809757232666e-01 2.215692251920700073e-01 4.697651043534278870e-02 2.721072435379028320e-01 3.501477837562561035e-02 1.583132743835449219e-01 -1.248850747942924500e-01 3.060582280158996582e-01 -1.681035608053207397e-01 1.684337556362152100e-01 1.257110685110092163e-01 1.309802755713462830e-02 -9.086097776889801025e-02 3.474295139312744141e-01 1.603931933641433716e-01 1.993448846042156219e-02 -3.759790658950805664e-01 -3.994156047701835632e-02 -2.598567008972167969e-01 -1.091897338628768921e-01 -1.471376568078994751e-01 1.230760440230369568e-01 -1.344954222440719604e-01 -1.015860065817832947e-01 -1.910896450281143188e-01 -1.664242297410964966e-01 1.712969094514846802e-01 -1.315027326345443726e-01 -9.568325430154800415e-02 1.385234594345092773e-01
-5.314854532480239868e-02 8.977611362934112549e-02 1.211065873503684998e-01 -3.774267062544822693e-02 2.758593857288360596e-01 -1.434534341096878052e-01 -3.612875044345855713e-01 2.403073385357856750e-02 1.754742562770843506e-01 2.428063899278640747e-01 -1.413582265377044678e-01 3.293318673968315125e-02 4.122526943683624268e-02 -1.385339051485061646e-01 -9.132760018110275269e-02 4.829692840576171875e-01 -1.719338446855545044e-02 -1.765165030956268311e-01 -5.964226648211479187e-02 -2.532927691936492920e-01 -2.085608690977096558e-01 2.110697478055953979e-01 1.478487998247146606e-01 -1.007939949631690979e-01 1.375938057899475098e-01 -7.315875589847564697e-02 -2.346574366092681885e-01 -1.074070557951927185e-01 8.248598873615264893e-02 1.176040899008512497e-02 2.339156419038772583e-01 1.257994771003723145e-02
-1.308535486459732056e-01 1.269514579325914383e-02 5.200736690312623978e-03 3.046883344650268555e-01 -1.175867840647697449e-01 3.520567715167999268e-01 -3.486596941947937012e-01 4.569035023450851440e-02 4.941800981760025024e-02 2.167707532644271851e-01 -1.608451604843139648e-01 4.313222691416740417e-02 -6.833891384303569794e-03 3.027116060256958008e-01 -1.328176558017730713e-01 1.415936052799224854e-01 7.335150241851806641e-02 9.648026898503303528e-03 -2.946693599224090576e-01 -9.839724004268646240e-02 -6.784773617982864380e-02 -2.160819917917251587e-01 -6.625163555145263672e-02 -1.352450624108314514e-02 4.647288471460342407e-02 -3.112266063690185547e-01 6.956227868795394897e-02 1.264851689338684082e-01 3.030536472797393799e-01 -1.043763235211372375e-01 4.087055101990699768e-02 1.994511932134628296e-01
-3.831434249877929688e-01 4.239501804113388062e-02 2.718999087810516357e-01 -2.279443480074405670e-02 -1.432822644710540771e-01 1.403503213077783585e-02 -2.205830663442611694e-01 2.078641355037689209e-01 1.900044977664947510e-01 1.948823332786560059e-01 -3.595220297574996948e-02 -1.626460254192352295e-01 -3.126826882362365723e-02 2.001771703362464905e-02 7.855627918615937233e-04 2.947981953620910645e-01 5.727097764611244202e-02 -2.819879353046417236e-01 -5.040369629859924316e-01 -1.597371548414230347e-01 6.775712128728628159e-03 -5.666257813572883606e-02 -1.628837585449218750e-01 -1.496733427047729492e-01 7.782138884067535400e-02 8.626800030469894409e-02 -3.613369539380073547e-02 -7.620903849601745605e-02 6.404614448547363281e-02 -1.590738296508789062e-01 3.889216855168342590e-02 9.035681188106536865e-02
-3.840646892786026001e-02 3.020344674587249756e-01 3.138067126274108887e-01 -5.603880708804354072e-05 -2.087156474590301514e-01 9.916519373655319214e-02 -3.198922276496887207e-01 6.564130634069442749e-02 9.718886762857437134e-02 9.160837531089782715e-02 -2.486375719308853149e-01 2.778971195220947266e-01 -6.927120685577392578e-02 3.894772380590438843e-02 3.203788772225379944e-02 2.294417321681976318e-01 -2.334336489439010620e-01 1.531607806682586670e-01 -4.825471714138984680e-02 -5.192357674241065979e-02 -1.003250777721405029e-01 2.193915396928787231e-01 2.213608175516128540e-01 1.574337780475616455e-01 4.495368525385856628e-02 9.451566264033317566e-03 -3.220519423484802246e-01 -2.710386738181114197e-02 -1.237705573439598083e-01 4.855076596140861511e-02 2.247816324234008789e-01 2.054165452718734741e-01
2.921985387802124023e-01 4.273765906691551208e-02 1.624421328306198120e-01 5.519267637282609940e-03 -1.859118640422821045e-01 3.599627017974853516e-01 4.521710053086280823e-02 2.507003843784332275e-01 2.899890542030334473e-01 9.352423250675201416e-02 -8.837892115116119385e-02 1.177130788564682007e-01 -2.831891179084777832e-02 1.774084717035293579e-01 1.262777894735336304e-01 4.601614773273468018e-01 -8.952055871486663818e-02 1.263998895883560181e-01 -1.858078390359878540e-01 -1.145924255251884460e-02 -2.105650752782821655e-01 -1.028314158320426941e-01 -9.357848763465881348e-02 2.830836176872253418e-01 -8.981795981526374817e-03 -1.465051621198654175e-01 -3.445110097527503967e-02 -1.453932523727416992e-01 1.089393720030784607e-01 6.506213545799255371e-02 9.130611270666122437e-02 1.100264191627502441e-01
-3.734451532363891602e-02 2.375514619052410126e-02 3.654872775077819824e-01 -2.045330777764320374e-02 -4.726240783929824829e-02 -9.841525554656982422e-02 1.146821081638336182e-01 1.302439812570810318e-02 -7.949385792016983032e-02 2.606805264949798584e-01 -1.099453344941139221e-01 3.879343718290328979e-02 8.820867538452148438e-02 2.663527727127075195e-01 -2.215624153614044189e-01 4.416927695274353027e-01 -2.908557653427124023e-01 -1.230014264583587646e-01 -2.192649245262145996e-01 -4.154056683182716370e-02 8.169253915548324585e-02 -1.790235191583633423e-01 -1.693880558013916016e-01 1.682456284761428833e-01 7.218718528747558594e-02 1.438685953617095947e-01 -1.596130281686782837e-01 2.893449068069458008e-01 1.106975376605987549e-01 1.453339755535125732e-01 -5.551008135080337524e-02 1.058913767337799072e-01
2.904224693775177002e-01 4.697280228137969971e-01 2.518651187419891357e-01 5.465969070792198181e-02 8.503952622413635254e-02 3.292335569858551025e-02 -3.151349425315856934e-01 -5.218325927853584290e-02 -9.535705298185348511e-02 -5.839624628424644470e-02 -1.230928003787994385e-01 1.821548342704772949e-01 2.041573971509933472e-01 7.491879165172576904e-02 3.174907760694622993e-03 2.354604154825210571e-01 -3.329750597476959229e-01 -8.022302389144897461e-02 -1.283462494611740112e-01 -1.807901710271835327e-01 -4.084827750921249390e-02 2.721585566177964211e-03 2.644436806440353394e-02 -7.876671850681304932e-02 -1.175560578703880310e-01 -9.278996288776397705e-02 -3.224027752876281738e-01 2.595932036638259888e-02 -7.850697636604309082e-02 1.824516206979751587e-01 9.227546304464340210e-02 -6.781400740146636963e-02
-2.143770605325698853e-01 1.415061652660369873e-01 -1.140116825699806213e-01 -2.883877754211425781e-01 -1.862669736146926880e-01 1.584311127662658691e-01 -3.259618580341339111e-01 1.325659900903701782e-01 2.732135057449340820e-01 1.659494340419769287e-01 -5.066433548927307129e-02 -7.490848749876022339e-02 2.972650341689586639e-02 2.807191610336303711e-01 -1.135626509785652161e-01 1.061238348484039307e-01 -9.744624048471450806e-02 -7.499931007623672485e-02 -6.393310427665710449e-02 -8.960028178989887238e-03 -1.437671631574630737e-01 -7.880699634552001953e-02 -1.277116388082504272e-01 -1.424408406019210815e-01 2.187488228082656860e-01 -2.204864919185638428e-01 -3.729177117347717285e-01 5.374515801668167114e-02 1.525921653956174850e-02 2.484139949083328247e-01 -1.721954643726348877e-01 1.650462001562118530e-01
2.083883732557296753e-01 -7.467755675315856934e-02 2.170399725437164307e-01 1.288445442914962769e-01 -3.995876386761665344e-02 3.445127904415130615e-01 1.998475193977355957e-01 1.453743129968643188e-01 2.686709463596343994e-01 2.514694929122924805e-01 -1.263878196477890015e-01 -5.314583703875541687e-02 9.270959347486495972e-02 7.888583838939666748e-02 -1.128451675176620483e-01 2.942094504833221436e-01 -2.736752033233642578e-01 -1.576839573681354523e-02 -1.692873388528823853e-01 -1.613580584526062012e-01 4.404817300383001566e-04 -9.476839751005172729e-02 -5.024062842130661011e-02 -1.762757152318954468e-01 1.271117031574249268e-01 -2.922508493065834045e-02 -2.730567380785942078e-02 -1.604486703872680664e-01 2.862803041934967041e-01 2.505879700183868408e-01 8.866763114929199219e-02 2.628072202205657959e-01
-1.274004727602005005e-01 1.124512106180191040e-01 6.060102209448814392e-02 -2.324316203594207764e-01 -1.105660051107406616e-01 7.401945441961288452e-02 -3.489360809326171875e-01 1.275864429771900177e-02 3.285621106624603271e-01 -1.520846188068389893e-01 -2.634011507034301758e-01 9.306307137012481689e-02 7.192634791135787964e-02 8.619482070207595825e-02 -6.776913255453109741e-02 2.423181086778640747e-01 -1.950266510248184204e-01 -2.242278158664703369e-01 -1.272451281547546387e-01 -1.264216564595699310e-02 1.257368326187133789e-01 -4.060442447662353516e-01 -2.125693112611770630e-02 -4.433811083436012268e-02 1.073752716183662415e-02 -3.590526580810546875e-01 -1.079980283975601196e-01 -1.398699730634689331e-01 -1.810284331440925598e-02 4.186390712857246399e-02 7.956829667091369629e-02 -1.798049509525299072e-01
-1.314488351345062256e-01 1.210583467036485672e-02 2.373145669698715210e-01 -1.758677065372467041e-01 -2.439432777464389801e-02 2.113519608974456787e-01 -2.810946106910705566e-01 -2.592529654502868652e-01 -9.174612909555435181e-02 1.566844433546066284e-02 1.838354915380477905e-01 1.002252921462059021e-01 1.601959615945816040e-01 3.313159942626953125e-01 -7.091046869754791260e-02 3.227089047431945801e-01 -2.759240940213203430e-02 -6.808369606733322144e-02 -2.480156570672988892e-01 -8.849476464092731476e-03 1.744589805603027344e-01 -2.123861759901046753e-01 -1.964996904134750366e-01 -3.789410740137100220e-02 -6.846164166927337646e-02 -7.016500458121299744e-03 -1.141609027981758118e-01 -2.975467741489410400e-01 2.634750008583068848e-01 9.530055522918701172e-02 1.977782249450683594e-01 -1.519755925983190536e-02
1.868839710950851440e-01 1.836931109428405762e-01 -1.600299477577209473e-01 -2.237670719623565674e-01 3.729569166898727417e-02 1.276199966669082642e-01 -2.840250432491302490e-01 6.136418133974075317e-02 7.582218945026397705e-02 1.224864721298217773e-01 -4.230730235576629639e-02 -3.596072271466255188e-02 6.607982516288757324e-02 -4.523139074444770813e-02 -1.668177694082260132e-01 2.105698138475418091e-01 -1.200238317251205444e-01 2.869033627212047577e-02 -3.215983808040618896e-01 -3.914532065391540527e-02 -2.189065665006637573e-01 -1.766778379678726196e-01 -1.373823881149291992e-01 1.929766684770584106e-02 1.709831953048706055e-01 -3.541524708271026611e-01 -1.770072877407073975e-01 -2.361735403537750244e-01 2.165790796279907227e-01 3.461748659610748291e-01 -4.797109588980674744e-02 -1.474425345659255981e-01
-2.175428569316864014e-01 5.244775116443634033e-02 1.707894355058670044e-01 -4.473797976970672607e-02 -2.785833775997161865e-01 1.121541708707809448e-01 -4.238965809345245361e-01 4.610016569495201111e-02 -3.512922674417495728e-02 -2.524163201451301575e-02 -1.144209224730730057e-02 1.050993353128433228e-01 -1.413115262985229492e-01 -1.128514036536216736e-01 -7.824730128049850464e-03 3.298261761665344238e-01 -3.625263273715972900e-01 1.266940534114837646e-01 -4.043121635913848877e-02 -8.813159167766571045e-02 -1.524405032396316528e-01 -8.114787936210632324e-02 -2.059101313352584839e-01 -3.513896092772483826e-02 6.701626628637313843e-02 5.544774979352951050e-02 -3.423747122287750244e-01 -3.284364938735961914e-02 -2.550753057003021240e-01 2.068452984094619751e-01 2.758580818772315979e-02 1.653617471456527710e-01
3.279729560017585754e-02 3.173535689711570740e-02 1.979088038206100464e-01 -2.287944406270980835e-01 2.539019100368022919e-02 -1.023324802517890930e-01 -4.101923704147338867e-01 7.180897146463394165e-02 4.762120917439460754e-02 3.233762085437774658e-01 -1.553819421678781509e-02 -2.860738523304462433e-02 4.069111347198486328e-01 4.464850202202796936e-02 -6.537461280822753906e-02 3.917295038700103760e-01 -2.142310887575149536e-01 7.768319547176361084e-02 -2.381757795810699463e-01 -9.517878643237054348e-04 9.606308490037918091e-02 1.516191512346267700e-01 -4.642068967223167419e-02 1.031800583004951477e-01 1.199726909399032593e-01 7.556448131799697876e-02 -1.938903927803039551e-01 1.341965645551681519e-01 -8.479104191064834595e-02 1.335033327341079712e-01 -1.476663649082183838e-01 1.116985604166984558e-01
-1.223610639572143555e-01 -3.204139322042465210e-02 3.415179550647735596e-01 2.917757034301757812e-01 1.728578656911849976e-01 2.319212108850479126e-01 -1.975961923599243164e-01 1.024888381361961365e-01 9.436545521020889282e-02 1.462074369192123413e-01 1.489834040403366089e-01 1.128109842538833618e-01 -1.144503057003021240e-02 8.457771688699722290e-02 5.255074054002761841e-02 1.660233289003372192e-01 -1.042029187083244324e-01 -6.340885907411575317e-02 -4.896020889282226562e-01 -2.175864875316619873e-01 -1.301614567637443542e-02 -1.457547992467880249e-01 -1.615163385868072510e-01 -3.335479646921157837e-02 1.567275375127792358e-01 -6.219596043229103088e-02 -2.057456374168395996e-01 -2.619359493255615234e-01 3.226429689675569534e-03 -1.427593231201171875e-01 1.710270792245864868e-01 8.150561153888702393e-02
-8.844947069883346558e-02 -4.901573061943054199e-02 3.060329258441925049e-01 5.387650430202484131e-02 -1.462243646383285522e-01 1.811705231666564941e-01 -1.118249073624610901e-01 2.539726197719573975e-01 -2.642512135207653046e-02 1.940592229366302490e-01 -2.430232912302017212e-01 3.573497757315635681e-02 6.740957498550415039e-02 1.102437302470207214e-01 -1.442373991012573242e-01 1.524868309497833252e-01 -3.418436273932456970e-02 -1.395048648118972778e-01 6.818253546953201294e-02 -1.293264925479888916e-01 -2.256221622228622437e-01 1.227111518383026123e-01 1.357263773679733276e-01 1.276077479124069214e-01 -1.358358711004257202e-01 -2.285261303186416626e-01 -4.203119575977325439e-01 2.253795117139816284e-01 1.117048040032386780e-01 2.443648725748062134e-01 2.012252360582351685e-01 2.215051352977752686e-01
3.059914112091064453e-01 8.360269712284207344e-04 2.426680475473403931e-01 -2.604088485240936279e-01 7.116445153951644897e-02 2.827092707157135010e-01 -4.212429225444793701e-01 1.626551300287246704e-01 1.903163455426692963e-02 2.012476921081542969e-01 -5.725988000631332397e-02 2.350889742374420166e-01 2.319973260164260864e-01 -1.006414964795112610e-01 -5.366168543696403503e-02 2.634694576263427734e-01 -1.858152896165847778e-01 -1.989640593528747559e-01 -6.666301935911178589e-02 -4.568977281451225281e-02 1.028639525175094604e-01 5.400747433304786682e-02 -1.933443695306777954e-01 -1.185993775725364685e-01 -1.222969144582748413e-01 1.383721977472305298e-01 -7.802948355674743652e-02 -1.826918497681617737e-02 -1.496368646621704102e-01 -1.789685785770416260e-01 -5.605633556842803955e-02 1.069621145725250244e-01
2.541604042053222656e-01 3.724458515644073486e-01 9.058408439159393311e-02 -5.904107168316841125e-02 1.310153491795063019e-02 4.783125966787338257e-02 -4.374271631240844727e-02 2.311976701021194458e-01 2.283719033002853394e-01 8.210602402687072754e-02 -8.613825589418411255e-02 5.876880511641502380e-02 1.455185413360595703e-01 -2.123200707137584686e-02 9.033248573541641235e-02 3.030565679073333740e-01 -4.117257893085479736e-01 8.372889831662178040e-03 -1.236427798867225647e-01 -4.301444441080093384e-02 6.202818080782890320e-02 -5.167064070701599121e-02 1.823569685220718384e-01 -1.770711392164230347e-01 2.284770756959915161e-01 3.885414451360702515e-02 -4.112933576107025146e-01 5.376660451292991638e-02 2.025182545185089111e-01 1.861064136028289795e-02 -1.304385438561439514e-02 -1.030802801251411438e-01
1.594817638397216797e-01 4.854886233806610107e-02 2.697968482971191406e-01 7.215319573879241943e-02 -1.519962996244430542e-01 1.843184083700180054e-01 -8.276651054620742798e-02 2.178791016340255737e-01 -1.151653453707695007e-01 1.159051358699798584e-01 -4.248071834444999695e-02 3.930034115910530090e-02 1.580582559108734131e-01 1.173098906874656677e-01 -1.582099795341491699e-01 3.756497502326965332e-01 -2.663417719304561615e-03 -1.511260569095611572e-01 -3.541398644447326660e-01 2.448823302984237671e-01 1.254317909479141235e-01 3.965777456760406494e-01 -4.009454324841499329e-02 -7.352191954851150513e-02 1.364387869834899902e-01 -1.629701852798461914e-01 3.245993331074714661e-02 -1.788268089294433594e-01 1.407677382230758667e-01 2.016159296035766602e-01 9.296743571758270264e-02 -1.109842956066131592e-01
-1.629940718412399292e-01 4.432997107505798340e-02 1.852800101041793823e-01 3.804674372076988220e-02 -5.441059470176696777e-01 1.118672490119934082e-01 -3.885631635785102844e-02 2.258579283952713013e-01 7.548774033784866333e-02 6.640648841857910156e-02 -4.264470338821411133e-01 6.281487643718719482e-02 1.006484031677246094e-01 1.079342439770698547e-01 -5.803174898028373718e-02 3.794368207454681396e-01 -3.722909837961196899e-02 2.047627978026866913e-02 4.094869270920753479e-02 -1.740967184305191040e-01 8.745584636926651001e-02 2.234491407871246338e-01 3.095328249037265778e-02 9.441930055618286133e-02 2.474380433559417725e-01 6.059258431196212769e-02 3.488997742533683777e-02 -3.526314347982406616e-02 8.436480909585952759e-02 5.863115936517715454e-02 5.611566454172134399e-02 1.651323437690734863e-01
1.329624652862548828e-01 2.014574706554412842e-01 1.266177147626876831e-01 -2.267620265483856201e-01 -1.853514611721038818e-01 5.123495459556579590e-01 -7.153466343879699707e-02 1.974592357873916626e-01 -6.607791036367416382e-02 1.331095397472381592e-01 -3.091493546962738037e-01 8.902660757303237915e-02 -7.078891247510910034e-02 1.049370691180229187e-01 -1.785941272974014282e-01 2.034776955842971802e-01 -1.257257461547851562e-01 2.106899172067642212e-01 -1.792135983705520630e-01 -1.146498247981071472e-01 4.179725423455238342e-02 1.292337626218795776e-01 1.407804042100906372e-01 1.595559865236282349e-01 -2.056364528834819794e-02 -2.428823709487915039e-01 -7.809988409280776978e-02 2.490624599158763885e-02 -8.168472349643707275e-02 -9.591222554445266724e-02 1.041778251528739929e-01 2.374208718538284302e-01
-1.853665411472320557e-01 1.065609455108642578e-01 2.131774276494979858e-01 -8.560168743133544922e-02 3.008778393268585205e-02 2.909477949142456055e-01 2.123228013515472412e-01 -1.162993535399436951e-01 1.071777567267417908e-01 2.253075838088989258e-01 -1.191892474889755249e-01 -1.254884600639343262e-01 6.816827505826950073e-02 1.298094540834426880e-01 -9.031472355127334595e-02 3.739520609378814697e-01 3.398201614618301392e-02 4.923748970031738281e-02 8.825326338410377502e-03 -7.742066681385040283e-02 -1.384203583002090454e-01 -1.904968321323394775e-01 8.869053423404693604e-02 1.067673191428184509e-01 3.523895442485809326e-01 -4.921475425362586975e-02 -4.007041156291961670e-01 5.682313442230224609e-02 1.613915711641311646e-01 -1.484332233667373657e-01 1.820235997438430786e-01 -1.991990804672241211e-01
-2.836894057691097260e-02 2.184592336416244507e-01 2.000951170921325684e-01 1.903923600912094116e-01 -1.211022585630416870e-01 3.811023533344268799e-01 -6.858716160058975220e-02 1.363088488578796387e-01 1.751129031181335449e-01 2.703750729560852051e-01 -2.020773142576217651e-01 -9.804233163595199585e-02 6.542312353849411011e-02 3.741872310638427734e-01 3.239509882405400276e-03 2.512971460819244385e-01 1.289920955896377563e-01 1.448652148246765137e-01 -2.399030029773712158e-01 -6.961749494075775146e-02 2.161356620490550995e-03 -1.909644454717636108e-01 -1.450464725494384766e-01 1.396359503269195557e-01 -7.819826900959014893e-02 2.227028831839561462e-02 2.121006883680820465e-02 -2.047382444143295288e-01 2.050397694110870361e-01 2.273826897144317627e-01 8.987510204315185547e-02 4.988597705960273743e-02
-1.294106338173151016e-02 1.293891221284866333e-01 2.998095750808715820e-01 9.482242166996002197e-02 1.125626116991043091e-01 -9.796003811061382294e-03 -1.221417933702468872e-01 1.697636991739273071e-01 1.134664341807365417e-01 -7.109362632036209106e-02 -2.625593841075897217e-01 -6.274489313364028931e-02 5.073307827115058899e-02 -1.233161762356758118e-01 -1.880673021078109741e-01 4.551737308502197266e-01 -3.285703361034393311e-01 -1.183683052659034729e-01 -1.777085661888122559e-01 1.353728473186492920e-01 -9.778662770986557007e-02 1.543315052986145020e-01 -4.603105038404464722e-02 -3.837696462869644165e-02 1.979912221431732178e-01 2.038624510169029236e-02 -4.096937179565429688e-01 -3.437697887420654297e-02 -5.156741291284561157e-02 -2.023747414350509644e-01 -1.207087561488151550e-01 2.988067455589771271e-02
-3.907023742794990540e-02 1.000547111034393311e-01 1.893253624439239502e-01 7.122122496366500854e-02 2.139586210250854492e-01 -1.494222227483987808e-02 -3.093667030334472656e-01 1.831690669059753418e-01 1.266773641109466553e-01 1.025656983256340027e-01 -3.005563020706176758e-01 1.675766706466674805e-01 -5.410668626427650452e-02 -6.316340714693069458e-02 -2.299602478742599487e-01 5.003631114959716797e-01 6.131117045879364014e-02 -1.105845719575881958e-01 5.772354081273078918e-03 1.067878976464271545e-01 -6.599519401788711548e-02 1.548152118921279907e-01 -3.080543689429759979e-02 6.990446895360946655e-02 1.714679598808288574e-01 -1.472800970077514648e-01 -2.802742421627044678e-01 -9.772948920726776123e-02 2.293280959129333496e-01 -1.408502161502838135e-01 7.184667140245437622e-02 1.968951523303985596e-01
1.095177158713340759e-01 1.550219804048538208e-01 4.764671251177787781e-02 3.173922300338745117e-01 -1.820733696222305298e-01 5.108501911163330078e-01 -2.342117726802825928e-01 -1.784387826919555664e-01 2.692392840981483459e-02 1.392440795898437500e-01 -7.667407393455505371e-02 1.151774451136589050e-01 -2.696850337088108063e-02 2.968973517417907715e-01 -1.958961039781570435e-02 2.277532666921615601e-01 -1.411355137825012207e-01 2.337476611137390137e-01 -1.539320200681686401e-01 3.608433902263641357e-02 1.568780690431594849e-01 1.417806744575500488e-01 1.767086684703826904e-01 1.277330815792083740e-01 -1.742433458566665649e-01 5.470210313796997070e-02 -2.120369523763656616e-01 -3.664548322558403015e-02 1.040366291999816895e-01 3.446542099118232727e-02 8.477337658405303955e-02 -9.539585560560226440e-02
2.489701956510543823e-01 8.560860157012939453e-02 -7.567101623862981796e-03 6.991421803832054138e-03 -2.229925245046615601e-01 7.628468424081802368e-02 -3.480262756347656250e-01 4.549334943294525146e-01 1.526210308074951172e-01 1.224765777587890625e-01 7.079798728227615356e-02 -1.364704817533493042e-01 1.736209541559219360e-01 1.950255036354064941e-01 -2.341325432062149048e-01 2.821146249771118164e-01 3.998412564396858215e-02 4.401705414056777954e-02 -1.366644054651260376e-01 -2.170187979936599731e-01 -1.223450899124145508e-01 1.017227172851562500e-01 1.694807410240173340e-01 -6.265640258789062500e-02 1.333170980215072632e-01 -2.100366950035095215e-01 2.287494949996471405e-03 -6.988721340894699097e-02 -6.893339008092880249e-02 1.966934055089950562e-01 2.012061923742294312e-01 -6.672888994216918945e-02
5.766891688108444214e-02 1.787519454956054688e-01 -9.367768466472625732e-02 6.913852412253618240e-03 -3.661908209323883057e-01 2.956119179725646973e-01 7.704969961196184158e-03 1.234637200832366943e-01 -1.802060306072235107e-01 3.211318850517272949e-01 -2.367761135101318359e-01 -7.292398810386657715e-02 -2.779648266732692719e-02 1.396765410900115967e-01 -5.599585361778736115e-03 2.681673169136047363e-01 -9.000757336616516113e-02 2.566652595996856689e-01 -1.686812490224838257e-01 -4.944387823343276978e-02 1.483611017465591431e-01 3.159903734922409058e-02 -8.032818883657455444e-02 1.513010859489440918e-01 2.058165147900581360e-02 -1.766693890094757080e-01 -2.495622485876083374e-01 -6.741768121719360352e-02 -1.007151082158088684e-01 -2.153775840997695923e-02 -2.057761847972869873e-01 3.482269346714019775e-01
-8.676715195178985596e-02 1.396294683218002319e-01 2.868413627147674561e-01 -1.663378924131393433e-01 -1.232196092605590820e-01 -2.066573649644851685e-01 -2.265960127115249634e-01 1.569065749645233154e-01 2.239110618829727173e-01 -4.918573424220085144e-03 -7.965010404586791992e-02 -6.920343637466430664e-02 1.320085972547531128e-01 1.032687425613403320e-01 3.291650116443634033e-02 3.132034838199615479e-01 -1.861275732517242432e-01 -7.298560440540313721e-02 -2.190727889537811279e-01 1.033761817961931229e-02 -1.012985631823539734e-01 2.791509032249450684e-02 -1.153620257973670959e-01 1.626672297716140747e-01 -2.345889434218406677e-02 2.783321142196655273e-01 -4.278301894664764404e-01 2.995831966400146484e-01 -8.152125403285026550e-03 5.487829912453889847e-03 1.266565322875976562e-01 1.865014433860778809e-01
1.091882735490798950e-01 4.004970788955688477e-01 5.651098862290382385e-02 -2.156945168972015381e-01 -5.778333172202110291e-02 3.866652026772499084e-02 -8.748570084571838379e-02 1.541935205459594727e-01 4.282550141215324402e-02 2.262090444564819336e-01 -1.768643110990524292e-01 2.745364792644977570e-02 1.406306773424148560e-01 -6.616967730224132538e-03 -1.950065344572067261e-01 2.187260836362838745e-01 -4.293027818202972412e-01 4.914170131087303162e-02 -7.993255555629730225e-02 3.605924546718597412e-02 -2.066163420677185059e-01 -5.085509642958641052e-02 1.255547255277633667e-02 -1.048971787095069885e-01 3.004186749458312988e-01 -2.252559661865234375e-01 -3.680997192859649658e-01 5.932218953967094421e-02 -1.055031791329383850e-01 -5.831916257739067078e-02 -3.653735667467117310e-02 -6.520640105009078979e-02
-2.201628983020782471e-01 2.240237314254045486e-03 -5.547216534614562988e-02 -1.330621987581253052e-01 -1.869140863418579102e-01 1.640482395887374878e-01 -3.746947646141052246e-01 7.815437763929367065e-02 2.975877523422241211e-01 -8.041047304868698120e-02 9.071635454893112183e-02 1.341510266065597534e-01 1.370698809623718262e-01 2.477765977382659912e-01 3.789346665143966675e-02 4.150731265544891357e-01 2.136595249176025391e-01 -4.898212105035781860e-02 -9.587598592042922974e-02 -6.774405390024185181e-02 -6.844317913055419922e-02 -2.872841805219650269e-02 -6.471000611782073975e-02 -7.889047265052795410e-02 2.996140420436859131e-01 -1.788596212863922119e-01 -3.046982288360595703e-01 -1.641045212745666504e-01 -1.698173955082893372e-02 5.322977155447006226e-02 1.575500816106796265e-01 -2.821885515004396439e-03
-3.123648464679718018e-01 3.507710061967372894e-03 -6.998678669333457947e-03 -8.465181291103363037e-02 -5.861240625381469727e-02 1.898706406354904175e-01 -2.353958487510681152e-01 -1.438018530607223511e-01 -1.392013579607009888e-01 7.873150706291198730e-02 7.543976604938507080e-02 -6.794761866331100464e-02 1.153207421302795410e-01 2.552454769611358643e-01 -8.466886729001998901e-02 3.198969960212707520e-01 -1.354588195681571960e-02 -7.735619693994522095e-02 -3.138412833213806152e-01 -3.116934560239315033e-02 2.117842584848403931e-01 -2.678059935569763184e-01 -2.539754807949066162e-01 -1.091254875063896179e-01 -8.343561738729476929e-02 -1.733034402132034302e-01 -2.511931359767913818e-01 -1.513140350580215454e-01 2.262415885925292969e-01 1.773195117712020874e-01 2.194365113973617554e-01 -5.830542370676994324e-02
-1.769693195819854736e-01 -1.996991195483133197e-04 6.119310110807418823e-02 1.744056493043899536e-01 2.524138987064361572e-02 1.231846027076244354e-02 -1.419295370578765869e-01 2.702754437923431396e-01 8.870453387498855591e-02 1.634389609098434448e-01 3.820995986461639404e-02 2.312560677528381348e-01 -3.233731165528297424e-02 1.775560826063156128e-01 -2.437460124492645264e-01 2.325654327869415283e-01 -2.940720021724700928e-01 1.598931550979614258e-01 -2.531627416610717773e-01 -1.084540933370590210e-01 -2.421259693801403046e-02 -2.251946032047271729e-01 -2.447778917849063873e-02 1.047685183584690094e-02 -1.428851038217544556e-01 8.025147765874862671e-02 -3.436886668205261230e-01 3.877962231636047363e-01 -2.928810194134712219e-03 2.355283796787261963e-01 1.132104173302650452e-01 3.713139146566390991e-02
4.159529879689216614e-02 -5.844702199101448059e-02 1.877841055393218994e-01 5.962174385786056519e-02 -5.716171488165855408e-02 4.435026049613952637e-01 -1.031500101089477539e-01 -7.688417285680770874e-02 3.290866911411285400e-01 2.016242444515228271e-01 -1.199405416846275330e-01 -3.184421956539154053e-01 8.295952528715133667e-02 3.836150169372558594e-01 -6.071232259273529053e-02 3.467923402786254883e-01 -1.251046825200319290e-02 2.521820068359375000e-01 -1.204340681433677673e-01 3.464052826166152954e-02 -1.141027435660362244e-01 -1.129826530814170837e-01 -6.379628926515579224e-02 3.842647746205329895e-02 1.187026798725128174e-01 -2.208160236477851868e-02 -5.882947891950607300e-02 -2.013282626867294312e-01 3.633791953325271606e-02 1.238113734871149063e-03 7.284054160118103027e-02 -1.442234367132186890e-01
8.366979658603668213e-02 3.614133894443511963e-01 2.421599812805652618e-02 -1.734694242477416992e-01 -1.820422112941741943e-01 2.638670504093170166e-01 -1.422139555215835571e-01 -2.555308118462562561e-02 2.148519456386566162e-01 -1.254748180508613586e-02 -1.024173051118850708e-01 4.320254325866699219e-01 7.616943866014480591e-02 9.206614643335342407e-02 -1.177557259798049927e-01 1.679573804140090942e-01 -1.901044510304927826e-02 1.206094101071357727e-01 -1.512062363326549530e-02 -6.132375076413154602e-02 3.134677931666374207e-02 4.465887323021888733e-02 1.015724241733551025e-02 -1.582847684621810913e-01 1.560823917388916016e-01 -2.175697684288024902e-01 -3.756707310676574707e-01 4.317602887749671936e-02 1.326812654733657837e-01 2.638864517211914062e-01 -2.592458948493003845e-02 -2.421066612005233765e-01
-2.383383363485336304e-02 3.181910812854766846e-01 3.508175611495971680e-01 9.039695560932159424e-02 -1.315596699714660645e-01 2.456704620271921158e-03 -3.722377121448516846e-01 2.029254436492919922e-01 9.539693593978881836e-02 -1.236579641699790955e-01 -1.480005830526351929e-01 2.321653813123703003e-01 -7.942499965429306030e-02 5.836122483015060425e-02 5.516906455159187317e-02 3.191163837909698486e-01 -2.147919237613677979e-01 2.547637224197387695e-01 -1.353031098842620850e-01 -1.879156008362770081e-02 3.204481210559606552e-03 7.766436785459518433e-02 1.069075539708137512e-01 7.842575758695602417e-02 1.606645807623863220e-02 -3.651630505919456482e-02 -1.613227277994155884e-01 -2.233049422502517700e-01 -2.357551455497741699e-02 6.942336261272430420e-02 3.198263645172119141e-01 1.289571821689605713e-01
-1.153366640210151672e-01 1.559904217720031738e-01 1.850159913301467896e-01 1.916939169168472290e-01 -1.563682258129119873e-01 1.486096233129501343e-01 -1.156253740191459656e-01 1.605871021747589111e-01 5.680421739816665649e-02 3.945913314819335938e-01 -1.327195912599563599e-01 6.605730205774307251e-02 -7.678811252117156982e-02 1.520628631114959717e-01 -2.540232799947261810e-02 3.533664643764495850e-01 -8.484635502099990845e-02 -1.504744738340377808e-01 -4.854374527931213379e-01 -1.282180696725845337e-01 8.611714467406272888e-03 -1.698444411158561707e-02 -4.031852353364229202e-03 -1.778406947851181030e-01 -2.473538964986801147e-01 -7.048065960407257080e-02 -1.390916854143142700e-01 -1.771316528320312500e-01 -1.079496443271636963e-01 -1.246468648314476013e-01 1.106177791953086853e-01 4.138234071433544159e-03
-3.740906342864036560e-02 2.120663970708847046e-01 1.609469354152679443e-01 1.404238343238830566e-01 1.961160004138946533e-01 -7.189905643463134766e-02 -2.769376635551452637e-01 6.236857175827026367e-02 6.719842553138732910e-02 2.268559532240033150e-03 -3.508707284927368164e-01 1.535741388797760010e-01 6.385888159275054932e-02 2.268902398645877838e-02 -2.541253864765167236e-01 3.565813899040222168e-01 -1.106350049376487732e-01 -9.152726829051971436e-02 -4.077684506773948669e-02 1.421232372522354126e-01 -5.216411128640174866e-02 -2.982579171657562256e-02 1.268469393253326416e-01 -6.245148181915283203e-02 3.678718507289886475e-01 -5.874883756041526794e-02 -4.315814971923828125e-01 -9.757674485445022583e-02 1.383892297744750977e-01 -1.241414025425910950e-01 -1.286232657730579376e-02 -2.964041568338871002e-02
-1.269898563623428345e-01 1.045790985226631165e-01 1.956310123205184937e-01 1.542969197034835815e-01 -2.460886389017105103e-01 3.211497068405151367e-01 1.158018782734870911e-01 2.536646127700805664e-01 5.527358129620552063e-02 2.950074970722198486e-01 -1.613766252994537354e-01 -8.179972879588603973e-03 2.470509260892868042e-01 1.013144105672836304e-01 -6.302178651094436646e-02 3.127309679985046387e-01 -1.354028582572937012e-01 1.650745719671249390e-01 -1.224414259195327759e-01 -3.153257817029953003e-02 4.254678729921579361e-03 -2.903332114219665527e-01 -9.020745009183883667e-02 -2.293753065168857574e-02 2.115735039114952087e-02 1.896543055772781372e-02 -2.637909539043903351e-02 1.155470311641693115e-01 4.172649085521697998e-01 1.817332953214645386e-02 -1.886613368988037109e-01 -2.660227380692958832e-02
2.147371768951416016e-01 2.174408584833145142e-01 2.954472601413726807e-01 2.511367797851562500e-01 1.240310743451118469e-01 3.569541871547698975e-01 -5.641492828726768494e-02 6.996138393878936768e-02 2.229198068380355835e-01 9.392707794904708862e-02 -8.294828236103057861e-02 -1.702717095613479614e-01 5.987897515296936035e-02 -1.455261707305908203e-01 -3.094184994697570801e-01 2.458912432193756104e-01 8.939400315284729004e-02 3.975712880492210388e-02 -1.274604499340057373e-01 -1.474565416574478149e-01 9.786088019609451294e-02 -1.501632481813430786e-01 5.034314841032028198e-02 -1.055675745010375977e-01 -3.807651251554489136e-02 -4.012258350849151611e-01 -1.775099188089370728e-01 -1.347009241580963135e-01 1.332108676433563232e-01 -4.296769946813583374e-02 -6.970539689064025879e-02 -1.071262825280427933e-02
-9.449204802513122559e-02 -9.466905891895294189e-02 3.148051500320434570e-01 -5.706077441573143005e-02 -6.218957155942916870e-02 -6.900098174810409546e-02 -4.344837367534637451e-01 3.334698677062988281e-01 1.967825889587402344e-01 2.517704963684082031e-01 -2.466441690921783447e-01 9.592405706644058228e-02 5.945929884910583496e-02 1.438998728990554810e-01 1.570024900138378143e-02 2.853963375091552734e-01 3.464700281620025635e-02 -1.804172396659851074e-01 -4.773125518113374710e-03 -6.398881971836090088e-02 -6.126199662685394287e-02 1.604438386857509613e-02 -2.467068284749984741e-02 1.893220841884613037e-01 2.165779173374176025e-01 1.107476069591939449e-03 -1.585074216127395630e-01 2.419249564409255981e-01 -1.493122130632400513e-01 4.846968874335289001e-02 -1.010142788290977478e-01 2.220819741487503052e-01
-4.405719786882400513e-02 1.149811297655105591e-01 2.912898957729339600e-01 1.835886985063552856e-01 2.027595043182373047e-01 -3.111729584634304047e-02 -3.314321041107177734e-01 1.608126908540725708e-01 1.063202768564224243e-01 1.196947842836380005e-01 -2.535313367843627930e-01 -8.364674448966979980e-02 1.011044457554817200e-01 -7.323524355888366699e-02 -3.323189318180084229e-01 2.782896459102630615e-01 -1.630910038948059082e-01 -2.496096491813659668e-01 -1.451768279075622559e-01 5.558760091662406921e-02 -1.144720092415809631e-01 2.273658812046051025e-01 -3.971492126584053040e-02 -1.470009889453649521e-02 2.013250142335891724e-01 -4.045933019369840622e-03 -3.194961249828338623e-01 -9.076319634914398193e-02 1.142223402857780457e-01 -1.412787586450576782e-01 1.442910730838775635e-01 6.140961125493049622e-02
6.447072140872478485e-03 -6.037166807800531387e-03 3.710842877626419067e-02 -1.465040072798728943e-02 -2.310131788253784180e-01 4.017904400825500488e-01 -2.095568925142288208e-02 1.029216200113296509e-01 2.493184804916381836e-01 2.601452171802520752e-01 -9.112174622714519501e-03 -3.180790841579437256e-01 8.466118574142456055e-02 2.976309657096862793e-01 -1.332757994532585144e-02 4.267129898071289062e-01 -3.016914427280426025e-02 1.586786657571792603e-01 -9.736690670251846313e-02 8.230897597968578339e-03 4.254119470715522766e-02 -8.234184235334396362e-02 5.628610774874687195e-02 -2.989260479807853699e-02 -6.288973987102508545e-02 -2.506486512720584869e-02 -1.612246930599212646e-01 -3.182349205017089844e-01 2.730037868022918701e-01 2.732490934431552887e-02 8.573769032955169678e-02 -2.494285069406032562e-02
4.796309024095535278e-02 3.236146569252014160e-01 2.953075468540191650e-01 1.210179999470710754e-01 6.660515069961547852e-02 9.619453549385070801e-02 -1.832481920719146729e-01 5.140774697065353394e-02 1.068772524595260620e-01 3.779127001762390137e-01 -1.526338607072830200e-01 8.759640902280807495e-02 2.495876699686050415e-02 5.047902464866638184e-02 -8.715125173330307007e-02 1.226527094841003418e-01 6.537348031997680664e-02 1.792501658201217651e-01 -3.823603987693786621e-01 -2.646520435810089111e-01 -9.479667991399765015e-02 1.864740997552871704e-02 -5.009965598583221436e-02 -2.466505169868469238e-01 -4.646137729287147522e-02 -8.276965469121932983e-02 -2.348233312368392944e-01 -3.115889728069305420e-01 4.285426437854766846e-02 -1.600198745727539062e-01 1.124822571873664856e-01 5.940119922161102295e-02
-3.496066108345985413e-02 2.086748331785202026e-01 1.120068430900573730e-01 1.235541999340057373e-01 -1.446405798196792603e-01 2.823751866817474365e-01 -2.067875266075134277e-01 7.986145466566085815e-02 -6.327127106487751007e-03 1.708887517452239990e-01 -2.215396165847778320e-01 2.905020713806152344e-01 -6.862661242485046387e-02 5.008505284786224365e-02 -1.939294636249542236e-01 2.360599786043167114e-01 1.631450504064559937e-01 3.901912644505500793e-02 -2.657163739204406738e-01 2.757772207260131836e-01 1.397946383804082870e-03 -1.660829931497573853e-01 -3.735566139221191406e-01 7.573301345109939575e-02 4.484843462705612183e-02 -1.818439215421676636e-01 -1.943623647093772888e-02 -1.022879332304000854e-01 6.948089599609375000e-02 -2.626157402992248535e-01 -7.097814977169036865e-02 2.048075646162033081e-01
6.721098721027374268e-02 3.984761610627174377e-02 1.429220139980316162e-01 1.945707947015762329e-01 -1.600229591131210327e-01 -1.262563979253172874e-03 -1.155347451567649841e-01 2.023307681083679199e-01 1.083418428897857666e-01 3.085752427577972412e-01 -3.274681419134140015e-02 2.010127753019332886e-01 1.465005576610565186e-01 1.063476428389549255e-01 -1.921887248754501343e-01 8.347719162702560425e-02 -2.171785980463027954e-01 -5.056162923574447632e-02 -5.962612107396125793e-02 6.127593666315078735e-02 2.289617359638214111e-01 -2.567047178745269775e-01 -1.630262657999992371e-02 -6.311096996068954468e-02 1.703355163335800171e-01 -4.409728571772575378e-02 -3.337225019931793213e-01 3.489016592502593994e-01 -1.254846993833780289e-02 3.286433219909667969e-01 2.489608377218246460e-01 1.295894980430603027e-01
8.366406708955764771e-02 3.797967135906219482e-01 1.910123229026794434e-01 -1.208913400769233704e-01 7.657374721020460129e-03 2.313433289527893066e-01 -2.367056207731366158e-03 1.313691586256027222e-01 1.027169078588485718e-01 -2.004973143339157104e-01 -2.057663500308990479e-01 3.856354579329490662e-02 2.327529788017272949e-01 -6.237129122018814087e-02 -1.983839832246303558e-02 3.127499222755432129e-01 -2.653096616268157959e-01 -1.818455606698989868e-01 -2.229641824960708618e-01 -1.553247421979904175e-01 -1.728897243738174438e-01 1.148263290524482727e-01 -6.475254893302917480e-02 2.047893032431602478e-02 -9.452743828296661377e-02 1.728641800582408905e-02 -3.250440359115600586e-01 -2.013539373874664307e-01 7.664591819047927856e-02 -7.921074330806732178e-02 8.787461370229721069e-02 2.750985026359558105e-01
-1.586474031209945679e-01 1.531695872545242310e-01 6.129773799329996109e-03 1.415180563926696777e-01 -2.472999133169651031e-02 2.537716031074523926e-01 -3.287550806999206543e-01 9.034421294927597046e-02 -3.347270190715789795e-02 3.221496343612670898e-01 -1.709710359573364258e-01 1.902153491973876953e-01 -1.478551980108022690e-02 1.723047941923141479e-01 -5.389611795544624329e-02 2.141400873661041260e-01 1.945586204528808594e-01 -3.885857015848159790e-02 -3.442665636539459229e-01 2.981554158031940460e-02 4.205898568034172058e-02 -2.279284596443176270e-01 -4.073977768421173096e-01 1.018639951944351196e-01 -9.427554905414581299e-03 -1.547330766916275024e-01 -6.708253175020217896e-02 1.669823527336120605e-01 1.050359979271888733e-01 -1.273653656244277954e-01 -2.240997925400733948e-02 1.675037145614624023e-01
-1.501975208520889282e-01 -8.285019546747207642e-03 2.005624622106552124e-01 8.429522067308425903e-02 1.162392720580101013e-01 2.482101172208786011e-01 -2.222470641136169434e-01 3.029368519783020020e-01 -6.705229729413986206e-02 2.436714470386505127e-01 -1.786550693213939667e-02 8.187734335660934448e-02 2.338231950998306274e-01 -3.260702639818191528e-02 -7.693734019994735718e-02 1.666311323642730713e-01 -3.472791984677314758e-02 1.049329042434692383e-01 -4.008843600749969482e-01 -4.122087731957435608e-02 -2.546156011521816254e-02 -1.573525071144104004e-01 -3.622808456420898438e-01 -1.367851793766021729e-01 2.362659424543380737e-01 -7.285205274820327759e-02 -9.929688274860382080e-02 1.254233717918395996e-01 2.627400457859039307e-01 -2.065340578556060791e-01 4.359477385878562927e-02 5.604461580514907837e-02
-2.053738981485366821e-01 1.680677384138107300e-01 3.657443076372146606e-02 -4.986393824219703674e-02 2.100293524563312531e-02 -2.940193936228752136e-02 -4.917031228542327881e-01 1.239920705556869507e-01 1.551873683929443359e-01 5.730477347970008850e-02 -2.020226120948791504e-01 6.015331298112869263e-02 4.252124205231666565e-02 -3.505878522992134094e-02 -2.848697900772094727e-01 1.679295450448989868e-01 1.924382895231246948e-01 1.339260935783386230e-01 -2.026449143886566162e-01 -2.192575186491012573e-01 2.393500655889511108e-01 -2.570046484470367432e-01 -1.228656545281410217e-01 6.058737263083457947e-02 1.768892109394073486e-01 -3.311955332756042480e-01 -5.912140384316444397e-02 -8.662186563014984131e-02 1.390805691480636597e-01 -1.550308167934417725e-01 -3.248952701687812805e-02 2.203741483390331268e-02
1.391669511795043945e-01 3.013062179088592529e-01 1.067258417606353760e-01 1.313721947371959686e-02 -7.647392898797988892e-02 2.034889012575149536e-01 -1.954222321510314941e-01 2.215672284364700317e-01 7.655984163284301758e-02 1.050903927534818649e-02 -4.307910799980163574e-03 7.540546357631683350e-02 2.392515987157821655e-01 -1.187510117888450623e-01 6.402287632226943970e-02 4.402873814105987549e-01 -3.269717991352081299e-01 2.354650795459747314e-01 4.556430131196975708e-02 -2.927322313189506531e-02 -5.379710346460342407e-02 -1.096041947603225708e-01 5.626424401998519897e-02 9.732364863157272339e-02 -4.420215263962745667e-02 7.929682731628417969e-02 -2.193209230899810791e-01 -3.946352899074554443e-01 5.425340309739112854e-02 1.489962488412857056e-01 1.480804234743118286e-01 -1.038804352283477783e-01
6.937229633331298828e-02 2.918235361576080322e-01 4.437451809644699097e-02 7.003741804510354996e-03 -2.324511706829071045e-01 1.151531562209129333e-01 6.643258035182952881e-02 8.797342330217361450e-02 -2.106409519910812378e-02 3.290078341960906982e-01 -3.734405338764190674e-01 -1.059630420058965683e-02 4.290468618273735046e-02 6.525724381208419800e-02 -8.582287281751632690e-02 3.666946589946746826e-01 1.234082132577896118e-01 -3.942622616887092590e-02 -2.559135258197784424e-01 -2.782431840896606445e-01 -6.270152330398559570e-02 1.935421824455261230e-01 1.380959898233413696e-01 -2.567564137279987335e-02 -2.035907506942749023e-01 -4.804055392742156982e-02 -1.695758253335952759e-01 -2.410385459661483765e-01 1.366584450006484985e-01 -4.232060909271240234e-02 1.678938716650009155e-01 1.796934455633163452e-01
2.866169251501560211e-02 -1.107589602470397949e-01 5.180419608950614929e-02 5.498909205198287964e-02 -8.566571772098541260e-02 2.630065977573394775e-01 -2.527992129325866699e-01 -2.665469236671924591e-02 2.004249691963195801e-01 1.051092222332954407e-01 -1.562240272760391235e-01 2.105170041322708130e-01 1.355362534523010254e-01 -4.714575782418251038e-02 -2.201561033725738525e-01 5.747821927070617676e-01 -2.536844313144683838e-01 1.234884411096572876e-01 2.585569620132446289e-01 -1.575817540287971497e-02 -2.896887250244617462e-02 -2.476716786623001099e-01 -1.430612206459045410e-01 -1.460016798228025436e-02 5.689680203795433044e-02 1.488058865070343018e-01 -4.157727956771850586e-02 -7.284013181924819946e-02 -5.184922367334365845e-02 1.942402124404907227e-01 7.324566692113876343e-02 -1.137292608618736267e-01
1.307711899280548096e-01 2.781720161437988281e-01 -1.523557864129543304e-02 -3.336442634463310242e-02 8.902573026716709137e-03 2.934987545013427734e-01 -2.461165934801101685e-01 2.508894540369510651e-02 -7.985036820173263550e-03 7.383151352405548096e-02 -3.159374892711639404e-01 2.033976651728153229e-02 7.214768230915069580e-02 -5.573188886046409607e-02 -2.753491997718811035e-01 2.530278265476226807e-01 -2.096451967954635620e-01 4.191491007804870605e-02 -1.606772243976593018e-01 9.497814625501632690e-02 3.420573845505714417e-02 1.470903456211090088e-01 2.562211011536419392e-04 -1.094368845224380493e-01 1.432090401649475098e-01 -3.022906184196472168e-01 -3.477563261985778809e-01 -1.510864645242691040e-01 -2.894362807273864746e-01 -1.368415355682373047e-01 9.373740851879119873e-02 1.434916704893112183e-01
7.082975655794143677e-02 8.792088180780410767e-02 1.019516214728355408e-01 1.613593548536300659e-01 -2.513646781444549561e-01 3.129642903804779053e-01 8.339061588048934937e-02 2.211498469114303589e-01 1.235923394560813904e-01 8.594272285699844360e-02 1.291213929653167725e-01 3.447019681334495544e-02 -2.076484449207782745e-02 3.331881761550903320e-01 1.499949395656585693e-01 4.415351152420043945e-01 -2.043207883834838867e-01 2.168611139059066772e-01 -3.185480237007141113e-01 -2.977940440177917480e-02 5.830760672688484192e-02 -1.421205252408981323e-01 -3.363122418522834778e-02 1.555127906613051891e-03 -5.841895937919616699e-02 7.260378450155258179e-02 5.175988003611564636e-02 2.356739901006221771e-02 3.386329412460327148e-01 1.143741607666015625e-01 -6.168673187494277954e-02 7.117965817451477051e-02
-1.977443844079971313e-01 1.180731132626533508e-01 4.659726098179817200e-02 -1.486979424953460693e-01 -3.120887465775012970e-02 3.036950230598449707e-01 -4.312831163406372070e-01 1.074286326766014099e-01 2.972913384437561035e-01 1.251481920480728149e-01 2.616018056869506836e-02 7.952857017517089844e-02 2.172136455774307251e-01 2.682580351829528809e-01 -4.075676575303077698e-02 3.256136178970336914e-02 4.065441433340311050e-03 9.842155873775482178e-02 8.543884754180908203e-02 -4.037622362375259399e-02 -1.409887820482254028e-01 -1.616699099540710449e-01 -1.338517516851425171e-01 -8.447799831628799438e-03 1.898823082447052002e-01 4.846471175551414490e-02 -3.488139212131500244e-01 -2.035560645163059235e-02 -2.707521431148052216e-02 1.023865342140197754e-01 1.262027174234390259e-01 3.587969243526458740e-01
8.311687409877777100e-02 4.286527633666992188e-01 2.167438268661499023e-01 -1.040845066308975220e-01 7.352235261350870132e-03 2.519999742507934570e-01 -2.071679085493087769e-01 -4.233554005622863770e-02 -6.808308511972427368e-02 2.403194159269332886e-01 -1.646890938282012939e-01 -9.337051771581172943e-03 1.250863224267959595e-01 1.320495754480361938e-01 -2.143495082855224609e-01 7.210344076156616211e-02 -3.241670727729797363e-01 5.975618213415145874e-02 -1.098815575242042542e-01 -2.201382629573345184e-02 4.570513218641281128e-02 -5.156620964407920837e-02 2.899118065834045410e-01 -1.109355986118316650e-01 2.690879404544830322e-01 -3.529891669750213623e-01 -1.165948212146759033e-01 3.858042508363723755e-02 -1.562619805335998535e-01 2.606266550719738007e-02 -9.479132294654846191e-02 -3.080625645816326141e-02
-4.201667383313179016e-02 1.899121850728988647e-01 3.045059442520141602e-01 -4.737292602658271790e-02 -1.666571348905563354e-01 -8.609017729759216309e-02 -2.777114212512969971e-01 1.920076906681060791e-01 1.360994279384613037e-01 -1.628674417734146118e-01 -1.595058664679527283e-02 1.873846948146820068e-01 -2.898081671446561813e-03 -1.387830823659896851e-01 6.068206205964088440e-02 3.480511903762817383e-01 -2.184713929891586304e-01 1.651626825332641602e-01 -1.389682292938232422e-01 -2.949172854423522949e-01 4.579017683863639832e-02 -2.642754092812538147e-02 1.783931106328964233e-01 9.787978231906890869e-02 -2.295531705021858215e-02 7.289837300777435303e-02 -4.801102578639984131e-01 -1.351172327995300293e-01 3.176443278789520264e-02 5.882643163204193115e-02 7.972998172044754028e-02 5.088507384061813354e-02
1.238561570644378662e-01 2.434051223099231720e-02 -1.321584433317184448e-01 1.993380859494209290e-02 -1.352330595254898071e-01 5.845758318901062012e-02 -4.290666282176971436e-01 -1.901522651314735413e-02 1.486417800188064575e-01 1.572921127080917358e-01 -8.365940302610397339e-02 1.897529214620590210e-01 5.551752820611000061e-02 1.889987587928771973e-01 -4.100399911403656006e-01 1.239551752805709839e-01 4.666784778237342834e-02 -1.876210272312164307e-01 -2.628099322319030762e-01 -3.159062936902046204e-02 -2.060431540012359619e-01 2.437163516879081726e-02 6.591077893972396851e-02 -1.556379441171884537e-02 1.289812847971916199e-02 -1.238545700907707214e-01 -3.743621408939361572e-01 1.600074470043182373e-01 1.975354552268981934e-01 2.418828606605529785e-01 -5.445881560444831848e-02 1.052060946822166443e-01
-6.342528760433197021e-02 1.631271094083786011e-01 3.287015557289123535e-01 1.509668678045272827e-01 -2.756016552448272705e-01 2.339486181735992432e-01 1.480274945497512817e-01 3.246530294418334961e-01 -1.015240326523780823e-01 4.634228944778442383e-01 -4.177268221974372864e-02 5.283820629119873047e-02 1.323302239179611206e-01 -1.240199059247970581e-01 -1.388228386640548706e-01 1.955931931734085083e-01 -9.268253296613693237e-02 -1.108776926994323730e-01 -2.237648069858551025e-01 5.430698394775390625e-03 1.673361510038375854e-01 -1.791076958179473877e-01 1.337895821779966354e-02 -1.947953999042510986e-01 -1.211568191647529602e-01 -4.945636540651321411e-02 -1.239714324474334717e-01 6.326532363891601562e-02 1.881464868783950806e-01 2.284601889550685883e-02 1.057974398136138916e-01 8.778183162212371826e-02
-3.981694579124450684e-02 -2.498827502131462097e-02 1.754188165068626404e-02 -2.311538159847259521e-02 -8.017535437829792500e-04 1.589617431163787842e-01 -2.207087129354476929e-01 -8.165396004915237427e-02 1.259956955909729004e-01 3.752449527382850647e-02 1.732570827007293701e-01 1.927980929613113403e-01 3.603391349315643311e-02 2.826229929924011230e-01 -1.315715610980987549e-01 5.271921157836914062e-01 3.159461310133337975e-03 2.264266312122344971e-01 -6.977389752864837646e-02 3.934391960501670837e-02 2.844868972897529602e-02 -2.858575582504272461e-01 -6.362245976924896240e-02 5.656996276229619980e-03 -9.976000338792800903e-02 -9.230976551771163940e-02 -8.428639173507690430e-02 -2.696224451065063477e-01 3.650258779525756836e-01 1.115918159484863281e-01 2.172745615243911743e-01 -1.411821842193603516e-01
-1.876796130090951920e-03 5.907837674021720886e-02 -7.883325219154357910e-02 -1.663241833448410034e-01 9.243288636207580566e-02 1.117471009492874146e-01 -3.732258677482604980e-01 7.875714451074600220e-02 1.626379936933517456e-01 4.249032139778137207e-01 -9.065721929073333740e-02 2.888405323028564453e-01 2.053729891777038574e-01 -4.748785495758056641e-02 1.385730970650911331e-02 3.293079137802124023e-01 2.326826006174087524e-02 -1.174518913030624390e-01 -2.605391144752502441e-01 1.148141250014305115e-01 -3.457332774996757507e-02 2.515299916267395020e-01 -1.165974810719490051e-01 1.066045686602592468e-01 2.430546730756759644e-01 6.927223503589630127e-02 -2.509274780750274658e-01 -1.150033846497535706e-01 -4.788177832961082458e-02 -8.465700596570968628e-02 -8.389227837324142456e-02 5.479823425412178040e-02
1.103264018893241882e-01 4.084118306636810303e-01 6.563483923673629761e-02 -1.495610624551773071e-01 9.319996461272239685e-03 8.303738385438919067e-02 -1.796176135540008545e-01 9.131045639514923096e-02 1.254616584628820419e-02 8.897797763347625732e-02 1.907978556118905544e-03 -5.913990736007690430e-02 2.255502343177795410e-01 3.900440409779548645e-02 -1.756237000226974487e-01 3.037025332450866699e-01 -3.309040069580078125e-01 5.381390452384948730e-02 -1.042918041348457336e-01 7.157063484191894531e-02 -5.743774771690368652e-02 -5.967213958501815796e-02 1.574036628007888794e-01 -2.800080776214599609e-01 2.370118647813796997e-01 -3.407426178455352783e-01 -2.836086750030517578e-01 3.341911360621452332e-02 -2.132566571235656738e-01 -6.433349102735519409e-02 -9.614934772253036499e-02 -9.270889312028884888e-02
5.418012663722038269e-02 2.067799717187881470e-01 1.159328669309616089e-01 -2.506617605686187744e-01 -1.407578736543655396e-01 2.003548480570316315e-02 -2.626773118972778320e-01 5.850864201784133911e-02 3.306447267532348633e-01 -2.086582779884338379e-01 -1.105927973985671997e-01 -1.412603165954351425e-02 1.036863680928945541e-02 8.100275695323944092e-02 -3.254064321517944336e-01 6.611903756856918335e-02 -2.406355738639831543e-01 2.250968515872955322e-01 -2.988475561141967773e-01 -1.297407001256942749e-01 -1.038400456309318542e-01 -4.528976976871490479e-02 -3.115510940551757812e-01 -1.673269420862197876e-01 1.139684841036796570e-01 -8.784826844930648804e-02 -1.333014070987701416e-01 9.935636073350906372e-03 1.467608958482742310e-01 1.584756523370742798e-01 -1.301628649234771729e-01 2.199788987636566162e-01
1.550683081150054932e-01 3.947389423847198486e-01 2.207771241664886475e-01 -2.329942137002944946e-01 -9.658470749855041504e-02 1.193313002586364746e-01 -2.834537625312805176e-01 -4.035138711333274841e-02 -1.158650666475296021e-01 3.470341563224792480e-01 -1.326928138732910156e-01 1.852646619081497192e-01 1.341115236282348633e-01 -1.507501453161239624e-01 -2.641334943473339081e-02 2.922426462173461914e-01 -1.913534253835678101e-01 3.040456445887684822e-03 -6.628787517547607422e-02 1.431510746479034424e-01 2.329201847314834595e-01 1.675933599472045898e-01 1.110016256570816040e-01 1.868152767419815063e-01 4.615948721766471863e-02 1.840665489435195923e-01 -1.635612547397613525e-01 5.963709205389022827e-02 3.739666938781738281e-02 1.312928497791290283e-01 -1.335295736789703369e-01 7.142719626426696777e-02
-7.633743435144424438e-02 2.813292741775512695e-01 3.047805838286876678e-02 -7.606966048479080200e-02 -1.570812761783599854e-01 7.573159039020538330e-02 -3.534259796142578125e-01 4.237452521920204163e-02 4.383915662765502930e-01 -8.197992295026779175e-02 -2.492222487926483154e-01 -1.248445585370063782e-01 -3.814489021897315979e-02 1.135790068656206131e-02 -4.736872389912605286e-02 1.620748043060302734e-01 -1.254337131977081299e-01 1.792180538177490234e-01 -1.361083984375000000e-01 -3.285043835639953613e-01 6.186529248952865601e-02 6.048426032066345215e-03 -1.217758357524871826e-01 -1.845799088478088379e-01 1.916445195674896240e-01 -2.275080680847167969e-01 -5.943224206566810608e-02 4.211623221635818481e-02 3.767054900527000427e-02 -6.972051411867141724e-02 -1.941932588815689087e-01 2.822284996509552002e-01
2.206664532423019409e-01 1.720714420080184937e-01 -1.283933222293853760e-01 1.309596002101898193e-01 9.075031429529190063e-02 4.179752767086029053e-01 -3.896722793579101562e-01 1.408236175775527954e-01 1.402565538883209229e-01 2.821026146411895752e-01 2.708402276039123535e-02 3.155329450964927673e-02 -9.169539436697959900e-03 -2.322948165237903595e-02 -2.911769784986972809e-02 1.773551404476165771e-01 -2.370849847793579102e-01 1.559785567224025726e-02 -4.197003841400146484e-01 6.897296756505966187e-02 1.068368554115295410e-01 -2.922973334789276123e-01 7.874494045972824097e-02 -7.610253989696502686e-03 -8.539724349975585938e-02 -1.627130061388015747e-01 2.588617056608200073e-02 4.471428319811820984e-02 8.905877918004989624e-02 3.310755640268325806e-02 -9.496510960161685944e-03 1.162510067224502563e-01
8.708360604941844940e-03 8.625951013527810574e-04 4.048403799533843994e-01 1.104758083820343018e-01 2.264459878206253052e-01 -7.134085893630981445e-02 -2.488753050565719604e-01 2.126124203205108643e-01 1.221684589982032776e-01 1.077776253223419189e-01 -3.581280708312988281e-01 4.131654649972915649e-02 -4.672166705131530762e-02 5.516556091606616974e-03 -3.483624756336212158e-01 2.448561191558837891e-01 -4.285813868045806885e-02 -5.829393491148948669e-02 -1.211133450269699097e-01 6.796628236770629883e-02 2.045509405434131622e-02 7.321090996265411377e-02 -8.532810024917125702e-04 -1.805793046951293945e-01 2.135017961263656616e-01 -4.303269088268280029e-02 -3.275983035564422607e-01 -2.272589206695556641e-01 1.414212584495544434e-01 -1.602306216955184937e-01 6.367371231317520142e-02 3.526098653674125671e-02
3.055193647742271423e-02 6.720581650733947754e-02 1.857435703277587891e-01 -1.590348780155181885e-01 1.164429187774658203e-01 2.405816763639450073e-01 -2.592249810695648193e-01 1.622480005025863647e-01 3.197284638881683350e-01 -1.274965852499008179e-01 1.446818858385086060e-01 4.143165424466133118e-02 2.623834013938903809e-01 1.902054846286773682e-01 -2.151478379964828491e-01 4.624255001544952393e-01 -3.048637416213750839e-03 8.527451008558273315e-02 -2.320597469806671143e-01 1.679345965385437012e-01 1.741180419921875000e-01 7.979399710893630981e-02 -7.864449918270111084e-02 -2.062099277973175049e-01 -8.714996278285980225e-02 -2.595967948436737061e-01 8.955124765634536743e-02 1.058859471231698990e-02 -4.145537689328193665e-02 2.291459403932094574e-02 -2.035788260400295258e-02 5.490751564502716064e-02
-1.434108912944793701e-01 5.425758194178342819e-03 3.713129460811614990e-01 1.125319972634315491e-01 2.418639324605464935e-02 2.452539950609207153e-01 -2.862027287483215332e-01 3.906471431255340576e-01 -3.954887390136718750e-03 3.217478096485137939e-01 1.150789111852645874e-01 6.215996295213699341e-02 1.834403276443481445e-01 -1.241178736090660095e-01 1.453215256333351135e-02 2.015426456928253174e-01 5.306642875075340271e-02 -1.945084482431411743e-01 -3.077384531497955322e-01 -1.021484956145286560e-01 -2.734664641320705414e-02 -3.082087635993957520e-01 -8.856291882693767548e-03 5.808604415506124496e-03 1.206350512802600861e-03 -1.797013729810714722e-01 -7.511807978153228760e-02 -5.004290491342544556e-02 -3.596663475036621094e-03 1.266863103955984116e-02 1.209150329232215881e-01 1.618960797786712646e-01
-1.204801946878433228e-01 -5.505200475454330444e-02 7.019035518169403076e-02 8.983730338513851166e-03 -2.295148372650146484e-01 9.524725377559661865e-03 -4.872737526893615723e-01 -2.752391155809164047e-03 -6.851168721914291382e-02 5.562630016356706619e-03 -2.570078969001770020e-01 8.356878906488418579e-02 -7.622169703245162964e-02 -1.544110476970672607e-01 -1.854157261550426483e-02 4.848700463771820068e-01 -3.396623730659484863e-01 1.134942397475242615e-01 1.446827054023742676e-01 -6.061765179038047791e-02 3.416089341044425964e-02 -1.672051846981048584e-01 -2.279856503009796143e-01 5.934713408350944519e-02 -1.361433323472738266e-02 -1.655278028920292854e-03 -2.501699924468994141e-01 -1.014384403824806213e-01 1.141395606100559235e-02 1.671181917190551758e-01 -6.731487065553665161e-02 3.524587303400039673e-02
1.337346732616424561e-01 3.028248250484466553e-01 2.840725481510162354e-01 5.495721101760864258e-02 -7.668090611696243286e-02 1.796310693025588989e-01 -2.549012303352355957e-01 1.869402676820755005e-01 1.622677743434906006e-01 -1.251516491174697876e-01 -1.434882879257202148e-01 6.313407421112060547e-02 -6.111728399991989136e-02 7.909279316663742065e-02 -2.669298946857452393e-01 3.219359517097473145e-01 -3.844665884971618652e-01 9.183925576508045197e-03 -8.658064156770706177e-02 4.807792231440544128e-02 -1.378205604851245880e-03 9.430146962404251099e-02 -3.411309048533439636e-02 -1.432530432939529419e-01 2.454282529652118683e-02 -2.275533378124237061e-01 -1.119706556200981140e-01 -2.659614086151123047e-01 -7.370554655790328979e-02 -1.600560843944549561e-01 -4.315841011703014374e-03 2.493210732936859131e-01
5.715472251176834106e-02 2.874076664447784424e-01 2.346159517765045166e-01 -3.791792690753936768e-01 -1.591699272394180298e-01 1.228611841797828674e-01 -3.185161948204040527e-01 1.382653713226318359e-01 3.271558284759521484e-01 -6.460263580083847046e-02 -5.512606818228960037e-03 3.821998089551925659e-02 -2.195578366518020630e-01 -8.104062080383300781e-02 -1.531375944614410400e-01 4.913450777530670166e-02 -2.873734533786773682e-01 4.430174827575683594e-02 -2.287135869264602661e-01 -2.031259536743164062e-01 -1.324401050806045532e-01 1.591916680335998535e-01 -1.169336140155792236e-01 -1.282241940498352051e-01 6.745802238583564758e-03 -4.418923333287239075e-02 -2.884156405925750732e-01 -2.804358862340450287e-02 4.806621000170707703e-02 1.940252492204308510e-03 -7.498645782470703125e-02 1.263164877891540527e-01
3.567785024642944336e-02 2.410964071750640869e-01 1.981087625026702881e-01 -1.172230169177055359e-01 6.893283873796463013e-02 2.883501052856445312e-01 8.439289778470993042e-02 -1.885107606649398804e-01 6.689344346523284912e-02 2.574047446250915527e-01 -1.384780555963516235e-02 2.099550366401672363e-01 3.187777474522590637e-02 8.039400726556777954e-02 7.169897202402353287e-03 3.286013901233673096e-01 5.498470738530158997e-02 1.471498906612396240e-01 -2.707489766180515289e-02 -1.773773133754730225e-02 -1.448947936296463013e-01 -2.788767516613006592e-01 -1.531131938099861145e-02 -8.140904456377029419e-02 3.078553974628448486e-01 -2.524178922176361084e-01 -3.147244155406951904e-01 5.363943986594676971e-03 1.756008863449096680e-01 -6.586804054677486420e-03 2.447902411222457886e-01 -2.163716256618499756e-01
1.412922590970993042e-01 1.940409988164901733e-01 -2.932258322834968567e-02 6.262967828661203384e-03 1.602737046778202057e-02 1.042960137128829956e-01 -2.936701476573944092e-01 6.968905031681060791e-02 7.533048093318939209e-02 3.734003305435180664e-01 1.048086397349834442e-02 3.770603239536285400e-01 2.136692851781845093e-01 3.335101529955863953e-02 8.443686366081237793e-02 2.938596308231353760e-01 1.505834516137838364e-02 1.396758109331130981e-01 -1.585138887166976929e-01 1.342847496271133423e-01 4.610419645905494690e-02 2.268115282058715820e-01 -9.348374605178833008e-02 -5.897535383701324463e-02 2.940942049026489258e-01 2.030394673347473145e-01 -2.795464694499969482e-01 1.350063681602478027e-01 -1.435636430978775024e-01 5.996915698051452637e-02 -2.218214422464370728e-02 1.847853362560272217e-01
2.558304369449615479e-01 1.341028362512588501e-01 -3.468575887382030487e-03 -4.662437364459037781e-02 9.066319465637207031e-02 3.047396242618560791e-01 -1.025181338191032410e-01 -5.084425210952758789e-02 7.789922505617141724e-02 2.135938256978988647e-01 1.104405522346496582e-02 -8.166447281837463379e-03 5.765677616000175476e-02 -1.110410913825035095e-01 -8.218517154455184937e-02 4.280833601951599121e-01 -3.344107419252395630e-02 9.176678210496902466e-02 -2.870337069034576416e-01 -5.664562061429023743e-02 -2.459627538919448853e-01 1.882581785321235657e-02 -1.499309539794921875e-01 2.503939568996429443e-01 -9.509395807981491089e-02 -2.472859323024749756e-01 -2.135844379663467407e-01 -2.767668664455413818e-01 2.082393616437911987e-01 1.941270977258682251e-01 -1.621623188257217407e-01 4.164943844079971313e-02
-3.342082500457763672e-01 2.330650947988033295e-02 -8.474926650524139404e-02 6.583578139543533325e-02 -1.673896759748458862e-01 1.738416254520416260e-01 -2.865824699401855469e-01 1.218380704522132874e-01 2.294944524765014648e-01 2.225919663906097412e-01 1.112889125943183899e-01 -1.438290067017078400e-02 1.382766664028167725e-01 4.079452455043792725e-01 1.717059314250946045e-02 2.853092551231384277e-01 7.033573836088180542e-02 1.520248651504516602e-01 -1.733558177947998047e-01 -1.458697468042373657e-01 -1.945414245128631592e-01 -6.221016123890876770e-02 -2.742764055728912354e-01 -6.712924689054489136e-02 2.111660689115524292e-01 -1.228691115975379944e-01 -8.795964717864990234e-02 -4.167636856436729431e-02 -1.065262705087661743e-01 1.632555425167083740e-01 3.844398632645606995e-02 1.717799156904220581e-01
5.762479454278945923e-02 1.277126073837280273e-01 -5.977130681276321411e-02 -1.985346674919128418e-01 -3.152991831302642822e-02 8.847330696880817413e-03 1.097540557384490967e-01 4.298518225550651550e-02 1.846424639225006104e-01 3.284257352352142334e-01 -2.565532326698303223e-01 1.342176347970962524e-01 8.142250031232833862e-02 3.259405121207237244e-02 -1.991036534309387207e-01 2.602310776710510254e-01 -1.448871102184057236e-02 1.814748495817184448e-01 -2.797941863536834717e-01 -4.100276827812194824e-01 -1.302860230207443237e-01 8.356963098049163818e-02 1.838687658309936523e-01 -1.369782090187072754e-01 -1.531054675579071045e-01 -2.488032728433609009e-01 -3.369092047214508057e-01 -6.595690548419952393e-02 -3.710025176405906677e-02 -1.321955919265747070e-01 -1.249405276030302048e-02 -5.726483464241027832e-02
1.881254278123378754e-02 -7.662691175937652588e-02 3.629002273082733154e-01 5.201534926891326904e-02 -8.588668704032897949e-02 -1.745690256357192993e-01 2.729242108762264252e-02 -3.128955140709877014e-02 1.568250656127929688e-01 1.549443751573562622e-01 1.399019360542297363e-02 -4.010271281003952026e-02 1.106092706322669983e-01 2.051886320114135742e-01 -3.137971460819244385e-01 4.018377363681793213e-01 -2.618808150291442871e-01 -1.755246371030807495e-01 -2.968818247318267822e-01 -1.179396659135818481e-01 -1.163861230015754700e-01 4.268409684300422668e-03 -1.855086833238601685e-01 8.179885894060134888e-02 2.502861917018890381e-01 8.362030237913131714e-02 2.610600553452968597e-03 2.990427911281585693e-01 1.360871493816375732e-01 1.925846189260482788e-02 -4.154617432504892349e-03 -1.450114250183105469e-01
-5.379580706357955933e-02 3.054859638214111328e-01 2.362935245037078857e-01 4.690608382225036621e-02 -2.480100244283676147e-01 2.560906410217285156e-01 2.689061500132083893e-02 -1.292635649442672729e-01 -1.243392378091812134e-01 1.436207890510559082e-01 -1.845614910125732422e-01 -5.049100518226623535e-02 1.857587844133377075e-01 2.420409396290779114e-02 3.483953326940536499e-02 3.162082433700561523e-01 2.393285036087036133e-01 -3.530240431427955627e-02 -4.332001209259033203e-01 5.386720597743988037e-02 -2.336082793772220612e-02 5.051179602742195129e-02 -7.553035020828247070e-02 7.117728143930435181e-02 2.433428764343261719e-01 -2.387515902519226074e-01 -2.483695559203624725e-02 -5.843952298164367676e-02 5.476922914385795593e-02 1.035735681653022766e-01 3.015594184398651123e-01 -6.603722274303436279e-02
1.123112738132476807e-01 3.119730949401855469e-01 2.377128452062606812e-01 4.067114740610122681e-02 -1.289698779582977295e-01 -2.265593595802783966e-02 -1.881922334432601929e-01 3.444945514202117920e-01 -1.864347979426383972e-02 -5.093786120414733887e-02 -2.070962190628051758e-01 2.052596211433410645e-01 1.853818632662296295e-02 -1.353528071194887161e-02 1.730236969888210297e-02 3.855561316013336182e-01 -2.809251546859741211e-01 5.194974597543478012e-03 -1.106302142143249512e-01 7.480640430003404617e-03 -8.884595707058906555e-03 6.680037081241607666e-02 1.083253547549247742e-01 1.182626187801361084e-02 2.489550113677978516e-01 -6.585076451301574707e-02 -4.268143773078918457e-01 -1.304851323366165161e-01 -1.531390845775604248e-01 7.594956550747156143e-03 1.090401224792003632e-02 1.625404506921768188e-01
-6.277289241552352905e-02 1.917915046215057373e-01 1.478312015533447266e-01 -2.880671918392181396e-01 -2.390143275260925293e-01 7.878224551677703857e-02 -2.886097431182861328e-01 -6.722472142428159714e-03 -1.032882481813430786e-01 1.202629730105400085e-01 5.028399452567100525e-02 1.231499239802360535e-01 -1.352040022611618042e-01 9.767168760299682617e-02 1.481964886188507080e-01 3.237555623054504395e-01 4.153959453105926514e-02 2.451745979487895966e-02 -4.545426964759826660e-01 6.528866291046142578e-02 -6.041981279850006104e-02 -4.177517294883728027e-01 -1.483621895313262939e-01 8.281081169843673706e-02 7.135899364948272705e-02 -2.599574625492095947e-01 3.986626118421554565e-02 -1.038147285580635071e-01 2.686350792646408081e-02 -3.189526265487074852e-03 6.459102779626846313e-02 -1.276083756238222122e-02
1.774871349334716797e-01 1.639725118875503540e-01 -4.018375650048255920e-02 -2.021148800849914551e-01 -8.300798386335372925e-02 1.444754600524902344e-01 -1.684779822826385498e-01 1.952666193246841431e-01 -9.240888804197311401e-02 2.110872715711593628e-01 -1.525161564350128174e-01 -1.706792116165161133e-01 -1.554386168718338013e-01 1.145450025796890259e-01 7.669964432716369629e-02 3.401074111461639404e-01 -5.149170011281967163e-02 -3.402868658304214478e-02 -2.640020549297332764e-01 -1.263749450445175171e-01 -6.844209879636764526e-02 -1.746718585491180420e-01 1.186414342373609543e-02 3.179515153169631958e-02 2.486891448497772217e-01 -2.456283569335937500e-01 -2.930783927440643311e-01 -8.139193058013916016e-03 -4.863433912396430969e-02 7.950434810481965542e-04 1.299968659877777100e-01 4.327957630157470703e-01
5.186012014746665955e-02 1.627021431922912598e-01 -2.461930550634860992e-02 -1.456188112497329712e-01 -2.064103186130523682e-01 2.973959781229496002e-02 -2.320404946804046631e-01 2.271312922239303589e-01 6.049154326319694519e-02 6.498381495475769043e-02 4.034826904535293579e-02 5.899794027209281921e-02 2.643610909581184387e-02 -2.752512991428375244e-01 -3.656323850154876709e-01 1.882606744766235352e-01 -3.832277953624725342e-01 2.055112570524215698e-01 -2.978514134883880615e-01 -2.617202699184417725e-01 1.602813005447387695e-01 1.079566329717636108e-01 5.590812861919403076e-02 -8.513567037880420685e-03 -3.440776839852333069e-02 3.279805928468704224e-02 -2.873572409152984619e-01 1.130775138735771179e-01 1.323873251676559448e-01 1.531669199466705322e-01 -6.984096020460128784e-02 1.057619303464889526e-01
1.492824256420135498e-01 1.485228911042213440e-02 1.162759661674499512e-01 -9.738172590732574463e-02 8.503242582082748413e-02 2.894841730594635010e-01 -4.280752539634704590e-01 2.950167059898376465e-01 -3.510466217994689941e-02 1.897290199995040894e-01 9.031903743743896484e-02 1.623393446207046509e-01 2.005601078271865845e-01 2.699913680553436279e-01 2.668531797826290131e-02 2.648471891880035400e-01 -1.702448278665542603e-01 1.695248298346996307e-02 -3.094002902507781982e-01 -7.058111485093832016e-03 1.517021912150084972e-03 2.254613339900970459e-01 -1.200870946049690247e-01 1.817723810672760010e-01 1.023761555552482605e-01 7.639732956886291504e-02 -2.411119639873504639e-02 -1.643737107515335083e-01 -7.312313467264175415e-02 -1.358479168266057968e-02 -1.932781338691711426e-01 1.652500182390213013e-01
1.316716894507408142e-03 9.328584372997283936e-02 3.371573984622955322e-01 -8.159324526786804199e-02 -1.168534979224205017e-01 9.126185614150017500e-05 -8.794262260198593140e-02 -1.907740980386734009e-01 -3.590575233101844788e-02 1.208525821566581726e-01 -2.326241731643676758e-01 -3.356201201677322388e-02 4.395573735237121582e-01 1.895365566015243530e-01 1.528040170669555664e-01 3.268903195858001709e-01 -1.736023277044296265e-01 1.223850995302200317e-01 -2.433497905731201172e-01 -2.034044116735458374e-01 1.593233644962310791e-01 -6.296517793089151382e-03 -1.568868607282638550e-01 -9.948562085628509521e-02 -1.781102716922760010e-01 8.480875194072723389e-02 -2.340670526027679443e-01 1.205310039222240448e-02 3.776075318455696106e-02 1.322833001613616943e-01 -7.102543860673904419e-02 2.433994263410568237e-01
-1.460416167974472046e-01 2.509732246398925781e-01 2.646780908107757568e-01 -3.749618530273437500e-01 -1.664095371961593628e-01 9.201161563396453857e-02 -3.906895220279693604e-02 -1.543384939432144165e-01 8.236727118492126465e-02 1.298304796218872070e-01 8.032518625259399414e-02 -7.493385672569274902e-02 2.352692335844039917e-01 1.198319643735885620e-01 -2.253118529915809631e-02 2.341611683368682861e-01 2.986624538898468018e-01 6.771426647901535034e-02 -3.426877260208129883e-01 1.450606342405080795e-02 2.751078270375728607e-02 7.329179346561431885e-02 -1.006417721509933472e-01 3.984553366899490356e-02 -5.726756528019905090e-03 -2.038412243127822876e-01 -3.398088514804840088e-01 6.766295433044433594e-02 2.291141301393508911e-01 1.004126667976379395e-02 1.290969252586364746e-01 -1.503442823886871338e-01
2.059775590896606445e-01 2.522563040256500244e-01 -7.513449341058731079e-02 -7.845991849899291992e-02 -1.421677768230438232e-01 1.236191540956497192e-01 -3.479102849960327148e-01 1.591451913118362427e-01 7.406150549650192261e-02 4.611490964889526367e-01 -4.898842424154281616e-03 1.961509436368942261e-01 1.738875955343246460e-01 -1.124958768486976624e-01 -3.653659299015998840e-02 3.549682199954986572e-01 -2.637133188545703888e-02 -1.408604979515075684e-01 -2.136231660842895508e-01 -7.623118814080953598e-03 8.338845521211624146e-02 3.084893524646759033e-01 -1.093063727021217346e-01 6.749561429023742676e-02 -5.714383348822593689e-02 5.345143005251884460e-02 -2.383799701929092407e-01 -1.064930930733680725e-01 -4.159695655107498169e-02 -2.417477406561374664e-02 -8.385235816240310669e-02 7.012213021516799927e-02
9.842540323734283447e-02 3.871329426765441895e-01 1.644187271595001221e-01 1.145842019468545914e-02 -2.605566382408142090e-01 2.453626990318298340e-01 -6.159128993749618530e-02 9.172400087118148804e-02 -1.655515283346176147e-01 2.340599447488784790e-01 -9.562301635742187500e-02 -8.063942193984985352e-02 -2.013742327690124512e-01 1.029488742351531982e-01 2.922332286834716797e-02 4.574384689331054688e-01 -1.570459604263305664e-01 7.989072054624557495e-02 -1.888592243194580078e-01 -6.046630442142486572e-02 1.051557362079620361e-01 -1.048567891120910645e-01 1.893686354160308838e-01 -3.699634596705436707e-02 -7.241246756166219711e-03 -1.763037741184234619e-01 -2.098487168550491333e-01 -3.250799328088760376e-02 -2.312954664230346680e-01 -9.750586748123168945e-02 -1.458783745765686035e-01 1.540087461471557617e-01
-2.103634625673294067e-01 1.944431811571121216e-01 -2.109040766954421997e-01 -2.944315969944000244e-02 -1.048763990402221680e-01 3.222470581531524658e-01 -3.484441339969635010e-01 1.279476433992385864e-01 -9.139284491539001465e-02 -4.743786528706550598e-02 1.137015745043754578e-01 9.815350919961929321e-02 2.005640417337417603e-01 -6.014299578964710236e-03 -2.331874072551727295e-01 4.572578072547912598e-01 -7.861550152301788330e-02 4.788530245423316956e-02 6.259605288505554199e-02 -1.148527041077613831e-01 -1.838723123073577881e-01 -9.319432079792022705e-02 -8.624234050512313843e-02 -9.520782530307769775e-02 -2.645190060138702393e-02 -4.610116779804229736e-02 -2.300057858228683472e-01 1.837204098701477051e-01 -1.519310325384140015e-01 2.119057029485702515e-01 1.463608350604772568e-02 2.020290791988372803e-01
4.047904536128044128e-02 -1.190404966473579407e-01 2.679322063922882080e-01 5.045363306999206543e-02 -5.264187976717948914e-02 -9.501397609710693359e-02 -9.079124778509140015e-02 2.000425904989242554e-01 1.727719157934188843e-01 1.348211020231246948e-01 -2.852345705032348633e-01 -3.795814141631126404e-02 3.468039333820343018e-01 8.070900291204452515e-02 -3.943931460380554199e-01 4.191025495529174805e-01 -1.150065585970878601e-01 3.405640833079814911e-03 2.213702537119388580e-02 -5.608446896076202393e-02 -1.975469589233398438e-01 2.158287726342678070e-02 -1.318555325269699097e-01 1.371870487928390503e-01 2.644049525260925293e-01 -2.207872644066810608e-02 -6.939186155796051025e-02 2.421541363000869751e-01 -4.607270658016204834e-02 -3.151614591479301453e-02 -5.509356781840324402e-02 1.685809940099716187e-01
3.712433949112892151e-02 9.043820947408676147e-02 1.525219976902008057e-01 1.869668960571289062e-01 -2.379058301448822021e-01 3.116424977779388428e-01 8.618585765361785889e-02 1.565496027469635010e-01 -2.441366203129291534e-03 4.050322473049163818e-01 -1.906323730945587158e-01 -1.456734836101531982e-01 1.737850457429885864e-01 1.385022401809692383e-01 -8.661492168903350830e-02 2.022234797477722168e-01 -2.007706910371780396e-01 2.063190788030624390e-01 -2.267108261585235596e-01 4.847979918122291565e-02 1.242508441209793091e-01 -2.406843751668930054e-01 -1.073820590972900391e-01 -2.602925896644592285e-01 9.655699133872985840e-02 -7.106296718120574951e-02 -3.080073185265064240e-02 8.515032939612865448e-03 3.282049298286437988e-01 -3.158659441396594048e-03 -1.206967309117317200e-01 -1.423205528408288956e-02
-1.451552063226699829e-01 1.359880566596984863e-01 2.020081132650375366e-01 1.252344995737075806e-01 -9.657812118530273438e-02 1.591366231441497803e-01 -1.189701408147811890e-01 1.716838181018829346e-01 1.418437361717224121e-01 2.951723337173461914e-01 -1.478689908981323242e-01 7.967711985111236572e-02 9.860906749963760376e-02 1.454431265592575073e-01 1.116728484630584717e-01 2.552843093872070312e-01 -2.158134244382381439e-02 -1.433458626270294189e-01 -5.050718188285827637e-01 -1.656245291233062744e-01 9.168912470340728760e-02 -3.080279566347599030e-02 -3.691258653998374939e-02 -2.304465621709823608e-01 -2.149488925933837891e-01 1.778929978609085083e-01 -7.206190377473831177e-02 -2.316204458475112915e-01 -2.250234596431255341e-02 -7.149572670459747314e-02 1.777511090040206909e-01 2.010393738746643066e-01
-1.740259118378162384e-02 6.963445991277694702e-02 3.308959603309631348e-01 -6.177004054188728333e-02 -4.574336856603622437e-02 -1.152320653200149536e-01 -5.775933712720870972e-02 -4.823877289891242981e-02 -8.092336356639862061e-02 3.212277218699455261e-02 -2.699427902698516846e-01 -2.032592333853244781e-02 4.094711244106292725e-01 2.824645638465881348e-01 8.467237651348114014e-02 4.624173343181610107e-01 -9.396880865097045898e-02 2.860746681690216064e-01 -2.001185864210128784e-01 -1.759895831346511841e-01 4.786776751279830933e-02 6.121352314949035645e-02 -9.423760324716567993e-02 -1.399054825305938721e-01 -8.612337708473205566e-02 1.166981756687164307e-01 -1.716170758008956909e-01 -6.203673407435417175e-02 4.021814465522766113e-02 5.703043565154075623e-02 -5.935813486576080322e-02 2.286490499973297119e-01
-3.905594930984079838e-04 2.972296178340911865e-01 1.853639185428619385e-01 -2.803395874798297882e-02 1.375498175621032715e-01 -2.845163084566593170e-02 -1.633088439702987671e-01 3.070360422134399414e-01 -1.256075501441955566e-01 -1.108118146657943726e-01 -2.420289367437362671e-01 1.889254748821258545e-01 2.749393880367279053e-02 -6.729402393102645874e-02 -1.511366963386535645e-01 2.686049640178680420e-01 4.377688840031623840e-02 1.012523546814918518e-01 -3.527159988880157471e-01 9.066154062747955322e-02 -1.560328006744384766e-01 4.245887696743011475e-02 -5.580884590744972229e-02 1.650236546993255615e-02 1.190677434206008911e-01 -1.425479352474212646e-01 -3.389174342155456543e-01 -2.510500252246856689e-01 1.240823343396186829e-01 -2.650668919086456299e-01 -6.254143267869949341e-02 1.922154277563095093e-01
-1.117017269134521484e-01 3.974981606006622314e-02 2.811149060726165771e-01 -6.628911942243576050e-02 -6.788071244955062866e-03 -7.222215831279754639e-02 -7.942125201225280762e-02 1.599635742604732513e-02 1.225630845874547958e-02 1.264421045780181885e-01 -3.031118810176849365e-01 -1.731070280075073242e-01 4.110480844974517822e-01 3.106985092163085938e-01 6.986167281866073608e-02 4.050015509128570557e-01 -1.508852988481521606e-01 2.476534843444824219e-01 -1.853928565979003906e-01 -1.798698157072067261e-01 1.531360596418380737e-01 7.881572842597961426e-02 -9.279952198266983032e-02 -1.098871305584907532e-01 -1.280269622802734375e-01 9.086743742227554321e-02 -2.141643166542053223e-01 2.765122614800930023e-02 3.610918670892715454e-02 6.098551675677299500e-02 -8.840859681367874146e-02 1.817298084497451782e-01
-1.878553032875061035e-01 2.327131181955337524e-01 2.174704819917678833e-01 2.012889087200164795e-02 -3.061164319515228271e-01 1.663943529129028320e-01 2.169229276478290558e-02 1.816501319408416748e-01 1.649743993766605854e-03 9.110836684703826904e-02 -3.893421888351440430e-01 1.725407689809799194e-02 2.152193933725357056e-01 8.034304529428482056e-02 -5.856019631028175354e-02 3.874744772911071777e-01 5.683039128780364990e-02 -1.565713137388229370e-01 -1.522957831621170044e-01 -1.937441229820251465e-01 -5.504485219717025757e-02 1.419148892164230347e-01 2.015273272991180420e-01 -7.223633117973804474e-03 -4.954973608255386353e-02 -1.624934189021587372e-02 -1.195870935916900635e-01 -2.485028952360153198e-01 -5.693101510405540466e-02 1.932101547718048096e-01 -9.264685213565826416e-02 2.474410831928253174e-01
7.542322576045989990e-02 7.569340616464614868e-02 9.451933205127716064e-02 -2.833338640630245209e-02 -1.848537623882293701e-01 -1.359273493289947510e-01 -3.405659645795822144e-02 1.691620051860809326e-01 1.254400014877319336e-01 2.413588464260101318e-01 -1.540660709142684937e-01 1.113037467002868652e-01 1.447731256484985352e-01 1.160984486341476440e-01 6.003129482269287109e-02 3.789389431476593018e-01 -5.758418515324592590e-02 1.400223970413208008e-01 -7.006128877401351929e-02 -1.540488302707672119e-01 -6.059160456061363220e-02 6.762142758816480637e-03 2.071901708841323853e-01 -3.393193483352661133e-01 -1.313451081514358521e-01 -3.079842962324619293e-02 -5.338768362998962402e-01 -9.192368388175964355e-02 -1.401485800743103027e-01 7.557279616594314575e-02 1.894402205944061279e-01 -1.356919556856155396e-01
3.178491592407226562e-01 2.571383118629455566e-01 -4.131216183304786682e-02 -1.176809966564178467e-01 4.647580534219741821e-02 3.826783597469329834e-01 -1.657823920249938965e-01 -4.363316670060157776e-02 4.181820526719093323e-02 1.498867124319076538e-01 -1.199343651533126831e-01 -1.572826653718948364e-01 1.899750381708145142e-01 2.843172103166580200e-02 -1.184594482183456421e-01 3.891683518886566162e-01 -4.589875787496566772e-02 -4.865805059671401978e-02 -1.379766911268234253e-01 -5.496166646480560303e-02 -1.649783998727798462e-01 -9.308186918497085571e-02 -2.729163765907287598e-01 2.563877999782562256e-01 1.477774679660797119e-01 -1.375716477632522583e-01 -1.386750191450119019e-01 -2.870356738567352295e-01 9.810114651918411255e-02 1.059527099132537842e-01 2.766801603138446808e-02 -8.338514715433120728e-02
1.109185293316841125e-01 -1.494388729333877563e-01 -3.326471894979476929e-02 2.417094111442565918e-01 -2.648140788078308105e-01 1.784451603889465332e-01 -2.233783900737762451e-01 1.701752990484237671e-01 3.161345124244689941e-01 3.225365281105041504e-01 2.413798719644546509e-01 -7.450261618942022324e-03 3.881558775901794434e-02 2.863934934139251709e-01 -2.241644114255905151e-01 2.992553412914276123e-01 -1.453740708529949188e-02 2.240917086601257324e-01 4.546432197093963623e-02 -7.426266372203826904e-02 -4.722036421298980713e-02 8.356701582670211792e-02 -2.837878465652465820e-01 -2.071925811469554901e-02 -2.454105764627456665e-02 -1.098533347249031067e-01 -1.408021450042724609e-01 1.053598076105117798e-01 8.932441473007202148e-02 -7.121138274669647217e-02 6.511801481246948242e-02 1.741039156913757324e-01
-9.288378059864044189e-02 -4.225832223892211914e-02 1.939460188150405884e-01 2.275298386812210083e-01 1.853419467806816101e-02 1.539471372961997986e-02 7.859920710325241089e-02 -4.619662091135978699e-02 1.333726197481155396e-01 2.462776005268096924e-01 -7.854536175727844238e-02 1.496156305074691772e-01 1.311160176992416382e-01 1.919308751821517944e-01 -1.388729363679885864e-01 3.063777685165405273e-01 -4.007802009582519531e-01 -9.834441542625427246e-02 -3.382361233234405518e-01 -1.226959154009819031e-01 1.775128394365310669e-01 -1.007672548294067383e-01 -2.143487483263015747e-01 2.936620414257049561e-01 3.019019216299057007e-02 2.959175705909729004e-01 -1.972706317901611328e-01 6.561916321516036987e-02 -5.043548718094825745e-02 -4.427732899785041809e-02 5.852539092302322388e-02 6.245669350028038025e-02
-4.018772451672703028e-04 5.912875011563301086e-02 2.080762833356857300e-01 -1.590194106101989746e-01 -1.023731157183647156e-01 -8.459088951349258423e-02 -8.232287317514419556e-02 -2.542642056941986084e-01 9.501151740550994873e-02 1.054103970527648926e-01 5.093943700194358826e-02 1.926571130752563477e-01 1.480116397142410278e-01 2.133073806762695312e-01 -2.075169086456298828e-01 2.624252736568450928e-01 4.259381070733070374e-02 1.507977694272994995e-01 -1.594863086938858032e-01 -8.042261749505996704e-02 2.299363911151885986e-01 -4.317777752876281738e-01 -9.923414140939712524e-02 -4.904304072260856628e-02 9.949183091521263123e-03 -1.671913564205169678e-01 -2.539195418357849121e-01 -1.915526241064071655e-01 1.285900473594665527e-01 2.178839743137359619e-01 3.015520870685577393e-01 -8.656909316778182983e-02
-9.008281677961349487e-02 4.338289424777030945e-02 2.670725882053375244e-01 -1.522247120738029480e-02 -3.417228460311889648e-01 1.054400205612182617e-02 -2.398589700460433960e-01 2.642133235931396484e-01 -9.999742358922958374e-02 1.052584946155548096e-01 -7.657217979431152344e-02 -1.347726304084062576e-02 1.272068768739700317e-01 1.202109679579734802e-01 -8.390665799379348755e-02 3.375168442726135254e-01 -4.345915913581848145e-01 2.897513806819915771e-01 1.289402246475219727e-01 1.603025346994400024e-01 -3.410537168383598328e-02 -2.342413365840911865e-01 -1.271553784608840942e-01 9.664911031723022461e-02 1.572556346654891968e-01 9.525863081216812134e-02 -1.275967713445425034e-02 -1.471122354269027710e-01 -9.128136932849884033e-02 1.859424412250518799e-01 1.721019484102725983e-02 1.217805547639727592e-03
-3.109483607113361359e-02 1.557049527764320374e-02 3.021439015865325928e-01 2.554701827466487885e-02 -6.038728356361389160e-02 -2.125480324029922485e-01 -1.393399834632873535e-01 -3.719489090144634247e-03 2.938295900821685791e-02 1.420837044715881348e-01 -1.717127859592437744e-01 -1.092338636517524719e-01 4.255079030990600586e-01 3.229497373104095459e-01 1.021420881152153015e-01 4.035409986972808838e-01 -6.112718209624290466e-02 8.909183740615844727e-02 -2.399637550115585327e-01 -1.583016365766525269e-01 1.382670849561691284e-01 6.886070221662521362e-02 -3.167856950312852859e-03 -1.028264760971069336e-01 -1.910810321569442749e-01 9.812153875827789307e-03 -2.332545518875122070e-01 -3.058391623198986053e-02 1.204838305711746216e-01 1.769983768463134766e-01 8.568393439054489136e-02 2.087999284267425537e-01
-7.738003972917795181e-03 9.377045184373855591e-02 2.310126870870590210e-01 7.469682395458221436e-02 -2.144124209880828857e-01 4.010691642761230469e-01 4.757940769195556641e-02 1.842666268348693848e-01 3.300009667873382568e-01 1.465425789356231689e-01 -1.953129768371582031e-01 -1.154053360223770142e-01 1.526155322790145874e-01 2.994241118431091309e-01 5.922323465347290039e-02 1.822183877229690552e-01 -1.866038143634796143e-01 -8.588843792676925659e-02 -2.847619652748107910e-01 -4.351259022951126099e-02 5.031273886561393738e-02 2.653880044817924500e-02 -1.960207670927047729e-01 -1.177690997719764709e-01 1.011293306946754456e-01 2.396526932716369629e-02 -1.869047433137893677e-02 -1.497827470302581787e-01 2.313553839921951294e-01 2.137604951858520508e-01 -1.322023272514343262e-01 1.632897704839706421e-01
6.059437617659568787e-02 7.802650332450866699e-02 1.037273108959197998e-01 4.726896807551383972e-02 -2.463321015238761902e-02 -1.600489765405654907e-01 -2.348367720842361450e-01 -1.599590182304382324e-01 -1.215325854718685150e-02 1.219653859734535217e-01 -3.555269241333007812e-01 -1.631762832403182983e-01 9.829150140285491943e-02 -1.362920254468917847e-01 1.152859926223754883e-01 4.220845699310302734e-01 -2.392183691263198853e-01 1.562088280916213989e-01 -1.603978574275970459e-01 -3.327616453170776367e-01 1.244237050414085388e-01 -1.752659827470779419e-01 -1.571862399578094482e-02 1.808601990342140198e-02 1.649361550807952881e-01 1.409832667559385300e-02 -2.977398633956909180e-01 1.195529773831367493e-01 -8.428407460451126099e-02 2.716695368289947510e-01 -1.812959834933280945e-02 7.821299880743026733e-02
1.063398923724889755e-02 1.207344979047775269e-01 1.365848779678344727e-01 8.772386610507965088e-02 -1.574306786060333252e-01 1.313357055187225342e-01 -2.349006980657577515e-01 2.968538403511047363e-01 2.172647714614868164e-01 1.983096003532409668e-01 -1.151984259486198425e-01 -2.696039676666259766e-01 2.863987982273101807e-01 5.104437470436096191e-02 -3.511292040348052979e-01 1.891583800315856934e-01 5.537679418921470642e-02 2.134072333574295044e-01 -1.640524417161941528e-01 -4.984093457460403442e-02 -3.167383074760437012e-01 -9.224575757980346680e-02 1.187540739774703979e-01 4.870969336479902267e-03 1.081892624497413635e-01 -8.222983032464981079e-02 -6.632428849115967751e-04 -4.519676417112350464e-02 -2.262953221797943115e-01 1.391573548316955566e-01 2.402494400739669800e-01 -8.755542337894439697e-02
2.601087391376495361e-01 9.988331049680709839e-02 2.795538865029811859e-02 -2.284530401229858398e-01 -1.217899471521377563e-01 9.881716221570968628e-02 -1.641834527254104614e-01 1.708121001720428467e-01 1.097585186362266541e-01 3.479325771331787109e-01 -5.424299091100692749e-02 -2.002595812082290649e-01 -2.478410899639129639e-01 1.405906975269317627e-01 1.961353272199630737e-01 3.768523633480072021e-01 -7.481123507022857666e-02 1.231544017791748047e-01 -2.292984724044799805e-01 -1.963335722684860229e-01 7.303649187088012695e-02 -1.414384096860885620e-01 5.612391233444213867e-02 1.205480396747589111e-01 1.285240948200225830e-01 -1.619668602943420410e-01 -2.549096941947937012e-01 -3.134343028068542480e-02 7.053708191961050034e-03 6.649035494774580002e-03 1.676649004220962524e-01 2.429158091545104980e-01
-2.003435790538787842e-01 2.044254913926124573e-02 1.375344116240739822e-02 6.786856055259704590e-02 -2.237374633550643921e-01 7.948787510395050049e-02 -2.130346894264221191e-01 1.143375188112258911e-01 1.506237685680389404e-01 1.793633913621306419e-03 -3.088398138061165810e-03 1.560723036527633667e-02 2.620225548744201660e-01 4.782816171646118164e-01 5.406951531767845154e-02 2.331893742084503174e-01 2.812621183693408966e-02 1.314167529344558716e-01 3.757931292057037354e-02 -8.590752631425857544e-02 -5.863628908991813660e-02 3.563348203897476196e-03 -1.792328953742980957e-01 8.851511403918266296e-03 3.502967357635498047e-01 -1.260310262441635132e-01 -3.594770431518554688e-01 2.804874256253242493e-02 1.557034552097320557e-01 -1.047200784087181091e-01 2.511602938175201416e-01 1.810004413127899170e-01
-1.117015033960342407e-01 -6.646919995546340942e-02 1.445623636245727539e-01 1.003906875848770142e-01 2.369889430701732635e-02 2.419599145650863647e-01 -1.365475952625274658e-01 1.396703124046325684e-01 1.457536816596984863e-01 2.140707671642303467e-01 7.588385790586471558e-02 2.921274602413177490e-01 2.527555525302886963e-01 -1.114928647875785828e-01 -1.535173058509826660e-01 1.366812735795974731e-01 -1.458683460950851440e-01 1.304852217435836792e-01 -1.682489216327667236e-01 -7.178794592618942261e-02 -1.549468785524368286e-01 -8.584915846586227417e-02 -3.494230508804321289e-01 2.673779055476188660e-02 -1.065596565604209900e-01 -1.161979362368583679e-01 -2.284079939126968384e-01 -3.544663488864898682e-01 2.175906002521514893e-01 -3.074074387550354004e-01 1.575294695794582367e-02 8.610710501670837402e-02
-7.651522010564804077e-02 3.346667885780334473e-01 2.056751847267150879e-01 -1.670596599578857422e-01 -1.992984116077423096e-01 1.508940309286117554e-01 1.514388769865036011e-01 -1.322410106658935547e-01 1.512310653924942017e-01 3.507203236222267151e-02 -1.210339665412902832e-01 3.319154381752014160e-01 1.284293383359909058e-01 -6.938953697681427002e-02 -1.235039830207824707e-01 3.770438134670257568e-01 1.621266454458236694e-01 3.808925747871398926e-01 -2.102347463369369507e-01 3.089578449726104736e-02 -5.494466051459312439e-02 -9.280985593795776367e-02 -4.314586147665977478e-02 -1.328789293766021729e-01 1.134045273065567017e-01 -1.169283092021942139e-01 -5.949622765183448792e-02 1.886958330869674683e-01 7.334659993648529053e-02 6.640592962503433228e-02 1.575827896595001221e-01 -1.827867031097412109e-01
1.971094012260437012e-01 -1.111040934920310974e-01 2.704398930072784424e-01 5.084515362977981567e-02 -2.367917597293853760e-01 2.256283015012741089e-01 7.285869866609573364e-02 1.291409432888031006e-01 2.699288427829742432e-01 1.942615807056427002e-01 -1.176517903804779053e-01 2.215013504028320312e-01 4.833923652768135071e-02 1.622330546379089355e-01 -1.556143462657928467e-01 1.807632446289062500e-01 -1.905024796724319458e-01 3.872665017843246460e-02 -2.584899663925170898e-01 -1.204482931643724442e-02 -1.235325038433074951e-01 -5.959157273173332214e-02 4.611410945653915405e-02 -7.339417934417724609e-02 3.592158108949661255e-02 -9.123267978429794312e-02 -7.401221990585327148e-02 -2.761305272579193115e-01 3.284113109111785889e-01 3.163236677646636963e-01 6.299252063035964966e-02 2.253112941980361938e-01
-1.147906184196472168e-01 6.486362963914871216e-02 4.402337595820426941e-02 -6.089802831411361694e-02 -1.678451895713806152e-01 -1.042578089982271194e-02 -3.574594259262084961e-01 2.366897910833358765e-01 1.714296042919158936e-01 9.616331756114959717e-02 -1.490026116371154785e-01 2.065762504935264587e-02 4.018055498600006104e-01 1.014887616038322449e-01 -1.564871221780776978e-01 1.804008483886718750e-01 -2.386742457747459412e-02 -4.417780041694641113e-02 1.563619524240493774e-01 8.252459764480590820e-02 -2.103008627891540527e-01 -1.213619410991668701e-01 -3.181188106536865234e-01 1.085157692432403564e-02 2.970608472824096680e-01 -2.094558775424957275e-01 -1.233641952276229858e-01 -1.183415576815605164e-01 1.947845816612243652e-01 -7.783894240856170654e-02 7.074059545993804932e-02 2.654187977313995361e-01
3.449305519461631775e-02 2.078958600759506226e-01 1.564249247312545776e-01 -7.894243299961090088e-02 5.414910987019538879e-02 2.140322774648666382e-01 -3.171560168266296387e-01 1.973027288913726807e-01 1.975489109754562378e-01 2.319978736340999603e-02 -6.376221776008605957e-02 1.058529615402221680e-01 -1.738398224115371704e-01 -6.368929054588079453e-03 6.939729303121566772e-02 3.187688589096069336e-01 -5.201718583703041077e-02 -1.448674201965332031e-01 -3.847256302833557129e-01 9.628077596426010132e-02 1.591391861438751221e-01 -3.044985234737396240e-01 -3.974034264683723450e-02 -1.338911056518554688e-01 8.331330865621566772e-02 -3.938567340373992920e-01 2.006938122212886810e-02 -1.079853847622871399e-01 2.045986652374267578e-01 1.046812348067760468e-02 -5.891661718487739563e-02 -8.372454345226287842e-02
-7.636183500289916992e-02 6.714544445276260376e-02 1.871839314699172974e-01 -5.249383673071861267e-02 -4.003678262233734131e-01 1.248430013656616211e-01 -2.770991921424865723e-01 5.791782215237617493e-02 -5.549050495028495789e-02 2.364135831594467163e-01 -1.597559899091720581e-01 3.066912293434143066e-02 -1.541789919137954712e-01 -1.398809533566236496e-02 4.891018569469451904e-02 2.523907423019409180e-01 -3.348820144310593605e-03 1.059676054865121841e-02 -5.442523956298828125e-01 2.423962801694869995e-01 9.524095058441162109e-02 -9.960157424211502075e-02 -1.131662204861640930e-01 2.289056479930877686e-01 -1.205337047576904297e-01 6.042241677641868591e-02 -1.045449748635292053e-01 3.141697729006409645e-03 1.195666342973709106e-01 6.748508661985397339e-03 -9.962736070156097412e-02 -1.663823574781417847e-01
-4.802915081381797791e-02 3.468964993953704834e-02 2.162474244832992554e-01 -1.986892521381378174e-02 -6.060304120182991028e-02 -7.056341320276260376e-02 -1.197632104158401489e-01 3.294482082128524780e-02 -1.454853918403387070e-02 8.163848519325256348e-02 -2.642801403999328613e-01 -7.874123752117156982e-02 3.109430074691772461e-01 1.121187210083007812e-01 1.852262020111083984e-01 4.458022415637969971e-01 -3.106347322463989258e-01 2.894975244998931885e-01 -1.764709800481796265e-01 -2.019940167665481567e-01 1.001325473189353943e-01 -8.318031579256057739e-02 -9.880374372005462646e-02 -1.143853291869163513e-01 -1.078302264213562012e-01 1.430429518222808838e-01 -1.731813848018646240e-01 2.758812904357910156e-02 1.665272866375744343e-03 2.126721739768981934e-01 6.648376584053039551e-02 3.090215921401977539e-01
-1.259116530418395996e-01 -1.050568185746669769e-02 4.571541771292686462e-02 9.109976887702941895e-02 1.017218530178070068e-01 9.555082768201828003e-02 -1.713059470057487488e-02 4.892497509717941284e-02 7.815666496753692627e-02 4.399980902671813965e-01 -3.535180389881134033e-01 3.542796373367309570e-01 -1.833494938910007477e-02 -9.639177471399307251e-03 -1.324891448020935059e-01 3.166227936744689941e-01 -2.552618682384490967e-01 5.970510467886924744e-02 -1.795218288898468018e-01 -8.498916774988174438e-02 5.076439585536718369e-03 1.269574165344238281e-01 -1.693066954612731934e-01 2.517393417656421661e-02 2.993742823600769043e-01 -8.359907567501068115e-02 -3.176831081509590149e-02 -1.996037364006042480e-02 -2.194903641939163208e-01 2.189113348722457886e-01 1.877318471670150757e-01 8.613178506493568420e-03
-1.854691356420516968e-01 -4.420501738786697388e-02 -1.359286159276962280e-01 -9.149357676506042480e-02 -2.644274532794952393e-01 2.551528215408325195e-01 -2.468983978033065796e-01 -9.186455607414245605e-02 -1.244096681475639343e-01 6.231998652219772339e-02 -1.740598864853382111e-02 -2.492518723011016846e-02 1.032545641064643860e-01 -3.950776904821395874e-02 -2.515750229358673096e-01 5.472237467765808105e-01 4.137908667325973511e-02 -1.112827286124229431e-01 1.359950304031372070e-01 -1.652730703353881836e-01 1.412205845117568970e-01 -1.096393689513206482e-01 -2.383397817611694336e-01 -1.272636204957962036e-01 9.786316007375717163e-02 1.559624448418617249e-02 -3.428319096565246582e-01 2.988523617386817932e-02 1.270595490932464600e-01 1.086416393518447876e-01 4.766140505671501160e-02 -1.174185350537300110e-01
-1.183455064892768860e-01 1.715639531612396240e-01 2.047787979245185852e-02 -3.626475809141993523e-03 4.771507903933525085e-02 3.211244642734527588e-01 -3.451991975307464600e-01 2.033052891492843628e-01 -5.878213793039321899e-02 2.028027325868606567e-01 -9.410747140645980835e-02 3.087010681629180908e-01 6.654096394777297974e-02 2.358397245407104492e-01 2.679367922246456146e-02 3.294482827186584473e-01 2.085894495248794556e-01 -1.084923595190048218e-01 -3.204699456691741943e-01 1.052180454134941101e-01 7.968067377805709839e-02 -7.563798874616622925e-02 -3.254252076148986816e-01 1.534556746482849121e-01 1.032942458987236023e-01 -1.018159091472625732e-01 -3.498818614389165305e-06 -2.832079119980335236e-02 1.473059952259063721e-01 -6.489899754524230957e-02 8.133874088525772095e-02 8.519305288791656494e-02
2.146077156066894531e-01 1.233634771779179573e-03 1.962630897760391235e-01 -1.253728661686182022e-02 -2.416655868291854858e-01 1.881236955523490906e-02 -3.652895092964172363e-01 1.861790120601654053e-01 -4.855225235223770142e-02 2.654722034931182861e-01 -2.520744502544403076e-02 1.511409878730773926e-01 1.212061941623687744e-01 2.746263444423675537e-01 -2.982270158827304840e-02 2.482717186212539673e-01 5.063733085989952087e-02 6.875654309988021851e-02 -2.798575460910797119e-01 -1.730799078941345215e-01 1.178221926093101501e-01 1.578827947378158569e-01 -3.233200113754719496e-04 1.536087393760681152e-01 1.650046557188034058e-01 -8.193263411521911621e-02 -3.957770299166440964e-03 -1.284702271223068237e-01 -1.901681721210479736e-01 3.703144937753677368e-02 -8.845373988151550293e-03 4.164291024208068848e-01
2.205544263124465942e-01 1.131641268730163574e-01 1.902326345443725586e-01 1.683924160897731781e-02 5.861429963260889053e-03 1.629890874028205872e-02 -1.570571810007095337e-01 1.656875461339950562e-01 9.729526191949844360e-02 -4.471456632018089294e-02 6.780308485031127930e-02 4.278928413987159729e-02 2.711862921714782715e-01 -1.642026007175445557e-01 1.719230413436889648e-01 4.551199376583099365e-01 -2.619897425174713135e-01 8.891809731721878052e-02 -1.618219166994094849e-01 -1.168390363454818726e-01 -8.035313338041305542e-02 -7.070635259151458740e-02 1.339336782693862915e-01 2.793053090572357178e-01 2.228484489023685455e-02 -2.886997461318969727e-01 -3.841689527034759521e-01 9.841489791870117188e-02 -1.175691261887550354e-01 1.001156046986579895e-01 7.488376647233963013e-02 -1.453484222292900085e-02
-1.139407977461814880e-01 1.547917127609252930e-01 7.062995433807373047e-02 6.604412943124771118e-02 -2.308811545372009277e-01 1.284855455160140991e-01 -1.709669828414916992e-01 1.730172932147979736e-01 -2.174015343189239502e-01 9.747409075498580933e-02 -1.900269836187362671e-01 3.760965168476104736e-02 1.076759174466133118e-01 1.838409453630447388e-01 -5.683882161974906921e-02 2.950266897678375244e-01 1.044530719518661499e-01 -1.105134859681129456e-01 -5.358976125717163086e-01 2.210201472043991089e-01 3.347875550389289856e-02 -1.618011742830276489e-01 -2.440475374460220337e-01 6.788484752178192139e-02 -1.907109320163726807e-01 -1.866075024008750916e-02 -1.963441222906112671e-01 -7.894698530435562134e-02 1.540837585926055908e-01 -1.377977151423692703e-02 -1.520404219627380371e-01 -1.248861774802207947e-01
-2.550131976604461670e-01 1.046406328678131104e-01 7.454504072666168213e-02 -7.090691477060317993e-02 -7.448488473892211914e-02 3.005495667457580566e-01 -4.055919349193572998e-01 5.070458352565765381e-02 3.605979979038238525e-01 2.629272937774658203e-01 7.494454830884933472e-02 2.339867316186428070e-02 2.477619424462318420e-02 7.891666144132614136e-02 -3.680166974663734436e-02 6.541956216096878052e-02 -3.212538361549377441e-02 6.293027848005294800e-02 1.142905931919813156e-02 -1.378616988658905029e-01 -1.761882156133651733e-01 -7.003080844879150391e-02 -1.532687395811080933e-01 -1.172201856970787048e-01 8.946046233177185059e-02 -1.272966116666793823e-01 -2.944734692573547363e-01 4.223135858774185181e-02 -1.508838087320327759e-01 2.716858983039855957e-01 -7.373742014169692993e-02 3.473458588123321533e-01
-1.791025251150131226e-01 -4.419236257672309875e-02 1.602634340524673462e-01 7.579269260168075562e-02 1.780456304550170898e-02 1.128092482686042786e-01 8.802562952041625977e-02 1.552125960588455200e-01 -4.763083532452583313e-02 2.809407413005828857e-01 -1.614750474691390991e-01 3.043061792850494385e-01 4.763112589716911316e-02 6.372650712728500366e-02 -3.358084708452224731e-02 5.415931940078735352e-01 -2.689224183559417725e-01 1.030959337949752808e-01 -1.342808604240417480e-01 -1.619566082954406738e-01 2.514637708663940430e-01 3.537384048104286194e-02 2.310211583971977234e-02 2.260122895240783691e-01 1.940888315439224243e-01 3.343727905303239822e-03 -9.736335277557373047e-02 -5.957923457026481628e-02 -1.357155740261077881e-01 1.978622674942016602e-01 1.706430464982986450e-01 9.108556061983108521e-02
3.136010840535163879e-02 1.564285755157470703e-01 4.253392219543457031e-01 -1.383756548166275024e-01 -3.026447296142578125e-01 1.692725121974945068e-01 9.426646679639816284e-02 9.379840642213821411e-02 -8.883158117532730103e-02 -1.084902435541152954e-01 4.721789620816707611e-03 7.620584219694137573e-02 2.156366407871246338e-01 1.405877172946929932e-01 -1.379235237836837769e-01 2.523160278797149658e-01 -3.119581043720245361e-01 -1.397558003664016724e-01 -1.206482350826263428e-01 -2.378933578729629517e-01 -1.347524672746658325e-01 8.308746665716171265e-02 -3.564304113388061523e-02 8.103091269731521606e-02 1.869484968483448029e-02 -2.717849314212799072e-01 -1.471984833478927612e-01 1.008817702531814575e-01 8.078559488058090210e-02 2.479602396488189697e-01 -2.519853115081787109e-01 -6.039618700742721558e-02
-2.088755965232849121e-01 1.131812259554862976e-01 4.508193582296371460e-02 -4.042771086096763611e-02 1.109600625932216644e-02 1.923743486404418945e-01 -1.505548954010009766e-01 2.871856987476348877e-01 -2.565773129463195801e-01 2.996107041835784912e-01 -2.286223471164703369e-01 8.907495439052581787e-02 1.691780984401702881e-01 -3.467185306362807751e-04 9.222215414047241211e-02 3.099877536296844482e-01 -2.683028206229209900e-02 3.256284594535827637e-01 -1.066078841686248779e-01 -9.814956039190292358e-02 -1.243015378713607788e-01 -2.527887225151062012e-01 -1.604084074497222900e-01 -1.557004004716873169e-01 2.297475486993789673e-01 -1.488620638847351074e-01 -8.661875873804092407e-02 2.462382428348064423e-02 2.172587513923645020e-01 -6.742551922798156738e-02 -2.177168056368827820e-02 2.371663749217987061e-01
8.371479343622922897e-04 -8.040314912796020508e-02 1.396108120679855347e-01 -5.568630248308181763e-02 -6.804270087741315365e-04 1.178578734397888184e-01 -1.327695995569229126e-01 -1.202003285288810730e-01 1.683049276471138000e-02 -2.810485288500785828e-02 6.375539302825927734e-02 1.385732889175415039e-01 7.319960277527570724e-03 3.432931900024414062e-01 -1.220579221844673157e-01 4.458641707897186279e-01 4.170274361968040466e-02 9.684040397405624390e-02 -1.550161093473434448e-01 -1.494390517473220825e-01 1.624965816736221313e-01 -2.645694911479949951e-01 -1.731547266244888306e-01 -1.186062246561050415e-01 -3.049501776695251465e-02 -4.110726341605186462e-02 -2.291029989719390869e-01 -2.537893652915954590e-01 2.791960239410400391e-01 1.969257444143295288e-01 3.199017941951751709e-01 -1.803406178951263428e-01
-1.358144432306289673e-01 -4.536360874772071838e-02 6.843406707048416138e-02 -2.054510265588760376e-01 -1.464222371578216553e-01 -1.224557533860206604e-01 1.284495089203119278e-02 -1.270931307226419449e-02 7.817280292510986328e-02 3.064532876014709473e-01 -2.939700484275817871e-01 1.903851777315139771e-01 1.980584263801574707e-01 1.403400450944900513e-01 -3.205590695142745972e-02 3.830842077732086182e-01 -3.344819843769073486e-01 1.375684589147567749e-01 -2.416828572750091553e-01 -3.905845433473587036e-02 1.506105810403823853e-01 -1.882489025592803955e-02 6.638139486312866211e-03 1.867904365062713623e-01 3.757801055908203125e-01 1.254120916128158569e-01 -1.653119176626205444e-01 7.306592166423797607e-02 9.442286565899848938e-03 9.350222349166870117e-02 -1.372575461864471436e-01 2.143968828022480011e-02
2.856591716408729553e-02 1.069858148694038391e-01 2.274873405694961548e-01 1.082203090190887451e-01 -3.345400840044021606e-02 4.565827175974845886e-02 -2.336701005697250366e-02 5.997617542743682861e-02 9.599688346497714520e-04 5.306437984108924866e-02 -4.673384726047515869e-01 -1.876178681850433350e-01 1.494834423065185547e-01 1.865746267139911652e-02 5.329744890332221985e-03 2.594450116157531738e-01 -3.620322048664093018e-01 4.614891484379768372e-02 -1.173380985856056213e-01 -8.544752001762390137e-02 -1.635307818651199341e-01 -2.478374242782592773e-01 -1.769803911447525024e-01 9.670643508434295654e-02 -1.140759214758872986e-01 2.320018857717514038e-01 -4.128184020519256592e-01 7.357222028076648712e-03 -1.590476781129837036e-01 -1.056164577603340149e-01 -7.793218363076448441e-03 -1.163757666945457458e-01
-1.313395500183105469e-01 5.772485211491584778e-02 8.625163137912750244e-02 1.101257652044296265e-01 1.499879807233810425e-01 1.666488498449325562e-01 -6.535633001476526260e-03 7.536460179835557938e-03 1.603628695011138916e-01 2.086061835289001465e-01 -2.141127595677971840e-03 2.585849761962890625e-01 3.760880604386329651e-02 -1.983969286084175110e-02 -6.642957031726837158e-02 4.008776545524597168e-01 1.494698575697839260e-03 1.147186979651451111e-01 -3.206370174884796143e-01 -1.956841200590133667e-01 -1.633454859256744385e-02 -3.802573978900909424e-01 -1.161064505577087402e-01 -1.829598993062973022e-01 4.696205258369445801e-02 1.523938588798046112e-02 -1.738890111446380615e-01 -3.412805497646331787e-01 1.501508895307779312e-02 -3.081748187541961670e-01 7.407613843679428101e-02 1.026790738105773926e-01
1.470912694931030273e-01 3.536649346351623535e-01 1.858548820018768311e-01 -7.287246733903884888e-02 7.524090260267257690e-02 1.210126653313636780e-02 -2.777616083621978760e-01 3.254593014717102051e-01 -6.617704872041940689e-03 1.919454149901866913e-02 -3.117325343191623688e-02 2.202972024679183960e-01 2.304168492555618286e-01 3.647797554731369019e-02 -4.261001572012901306e-02 1.826362758874893188e-01 -4.475127756595611572e-01 -3.098320774734020233e-02 -6.693015992641448975e-02 2.431606501340866089e-01 -2.013283967971801758e-01 -1.508641988039016724e-01 -1.475206762552261353e-01 9.584151208400726318e-03 2.438780665397644043e-02 -1.230392754077911377e-01 -2.716453671455383301e-01 -7.339980453252792358e-02 -1.401453912258148193e-01 1.181074008345603943e-01 5.775967240333557129e-02 -5.675073340535163879e-02
7.864782586693763733e-03 2.180881351232528687e-01 4.060491323471069336e-01 1.886070221662521362e-01 -1.435134261846542358e-01 2.114794254302978516e-01 2.249526679515838623e-01 -3.798411344178020954e-04 1.651497334241867065e-01 2.251902669668197632e-01 7.618156075477600098e-02 1.536974459886550903e-01 -4.101533815264701843e-02 1.726415604352951050e-01 -2.424479275941848755e-01 3.474200665950775146e-01 9.870752692222595215e-02 1.549962460994720459e-01 -6.774213165044784546e-02 -2.210600227117538452e-01 6.935167126357555389e-03 -2.692782282829284668e-01 2.357007004320621490e-02 -1.755437105894088745e-01 4.029221832752227783e-02 -3.239558935165405273e-01 -2.814135141670703888e-02 -3.901752457022666931e-02 9.866972267627716064e-02 -7.167350500822067261e-02 -4.992019012570381165e-02 1.481092628091573715e-02
-1.308007836341857910e-01 2.587705254554748535e-01 6.684783101081848145e-02 5.732491612434387207e-02 -1.209730468690395355e-02 1.600965410470962524e-01 -2.045523822307586670e-01 -2.513860352337360382e-02 -2.085422724485397339e-02 8.332396298646926880e-02 -9.146098792552947998e-02 1.309100091457366943e-01 1.349892467260360718e-01 1.295803189277648926e-01 -1.835762858390808105e-01 3.362174630165100098e-01 1.596723645925521851e-01 -6.627515703439712524e-02 -3.584705889225006104e-01 -6.821090728044509888e-02 1.172952651977539062e-01 -4.971909224987030029e-01 -2.557657063007354736e-01 2.264031581580638885e-02 1.120720654726028442e-01 -1.955832242965698242e-01 1.013109907507896423e-01 -6.994584202766418457e-02 2.339678108692169189e-01 -1.170886680483818054e-01 -3.919083683285862207e-04 -3.066186420619487762e-02
3.234536647796630859e-01 1.309911012649536133e-01 8.959528803825378418e-02 9.398683160543441772e-02 -8.801949769258499146e-02 1.887443214654922485e-01 -1.049703210592269897e-01 -3.599352762103080750e-02 1.481260806322097778e-01 -2.171798795461654663e-01 -1.857255548238754272e-01 1.079325824975967407e-01 2.215252816677093506e-01 8.147063851356506348e-02 2.101999521255493164e-01 4.877273142337799072e-01 -1.179059967398643494e-01 -5.515148863196372986e-02 -2.988805621862411499e-02 -2.092076838016510010e-01 -9.487558901309967041e-02 -1.653635352849960327e-01 1.162611544132232666e-01 1.069939360022544861e-01 -1.314752807957120240e-05 -5.931665655225515366e-03 -4.560815393924713135e-01 -3.854202106595039368e-02 -4.993861541152000427e-03 1.408323496580123901e-01 -1.795594021677970886e-02 4.454834852367639542e-03
1.697114855051040649e-02 -1.112075373530387878e-01 1.488971710205078125e-01 -6.961064040660858154e-02 -5.756512284278869629e-01 1.286533623933792114e-01 -9.154145419597625732e-02 2.528597116470336914e-01 -6.351839005947113037e-02 2.317907214164733887e-01 -2.236825525760650635e-01 1.593407988548278809e-01 -4.222932085394859314e-02 1.866007447242736816e-01 4.051510617136955261e-02 1.796618252992630005e-01 -1.262167990207672119e-01 1.150521822273731232e-02 -1.591931581497192383e-01 -8.430699259042739868e-02 1.622828692197799683e-01 1.233978942036628723e-01 -2.132010608911514282e-01 -4.949684441089630127e-02 -5.372511595487594604e-02 1.428601890802383423e-01 -1.462788283824920654e-01 -3.327921330928802490e-01 -7.457142323255538940e-02 -1.368481516838073730e-01 1.120765209197998047e-01 7.812568545341491699e-02
-2.128301411867141724e-01 1.274249851703643799e-01 1.905746012926101685e-01 4.745220765471458435e-02 -2.997909486293792725e-01 6.276564300060272217e-02 -1.898552626371383667e-01 -2.498283833265304565e-01 2.954879999160766602e-01 5.550606921315193176e-02 1.207167804241180420e-01 1.743196398019790649e-01 1.825270652770996094e-01 9.293356537818908691e-02 1.796003803610801697e-02 3.672252595424652100e-01 9.308233112096786499e-02 -1.879940181970596313e-01 -4.316225349903106689e-01 -1.607631333172321320e-02 5.469960346817970276e-02 -2.175379730761051178e-02 1.129629313945770264e-01 -1.051640883088111877e-02 3.337195515632629395e-02 -2.247286401689052582e-02 -7.221659272909164429e-02 -7.203422486782073975e-02 2.582223415374755859e-01 1.345922499895095825e-01 8.390156924724578857e-02 -2.106736153364181519e-01
1.420271396636962891e-02 1.388299912214279175e-01 3.780174553394317627e-01 6.256383657455444336e-02 -2.735552191734313965e-01 7.530880719423294067e-02 -2.234025895595550537e-01 1.823499798774719238e-01 9.903576970100402832e-02 -9.087602049112319946e-02 -9.066518396139144897e-02 -8.424835279583930969e-03 -8.746907860040664673e-02 -8.576613664627075195e-02 -7.770115137100219727e-02 3.495431542396545410e-01 -3.573749661445617676e-01 4.570705816149711609e-02 2.328187972307205200e-02 1.430044770240783691e-01 4.606096073985099792e-02 1.557929515838623047e-01 5.262270569801330566e-03 3.718731552362442017e-02 1.538260579109191895e-01 -6.446866691112518311e-02 -3.467471003532409668e-01 -2.929898202419281006e-01 4.803153127431869507e-02 -1.150303171016275883e-03 5.827682837843894958e-02 2.868190705776214600e-01
-1.341306418180465698e-02 3.020057268440723419e-02 8.599507808685302734e-02 1.587496250867843628e-01 -1.454894095659255981e-01 1.428455859422683716e-01 -2.254321575164794922e-01 2.285466194152832031e-01 -1.265621930360794067e-01 3.477706909179687500e-01 -1.237573772668838501e-01 -9.388210624456405640e-02 3.688125610351562500e-01 -4.408796876668930054e-02 -1.288708150386810303e-01 1.589312702417373657e-01 -1.751109510660171509e-01 1.252456307411193848e-01 -3.442203700542449951e-01 -8.561733365058898926e-02 2.706774510443210602e-03 -2.016332447528839111e-01 -1.700105816125869751e-01 -1.202980056405067444e-01 1.566733270883560181e-01 3.533106669783592224e-02 -5.654860287904739380e-02 1.301211714744567871e-01 3.538025021553039551e-01 -2.244946062564849854e-01 1.380509696900844574e-02 5.352703109383583069e-02
-1.616752743721008301e-01 9.570156782865524292e-02 3.863523602485656738e-01 -1.050019562244415283e-01 -8.191266655921936035e-02 -1.376088708639144897e-01 -5.322816222906112671e-02 -4.545876756310462952e-02 -3.420225903391838074e-02 2.096364796161651611e-01 -2.870780825614929199e-01 -1.797137409448623657e-01 3.128308653831481934e-01 2.889843881130218506e-01 2.015945911407470703e-01 2.765774726867675781e-01 -1.655359119176864624e-01 1.969891935586929321e-01 -1.968264430761337280e-01 -6.653135269880294800e-02 1.266851276159286499e-01 -6.670234259217977524e-03 -1.339364796876907349e-01 -1.086200997233390808e-01 -1.146025583148002625e-01 -5.673317611217498779e-02 -2.760855257511138916e-01 -3.488482907414436340e-02 -9.819483384490013123e-03 6.873816996812820435e-02 -7.805813848972320557e-02 2.358231842517852783e-01
-1.708794236183166504e-01 1.261513680219650269e-01 2.278931206092238426e-03 -1.846526563167572021e-02 1.587609946727752686e-01 1.333160102367401123e-01 -2.494330890476703644e-02 1.724086105823516846e-01 7.139312475919723511e-02 2.406253814697265625e-01 -3.689381480216979980e-01 3.955275118350982666e-01 -7.949027419090270996e-02 2.002695947885513306e-01 -9.009764343500137329e-02 4.324139058589935303e-01 -2.293111085891723633e-01 5.249426513910293579e-02 -6.555598974227905273e-02 -8.215461671352386475e-02 1.292507648468017578e-01 1.052830666303634644e-01 -3.732149722054600716e-03 9.894920140504837036e-02 3.058573007583618164e-01 9.458100050687789917e-02 -1.295470148324966431e-01 4.029877856373786926e-02 -1.707866787910461426e-01 9.391377866268157959e-02 1.293527036905288696e-01 6.731799244880676270e-02
-1.081087719649076462e-02 9.453842788934707642e-02 1.911101341247558594e-01 -5.419901013374328613e-02 -1.555805802345275879e-01 2.811620235443115234e-01 -1.683093458414077759e-01 6.903684139251708984e-02 4.202853515744209290e-02 3.291308879852294922e-01 -8.689166605472564697e-02 -3.283403813838958740e-01 4.186736419796943665e-02 3.447651863098144531e-01 1.990702897310256958e-01 2.926020026206970215e-01 1.084743812680244446e-01 9.863793849945068359e-02 -2.486089617013931274e-01 -1.082140021026134491e-02 -5.523025617003440857e-02 -3.254225850105285645e-01 -1.073983609676361084e-01 5.509451404213905334e-02 1.936089992523193359e-01 -1.790845021605491638e-02 6.412037182599306107e-03 -1.149633005261421204e-01 -4.201015457510948181e-02 -4.116515070199966431e-02 1.145352274179458618e-01 2.631370425224304199e-01
1.913989782333374023e-01 2.678673267364501953e-01 9.281147271394729614e-02 -5.875686556100845337e-02 -9.588339924812316895e-02 6.366792321205139160e-02 -3.927395939826965332e-01 2.284747958183288574e-01 3.524199724197387695e-01 -5.784367397427558899e-02 1.326595842838287354e-01 -9.559672325849533081e-02 -9.891527891159057617e-02 8.693035691976547241e-02 -1.397707611322402954e-01 4.129257425665855408e-02 -2.944177687168121338e-01 8.151417970657348633e-02 -3.265784978866577148e-01 -1.551534533500671387e-01 -6.163135170936584473e-02 1.518366336822509766e-01 -1.125274077057838440e-01 -8.524002879858016968e-02 9.925740212202072144e-02 8.471643552184104919e-03 -2.860062420368194580e-01 7.805984932929277420e-03 3.572569787502288818e-02 9.165943600237369537e-03 1.710866391658782959e-01 2.715531289577484131e-01
1.014006584882736206e-01 2.152926288545131683e-03 5.068827420473098755e-02 1.538592427968978882e-01 -1.222874000668525696e-01 2.412880063056945801e-01 -2.211683429777622223e-02 1.394145935773849487e-01 3.009172379970550537e-01 1.656383126974105835e-01 -1.871676594018936157e-01 -2.668898999691009521e-01 1.162434592843055725e-01 3.555767834186553955e-01 -1.418020874261856079e-01 3.407425582408905029e-01 6.285540759563446045e-02 2.755445241928100586e-01 -2.565359175205230713e-01 -1.668061465024948120e-01 3.213169053196907043e-02 -1.994200348854064941e-01 1.683464646339416504e-02 -2.702781232073903084e-03 6.611387431621551514e-02 3.001594357192516327e-02 3.470659255981445312e-02 -2.031883895397186279e-01 1.714531779289245605e-01 1.871703416109085083e-01 2.022769749164581299e-01 4.746297374367713928e-02
9.211482107639312744e-02 8.175730705261230469e-02 6.892392784357070923e-02 -4.419917613267898560e-02 -2.839319407939910889e-01 1.769551932811737061e-01 -1.235245913267135620e-02 2.174490243196487427e-01 -2.940208017826080322e-01 2.906391024589538574e-01 -3.559052050113677979e-01 -2.944143302738666534e-02 5.274473130702972412e-02 -2.035910263657569885e-03 1.815470010042190552e-01 3.639589548110961914e-01 -1.666292250156402588e-01 1.681679338216781616e-01 -1.040940508246421814e-01 -5.245416611433029175e-02 -9.762933105230331421e-02 -1.671361029148101807e-01 -2.595632374286651611e-01 -1.363409012556076050e-01 1.810486018657684326e-01 -1.960201710462570190e-01 -4.455845803022384644e-02 1.704191267490386963e-01 7.712452858686447144e-02 8.665911108255386353e-02 -1.689559817314147949e-01 1.216469779610633850e-01
-4.931005183607339859e-03 -2.399664837867021561e-03 1.467298567295074463e-01 1.424546241760253906e-01 5.509229749441146851e-02 -1.000932306051254272e-01 -2.440722286701202393e-01 -1.514776796102523804e-01 2.257982641458511353e-01 2.760168313980102539e-01 -1.050987392663955688e-01 5.266310274600982666e-02 4.843398928642272949e-01 -2.523163147270679474e-02 -3.654565215110778809e-01 3.037315309047698975e-01 -1.616970598697662354e-01 3.436347842216491699e-02 -8.123018592596054077e-02 -4.434667900204658508e-02 9.621396660804748535e-02 -1.096330285072326660e-01 -9.006374329328536987e-02 1.519126892089843750e-01 9.500153362751007080e-02 2.655699104070663452e-02 -1.689803600311279297e-01 2.708993554115295410e-01 -9.993054717779159546e-02 -7.001259177923202515e-02 3.470126166939735413e-02 2.107925862073898315e-01
5.554059520363807678e-03 2.275098562240600586e-01 2.558410465717315674e-01 -1.208190694451332092e-01 -1.191038265824317932e-01 -5.299532786011695862e-02 -2.902244627475738525e-01 1.917680799961090088e-01 5.014213174581527710e-02 -1.881497949361801147e-01 -7.025354355573654175e-02 2.758384644985198975e-01 -5.531120672821998596e-02 -1.060011014342308044e-01 1.408911347389221191e-01 2.907800674438476562e-01 -2.541577816009521484e-01 1.492301970720291138e-01 -1.064126864075660706e-01 -3.145883083343505859e-01 1.291442662477493286e-01 1.888424158096313477e-02 6.782080978155136108e-02 1.037291064858436584e-01 6.081242463551461697e-04 4.162332788109779358e-02 -4.821651875972747803e-01 -3.290706127882003784e-02 9.405145049095153809e-02 4.118686541914939880e-03 1.368517875671386719e-01 9.028898552060127258e-03
1.902128569781780243e-02 -2.549075148999691010e-02 1.901867538690567017e-01 1.959609091281890869e-01 -4.238576591014862061e-01 5.951702594757080078e-02 -6.197130307555198669e-02 1.801884323358535767e-01 -7.922335714101791382e-02 2.763475775718688965e-01 -2.840553522109985352e-01 3.061013221740722656e-01 4.489362984895706177e-02 1.428780555725097656e-01 -1.642588973045349121e-01 1.991133540868759155e-01 -3.428786993026733398e-02 -4.168983921408653259e-02 -2.955078482627868652e-01 -1.284415423870086670e-01 1.872895061969757080e-01 1.507648825645446777e-01 -6.197710335254669189e-02 3.179730847477912903e-02 1.475175023078918457e-01 -9.756131470203399658e-02 -6.103758513927459717e-02 -1.543701738119125366e-01 -1.412169486284255981e-01 1.797803044319152832e-01 2.182613015174865723e-01 1.751919388771057129e-01
-1.320976912975311279e-01 2.348601073026657104e-02 1.734411716461181641e-01 -1.011600494384765625e-01 5.549672245979309082e-02 -2.650095149874687195e-02 -2.828977406024932861e-01 1.958547905087471008e-02 1.998329460620880127e-01 1.343608498573303223e-01 7.623560726642608643e-03 1.328316926956176758e-01 3.016515970230102539e-01 -1.305350959300994873e-01 9.996182471513748169e-02 3.151975274085998535e-01 -1.805785894393920898e-01 8.034584671258926392e-02 -2.514525353908538818e-01 -1.568690836429595947e-01 -1.298943907022476196e-01 -1.425272524356842041e-01 2.272599935531616211e-01 2.516772150993347168e-01 -6.622948497533798218e-02 2.614098414778709412e-02 -4.107556045055389404e-01 1.592261046171188354e-01 1.358956843614578247e-01 -3.764731809496879578e-02 -2.503210902214050293e-01 6.049284338951110840e-02
2.065126970410346985e-02 2.738733887672424316e-01 -1.931386291980743408e-01 1.840325891971588135e-01 8.838290721178054810e-02 8.246245980262756348e-02 -5.376503244042396545e-02 2.722713649272918701e-01 -2.182900719344615936e-02 1.379524767398834229e-01 -6.023165956139564514e-02 -6.970451772212982178e-02 9.036984294652938843e-02 2.174931764602661133e-01 -3.097785413265228271e-01 2.151391059160232544e-01 -2.262047259137034416e-03 1.024160385131835938e-01 -8.380197733640670776e-02 -1.706693917512893677e-01 2.842020392417907715e-01 -9.078639000654220581e-02 -2.031108438968658447e-01 1.986949294805526733e-01 5.364902317523956299e-02 4.980902001261711121e-02 -4.783450961112976074e-01 2.331049554049968719e-02 -9.407337009906768799e-02 1.806435883045196533e-01 2.077598571777343750e-01 -1.722109690308570862e-02
1.240917891263961792e-01 2.060095071792602539e-01 1.170264184474945068e-01 2.818289212882518768e-02 -6.422177702188491821e-02 2.622382640838623047e-01 -1.680604368448257446e-01 9.652906097471714020e-03 6.238815560936927795e-02 3.588677346706390381e-01 -2.627738118171691895e-01 -9.034699946641921997e-02 -2.757122516632080078e-01 -2.194625884294509888e-02 6.521194241940975189e-03 3.793573379516601562e-01 1.819752901792526245e-02 -4.521695151925086975e-02 -3.819247186183929443e-01 -7.410036027431488037e-02 3.352151811122894287e-02 -2.215198576450347900e-01 -1.407785564661026001e-01 1.245804945938289165e-03 -4.957915470004081726e-02 -9.531711041927337646e-02 3.470689803361892700e-02 -1.038851812481880188e-01 -1.909584179520606995e-02 -1.842269450426101685e-01 3.330593109130859375e-01 -5.979944765567779541e-02
-1.994858831167221069e-01 5.950132012367248535e-02 1.227624267339706421e-01 -1.159789934754371643e-01 2.518650144338607788e-02 -1.005995422601699829e-01 1.370495408773422241e-01 1.892931014299392700e-01 3.931255042552947998e-01 1.998877972364425659e-01 -3.895342350006103516e-01 1.726243048906326294e-01 1.316597312688827515e-01 2.158100008964538574e-01 -3.054243624210357666e-01 3.363664150238037109e-01 -6.465489417314529419e-02 -2.677292004227638245e-02 -9.350852668285369873e-02 -1.828270554542541504e-01 -4.560938850045204163e-02 9.891273826360702515e-02 -7.478686422109603882e-02 1.620638966560363770e-01 -1.268584281206130981e-01 -1.562300026416778564e-01 -1.438200473785400391e-01 -1.991783529520034790e-01 -9.021545760333538055e-03 -1.209060922265052795e-01 1.601335406303405762e-02 -9.899021685123443604e-02
-5.630507320165634155e-02 -1.428525662049651146e-03 1.697977632284164429e-01 -2.351135611534118652e-01 -5.112722516059875488e-01 3.256718516349792480e-01 -4.007631167769432068e-02 1.308499276638031006e-01 -2.221845649182796478e-02 1.720753908157348633e-01 -1.797652840614318848e-01 2.228660322725772858e-02 1.190239265561103821e-01 4.811487346887588501e-02 1.252831071615219116e-01 1.906229406595230103e-01 -4.415530562400817871e-01 2.397659420967102051e-01 3.699037432670593262e-02 1.500975340604782104e-01 1.014421954751014709e-01 -3.414592891931533813e-02 -8.485124446451663971e-03 1.780699044466018677e-01 -2.860303968191146851e-02 -7.417905330657958984e-02 -1.717706620693206787e-01 1.938728499226272106e-03 1.109026893973350525e-01 1.562785357236862183e-01 -1.946024969220161438e-02 5.075315013527870178e-02
3.090956434607505798e-02 1.840956956148147583e-01 1.145385429263114929e-01 -2.546408176422119141e-01 -1.064358726143836975e-01 1.813481450080871582e-01 -3.354904353618621826e-01 1.101796701550483704e-01 1.742432117462158203e-01 -2.698117196559906006e-01 -1.813448816537857056e-01 1.123718619346618652e-01 -3.679802641272544861e-02 3.869316726922988892e-02 -1.055458411574363708e-01 2.328681498765945435e-01 -1.523938328027725220e-01 -7.477451860904693604e-02 -3.720999956130981445e-01 1.636371910572052002e-01 -5.531538277864456177e-03 -2.916537225246429443e-01 7.343501597642898560e-02 -8.255592733621597290e-02 5.723699554800987244e-02 -3.744746744632720947e-01 -1.889733076095581055e-01 -4.946737736463546753e-02 -6.150773167610168457e-02 -7.666280865669250488e-02 -1.316633224487304688e-01 -3.714735060930252075e-02
-1.956386864185333252e-01 -8.497267216444015503e-02 2.225484699010848999e-01 2.391351461410522461e-01 -1.971406489610671997e-01 9.286230057477951050e-02 -2.133745402097702026e-01 1.768594533205032349e-01 3.571726754307746887e-02 3.865255117416381836e-01 -9.620245546102523804e-02 -5.620723962783813477e-02 3.665176033973693848e-02 -1.200154274702072144e-01 -1.122281625866889954e-01 2.709568142890930176e-01 -1.494914442300796509e-01 1.080993115901947021e-01 -3.610123693943023682e-01 -1.277766674757003784e-01 1.419364511966705322e-01 -3.437519669532775879e-01 -4.553914070129394531e-02 -5.223719403147697449e-02 -1.001317705959081650e-02 -2.095479220151901245e-01 4.148102179169654846e-02 5.985011812299489975e-04 1.792591065168380737e-01 -2.122213244438171387e-01 2.986121922731399536e-02 -1.050965338945388794e-01
-1.153791137039661407e-02 2.184741646051406860e-01 2.807952463626861572e-01 -1.231266409158706665e-01 -3.830241858959197998e-01 1.327195763587951660e-01 -2.290243282914161682e-02 9.200889617204666138e-02 2.129990160465240479e-01 1.888601630926132202e-01 8.126669377088546753e-02 -1.127875149250030518e-01 1.863916963338851929e-01 -2.436923980712890625e-01 -3.048670887947082520e-01 2.053968310356140137e-01 -7.096781581640243530e-02 1.782941520214080811e-01 -1.217736303806304932e-02 -2.530556917190551758e-01 1.048452854156494141e-01 -5.740306526422500610e-02 -8.926812559366226196e-03 6.458362191915512085e-02 2.023059725761413574e-01 -1.457566469907760620e-01 7.628153543919324875e-03 1.712364330887794495e-02 -1.535921394824981689e-01 5.050530657172203064e-02 3.776103556156158447e-01 6.627190858125686646e-02
2.602601647377014160e-01 -1.302209943532943726e-01 3.211967349052429199e-01 5.925512686371803284e-02 -2.018424421548843384e-01 4.836742579936981201e-01 2.125407569110393524e-02 5.487873777747154236e-02 7.334928214550018311e-02 2.220138013362884521e-01 -1.154394075274467468e-01 1.753672957420349121e-01 2.016121745109558105e-01 3.762982040643692017e-02 8.025598363019526005e-04 1.505275964736938477e-01 -2.082225978374481201e-01 -9.090661071240901947e-03 -1.531240940093994141e-01 -2.003936022520065308e-01 -3.066810593008995056e-02 -4.389311186969280243e-03 -1.208784878253936768e-01 1.906044967472553253e-02 1.778469830751419067e-01 -3.184636682271957397e-02 -5.978815630078315735e-02 -8.868737518787384033e-02 3.291008174419403076e-01 2.690196931362152100e-01 5.037116352468729019e-03 1.387244164943695068e-01
2.946084737777709961e-01 3.400808274745941162e-01 2.027155756950378418e-01 3.739216923713684082e-02 -3.835293650627136230e-02 -1.116698049008846283e-02 -1.217089444398880005e-01 3.147413730621337891e-01 -1.214164867997169495e-02 4.789409413933753967e-02 -5.107877776026725769e-02 -3.079129196703433990e-02 1.533391773700714111e-01 -5.577597394585609436e-02 -1.472462899982929230e-02 3.959464430809020996e-01 -3.931970000267028809e-01 -1.421567499637603760e-01 -2.080691009759902954e-01 -1.803332567214965820e-01 -2.042799256742000580e-02 -2.165732383728027344e-01 1.261703521013259888e-01 4.161279648542404175e-02 2.372339740395545959e-02 3.222190588712692261e-02 -3.129186928272247314e-01 -2.466296218335628510e-02 -1.138606593012809753e-01 7.925146073102951050e-02 1.219171732664108276e-01 -1.192085444927215576e-02
6.580136716365814209e-02 2.973895967006683350e-01 2.241704910993576050e-01 3.481030464172363281e-02 -1.957665085792541504e-01 3.548954427242279053e-01 -1.423438042402267456e-01 1.883617937564849854e-01 1.963715255260467529e-01 -3.316865861415863037e-02 -1.105233468115329742e-02 -5.094037950038909912e-02 -9.632128640078008175e-04 -2.881313264369964600e-01 2.183889038860797882e-02 2.011767476797103882e-01 -2.063503563404083252e-01 1.978805363178253174e-01 -1.498091518878936768e-01 7.317108660936355591e-02 -1.855218410491943359e-01 -1.816971898078918457e-01 -1.566155254840850830e-01 6.224140897393226624e-02 2.633514702320098877e-01 -2.686440944671630859e-01 -1.270492374897003174e-01 -2.528823912143707275e-01 1.518755108118057251e-01 2.369742840528488159e-03 -8.662520349025726318e-02 1.088150292634963989e-01
-1.302275955677032471e-01 1.985535770654678345e-01 4.689949005842208862e-02 8.632868528366088867e-02 -2.088012546300888062e-01 1.793140470981597900e-01 -1.058038994669914246e-01 3.171021342277526855e-01 -2.308881878852844238e-01 3.231597244739532471e-01 -1.000490188598632812e-01 -6.207639724016189575e-02 9.054158627986907959e-02 4.219736531376838684e-02 -7.853814959526062012e-02 3.446644544601440430e-01 -1.341781169176101685e-01 1.206743121147155762e-01 -3.261535763740539551e-01 -2.592916367575526237e-03 -3.306559473276138306e-02 -2.911869585514068604e-01 -1.582767665386199951e-01 7.193508092314004898e-03 1.826868504285812378e-01 7.081408053636550903e-02 8.417801558971405029e-02 -8.950128406286239624e-02 3.471241891384124756e-01 6.054760515689849854e-02 -1.090538054704666138e-01 2.110291458666324615e-02
-1.057698354125022888e-01 2.614096701145172119e-01 -1.845215260982513428e-02 -2.764912247657775879e-01 -1.883183568716049194e-01 1.001712754368782043e-01 -3.401570916175842285e-01 3.352065384387969971e-02 2.804894745349884033e-01 -9.879381209611892700e-02 -2.541356682777404785e-01 1.002772152423858643e-01 1.290664225816726685e-01 7.786114513874053955e-02 -9.259638935327529907e-02 2.738277614116668701e-01 4.141968209296464920e-03 -1.558135729283094406e-02 -1.690991967916488647e-01 -3.325387090444564819e-02 -5.076787248253822327e-02 -3.651720881462097168e-01 -1.785164326429367065e-02 4.776738956570625305e-02 8.870457857847213745e-02 -3.330083787441253662e-01 -2.624807879328727722e-03 -2.470198273658752441e-02 1.423184126615524292e-01 -1.941917985677719116e-01 -1.444929838180541992e-01 -2.128332555294036865e-01
-1.306198984384536743e-01 7.853839546442031860e-02 2.907872796058654785e-01 -1.163064017891883850e-01 5.553979426622390747e-02 -1.786447316408157349e-01 3.939560428261756897e-02 7.506117969751358032e-02 -2.255664393305778503e-02 1.632797867059707642e-01 -2.472449541091918945e-01 -6.961798667907714844e-02 3.042350113391876221e-01 3.001765310764312744e-01 1.318964213132858276e-01 3.729262351989746094e-01 -2.613636851310729980e-01 3.136651813983917236e-01 -1.976724117994308472e-01 -9.048510342836380005e-02 7.765334099531173706e-02 -1.860012486577033997e-02 -9.275720268487930298e-02 -7.497510313987731934e-02 -8.992839604616165161e-02 4.551934450864791870e-02 -2.880455851554870605e-01 -1.301042437553405762e-01 -9.071619063615798950e-02 -1.129949372261762619e-02 -5.238448455929756165e-02 2.202318459749221802e-01
-6.573905050754547119e-02 3.114805221557617188e-01 8.863399177789688110e-02 -1.747537404298782349e-01 -1.260453313589096069e-01 1.983335614204406738e-01 -3.413608074188232422e-01 1.397310197353363037e-01 2.613466382026672363e-01 -1.459325253963470459e-01 -1.086242347955703735e-01 -1.111666336655616760e-01 -9.746339172124862671e-02 -5.061153322458267212e-02 -2.931843400001525879e-01 6.268841773271560669e-02 -3.692645430564880371e-01 8.476527035236358643e-02 -2.388015836477279663e-01 -2.759549766778945923e-02 -1.765372008085250854e-01 8.656741678714752197e-02 -2.699417173862457275e-01 -9.587459266185760498e-02 1.547878491692245007e-03 -8.173823356628417969e-03 -2.981323003768920898e-01 1.240312010049819946e-01 8.527687937021255493e-02 -4.365704953670501709e-02 4.858881700783967972e-03 1.330350190401077271e-01
2.880591712892055511e-02 8.702480792999267578e-02 8.768291771411895752e-02 4.271013289690017700e-02 -8.621926605701446533e-02 3.345267772674560547e-01 -3.355304300785064697e-01 -3.061414696276187897e-02 -2.294906228780746460e-02 -7.994649559259414673e-02 1.511760056018829346e-01 2.428001761436462402e-01 1.893261447548866272e-02 6.908061355352401733e-02 -2.648416161537170410e-01 4.167919158935546875e-01 -3.587048053741455078e-01 -5.328205972909927368e-02 -2.032667957246303558e-02 7.417317479848861694e-02 -9.232855588197708130e-02 -4.189473763108253479e-02 6.621631234884262085e-02 -4.640919715166091919e-02 5.369995906949043274e-02 5.766411125659942627e-02 -3.348223865032196045e-01 2.106170058250427246e-01 -1.747186481952667236e-01 5.499294400215148926e-02 -1.190644279122352600e-01 2.164961993694305420e-01
-9.355850517749786377e-02 -1.721380464732646942e-02 2.899882197380065918e-01 -6.127218250185251236e-03 2.856741547584533691e-01 9.049476683139801025e-02 -1.377678960561752319e-01 3.095114529132843018e-01 -3.300487622618675232e-02 8.412963896989822388e-02 -3.289836347103118896e-01 -6.305082701146602631e-03 1.884162873029708862e-01 -1.960452795028686523e-01 -2.966147959232330322e-01 3.618393242359161377e-01 -1.122567504644393921e-01 2.497334592044353485e-02 -9.681074321269989014e-02 1.835242956876754761e-01 2.781111933290958405e-02 2.370294183492660522e-02 -4.808470234274864197e-02 -7.385955005884170532e-02 1.137936487793922424e-01 -2.700603194534778595e-02 -2.506867051124572754e-01 4.491716995835304260e-02 -6.729437410831451416e-02 -2.982434928417205811e-01 2.317796796560287476e-01 4.293224960565567017e-02
-2.466957829892635345e-02 -1.268586888909339905e-02 2.219336181879043579e-01 -1.581172794103622437e-01 4.402516782283782959e-02 -9.300050139427185059e-02 -1.888853311538696289e-01 -7.340729981660842896e-02 -8.012039959430694580e-02 2.859780192375183105e-01 -1.209541782736778259e-01 1.342736184597015381e-01 4.183280766010284424e-01 1.955932974815368652e-01 2.283814176917076111e-02 4.796257913112640381e-01 -2.608773708343505859e-01 2.965482510626316071e-02 -2.263412326574325562e-01 -9.479869157075881958e-02 9.940164536237716675e-02 1.058457344770431519e-01 -1.411077827215194702e-01 -5.535965785384178162e-02 8.444010466337203979e-02 -9.739843197166919708e-03 -1.266803294420242310e-01 6.202353537082672119e-02 1.566991209983825684e-01 2.721220627427101135e-02 -1.453213095664978027e-01 2.487868070602416992e-01
1.693363338708877563e-01 1.476485133171081543e-01 3.562574088573455811e-01 7.772764563560485840e-02 -2.170076668262481689e-01 3.338974714279174805e-01 1.610273718833923340e-01 1.179625466465950012e-01 -3.910284861922264099e-02 1.441052705049514771e-01 -1.666710525751113892e-02 -1.149856224656105042e-01 1.365454643964767456e-01 6.353627145290374756e-02 -2.911352217197418213e-01 1.800007224082946777e-01 -3.349683284759521484e-01 8.190383017063140869e-02 -1.525193005800247192e-01 3.167352639138698578e-03 -1.237987652420997620e-01 5.217374861240386963e-02 3.729327768087387085e-02 1.023429781198501587e-01 3.030937314033508301e-01 -4.130608960986137390e-02 -1.855857670307159424e-01 -1.642556339502334595e-01 1.429721415042877197e-01 5.361165106296539307e-02 1.641668081283569336e-01 -2.552365064620971680e-01
-6.819099187850952148e-02 4.658868163824081421e-02 2.564444243907928467e-01 1.829371005296707153e-01 -4.497606158256530762e-01 2.297504991292953491e-01 -2.774635553359985352e-01 2.591943740844726562e-01 -4.042322933673858643e-02 1.409354060888290405e-01 -2.090072035789489746e-01 -6.970696151256561279e-02 -6.524047255516052246e-02 1.507390886545181274e-01 -1.563177704811096191e-01 2.475022375583648682e-01 -2.294445633888244629e-01 9.531947784125804901e-03 1.384031921625137329e-01 -2.666541934013366699e-01 -1.508644688874483109e-02 1.974209249019622803e-01 -1.179706528782844543e-01 3.322919830679893494e-02 1.532554030418395996e-01 -2.058155834674835205e-02 -9.689040482044219971e-02 8.707675151526927948e-03 -6.372339278459548950e-02 2.481964677572250366e-01 1.169250607490539551e-01 4.553883895277976990e-02
1.025169640779495239e-01 1.423299461603164673e-01 2.109440863132476807e-01 1.018446907401084900e-01 -1.910332292318344116e-01 4.050838053226470947e-01 -4.475905373692512512e-02 1.510947793722152710e-01 1.532275229692459106e-01 1.627786308526992798e-01 -1.321640163660049438e-01 -4.136957973241806030e-02 -1.857411116361618042e-02 1.746101528406143188e-01 5.679048597812652588e-02 2.932158112525939941e-01 -2.424233555793762207e-01 -5.558981746435165405e-02 -2.391242384910583496e-01 -2.299451828002929688e-02 1.943430751562118530e-01 -3.063869476318359375e-01 -1.685254722833633423e-01 3.161703795194625854e-02 5.663935467600822449e-02 4.409942775964736938e-02 9.489263594150543213e-02 6.687150895595550537e-02 3.525131046772003174e-01 2.654492557048797607e-01 -7.604004442691802979e-02 1.837343210354447365e-03
8.866538852453231812e-02 7.136215269565582275e-02 2.312695235013961792e-01 6.362940371036529541e-02 -1.567731201648712158e-01 3.017172515392303467e-01 -3.556520640850067139e-01 1.561614573001861572e-01 -1.904737204313278198e-01 3.713662326335906982e-01 -6.022394448518753052e-02 1.215968579053878784e-01 1.192511990666389465e-01 1.008335947990417480e-01 -5.834079161286354065e-02 1.389281153678894043e-01 6.369255483150482178e-02 5.693211406469345093e-02 -4.531965553760528564e-01 1.740340292453765869e-01 2.504929900169372559e-01 1.649343520402908325e-01 9.815587848424911499e-02 -5.731713026762008667e-02 -1.313475668430328369e-01 1.201475039124488831e-01 -1.346071511507034302e-01 -7.480348646640777588e-02 -1.084454283118247986e-01 -5.414957646280527115e-03 7.401169836521148682e-02 6.938601285219192505e-02
7.828905433416366577e-02 2.700898647308349609e-01 2.143097966909408569e-01 1.547885239124298096e-01 -1.152581572532653809e-01 2.598589658737182617e-01 -1.200373768806457520e-01 1.788503229618072510e-01 1.691836714744567871e-01 -1.581303030252456665e-01 -5.312456190586090088e-02 8.009417355060577393e-02 2.308283448219299316e-01 -4.060556367039680481e-02 2.305037677288055420e-01 3.198351860046386719e-01 -2.123249918222427368e-01 -2.287749573588371277e-02 -1.089241057634353638e-01 1.872510835528373718e-02 -3.040470927953720093e-02 -8.884593844413757324e-02 -3.777502104640007019e-02 1.266319602727890015e-01 3.871658071875572205e-02 -1.747594177722930908e-01 -5.439142584800720215e-01 -2.957546710968017578e-02 -7.833410799503326416e-02 3.597428649663925171e-02 -1.298991739749908447e-01 -1.159363463521003723e-01
-5.916496738791465759e-02 2.636680006980895996e-01 2.587208151817321777e-01 1.585690677165985107e-01 -3.067554719746112823e-02 9.150573611259460449e-02 -3.244712352752685547e-01 -6.116307526826858521e-02 -6.072225514799356461e-03 9.204739332199096680e-02 -3.129153251647949219e-01 2.009681612253189087e-01 -2.025514282286167145e-02 2.502834498882293701e-01 -6.830102764070034027e-03 2.988170385360717773e-01 -8.849249780178070068e-02 1.656811982393264771e-01 -2.758897282183170319e-02 -5.580722913146018982e-02 -1.004071086645126343e-01 1.265352219343185425e-01 1.821704953908920288e-01 1.722177267074584961e-01 -1.254414618015289307e-01 -1.272564977407455444e-01 -1.419348269701004028e-01 -7.685787975788116455e-02 -2.211818471550941467e-02 -1.209482625126838684e-01 3.882403671741485596e-01 2.557969093322753906e-01
1.811804994940757751e-02 3.501116037368774414e-01 -9.781341254711151123e-02 -2.542012929916381836e-01 -1.439839899539947510e-01 1.481681317090988159e-01 -4.847274720668792725e-02 1.047036349773406982e-01 -2.177497185766696930e-02 -5.350288748741149902e-02 -2.320026606321334839e-01 1.764230281114578247e-01 1.247936189174652100e-01 -2.338663488626480103e-01 6.623899564146995544e-03 5.532233119010925293e-01 -2.069233059883117676e-01 1.795174479484558105e-01 4.996633157134056091e-03 -2.174939960241317749e-03 -5.016680806875228882e-02 -1.070562601089477539e-01 1.986172050237655640e-02 1.814300119876861572e-01 1.320929378271102905e-01 -4.001451190561056137e-03 -3.983991593122482300e-02 -2.987718880176544189e-01 1.720319390296936035e-01 9.046470373868942261e-02 1.164363697171211243e-01 -1.553231012076139450e-02
2.077844589948654175e-01 1.468236893415451050e-01 2.108284085988998413e-01 -1.973846256732940674e-01 -8.266919292509555817e-03 2.560825943946838379e-01 -3.304403424263000488e-01 1.180616095662117004e-01 1.386133432388305664e-01 -1.166059449315071106e-01 4.877707734704017639e-02 1.477508693933486938e-01 9.083276987075805664e-02 -1.294353008270263672e-01 -1.200971975922584534e-01 4.478618800640106201e-01 -4.021480977535247803e-01 4.025691747665405273e-02 -9.346497245132923126e-03 -3.465882502496242523e-03 -1.310668289661407471e-01 -2.972931228578090668e-02 -5.137360468506813049e-02 -1.442863941192626953e-01 1.142644695937633514e-02 -1.768315210938453674e-02 -1.204203963279724121e-01 2.053744196891784668e-01 -5.964254587888717651e-02 -1.553327590227127075e-01 -8.639137446880340576e-02 2.623360455036163330e-01
1.545476615428924561e-01 1.436335742473602295e-01 1.736291497945785522e-01 -4.903998225927352905e-02 -1.330741792917251587e-01 3.433832526206970215e-01 5.552663281559944153e-02 1.670631170272827148e-01 1.510546058416366577e-01 8.121222257614135742e-02 -1.974335685372352600e-02 -2.747380733489990234e-01 1.778387725353240967e-01 8.288463205099105835e-02 -1.536225527524948120e-01 2.379280775785446167e-01 -2.275120913982391357e-01 1.253377497196197510e-01 -2.908577919006347656e-01 5.209542438387870789e-02 -1.326633840799331665e-01 8.756829053163528442e-02 5.027479305863380432e-02 1.074079498648643494e-01 2.451438158750534058e-01 -2.076086384477093816e-04 -2.046258300542831421e-01 -4.168841242790222168e-02 3.377656340599060059e-01 1.180010735988616943e-01 1.598379909992218018e-01 -2.845169007778167725e-01
-1.441442221403121948e-01 1.133882999420166016e-01 3.018330931663513184e-01 -1.742086261510848999e-01 -5.587163940072059631e-02 -1.031922399997711182e-01 -1.055781915783882141e-01 -8.724789321422576904e-02 -1.169624328613281250e-01 1.305000483989715576e-01 -2.404283732175827026e-01 -7.827179133892059326e-02 4.333857893943786621e-01 1.823403388261795044e-01 9.356223046779632568e-02 3.592766225337982178e-01 -1.863322407007217407e-01 2.618331015110015869e-01 -6.138790771365165710e-02 -1.902312189340591431e-01 8.335267752408981323e-02 1.642159186303615570e-02 -7.279855757951736450e-02 -8.452378213405609131e-02 -1.768276542425155640e-01 7.883059978485107422e-02 -2.646457552909851074e-01 -1.336978226900100708e-01 1.006435304880142212e-01 1.013252288103103638e-01 -2.318684384226799011e-02 2.227436751127243042e-01
-1.198104619979858398e-01 -7.350788265466690063e-02 2.804412543773651123e-01 -1.803574115037918091e-01 4.309730604290962219e-03 -9.183865785598754883e-02 -6.900951266288757324e-02 2.036623656749725342e-01 -7.257777452468872070e-02 4.022536575794219971e-01 -9.454604238271713257e-02 1.273557990789413452e-01 1.495470702648162842e-01 2.104337960481643677e-01 -1.859253942966461182e-01 3.348025977611541748e-01 -2.417488247156143188e-01 -1.938375085592269897e-01 -1.672037392854690552e-01 2.747503295540809631e-02 2.658292949199676514e-01 1.986386068165302277e-02 -2.356407344341278076e-01 5.066583678126335144e-02 5.331240221858024597e-02 2.234387099742889404e-01 -1.741674244403839111e-01 7.210337370634078979e-02 2.176737487316131592e-01 -6.780184805393218994e-02 4.365417733788490295e-02 1.129827573895454407e-01
-1.029540970921516418e-01 8.542204275727272034e-03 1.833786964416503906e-01 1.286981105804443359e-01 6.600842811167240143e-03 2.202355265617370605e-01 -3.837598860263824463e-02 -8.639500290155410767e-02 3.356711566448211670e-01 1.142845749855041504e-01 -6.051155179738998413e-02 1.862494051456451416e-01 9.812495671212673187e-03 -8.267850428819656372e-02 7.140361517667770386e-02 3.034777939319610596e-01 -5.612926557660102844e-02 1.727411448955535889e-01 -4.611212313175201416e-01 -1.427220460027456284e-02 -1.534729450941085815e-01 -2.039965689182281494e-01 -1.500308364629745483e-01 1.801560074090957642e-02 9.221763908863067627e-02 8.121040649712085724e-03 -1.654937565326690674e-01 -2.927183806896209717e-01 -6.465366482734680176e-02 -3.296444118022918701e-01 1.957199722528457642e-02 2.115106433629989624e-01
6.114798039197921753e-02 2.655295431613922119e-01 4.118876159191131592e-01 2.812144756317138672e-01 -6.525918096303939819e-02 2.835789024829864502e-01 1.725288182497024536e-01 -7.747550029307603836e-03 1.457152217626571655e-01 5.497360229492187500e-02 -9.054671227931976318e-02 1.210919022560119629e-01 -3.711923211812973022e-02 7.132599502801895142e-02 -2.864600419998168945e-01 3.596228063106536865e-01 -1.420923601835966110e-02 1.023112311959266663e-01 -1.876992881298065186e-01 -6.129775568842887878e-02 1.275874972343444824e-01 -1.888478696346282959e-01 1.903976202011108398e-01 -9.810249321162700653e-03 7.119054906070232391e-03 -3.525373041629791260e-01 -3.513332456350326538e-02 -4.964167624711990356e-02 1.569466441869735718e-01 5.251798778772354126e-02 -3.960302844643592834e-02 -5.110526457428932190e-02
3.050321014598011971e-03 1.577935367822647095e-01 1.755142062902450562e-01 2.377784997224807739e-02 4.285377264022827148e-02 1.941499859094619751e-01 -4.282857477664947510e-01 -4.874849319458007812e-02 3.468906506896018982e-02 1.340747624635696411e-01 -1.939379721879959106e-01 2.301279306411743164e-01 -2.326091974973678589e-01 3.280664980411529541e-01 -1.619709879159927368e-01 2.966389358043670654e-01 -7.584723085165023804e-02 -2.393841557204723358e-02 6.986747682094573975e-02 -1.442411392927169800e-01 -1.951971054077148438e-01 1.622285693883895874e-01 6.409159302711486816e-02 1.371397916227579117e-02 -1.986677646636962891e-01 -5.495472624897956848e-02 -2.601071000099182129e-01 1.630053967237472534e-01 9.215539693832397461e-02 1.171557977795600891e-01 2.072733342647552490e-01 1.733407378196716309e-01
3.396581411361694336e-01 2.198642641305923462e-01 1.113949716091156006e-01 -3.008597791194915771e-01 3.111735545098781586e-02 2.124056816101074219e-01 -2.236061096191406250e-01 7.814167998731136322e-03 9.133806079626083374e-02 2.497758418321609497e-01 2.938990853726863861e-02 -3.858880326151847839e-02 -2.170049399137496948e-01 3.478868678212165833e-02 7.577090710401535034e-02 3.347847461700439453e-01 6.525491178035736084e-02 7.288850098848342896e-02 -2.088319361209869385e-01 -1.280082911252975464e-01 -5.024034529924392700e-02 -1.994773894548416138e-01 -3.479326069355010986e-01 7.173258811235427856e-02 2.335068583488464355e-01 -1.327893286943435669e-01 -7.200546562671661377e-02 3.988967463374137878e-02 9.930517524480819702e-02 1.154959946870803833e-01 1.433119624853134155e-01 1.930160969495773315e-01
3.266411647200584412e-02 4.536506235599517822e-01 2.725321613252162933e-02 -7.153638452291488647e-02 9.642709046602249146e-02 1.905318796634674072e-01 -2.513311505317687988e-01 1.431195437908172607e-01 3.026170469820499420e-02 4.138969630002975464e-02 3.822173178195953369e-02 2.768583409488201141e-02 1.450161337852478027e-01 7.395829260349273682e-02 -2.119578272104263306e-01 2.683575749397277832e-01 -2.920519709587097168e-01 -1.555158197879791260e-02 -2.068386971950531006e-01 5.361542571336030960e-03 -1.410094201564788818e-01 -3.824497014284133911e-02 1.645775586366653442e-01 -1.019610986113548279e-01 1.459616273641586304e-01 -4.810277223587036133e-01 -1.443477869033813477e-01 1.953395083546638489e-02 -1.574111282825469971e-01 -4.237753525376319885e-02 1.484414488077163696e-01 -5.519620608538389206e-03
1.477723419666290283e-01 2.275455296039581299e-01 1.506246924400329590e-01 1.196038499474525452e-01 -3.524624183773994446e-02 -1.513687893748283386e-02 -1.260543018579483032e-01 3.245011568069458008e-01 -2.688692137598991394e-02 1.769169000908732414e-03 -2.255147397518157959e-01 -3.300119191408157349e-02 3.236858248710632324e-01 9.373979642987251282e-03 1.308400630950927734e-01 4.191582798957824707e-01 -3.636358082294464111e-01 7.216191384941339493e-03 -1.293683350086212158e-01 -2.391601949930191040e-01 -8.153712004423141479e-02 -2.035100460052490234e-01 -4.405169561505317688e-02 1.682920753955841064e-01 -1.017913743853569031e-01 7.396966218948364258e-02 -2.905417680740356445e-01 7.275988906621932983e-02 -1.453810036182403564e-01 -6.404359638690948486e-02 2.786473929882049561e-02 -1.693221181631088257e-02
-5.065840110182762146e-02 -2.319455146789550781e-02 -1.970811039209365845e-01 1.402212232351303101e-01 -9.256444126367568970e-02 4.364730119705200195e-01 -3.620226681232452393e-01 7.986139506101608276e-02 -6.672383844852447510e-02 2.547982037067413330e-01 -1.684017926454544067e-01 1.672328114509582520e-01 -2.174240909516811371e-02 8.795963227748870850e-02 -1.724590174853801727e-02 2.578296661376953125e-01 -1.096024811267852783e-01 3.421796858310699463e-02 -2.912210524082183838e-01 -1.766520142555236816e-01 2.083914726972579956e-01 1.794030517339706421e-01 5.856912583112716675e-03 2.332871779799461365e-02 1.494616419076919556e-01 -6.204653531312942505e-02 8.070147596299648285e-03 1.958582103252410889e-01 1.417106389999389648e-01 1.179763525724411011e-01 3.066201210021972656e-01 -5.633755028247833252e-02
-1.175381615757942200e-01 1.210493072867393494e-01 3.724304735660552979e-01 -7.987726479768753052e-02 -4.230472147464752197e-01 -9.264259785413742065e-02 -1.647018939256668091e-01 1.313826292753219604e-01 6.333608925342559814e-02 2.999912202358245850e-01 -8.355692774057388306e-02 -7.081725448369979858e-02 -7.098381966352462769e-02 2.044234424829483032e-01 1.554053723812103271e-01 3.157947957515716553e-01 -1.116447523236274719e-01 1.966595798730850220e-01 1.179911661893129349e-02 3.577257666620425880e-05 7.103728502988815308e-02 -2.352858185768127441e-01 3.003632649779319763e-02 1.983075439929962158e-01 4.072027280926704407e-02 -5.872674286365509033e-02 -4.572402313351631165e-02 -2.925711572170257568e-01 8.223203569650650024e-02 1.540582776069641113e-01 1.212744116783142090e-01 1.669965386390686035e-01
-1.468974053859710693e-01 7.729015499353408813e-02 9.445484727621078491e-02 -3.617101581767201424e-03 -8.772448450326919556e-02 1.547104418277740479e-01 -2.978153228759765625e-01 -6.713701039552688599e-02 2.930146157741546631e-01 5.364364758133888245e-02 1.036239974200725555e-02 1.848500519990921021e-01 1.770224235951900482e-02 -1.676892936229705811e-01 -5.399386584758758545e-02 2.995078563690185547e-01 2.889454364776611328e-01 -1.224932745099067688e-01 -1.399264037609100342e-01 -2.290802747011184692e-01 3.411845266819000244e-01 -1.163791939616203308e-01 -3.242098093032836914e-01 2.109323441982269287e-02 6.875874847173690796e-02 -1.969379186630249023e-01 -2.750000953674316406e-01 -5.885942652821540833e-02 2.048912458121776581e-02 2.406915277242660522e-01 7.893080264329910278e-02 3.703672066330909729e-02
1.480929926037788391e-02 3.018380701541900635e-01 3.168400526046752930e-01 -1.024717763066291809e-01 -1.691317558288574219e-01 3.669425249099731445e-01 2.494303882122039795e-02 1.229729503393173218e-02 -9.410277754068374634e-02 1.765971481800079346e-01 -1.609184592962265015e-01 1.658108979463577271e-01 1.703894734382629395e-01 7.864720374345779419e-02 -3.842139616608619690e-02 3.220703005790710449e-01 1.824375540018081665e-01 -1.382553875446319580e-01 -3.932731747627258301e-01 -7.011055946350097656e-02 1.194164380431175232e-01 1.633177995681762695e-01 1.903817802667617798e-02 -2.794268913567066193e-02 1.739291548728942871e-01 -1.320221275091171265e-01 -1.698824926279485226e-04 -8.166971057653427124e-02 4.603154212236404419e-02 1.638353019952774048e-01 1.419832408428192139e-01 -2.058700323104858398e-01
-3.822891786694526672e-02 -4.926702752709388733e-02 3.733515441417694092e-01 1.699432581663131714e-01 2.164762020111083984e-01 3.599356710910797119e-01 -8.285264670848846436e-02 -1.258643269538879395e-01 2.052340656518936157e-01 2.334233820438385010e-01 1.480655521154403687e-01 1.560637503862380981e-01 9.581396728754043579e-02 -1.085859090089797974e-01 -7.590844482183456421e-02 1.969050168991088867e-01 -1.005980148911476135e-01 -2.392845490248873830e-04 -4.293324947357177734e-01 1.391211152076721191e-02 -1.387626230716705322e-01 -1.175038591027259827e-01 -7.670798897743225098e-02 -1.038466840982437134e-01 1.428685635328292847e-01 1.208057701587677002e-01 -1.882264763116836548e-01 -1.379997134208679199e-01 -1.544750016182661057e-02 -2.066082507371902466e-01 1.751408427953720093e-01 1.134753301739692688e-01
-7.582610100507736206e-02 1.099407672882080078e-01 1.742344647645950317e-01 -2.407621741294860840e-01 -1.324822604656219482e-01 -2.707713982090353966e-03 -9.308989346027374268e-02 -1.141069158911705017e-01 3.182130455970764160e-01 -1.612728983163833618e-01 -1.242331936955451965e-01 -6.898231804370880127e-02 -4.171353206038475037e-02 1.025039032101631165e-01 -3.990692198276519775e-01 7.463744282722473145e-02 -3.974654078483581543e-01 -9.432223439216613770e-02 -2.787832915782928467e-01 -2.360115051269531250e-01 -3.269281983375549316e-02 -5.089202895760536194e-02 -1.563151031732559204e-01 -2.039808183908462524e-01 2.177809029817581177e-01 -5.705618113279342651e-02 -1.833443790674209595e-01 -5.579391121864318848e-02 1.949643641710281372e-01 1.303827464580535889e-01 1.131013967096805573e-02 1.323269456624984741e-01
8.322969824075698853e-02 1.416771709918975830e-01 2.916978895664215088e-01 -9.108105301856994629e-02 -8.999250829219818115e-02 1.900480315089225769e-02 -2.134913355112075806e-01 -1.957335174083709717e-01 3.554283455014228821e-02 3.499256670475006104e-01 -1.914489865303039551e-01 9.163203090429306030e-02 -3.831065818667411804e-02 9.082714468240737915e-02 -1.812657862901687622e-01 1.596802175045013428e-01 5.660639703273773193e-02 2.962099909782409668e-01 -3.759535849094390869e-01 -1.556776016950607300e-01 -2.767409980297088623e-01 1.186191290616989136e-01 9.462968260049819946e-02 -1.443823277950286865e-01 -8.986208587884902954e-02 -1.690508723258972168e-01 -2.219162583351135254e-01 -2.249850779771804810e-01 -2.501400932669639587e-02 -1.902981996536254883e-01 -7.999086752533912659e-03 5.839651450514793396e-03
1.780188083648681641e-01 4.464288353919982910e-01 1.183145269751548767e-01 1.194840744137763977e-01 -3.528899550437927246e-01 1.469889432191848755e-01 -2.373319864273071289e-02 8.131834678351879120e-03 3.373409807682037354e-02 3.009834587574005127e-01 -1.986989378929138184e-01 -1.335391104221343994e-01 -1.641531661152839661e-02 4.122959449887275696e-02 1.266734153032302856e-01 4.400480985641479492e-01 -6.785922497510910034e-02 9.828728437423706055e-02 -1.438611596822738647e-01 -2.779277265071868896e-01 1.306380182504653931e-01 7.040274143218994141e-02 5.388878658413887024e-02 1.673082262277603149e-02 -4.315300658345222473e-02 -1.153037548065185547e-01 -2.932180091738700867e-02 7.020749896764755249e-02 -1.236126273870468140e-01 -2.351754009723663330e-01 6.279291957616806030e-02 1.949737034738063812e-02
5.191316828131675720e-02 1.549755334854125977e-01 5.676188692450523376e-02 1.266424655914306641e-01 -1.861933767795562744e-01 4.950065612792968750e-01 -1.586606800556182861e-01 1.316236108541488647e-01 3.079514019191265106e-02 2.666871249675750732e-01 -1.159116476774215698e-01 -1.859705001115798950e-01 2.824237644672393799e-01 -2.473350986838340759e-02 -1.060930918902158737e-02 3.581763803958892822e-01 -2.538488060235977173e-02 1.089963689446449280e-01 -2.672658264636993408e-01 2.801185473799705505e-02 -6.625854969024658203e-02 -1.561642587184906006e-01 -2.254590392112731934e-01 -4.620634019374847412e-02 2.848359989002346992e-03 -1.178723126649856567e-01 1.875530928373336792e-01 5.530969798564910889e-02 2.516640126705169678e-01 5.757792294025421143e-02 -8.566798269748687744e-02 1.017374098300933838e-01
-1.711068749427795410e-01 -1.175205502659082413e-02 3.340693414211273193e-01 -7.574837654829025269e-02 -1.757138669490814209e-01 3.929282426834106445e-01 -2.578295171260833740e-01 1.889224499464035034e-01 1.166370813734829426e-03 1.372878253459930420e-02 1.103246882557868958e-01 2.154987305402755737e-01 -3.913602977991104126e-02 1.754080951213836670e-01 -2.789885997772216797e-01 1.635624468326568604e-01 1.393712610006332397e-01 3.262336552143096924e-01 -4.287345334887504578e-02 7.123460527509450912e-04 4.835547879338264465e-02 8.089748024940490723e-02 -4.248816985636949539e-03 -5.510306358337402344e-02 1.576003432273864746e-01 -4.528763145208358765e-02 -4.208853840827941895e-01 3.225075080990791321e-02 -5.060615018010139465e-02 2.109153196215629578e-02 1.154557242989540100e-01 -9.530281275510787964e-02
1.255016922950744629e-01 1.133071705698966980e-01 9.373661875724792480e-02 -3.326709866523742676e-01 -1.930011212825775146e-01 2.573432624340057373e-01 -3.922797143459320068e-01 2.478574402630329132e-02 -1.257502734661102295e-01 4.880255460739135742e-01 -3.073157370090484619e-02 8.481536805629730225e-02 2.196609675884246826e-01 1.956874579191207886e-01 3.813114017248153687e-02 1.769411414861679077e-01 1.636996865272521973e-02 7.907620817422866821e-02 -2.148083001375198364e-01 1.087075844407081604e-01 -6.624686717987060547e-02 1.471130996942520142e-01 7.425948046147823334e-03 -3.747723251581192017e-02 -6.848783791065216064e-02 -3.061455860733985901e-02 -7.730675488710403442e-02 -4.223892837762832642e-02 -2.041446715593338013e-01 5.245806276798248291e-02 -4.736795648932456970e-02 2.460168749094009399e-01
4.032918438315391541e-02 9.780011326074600220e-02 1.616707742214202881e-01 5.527764186263084412e-02 -4.714857786893844604e-02 9.283167868852615356e-02 -1.367080509662628174e-01 2.886055707931518555e-01 -1.632605642080307007e-01 2.739847004413604736e-01 -2.522045969963073730e-01 -8.545763790607452393e-02 1.618658751249313354e-01 6.437667459249496460e-02 -1.742207407951354980e-01 1.034946665167808533e-01 -2.997513487935066223e-02 3.183733522891998291e-01 -3.586174845695495605e-01 -1.351373046636581421e-01 -1.277445442974567413e-02 -1.422178149223327637e-01 -3.525737524032592773e-01 -1.004757881164550781e-01 1.861341297626495361e-01 1.224998384714126587e-01 -1.704264879226684570e-01 1.627122908830642700e-01 2.657274007797241211e-01 -1.088779494166374207e-01 -1.057216450572013855e-01 -3.926063422113656998e-03
-2.079885154962539673e-01 2.340062409639358521e-01 1.734226793050765991e-01 8.470316976308822632e-02 -6.480049341917037964e-02 8.648493885993957520e-02 -2.733546197414398193e-01 -5.413456354290246964e-03 -4.854491911828517914e-03 5.634154751896858215e-02 -3.906455636024475098e-01 1.212988719344139099e-01 -3.342183679342269897e-02 1.103014498949050903e-01 6.483361870050430298e-02 3.482161164283752441e-01 -1.179416105151176453e-01 1.746442168951034546e-01 -6.410361081361770630e-02 -7.743690907955169678e-02 -2.388977408409118652e-01 2.114245593547821045e-01 1.101820766925811768e-01 1.627614349126815796e-01 -1.090064719319343567e-01 -1.492952555418014526e-01 -1.916782408952713013e-01 5.976505577564239502e-03 -4.609788581728935242e-02 -9.255845099687576294e-02 3.989498317241668701e-01 1.825460195541381836e-01
3.744026273488998413e-02 7.842309772968292236e-02 3.042200803756713867e-01 2.417703717947006226e-01 -5.028737783432006836e-01 1.130735203623771667e-01 5.885169282555580139e-02 1.950640082359313965e-01 -9.947320446372032166e-03 2.907378673553466797e-01 -7.200908660888671875e-02 7.476366311311721802e-02 1.507220864295959473e-01 -7.628646492958068848e-02 -1.057678908109664917e-01 2.156774699687957764e-01 -2.190846018493175507e-02 -1.656055450439453125e-02 -1.574131101369857788e-01 -1.398311406373977661e-01 1.439302321523427963e-02 -2.079327404499053955e-01 -1.251259446144104004e-01 -1.700865626335144043e-01 2.998718023300170898e-01 1.106114592403173447e-02 -8.064690232276916504e-02 -1.717341877520084381e-02 2.781175673007965088e-01 1.031918078660964966e-01 -1.841003745794296265e-01 -2.777154371142387390e-02
-9.961375594139099121e-02 4.709560573101043701e-01 8.952631801366806030e-02 -5.440679192543029785e-02 1.310591697692871094e-01 3.199869692325592041e-01 -2.981101572513580322e-01 3.162940219044685364e-02 1.083445399999618530e-01 2.362716346979141235e-01 5.783487576991319656e-03 -1.806766092777252197e-01 7.950852811336517334e-02 2.408820539712905884e-01 -1.161308884620666504e-01 8.467503637075424194e-02 7.859663665294647217e-02 -4.061470553278923035e-02 -2.590862810611724854e-01 -2.441102415323257446e-01 -1.170962583273649216e-02 -2.421918064355850220e-01 -1.311805993318557739e-01 1.168849840760231018e-01 1.276400238275527954e-01 -7.962818257510662079e-03 -4.022911190986633301e-02 -3.023543059825897217e-01 1.300868541002273560e-01 7.142928987741470337e-02 6.781486421823501587e-02 4.898536577820777893e-02
9.167221188545227051e-02 9.125592559576034546e-02 1.992469578981399536e-01 -1.686016656458377838e-02 -1.248672679066658020e-01 5.021861195564270020e-01 1.720507293939590454e-01 3.151786327362060547e-01 2.574138343334197998e-01 2.775347828865051270e-01 -2.157911658287048340e-01 6.337103992700576782e-02 1.421380788087844849e-01 1.551231294870376587e-01 4.859912395477294922e-02 2.369184195995330811e-01 -6.979601830244064331e-02 1.306042373180389404e-01 -6.109179556369781494e-02 -7.260786835104227066e-03 1.164539530873298645e-01 -2.583112418651580811e-01 -6.582479178905487061e-02 -9.415971487760543823e-02 -4.629654064774513245e-02 1.161233559250831604e-01 -9.366974979639053345e-02 7.651381939649581909e-02 2.888955771923065186e-01 -5.403764545917510986e-02 -1.187402606010437012e-01 -1.334269181825220585e-04
1.859016017988324165e-03 -1.792769134044647217e-01 9.685007482767105103e-02 1.547537371516227722e-02 -1.366172581911087036e-01 1.190501898527145386e-01 -1.469599306583404541e-01 3.020572364330291748e-01 -1.372132152318954468e-01 2.559856772422790527e-01 -2.421888262033462524e-01 -1.233689114451408386e-01 1.508226543664932251e-01 -9.100896865129470825e-02 -3.908850997686386108e-02 2.579220831394195557e-01 -1.121451854705810547e-01 3.014481961727142334e-01 -3.567832112312316895e-01 -3.427318856120109558e-02 -6.840945687144994736e-03 -1.627442389726638794e-01 -2.411721497774124146e-01 -8.883830904960632324e-02 2.553277909755706787e-01 2.355110086500644684e-02 -1.210443601012229919e-01 7.938986271619796753e-02 3.337954878807067871e-01 -1.456322669982910156e-01 -1.555868308059871197e-03 -1.068325117230415344e-01
6.040258333086967468e-02 1.503400057554244995e-01 8.617579191923141479e-02 -5.691649392247200012e-02 -2.014144957065582275e-01 4.249663054943084717e-01 1.402437090873718262e-01 3.161359429359436035e-01 1.971543580293655396e-01 2.114641815423965454e-01 -1.768447458744049072e-01 -2.065647579729557037e-02 2.078014016151428223e-01 2.308242619037628174e-01 -1.339638046920299530e-02 2.379045337438583374e-01 -1.622059345245361328e-01 1.145048663020133972e-01 -1.970515102148056030e-01 -6.669462472200393677e-02 2.211982458829879761e-01 -2.150521874427795410e-01 -4.961706325411796570e-02 -1.320573389530181885e-01 -3.939335048198699951e-02 1.027978807687759399e-01 5.368782579898834229e-02 -1.343156844377517700e-01 3.133574426174163818e-01 1.413291990756988525e-01 -7.508707698434591293e-03 -6.884852796792984009e-02
3.150433003902435303e-01 1.804328709840774536e-01 1.580202281475067139e-01 -2.346838712692260742e-01 -2.241183668375015259e-01 5.485614016652107239e-02 -1.872852295637130737e-01 7.986603677272796631e-02 5.576233193278312683e-02 2.028366923332214355e-01 -1.339045166969299316e-01 -1.404474824666976929e-01 -2.355003505945205688e-01 2.633095085620880127e-01 1.763521134853363037e-01 3.202254474163055420e-01 -3.683784976601600647e-02 -6.440234929323196411e-02 -2.411935478448867798e-01 -1.391033977270126343e-01 -4.927886277437210083e-02 -2.169751822948455811e-01 2.598757855594158173e-02 6.961156427860260010e-02 2.870404124259948730e-01 -1.052535101771354675e-01 -3.027718365192413330e-01 5.810911580920219421e-02 -1.449503842741250992e-02 -7.511679083108901978e-02 1.101307384669780731e-02 1.433853358030319214e-01
5.101170390844345093e-02 2.027370035648345947e-03 2.704858779907226562e-01 6.372508406639099121e-02 -1.879355907440185547e-01 2.294713258743286133e-01 -3.311606943607330322e-01 -1.213854700326919556e-01 -6.850587576627731323e-02 8.934506773948669434e-02 -3.381421044468879700e-02 1.571921706199645996e-01 2.165421247482299805e-01 1.358408331871032715e-01 -1.676426641643047333e-02 9.175004810094833374e-02 1.509845908731222153e-02 -7.462542504072189331e-02 -2.180855125188827515e-01 -1.869904994964599609e-01 3.264914155006408691e-01 -2.126825451850891113e-01 -1.482668370008468628e-01 1.279886718839406967e-02 -1.505210343748331070e-02 -2.371175214648246765e-02 -3.076725304126739502e-01 -2.195097655057907104e-01 2.602153718471527100e-01 1.859290897846221924e-01 2.064693272113800049e-01 -2.106484621763229370e-01
-1.460518804378807545e-03 3.562007471919059753e-02 3.156897127628326416e-01 1.968201398849487305e-01 -1.448049098253250122e-01 2.241754829883575439e-01 -9.474853426218032837e-02 3.778643906116485596e-01 5.719157680869102478e-02 4.115281403064727783e-01 1.043750718235969543e-01 5.630505830049514771e-02 2.011903673410415649e-01 -2.605205774307250977e-01 9.457480162382125854e-02 2.919370830059051514e-01 -5.751717463135719299e-02 -1.109571382403373718e-01 -1.374850422143936157e-01 -1.637160032987594604e-01 1.395747959613800049e-01 -2.253047823905944824e-01 -1.332311332225799561e-01 -2.198524586856365204e-02 -8.508450537919998169e-02 -9.701292961835861206e-02 -1.574345976114273071e-01 1.895998045802116394e-02 1.786863952875137329e-01 9.693336905911564827e-04 -1.099713668227195740e-01 1.118772849440574646e-01
4.189731180667877197e-01 3.028587996959686279e-02 4.318719208240509033e-01 -4.372918605804443359e-02 -6.622540950775146484e-02 1.516645401716232300e-01 -2.613628506660461426e-01 1.134143322706222534e-01 -5.970390141010284424e-02 -1.502194255590438843e-01 -4.212820902466773987e-02 1.436763256788253784e-01 7.201454788446426392e-02 -2.929536998271942139e-02 -3.618566691875457764e-02 2.594050765037536621e-01 -2.989807724952697754e-01 3.000942245125770569e-02 -1.320156604051589966e-01 -1.161557734012603760e-01 -1.265747398138046265e-01 -5.389628559350967407e-02 2.929550282715354115e-05 -3.959521651268005371e-02 1.051663011312484741e-01 6.516192853450775146e-02 -3.409775793552398682e-01 2.551934719085693359e-01 1.138636395335197449e-01 -1.218395605683326721e-01 -1.463682353496551514e-01 1.254259645938873291e-01
-2.563885450363159180e-01 1.270687878131866455e-01 2.230029366910457611e-02 -1.435592304915189743e-02 -7.573461532592773438e-02 9.460597485303878784e-02 -1.191505864262580872e-01 3.436345160007476807e-01 -4.538958147168159485e-02 1.521131247282028198e-01 -8.271306008100509644e-02 -1.098267617635428905e-03 6.115017458796501160e-02 1.696140021085739136e-01 -7.629390805959701538e-02 3.991000652313232422e-01 1.429640054702758789e-01 -1.055110767483711243e-01 -5.418037176132202148e-01 -8.255331218242645264e-02 7.014457881450653076e-02 -2.121127098798751831e-01 -1.246223151683807373e-01 -1.638620048761367798e-01 2.652636729180812836e-02 1.390134245157241821e-01 -3.863858804106712341e-02 1.038258224725723267e-01 2.236128151416778564e-01 -2.171025425195693970e-02 -1.633554399013519287e-01 -8.429101854562759399e-02
4.599444568157196045e-02 -8.865850046277046204e-03 3.861998766660690308e-02 9.771542996168136597e-02 3.580453097820281982e-01 5.670458823442459106e-02 -3.422652781009674072e-01 4.143994301557540894e-02 7.936818152666091919e-02 1.567462384700775146e-01 -2.628279328346252441e-01 1.800074577331542969e-01 1.239734888076782227e-01 1.125688031315803528e-01 -2.240869104862213135e-01 3.446167707443237305e-01 -1.015153005719184875e-01 2.218607626855373383e-02 -1.317535340785980225e-01 1.016636043787002563e-01 9.703517891466617584e-03 1.163325086236000061e-01 2.022051960229873657e-01 2.685094811022281647e-02 1.163084357976913452e-01 -3.418716415762901306e-02 -3.263065218925476074e-01 -2.084351330995559692e-02 3.057449758052825928e-01 -1.898351684212684631e-02 3.126406073570251465e-01 -1.435210555791854858e-02
1.780002713203430176e-01 3.716833889484405518e-01 1.098574027419090271e-01 1.080418825149536133e-01 -2.614975534379482269e-02 -8.410489559173583984e-02 -1.526040136814117432e-01 2.198593504726886749e-02 -7.900074124336242676e-02 1.660358160734176636e-01 -1.887083649635314941e-01 9.718055278062820435e-02 1.490829139947891235e-01 5.307687819004058838e-02 1.045842617750167847e-01 2.092654705047607422e-01 -4.025663733482360840e-01 9.732366539537906647e-03 -8.008982054889202118e-03 -1.493971049785614014e-01 5.086176097393035889e-02 -5.623720213770866394e-02 6.520734727382659912e-02 -1.194698512554168701e-01 2.587476968765258789e-01 1.471066772937774658e-01 -5.351133942604064941e-01 9.812777489423751831e-02 1.084942650049924850e-02 4.091932252049446106e-02 5.117367953062057495e-02 1.359072476625442505e-01
-1.595924347639083862e-01 2.741290628910064697e-01 1.946962326765060425e-01 -1.002075001597404480e-01 -2.102352380752563477e-01 2.998482063412666321e-02 -3.129419088363647461e-01 -3.454369306564331055e-02 2.331054955720901489e-01 6.370972096920013428e-02 -2.263664305210113525e-01 1.112651545554399490e-02 6.589606404304504395e-02 3.226606547832489014e-01 -6.177105754613876343e-02 1.192130371928215027e-01 2.564515471458435059e-01 1.672103703022003174e-01 -2.633695006370544434e-01 -1.728340834379196167e-01 -8.475799858570098877e-02 -1.409734636545181274e-01 -2.885791361331939697e-01 -1.784985698759555817e-02 1.595252454280853271e-01 -3.386493325233459473e-01 -3.895497182384133339e-03 -4.837144911289215088e-02 1.289189886301755905e-02 -1.069974303245544434e-01 -3.466246649622917175e-02 -1.097755134105682373e-01
4.945675283670425415e-02 -2.265399396419525146e-01 2.775970995426177979e-01 6.742970645427703857e-02 -1.236998811364173889e-01 -1.550058182328939438e-02 -1.777558922767639160e-01 1.318760961294174194e-01 -3.836501389741897583e-02 6.441154330968856812e-02 -1.398527324199676514e-01 -7.850708812475204468e-02 2.334347367286682129e-01 -1.548229753971099854e-01 3.684685379266738892e-02 2.874059975147247314e-01 -2.539864778518676758e-01 -2.401893958449363708e-02 -2.061608284711837769e-01 -2.684299647808074951e-01 -2.193675190210342407e-01 -1.054229494184255600e-02 2.266812026500701904e-01 1.267503947019577026e-01 5.422284081578254700e-02 -1.158885881304740906e-01 -3.193095624446868896e-01 2.549878358840942383e-01 2.445924133062362671e-01 1.512425839900970459e-01 1.421132087707519531e-01 1.573584079742431641e-01
-1.374669522047042847e-01 -1.554646342992782593e-01 -1.022124439477920532e-01 -1.104165986180305481e-01 -5.529302172362804413e-03 -1.126561760902404785e-01 -2.499031275510787964e-01 1.267230957746505737e-01 1.550916880369186401e-01 1.333565115928649902e-01 -2.336301803588867188e-01 1.324274539947509766e-01 2.564034163951873779e-01 2.800293564796447754e-01 -2.344355136156082153e-01 3.231828510761260986e-01 1.286132037639617920e-01 1.158814802765846252e-01 -1.008095312863588333e-02 5.206245929002761841e-02 -1.712560206651687622e-01 -1.082567200064659119e-01 -1.871977001428604126e-01 6.314703077077865601e-02 3.468061089515686035e-01 -1.024901568889617920e-01 -2.924364805221557617e-01 -1.403496712446212769e-01 2.365480661392211914e-01 -8.895308524370193481e-02 -7.881669700145721436e-02 8.125486969947814941e-02
6.416130810976028442e-03 -7.134194602258503437e-04 1.299531012773513794e-01 -1.421194970607757568e-01 -1.080154329538345337e-01 3.509705141186714172e-02 -4.430493712425231934e-02 1.321473345160484314e-02 -3.965387586504220963e-03 2.803484499454498291e-01 -1.780817657709121704e-01 3.311314284801483154e-01 2.003137171268463135e-01 -1.176436394453048706e-01 6.624824553728103638e-02 4.570276737213134766e-01 -3.317155838012695312e-01 3.270640224218368530e-02 -7.432436943054199219e-02 1.710836589336395264e-01 -1.615307666361331940e-02 1.121356040239334106e-01 -2.143299281597137451e-01 -5.963704362511634827e-02 3.200426995754241943e-01 -3.954919800162315369e-02 -9.155654348433017731e-03 7.000847160816192627e-02 -1.179520189762115479e-01 3.588801622390747070e-01 2.657748758792877197e-02 -4.061876796185970306e-03
1.204607561230659485e-01 2.197992056608200073e-02 9.199415147304534912e-02 -4.018433019518852234e-02 1.033355146646499634e-01 1.704362407326698303e-02 -3.774358034133911133e-01 1.403375715017318726e-01 1.052058264613151550e-01 2.289375215768814087e-01 -1.726210564374923706e-01 1.983250677585601807e-01 5.461359769105911255e-02 2.360890656709671021e-01 -2.017649114131927490e-01 2.792367339134216309e-01 -3.537079989910125732e-01 -1.894258020911365747e-04 1.097041219472885132e-01 -1.135695502161979675e-01 -1.988772116601467133e-02 -9.857428073883056641e-02 6.924208253622055054e-02 2.292054146528244019e-01 -9.114983677864074707e-02 -1.381806880235671997e-01 -2.002990245819091797e-01 1.877441853284835815e-01 -8.451907895505428314e-03 3.350587189197540283e-01 2.041075229644775391e-01 -1.324502825736999512e-01
-6.718307733535766602e-02 -1.742040179669857025e-02 2.257557064294815063e-01 1.044336780905723572e-01 -1.727443486452102661e-01 2.075529545545578003e-01 3.571171313524246216e-02 2.803900539875030518e-01 1.690237224102020264e-01 1.452602595090866089e-01 -2.081934362649917603e-01 3.043541014194488525e-01 1.970087736845016479e-01 -9.483978897333145142e-02 -9.663703292608261108e-02 2.582716643810272217e-01 -9.400957822799682617e-02 2.402342855930328369e-02 -2.369139492511749268e-01 -1.563614904880523682e-01 -7.035284489393234253e-02 -9.715840220451354980e-02 -3.557148873805999756e-01 -3.101580739021301270e-01 -1.011977996677160263e-02 -2.059336751699447632e-01 -9.751997143030166626e-02 -1.432141661643981934e-01 2.218523323535919189e-01 -1.446313410997390747e-01 -4.381178412586450577e-03 3.468255326151847839e-02
-1.480228826403617859e-02 2.044677436351776123e-01 2.926625907421112061e-01 1.448632031679153442e-01 -1.015590578317642212e-01 8.798872679471969604e-02 -1.654215604066848755e-01 3.614695668220520020e-01 5.737400054931640625e-02 1.121499761939048767e-01 5.258994922041893005e-02 -1.339451130479574203e-02 -1.031392365694046021e-01 -2.098878100514411926e-02 -2.079405635595321655e-01 2.184978276491165161e-01 -7.144579291343688965e-02 -4.534565284848213196e-02 -3.640622496604919434e-01 6.624495983123779297e-02 -1.094441562891006470e-01 -2.016965001821517944e-01 -2.724905014038085938e-01 3.037844300270080566e-01 1.607627719640731812e-01 -1.790268570184707642e-01 -1.844721734523773193e-01 4.770688712596893311e-03 1.566077470779418945e-01 6.197895109653472900e-02 -2.416291236877441406e-01 -1.113425642251968384e-01
-2.876860648393630981e-02 1.761147975921630859e-01 2.298395782709121704e-01 1.072403695434331894e-02 -5.362251028418540955e-02 2.931348383426666260e-01 -5.265095233917236328e-01 6.760679185390472412e-02 1.858473718166351318e-01 2.234327197074890137e-01 5.148392519913613796e-04 -2.475912272930145264e-01 4.636460170149803162e-02 2.933718264102935791e-02 -2.111280411481857300e-01 1.763135641813278198e-01 2.050424218177795410e-01 1.511964052915573120e-01 8.286235481500625610e-02 -2.274395525455474854e-01 -1.490951180458068848e-01 -5.677896551787853241e-03 -8.582693338394165039e-02 -1.063235178589820862e-01 1.570464372634887695e-01 -3.603937849402427673e-02 -1.767103821039199829e-01 1.823361366987228394e-01 -1.862235367298126221e-01 -1.281507220119237900e-02 -1.720883846282958984e-01 2.948900870978832245e-02
1.031082049012184143e-01 -7.298440486192703247e-02 2.152523398399353027e-01 1.875639855861663818e-01 6.500097364187240601e-02 3.133471012115478516e-01 -3.506143689155578613e-01 7.204888761043548584e-02 3.229323625564575195e-01 2.131157964468002319e-01 -4.414134472608566284e-02 -2.007312029600143433e-01 2.921675741672515869e-01 -9.403880685567855835e-02 -3.632748723030090332e-01 2.025803625583648682e-01 1.990173943340778351e-02 8.924467861652374268e-02 -1.084688156843185425e-01 -7.164474576711654663e-03 -5.149722844362258911e-02 1.680082082748413086e-01 -5.442072078585624695e-02 -1.782237924635410309e-02 3.013726770877838135e-01 -3.827035799622535706e-02 -1.190583407878875732e-01 1.960784643888473511e-01 -6.850016862154006958e-02 -5.766370147466659546e-02 4.348182678222656250e-02 -6.068155542016029358e-02
-1.776557788252830505e-02 -2.759428136050701141e-02 1.092032194137573242e-01 1.756751835346221924e-01 -2.754185795783996582e-01 1.320579200983047485e-01 -1.097361743450164795e-01 1.402903050184249878e-01 4.881470929831266403e-03 3.600041568279266357e-01 -2.853032052516937256e-01 5.962130427360534668e-02 1.502510011196136475e-01 -1.254871934652328491e-01 -1.125057339668273926e-01 3.120440840721130371e-01 -2.282957136631011963e-01 1.556965708732604980e-01 -2.097707837820053101e-01 1.072950139641761780e-01 4.319129884243011475e-02 -3.192940056324005127e-01 -1.542867571115493774e-01 4.823018983006477356e-02 6.312306225299835205e-02 1.058980226516723633e-01 1.354277282953262329e-01 4.389213398098945618e-02 3.797278404235839844e-01 -1.191747412085533142e-01 2.541316859424114227e-02 -1.088951602578163147e-01
8.055403083562850952e-02 1.252024769783020020e-01 1.736822277307510376e-01 -1.818495243787765503e-01 -1.930626295506954193e-02 -6.450314074754714966e-02 -3.383162617683410645e-02 1.327814310789108276e-01 3.278703391551971436e-01 -1.763102784752845764e-02 -3.372749686241149902e-01 9.655978530645370483e-02 -1.595225185155868530e-01 6.049625948071479797e-02 -2.585002481937408447e-01 9.902624040842056274e-02 -1.475535780191421509e-01 6.731692701578140259e-04 -1.916540116071701050e-01 1.751551926136016846e-01 -2.712970040738582611e-02 -3.005529642105102539e-01 -5.054516252130270004e-03 5.183592811226844788e-02 1.455559581518173218e-01 1.710690408945083618e-01 -4.133645296096801758e-01 5.584535375237464905e-02 1.970485001802444458e-01 5.206775292754173279e-02 5.529992282390594482e-03 3.251067698001861572e-01
1.471601724624633789e-01 1.536509692668914795e-01 -4.228701815009117126e-02 -1.482524275779724121e-01 1.762037873268127441e-01 4.581567943096160889e-01 -3.905471041798591614e-02 -1.906033009290695190e-01 2.673223428428173065e-02 4.718328639864921570e-02 -1.935784220695495605e-01 -3.639874607324600220e-02 1.688159406185150146e-01 -1.117980778217315674e-01 -6.598429381847381592e-02 3.501391112804412842e-01 -1.559956520795822144e-01 6.757951527833938599e-02 -2.647425532341003418e-01 -2.205259948968887329e-01 -2.663780450820922852e-01 1.166928745806217194e-02 -1.150011494755744934e-01 2.558981180191040039e-01 8.993402868509292603e-02 -1.949518322944641113e-01 -1.759326308965682983e-01 -1.461921781301498413e-01 2.867537364363670349e-02 1.387083828449249268e-01 1.157845482230186462e-01 -1.147125065326690674e-01
-2.643768489360809326e-01 2.822961509227752686e-01 5.322876200079917908e-02 6.695991009473800659e-02 4.793929308652877808e-02 2.126020938158035278e-01 2.136580459773540497e-02 -7.927517592906951904e-02 2.873992025852203369e-01 1.025171950459480286e-01 5.107505992054939270e-02 2.282661050558090210e-01 6.208830699324607849e-02 3.157278895378112793e-01 -4.816839471459388733e-02 2.633421421051025391e-01 -1.524039804935455322e-01 3.643457964062690735e-02 8.127024769783020020e-02 -1.913307309150695801e-01 -2.288988232612609863e-02 -3.880878537893295288e-02 -2.363561391830444336e-01 -4.399294406175613403e-02 4.570211172103881836e-01 -7.613041251897811890e-02 -3.157672882080078125e-01 5.757915228605270386e-02 7.284735143184661865e-02 -1.931109279394149780e-02 9.828002005815505981e-02 -7.213881611824035645e-02
-2.115851789712905884e-01 3.545593097805976868e-02 2.667872607707977295e-01 -3.404168486595153809e-01 -2.062373012304306030e-01 4.537313804030418396e-02 4.933707416057586670e-03 -1.210594549775123596e-02 1.344597786664962769e-01 4.877458140254020691e-02 8.998291194438934326e-02 -1.598042994737625122e-02 3.330579996109008789e-01 1.061725318431854248e-01 6.785637885332107544e-02 2.386685013771057129e-01 9.359695762395858765e-02 -1.275148689746856689e-01 -4.780949056148529053e-01 -1.338825523853302002e-01 -4.760540090501308441e-03 -1.684731394052505493e-01 -1.802857965230941772e-02 1.087227538228034973e-01 -1.079910099506378174e-01 -1.029825136065483093e-01 -1.397135704755783081e-01 3.587952256202697754e-02 2.615458071231842041e-01 3.487008810043334961e-02 2.057271152734756470e-01 -2.061127573251724243e-01
2.426442690193653107e-02 3.197435662150382996e-02 9.322715550661087036e-02 1.081983223557472229e-01 -2.037636637687683105e-01 3.569360077381134033e-01 -2.296952307224273682e-01 5.789793282747268677e-02 -5.237567797303199768e-02 1.790207922458648682e-01 -1.465983837842941284e-01 7.802025228738784790e-02 2.559899091720581055e-01 1.606766134500503540e-01 -7.664093375205993652e-02 2.032877653837203979e-01 1.865922510623931885e-01 6.666465848684310913e-02 -5.442578196525573730e-01 3.422386199235916138e-02 -6.907776743173599243e-02 -1.004809290170669556e-01 -2.180373817682266235e-01 1.043710038065910339e-01 1.197215020656585693e-01 -2.319535911083221436e-01 7.614643871784210205e-02 1.306850463151931763e-01 1.856631785631179810e-01 -8.770538866519927979e-02 8.703268319368362427e-02 -3.657166287302970886e-02
1.917269527912139893e-01 7.658644020557403564e-02 4.447269439697265625e-02 -6.081042345613241196e-03 -3.139384388923645020e-01 2.770698368549346924e-01 -2.313966155052185059e-01 6.335114687681198120e-02 -9.886461496353149414e-02 3.620177507400512695e-01 -2.185779809951782227e-01 8.577213436365127563e-02 -1.465090364217758179e-01 -1.890220097266137600e-03 2.371762543916702271e-01 3.998478055000305176e-01 -8.094342797994613647e-02 -6.853494048118591309e-02 -2.212958335876464844e-01 5.032762140035629272e-02 2.041438221931457520e-01 -3.393787518143653870e-02 -1.486469358205795288e-01 -8.117119222879409790e-02 -1.026928890496492386e-02 -1.427228748798370361e-01 -1.550535708665847778e-01 1.230220124125480652e-01 -1.533170789480209351e-01 -2.556972503662109375e-01 -7.605037093162536621e-02 1.808894798159599304e-02
-6.389122456312179565e-02 4.921598136425018311e-01 1.703064143657684326e-01 1.231296509504318237e-01 1.403290182352066040e-01 1.953489780426025391e-01 -3.375235795974731445e-01 1.207609474658966064e-01 1.367525011301040649e-01 1.325340270996093750e-01 1.437605023384094238e-01 -8.965375274419784546e-02 8.410532772541046143e-02 2.689421772956848145e-01 1.227592378854751587e-01 8.420013636350631714e-02 3.191925212740898132e-02 -3.307572752237319946e-02 -3.853360414505004883e-01 -2.036497294902801514e-01 -2.990921027958393097e-03 -1.434141099452972412e-01 1.788050401955842972e-03 1.217010319232940674e-01 1.879922747611999512e-01 -1.350137442350387573e-01 -1.139439940452575684e-01 -2.300169318914413452e-01 8.514279127120971680e-02 3.968419507145881653e-03 4.821933433413505554e-02 1.124363485723733902e-02
-1.427864581346511841e-01 1.118271052837371826e-02 1.434231549501419067e-01 -6.271391361951828003e-02 4.290422424674034119e-03 1.374139785766601562e-01 7.596073672175407410e-03 1.878559142351150513e-01 5.104964599013328552e-02 1.012094318866729736e-01 -7.971599698066711426e-02 -1.352612376213073730e-01 -1.988794952630996704e-01 3.087631613016128540e-02 -5.671868845820426941e-02 3.456119298934936523e-01 3.443836793303489685e-02 8.788360282778739929e-03 -4.098528027534484863e-01 -1.987477391958236694e-01 -1.663213968276977539e-01 -1.531902998685836792e-01 -1.119681745767593384e-01 -1.989719420671463013e-01 6.513085961341857910e-02 -1.005791872739791870e-01 -2.711366713047027588e-01 -1.361549645662307739e-01 -2.563585527241230011e-02 -1.305690407752990723e-01 -5.594760552048683167e-02 5.107027888298034668e-01
6.866566836833953857e-02 2.633916139602661133e-01 1.733086258172988892e-01 -9.077195823192596436e-02 -2.415702342987060547e-01 1.742320656776428223e-01 -3.696037828922271729e-01 -2.214421518146991730e-02 3.209162652492523193e-01 -3.654963150620460510e-02 -2.263490706682205200e-01 -3.011963330209255219e-02 -1.359901428222656250e-01 1.305099278688430786e-01 -5.113682523369789124e-02 8.200297504663467407e-02 9.538948535919189453e-02 1.213409975171089172e-01 -1.321854144334793091e-01 -3.468739390373229980e-01 7.022269815206527710e-02 -1.753072589635848999e-01 -3.223521411418914795e-01 -1.894826591014862061e-01 8.565134555101394653e-02 -5.620841309428215027e-02 -1.390440016984939575e-01 1.838734932243824005e-02 -2.672677487134933472e-02 -1.520454138517379761e-01 -4.771376401185989380e-02 2.590807974338531494e-01
1.837106980383396149e-02 1.017564237117767334e-01 2.131443619728088379e-01 4.527778550982475281e-02 -5.856368690729141235e-02 2.590526044368743896e-01 1.599538177251815796e-01 -1.987858265638351440e-01 5.406437441706657410e-02 3.242649734020233154e-01 4.177273437380790710e-02 3.677034005522727966e-02 5.537258461117744446e-02 1.505351662635803223e-01 -1.229659747332334518e-02 3.151687085628509521e-01 -3.981889039278030396e-02 1.343751102685928345e-01 -7.679574936628341675e-02 -1.812400966882705688e-01 -5.362331494688987732e-02 -2.167961895465850830e-01 3.877494111657142639e-02 2.779137343168258667e-03 3.454103469848632812e-01 -2.185402363538742065e-01 -3.937059342861175537e-01 -8.123271912336349487e-02 2.072501033544540405e-01 -8.279914408922195435e-02 2.802968919277191162e-01 -5.468387901782989502e-02
1.911019091494381428e-03 1.063349768519401550e-01 2.813455462455749512e-01 1.511725336313247681e-01 -2.309507690370082855e-02 -2.623209059238433838e-01 -7.412660121917724609e-02 -2.333672344684600830e-02 -2.944430336356163025e-02 2.284453362226486206e-01 -3.024490773677825928e-01 -9.384003281593322754e-02 2.490384578704833984e-01 2.728414237499237061e-01 1.453820914030075073e-01 4.313329756259918213e-01 -1.742797046899795532e-01 2.119332849979400635e-01 -7.902345806360244751e-02 -1.238848045468330383e-01 9.043048322200775146e-02 -1.312122046947479248e-01 -9.782338887453079224e-02 -1.451840437948703766e-02 -2.026222944259643555e-01 4.918624833226203918e-02 -2.380912899971008301e-01 -4.107008129358291626e-02 -8.526222780346870422e-03 5.636784061789512634e-02 1.671858504414558411e-02 2.772702872753143311e-01
-9.325264394283294678e-02 1.135748773813247681e-01 2.889997065067291260e-01 2.102289050817489624e-01 -1.710109412670135498e-01 2.353662699460983276e-01 1.800433546304702759e-01 1.339608579874038696e-01 7.925507426261901855e-02 2.022116631269454956e-01 -1.624344736337661743e-01 1.945511698722839355e-01 1.633954346179962158e-01 -5.976525321602821350e-02 -1.140557602047920227e-01 1.680064499378204346e-01 -2.532659173011779785e-01 3.080323897302150726e-02 -3.355338573455810547e-01 -5.918069556355476379e-02 -8.652535825967788696e-02 -1.951271295547485352e-01 -4.260985255241394043e-01 -1.647507846355438232e-01 9.597030282020568848e-02 -2.463508630171418190e-03 9.921167511492967606e-04 -1.415773779153823853e-01 2.481140196323394775e-01 -6.027847528457641602e-02 -4.554564505815505981e-02 -2.831721119582653046e-02
1.500404924154281616e-01 1.884291768074035645e-01 2.666589319705963135e-01 5.487260594964027405e-02 -2.901623249053955078e-01 2.631733417510986328e-01 6.486277282238006592e-02 1.147374957799911499e-01 -8.104703575372695923e-02 2.431916445493698120e-01 3.340619429945945740e-02 -2.823811769485473633e-02 2.307015210390090942e-01 -1.187026724219322205e-01 -2.589699625968933105e-01 9.998074173927307129e-02 -3.268820345401763916e-01 1.801458001136779785e-01 -8.114459365606307983e-02 8.960678428411483765e-02 -6.068439222872257233e-03 -5.152038298547267914e-03 9.019028395414352417e-03 1.772131919860839844e-01 2.691678404808044434e-01 -1.813605055212974548e-02 -2.592016458511352539e-01 -1.322520077228546143e-01 7.369858026504516602e-02 8.202379196882247925e-02 1.891563832759857178e-01 -3.068802654743194580e-01
-1.559590697288513184e-01 1.968625336885452271e-01 2.261590063571929932e-01 2.974038012325763702e-02 6.879300624132156372e-02 1.136253401637077332e-01 -2.273053079843521118e-01 -1.380345225334167480e-01 7.824732363224029541e-02 -4.471989721059799194e-02 -2.021990716457366943e-02 1.089311838150024414e-01 1.190487146377563477e-01 3.831596076488494873e-01 -5.982244759798049927e-02 2.065918445587158203e-01 3.597016213461756706e-03 2.437477707862854004e-01 1.324752122163772583e-01 -1.228384301066398621e-01 -7.004816085100173950e-02 2.363982796669006348e-02 -2.116831988096237183e-01 2.447290904819965363e-02 3.147782683372497559e-01 -8.395969867706298828e-02 -4.197778701782226562e-01 1.684084683656692505e-01 3.009777069091796875e-01 -1.166357323527336121e-01 -3.547953069210052490e-02 -9.892422705888748169e-02
-2.593764662742614746e-01 5.904481187462806702e-02 4.290902018547058105e-01 3.027020692825317383e-01 -8.717701584100723267e-02 2.174431979656219482e-01 -1.815225481986999512e-01 9.303038567304611206e-02 -1.602094992995262146e-02 2.912549674510955811e-01 -7.298775762319564819e-02 6.299649924039840698e-02 -6.101321056485176086e-02 9.469339251518249512e-02 -8.913894742727279663e-02 1.497772186994552612e-01 -2.205810844898223877e-01 1.586720794439315796e-01 -3.025220036506652832e-01 -1.113758161664009094e-01 7.323602586984634399e-02 -2.957396805286407471e-01 -1.296938061714172363e-01 -8.689727634191513062e-02 -3.244300140067934990e-03 -1.621408760547637939e-01 5.079068988561630249e-02 8.023738116025924683e-02 8.940394967794418335e-02 -2.510642409324645996e-01 -1.155217066407203674e-01 -7.007378339767456055e-02
-3.175988495349884033e-01 2.306138910353183746e-02 -7.046668324619531631e-03 -1.032326743006706238e-01 -1.382938772439956665e-01 1.457947343587875366e-01 -4.733939468860626221e-01 1.847362220287322998e-01 2.811065316200256348e-01 1.511683017015457153e-01 9.067217260599136353e-02 -3.792224824428558350e-02 1.294592022895812988e-01 2.540044784545898438e-01 2.429202757775783539e-02 1.962147951126098633e-01 -3.317817673087120056e-02 7.557610422372817993e-02 3.426403552293777466e-02 -1.690466403961181641e-01 -1.145265251398086548e-01 -5.735529586672782898e-02 -1.447487324476242065e-01 -6.362842023372650146e-02 1.765426248311996460e-01 8.965622633695602417e-03 -2.728289067745208740e-01 3.756299242377281189e-02 -1.145890951156616211e-01 2.465757131576538086e-01 5.662611499428749084e-02 3.085128366947174072e-01
-2.142570912837982178e-02 1.825868934392929077e-01 1.288146823644638062e-01 -2.886728644371032715e-01 -3.276910781860351562e-01 -1.090085953474044800e-01 -2.730266749858856201e-01 2.302134186029434204e-01 1.263670921325683594e-01 3.595548868179321289e-01 -1.469571292400360107e-01 -1.912917345762252808e-01 -2.409550249576568604e-01 1.407452970743179321e-01 1.526906192302703857e-01 4.346699118614196777e-01 -4.853969812393188477e-02 1.642148941755294800e-01 6.953451666049659252e-04 -1.478582173585891724e-01 -9.466535598039627075e-02 -1.157725006341934204e-01 -2.689844742417335510e-02 9.884924441576004028e-02 -2.384298294782638550e-02 -6.383418291807174683e-02 -6.626742333173751831e-02 3.963211178779602051e-02 7.035670429468154907e-02 1.420641392469406128e-01 4.482387378811836243e-02 6.420252472162246704e-02
-7.015686482191085815e-02 1.196206584572792053e-01 2.190119028091430664e-01 -1.750610619783401489e-01 -6.413373351097106934e-02 2.572165131568908691e-01 3.152484893798828125e-01 -5.839577689766883850e-02 3.377078101038932800e-02 1.984995603561401367e-01 2.451750263571739197e-02 1.244758442044258118e-02 1.416313052177429199e-01 3.151956945657730103e-02 -1.509152054786682129e-01 3.195594251155853271e-01 -1.060407161712646484e-01 7.679349184036254883e-02 -1.339550763368606567e-01 -9.162623435258865356e-02 -2.281971722841262817e-01 -4.312986508011817932e-02 1.685402542352676392e-02 6.631645560264587402e-02 3.808262050151824951e-01 -1.489039361476898193e-01 -3.863351941108703613e-01 -1.660243570804595947e-01 6.594818085432052612e-02 -1.052140742540359497e-01 2.536121010780334473e-01 -1.264534741640090942e-01
-1.028166785836219788e-01 2.855584621429443359e-01 2.215903252363204956e-01 -6.239128857851028442e-02 -2.012212425470352173e-01 2.031288146972656250e-01 -2.305421978235244751e-03 -1.187889557331800461e-02 -1.450135409832000732e-01 2.300493866205215454e-01 -3.320962190628051758e-01 1.070903465151786804e-01 2.133159339427947998e-01 -1.370465569198131561e-02 -1.484498381614685059e-01 2.912988960742950439e-01 7.928296923637390137e-02 -1.655701249837875366e-01 -3.981414437294006348e-01 -1.528938859701156616e-01 1.619884371757507324e-01 1.026068162173032761e-02 8.342934399843215942e-02 5.666448920965194702e-02 7.079133391380310059e-02 -3.249866664409637451e-01 3.950330615043640137e-02 -5.634171515703201294e-02 -6.185328960418701172e-02 1.521560549736022949e-01 1.465562433004379272e-01 -9.366172552108764648e-02
5.612862855195999146e-02 1.784907728433609009e-01 1.035637483000755310e-01 -1.524879634380340576e-01 -5.114692449569702148e-02 5.063367486000061035e-01 -1.649417579174041748e-01 1.026046127080917358e-01 -7.809174805879592896e-02 2.255518138408660889e-01 -8.870830386877059937e-02 -6.498821079730987549e-03 2.859086394309997559e-01 1.169384121894836426e-01 1.036608815193176270e-01 2.286953926086425781e-01 -1.148670911788940430e-01 1.025814712047576904e-01 -1.509331911802291870e-01 -2.025347799062728882e-01 -1.472294479608535767e-01 1.841385811567306519e-01 -6.833343207836151123e-02 1.886878013610839844e-01 1.694219112396240234e-01 -1.142556872218847275e-02 -2.674115076661109924e-02 -1.547652631998062134e-01 2.182864844799041748e-01 3.533379733562469482e-01 -3.551459312438964844e-02 -1.740784011781215668e-02
-3.395214676856994629e-03 -4.922118782997131348e-02 2.428606748580932617e-01 -1.068443357944488525e-01 -9.496013820171356201e-02 4.385457336902618408e-01 -1.614017933607101440e-01 7.908540219068527222e-02 2.299243211746215820e-01 2.715386450290679932e-01 -7.540369406342506409e-03 -1.637481003999710083e-01 2.567814588546752930e-01 1.467822045087814331e-01 2.612767275422811508e-03 2.220795899629592896e-01 7.264079898595809937e-02 2.148447036743164062e-01 -1.622727066278457642e-01 -2.433670610189437866e-01 9.756682068109512329e-02 5.140521004796028137e-02 -3.378913179039955139e-02 1.257844120264053345e-01 2.412635982036590576e-01 -3.198367357254028320e-02 -8.767765946686267853e-03 -3.047268688678741455e-01 2.857554256916046143e-01 3.069135732948780060e-02 -3.797365725040435791e-02 3.034090623259544373e-02
-3.007134981453418732e-02 -5.615986883640289307e-02 1.858510822057723999e-01 -1.462919265031814575e-01 1.909273266792297363e-01 -1.501755863428115845e-01 -7.492803782224655151e-02 -1.318314224481582642e-01 -6.641055457293987274e-03 3.703833222389221191e-01 -2.899639010429382324e-01 3.238558024168014526e-02 3.949750959873199463e-01 2.165057063102722168e-01 -6.296975910663604736e-02 4.221198558807373047e-01 -1.970212310552597046e-01 1.268823295831680298e-01 -2.526700496673583984e-01 -5.601326376199722290e-02 1.033317968249320984e-01 -5.159005150198936462e-02 -3.551398217678070068e-02 6.435604393482208252e-02 -1.810867222957313061e-03 5.793074890971183777e-02 -1.895271986722946167e-01 2.874608151614665985e-02 1.577676832675933838e-01 -2.875140169635415077e-03 3.236889094114303589e-02 2.095783203840255737e-01
2.160478755831718445e-02 -8.691337704658508301e-02 3.793910741806030273e-01 2.699268050491809845e-02 1.717455498874187469e-02 -1.933667063713073730e-01 -5.556399002671241760e-02 1.792121380567550659e-01 8.955138921737670898e-02 3.816296756267547607e-01 1.489833891391754150e-01 1.944854855537414551e-02 2.356619834899902344e-01 -1.013193279504776001e-01 -2.627577781677246094e-01 3.888707160949707031e-01 -2.373485565185546875e-01 -1.389680802822113037e-01 -8.558687567710876465e-02 -8.617074042558670044e-02 2.107285112142562866e-01 -8.372738957405090332e-02 -2.077066600322723389e-01 9.212058968842029572e-03 6.224107369780540466e-02 4.413761571049690247e-02 -1.313113123178482056e-01 2.272631078958511353e-01 1.044269055128097534e-01 9.328781813383102417e-02 -1.116512939333915710e-01 1.424655020236968994e-01
2.965432032942771912e-02 1.894112825393676758e-01 1.535601317882537842e-01 -1.431746184825897217e-01 -1.609608083963394165e-01 4.703227803111076355e-02 -1.113587543368339539e-01 -2.058140933513641357e-01 7.503214292228221893e-03 1.476203799247741699e-01 -6.397555768489837646e-02 3.192574083805084229e-01 1.698909699916839600e-01 1.329817324876785278e-01 -2.474385946989059448e-01 2.926874458789825439e-01 1.763362586498260498e-01 2.140091508626937866e-01 -2.218167670071125031e-02 -8.062307536602020264e-02 1.134113594889640808e-01 -2.084601670503616333e-01 -1.181636527180671692e-01 4.165702313184738159e-02 -1.082829316146671772e-03 -1.671745628118515015e-01 -2.918359041213989258e-01 -2.478844113647937775e-02 1.402281820774078369e-01 -2.595524862408638000e-02 4.427826404571533203e-01 -1.701499074697494507e-01
-8.656270056962966919e-02 1.838347166776657104e-01 1.026420518755912781e-01 -2.254488915205001831e-01 -1.234303340315818787e-01 7.734628766775131226e-02 -1.847184747457504272e-01 2.549394369125366211e-01 5.908599123358726501e-02 4.852677136659622192e-02 7.217028737068176270e-02 -1.586664468050003052e-01 -1.853334307670593262e-01 6.466074287891387939e-02 7.621490955352783203e-02 2.878428101539611816e-01 -2.935804985463619232e-02 8.142381906509399414e-02 -4.386536478996276855e-01 -1.011727452278137207e-01 -2.013017386198043823e-01 -1.651747226715087891e-01 -9.304723143577575684e-02 5.545284599065780640e-02 1.700925976037979126e-01 -1.147165074944496155e-01 -3.015805184841156006e-01 -1.928891390562057495e-01 -1.078550238162279129e-02 -1.825042515993118286e-01 5.702558532357215881e-02 3.420351147651672363e-01
-2.588382661342620850e-01 7.884006947278976440e-02 3.023130297660827637e-01 5.173471570014953613e-02 -1.969158202409744263e-01 1.961452513933181763e-01 -3.169325292110443115e-01 -1.760410219430923462e-01 1.708081066608428955e-01 -1.718046516180038452e-01 1.177234947681427002e-01 9.410265088081359863e-02 9.682116657495498657e-02 5.849517136812210083e-02 -4.707545042037963867e-02 3.267654478549957275e-01 1.341651082038879395e-01 -9.538254141807556152e-02 -4.242235124111175537e-01 6.126598268747329712e-02 2.143712192773818970e-01 -1.994937956333160400e-01 -5.441419407725334167e-02 1.178826484829187393e-02 -1.269119679927825928e-01 -7.167769130319356918e-03 -1.919994503259658813e-01 -6.483432650566101074e-02 1.693538427352905273e-01 1.725726127624511719e-01 -2.871963754296302795e-02 -6.823315471410751343e-02
1.122450008988380432e-01 3.653896450996398926e-01 2.172873765230178833e-01 6.589784473180770874e-02 -2.036035209894180298e-01 -4.790347069501876831e-02 -1.466737389564514160e-01 3.575573861598968506e-01 2.209751866757869720e-02 1.254455000162124634e-02 -2.817567586898803711e-01 -6.440371274948120117e-02 2.110502123832702637e-01 -8.658793568611145020e-02 -7.875719107687473297e-03 3.173948526382446289e-01 -2.823227345943450928e-01 -2.277830056846141815e-02 -1.620904505252838135e-01 -2.982078790664672852e-01 -1.921797730028629303e-02 -6.673662364482879639e-02 9.599620848894119263e-02 2.425045669078826904e-01 -1.243154108524322510e-01 1.652557849884033203e-01 -1.742613166570663452e-01 1.216653287410736084e-01 -1.273741479963064194e-02 1.447896007448434830e-03 -3.174487734213471413e-03 1.257902979850769043e-01
-7.806993089616298676e-03 -1.048688665032386780e-01 3.499852120876312256e-01 -1.265488117933273315e-01 -1.477004140615463257e-01 -3.259462118148803711e-02 -3.478196263313293457e-01 1.396595090627670288e-01 7.296274602413177490e-02 3.875978291034698486e-03 -2.379637062549591064e-01 -4.519376531243324280e-02 1.760093569755554199e-01 -1.087124198675155640e-01 -2.157615497708320618e-02 2.383403629064559937e-01 -2.463544011116027832e-01 -1.624268740415573120e-01 -1.986493766307830811e-01 -7.896871864795684814e-02 -2.055398523807525635e-01 5.244284123182296753e-02 2.341797351837158203e-01 1.609226316213607788e-01 9.497535228729248047e-02 -1.392694264650344849e-01 -2.577731609344482422e-01 2.186169475317001343e-01 3.190644979476928711e-01 1.265862584114074707e-01 -3.732183715328574181e-03 6.323514133691787720e-02
-1.787588000297546387e-01 -5.640713032335042953e-03 9.054906666278839111e-02 1.631521433591842651e-01 -8.235222101211547852e-02 2.778892219066619873e-01 -1.709898710250854492e-01 -1.873982697725296021e-02 1.902857981622219086e-02 2.506256401538848877e-01 -7.312687486410140991e-02 2.189212739467620850e-01 2.116564959287643433e-01 2.675142586231231689e-01 -2.285556495189666748e-01 1.478386670351028442e-01 1.017343252897262573e-01 8.728722110390663147e-03 -3.464569151401519775e-01 -2.083298265933990479e-01 -1.299297902733087540e-02 -1.434443145990371704e-01 -1.552622914314270020e-01 -5.596596747636795044e-03 2.588434815406799316e-01 -2.727652490139007568e-01 1.738922595977783203e-01 -5.767202377319335938e-02 1.003127843141555786e-01 2.243170142173767090e-01 8.588437736034393311e-02 2.263449281454086304e-01
-1.131593361496925354e-01 3.839576840400695801e-01 1.932672560214996338e-01 -3.722486644983291626e-02 -2.941628694534301758e-01 2.954250276088714600e-01 -1.859749257564544678e-01 3.348323702812194824e-02 -1.299424469470977783e-01 2.015123963356018066e-01 -5.173122137784957886e-02 -1.185576468706130981e-01 1.635567694902420044e-01 -2.791195549070835114e-02 -2.747223079204559326e-01 2.859158217906951904e-01 -2.739313542842864990e-01 1.084711030125617981e-01 1.972424983978271484e-01 4.027179256081581116e-02 -9.686604142189025879e-02 4.890440776944160461e-02 1.284040231257677078e-02 2.186943739652633667e-01 8.447512239217758179e-02 -3.359926491975784302e-02 -1.913049519062042236e-01 2.500030584633350372e-02 3.304759971797466278e-03 -1.407745629549026489e-01 2.188873887062072754e-01 -1.794950962066650391e-01
1.447415649890899658e-01 2.830018401145935059e-01 1.242559328675270081e-01 -1.566769480705261230e-01 -7.891451567411422729e-02 2.566684484481811523e-01 -1.828143000602722168e-01 1.332881748676300049e-01 1.190968826413154602e-01 -2.390060806646943092e-03 -3.051800429821014404e-01 5.701928213238716125e-02 -1.146736927330493927e-02 -4.138862714171409607e-02 -1.800984293222427368e-01 2.199591100215911865e-01 -4.222699701786041260e-01 4.538277536630630493e-02 -1.923171281814575195e-01 5.333488807082176208e-02 -1.120736077427864075e-01 1.849466413259506226e-01 6.262722611427307129e-02 -7.776325196027755737e-02 2.218642458319664001e-02 -2.235126495361328125e-01 -2.051286399364471436e-01 -2.487977445125579834e-01 1.369462721049785614e-02 -2.386643439531326294e-01 5.647214874625205994e-02 2.252537757158279419e-01
-1.719235926866531372e-01 1.283368319272994995e-01 2.585350275039672852e-01 1.712531596422195435e-01 -7.570309191942214966e-02 3.383954763412475586e-01 -2.252003550529479980e-01 -6.623212993144989014e-02 5.649456754326820374e-02 3.418455123901367188e-01 -9.501416981220245361e-02 1.997076719999313354e-01 -6.281033903360366821e-02 4.713251814246177673e-02 1.837578266859054565e-01 1.962953358888626099e-01 -9.146381169557571411e-02 -1.368922740221023560e-01 -5.140786767005920410e-01 -1.102439910173416138e-01 1.865907758474349976e-01 1.670132204890251160e-02 2.487196028232574463e-02 -1.214196532964706421e-01 -7.739325612783432007e-02 3.992031142115592957e-02 -1.788869798183441162e-01 -4.667813703417778015e-02 -7.508727163076400757e-02 -5.573086440563201904e-02 6.119140237569808960e-02 1.636769622564315796e-01
8.613998442888259888e-02 5.243784561753273010e-02 8.271536976099014282e-02 -4.889718443155288696e-02 -2.103763967752456665e-01 2.452252954244613647e-01 4.020063206553459167e-03 2.772155106067657471e-01 2.675342261791229248e-01 1.526008993387222290e-01 -8.151882141828536987e-02 -4.465460032224655151e-02 4.088144376873970032e-02 3.875269368290901184e-02 -1.512670218944549561e-01 3.490373790264129639e-01 -3.040457069873809814e-01 1.022671163082122803e-01 -1.095837056636810303e-01 1.299196928739547729e-01 -1.922474950551986694e-01 -2.852673269808292389e-02 2.007441222667694092e-01 2.948141992092132568e-01 1.881160773336887360e-02 7.870188355445861816e-02 -2.617144882678985596e-01 -2.786943316459655762e-01 2.476442009210586548e-01 9.558255225419998169e-02 -7.344007492065429688e-02 -1.503658443689346313e-01
-1.396734714508056641e-01 2.157631069421768188e-01 1.454425882548093796e-02 -1.810799241065979004e-01 -1.409479826688766479e-01 1.378164589405059814e-01 1.177183911204338074e-01 2.976507246494293213e-01 -2.294710874557495117e-01 2.842530310153961182e-01 -3.185242116451263428e-01 2.411513477563858032e-01 -7.386940717697143555e-02 6.435313075780868530e-02 6.982484459877014160e-02 4.102009236812591553e-01 -7.599601149559020996e-02 1.323841363191604614e-01 -2.152585089206695557e-01 -1.561919599771499634e-01 -1.689233258366584778e-02 -1.263471841812133789e-01 -1.014565601944923401e-01 1.243274775333702564e-03 -9.428793936967849731e-02 5.943180620670318604e-02 -1.099115386605262756e-01 -1.634305417537689209e-01 -2.810340821743011475e-01 4.522271454334259033e-02 1.164679676294326782e-01 1.320489943027496338e-01
-1.529532223939895630e-01 8.181349188089370728e-02 1.042286306619644165e-01 8.714543282985687256e-02 3.316396176815032959e-01 5.849330499768257141e-02 -3.573772907257080078e-01 1.172502562403678894e-01 1.523913592100143433e-01 1.462393552064895630e-01 -2.201181799173355103e-01 1.281654834747314453e-01 1.027024909853935242e-01 -1.042662560939788818e-01 -2.623513042926788330e-01 3.049956262111663818e-01 -1.434538513422012329e-01 -5.842561274766921997e-02 -9.133525937795639038e-02 7.813522219657897949e-02 1.700521558523178101e-01 1.530832648277282715e-01 1.226049140095710754e-01 -3.289921581745147705e-02 3.197915256023406982e-01 -1.416462957859039307e-01 -2.349212467670440674e-01 -7.487565279006958008e-02 2.690257430076599121e-01 -3.060190193355083466e-02 1.901645064353942871e-01 6.572144478559494019e-02
-5.448101833462715149e-02 1.058366820216178894e-01 1.176001578569412231e-01 3.551853820681571960e-02 -1.191008612513542175e-01 1.148775815963745117e-01 5.821671802550554276e-03 3.565151691436767578e-01 -8.711848407983779907e-03 2.880511581897735596e-01 -3.160896301269531250e-01 -1.050429046154022217e-01 8.109622448682785034e-02 2.449548058211803436e-02 -1.759012639522552490e-01 2.531278729438781738e-01 -2.030680924654006958e-01 4.711550101637840271e-02 -3.121308088302612305e-01 -1.051130145788192749e-02 -1.252562403678894043e-01 -2.785556316375732422e-01 -2.001323848962783813e-01 -1.364641040563583374e-01 1.636975705623626709e-01 7.301525026559829712e-02 4.394452646374702454e-02 1.389231830835342407e-01 3.891920745372772217e-01 5.823166295886039734e-02 -8.371304720640182495e-02 -1.088750809431076050e-01
1.033891215920448303e-01 4.719232022762298584e-01 1.303390115499496460e-01 -5.660970509052276611e-02 1.643159613013267517e-02 1.444616019725799561e-01 -2.094609737396240234e-01 3.766462206840515137e-02 4.155385866761207581e-02 1.168109327554702759e-01 -1.003152951598167419e-01 -3.463800251483917236e-02 7.874526083469390869e-02 8.576710522174835205e-02 -3.360800743103027344e-01 1.739408969879150391e-01 -4.861273169517517090e-01 2.110910974442958832e-02 -8.753584325313568115e-02 8.778234571218490601e-02 -1.198472529649734497e-01 -1.169885247945785522e-01 1.131389886140823364e-01 -9.801965951919555664e-02 1.074622422456741333e-01 -3.013997972011566162e-01 -1.742534339427947998e-01 -2.775355428457260132e-02 -1.960321962833404541e-01 -1.119081303477287292e-01 7.024183124303817749e-02 6.764563173055648804e-02
-1.181737408041954041e-01 2.849956154823303223e-01 -4.032548889517784119e-02 5.971397086977958679e-02 -1.151127368211746216e-01 1.790598779916763306e-01 -5.347459390759468079e-02 -3.968107700347900391e-02 -1.451294682919979095e-02 1.547420024871826172e-01 8.186365664005279541e-02 2.198730111122131348e-01 -8.096205443143844604e-02 -7.104516774415969849e-02 -9.810806065797805786e-02 6.119673848152160645e-01 -7.884620875120162964e-02 -2.215008288621902466e-01 1.169792264699935913e-01 9.735656529664993286e-02 9.380999207496643066e-02 -6.647390127182006836e-02 -1.498263925313949585e-01 -1.560216695070266724e-01 1.501133739948272705e-01 -3.755898028612136841e-02 -2.558036148548126221e-01 1.790117770433425903e-01 3.144520223140716553e-01 5.565589293837547302e-02 1.141021698713302612e-01 8.130823262035846710e-03
-4.551291093230247498e-02 1.252042967826128006e-02 1.149814799427986145e-01 -3.247081041336059570e-01 -4.918674007058143616e-02 -1.679985038936138153e-02 -7.324226200580596924e-02 -6.444561481475830078e-02 -4.844113811850547791e-02 2.104950547218322754e-01 -2.651511132717132568e-01 6.841675937175750732e-02 2.260620594024658203e-01 -1.782571710646152496e-02 -5.644685029983520508e-02 3.077056705951690674e-01 -4.213187694549560547e-01 2.380226366221904755e-02 -3.649475276470184326e-01 -1.688645482063293457e-01 1.509940177202224731e-01 9.922192990779876709e-02 -9.386266767978668213e-02 1.190767586231231689e-01 2.479705214500427246e-01 -4.692554101347923279e-02 -7.352309674024581909e-02 1.426374018192291260e-01 1.392345428466796875e-01 1.178605630993843079e-01 -5.831869319081306458e-02 2.728234529495239258e-01
-3.067257627844810486e-02 1.435661595314741135e-02 6.508391350507736206e-02 -1.481634229421615601e-01 -8.177239447832107544e-02 5.229216814041137695e-02 4.734341520816087723e-03 -6.682317703962326050e-02 1.603210568428039551e-01 3.376656472682952881e-01 -3.382182121276855469e-01 -4.184143245220184326e-02 1.449895352125167847e-01 -6.315369904041290283e-02 -1.327374726533889771e-01 2.792965173721313477e-01 -8.775113523006439209e-02 1.483144238591194153e-02 -1.830287575721740723e-01 -3.613153994083404541e-01 -3.206647932529449463e-01 8.474225550889968872e-02 4.120860621333122253e-02 -1.278706341981887817e-01 -1.965416073799133301e-01 -2.147793173789978027e-01 -3.554558157920837402e-01 -9.074508398771286011e-02 -3.608575556427240372e-03 -2.375985234975814819e-01 4.269226640462875366e-02 -6.782905012369155884e-02
-8.999419957399368286e-02 2.322353050112724304e-02 7.406004704535007477e-03 1.949173212051391602e-02 -4.513223469257354736e-02 1.345763951539993286e-01 -2.920382618904113770e-01 3.081847131252288818e-01 -1.314887683838605881e-02 3.386314213275909424e-01 -1.427963972091674805e-01 -1.031446382403373718e-01 1.779785603284835815e-01 -1.098163649439811707e-01 -2.683435799553990364e-03 1.546252816915512085e-01 -9.707534313201904297e-02 1.656351387500762939e-01 -3.998148143291473389e-01 -1.088327765464782715e-01 -3.488251194357872009e-02 -1.356388926506042480e-01 -3.154219090938568115e-01 -1.489604264497756958e-01 1.097721755504608154e-01 -1.279819160699844360e-01 -1.788739860057830811e-01 4.722465574741363525e-02 3.511587977409362793e-01 -1.989879459142684937e-01 3.077417425811290741e-02 -2.505940385162830353e-02
-3.210041821002960205e-01 1.162768378853797913e-01 1.303235739469528198e-01 3.299445658922195435e-02 -4.916111007332801819e-02 8.215770125389099121e-02 -2.462863177061080933e-01 2.973511219024658203e-01 -1.086128503084182739e-02 2.569933533668518066e-01 -2.009224444627761841e-01 9.061604738235473633e-03 9.135753661394119263e-02 1.489480584859848022e-01 9.237740188837051392e-02 2.658379375934600830e-01 1.410143822431564331e-01 -4.548615217208862305e-02 -5.206885933876037598e-01 6.585793197154998779e-02 1.392408460378646851e-01 -1.840530782938003540e-01 -1.702372431755065918e-01 -8.506034500896930695e-03 -1.841735653579235077e-02 1.372809112071990967e-01 -1.563889235258102417e-01 1.123601719737052917e-01 9.914001077413558960e-02 -1.094367653131484985e-01 -8.935484290122985840e-02 -1.580810397863388062e-01
1.026963889598846436e-01 3.547007143497467041e-01 1.874324120581150055e-02 1.636149138212203979e-01 -5.010192096233367920e-02 3.581144511699676514e-01 -1.217583715915679932e-01 -8.377856016159057617e-02 -1.903397776186466217e-02 2.701584100723266602e-01 -3.190894722938537598e-01 3.205028176307678223e-02 -2.510799765586853027e-01 -5.015866830945014954e-02 2.170325256884098053e-02 4.828016757965087891e-01 -1.138406321406364441e-01 -1.568060964345932007e-01 -1.069196909666061401e-01 -1.101241111755371094e-01 2.010054737329483032e-01 -1.088116243481636047e-01 -1.463792771100997925e-01 -1.065750643610954285e-01 -1.019249390810728073e-02 -7.997444272041320801e-02 -6.351041793823242188e-02 -7.967837154865264893e-02 8.384723914787173271e-04 -1.340242326259613037e-01 1.600583642721176147e-01 -4.473922029137611389e-02
-9.991566836833953857e-02 1.647364348173141479e-01 -4.399890825152397156e-02 3.362182527780532837e-02 8.789165318012237549e-02 7.064895331859588623e-02 -3.201755583286285400e-01 1.926898770034313202e-02 2.782965302467346191e-01 1.410445421934127808e-01 2.907659858465194702e-02 -5.590334162116050720e-02 -5.179101973772048950e-02 -2.383237332105636597e-02 8.105048537254333496e-02 4.408530294895172119e-01 -4.277172386646270752e-01 2.265931516885757446e-01 -2.414045333862304688e-01 1.662651151418685913e-01 3.391688922420144081e-03 -1.050440296530723572e-01 -4.410537704825401306e-02 1.748380213975906372e-01 1.525658071041107178e-01 1.412422060966491699e-01 -2.116365730762481689e-02 -3.034184873104095459e-01 8.787845820188522339e-02 -3.791741654276847839e-02 1.639296412467956543e-01 -5.650536715984344482e-02
-1.310060173273086548e-01 1.942795068025588989e-01 1.585331000387668610e-02 -1.532470434904098511e-01 6.734500173479318619e-03 2.240486443042755127e-01 -5.660820007324218750e-02 -2.048267750069499016e-03 8.302187174558639526e-02 -2.344062738120555878e-02 -7.211025804281234741e-02 4.069967567920684814e-02 7.881780713796615601e-02 3.467225134372711182e-01 2.242120541632175446e-02 3.668384552001953125e-01 1.844610087573528290e-03 2.377998232841491699e-01 3.422291716560721397e-03 -2.533054947853088379e-01 9.590020403265953064e-03 1.827890723943710327e-01 -1.264450997114181519e-01 -8.822558820247650146e-02 2.032878696918487549e-01 -2.378617227077484131e-01 -4.234692454338073730e-01 2.735396623611450195e-01 2.048988491296768188e-01 -7.035118341445922852e-02 3.935391083359718323e-02 -1.164706274867057800e-01
-9.491873532533645630e-02 3.272991478443145752e-01 4.672657847404479980e-01 -9.512944519519805908e-02 -1.308785825967788696e-01 2.973074093461036682e-02 -1.110278889536857605e-01 2.230819910764694214e-01 -8.900810033082962036e-03 2.602385124191641808e-03 -5.345116555690765381e-02 1.144795399159193039e-02 -8.056744933128356934e-02 2.009072899818420410e-01 -2.460736185312271118e-01 1.602755486965179443e-01 -2.657838463783264160e-01 5.491411313414573669e-02 -2.237098962068557739e-01 -4.319138452410697937e-02 -3.400771021842956543e-01 2.004866898059844971e-01 8.242955803871154785e-02 -6.090942397713661194e-02 8.757691085338592529e-02 -9.449162334203720093e-02 -6.350671499967575073e-02 -2.154626697301864624e-01 1.310615539550781250e-01 3.682820498943328857e-02 7.748255971819162369e-03 2.502687275409698486e-01
6.601766496896743774e-02 -3.117448836565017700e-02 -1.199048161506652832e-01 2.867760062217712402e-01 -9.265288710594177246e-02 7.646834850311279297e-02 -2.377849370241165161e-01 1.264339685440063477e-01 1.132448613643646240e-01 2.520924508571624756e-01 -2.137598954141139984e-02 3.949969112873077393e-01 2.102509140968322754e-01 7.208435982465744019e-02 -1.038842648267745972e-01 3.186144232749938965e-01 -2.114935815334320068e-01 1.161418631672859192e-01 -1.066172868013381958e-01 2.638330683112144470e-03 6.374834477901458740e-02 -1.245993450284004211e-01 6.770023144781589508e-03 2.174436897039413452e-01 2.316933870315551758e-01 2.573888376355171204e-02 -3.276690244674682617e-01 1.433130204677581787e-01 -1.349868923425674438e-01 1.648404002189636230e-01 3.059267625212669373e-02 2.268058955669403076e-01
-5.202446505427360535e-02 1.778513491153717041e-01 6.895336508750915527e-02 -4.648413509130477905e-02 -3.727701604366302490e-01 2.570124268531799316e-01 -7.670354098081588745e-02 2.399840503931045532e-01 -4.346754401922225952e-02 2.673787772655487061e-01 -3.759895265102386475e-01 4.063626751303672791e-02 -1.979550123214721680e-01 2.604456543922424316e-01 6.187126785516738892e-02 3.663861751556396484e-01 5.265782773494720459e-02 6.383676826953887939e-02 -2.273610979318618774e-01 -2.019807696342468262e-02 -1.999855227768421173e-02 3.443467617034912109e-02 -3.036571443080902100e-01 1.762085556983947754e-01 3.206684440374374390e-02 -2.297526597976684570e-02 4.354455973953008652e-03 -1.103412657976150513e-01 -9.994223713874816895e-02 -2.964056795462965965e-03 1.289575845003128052e-01 6.785065680742263794e-02
2.568618357181549072e-01 1.484426409006118774e-01 1.968394666910171509e-01 -6.978145986795425415e-02 -7.448562234640121460e-02 -7.356636226177215576e-02 -8.366363495588302612e-02 3.297833800315856934e-01 4.808608442544937134e-02 3.020162135362625122e-02 -4.572760779410600662e-03 2.555854022502899170e-01 2.060655206441879272e-01 -5.370075628161430359e-02 8.652568608522415161e-02 3.836590349674224854e-01 -3.811385631561279297e-01 1.767965257167816162e-01 -2.925874106585979462e-02 -8.348041772842407227e-02 -3.475418314337730408e-02 -2.262886613607406616e-01 7.473628222942352295e-02 1.111681312322616577e-01 1.343800276517868042e-01 -1.414913386106491089e-01 -4.022231996059417725e-01 -7.843577861785888672e-02 4.365938156843185425e-02 1.276031695306301117e-02 -1.282956637442111969e-02 -1.005175113677978516e-01
-9.156221151351928711e-02 2.004359811544418335e-01 -8.595938235521316528e-02 1.120222657918930054e-01 -2.160199582576751709e-01 1.501711606979370117e-01 -3.647107779979705811e-01 -9.989404678344726562e-02 2.688541449606418610e-02 1.394186615943908691e-01 -1.572976261377334595e-02 4.113992154598236084e-01 4.532112553715705872e-02 1.918938755989074707e-01 -1.627733409404754639e-01 2.315124720335006714e-01 -1.350145190954208374e-01 5.029766820371150970e-03 3.194256569258868694e-04 5.545481666922569275e-02 3.074652142822742462e-02 -1.028206497430801392e-01 -1.995488703250885010e-01 -6.583812646567821503e-03 1.428282856941223145e-01 -4.681913927197456360e-02 -3.425674438476562500e-01 3.901031017303466797e-01 -8.639901876449584961e-03 -1.076262164860963821e-02 1.489738523960113525e-01 1.531295627355575562e-01
-6.061700638383626938e-03 2.564450167119503021e-02 2.463013529777526855e-01 -6.886060535907745361e-02 1.255845129489898682e-01 -1.877043843269348145e-01 -2.669520974159240723e-01 -4.936317354440689087e-02 1.353657543659210205e-01 6.702513992786407471e-02 5.743533372879028320e-02 5.637421458959579468e-02 2.751483917236328125e-01 -8.560805767774581909e-02 9.576591849327087402e-02 4.444806277751922607e-01 -1.960217952728271484e-01 8.389403671026229858e-02 -2.697415947914123535e-01 -6.075565516948699951e-02 -9.539267420768737793e-02 -1.956875473260879517e-01 1.211961060762405396e-01 2.654598653316497803e-01 5.042142793536186218e-02 4.555772617459297180e-02 -4.366303980350494385e-01 9.638869017362594604e-02 1.041709035634994507e-01 -6.394740194082260132e-03 -1.220155060291290283e-01 7.302032411098480225e-02
-8.152740448713302612e-02 9.148110449314117432e-02 1.545589417219161987e-01 1.190378889441490173e-01 4.107410833239555359e-02 1.763883382081985474e-01 -2.353214770555496216e-01 1.785344928503036499e-01 3.932046529371291399e-04 2.813572883605957031e-01 -8.075240999460220337e-02 1.102080717682838440e-01 2.749456167221069336e-01 -4.237490519881248474e-02 -9.607613086700439453e-02 1.039124205708503723e-01 -5.669387057423591614e-02 1.896817684173583984e-01 -3.090012967586517334e-01 -3.281752020120620728e-02 3.450457006692886353e-03 -8.948774635791778564e-02 -4.802448451519012451e-01 -1.972290277481079102e-01 2.189710885286331177e-01 -5.152219906449317932e-02 -1.260907053947448730e-01 -1.111785098910331726e-01 2.116008102893829346e-01 -3.003377914428710938e-01 -2.470116131007671356e-02 -6.221481412649154663e-02
-5.323590338230133057e-02 1.865563988685607910e-01 -3.210824355483055115e-02 1.257676780223846436e-01 -1.634975820779800415e-01 2.489578276872634888e-01 -2.001018226146697998e-01 1.089879428036510944e-03 1.790860593318939209e-01 8.758278936147689819e-02 -8.764452487230300903e-02 4.270670413970947266e-01 2.327526733279228210e-02 1.375370621681213379e-01 -2.282465547323226929e-01 2.662914991378784180e-01 -8.525450527667999268e-02 -2.291844598948955536e-02 1.107347235083580017e-01 3.631586581468582153e-02 1.832530796527862549e-01 -1.465432047843933105e-01 -2.540447190403938293e-02 8.602336794137954712e-02 3.704362735152244568e-02 5.918901413679122925e-02 -4.331608414649963379e-01 3.232060372829437256e-01 -3.352521359920501709e-02 -5.552295595407485962e-02 -1.662245541810989380e-01 1.766484081745147705e-01
1.987883150577545166e-01 2.783218622207641602e-01 1.056366562843322754e-01 -2.529658973217010498e-01 -1.899982690811157227e-01 -1.707059703767299652e-02 -1.886477917432785034e-01 5.650487169623374939e-02 -1.166448090225458145e-02 3.445188403129577637e-01 2.472864231094717979e-03 -2.909761071205139160e-01 -1.993849128484725952e-01 8.680570870637893677e-02 1.663754135370254517e-01 3.213112354278564453e-01 -9.557769447565078735e-02 1.163429021835327148e-01 -1.980772167444229126e-01 -5.757098644971847534e-02 -6.237350031733512878e-02 -5.170885100960731506e-02 -8.031854033470153809e-02 7.383984513580799103e-03 2.646839022636413574e-01 -1.562910825014114380e-01 -2.392690181732177734e-01 -5.925757437944412231e-02 1.826891154050827026e-01 9.714891016483306885e-02 1.028972268104553223e-01 2.530766427516937256e-01
-3.908363729715347290e-02 2.778856456279754639e-01 2.574690282344818115e-01 -1.841095685958862305e-01 -2.760272026062011719e-01 1.678819805383682251e-01 -2.189099192619323730e-01 1.201076433062553406e-01 4.724073037505149841e-02 4.851819947361946106e-02 -8.021718263626098633e-02 3.302853927016258240e-02 -2.563006877899169922e-01 -8.001561276614665985e-03 1.141477003693580627e-01 3.476348221302032471e-01 1.039362922310829163e-01 -1.105640903115272522e-01 -4.256862699985504150e-01 -5.687883123755455017e-02 4.639539495110511780e-02 -2.394649684429168701e-01 -1.449825465679168701e-01 -2.061615586280822754e-01 -1.293529123067855835e-01 -2.777813374996185303e-01 2.981756627559661865e-02 6.576032843440771103e-03 3.516013501212000847e-03 3.823984414339065552e-02 1.084244400262832642e-01 -6.364329159259796143e-02
-9.622975438833236694e-02 6.348180770874023438e-02 5.051953718066215515e-02 -9.936774149537086487e-03 2.346743643283843994e-01 -4.927642643451690674e-03 -3.361225128173828125e-01 2.484713196754455566e-01 1.833043992519378662e-02 3.081703782081604004e-01 -1.961835622787475586e-01 1.291598081588745117e-01 1.450452953577041626e-01 5.652409512549638748e-03 -1.959759742021560669e-01 3.491819798946380615e-01 -1.385035961866378784e-01 -5.880306661128997803e-02 -4.989745095372200012e-02 1.505173593759536743e-01 -5.367020890116691589e-02 3.533139824867248535e-01 -1.006279587745666504e-01 9.963370114564895630e-02 9.883975237607955933e-02 -9.876538068056106567e-03 -3.790180087089538574e-01 -1.635483354330062866e-01 -1.237460505217313766e-02 -9.716179221868515015e-02 -5.742016807198524475e-02 1.834553778171539307e-01
6.145568937063217163e-02 3.636031150817871094e-01 1.342515796422958374e-01 -2.226503193378448486e-01 -1.377627104520797729e-01 4.333211854100227356e-02 -8.935776352882385254e-02 2.729981578886508942e-02 2.699482738971710205e-01 1.952616274356842041e-01 -1.422760635614395142e-01 1.810928285121917725e-01 1.619405001401901245e-01 6.661229999735951424e-04 -1.078436672687530518e-01 2.749959230422973633e-01 -8.290364407002925873e-03 9.409118443727493286e-02 -7.061780989170074463e-02 -2.777406275272369385e-01 -2.884606122970581055e-01 -1.038927435874938965e-01 1.864947229623794556e-01 -1.926170289516448975e-01 4.180754348635673523e-02 -6.932067126035690308e-02 -1.819470673799514771e-01 -7.328041642904281616e-02 -2.816863059997558594e-01 -8.970164693892002106e-03 2.089338600635528564e-01 -2.535272240638732910e-01
1.664932351559400558e-03 1.913897097110748291e-01 -1.204827707260847092e-02 9.251490235328674316e-03 -2.053921073675155640e-01 1.975199729204177856e-01 -8.508484810590744019e-02 9.994833916425704956e-02 2.106756120920181274e-01 3.176983892917633057e-01 -3.747955337166786194e-02 -2.606296837329864502e-01 -2.229639887809753418e-01 2.517533302307128906e-01 1.251290589570999146e-01 4.688888192176818848e-01 1.289030015468597412e-01 3.404496610164642334e-01 -4.752825945615768433e-02 -1.828244626522064209e-01 1.288837790489196777e-01 1.016028132289648056e-02 -1.103015691041946411e-01 1.226643919944763184e-01 5.782795697450637817e-02 2.295663580298423767e-02 -1.205605641007423401e-01 -5.928293243050575256e-02 1.885940432548522949e-01 -3.729972243309020996e-02 9.373354911804199219e-02 1.471503376960754395e-01
1.011674925684928894e-01 2.208888232707977295e-01 -1.674865782260894775e-01 -1.459722369909286499e-01 5.764096509665250778e-03 1.020706668496131897e-01 4.137097392231225967e-03 2.414724379777908325e-01 5.593529203906655312e-04 -1.090713515877723694e-01 -4.227478429675102234e-02 -2.089348249137401581e-02 2.644206583499908447e-01 -2.084939926862716675e-01 1.070009451359510422e-02 4.192461371421813965e-01 -2.684150040149688721e-01 -1.108580455183982849e-02 -3.153187930583953857e-01 -9.868481755256652832e-02 -7.890391349792480469e-02 -1.971484422683715820e-01 -1.297487616539001465e-01 1.680275052785873413e-01 2.921135127544403076e-01 -2.231350541114807129e-01 -1.675307303667068481e-01 -2.183562964200973511e-01 7.713851332664489746e-02 9.277700632810592651e-02 1.739886403083801270e-02 -1.490769386291503906e-01
-2.205983847379684448e-01 1.394548267126083374e-02 1.073109731078147888e-01 -1.394118554890155792e-02 9.583649039268493652e-02 1.569149494171142578e-01 -8.480062242597341537e-04 7.500230520963668823e-02 1.934448927640914917e-01 1.983765661716461182e-01 -6.966150552034378052e-02 1.317468881607055664e-01 1.408862471580505371e-01 -3.693952690809965134e-03 -1.286698579788208008e-01 3.642024993896484375e-01 5.783857777714729309e-02 7.776287943124771118e-02 -3.675041496753692627e-01 -1.354121118783950806e-01 -2.539021074771881104e-01 -7.761333137750625610e-02 -2.798593640327453613e-01 -1.412346959114074707e-01 -1.969028711318969727e-01 -9.907165914773941040e-02 -2.542207241058349609e-01 -2.100291401147842407e-01 1.432539224624633789e-01 -2.113503962755203247e-01 -9.215034544467926025e-02 2.634338140487670898e-01
-3.579558571800589561e-03 6.556750088930130005e-02 1.659253798425197601e-02 1.408011764287948608e-01 -6.471433490514755249e-02 1.267632585950195789e-03 -2.201930284500122070e-01 3.691847324371337891e-01 -1.700294949114322662e-02 2.834344208240509033e-01 -1.133562624454498291e-01 -4.724851995706558228e-02 1.947878897190093994e-01 2.226164378225803375e-02 -8.210095018148422241e-02 2.867284417152404785e-01 -6.720358878374099731e-02 2.165404409170150757e-01 -2.807713449001312256e-01 -7.202474772930145264e-02 -9.441926144063472748e-03 -2.375955730676651001e-01 -3.440699577331542969e-01 -2.001530379056930542e-01 2.629876732826232910e-01 9.045720100402832031e-02 -9.336167573928833008e-02 3.773282468318939209e-02 2.817184329032897949e-01 -1.987975090742111206e-01 5.941886082291603088e-02 5.660565942525863647e-02
-2.203447520732879639e-01 3.073512613773345947e-01 -1.514772325754165649e-01 -1.660456806421279907e-01 -9.771101176738739014e-02 -1.909782178699970245e-02 -1.874745786190032959e-01 1.595732420682907104e-01 2.520809471607208252e-01 4.044758155941963196e-02 -1.804106533527374268e-01 1.468654423952102661e-01 -3.585774451494216919e-02 -5.146875977516174316e-02 -2.690959274768829346e-01 5.790678039193153381e-02 -2.076477408409118652e-01 2.452860400080680847e-02 -2.441339939832687378e-01 1.165405511856079102e-01 3.017316460609436035e-01 -2.269678115844726562e-01 -2.413457930088043213e-01 -2.002923488616943359e-01 2.754587307572364807e-02 1.187113001942634583e-01 -3.326534032821655273e-01 -8.761595934629440308e-02 9.606026113033294678e-02 -6.052404269576072693e-02 9.852078557014465332e-02 1.527710109949111938e-01
-1.043160855770111084e-01 7.008820027112960815e-02 2.426455318927764893e-01 -7.671725749969482422e-02 1.337985247373580933e-01 -7.014873623847961426e-02 -2.128049284219741821e-01 2.122461199760437012e-01 1.052443832159042358e-01 6.590996868908405304e-03 -3.782045841217041016e-01 3.166765719652175903e-02 1.709697693586349487e-01 -1.657486855983734131e-01 -3.273351192474365234e-01 3.474425971508026123e-01 -9.538278728723526001e-02 -1.472439337521791458e-02 -1.913126409053802490e-01 2.857366800308227539e-01 -9.158919006586074829e-02 3.818873316049575806e-02 -5.230453610420227051e-02 -4.633922129869461060e-02 2.135339975357055664e-01 2.552853226661682129e-01 -2.298887670040130615e-01 -1.040614247322082520e-01 -8.042575791478157043e-05 -2.135805189609527588e-01 5.588761344552040100e-02 3.287941962480545044e-02
-1.811736524105072021e-01 -6.214142590761184692e-02 9.196796268224716187e-02 1.198048517107963562e-01 -3.089553415775299072e-01 -1.931571215391159058e-02 -4.471616744995117188e-01 9.792980551719665527e-02 -9.771459549665451050e-02 -4.653493314981460571e-02 -8.110233396291732788e-02 1.139410808682441711e-01 5.495250597596168518e-02 -1.498229801654815674e-01 -9.484962373971939087e-02 4.054971635341644287e-01 -3.820932209491729736e-01 9.676563739776611328e-02 -2.621861174702644348e-02 -1.109021604061126709e-01 -5.971911922097206116e-02 -2.169506698846817017e-01 -1.751341223716735840e-01 8.004597574472427368e-02 8.719629049301147461e-02 -3.867294266819953918e-02 -2.778739631175994873e-01 -1.292260885238647461e-01 -1.487885117530822754e-01 1.011440381407737732e-01 -6.097343564033508301e-02 9.905151277780532837e-02
2.122484147548675537e-01 2.404303662478923798e-02 2.032202631235122681e-01 -2.256723791360855103e-01 1.095509380102157593e-01 2.099504768848419189e-01 -3.245299458503723145e-01 2.580280303955078125e-01 -8.922123163938522339e-02 -1.051932759582996368e-02 -1.995888650417327881e-01 1.221310496330261230e-01 -5.008307634852826595e-04 2.866489291191101074e-01 -8.843133598566055298e-02 4.463295936584472656e-01 -4.862636327743530273e-02 7.427008450031280518e-02 -9.841763973236083984e-02 8.135342597961425781e-02 2.923434600234031677e-02 2.232477255165576935e-02 -1.030780971050262451e-01 -2.413619756698608398e-01 1.407204717397689819e-01 2.433074563741683960e-01 -2.831087261438369751e-02 8.872703462839126587e-02 -1.768253860063850880e-03 -1.770821809768676758e-01 -2.023931592702865601e-01 1.665195822715759277e-01
1.123053133487701416e-01 6.491807755082845688e-03 2.497931569814682007e-01 -1.749244332313537598e-01 -2.188751101493835449e-02 -1.283454000949859619e-01 6.894944817759096622e-04 1.365023106336593628e-01 2.900177836418151855e-01 1.843935996294021606e-01 -1.091844215989112854e-01 9.153354167938232422e-02 -1.713185310363769531e-01 9.818103909492492676e-02 -3.560104370117187500e-01 9.865210950374603271e-02 -9.483931958675384521e-02 1.250853389501571655e-01 -2.872414886951446533e-01 8.564492315053939819e-02 1.903123706579208374e-01 -1.752769052982330322e-01 -3.154269978404045105e-02 -3.130127489566802979e-02 2.882087975740432739e-02 1.286907047033309937e-01 -3.736298382282257080e-01 5.465380102396011353e-02 2.264032885432243347e-02 2.092494219541549683e-01 7.740618288516998291e-02 3.888731002807617188e-01
-2.470270842313766479e-01 1.115929558873176575e-01 8.278112113475799561e-02 -1.655714064836502075e-01 -3.645356297492980957e-01 -1.507903188467025757e-01 -2.084401100873947144e-01 3.042478859424591064e-01 1.278064697980880737e-01 1.119145229458808899e-01 -2.575173676013946533e-01 -1.157613024115562439e-01 -2.118204385042190552e-01 -1.247522830963134766e-01 4.561910405755043030e-02 3.467855751514434814e-01 -1.449058204889297485e-01 2.311302870512008667e-01 -9.233953058719635010e-02 -1.980544477701187134e-01 2.709160745143890381e-02 -1.765316277742385864e-01 1.493714898824691772e-01 8.680347353219985962e-02 -4.653114825487136841e-02 -2.309517115354537964e-01 -1.197274401783943176e-01 -1.832075715065002441e-01 1.084834933280944824e-01 6.753377616405487061e-02 6.401987373828887939e-02 3.906250000000000000e-02
-1.324441432952880859e-01 -1.108370274305343628e-01 1.800544708967208862e-01 -2.639589905738830566e-01 -9.440700709819793701e-02 2.102625519037246704e-01 -2.336948662996292114e-01 -1.771825551986694336e-01 2.682469971477985382e-02 6.118801236152648926e-02 1.537138223648071289e-01 1.359987109899520874e-01 4.949692636728286743e-02 2.135179191827774048e-01 -1.800469756126403809e-01 3.485869467258453369e-01 -6.358202546834945679e-02 1.676575392484664917e-01 -1.613317430019378662e-01 -2.676710486412048340e-03 1.995703279972076416e-01 -1.697530299425125122e-01 -2.501885965466499329e-02 -8.999564498662948608e-02 -9.888913482427597046e-02 -5.396115034818649292e-02 -1.500888615846633911e-01 -3.534681797027587891e-01 3.256259858608245850e-01 1.557461321353912354e-01 2.295714169740676880e-01 -4.107524082064628601e-02
-9.181549400091171265e-02 3.322835862636566162e-01 2.339731305837631226e-01 1.058503314852714539e-01 -2.733567915856838226e-02 1.340276002883911133e-01 -8.744917809963226318e-02 1.226502060890197754e-01 4.341722652316093445e-02 3.219827711582183838e-01 -2.122933566570281982e-01 2.228998243808746338e-01 1.561009883880615234e-01 9.354577213525772095e-02 3.425835072994232178e-02 1.468276679515838623e-01 1.746828556060791016e-01 2.565888464450836182e-01 -3.301428854465484619e-01 -2.753328979015350342e-01 -1.187078133225440979e-01 7.233358919620513916e-02 -5.681409314274787903e-02 -1.885327398777008057e-01 -8.640500158071517944e-02 -5.552004277706146240e-02 -2.378756999969482422e-01 -2.581415474414825439e-01 4.602112993597984314e-02 -1.732078194618225098e-01 -1.061222795397043228e-02 1.113351210951805115e-01
1.822478771209716797e-01 2.033884376287460327e-01 1.818213909864425659e-01 2.866059541702270508e-01 -2.996235191822052002e-01 -2.775830402970314026e-02 -3.648310899734497070e-02 5.300132930278778076e-02 2.561867237091064453e-02 -3.842181712388992310e-02 -3.597981929779052734e-01 -2.851071208715438843e-02 1.255162358283996582e-01 6.793358922004699707e-02 1.212504319846630096e-02 4.132654070854187012e-01 -1.653174310922622681e-01 5.658382177352905273e-02 -3.108434677124023438e-01 -5.513982847332954407e-02 -4.029257968068122864e-02 1.887784302234649658e-01 1.874478310346603394e-01 4.347775131464004517e-02 -2.515675425529479980e-01 1.024997513741254807e-02 -2.915037870407104492e-01 1.105346754193305969e-01 8.800189197063446045e-02 -2.283825352787971497e-02 3.880351781845092773e-02 1.303396821022033691e-01
-1.332934647798538208e-01 1.041168719530105591e-01 3.221927583217620850e-01 4.425468668341636658e-02 -5.425196886062622070e-01 -1.388645172119140625e-01 -1.269304752349853516e-01 2.146160453557968140e-01 2.271101111546158791e-03 1.091882362961769104e-01 -1.023801341652870178e-01 -1.796712726354598999e-01 -5.651976913213729858e-02 -1.010259017348289490e-01 -3.995756059885025024e-02 3.620190322399139404e-01 -8.211063593626022339e-02 9.312240034341812134e-02 -3.000872582197189331e-02 -1.092556342482566833e-01 5.145181715488433838e-02 -2.768285572528839111e-01 -8.555261790752410889e-02 1.637273430824279785e-01 8.674036711454391479e-02 -2.111489772796630859e-01 -2.425795234739780426e-02 -1.971055567264556885e-01 -3.599041327834129333e-02 -3.362214565277099609e-02 2.311540544033050537e-01 5.867677275091409683e-03
-8.767616748809814453e-02 1.983413994312286377e-01 7.489132881164550781e-02 -5.789819359779357910e-02 6.703422963619232178e-02 2.715518772602081299e-01 3.031604588031768799e-01 -1.222627237439155579e-01 -4.216073453426361084e-02 1.600895375013351440e-01 8.939742110669612885e-03 -8.331512659788131714e-02 8.748507499694824219e-02 2.098302394151687622e-01 -1.006016731262207031e-01 4.293482899665832520e-01 -8.926797658205032349e-03 -3.286969289183616638e-02 -1.224142089486122131e-01 -8.949937671422958374e-02 -2.001131176948547363e-01 -8.238422870635986328e-02 -2.734219096601009369e-02 1.122551318258047104e-02 3.212576210498809814e-01 -8.269553631544113159e-02 -5.095801949501037598e-01 -9.765871614217758179e-02 7.404538989067077637e-02 -3.224971890449523926e-02 1.313512027263641357e-01 -5.883873999118804932e-02
4.695360362529754639e-02 2.715581953525543213e-01 2.412095665931701660e-01 2.357162348926067352e-02 2.522877231240272522e-02 2.285352721810340881e-02 -1.868569403886795044e-01 5.849820002913475037e-02 1.605965197086334229e-01 3.126167654991149902e-01 -1.844609081745147705e-01 8.025711402297019958e-03 -1.382417976856231689e-02 2.007829211652278900e-02 -7.660499215126037598e-02 1.899242550134658813e-01 1.665862649679183960e-01 8.050502091646194458e-02 -3.527380526065826416e-01 -3.741803169250488281e-01 -1.161536723375320435e-01 2.938877418637275696e-02 -7.728285342454910278e-02 -2.501256763935089111e-01 -2.084203511476516724e-01 -1.428992897272109985e-01 -2.242949157953262329e-01 -2.189109325408935547e-01 1.233690232038497925e-01 -1.815005093812942505e-01 1.535432338714599609e-01 1.014283820986747742e-01
-3.058105008676648140e-03 -1.179172308184206486e-03 6.814444065093994141e-02 3.009000234305858612e-02 -1.860799640417098999e-01 2.664338350296020508e-01 -9.959183633327484131e-02 1.694939732551574707e-01 -2.268492281436920166e-01 3.748157024383544922e-01 -2.986166179180145264e-01 -1.012462452054023743e-01 1.996429115533828735e-01 -4.594345390796661377e-02 9.811148792505264282e-02 2.822843492031097412e-01 -2.325951606035232544e-01 1.731129139661788940e-01 -1.738109141588211060e-01 -3.559721633791923523e-02 -8.292292058467864990e-02 -1.081406399607658386e-01 -2.218368798494338989e-01 -2.112746685743331909e-01 3.001014590263366699e-01 -1.661140918731689453e-01 3.230755031108856201e-02 -1.286267861723899841e-02 1.121355220675468445e-01 -1.621241867542266846e-02 1.546053588390350342e-02 2.600514590740203857e-01
-2.313116565346717834e-02 1.610992290079593658e-02 1.763701140880584717e-01 -3.197667375206947327e-02 -1.294686496257781982e-01 -1.706620007753372192e-01 -1.756418049335479736e-01 -1.137037873268127441e-01 -3.295054659247398376e-02 1.556208878755569458e-01 -2.709087431430816650e-01 -1.676830276846885681e-02 3.206461668014526367e-01 1.420325040817260742e-01 8.955562859773635864e-02 4.532680809497833252e-01 -2.899579405784606934e-01 1.419975757598876953e-01 -7.448234409093856812e-02 -2.090493142604827881e-01 8.836235105991363525e-02 -1.874453425407409668e-01 -6.699645519256591797e-02 -1.375681608915328979e-01 -3.070468455553054810e-02 -4.595082253217697144e-03 -2.918651700019836426e-01 9.915386140346527100e-02 5.086818337440490723e-02 1.841501295566558838e-01 -6.944544613361358643e-02 2.912508547306060791e-01
2.390064299106597900e-01 1.461003273725509644e-01 1.320210844278335571e-01 -1.868515908718109131e-01 3.170225536450743675e-03 1.655567884445190430e-01 -1.869533360004425049e-01 1.558264717459678650e-02 1.949467211961746216e-01 3.540547490119934082e-01 3.428469598293304443e-02 -1.603396385908126831e-01 -2.071598023176193237e-01 1.953502297401428223e-01 1.120397597551345825e-01 2.804982364177703857e-01 -4.099979624152183533e-02 1.601658761501312256e-01 -2.187752127647399902e-01 -1.853127032518386841e-01 -6.934418529272079468e-02 -2.623539566993713379e-01 -1.825203150510787964e-01 1.900896579027175903e-01 2.938892245292663574e-01 -4.561305791139602661e-02 -9.879083931446075439e-02 2.315971814095973969e-02 1.259920001029968262e-01 7.395930588245391846e-02 1.335730403661727905e-01 2.312255352735519409e-01
4.597926978021860123e-03 3.248988986015319824e-01 2.376679778099060059e-01 2.920220047235488892e-02 -7.740885019302368164e-02 -2.690165862441062927e-02 -1.652307659387588501e-01 1.858658790588378906e-01 1.641429662704467773e-01 -1.534480154514312744e-01 -1.495037227869033813e-01 7.070785015821456909e-02 1.570441527292132378e-03 -1.903531849384307861e-01 6.746330857276916504e-02 3.974452316761016846e-01 -1.621471643447875977e-01 -7.244422286748886108e-02 -8.509650826454162598e-02 -3.870360553264617920e-01 1.721954792737960815e-01 8.618623763322830200e-02 1.020386144518852234e-01 1.664730720221996307e-02 -1.220393478870391846e-01 5.784965306520462036e-02 -4.489981234073638916e-01 7.995887845754623413e-02 5.763003975152969360e-02 -2.138426527380943298e-02 1.598769128322601318e-01 -2.812505001202225685e-03
8.603972196578979492e-02 1.017841696739196777e-02 1.333458572626113892e-01 6.152985990047454834e-02 -1.753113865852355957e-01 -7.162644993513822556e-03 -1.931581348180770874e-01 1.012308448553085327e-01 -9.664054214954376221e-02 1.825268268585205078e-01 -3.549579381942749023e-01 4.139736294746398926e-02 2.238861918449401855e-01 2.546539902687072754e-01 1.419387310743331909e-01 2.437717467546463013e-01 -1.368591040372848511e-01 1.812355965375900269e-01 -7.224764209240674973e-03 -1.823042035102844238e-01 -1.943852752447128296e-01 1.113166585564613342e-01 9.512438625097274780e-02 -2.771163284778594971e-01 -4.697665944695472717e-02 2.612223476171493530e-02 -4.376804828643798828e-01 -1.155440285801887512e-01 8.312249556183815002e-03 1.443333178758621216e-01 2.560083568096160889e-01 -1.120084002614021301e-01
[truncated: 3,271,328 more chars]
